# Supplementary material for: Phylogenomics of 10,575 genomes reveals evolutionary proximity between domains Bacteria and Archaea
Source: Nat Commun. 2019 Dec 2;10:5477. doi: 10.1038/s41467-019-13443-4 (PMC6889312; doi:10.1038/s41467-019-13443-4)
Supplement: Supplementary file 4 — Supplementary Software 1 [file 41467_2019_13443_MOESM4_ESM.zip]

Archive with 16 entries (12 files):
- Supplementary Software/
- Supplementary Software/prototypeSelection.py
- Supplementary Software/LICENSE
- Supplementary Software/tests/
- Supplementary Software/tests/data/
- Supplementary Software/tests/data/distMatrix_5.txt
- Supplementary Software/tests/data/distMatrix_100.txt
- Supplementary Software/tests/data/distMatrix_50.txt
- Supplementary Software/tests/data/distMatrix_20_f5.txt
- Supplementary Software/tests/data/distMatrix_allZero.txt
- Supplementary Software/tests/test_prototypeSelection.py
- Supplementary Software/README.md
- Supplementary Software/benchmarks/
- Supplementary Software/benchmarks/benchmarks_prototype_selection.ipynb
- Supplementary Software/benchmarks/runtime_prototypeSelection.pdf
- Supplementary Software/benchmarks/runtime_prototypeSelection.tsv
