# Supplementary material for: Phylogenomics of 10,575 genomes reveals evolutionary proximity between domains Bacteria and Archaea
Source: Nat Commun. 2019 Dec 2;10:5477. doi: 10.1038/s41467-019-13443-4 (PMC6889312; doi:10.1038/s41467-019-13443-4)
Supplement: Supplementary file 4 — Supplementary Software 1 [file 41467_2019_13443_MOESM4_ESM.zip › Supplementary Software/tests/data/distMatrix_100.txt]

	550.L1S1.s.1.sequence	550.L1S118.s.1.sequence	550.L1S146.s.1.sequence	550.L1S133.s.1.sequence	550.L1S163.s.1.sequence	550.L1S187.s.1.sequence	550.L1S173.s.1.sequence	550.L1S168.s.1.sequence	550.L1S183.s.1.sequence	550.L1S161.s.1.sequence	550.L1S180.s.1.sequence	550.L1S184.s.1.sequence	550.L1S141.s.1.sequence	550.L1S155.s.1.sequence	550.L1S105.s.1.sequence	550.L1S170.s.1.sequence	550.L1S127.s.1.sequence	550.L1S179.s.1.sequence	550.L1S165.s.1.sequence	550.L1S108.s.1.sequence	550.L1S167.s.1.sequence	550.L1S135.s.1.sequence	550.L1S18.s.1.sequence	550.L1S144.s.1.sequence	550.L1S156.s.1.sequence	550.L1S101.s.1.sequence	550.L1S113.s.1.sequence	550.L1S159.s.1.sequence	550.L1S175.s.1.sequence	550.L1S110.s.1.sequence	550.L1S119.s.1.sequence	550.L1S126.s.1.sequence	550.L1S178.s.1.sequence	550.L1S117.s.1.sequence	550.L1S147.s.1.sequence	550.L1S143.s.1.sequence	550.L1S182.s.1.sequence	550.L1S134.s.1.sequence	550.L1S125.s.1.sequence	550.L1S116.s.1.sequence	550.L1S103.s.1.sequence	550.L1S169.s.1.sequence	550.L1S185.s.1.sequence	550.L1S188.s.1.sequence	550.L1S186.s.1.sequence	550.L1S174.s.1.sequence	550.L1S114.s.1.sequence	550.L1S177.s.1.sequence	550.L1S138.s.1.sequence
550.L1S1.s.1.sequence	0.0	0.634512096501308	0.6620935225311447	0.6326706558289213	0.693806820957978	0.7199509981090143	0.7031567465833993	0.6525346934106422	0.7357939318065815	0.6887878574587871	0.7146059264201875	0.7295157236391387	0.7003619443449738	0.6873746698731805	0.632811586211506	0.6828513760533488	0.691865369813033	0.68214865706841	0.6439838344988551	0.6264903657379931	0.6548400812991036	0.6429417006064234	0.6671386016157324	0.6321481479137085	0.6824300081498643	0.6620589555588807	0.6387705094256829	0.672261771326217	0.6742421335856654	0.6492561065042775	0.6886151036913909	0.6343291195571287	0.680428234937243	0.6700262928333902	0.6552739151119206	0.6763757040578812	0.7069771763575442	0.6077673441107879	0.6545215436290305	0.6923032230643664	0.6541066047092001	0.6578737799046551	0.7033236055226417	0.7142585968046766	0.7256824741946044	0.7085646447410154	0.6660223437066286	0.6906637026838623	0.6299045167720274
550.L1S118.s.1.sequence	0.634512096501308	0.0	0.5227951230469678	0.5152532221556747	0.5041733990185566	0.5130253476774279	0.5459508594771211	0.5156567169145786	0.5442517919208526	0.49157835645900155	0.5424950082697173	0.5440109051535532	0.5449001325847594	0.49011068798435253	0.37142536410672666	0.5220605134837722	0.38990686887150633	0.5160536344452724	0.5441309812386194	0.3945333640121993	0.4793203592814371	0.5359128135113861	0.5086147466428307	0.5554965425333904	0.4924920936960644	0.3406567766515419	0.33961493996960335	0.4953031591160614	0.5290231496946358	0.3381916619537862	0.395977873553096	0.32445561480350227	0.5249349686226875	0.34800839418619767	0.5354941058981249	0.5283105010293072	0.5089743595904878	0.5203917989771646	0.37536446431627846	0.3715597809483938	0.34844063586591056	0.5364001335193841	0.5106373388623456	0.5181188398754552	0.524712560761143	0.5312578375780604	0.36933903966281045	0.5217312109324672	0.5303378080947371
550.L1S146.s.1.sequence	0.6620935225311447	0.5227951230469678	0.0	0.4988744495471258	0.3608777389707424	0.4505390262330305	0.47106004194160894	0.4333076946598643	0.4742550778284985	0.4068776612167909	0.49586934102918717	0.46451313484897666	0.39821896360061865	0.4150232682405393	0.5185354416091495	0.3975659414154179	0.5524482591950738	0.45156273372504774	0.45218893248338865	0.5531824380966682	0.3978177098907644	0.5017975354921039	0.589084339666708	0.4182520034643559	0.3869568063506986	0.5439404456364059	0.5352832627176632	0.3904413045175315	0.4941293483645367	0.5459634511403056	0.5658752623685235	0.5490233233483899	0.4806330883440928	0.5414408642845038	0.40953150480794664	0.374876466929434	0.4544008886768259	0.5114183076568346	0.5662677733205288	0.5679951644971666	0.5488685863816378	0.44630441932100856	0.450316082426416	0.46257798514385395	0.45719682967576536	0.4659455826281807	0.543722145085794	0.44167751037619746	0.42278364598047075
550.L1S133.s.1.sequence	0.6326706558289213	0.5152532221556747	0.4988744495471258	0.0	0.5011315946704666	0.5349754509715655	0.5142247936784401	0.5138411399649769	0.5719781574449257	0.488703065208867	0.5657359058954454	0.5651560980602897	0.5016881215917448	0.5075696710919934	0.5016828676192086	0.49574240503290123	0.5311147924101439	0.5618995175162574	0.5301707940574042	0.5453725522403355	0.4988776865892923	0.36503597152808054	0.5399573738934632	0.5132553010537981	0.4713951289149849	0.522027029872078	0.5266059306456288	0.49847960895280835	0.5226078790591645	0.5115857265336169	0.5438509953864593	0.5173517891515306	0.5528943746950203	0.5313885344500298	0.5159434910010018	0.47514148689339114	0.5270645996827907	0.3459482000968558	0.5510020448569168	0.5468642686467431	0.5349328582565598	0.5167499945537328	0.5487250184610198	0.5442062352686602	0.5378176992454123	0.5310430809736455	0.5442467112084416	0.5419681432700598	0.4391557449682346
550.L1S163.s.1.sequence	0.693806820957978	0.5041733990185566	0.3608777389707424	0.5011315946704666	0.0	0.3713863759159642	0.38055177691549485	0.3474055705659419	0.4090172604950044	0.27986468456601443	0.4220950751814021	0.4123127050362399	0.4187378941212346	0.336160971147332	0.5002153454456086	0.33293564566627604	0.5133649089880775	0.3738945295637431	0.3983080129234921	0.5300818469292303	0.3393623081477526	0.48573205361970395	0.5715803571884414	0.44926624226967443	0.31790540747846685	0.5504777436473466	0.5046072446480183	0.3040345743594565	0.44420545642413434	0.5236816440822645	0.5169988270664597	0.521262594025677	0.42799494562773355	0.5338303183118575	0.4538413600385337	0.3614837897818797	0.35777109261302414	0.5141814870634901	0.5458562051522534	0.5250956657443961	0.5381541221686229	0.3911918290070054	0.3850809740400384	0.3842219809328354	0.37569749109719797	0.3749019833797336	0.5179058631158032	0.37581414825779447	0.4417369964820661
550.L1S187.s.1.sequence	0.7199509981090143	0.5130253476774279	0.4505390262330305	0.5349754509715655	0.3713863759159642	0.0	0.4111597722292175	0.4082103919702345	0.36452635746377704	0.39839708370150523	0.4691848554322807	0.3533199665374322	0.48800869892931503	0.44286797274682105	0.5133188985481424	0.3557941760525976	0.5316101607055249	0.3758035381021063	0.4791365062783574	0.5650390308028569	0.40668143936694656	0.5281229011797105	0.5997956268080795	0.5315325722036451	0.41089040478003896	0.5248837146049691	0.5187968444662012	0.38043150687742006	0.44617273929358414	0.5293091767342382	0.5275037795990583	0.5420643148649923	0.41307911487261595	0.530080787207074	0.500028755661524	0.4844659084853479	0.3760769872236379	0.5368185072699633	0.5479826268777301	0.5207914611084786	0.5165711360247952	0.4447733291789998	0.33861514100333934	0.33900012834443444	0.2979237867333006	0.383627966919811	0.5099739055870134	0.37153197733385185	0.5163574319677398
550.L1S173.s.1.sequence	0.7031567465833993	0.5459508594771211	0.47106004194160894	0.5142247936784401	0.38055177691549485	0.4111597722292175	0.0	0.4039563627256607	0.4353507334330369	0.38913901528070066	0.46341771681559407	0.4488118031020314	0.4705591406415976	0.41926745073462157	0.5308540293968574	0.35668611517805954	0.5458605663345019	0.38201541953384743	0.47941971736547895	0.5683770945797844	0.4181314763486067	0.5128866584702355	0.583924964742459	0.5045444182487409	0.4176622019304781	0.5558479708901005	0.5433831061920465	0.4225358932999657	0.4495463887477714	0.5589741492654035	0.5706585395992761	0.5594973802234661	0.4531478486877957	0.5615767374560982	0.5281090024801552	0.45284551812752405	0.40045036005209833	0.5485741406441388	0.5694218011777771	0.5569267965382617	0.5629993652686099	0.4267295936625277	0.4062921427317614	0.42159742842663533	0.40615905270778385	0.3224953991195264	0.5416073604121544	0.38068307834326054	0.5066592998337585
550.L1S168.s.1.sequence	0.6525346934106422	0.5156567169145786	0.4333076946598643	0.5138411399649769	0.3474055705659419	0.4082103919702345	0.4039563627256607	0.0	0.4466499160368764	0.36825953518460064	0.446387259772393	0.4711839339759625	0.459989606228488	0.38795956460276926	0.4914048340562144	0.35249325524392533	0.5470252264609078	0.38573323847884866	0.3982790274740226	0.4934053555510191	0.3021916975854079	0.4948354333394958	0.604983962560166	0.44896120685267565	0.35461139764550237	0.5466109619537951	0.49341423541730006	0.34961196512879117	0.42974287562697505	0.526107898296104	0.5299368516569202	0.5140402357924637	0.40245308461061613	0.5425535366294147	0.45550103472208286	0.42255465603275427	0.39464309609927545	0.4865547812948772	0.550247546091462	0.5562208228014529	0.534030640741997	0.30948789986649716	0.40639250715079756	0.4109453577951098	0.4059736198066538	0.40033882252276864	0.5424655937809918	0.39556428094359297	0.46108008731230815
550.L1S183.s.1.sequence	0.7357939318065815	0.5442517919208526	0.4742550778284985	0.5719781574449257	0.4090172604950044	0.36452635746377704	0.4353507334330369	0.4466499160368764	0.0	0.43813872570551776	0.40594389285000326	0.3326752470321693	0.49258052691523874	0.44545312971888334	0.5381932072050285	0.404745228590738	0.5379818031637652	0.39105358972090887	0.4994773214173891	0.5671284112486131	0.44219511851136495	0.5474309311642681	0.5946279475720971	0.521858174430452	0.4101862381465842	0.5450236670336027	0.5258314323680043	0.42511018097614917	0.45466285509878046	0.5488677076608203	0.52410558123987	0.5523392471906495	0.43061258524309914	0.5297413780166812	0.5182756472718235	0.4993763105503173	0.339398947608284	0.5834860394545752	0.5550068469214493	0.5356443941188663	0.5465440510882487	0.4613502563806899	0.32840916808906934	0.41307012796437487	0.3536934185051454	0.4038867402992357	0.530392959573594	0.39506525351996485	0.5137445540140998
550.L1S161.s.1.sequence	0.6887878574587871	0.49157835645900155	0.4068776612167909	0.488703065208867	0.27986468456601443	0.39839708370150523	0.38913901528070066	0.36825953518460064	0.43813872570551776	0.0	0.4453914814349999	0.43226178565299894	0.43835215670792416	0.3577021973508026	0.47907194712872087	0.36826804242699357	0.5179937513528484	0.4023844743481112	0.4074481615141831	0.5239844301183219	0.34779655741539905	0.4795721889056794	0.5642216387597291	0.47758392613306305	0.32598099414328874	0.5206459706091406	0.49880141900725344	0.3199689648148074	0.4357515440678838	0.5080211333266177	0.5418260451705911	0.5082552730267532	0.4279588537401037	0.5161697372388852	0.45954050855900397	0.39139168204240343	0.3926424242143609	0.49737616253702743	0.5397316067300502	0.5216522267511923	0.5253500946438587	0.40203842406967905	0.40785264484682293	0.4025023869031671	0.4089316155270222	0.41125551117237014	0.5026783317966967	0.4023173926815864	0.4526732842508821
550.L1S180.s.1.sequence	0.7146059264201875	0.5424950082697173	0.49586934102918717	0.5657359058954454	0.4220950751814021	0.4691848554322807	0.46341771681559407	0.446387259772393	0.40594389285000326	0.4453914814349999	0.0	0.4282245202038064	0.44072833189255706	0.4316795119282941	0.5275702929484276	0.4484097173065855	0.5346081316192011	0.42419856144669715	0.48416816846340494	0.5642481553283957	0.4438968421601608	0.5694120643802024	0.5491302154209693	0.516284861570982	0.4693782350998201	0.5412039198386152	0.5389303930567335	0.4493938786949953	0.5128349393317437	0.5642281019673815	0.5638023866411985	0.5472938229938604	0.5034524586894059	0.5238278195809699	0.5510969832701103	0.46589488842931437	0.35015316845056293	0.5816986456320544	0.5404101913063567	0.5435087667809253	0.529849092248671	0.4786947433614618	0.4139940830862142	0.4629142252043742	0.43665904154832746	0.43327481339944995	0.5431824130880462	0.4613295034815388	0.5261509308092287
550.L1S184.s.1.sequence	0.7295157236391387	0.5440109051535532	0.46451313484897666	0.5651560980602897	0.4123127050362399	0.3533199665374322	0.4488118031020314	0.4711839339759625	0.3326752470321693	0.43226178565299894	0.4282245202038064	0.0	0.4857281778101444	0.4562035514942457	0.5414025842700119	0.40843850161007295	0.5306022497970055	0.39367707003619906	0.5076890846116159	0.5863287694501517	0.44160123030298953	0.5389124975326524	0.5914487812640381	0.5298329960583184	0.43956334026905775	0.5342065806897052	0.541186931469186	0.44752604868472945	0.47683392000920677	0.5587387228484111	0.5389749220877315	0.5621174316411404	0.445615964530932	0.5300890303263471	0.5211774296563018	0.4933862185456096	0.3718286986253725	0.5678586171519577	0.5411699698630028	0.5290747203287565	0.5382397149917455	0.4820947935115355	0.32380839710470305	0.39569654405011867	0.34442357335431106	0.42481343802742	0.5068300363516068	0.4081947496433009	0.5285311394938068
550.L1S141.s.1.sequence	0.7003619443449738	0.5449001325847594	0.39821896360061865	0.5016881215917448	0.4187378941212346	0.48800869892931503	0.4705591406415976	0.459989606228488	0.49258052691523874	0.43835215670792416	0.44072833189255706	0.4857281778101444	0.0	0.38673306180414274	0.5388548748366676	0.43546790458600454	0.5680478766186252	0.47796492835561	0.48665382469932594	0.5748861642984674	0.434559064986595	0.4992208208731723	0.5544786972068168	0.4815507247943672	0.4381532916302631	0.5598580975184286	0.5476162469090482	0.44363711427447605	0.5371612809987028	0.5603837066907463	0.5620545111278394	0.5542610572291355	0.5373446835625347	0.5227356028724123	0.5002449554379047	0.3721984408580068	0.4632080805543829	0.5331354585472479	0.5614340692728378	0.5682417480636028	0.5555244084316991	0.47801682623310526	0.496962299966065	0.49326856829723104	0.49594058166076505	0.4468718101412525	0.5601628174544955	0.4869659146366709	0.4458534688906668
550.L1S155.s.1.sequence	0.6873746698731805	0.49011068798435253	0.4150232682405393	0.5075696710919934	0.336160971147332	0.44286797274682105	0.41926745073462157	0.38795956460276926	0.44545312971888334	0.3577021973508026	0.4316795119282941	0.4562035514942457	0.38673306180414274	0.0	0.48824339328889294	0.3916195564693321	0.5031010423299146	0.42033680031336673	0.43334440023840026	0.5242336289003321	0.3683116677559023	0.48145863627534874	0.5449081883164286	0.47775343728002917	0.3553060051414013	0.5167101992164141	0.4938741773410152	0.36828283016638064	0.4806995782018134	0.5213559350985308	0.5122328332971204	0.5124915191687726	0.47877222062371444	0.4987905538921263	0.4810932561487422	0.40363276594358466	0.41192857027414215	0.5108294599946727	0.5301879482754956	0.5244096872437313	0.5290950067520165	0.4166861305425817	0.44425151590760636	0.416293827208755	0.4302847220877468	0.41880111756258975	0.5262820775730288	0.4319978508078086	0.4484265419842635
550.L1S105.s.1.sequence	0.632811586211506	0.37142536410672666	0.5185354416091495	0.5016828676192086	0.5002153454456086	0.5133188985481424	0.5308540293968574	0.4914048340562144	0.5381932072050285	0.47907194712872087	0.5275702929484276	0.5414025842700119	0.5388548748366676	0.48824339328889294	0.0	0.4979453986124239	0.404059458128611	0.5129605971794294	0.5161019567866703	0.34110489297074803	0.47588774118471144	0.539222658269062	0.5273158259795953	0.5360981620940402	0.4898486841560215	0.3692308107466295	0.3556076409481306	0.49637099987418887	0.5179232655361601	0.3515137936940662	0.41023495755033423	0.34533373991693744	0.5257283454928268	0.35448077982551734	0.5449267408205002	0.5316724916325245	0.49587320832085796	0.5189969104724668	0.38746758444582635	0.3802146954175952	0.3847200673062215	0.5280806968148549	0.513601752456397	0.5252572010507922	0.5262132697024231	0.5129048010185421	0.38473848506916775	0.5175755735979478	0.5228725582975362
550.L1S170.s.1.sequence	0.6828513760533488	0.5220605134837722	0.3975659414154179	0.49574240503290123	0.33293564566627604	0.3557941760525976	0.35668611517805954	0.35249325524392533	0.404745228590738	0.36826804242699357	0.4484097173065855	0.40843850161007295	0.43546790458600454	0.3916195564693321	0.4979453986124239	0.0	0.5481794663943855	0.3718233475344602	0.43420946084734674	0.5382723998550712	0.3607232985998047	0.4952516609903845	0.5805885750359298	0.4663627555069939	0.35221376072605276	0.535830247647203	0.48953866670931245	0.3541710916949148	0.419712985355923	0.510553713795437	0.5307735345388368	0.5138743366314329	0.40601802150706956	0.536522245652739	0.45108145309458697	0.4181106798580329	0.3776403173947281	0.507499323093031	0.557693781924498	0.5305022274083799	0.5147736282609711	0.36384390294956903	0.36337194056630656	0.376989750282813	0.37345543037141554	0.34375105878149526	0.5266719618367265	0.36808330361395597	0.45598462043230764
550.L1S127.s.1.sequence	0.691865369813033	0.38990686887150633	0.5524482591950738	0.5311147924101439	0.5133649089880775	0.5316101607055249	0.5458605663345019	0.5470252264609078	0.5379818031637652	0.5179937513528484	0.5346081316192011	0.5306022497970055	0.5680478766186252	0.5031010423299146	0.404059458128611	0.5481794663943855	0.0	0.5594486939042003	0.5791310389342171	0.4474597993950009	0.5221478701476392	0.5650681738383594	0.49631693403553007	0.599998011418339	0.5284518850829439	0.3827874696823588	0.44450971279758034	0.5238587233385086	0.5774890108055775	0.432553408098895	0.3842240521397572	0.39607237014823826	0.5930357451803344	0.3596910594825534	0.5922914366067386	0.5482970790983015	0.5478242520026757	0.555575931405993	0.39982359992174643	0.32825463439669195	0.4112677439230885	0.5857421050938724	0.5415623693877935	0.5670293517215934	0.5237765935707928	0.5552984032418489	0.38143269695194865	0.5514365392786353	0.5672815802238071
550.L1S179.s.1.sequence	0.68214865706841	0.5160536344452724	0.45156273372504774	0.5618995175162574	0.3738945295637431	0.3758035381021063	0.38201541953384743	0.38573323847884866	0.39105358972090887	0.4023844743481112	0.42419856144669715	0.39367707003619906	0.47796492835561	0.42033680031336673	0.5129605971794294	0.3718233475344602	0.5594486939042003	0.0	0.44600519102338637	0.5488779474036775	0.38890501757638296	0.5365808864929023	0.6190950083703163	0.482407572092044	0.4079430092988844	0.56294899441291	0.5182396980997076	0.39475875234230223	0.39303658282100257	0.5386538638060121	0.5710259590359975	0.5382282137913319	0.35254940535743723	0.5563328101699713	0.49250153477962505	0.4587045749827779	0.36756455097302493	0.5519553180688362	0.5535985295878381	0.5675316246803748	0.5427987716220818	0.3863654337603167	0.33013585924287914	0.34553186515097156	0.37112393824876233	0.370205163812296	0.5434099007407333	0.3205074786389227	0.5122960455589266
550.L1S165.s.1.sequence	0.6439838344988551	0.5441309812386194	0.45218893248338865	0.5301707940574042	0.3983080129234921	0.4791365062783574	0.47941971736547895	0.3982790274740226	0.4994773214173891	0.4074481615141831	0.48416816846340494	0.5076890846116159	0.48665382469932594	0.43334440023840026	0.5161019567866703	0.43420946084734674	0.5791310389342171	0.44600519102338637	0.0	0.5139953554745612	0.3633118002426651	0.5083734180216586	0.6263265096378205	0.3997997489463392	0.36271450461814586	0.5673927544038601	0.5036345415112409	0.3709289443431613	0.3585140066836302	0.5492338666536122	0.58628655705628	0.5141123370509029	0.3803631813900098	0.5584179324388573	0.4157892950465106	0.45722737752220655	0.43036699221591956	0.5050563542861086	0.5544163394128477	0.5944825132457612	0.5472283893749683	0.33908577311148463	0.46912705922590203	0.46905871019675643	0.49183291995741385	0.4667227234081731	0.5736280907958088	0.4477483563228472	0.4497605870341962
550.L1S108.s.1.sequence	0.6264903657379931	0.3945333640121993	0.5531824380966682	0.5453725522403355	0.5300818469292303	0.5650390308028569	0.5683770945797844	0.4934053555510191	0.5671284112486131	0.5239844301183219	0.5642481553283957	0.5863287694501517	0.5748861642984674	0.5242336289003321	0.34110489297074803	0.5382723998550712	0.4474597993950009	0.5488779474036775	0.5139953554745612	0.0	0.4934902493463198	0.5529551033255634	0.5576255518320866	0.5323819167515743	0.5035790047274774	0.40320946109142425	0.36406983969337686	0.5125282607510765	0.5191919258977725	0.3767197145582825	0.41998901096012137	0.3490973247968279	0.5332977772397638	0.40460500698316254	0.5405528468207027	0.5717986590657027	0.5272381972534427	0.5252050093072143	0.41998632684143805	0.4220659004274616	0.40109274077093393	0.5395166223099633	0.5433584535821083	0.5494946653239208	0.5655332565860145	0.5656453163966967	0.4066377458053644	0.5553267938400271	0.5508148241647771
550.L1S167.s.1.sequence	0.6548400812991036	0.4793203592814371	0.3978177098907644	0.4988776865892923	0.3393623081477526	0.40668143936694656	0.4181314763486067	0.3021916975854079	0.44219511851136495	0.34779655741539905	0.4438968421601608	0.44160123030298953	0.434559064986595	0.3683116677559023	0.47588774118471144	0.3607232985998047	0.5221478701476392	0.38890501757638296	0.3633118002426651	0.4934902493463198	0.0	0.4647162414691123	0.5933065871995882	0.43135501574559115	0.3517315369688059	0.5135084713946488	0.4719565515437727	0.33669913207961755	0.4045475875228573	0.5015617298496052	0.5278142468562271	0.4845778269069539	0.39761352285079365	0.517223019977595	0.42374859279729127	0.4010653400077236	0.38497769074969534	0.4829070470381666	0.5277850585130834	0.5274643113534577	0.5041057508088238	0.31586723450002047	0.38693057348832244	0.38588218202686086	0.42173281312377586	0.3911474515041777	0.5196998449536749	0.39137494840019127	0.4353704451551825
550.L1S135.s.1.sequence	0.6429417006064234	0.5359128135113861	0.5017975354921039	0.36503597152808054	0.48573205361970395	0.5281229011797105	0.5128866584702355	0.4948354333394958	0.5474309311642681	0.4795721889056794	0.5694120643802024	0.5389124975326524	0.4992208208731723	0.48145863627534874	0.539222658269062	0.4952516609903845	0.5650681738383594	0.5365808864929023	0.5083734180216586	0.5529551033255634	0.4647162414691123	0.0	0.5828015842902943	0.5079280824449602	0.45798600783098015	0.5445086369603745	0.5300361477439314	0.47241012216279094	0.5172661191143029	0.5531517528139066	0.5604982021652929	0.5305272437436668	0.5331617608533915	0.5756235600112477	0.5132853799885184	0.49250596387287543	0.524837978802823	0.37207336093625526	0.5598753549724832	0.5881396597844166	0.5555098016751339	0.48141423200337	0.5313427753798361	0.5350671235462438	0.5297292302662208	0.525473871369979	0.560938122070513	0.5373789945216931	0.4042873415561062
550.L1S18.s.1.sequence	0.6671386016157324	0.5086147466428307	0.589084339666708	0.5399573738934632	0.5715803571884414	0.5997956268080795	0.583924964742459	0.604983962560166	0.5946279475720971	0.5642216387597291	0.5491302154209693	0.5914487812640381	0.5544786972068168	0.5449081883164286	0.5273158259795953	0.5805885750359298	0.49631693403553007	0.6190950083703163	0.6263265096378205	0.5576255518320866	0.5933065871995882	0.5828015842902943	0.0	0.6332978290484518	0.5758518567989408	0.4839574908569865	0.5335213898907971	0.5828226266973396	0.6408541380149513	0.5436514234712725	0.4895184588665216	0.5347762366207263	0.6593552184139985	0.46581595541590726	0.6522251708399057	0.5735240770511857	0.5835416698533231	0.5841834689556227	0.5000227511729494	0.4717341729530158	0.5025553588444804	0.6238425470480766	0.5942698407991415	0.6235572058473202	0.5909722896022491	0.5837842143418733	0.505735311505103	0.6165703368451351	0.6015573301968715
550.L1S144.s.1.sequence	0.6321481479137085	0.5554965425333904	0.4182520034643559	0.5132553010537981	0.44926624226967443	0.5315325722036451	0.5045444182487409	0.44896120685267565	0.521858174430452	0.47758392613306305	0.516284861570982	0.5298329960583184	0.4815507247943672	0.47775343728002917	0.5360981620940402	0.4663627555069939	0.599998011418339	0.482407572092044	0.3997997489463392	0.5323819167515743	0.43135501574559115	0.5079280824449602	0.6332978290484518	0.0	0.42473014077746923	0.5730337854128438	0.5347263165881005	0.44538432035285797	0.4635682607887576	0.5624092114880935	0.5932384503671466	0.5418105711320572	0.43611389029171327	0.5883641964419323	0.3712719621602108	0.3963251199762109	0.48167081206091544	0.4954977990914417	0.5698215307347341	0.6051749125329396	0.5690836800582846	0.42156048763428233	0.4847398825011865	0.5252221778280171	0.5110585699230207	0.48485963114118225	0.5758141797170043	0.48560580203045806	0.40114346590193944
550.L1S156.s.1.sequence	0.6824300081498643	0.4924920936960644	0.3869568063506986	0.4713951289149849	0.31790540747846685	0.41089040478003896	0.4176622019304781	0.35461139764550237	0.4101862381465842	0.32598099414328874	0.4693782350998201	0.43956334026905775	0.4381532916302631	0.3553060051414013	0.4898486841560215	0.35221376072605276	0.5284518850829439	0.4079430092988844	0.36271450461814586	0.5035790047274774	0.3517315369688059	0.45798600783098015	0.5758518567989408	0.42473014077746923	0.0	0.5238822992856542	0.46758422719767206	0.2923508525265136	0.39268878744341873	0.4875022579429415	0.5231071300534142	0.4872522163693635	0.397297694529135	0.5287861733670353	0.40760172853484183	0.39682454777836634	0.38121188176813925	0.47547398057918416	0.5273588578875292	0.5335971374812079	0.5263237616819558	0.34885485541067557	0.4051072284255196	0.4133797883893826	0.42275582186066823	0.3938942625977905	0.5093159722839705	0.39739453616629644	0.41669505783561656
550.L1S101.s.1.sequence	0.6620589555588807	0.3406567766515419	0.5439404456364059	0.522027029872078	0.5504777436473466	0.5248837146049691	0.5558479708901005	0.5466109619537951	0.5450236670336027	0.5206459706091406	0.5412039198386152	0.5342065806897052	0.5598580975184286	0.5167101992164141	0.3692308107466295	0.535830247647203	0.3827874696823588	0.56294899441291	0.5673927544038601	0.40320946109142425	0.5135084713946488	0.5445086369603745	0.4839574908569865	0.5730337854128438	0.5238822992856542	0.0	0.3563197549137467	0.5258149230734371	0.5607076314728887	0.37262129202167577	0.4157016502788959	0.3481402222680112	0.5608581697040578	0.3426946809955883	0.5682677474652486	0.5599073823961037	0.5319118449432491	0.524212073215883	0.3466101864877332	0.37638585999167273	0.30825914093892004	0.5757319475745147	0.5252637230025191	0.5528465402347097	0.5346643759964887	0.5446375053483911	0.35242380797390765	0.564800311411429	0.547533619926834
550.L1S113.s.1.sequence	0.6387705094256829	0.33961493996960335	0.5352832627176632	0.5266059306456288	0.5046072446480183	0.5187968444662012	0.5433831061920465	0.49341423541730006	0.5258314323680043	0.49880141900725344	0.5389303930567335	0.541186931469186	0.5476162469090482	0.4938741773410152	0.3556076409481306	0.48953866670931245	0.44450971279758034	0.5182396980997076	0.5036345415112409	0.36406983969337686	0.4719565515437727	0.5300361477439314	0.5335213898907971	0.5347263165881005	0.46758422719767206	0.3563197549137467	0.0	0.47985721535996567	0.48795939435650376	0.3136410355280487	0.4308311018327238	0.3065900360611969	0.49463048600455695	0.3792649448384322	0.508287961025338	0.5357370683060764	0.48084212896589384	0.5247216088970204	0.3725064308909192	0.4142869828761435	0.3600869315334125	0.514854102180642	0.5058478018235183	0.5043257707302405	0.5250898280569182	0.5113687314119092	0.37121075107634655	0.526389453566997	0.5108568865807261
550.L1S159.s.1.sequence	0.672261771326217	0.4953031591160614	0.3904413045175315	0.49847960895280835	0.3040345743594565	0.38043150687742006	0.4225358932999657	0.34961196512879117	0.42511018097614917	0.3199689648148074	0.4493938786949953	0.44752604868472945	0.44363711427447605	0.36828283016638064	0.49637099987418887	0.3541710916949148	0.5238587233385086	0.39475875234230223	0.3709289443431613	0.5125282607510765	0.33669913207961755	0.47241012216279094	0.5828226266973396	0.44538432035285797	0.2923508525265136	0.5258149230734371	0.47985721535996567	0.0	0.42859078833696995	0.49958705418166616	0.5450648603685007	0.5026872569277641	0.40942440088777443	0.5295009149447071	0.393263442098853	0.41367545289365926	0.37411724623908893	0.4854201373127951	0.5458843582464283	0.5254100280823324	0.5154115684961058	0.3827905303925601	0.3823726203232385	0.3881287227981259	0.41167469709121884	0.38608027266976286	0.5092754094225057	0.4065354370944024	0.4172768620750671
550.L1S175.s.1.sequence	0.6742421335856654	0.5290231496946358	0.4941293483645367	0.5226078790591645	0.44420545642413434	0.44617273929358414	0.4495463887477714	0.42974287562697505	0.45466285509878046	0.4357515440678838	0.5128349393317437	0.47683392000920677	0.5371612809987028	0.4806995782018134	0.5179232655361601	0.419712985355923	0.5774890108055775	0.39303658282100257	0.3585140066836302	0.5191919258977725	0.4045475875228573	0.5172661191143029	0.6408541380149513	0.4635682607887576	0.39268878744341873	0.5607076314728887	0.48795939435650376	0.42859078833696995	0.0	0.5115635434149457	0.5796180940436478	0.5060986920835637	0.2788568744956126	0.5568456011045287	0.43778496437620507	0.5128767154283904	0.43840421275922703	0.5220918301006164	0.5411262833942225	0.583693786670917	0.5414110526404131	0.35554955109082864	0.4355303985443522	0.41747555272421505	0.46216496065637064	0.42845940238282537	0.5627592335395741	0.4070518308130738	0.4723655515689759
550.L1S110.s.1.sequence	0.6492561065042775	0.3381916619537862	0.5459634511403056	0.5115857265336169	0.5236816440822645	0.5293091767342382	0.5589741492654035	0.526107898296104	0.5488677076608203	0.5080211333266177	0.5642281019673815	0.5587387228484111	0.5603837066907463	0.5213559350985308	0.3515137936940662	0.510553713795437	0.432553408098895	0.5386538638060121	0.5492338666536122	0.3767197145582825	0.5015617298496052	0.5531517528139066	0.5436514234712725	0.5624092114880935	0.4875022579429415	0.37262129202167577	0.3136410355280487	0.49958705418166616	0.5115635434149457	0.0	0.4083571370710181	0.33302976862505607	0.509216673356804	0.3740412007363357	0.5217833004055319	0.5686225372532613	0.5245344244417749	0.515700625916327	0.38778490805973287	0.3736146295123495	0.35849052564079914	0.5458013521559781	0.5284064970260355	0.5367219701539512	0.5317586480022582	0.5355592093611564	0.3554687656654252	0.5253358906340315	0.544923292397499
550.L1S119.s.1.sequence	0.6886151036913909	0.395977873553096	0.5658752623685235	0.5438509953864593	0.5169988270664597	0.5275037795990583	0.5706585395992761	0.5299368516569202	0.52410558123987	0.5418260451705911	0.5638023866411985	0.5389749220877315	0.5620545111278394	0.5122328332971204	0.41023495755033423	0.5307735345388368	0.3842240521397572	0.5710259590359975	0.58628655705628	0.41998901096012137	0.5278142468562271	0.5604982021652929	0.4895184588665216	0.5932384503671466	0.5231071300534142	0.4157016502788959	0.4308311018327238	0.5450648603685007	0.5796180940436478	0.4083571370710181	0.0	0.4331365481577805	0.5943539799962264	0.3722475658997128	0.6016257189116816	0.5703640353894557	0.5406065331322192	0.5593707949057779	0.41645853840265157	0.3606541219247081	0.40445354254112204	0.5728958853375079	0.5401630762577811	0.5634202355246635	0.5124773036004896	0.5594418656064768	0.39486910765889294	0.5605622848530016	0.5768238273242494
550.L1S126.s.1.sequence	0.6343291195571287	0.32445561480350227	0.5490233233483899	0.5173517891515306	0.521262594025677	0.5420643148649923	0.5594973802234661	0.5140402357924637	0.5523392471906495	0.5082552730267532	0.5472938229938604	0.5621174316411404	0.5542610572291355	0.5124915191687726	0.34533373991693744	0.5138743366314329	0.39607237014823826	0.5382282137913319	0.5141123370509029	0.3490973247968279	0.4845778269069539	0.5305272437436668	0.5347762366207263	0.5418105711320572	0.4872522163693635	0.3481402222680112	0.3065900360611969	0.5026872569277641	0.5060986920835637	0.33302976862505607	0.4331365481577805	0.0	0.5047649779942328	0.349976942372234	0.5311456260017781	0.5384438819650459	0.5083602818349251	0.5226096400920408	0.34668800322355725	0.40786616957432803	0.358613774422026	0.5265514988880706	0.5223922728111667	0.5259254443574481	0.5419790077869678	0.5370036645077684	0.39376157872454026	0.5369652955077696	0.5221457510568432
550.L1S178.s.1.sequence	0.680428234937243	0.5249349686226875	0.4806330883440928	0.5528943746950203	0.42799494562773355	0.41307911487261595	0.4531478486877957	0.40245308461061613	0.43061258524309914	0.4279588537401037	0.5034524586894059	0.445615964530932	0.5373446835625347	0.47877222062371444	0.5257283454928268	0.40601802150706956	0.5930357451803344	0.35254940535743723	0.3803631813900098	0.5332977772397638	0.39761352285079365	0.5331617608533915	0.6593552184139985	0.43611389029171327	0.397297694529135	0.5608581697040578	0.49463048600455695	0.40942440088777443	0.2788568744956126	0.509216673356804	0.5943539799962264	0.5047649779942328	0.0	0.576573778350968	0.4071441769020613	0.5087165555861339	0.4139371652237863	0.5180596454376857	0.5539201119292257	0.5905042938703472	0.5405730306231958	0.3562473100494388	0.3914158855868476	0.3965599040599638	0.42632516275009175	0.41744832992454367	0.5485336712751264	0.3726701395323533	0.4800760823823035
550.L1S117.s.1.sequence	0.6700262928333902	0.34800839418619767	0.5414408642845038	0.5313885344500298	0.5338303183118575	0.530080787207074	0.5615767374560982	0.5425535366294147	0.5297413780166812	0.5161697372388852	0.5238278195809699	0.5300890303263471	0.5227356028724123	0.4987905538921263	0.35448077982551734	0.536522245652739	0.3596910594825534	0.5563328101699713	0.5584179324388573	0.40460500698316254	0.517223019977595	0.5756235600112477	0.46581595541590726	0.5883641964419323	0.5287861733670353	0.3426946809955883	0.3792649448384322	0.5295009149447071	0.5568456011045287	0.3740412007363357	0.3722475658997128	0.349976942372234	0.576573778350968	0.0	0.5856508408805461	0.5493264416458263	0.508893200979607	0.5500519101742375	0.35864771256953504	0.34943516699410615	0.3402446147604687	0.5628561020594093	0.5376408998177304	0.5483936202015229	0.5222371897391797	0.548822081275769	0.38048583659973806	0.5613736784742822	0.5553241484321845
550.L1S147.s.1.sequence	0.6552739151119206	0.5354941058981249	0.40953150480794664	0.5159434910010018	0.4538413600385337	0.500028755661524	0.5281090024801552	0.45550103472208286	0.5182756472718235	0.45954050855900397	0.5510969832701103	0.5211774296563018	0.5002449554379047	0.4810932561487422	0.5449267408205002	0.45108145309458697	0.5922914366067386	0.49250153477962505	0.4157892950465106	0.5405528468207027	0.42374859279729127	0.5132853799885184	0.6522251708399057	0.3712719621602108	0.40760172853484183	0.5682677474652486	0.508287961025338	0.393263442098853	0.43778496437620507	0.5217833004055319	0.6016257189116816	0.5311456260017781	0.4071441769020613	0.5856508408805461	0.0	0.4413052502417125	0.4898689059491254	0.4936441269685051	0.5819337930957611	0.5894174221937122	0.5716402068423773	0.4311677127732851	0.48087214936068523	0.4823287781550045	0.5073241915124856	0.5001174481842122	0.5659361004205391	0.5054262581271349	0.40679768944966993
550.L1S143.s.1.sequence	0.6763757040578812	0.5283105010293072	0.374876466929434	0.47514148689339114	0.3614837897818797	0.4844659084853479	0.45284551812752405	0.42255465603275427	0.4993763105503173	0.39139168204240343	0.46589488842931437	0.4933862185456096	0.3721984408580068	0.40363276594358466	0.5316724916325245	0.4181106798580329	0.5482970790983015	0.4587045749827779	0.45722737752220655	0.5717986590657027	0.4010653400077236	0.49250596387287543	0.5735240770511857	0.3963251199762109	0.39682454777836634	0.5599073823961037	0.5357370683060764	0.41367545289365926	0.5128767154283904	0.5686225372532613	0.5703640353894557	0.5384438819650459	0.5087165555861339	0.5493264416458263	0.4413052502417125	0.0	0.4466139375663641	0.4985887212498032	0.5662557851212847	0.576188717387342	0.5615072563503529	0.4538395919640631	0.47219709199213655	0.4706514162065214	0.4728929067002072	0.4586136032516878	0.567950355708434	0.4667180266344451	0.4134278868982796
550.L1S182.s.1.sequence	0.7069771763575442	0.5089743595904878	0.4544008886768259	0.5270645996827907	0.35777109261302414	0.3760769872236379	0.40045036005209833	0.39464309609927545	0.339398947608284	0.3926424242143609	0.35015316845056293	0.3718286986253725	0.4632080805543829	0.41192857027414215	0.49587320832085796	0.3776403173947281	0.5478242520026757	0.36756455097302493	0.43036699221591956	0.5272381972534427	0.38497769074969534	0.524837978802823	0.5835416698533231	0.48167081206091544	0.38121188176813925	0.5319118449432491	0.48084212896589384	0.37411724623908893	0.43840421275922703	0.5245344244417749	0.5406065331322192	0.5083602818349251	0.4139371652237863	0.508893200979607	0.4898689059491254	0.4466139375663641	0.0	0.5473363237021485	0.5511659056119946	0.5421773806032412	0.5247809507554324	0.41488085146832426	0.3369011192145762	0.3950095889705869	0.35304776748688527	0.38574501481863493	0.5253418117820305	0.39577816526522286	0.4690988645384192
550.L1S134.s.1.sequence	0.6077673441107879	0.5203917989771646	0.5114183076568346	0.3459482000968558	0.5141814870634901	0.5368185072699633	0.5485741406441388	0.4865547812948772	0.5834860394545752	0.49737616253702743	0.5816986456320544	0.5678586171519577	0.5331354585472479	0.5108294599946727	0.5189969104724668	0.507499323093031	0.555575931405993	0.5519553180688362	0.5050563542861086	0.5252050093072143	0.4829070470381666	0.37207336093625526	0.5841834689556227	0.4954977990914417	0.47547398057918416	0.524212073215883	0.5247216088970204	0.4854201373127951	0.5220918301006164	0.515700625916327	0.5593707949057779	0.5226096400920408	0.5180596454376857	0.5500519101742375	0.4936441269685051	0.4985887212498032	0.5473363237021485	0.0	0.5373613737006107	0.5668074650899855	0.5300682582136104	0.4844914857701307	0.547832023592538	0.5328795848875605	0.5406797265701149	0.5476271479603578	0.553382788773473	0.5304608599498654	0.4414134850919537
550.L1S125.s.1.sequence	0.6545215436290305	0.37536446431627846	0.5662677733205288	0.5510020448569168	0.5458562051522534	0.5479826268777301	0.5694218011777771	0.550247546091462	0.5550068469214493	0.5397316067300502	0.5404101913063567	0.5411699698630028	0.5614340692728378	0.5301879482754956	0.38746758444582635	0.557693781924498	0.39982359992174643	0.5535985295878381	0.5544163394128477	0.41998632684143805	0.5277850585130834	0.5598753549724832	0.5000227511729494	0.5698215307347341	0.5273588578875292	0.3466101864877332	0.3725064308909192	0.5458843582464283	0.5411262833942225	0.38778490805973287	0.41645853840265157	0.34668800322355725	0.5539201119292257	0.35864771256953504	0.5819337930957611	0.5662557851212847	0.5511659056119946	0.5373613737006107	0.0	0.39973459866669125	0.3571288361711447	0.5508726493714173	0.5453777887585737	0.5592447854439438	0.5632708815225387	0.5617617605936328	0.3449334970485055	0.5654043276280268	0.5686673896301885
550.L1S116.s.1.sequence	0.6923032230643664	0.3715597809483938	0.5679951644971666	0.5468642686467431	0.5250956657443961	0.5207914611084786	0.5569267965382617	0.5562208228014529	0.5356443941188663	0.5216522267511923	0.5435087667809253	0.5290747203287565	0.5682417480636028	0.5244096872437313	0.3802146954175952	0.5305022274083799	0.32825463439669195	0.5675316246803748	0.5944825132457612	0.4220659004274616	0.5274643113534577	0.5881396597844166	0.4717341729530158	0.6051749125329396	0.5335971374812079	0.37638585999167273	0.4142869828761435	0.5254100280823324	0.583693786670917	0.3736146295123495	0.3606541219247081	0.40786616957432803	0.5905042938703472	0.34943516699410615	0.5894174221937122	0.576188717387342	0.5421773806032412	0.5668074650899855	0.39973459866669125	0.0	0.3597495455536535	0.5862364368584082	0.5492251213206024	0.5695632844807501	0.5293418567399153	0.5474467565452775	0.3442807395627785	0.5662477937267286	0.5827620351368813
550.L1S103.s.1.sequence	0.6541066047092001	0.34844063586591056	0.5488685863816378	0.5349328582565598	0.5381541221686229	0.5165711360247952	0.5629993652686099	0.534030640741997	0.5465440510882487	0.5253500946438587	0.529849092248671	0.5382397149917455	0.5555244084316991	0.5290950067520165	0.3847200673062215	0.5147736282609711	0.4112677439230885	0.5427987716220818	0.5472283893749683	0.40109274077093393	0.5041057508088238	0.5555098016751339	0.5025553588444804	0.5690836800582846	0.5263237616819558	0.30825914093892004	0.3600869315334125	0.5154115684961058	0.5414110526404131	0.35849052564079914	0.40445354254112204	0.358613774422026	0.5405730306231958	0.3402446147604687	0.5716402068423773	0.5615072563503529	0.5247809507554324	0.5300682582136104	0.3571288361711447	0.3597495455536535	0.0	0.5613289838461254	0.5239537230059655	0.5342736178746629	0.5164158248126881	0.5439345654785996	0.3591374365015683	0.5522911215432033	0.5568103504213735
550.L1S169.s.1.sequence	0.6578737799046551	0.5364001335193841	0.44630441932100856	0.5167499945537328	0.3911918290070054	0.4447733291789998	0.4267295936625277	0.30948789986649716	0.4613502563806899	0.40203842406967905	0.4786947433614618	0.4820947935115355	0.47801682623310526	0.4166861305425817	0.5280806968148549	0.36384390294956903	0.5857421050938724	0.3863654337603167	0.33908577311148463	0.5395166223099633	0.31586723450002047	0.48141423200337	0.6238425470480766	0.42156048763428233	0.34885485541067557	0.5757319475745147	0.514854102180642	0.3827905303925601	0.35554955109082864	0.5458013521559781	0.5728958853375079	0.5265514988880706	0.3562473100494388	0.5628561020594093	0.4311677127732851	0.4538395919640631	0.41488085146832426	0.4844914857701307	0.5508726493714173	0.5862364368584082	0.5613289838461254	0.0	0.43424928075007013	0.42635566229614213	0.4450006072150875	0.4063588028429271	0.5752806426375906	0.4120960039945828	0.42638581532443864
550.L1S185.s.1.sequence	0.7033236055226417	0.5106373388623456	0.450316082426416	0.5487250184610198	0.3850809740400384	0.33861514100333934	0.4062921427317614	0.40639250715079756	0.32840916808906934	0.40785264484682293	0.4139940830862142	0.32380839710470305	0.496962299966065	0.44425151590760636	0.513601752456397	0.36337194056630656	0.5415623693877935	0.33013585924287914	0.46912705922590203	0.5433584535821083	0.38693057348832244	0.5313427753798361	0.5942698407991415	0.4847398825011865	0.4051072284255196	0.5252637230025191	0.5058478018235183	0.3823726203232385	0.4355303985443522	0.5284064970260355	0.5401630762577811	0.5223922728111667	0.3914158855868476	0.5376408998177304	0.48087214936068523	0.47219709199213655	0.3369011192145762	0.547832023592538	0.5453777887585737	0.5492251213206024	0.5239537230059655	0.43424928075007013	0.0	0.3433391457550215	0.3178933992931119	0.3848379759034724	0.5128141007029582	0.347715901649104	0.4932407881310228
550.L1S188.s.1.sequence	0.7142585968046766	0.5181188398754552	0.46257798514385395	0.5442062352686602	0.3842219809328354	0.33900012834443444	0.42159742842663533	0.4109453577951098	0.41307012796437487	0.4025023869031671	0.4629142252043742	0.39569654405011867	0.49326856829723104	0.416293827208755	0.5252572010507922	0.376989750282813	0.5670293517215934	0.34553186515097156	0.46905871019675643	0.5494946653239208	0.38588218202686086	0.5350671235462438	0.6235572058473202	0.5252221778280171	0.4133797883893826	0.5528465402347097	0.5043257707302405	0.3881287227981259	0.41747555272421505	0.5367219701539512	0.5634202355246635	0.5259254443574481	0.3965599040599638	0.5483936202015229	0.4823287781550045	0.4706514162065214	0.3950095889705869	0.5328795848875605	0.5592447854439438	0.5695632844807501	0.5342736178746629	0.42635566229614213	0.3433391457550215	0.0	0.35339975549124936	0.3944144739723048	0.5495898957273613	0.363721452426309	0.5061162581644614
550.L1S186.s.1.sequence	0.7256824741946044	0.524712560761143	0.45719682967576536	0.5378176992454123	0.37569749109719797	0.2979237867333006	0.40615905270778385	0.4059736198066538	0.3536934185051454	0.4089316155270222	0.43665904154832746	0.34442357335431106	0.49594058166076505	0.4302847220877468	0.5262132697024231	0.37345543037141554	0.5237765935707928	0.37112393824876233	0.49183291995741385	0.5655332565860145	0.42173281312377586	0.5297292302662208	0.5909722896022491	0.5110585699230207	0.42275582186066823	0.5346643759964887	0.5250898280569182	0.41167469709121884	0.46216496065637064	0.5317586480022582	0.5124773036004896	0.5419790077869678	0.42632516275009175	0.5222371897391797	0.5073241915124856	0.4728929067002072	0.35304776748688527	0.5406797265701149	0.5632708815225387	0.5293418567399153	0.5164158248126881	0.4450006072150875	0.3178933992931119	0.35339975549124936	0.0	0.39906803722431294	0.5317575066940246	0.3718770140023347	0.5127285394813796
550.L1S174.s.1.sequence	0.7085646447410154	0.5312578375780604	0.4659455826281807	0.5310430809736455	0.3749019833797336	0.383627966919811	0.3224953991195264	0.40033882252276864	0.4038867402992357	0.41125551117237014	0.43327481339944995	0.42481343802742	0.4468718101412525	0.41880111756258975	0.5129048010185421	0.34375105878149526	0.5552984032418489	0.370205163812296	0.4667227234081731	0.5656453163966967	0.3911474515041777	0.525473871369979	0.5837842143418733	0.48485963114118225	0.3938942625977905	0.5446375053483911	0.5113687314119092	0.38608027266976286	0.42845940238282537	0.5355592093611564	0.5594418656064768	0.5370036645077684	0.41744832992454367	0.548822081275769	0.5001174481842122	0.4586136032516878	0.38574501481863493	0.5476271479603578	0.5617617605936328	0.5474467565452775	0.5439345654785996	0.4063588028429271	0.3848379759034724	0.3944144739723048	0.39906803722431294	0.0	0.5443666918955187	0.36442878759875036	0.4964296397923546
550.L1S114.s.1.sequence	0.6660223437066286	0.36933903966281045	0.543722145085794	0.5442467112084416	0.5179058631158032	0.5099739055870134	0.5416073604121544	0.5424655937809918	0.530392959573594	0.5026783317966967	0.5431824130880462	0.5068300363516068	0.5601628174544955	0.5262820775730288	0.38473848506916775	0.5266719618367265	0.38143269695194865	0.5434099007407333	0.5736280907958088	0.4066377458053644	0.5196998449536749	0.560938122070513	0.505735311505103	0.5758141797170043	0.5093159722839705	0.35242380797390765	0.37121075107634655	0.5092754094225057	0.5627592335395741	0.3554687656654252	0.39486910765889294	0.39376157872454026	0.5485336712751264	0.38048583659973806	0.5659361004205391	0.567950355708434	0.5253418117820305	0.553382788773473	0.3449334970485055	0.3442807395627785	0.3591374365015683	0.5752806426375906	0.5128141007029582	0.5495898957273613	0.5317575066940246	0.5443666918955187	0.0	0.5563144586353949	0.5483482095876542
550.L1S177.s.1.sequence	0.6906637026838623	0.5217312109324672	0.44167751037619746	0.5419681432700598	0.37581414825779447	0.37153197733385185	0.38068307834326054	0.39556428094359297	0.39506525351996485	0.4023173926815864	0.4613295034815388	0.4081947496433009	0.4869659146366709	0.4319978508078086	0.5175755735979478	0.36808330361395597	0.5514365392786353	0.3205074786389227	0.4477483563228472	0.5553267938400271	0.39137494840019127	0.5373789945216931	0.6165703368451351	0.48560580203045806	0.39739453616629644	0.564800311411429	0.526389453566997	0.4065354370944024	0.4070518308130738	0.5253358906340315	0.5605622848530016	0.5369652955077696	0.3726701395323533	0.5613736784742822	0.5054262581271349	0.4667180266344451	0.39577816526522286	0.5304608599498654	0.5654043276280268	0.5662477937267286	0.5522911215432033	0.4120960039945828	0.347715901649104	0.363721452426309	0.3718770140023347	0.36442878759875036	0.5563144586353949	0.0	0.5144133369461257
550.L1S138.s.1.sequence	0.6299045167720274	0.5303378080947371	0.42278364598047075	0.4391557449682346	0.4417369964820661	0.5163574319677398	0.5066592998337585	0.46108008731230815	0.5137445540140998	0.4526732842508821	0.5261509308092287	0.5285311394938068	0.4458534688906668	0.4484265419842635	0.5228725582975362	0.45598462043230764	0.5672815802238071	0.5122960455589266	0.4497605870341962	0.5508148241647771	0.4353704451551825	0.4042873415561062	0.6015573301968715	0.40114346590193944	0.41669505783561656	0.547533619926834	0.5108568865807261	0.4172768620750671	0.4723655515689759	0.544923292397499	0.5768238273242494	0.5221457510568432	0.4800760823823035	0.5553241484321845	0.40679768944966993	0.4134278868982796	0.4690988645384192	0.4414134850919537	0.5686673896301885	0.5827620351368813	0.5568103504213735	0.42638581532443864	0.4932407881310228	0.5061162581644614	0.5127285394813796	0.4964296397923546	0.5483482095876542	0.5144133369461257	0.0
550.L1S106.s.1.sequence	0.6398213926114928	0.3911009429835361	0.5537589410138429	0.5585814863696119	0.5381015770026724	0.5394162108802562	0.559676511971864	0.516711848841821	0.5364421485935671	0.5317214565920513	0.5362138371129896	0.5466605548402425	0.5696733457132005	0.5268977676605328	0.37571926934509287	0.5271912140451847	0.43694614515624364	0.5480707756368585	0.5498788179503206	0.4006412936768231	0.5049911473916431	0.57256149962402	0.530885725770222	0.5723471100161082	0.5431061921150677	0.39441763370150557	0.40578477801170715	0.536593130560543	0.56044722104624	0.40124674799494614	0.4413058005262066	0.402346400089269	0.5595789091751234	0.3875148247294649	0.5808542015051685	0.5813510037507169	0.5346376991869172	0.561788365138935	0.420735139914393	0.39955722733887133	0.37045861475315994	0.5417335111878765	0.5212149950406683	0.5491920416890694	0.5320838941775973	0.5487896053675032	0.3884200793145252	0.5440755987764282	0.5669757333403624
550.L1S124.s.1.sequence	0.6802390761881459	0.4098465754103773	0.5821937694852328	0.5632328122224196	0.5451956604547586	0.5805541606529783	0.5511222011145118	0.5559464068492508	0.5506202043518741	0.5498843166166001	0.5264063145586584	0.5540028146119075	0.5324330581469379	0.5156617396396947	0.41534259731684625	0.5568583947118985	0.4039832860604324	0.5599825307224586	0.5881241198341508	0.43863359049521894	0.5349274454628926	0.5815506794467102	0.47929214340407283	0.6041828191935092	0.5513960498414402	0.3694229200987177	0.3967738681511876	0.5571469920960628	0.5892496547224088	0.42862373175965246	0.4394751674351921	0.3851321905552783	0.5997228796586592	0.3428757500437713	0.6173575526374092	0.5540758642790532	0.5367924635729917	0.5920919840385257	0.3547222751063491	0.41106631911050834	0.37499310836813166	0.5696646874542456	0.5585073158610455	0.5670307312795692	0.5525488935591544	0.5395037345141591	0.397712665417745	0.5702154236385717	0.5679704281187977
550.L1S150.s.1.sequence	0.6313887822764094	0.5214153834638369	0.41094407895397056	0.5183901948080311	0.4376515108563094	0.48906501470948266	0.5000758616128569	0.423675997264955	0.4970542117947675	0.4397057790839531	0.5309422508546258	0.5158844189863748	0.49790023238123027	0.45408392680349247	0.5194894968339072	0.4340558628431693	0.5934388710982892	0.46312809841927394	0.37266739425535655	0.4973041306391503	0.38587383804029907	0.4907722065023208	0.6363310848138709	0.3806590236522671	0.3813752566267775	0.5509205450364247	0.4988212493432404	0.3891753399546641	0.40447877726147885	0.5152515788170223	0.5829306735875206	0.533163163720389	0.39335633075656845	0.5701385695453571	0.35342572274789685	0.4583376593412931	0.4713029065966383	0.47809428688653527	0.567104034993436	0.5948305224154008	0.5588222704244024	0.38534045005750384	0.46684025610904506	0.48993307290760946	0.5008025080604086	0.488026119003524	0.5704386509106439	0.4757318504828885	0.41466210502932616
550.L1S102.s.1.sequence	0.6149324604098825	0.3699633541788074	0.5570213147053555	0.5320631751538112	0.5291437924524016	0.5374693601410832	0.5612780822009122	0.5008338764095464	0.5555258547613564	0.513098996918383	0.5662772333755113	0.5652318618513484	0.5725995226913384	0.5151011811007643	0.37653731507138843	0.5338711086830508	0.42804033286987375	0.5310481294849515	0.4981513025211725	0.35293329764945397	0.4832439244868695	0.5356134517708635	0.5438677586657504	0.5398606264249923	0.4929903108886732	0.4018356684484321	0.34615333407073295	0.49867065778788083	0.5041418922758625	0.3456501602847058	0.4327824149233905	0.3222319879586622	0.5135033898715227	0.39775271172492993	0.532422128722907	0.5577064227680182	0.526452881665584	0.5296547139432201	0.3790646161059488	0.43837947082511003	0.4034493993916047	0.5016631220147946	0.5284916950453438	0.547298175799357	0.556065801085724	0.542801250529789	0.410492872795943	0.5361556358896239	0.5269705397975396
550.L1S160.s.1.sequence	0.6839043914039478	0.4998383263200046	0.42030632333124807	0.4952083846049222	0.3115868585276942	0.3959196671071169	0.43303956514397074	0.3530807367101563	0.42330302885493304	0.29696264593623	0.4622483159121472	0.4341761595548193	0.4547153513458195	0.37640579431416765	0.49899981082116596	0.3663184254057309	0.5518827947000859	0.3696673260003996	0.36249844080426086	0.5201937606220097	0.32989383035660386	0.4806212484299222	0.6025673429275896	0.4271052790334261	0.28577793561033066	0.5442465792609398	0.4817872009111819	0.27015575169258277	0.38692599377993064	0.5070725803606703	0.5437633921314035	0.5035640016838799	0.3803634547135612	0.5505693557481149	0.3992901801805133	0.40647305623153496	0.3855715223719047	0.49908093667351244	0.5482967065901957	0.5447802708093927	0.539217184740722	0.3639069383007488	0.40352344195048745	0.40374172760449273	0.4106765142746115	0.38968929815503783	0.5295731395700044	0.41781507812591506	0.43904231507915426
550.L1S137.s.1.sequence	0.6445963450276423	0.5159691015476795	0.4100898297020476	0.4244992694295435	0.46202157861720133	0.4886842241141552	0.5254430996365271	0.47777896588056884	0.5186489960259048	0.4506568650839499	0.5591893074662035	0.5218048265366337	0.47037241192232854	0.480092953673044	0.5148676813041325	0.4427779460518164	0.5704399207610387	0.5137847764274431	0.4672372007572209	0.530773322800233	0.44370486481791843	0.4028436241793431	0.6071279816454197	0.4078199430496507	0.408390528648097	0.5123162844192782	0.4956734495193077	0.4089673459152217	0.46674487403912635	0.5212257192072955	0.5562676138075149	0.5037314922957307	0.45825834116262154	0.5528820886507841	0.38514900675536035	0.43307096518641963	0.489127666662358	0.4175946654857447	0.5579364897211958	0.5790539230392121	0.5278078036273045	0.47102799561497993	0.49704512166432907	0.5080318970415566	0.5063621412856825	0.5152148485425334	0.5365885723498991	0.5167463705717514	0.30961868172345053
550.L1S16.s.1.sequence	0.6382910206079286	0.4886689015544604	0.555895565881582	0.5123887722275758	0.5488826416125813	0.5911490942187725	0.5550083320782063	0.5394362208343976	0.5956656911370567	0.5207702579373089	0.5478965819325907	0.6082075547915157	0.5201498537212166	0.529089544408047	0.4468719769192316	0.5439882205828585	0.5224287826821343	0.5739081102094369	0.5681943611974732	0.49121230692661727	0.5359627368736612	0.5487783342320076	0.37643858516636497	0.5797839106537632	0.5410572999778746	0.5048348275359199	0.48881012162893667	0.5474440439479398	0.5890804123375661	0.497704666468724	0.5166420653820608	0.47688539624241966	0.6029700581270403	0.46848652690192527	0.6019500367624361	0.5281207935354301	0.5520970823271797	0.543796587390195	0.504230171602035	0.515523634577247	0.5107845280246902	0.5648865074309483	0.5776716577670199	0.5840250204084384	0.5789782840430429	0.5579926026835489	0.5249006897211868	0.5748123892050333	0.5490086625134798
550.L1S128.s.1.sequence	0.6593563626060319	0.32045877412697726	0.5429304700589472	0.5286843419484675	0.5086374809234966	0.5064730152952945	0.5438617918659467	0.5097874553570363	0.5354396537917953	0.4944720825095576	0.551771203436836	0.5511948583667122	0.550608910663422	0.49582771317295976	0.36081398999225966	0.5081660282026426	0.39527295559557757	0.5231142886684991	0.5232646688920702	0.36594895197426525	0.4790594507366239	0.5419511602934001	0.5357699124255946	0.5688305635234095	0.4768203880811544	0.3694115279720253	0.3149156566943777	0.49703487947279784	0.5004394060599646	0.3255692963153048	0.41073198265400224	0.3258136315595251	0.502913893500508	0.38599969873563633	0.5421985804137186	0.5573655844913478	0.5094109328635016	0.5210762164903838	0.3738693919828165	0.3992630587104411	0.354716909487454	0.5273019126184931	0.513892845818358	0.506001154250734	0.5212033269284376	0.5198657974005176	0.3654804672071022	0.5214635520755403	0.5362847899812221
550.L1S148.s.1.sequence	0.6627770696514564	0.525629587619719	0.3807556097589578	0.5331311976502642	0.3997031800907617	0.4811012894503036	0.4745900408834385	0.4045317978866365	0.48075330357104673	0.41630594153838174	0.5061394885126737	0.47477364152031726	0.4654061861872789	0.4435565683879441	0.5301605049814031	0.40922805999523015	0.5764389971262385	0.44441479586503485	0.3576976681317532	0.5398972421606101	0.3799316732484217	0.5029316544363545	0.6279778339248904	0.33390021231740624	0.3585250524888151	0.5631502876939877	0.5158483346836522	0.37462048735610326	0.41463387583374134	0.5405128623134994	0.6044941835581634	0.530760787782521	0.3932549566309298	0.5847401057845019	0.31757876398499385	0.3819730867083964	0.4349723691526516	0.5057031716044036	0.5771843161469589	0.6003409440301687	0.5681354453700191	0.37061435300070217	0.4492197372172442	0.4687596990944368	0.4865752413368725	0.4655205554930898	0.5756075047729621	0.4591432141773707	0.3872934742392575
550.L1S123.s.1.sequence	0.6505916024105359	0.36866637150061593	0.5484182882905854	0.5347928142754607	0.5194786181150302	0.5273145812108838	0.5610122664672279	0.5031888340652119	0.5675729386183735	0.5085037548360533	0.5422863306993421	0.5672882461223513	0.5496145799705233	0.5121710786640076	0.34616624728491535	0.5279078564502794	0.3915054021423052	0.5536789690638694	0.5539376700323982	0.3909536231270446	0.5065074324755324	0.5527532196239677	0.5066269306131232	0.5827742062135735	0.5262013566359951	0.386490848101612	0.3713216309022582	0.5202004369341524	0.5669581777525757	0.3535507318474243	0.38030476728907875	0.3580164664704478	0.5600896387488711	0.36744767106445647	0.5789972235207186	0.549292438143474	0.530654562985526	0.5276037035549043	0.384014507862766	0.386283388827229	0.39688660458929353	0.5485517254438045	0.545741311094435	0.547604921322865	0.5329936890116176	0.5320543652591345	0.39354016292633537	0.5474841397785516	0.5596017227765209
550.L1S142.s.1.sequence	0.6262554085446204	0.5628980101829044	0.4271856783428523	0.50750293275133	0.4397040347825089	0.5298804194022964	0.5045300704790324	0.45510088141296834	0.525775128594076	0.4687265223770634	0.5087633088087582	0.5323718630199564	0.43915497568825	0.4536066173122383	0.5469482510740195	0.464217827881476	0.5964328696782095	0.48100173493392623	0.41824313420104153	0.5620897570502061	0.4388578905878172	0.488241163262302	0.6103750684832902	0.3141736046399338	0.4328253260616217	0.5787985248301987	0.5378787933280441	0.44422881105604156	0.48635642564649134	0.5733903467952636	0.6058128509358247	0.5680514355941727	0.4693354279620378	0.5960453863651074	0.39377073551007075	0.37109026954854385	0.47903807373411383	0.4806341119198385	0.5861722902186214	0.6042914238755963	0.5944671488488278	0.42722771908480345	0.504157170745743	0.5312199897668931	0.5203922195230245	0.4942155859369249	0.5883338367561196	0.5136744009305645	0.35914485863963136
550.L1S100.s.1.sequence	0.6783181841632098	0.3797531880339283	0.5518896464499085	0.5151208830611494	0.5142388416707826	0.5160888508550645	0.5529926470177201	0.5443316271939607	0.5276118820742843	0.5124495856850784	0.5234733781266524	0.5153626821664853	0.5441987131860241	0.5031595419808936	0.37436954102756	0.5148420567513371	0.34603599677133606	0.557677379796829	0.5617790402167191	0.422553811495379	0.5065224430185649	0.5437582045154287	0.4828023670056441	0.5964898939107606	0.5074143730246822	0.3466635842587827	0.39738243423665753	0.5194266852674433	0.55787513379215	0.3890813671748201	0.38014771428742367	0.3728643097464275	0.574745679534945	0.3329420582729597	0.5752873194585708	0.5508585891971076	0.513992127448341	0.5488825029314921	0.4014778812572759	0.34285934129728707	0.3542517874815712	0.5776078420273388	0.5230567971481703	0.5249627691539962	0.5081676683996861	0.5411206647203592	0.36720475517075596	0.5455071077052802	0.5654876571454703
550.L1S13.s.1.sequence	0.6746950012620262	0.520754746977841	0.5853505988845946	0.5326474224731098	0.5764879432435037	0.5804139169517795	0.5847773323469821	0.6125109392271846	0.5783313315751905	0.5648954530132686	0.5772955254146078	0.5547170196977069	0.5818291183770034	0.5734989512154687	0.5057193045466057	0.5647227343737687	0.49476579496994094	0.615609633686535	0.6278807270279403	0.5733616747401964	0.5815032433604611	0.5567390783146118	0.3704392069859176	0.6226046963728716	0.5696458349068362	0.4784604932079693	0.5206903912420333	0.5730180368563539	0.6460926994529435	0.5369558324331076	0.512261002893051	0.5247056389746065	0.6466674014692857	0.4798257557993275	0.6335552376632592	0.5804210276280822	0.5853843913576556	0.5682324987543242	0.4914449769122448	0.4677055421435413	0.4783753208961086	0.6207735778004758	0.5899216133467514	0.6086664000678615	0.5748413488998823	0.5934057242045345	0.48719120867221344	0.6111211665261973	0.5955293923657631
550.L1S145.s.1.sequence	0.6511819995038964	0.5317052862410167	0.38893781243299974	0.5078595219072854	0.40905950590471324	0.4657880561698831	0.5012347515299667	0.4116633980576932	0.4859759636812696	0.3977149011835263	0.5391445105933566	0.5035752922015221	0.4831610903376044	0.43581099503722476	0.5296099664606372	0.42364426847203734	0.5823983213200149	0.4516132191615827	0.4096747676149486	0.5402335226811196	0.3992175000400096	0.49084326037048015	0.6355518820097236	0.3703684711726108	0.3685274520203422	0.5605338105293535	0.5217591318170883	0.36701501181813917	0.4350247814010595	0.5311537737716302	0.5804194584328216	0.5384862456183276	0.41790196894948156	0.5856007575135225	0.3406160047896332	0.4158290054168761	0.46933631882850635	0.494832424618985	0.5786217009168139	0.5833858766230259	0.5666121467556796	0.4093062785692359	0.45681479041790174	0.46782697465871337	0.46814758800194683	0.4881658937504691	0.5505908841801658	0.47159435992219734	0.3713001238449387
550.L1S136.s.1.sequence	0.7111501255107533	0.5325468856723032	0.47413169504264574	0.42574337393186995	0.48296402759005796	0.5318137938709435	0.5282556747964939	0.5261101090784163	0.540518974887648	0.4899114776315221	0.5257743548576305	0.5327116726177519	0.41397408961982757	0.4617993779253981	0.5373909584306859	0.5017114329327058	0.5503760318625815	0.5448174236873136	0.5555080643412271	0.5761580177666515	0.48806991809989164	0.4162815616291536	0.5262704378108437	0.5508100608223337	0.48554762957132336	0.5470882032391183	0.5503638332189515	0.5015773459249616	0.5604413446876226	0.5483752662036019	0.5401302508937388	0.5412373149150402	0.5831333370426071	0.5346843743464194	0.5367343108335039	0.46223707010979004	0.5266778405140417	0.47107419609198037	0.5605614655040094	0.565990049990229	0.5567815393719292	0.5399139779994367	0.5309967760562024	0.5371652623291439	0.511552211504433	0.516891852927917	0.562931115363554	0.508858527750887	0.4399505676849307
550.L1S14.s.1.sequence	0.6013163420963195	0.473938873316609	0.5582286335627326	0.48785402454304977	0.5493642659634562	0.5895776812570658	0.5796596425009211	0.5575409726529854	0.6009748524154693	0.5302780638242175	0.5572258451322427	0.5945838852799454	0.5479942360293767	0.5328235546464356	0.43869412798344587	0.5482966622504529	0.49515319463824187	0.5814091320844698	0.5853105774794055	0.508458619583964	0.53197446184706	0.5183672821788032	0.3836787750544371	0.5946161014615715	0.5511467763923358	0.4756088519048179	0.48409615985358667	0.5437863257199034	0.5943179419941795	0.49345161273784555	0.5073529827716337	0.4733533971511192	0.6070841013839774	0.46660325180682105	0.5977694061550112	0.5486305480402098	0.5532885588475176	0.5261096529086735	0.5014742958570477	0.5024085142331585	0.4933681660276581	0.5767899734362435	0.5794415597575051	0.5881829693962167	0.5897729396839033	0.5913304218336014	0.5014132086472026	0.5611379357612263	0.538353071458128
550.L1S107.s.1.sequence	0.6285317252191077	0.36790597089035526	0.5454756001036235	0.5532443403702259	0.5061309841032127	0.5324198445445307	0.546656708852038	0.492969346714377	0.5396503248454402	0.5118513106597244	0.5366531467569479	0.5557164316913544	0.5491453474712443	0.48770152127179356	0.345892797733484	0.513075237295138	0.4146738292055753	0.5184286856791154	0.5137064706156674	0.3486705588202778	0.5021477151963488	0.5599767557196459	0.5360574467752732	0.5300396666915027	0.5070889780707173	0.40911663633435286	0.3552130603343899	0.4962861645325093	0.532931521298333	0.3592592739698641	0.40750303276633004	0.3717744239289407	0.5403652450460231	0.36367398672035056	0.5549368001356403	0.5427964030066963	0.5084469300653728	0.5461607357946298	0.3979115634736793	0.40859650698842065	0.38195415311194064	0.5373028933876233	0.530012525246923	0.530515157115259	0.5322581021734206	0.5382064583216899	0.39317615353654534	0.5293050180642971	0.5213729730417177
550.L1S15.s.1.sequence	0.6093728813834002	0.5109350855116027	0.5874206241491773	0.5375845781053905	0.5721341881269066	0.6254145430751966	0.5810524684223396	0.5558020524538099	0.6164155527536306	0.562384748584714	0.5650922814340146	0.6144705682918787	0.5582915755883218	0.549048398891625	0.45696975572483184	0.5674511674111172	0.5572267217690422	0.5855115097265157	0.5845412953636606	0.49092440916577845	0.5583323695095214	0.5619034807128047	0.44529811185765594	0.5721519150488286	0.5749058603046998	0.5300920187043505	0.49870737033240525	0.5738605824175341	0.6002198221872647	0.5151989203191846	0.5569521076138497	0.46571497263255174	0.6133394558751378	0.5065100939759265	0.6070640481831908	0.5577121119504681	0.568648668853317	0.5567662639776821	0.5395332371776907	0.5605301872291775	0.5331456267437918	0.5881853595853599	0.5889515634339886	0.5904050015757721	0.6133904576607067	0.5766542467199971	0.5668985820457279	0.5737605332218038	0.556431875034935
550.L1S132.s.1.sequence	0.6546050177897245	0.40209107908893105	0.5748898455441855	0.5884299579771298	0.57008201053409	0.561295515441357	0.5936547969691919	0.5487532635349986	0.5725645648514084	0.5670340958423175	0.5758686820820018	0.565131479088846	0.5852842850898108	0.5514545999005617	0.4160041238657268	0.574789229215042	0.40590310209737585	0.5773170358377027	0.5988628182379918	0.40412058435994086	0.5422261743669052	0.5954379653576766	0.5371680031885534	0.5925647919785961	0.5662594545481947	0.4032631777678266	0.447945339752927	0.5626376108307628	0.5869855698349191	0.42097888928830124	0.41160310251718246	0.44101161251926285	0.5917581274352307	0.39554608016138737	0.6067745966587779	0.5995114877634222	0.5815460667782995	0.576689405231705	0.41428920341315895	0.41547813991282123	0.39959963030507817	0.5858650406022244	0.5594818161909756	0.5833531841544128	0.5635425209516133	0.5846453071260596	0.409432604594818	0.5824332337635708	0.5909601537515017
550.L1S104.s.1.sequence	0.6517452108887728	0.37340222015942687	0.546200390060995	0.5356572520771139	0.5335044851148191	0.5319530524978188	0.5500249183140176	0.5249541452203961	0.5334237856477883	0.528045898588638	0.5304460078540099	0.528210629884832	0.549743538915182	0.5150471613114774	0.38168890064583577	0.5243176969113734	0.4131411597179087	0.5415927508914983	0.5535087053786547	0.40812679847767575	0.502180647864187	0.5621911408312732	0.5191848686302434	0.5578540681972607	0.5052496943204468	0.3302135650020435	0.3699566824607107	0.5084245576912435	0.5354521633623837	0.3545452523467743	0.41214239327481017	0.3596084321247153	0.5290246393502427	0.3441478185999826	0.5510769361788175	0.5686612363087057	0.5273975962953629	0.5441607589700697	0.37579770639092075	0.38093629636899085	0.3208956765643224	0.5496178119827938	0.5149770885378984	0.5406703811439793	0.5090519678547637	0.5410229551625437	0.35691280949632903	0.5598270804723015	0.554836012406904
550.L1S112.s.1.sequence	0.6937434861552213	0.3979366822730265	0.5685616408570553	0.5414877524688423	0.5453915751414324	0.5336351901555153	0.5547118226795499	0.5710621472095064	0.5306930586027079	0.5245890753531411	0.5571695213184127	0.5077041610497551	0.5659815434858811	0.5335269355908925	0.4224212637842111	0.5635771966635235	0.393173121256157	0.5886478282168328	0.6065121821215225	0.4441314644368662	0.5467440634999003	0.5729395774253648	0.4804360220178871	0.6179294727277111	0.5325136219055525	0.389450473210338	0.41547826452911646	0.5422400682104045	0.586141369212481	0.4065240637710372	0.3861692457480912	0.40540094548886046	0.6012365638185169	0.34082115879975805	0.6092480831092465	0.577072767240369	0.5430563133955802	0.5802081375846515	0.4013327313980823	0.3559637355228114	0.396805992891263	0.5945369496032508	0.5402325381415958	0.5742490068985938	0.5301645950751374	0.5596834430416402	0.30257542418508493	0.5759755608461546	0.5672543072362949
550.L1S115.s.1.sequence	0.7073398603315325	0.3946589507111994	0.584338645247699	0.5578272667597507	0.5499089701198856	0.5374472309734704	0.5788058145975622	0.5788501298285428	0.5489203702006781	0.5519598132829464	0.55783442565331	0.5214236679159135	0.5684975072942914	0.5401046036792466	0.43358203276415147	0.558625962681303	0.3466036390820692	0.5763544605599316	0.6150996445851978	0.4394524999513919	0.557100726291939	0.591734003209107	0.5028009658749995	0.6083976633456039	0.5507226575543074	0.379111654347751	0.4153901833049671	0.5490853915416662	0.590983872125109	0.3974869119014766	0.3945353768477029	0.42483156468691574	0.580067369150187	0.3747323207171314	0.603966157927513	0.5859890292776253	0.5564712073853606	0.5803406057333131	0.40701072594891	0.3201501593814958	0.3753279791867979	0.6130137455945073	0.5644936101648708	0.5842148888171583	0.5415037395903153	0.5724710192401506	0.3316059415173516	0.5920427876528659	0.5871583977776532
550.L1S12.s.1.sequence	0.6242674226673117	0.4748127839049771	0.5578074497031384	0.5297750790981307	0.538835617563125	0.5822380339476672	0.5560524608980711	0.5516237621125246	0.5808203040363897	0.5264593919757281	0.5475398832087902	0.5786737225863566	0.4947381408001606	0.4916378467153499	0.4602186290809045	0.5450283163833792	0.515932035129111	0.5635026729456035	0.5738252790063136	0.5098873834731392	0.5286191322441244	0.5459473480725733	0.35090201415285904	0.6228981775714181	0.5460006710468408	0.4884954246832472	0.4910501477034429	0.5468237617346113	0.6154429814670676	0.5060197194304445	0.4961997607758647	0.4857705128766291	0.6236830056359148	0.4572204508728089	0.6283652916079174	0.5346646435006389	0.5397098122640839	0.5543214591234303	0.5174435494283214	0.5177706793819938	0.4905827384105354	0.5835610263145713	0.5705173828684118	0.5731790098375876	0.5668538429658158	0.5618729959347366	0.5243552975047873	0.5671487287086173	0.5705979717161697
550.L1S120.s.1.sequence	0.6955318527940082	0.39664813837152946	0.5800339784134326	0.5450930376859751	0.523838982541353	0.5352859050947462	0.5519796862384077	0.5567316061855474	0.5501798983903475	0.5278083211707626	0.5548850583441189	0.5552449629150066	0.5528443105194178	0.5217258418598879	0.42406046191352736	0.5447604572620609	0.34613977962923226	0.557221327663285	0.5738663464742991	0.42671810384637343	0.5372534341324683	0.5906374243793616	0.5281209103486096	0.610779051763509	0.5239395329818385	0.4162639109172249	0.42717888803078613	0.5213288113980605	0.5787107492080982	0.39808725602937933	0.38430970668238373	0.3885366997372326	0.5828470709237333	0.38389910020578477	0.5929304858284645	0.56193663271153	0.519848952399058	0.5862084097155181	0.407023600612693	0.351101357227477	0.41920775374149427	0.5869897972570163	0.5587840115674074	0.5587008087251893	0.5483282142743098	0.5586474154542934	0.37942959748133953	0.5605030372511818	0.5840276391967688
550.L1S11.s.1.sequence	0.5838062635483567	0.49912228737432557	0.5616582926896887	0.5222214154285388	0.5287760442344724	0.5864095243945364	0.5602034223190829	0.5536988669479218	0.6042259693506017	0.536191582574718	0.5744910346849874	0.6071650447967503	0.5424086984847458	0.5296534515209239	0.46485856112735907	0.5449215162022094	0.5084800868328879	0.581495898818229	0.5576030070064638	0.5095028139826829	0.530811930408116	0.5437287430221777	0.3973546169309275	0.5949574322828586	0.5435013119402862	0.49499220398586413	0.4930039240199211	0.5408846290949865	0.6101211821697156	0.5055660903089355	0.516893401082417	0.4903592390282155	0.6174177458636049	0.498728361740188	0.6117780678299576	0.5450365216573723	0.5536435274211262	0.5330874306896678	0.5228255963846716	0.5247731504540055	0.5007997280037844	0.573418878934564	0.5899954325567851	0.5893666629520986	0.5913947146816023	0.5567330841003407	0.5179987930711097	0.5597852949483539	0.5434776808128068
550.L1S154.s.1.sequence	0.6655910462396014	0.5154860561787611	0.38543101084901327	0.4872839444629226	0.3033439410294126	0.4197028662917556	0.4078289736239646	0.3495503365304813	0.44136899515737593	0.3166916422910912	0.4330963813422417	0.43568228006614745	0.4028114197600433	0.30503035549511787	0.47545945798848877	0.37502286931924184	0.5164173070770648	0.4218850608867302	0.42036584965629026	0.5200618257374698	0.34456362774985577	0.47026634839251324	0.5629379993621179	0.4482750090331324	0.3438460431375631	0.5314942407748615	0.4944943884269618	0.3207934228956512	0.4597180804749638	0.5437906326236062	0.5228519560368488	0.5127461445804071	0.4700296298038831	0.5217666959652831	0.456489970947645	0.38886323656274846	0.38716774464906	0.5071842248202629	0.5325900765055077	0.5299373702673584	0.5301552033899157	0.3853960259641638	0.4163872590624652	0.42418673293767567	0.431207587729921	0.4031300414687937	0.5135660438917538	0.4341628421998876	0.42585635927543036
550.L1S152.s.1.sequence	0.6813879983715846	0.5238372756877236	0.38730737367018625	0.4910829270802516	0.32179790071471237	0.43160430194962435	0.4220039120294907	0.3705332816848609	0.4524079777189713	0.32910930535791044	0.46950611925679653	0.45900878844580717	0.45299352264240383	0.3722906354249507	0.5004235236888088	0.3855955820377778	0.5478752538968892	0.42450070847816473	0.4110744496467069	0.5328208330434199	0.38632879894146455	0.4761374917201417	0.5865802447968705	0.41933081429574437	0.33679045827647597	0.55811941589726	0.5155253430007005	0.3400934098738201	0.4690860465759468	0.5397433980613106	0.5360864449319654	0.539648633999579	0.4576677672675353	0.5449345469540049	0.43158258602646926	0.38133529892528145	0.40770263123746453	0.5105031148052659	0.5590443650476874	0.5620381379546672	0.5588993513914545	0.4226409203127593	0.41771164027988106	0.4324430206294301	0.43201479783737656	0.4340527998538412	0.5376411965486289	0.41669814805535904	0.4429607240955523
550.L1S153.s.1.sequence	0.6353757181735712	0.532177048253457	0.4476027803500275	0.5202770544750481	0.42177565360882785	0.48992277898456704	0.4848154907917825	0.41138340436937637	0.49313472405862685	0.4386382280557834	0.5140738839518283	0.5165596029067389	0.510265776799853	0.4581331296652457	0.49252165308165835	0.42508424862999095	0.580184773989467	0.45059146175645337	0.31954280427366527	0.5052450988072403	0.40459896385759764	0.4992139547723899	0.6230958175183499	0.318864370667621	0.3723179772995019	0.5490247285299207	0.4933489587441462	0.4002455349073891	0.39269485796732295	0.5265514190280266	0.5652603429720365	0.5014846408670776	0.3890850532440853	0.558123417344884	0.3639991073400846	0.45508646671173764	0.4499381392140422	0.5056861604712461	0.5364016619256405	0.5846580150906633	0.5518692621456551	0.3739005657577532	0.47133971791216117	0.49312477588433395	0.5028852780963684	0.4534478681012034	0.5366745109058341	0.47175005987818874	0.41999692270654276
550.L1S149.s.1.sequence	0.6532246885925795	0.49763866486478625	0.3927973666341393	0.4979666070308923	0.39526025072141374	0.4490800242342093	0.47405675626332416	0.38470867133658077	0.4778555100721117	0.38817657499276287	0.5113850454770659	0.48470512091834306	0.47153075385876203	0.42562001233122176	0.524128222143592	0.40108793065291176	0.5546805573372344	0.45879175739858746	0.37147525369220036	0.5240948518959294	0.37620693115338244	0.4885902391399171	0.6204132298707493	0.37941713829377804	0.34308396403540226	0.5449248309114043	0.4991932800437179	0.3247004512090916	0.40404485822725733	0.509618797049804	0.5701787944065448	0.5117905705377328	0.3731977265211078	0.575795028655419	0.31305202069292704	0.4157949544860264	0.45067538716387756	0.4812551082595428	0.552911771650366	0.5722874877246636	0.5480363919959739	0.37927688273089627	0.43837353253271805	0.43336350501757565	0.4637204550480705	0.45939492726885983	0.53130967107831	0.45603963910737544	0.38055811072919055
550.L1S122.s.1.sequence	0.687309695029596	0.3631929523909242	0.5474276141429492	0.5500072376205223	0.5128969066863125	0.5184015351173021	0.5572798415008974	0.5376948365632352	0.5249142291623439	0.5109950443341362	0.5414647555953226	0.5360454733169526	0.5636268535875307	0.5116845973703872	0.4102102602751398	0.516195131684429	0.3430433423451586	0.5572452620091399	0.5690097085417308	0.41300813626051236	0.5018229921301095	0.575280590286103	0.5034782791067083	0.5762926054636256	0.5198755912915736	0.3544773693316117	0.39635368642588853	0.5137452849850106	0.5528495346513639	0.37602128197209195	0.34815604114284915	0.3901289980731152	0.5599162662756669	0.36865038035289005	0.5757665034375412	0.5488478145502437	0.5254447402439149	0.5614418036871918	0.3952837568201053	0.3160906224379063	0.3507845625820162	0.5637615781563464	0.5199625299313873	0.5579890560697751	0.513099269125191	0.5492241452596099	0.33532165918179757	0.5564996876197968	0.5651657136401455
550.L1S162.s.1.sequence	0.6699154597580091	0.49109293168264384	0.38766797368439554	0.5092143748792816	0.30933677429479944	0.4037676341898271	0.42590909334467336	0.3510987942895886	0.4335366454746271	0.3115229846256701	0.438491983159192	0.45160588049632855	0.45370436602996994	0.3620306607598784	0.4653669504950867	0.36098126841246625	0.5471142807528677	0.3737169552868026	0.355330434810194	0.5003637024108021	0.3113602216342596	0.48824318709947473	0.5933007424908937	0.4259814446475732	0.31210515027588953	0.5232322344764905	0.47513231799710137	0.30298622052257945	0.40321083815133046	0.5013833000499529	0.5404886362161083	0.5002925785211465	0.37322773255851116	0.5226608217466173	0.4277808080129183	0.4082650649079131	0.39020412863534015	0.4966465416373839	0.546690489797946	0.5386703431210179	0.5100144288448725	0.35761951362573063	0.399929315446934	0.4005244543705498	0.4131126267944503	0.4006614298421439	0.5209101326462378	0.3889057255025344	0.43572233932687493
550.L1S17.s.1.sequence	0.5802358537201611	0.4906994478260035	0.5555777239278341	0.4934546315904927	0.5436413361669689	0.6065067085706162	0.547388694465767	0.5218347361687871	0.6108296536039661	0.5320960795208041	0.5565027750986989	0.6145358620792608	0.5485237466763283	0.5307271583182316	0.44250409277160446	0.5558790775044792	0.5111888720557882	0.557750227812774	0.5583259592063811	0.4902398715572451	0.5217830971442221	0.5205050791584644	0.4237004478640541	0.5484114173593213	0.5344150035318224	0.498966532462558	0.4681345762586059	0.5490265557675078	0.5752841668957095	0.49073715328261364	0.5291675778425703	0.46568053360326406	0.5901170704555543	0.49670170872018593	0.5749541727946784	0.5136637735155813	0.5557824135032147	0.5179048663950319	0.49010171786907697	0.5389895190165477	0.5302862341835756	0.5423723458916877	0.5801605377664248	0.595866583245117	0.6039724217903641	0.570115744658145	0.5213084321720581	0.5653470519732968	0.5249830266628343
550.L1S171.s.1.sequence	0.6795202368388836	0.5312247325844357	0.4513656847726829	0.49312887926213306	0.3648462193006095	0.4127350398023607	0.34470063344212387	0.3483085144793072	0.436163814756999	0.3886101269859009	0.44034230818530784	0.4534756279262398	0.42387995475834084	0.3830749819803182	0.49362213302555413	0.3239951059065806	0.5519364608659126	0.38892342129051705	0.4402233703569946	0.5384353324589188	0.33283599451359264	0.50022857893377	0.5844601304428073	0.49441588514862456	0.42136018176755174	0.5542112879055975	0.5159476513944983	0.3919830008396841	0.443569012466996	0.537845875236712	0.5481862648648581	0.5322825104285479	0.4381000337564458	0.5378224570160615	0.5060156248141306	0.4260156953877607	0.38206959527424955	0.5232092682315993	0.5486586258394405	0.5498377543018299	0.5363720911874048	0.37192957880360017	0.41894639641450954	0.4016382727393285	0.4114783415347983	0.3297271307617717	0.5530297485408286	0.3759532620549694	0.48738982580331736
550.L1S166.s.1.sequence	0.6869957517389721	0.5044813606519335	0.4303823465432944	0.5335421644875447	0.3688919063485966	0.44078346399095086	0.41595608729592204	0.3488602548327752	0.4689608174994842	0.35959347894371363	0.47899429051638903	0.46896059622906655	0.4541721138757078	0.3831020062746114	0.4880306232149423	0.3741678749534222	0.5487850077010067	0.4307488673483143	0.42814653667041014	0.5214903198752433	0.29839591769423046	0.4922318834281548	0.5836962617537369	0.49468725137809594	0.3699492210051278	0.5449608632726093	0.5112984515700763	0.3750282638111919	0.463256935863006	0.5203344209782969	0.5559930121207676	0.514802910525168	0.44664134463085714	0.5378902287647008	0.4764876286350829	0.4352193566313033	0.4265616760017077	0.5165946494522856	0.555094293012156	0.5572972558730735	0.5480767135481988	0.38869705706817986	0.4127353096675689	0.39816072753724696	0.4325683304087911	0.4106716536009215	0.537909630705289	0.40520260338084674	0.4870237895072317
550.L1S140.s.1.sequence	0.660064372146057	0.5246115089253653	0.3864863644364345	0.4888351634307137	0.3974652003574984	0.47653695307527205	0.48517643858221626	0.42707956467746827	0.4789952102353779	0.41092654145623153	0.5080281387318852	0.5089008338164577	0.42586360340810353	0.441306572195428	0.5144717013189479	0.44229373196043936	0.5490510220393241	0.4760923956792348	0.4783484268232879	0.5229277170260043	0.42887515311265934	0.4532172886012196	0.5760715756289186	0.4170620106321654	0.40685280557568654	0.5432683285421436	0.5397964237939885	0.41673655661395914	0.5016582505645165	0.548139422335562	0.535634620656009	0.5449294884239789	0.49012261962021836	0.5508801933085351	0.4482556717004747	0.4014312017740688	0.4792493151307786	0.49049663742446903	0.5688101477552437	0.5589263498288422	0.5506990219913427	0.4487208532437053	0.4635215628313948	0.504620171488951	0.47476467751232193	0.48548761036810806	0.5485925342827415	0.4932841369834823	0.40786692927002083
550.L1S151.s.1.sequence	0.6331492031448546	0.5688318081688991	0.47358319851643615	0.5272001980299529	0.4614529981320888	0.5477681149801445	0.5054098997286739	0.43394300191885077	0.5360235508310472	0.46363437118112755	0.5103077269696034	0.5358365011162822	0.5263290633333563	0.4804436437522308	0.5462974611756712	0.4601896814762865	0.6047058609193098	0.46036640698654313	0.3702401858922302	0.555938415122178	0.41989388518633053	0.5248511877530854	0.6290264502238458	0.3449762660725202	0.41416324977467855	0.5847146361230517	0.543862416630223	0.43265861018217666	0.4532904923494643	0.5776459718486701	0.6069978563056033	0.5560707079761761	0.4501770015149969	0.5955236132139144	0.40816303519644104	0.4345353911306361	0.47748112031969586	0.509726644935547	0.5806032565671196	0.6148345150482468	0.5907120453232232	0.3750197378809411	0.5010795978767509	0.5158336829811822	0.5401668063057498	0.4975220251075468	0.5956813808422823	0.49787724115012555	0.4244573209939158
550.L1S139.s.1.sequence	0.6366192224524886	0.5271539870338956	0.3925906780040459	0.4464460564078268	0.4174840555106893	0.47836854066877327	0.49408258450942516	0.42239321836138183	0.5003675049256839	0.4372074070608859	0.5109846512994722	0.4991545363830853	0.4078720405838754	0.43092254273215386	0.49608331668447925	0.42759028982459285	0.5457612867914015	0.487222493025853	0.42925560918348715	0.5158064936902622	0.40365387064109476	0.41965788661507364	0.5765893231115427	0.37000871330312063	0.4095930366193298	0.5286343993397079	0.49953335697942297	0.39381038922359135	0.47253040367485183	0.5312212080888676	0.5435550057892187	0.5216543619190849	0.4687911079685304	0.5488482610751931	0.38873062332327774	0.3616101359303448	0.4579917120714061	0.4298655985882289	0.548652193246613	0.5575783134469184	0.5389950288193922	0.43228427728490376	0.4770074404318099	0.4960633161447939	0.48872156375010445	0.4811651237260079	0.5446380323182317	0.48243075197168506	0.3180958770513585
550.L1S130.s.1.sequence	0.7081722953904614	0.42089414982275225	0.584036816489297	0.5246222939126	0.5573041638536239	0.5428155412925415	0.5775144015058439	0.5810670084606308	0.552290933909907	0.545813837312619	0.5674099920460696	0.5412381308866524	0.5690348244501925	0.5583207974236561	0.4380040863404001	0.556355927385126	0.35045639057500394	0.6026952123233461	0.6099074363229552	0.4702744068921071	0.5560433831062934	0.5970219061584348	0.4908023821479287	0.6294502774828995	0.5564316958919212	0.3852047261953869	0.4509314045038541	0.5575372116928409	0.5963355330062509	0.4163564395177287	0.3772685365321214	0.41612826874019265	0.6015222145078336	0.3767581134138462	0.6240723019670388	0.5979056013620645	0.5624280637377597	0.569429896225945	0.4388842099499591	0.33529903815479006	0.3890057668464867	0.6147609872208681	0.5706106865652314	0.5863585606993854	0.5441955019183927	0.5621866771471877	0.36890657600672316	0.5667072002657274	0.5902648542222942
550.L1S111.s.1.sequence	0.6830997360868089	0.36106743530998076	0.5580443873047185	0.5383296392210051	0.5293396048957316	0.5229339744871158	0.5616483386983732	0.553710155569996	0.537125949738088	0.5196962025835125	0.5221960038605569	0.5333370058256869	0.5563200187959307	0.5225571719735209	0.4141725370690056	0.5517693512088454	0.344840210362517	0.5698242186344482	0.5759205577396169	0.42395107287706874	0.5243046636268511	0.5656365152798938	0.4737639958354266	0.6008522007097087	0.52621937123383	0.3727824877370232	0.4378078544125665	0.5204131738967571	0.5881069022312684	0.41028971744933973	0.364433331641866	0.40046601856163183	0.6004673595865406	0.3527126804342436	0.5943974912973391	0.5544914915427428	0.5315369814595989	0.5573442984373634	0.39009767254783073	0.332212102644717	0.3663095156741128	0.5821522815635922	0.5484030174762488	0.5620518291633687	0.5296551168185416	0.5548796854639886	0.3464648550801668	0.5690230401116307	0.5712957439914097
550.L1S121.s.1.sequence	0.7039219239504529	0.4141117207274748	0.5702708814128795	0.5778975748543559	0.546379217573875	0.5404718072587812	0.5857123847230361	0.5779388468732586	0.5303252239056058	0.5373946987126084	0.564112969194147	0.5374342290902451	0.5634314839619083	0.5385336110885641	0.43544303797468353	0.5514458766365231	0.36497505609179004	0.5792942255404666	0.590371683226654	0.45092961953292343	0.5492794072955349	0.6031806217422219	0.5043180035214161	0.6126371825544414	0.5410895348760415	0.4047483375469456	0.42881095049941276	0.5455052561615906	0.5839131260616389	0.4164607956782091	0.3815387697952298	0.40812429902778297	0.602468313596537	0.35452563812083476	0.6191970903538443	0.5888030837743414	0.5441862569719641	0.5904785411898459	0.4162184091679208	0.36111100762023984	0.3814319125299655	0.5970294929699285	0.563042138103844	0.577632324670606	0.5383540956210089	0.5780478315764748	0.3754054508625291	0.5846493121530175	0.591991608753279
550.L1S157.s.1.sequence	0.684872442408295	0.5052929201698053	0.381678394180953	0.49220084465907765	0.31166433222263984	0.4065389078026824	0.41975152762948326	0.34005973766549746	0.4164910181485404	0.34188973748293483	0.4294458119515486	0.4473037836488973	0.4091112867987441	0.33401200631568073	0.47852740094253704	0.3584122810116742	0.518637785781579	0.4004402687328355	0.4105077211533839	0.5177663743397933	0.3521048848804142	0.48054852949723176	0.5580835872826344	0.45589070181258873	0.325256551296721	0.5254341987830682	0.4849419446318674	0.2949457894212044	0.456455266300065	0.5111716432872659	0.5162144325326454	0.516748280336921	0.44962616264083693	0.5281175343523603	0.4409320603027153	0.39409985734354785	0.37071510444750017	0.504307358464862	0.5338926423457078	0.5237331548208223	0.5280134526466594	0.3927507616974444	0.3924898394943404	0.4179874702935731	0.4320331239469545	0.3815642677470544	0.5044624148145693	0.4033240209625273	0.4385769376959868
550.L1S129.s.1.sequence	0.7069784365727341	0.43369776065618176	0.5925129956932188	0.5533549025606365	0.5403855788321303	0.5146347914566908	0.5687843315994946	0.5678104683122785	0.5487222447110377	0.5314613818726208	0.573453348502257	0.5378405674448616	0.5773423340746329	0.5410690760004637	0.4351025916729481	0.5531618067635048	0.3178855472431833	0.58633719912115	0.604899838961575	0.4556854754366917	0.5515092076449535	0.5863584826378484	0.5074869545737333	0.6361253051849853	0.5492755453966921	0.40839912765293873	0.4573861049523929	0.5416974768654989	0.6094734388462677	0.44610614457965353	0.3794522014733597	0.4278933629107112	0.617901334281668	0.3877653169136598	0.6292108698170992	0.5901017414967573	0.5568994561663961	0.5820516171652882	0.42928284814991247	0.35448364282319816	0.4202437688742212	0.5991782310909404	0.5591587024944532	0.5871013533569278	0.5393102795543686	0.5689527933077051	0.38291480404161843	0.577266722096444	0.5931319985558354
550.L1S189.s.1.sequence	0.7329878787052634	0.5421599809415276	0.4437728944231996	0.562846939124825	0.3722896366408223	0.313173404732879	0.4246604257266658	0.4200363099252104	0.38313496433511857	0.40665632949236363	0.4465537905324425	0.3875491199468043	0.4789010190310362	0.4308560437843919	0.5515443005385277	0.3801045485560966	0.5523211705685781	0.40016486924396405	0.496492437424407	0.5837220335211741	0.41018393933031694	0.5550975407013748	0.6163809061233664	0.5278163105144394	0.4247948502075988	0.5473238781064529	0.5286567209508084	0.397477091514935	0.4420834787393604	0.5630804210044391	0.5485221230106874	0.5631708483931105	0.4124143299466629	0.5513075852569918	0.48087312417029043	0.46289816438957904	0.39893165947055836	0.5694750772936441	0.5764593696916479	0.5597987311815241	0.5462065689562686	0.45076432704626357	0.3566119790791161	0.3289320737071737	0.33921149939851725	0.4012084749093693	0.5402913420727106	0.38518663485381865	0.5039205382578762
550.L1S109.s.1.sequence	0.6380615783955008	0.3464405720265711	0.5406089831148684	0.517506975018454	0.49823033715837844	0.5274160952917966	0.5427963178813737	0.5147207925648379	0.5488131118487949	0.5139945511303093	0.5299584395341639	0.5534717013211717	0.5497762170728726	0.49136394638397063	0.3671612941345286	0.519871900728675	0.3777122606098899	0.5297653159605172	0.5490588161166197	0.35492341213657636	0.49083960092769585	0.5616459485943498	0.480015936285901	0.5773124569642004	0.5121983769178599	0.38662876318469297	0.38057463261553603	0.5094979200219975	0.5616589693760604	0.37166440448234184	0.35326715967281747	0.35097704780013245	0.5592740525018507	0.3564709423942325	0.5865874270172922	0.5326823071944732	0.49132925213251133	0.5268226361599129	0.4030226307524267	0.35373649364423126	0.3639906676633013	0.5512779782647541	0.5232573290213208	0.5291939438017496	0.5258179385869096	0.5359631878242637	0.39071169645128206	0.5272446894783129	0.5517469863474462
550.L1S176.s.1.sequence	0.6474056380018638	0.6308976089693387	0.6325416176109385	0.6207763796805903	0.5986468872262936	0.6561810802198029	0.6133947011819462	0.539212226664329	0.6501391173131438	0.6099215297329738	0.6178670377903864	0.6642003079475522	0.6434742453371881	0.5766897811818766	0.6005770677122477	0.6019043385922552	0.6666708168577514	0.5834667796788511	0.46200727965045474	0.5979824069245238	0.5356295592746316	0.6142929515195796	0.7002449254407113	0.5347812923465024	0.5860291956783407	0.6629970919833453	0.6062941269574137	0.5882428412044637	0.5094623438706664	0.6359082977669266	0.6705995933312177	0.6048311353574334	0.5348630180572199	0.6418113951084407	0.5838315817554515	0.6235846689437199	0.5925824489923188	0.585553481846219	0.6276359615195474	0.6827902167428912	0.651253198647116	0.4616801192168177	0.613317572741833	0.6252595784563705	0.647859496817069	0.5963848550642726	0.675603261172932	0.5833267927276837	0.5626338245892564
550.L1S131.s.1.sequence	0.6423886808700978	0.34427120788703036	0.5281214052291624	0.5146951018924594	0.48939510629162675	0.5126052210426165	0.5232807125505409	0.506467056005328	0.5360280190594429	0.5100716767454043	0.5199738253756035	0.5303206115974887	0.5089144627119956	0.4789365828200872	0.33539079503447267	0.4977891827969331	0.3731770017886683	0.5176810441888958	0.5491805798456122	0.409909979512109	0.4944628576994896	0.5521527727568505	0.5040518218336723	0.5772128598961822	0.48520332317085685	0.3980888581583026	0.3699591682791643	0.509737154687601	0.5417358632714788	0.3656750604203959	0.3631884420438324	0.35525015746767286	0.5511361702278731	0.3320025858913147	0.573020472059574	0.5272944457847633	0.49761147751513063	0.5293426427420908	0.39461283854131346	0.4040390884902808	0.3972324402565542	0.5313078618854191	0.5090587619016796	0.5280130458528582	0.5127752256882714	0.5189670402882203	0.38367856583259546	0.5058255006539291	0.5300307878477017
550.L1S158.s.1.sequence	0.6778857059017397	0.48404142662250915	0.391184648244908	0.48899216431929293	0.29207163502298367	0.40711731394985134	0.40321362036580316	0.3561148450930346	0.450483796157015	0.31403222083351096	0.46241122951662655	0.44580484021811717	0.43558976631994983	0.3461569265877964	0.4792262055231476	0.35028531492625364	0.5140571103919912	0.4154446592893374	0.44232164976271965	0.5103356519537345	0.34754355160353867	0.48697741819763324	0.5530274706688743	0.4713056359541719	0.3292038651584298	0.5172174546805669	0.49771779471101757	0.31072183738883186	0.4806003839120761	0.5057043903549462	0.4906002273617294	0.5037567594014711	0.4704317742009077	0.5149191795439274	0.45075211175696817	0.38842703558126507	0.4022477062121504	0.4772289424766268	0.5328476242639212	0.5318562440853852	0.5262072572157631	0.4055287346349348	0.4100895231933923	0.3967646998320336	0.4038418013115663	0.3998641623099642	0.5025690203772697	0.3973202654656487	0.4495578264881855
550.L1S10.s.1.sequence	0.6044200977403549	0.5097551733157245	0.5698273590909873	0.5020844037096047	0.5346694088163002	0.5797827345440482	0.5733013226002603	0.562180905284206	0.5832123823915328	0.5365709585177642	0.5641784156561782	0.5787020578851205	0.5525883573841281	0.541789853527801	0.4800676970825609	0.5418571611622282	0.5151401173968728	0.5877695718671365	0.56543789874026	0.5235555864256004	0.5380776805265338	0.5148897351526268	0.4049097635779379	0.5718659929544889	0.5461805760927426	0.4826172252879127	0.5029827968923418	0.5296954903252746	0.5986027199665677	0.49848052521085595	0.512074316568173	0.5029950007355471	0.5990584503599918	0.4973159582106146	0.5933742971212363	0.555199128281439	0.5695032223867538	0.5086852461676445	0.5123225328691697	0.5116461266031086	0.4879896717800916	0.582686913858609	0.5780171930312042	0.5800686117222726	0.5719044025356491	0.568338124399821	0.5116752597052742	0.5727712486870814	0.5224626064164826
550.L1S164.s.1.sequence	0.6762901700363186	0.5268450368934873	0.4402984681097899	0.5098411190897454	0.3239843245730305	0.4547839593051545	0.42435486013558105	0.33954379510443716	0.4760521448435788	0.37467868650664354	0.4722615821670433	0.49133876641156177	0.4611447915964734	0.3725914069736807	0.49153232771527516	0.4042342647718916	0.5296350757638962	0.4386310308540499	0.38041423808834857	0.5056143054177428	0.35782687234032834	0.5157117217740385	0.596841806158152	0.4431633604445044	0.34200460464142785	0.555004077044737	0.5157507760236121	0.35490386272359975	0.4432034611836508	0.5370733303885146	0.5231661794676256	0.5181903615122831	0.4700124854557722	0.5367050607181946	0.47399944573668756	0.4207290458997055	0.42319174138505905	0.5216446997105109	0.561185942536219	0.5548596351865327	0.561484787250239	0.3835236411829422	0.45058716415826416	0.45511137444295563	0.4770381162230504	0.41467121065341034	0.5495598853220589	0.4436483594677385	0.4694492779240717
550.L1S172.s.1.sequence	0.6786871105484306	0.5442330721051565	0.4778563811530067	0.5273364913061283	0.38820505395272775	0.4264095271141324	0.33961622402993114	0.39451846166445825	0.43116970040886404	0.4033584994720553	0.39738996792685305	0.44934868508946607	0.453850860315442	0.41324174767130895	0.5271361724836455	0.35665450268952503	0.5388234120436375	0.37996191926682765	0.4629145537000264	0.5626174611310438	0.4055070176797481	0.5563406448219012	0.5740096525618242	0.49218972987732945	0.43585004828769314	0.5572518809348154	0.5316980009429275	0.4212270884785983	0.47571036006085204	0.552042588156485	0.5446600529849804	0.558394344569685	0.4674344161097068	0.5316826783746327	0.5236054955260335	0.44355991977782844	0.4069073157585949	0.5417924741710112	0.5586663915920757	0.5332506080922572	0.5369221490213109	0.41929354233571	0.39872590088654286	0.41055079068486483	0.4161597855878528	0.34843978909861084	0.5372101511981829	0.3876220263581936	0.5058036539518022
550.L1S181.s.1.sequence	0.6880052099089923	0.5305297342551266	0.47808868377101715	0.5572585501445918	0.40109664128724415	0.4192536945469312	0.440513523832515	0.3768214810640838	0.3756880211594642	0.42433202944042436	0.32688450483399517	0.40670474366676485	0.47122319596381856	0.40851278454427603	0.49468368998697543	0.4092840234213593	0.5501000181385353	0.38687056037981576	0.44412429757713684	0.5060855588433939	0.4105119846996706	0.5415598733036517	0.5909554971491647	0.4589103917023419	0.4089309224624553	0.5437489940375274	0.4970614645358178	0.4167430104546223	0.441905916347606	0.5280338979536116	0.5403381261972543	0.5224256341490935	0.4260413122469281	0.5264912662923988	0.49667494461493233	0.4913649648197486	0.3227400234285613	0.5453080724844889	0.5688531358843153	0.5519047932299079	0.5463936587169712	0.4307575636414022	0.38722759243257693	0.4171993002964313	0.4007890165655465	0.40140303316106335	0.5366771488366947	0.4210123600288167	0.4868050698844796
[truncated: 51 more columns]
