# Supplementary material for: Phylogenomics of 10,575 genomes reveals evolutionary proximity between domains Bacteria and Archaea
Source: Nat Commun. 2019 Dec 2;10:5477. doi: 10.1038/s41467-019-13443-4 (PMC6889312; doi:10.1038/s41467-019-13443-4)
Supplement: Supplementary file 4 — Supplementary Software 1 [file 41467_2019_13443_MOESM4_ESM.zip › Supplementary Software/README.md]

Prototype Selection
===================

# Summary
A new heuristic solution to the prototype selection problem, `destructive_maxdist`, designed and implemented by our team, together with implementations of three other heuristic solutions and one exhaustive solution, are provided in [prototypeSelection.py](prototypeSelection.py).

# License
BSD-3-Clause

# GitHub repository
https://github.com/biocore/wol/tree/master/code/prototypeSelection

# Operating systems
- Linux 2.6+
- Mac OS X 10.5+

# Dependencies
- Python 3.5+
- scikit-bio 0.5.0+

# Tested on
- Python 3.5, 3.6 and 3.7
- scikit-bio 0.5.0, 0.5.2 and 0.5.5

# Installation
This is a Python library which does not require installation.

# Demo
Please find a Jupyter Notebook under directory "benchmarks". It demonstrates how to use the prototype selection functions on a small test dataset. The notebook typically costs less than 5 min to complete on a normal desktop computer.

# Instruction for use on the current dataset
A detailed protocol for performing genome sampling using the prototype selection function is provided at:
https://github.com/biocore/wol/blob/master/protocols/genome_sampling.md
