# Supplementary material for: Phylogenomics of 10,575 genomes reveals evolutionary proximity between domains Bacteria and Archaea
Source: Nat Commun. 2019 Dec 2;10:5477. doi: 10.1038/s41467-019-13443-4 (PMC6889312; doi:10.1038/s41467-019-13443-4)
Supplement: Supplementary file 6 — Source Data [file 41467_2019_13443_MOESM6_ESM.zip]

Archive with 26 entries (25 files):
- Source Data/
- Source Data/File03.nex
- Source Data/File02.tsv
- Source Data/File17.xlsx
- Source Data/File04.xlsx
- Source Data/File01.nwk
- Source Data/File11.nex
- Source Data/File05.nex
- Source Data/File12.nex
- Source Data/File13.nex
- Source Data/File06.nex
- Source Data/File14.nex
- Source Data/File19.nex
- Source Data/File20.nex
- Source Data/File21.nex
- Source Data/File15.nex
- Source Data/File22.nex
- Source Data/File24.nwk
- Source Data/File18.xlsx
- Source Data/File23.xlsx
- Source Data/File16.nex
- Source Data/File08.tsv
- Source Data/File10.tsv
- Source Data/File07.dm
- Source Data/File09.tsv
- Source Data/Readme.xlsx
