# Supplementary material for: Phylogenomics of 10,575 genomes reveals evolutionary proximity between domains Bacteria and Archaea
Source: Nat Commun. 2019 Dec 2;10:5477. doi: 10.1038/s41467-019-13443-4 (PMC6889312; doi:10.1038/s41467-019-13443-4)
Supplement: Supplementary file 6 — Source Data [file 41467_2019_13443_MOESM6_ESM.zip › Source Data/File03.nex]

#NEXUS
BEGIN TREES;
  TREE astral = ((((G000830275,G000402355)1.0:1.380276217937432,(G000830295,G001871415)0.9990125306783583:0.3229406720234299)0.9999930822977084:0.3513445134276098,((((G001940645,(G001940755,G001940725)0.12350494265615276:0.0861855240487885)0.9999987473953867:0.33699296079495406,(G001940655,(G001563325,(G001563335,G001940705)1.0:1.0079577138891038)1.0:1.137424498768485)0.7132148738139503:0.08418174824796781)0.750682600177957:0.06949376998728227,(((G001515215,G001515205)1.0:1.0827559306916261,((G001587675,((G001587605,(G001587595,G001587635)0.4566872582053209:0.040821994520255166)1.0:3.878121453752463,(G001587715,(G001587655,(G001587575,G001587695)0.8405797101449276:0.5108256237659905)1.0:3.669894167122749)0.9984600896032768:0.24250697399532278)0.9996183592827727:0.27158990511865255)1.0:1.7326465713522505,(((G002009975,G000725425)0.7583687856018023:0.08020543986887742,((G000517445,(G000151105,G001433455)1.0:2.0775100632959935)1.0:1.4646366696554611,((G001317345,(G000022545,(G001508175,G001508065)0.7986978481443501:0.12143172345858583)1.0:1.7158180270684324)0.9999999999999991:0.6533133176664073,((G001507935,G000430485)0.999999999999595:0.6142218293623283,(G001484685,G000246985)0.9999999976403195:0.4340597658327676)1.0:0.6674167416544345)1.0:0.8422712303110336)0.32728439885417815:0.008686413497768086)0.9999999998259177:0.43924902576888597,((G000215995,((G000007305,G000275605)1.0:3.233885049885319,((G000195935,(G000211475,G000011105)0.4985167837439598:0.031004020224362872)1.0:0.6709877048436999,(G000263735,(G001577775,G900012635)1.0:1.498230813372571)1.0:0.7465265117596621)0.17180815870793884:0.0)1.0:0.8215553557541954)0.9999999999999993:0.690056801562987,(G000966265,(((G000018365,G001647085)1.0:0.8966221822039966,((G900109425,G001418715)1.0:3.2126042534359165,(G000265525,(G000221185,G001484195)1.0:1.0011736090233085)0.9770781139803:0.18673683709468877)0.9999997867045604:0.3825328871503128)0.6664398504397907:0.16133324668097712,(G000258515,((G000009965,G001592435)1.0:1.4477218030263996,((G000816105,G000769655)0.9640083082904849:0.14626850752666576,(G000585495,(G000022365,G000151205)0.7706944095628744:0.18830071547355112)0.9981129299486788:0.21947648625812727)0.9999999999432894:0.5049038762705246)0.6443682016760011:0.054647290139346986)0.9889834755847586:0.1743796225074302)0.9999061751956939:0.27241010956656736)0.9999999999580257:0.5160114965762649)0.8481414898539493:0.12414418315784295)1.0:1.4032391044243608)0.5156958138392995:0.053746227942541136)0.752360593907421:0.07263717107172753,((((G001774245,(G001577155,(G001776015,G001775965)0.9999999999955811:1.051730824640635)0.99999988577743:0.6204549438561427)1.0:0.8833572113612125,(G001593865,(((G002011035,G002009985)1.0:2.4272589157997153,((G001593925,G001593935)1.0:2.019717705819241,(G001273385,(G001399795,G001399805)0.9975626807776915:0.34770721975476293)0.734723362742118:0.1017555283851492)0.9999999977737257:0.552031224952103)0.9549248287471509:0.1398153854704019,((G001775955,G001273495)0.9996148269876096:0.36465198622652295,(G001768965,(G001920655,((G001918765,(G001919175,G001918745)1.0:2.150900505661981)1.0:1.7038500562461687,(G001919285,(G001918315,(G001920575,G001915065)0.9999973010716837:0.5756897084711436)1.0:1.2716615696216942)0.9999999999910979:0.7025341052492637)0.9959271133455974:0.24589882008255448)0.9999999999999991:1.129397344574049)0.9966986465667514:0.27719586295250265)0.28406983231072197:0.0)0.18087485596060482:0.039582163564499784)0.6649152834765492:0.07141654057571908)0.820633005785862:0.10413850106937794,(G001830115,(((G001870125,G000802205)1.0:2.207747495267185,((G000730285,G000698785)1.0:2.5009629791859878,(G000303155,(G001918455,G001917965)1.0:1.5354053422690586)1.0:1.124388016620289)1.0:1.404126567273664)1.0:0.8515178910191147,((G001920395,(G001917505,(G001918475,G001917995)0.9986097884711624:0.2995519231289702)1.0:1.6607566439165582)1.0:1.7965458608295395,((G000685395,(G000955905,G000723185)0.999984744349081:0.3021256189199101)1.0:1.974721738645089,(((G000484935,(G000399765,G000402075)1.0:1.330056469198109)1.0:1.7603375015965048,((G001510295,G000812185)0.9488655274126513:0.25683910142451594,(G001627075,(G001627095,(G001627235,G001627015)0.35310431328178044:0.004825826533177568)0.48208885860095224:0.052840941153435135)1.0:2.124680452712889)1.0:2.306043976545266)1.0:0.7590764195950594,(G001443365,(G000200715,((G000220175,(G000204585,G000241145)1.0:3.00974726786491)1.0:1.9538783862059907,((G001510275,G000484975)1.0:0.8771548087313169,(((G001541925,(G001510225,(G001438895,G001437625)1.0:4.325253874521707)0.9798608831744999:0.22032635453885957)1.0:2.049814526198653,((G001674955,G000956175)1.0:2.5338120680825944,(G000242875,G000299395)0.5145269181629635:0.03230045335637921)0.9989962135171038:0.22499496318032214)0.9102629866840682:0.11538718421098772,((G000875775,(G000328945,G000299365)1.0:3.9018886470469147)0.6300796902801032:0.05349134037461581,(G000018465,(G000724145,(G000722915,(G000746745,G000746765)0.8998945910391211:0.24112815141824406)0.9890002536563367:0.29558963755224327)1.0:2.325140807855959)1.0:0.6588444236510858)1.0:1.7134600690472443)0.38660228315012685:0.03118723736287737)1.0:0.9416419556000645)1.0:2.0755048598826047)0.9766656706426843:0.22240233069696894)0.7065259070227214:0.06425879597651456)0.9999974434549942:0.31888300694636823)1.0:0.85568791376934)1.0:1.626613047462529)1.0:1.4089336049190258)0.9999999643552505:0.4659980690997609)0.9780798205393327:0.12295410959939122,((G001940665,(G001717015,(G001717025,(G001717005,G001717035)1.0:2.538973871058275)1.0:2.0409809596190525)1.0:1.1137042124970888)0.9759554440198599:0.17186146022572768,((G002011075,(G000405685,G000270325)0.9999999998139307:0.7136887809332186)0.8468567902339939:0.10387509582294281,(G000019605,((G000375685,(G000399825,(G000402095,(G000405885,(G000398765,(G000494205,G000380705)0.9999999999999835:2.427627110372874)0.9661827552629846:0.27595646059534706)0.95504466196148:0.22778672664087093)0.8119736225735082:0.16868295178742884)1.0:1.5104803196767356)0.9999999999987278:0.769777444172352,((G000993805,(G000015225,(G000446015,G000813245)1.0:2.7300496968737877)1.0:1.1068443686248526)1.0:1.6541016074329158,((((G000960885,(G000253055,(G000193375,(G001516665,G001516655)1.0:2.4608090982089403)1.0:1.756410080447769)0.9999999999516775:0.5236964774679745)1.0:1.3186300229171337,(G000015805,((G001189275,(G000015205,G000019805)1.0:0.7980768582829645)0.9999999812154259:0.4107438408371931,((G000007225,G000234805)0.9707000350079278:0.1875910228142916,(G000016385,G000247545)1.0:2.3990260255124434)1.0:0.726860031235737)0.9998750104908164:0.26727337002485324)1.0:1.4646026405563184)1.0:1.5050714145913577,((G001516585,(G000018305,(G001516725,G001663375)1.0:1.820179221982708)1.0:1.785527672830946)0.9999838529191899:0.33524722481668773,(G001748385,((G001515905,(G001516745,G001516705)0.5737111131521901:0.050691342518262635)1.0:1.6342942673987217,((G001316025,G000190315)0.975916395120949:0.1577978199750362,(G001316245,(G001316285,((G001316005,(G001316265,G001315985)1.0:0.9279984898104504)0.8501916309796108:0.12094997807405676,(G001316125,(G001316145,G000148385)0.9999896107361602:0.32353836881905745)1.0:0.8521695543378827)0.5195249775220842:0.03123716519203583)0.9998118941157875:0.25554469362217846)0.9902320367828414:0.1809826475477613)1.0:0.9419869022871895)0.9999999999999997:0.6854246053194829)1.0:1.238285461630422)1.0:0.6806607598583823)1.0:0.7610693501431691,(((G001481685,G000017945)1.0:2.8663125570656343,(G000145985,(((G000092465,G000015945)1.0:1.762895003024088,(G000264495,(G000092185,((G000186365,G001006085)1.0:2.6100697927420056,(G000231015,(G000513855,G000020905)1.0:1.4526694300647636)1.0:2.5533783370668615)1.0:1.7110741954268944)1.0:1.0011105041122188)0.9999998190800644:0.4811251196442989)1.0:1.035609037802404,(G000258425,((G000223395,(G000015145,(G001412615,G001462395)1.0:1.094623172461789)1.0:1.207937546516258)0.9999999999999782:0.7121367805921751,((G000011125,(G001316065,G000591035)1.0:2.5278057632849693)1.0:2.4531390247987397,(G000317795,(G000144915,(G000495695,(G000495675,(G000495715,G000495735)0.7599218108796763:0.10538043288513926)0.4815405607793584:0.03327592803912772)1.0:2.222748556978273)1.0:2.000174535045765)1.0:1.3506189335930308)0.9999999929123788:0.48192288205888806)0.97685822257804:0.19762116872098476)0.8201867644290671:0.10340310816667618)0.2841081883303417:0.0)0.9971700481434594:0.23064387437688533)0.6501908740723996:0.06191681820488243,(G000389735,(((((G000632495,G000213215)0.9999999999999977:0.6408495908231985,(G000961135,G000565255)1.0:3.6123819541957567)0.9949938624033736:0.1834124270738501,(G000243315,(G000204925,(G001315825,(G000747605,((G001266655,G001266675)0.730516476639779:0.4054153035908846,(G001266695,(G001266715,(G001266735,G000016605)0.33333333333333337:0.0)0.6665871083985212:0.2875372393716523)0.4166666666666667:0.0)0.7748515623137847:0.39304258810960735)1.0:4.644390899141376)0.9999999999999989:0.6509577487903013)1.0:1.5539653689117248)1.0:1.9683792039984935)1.0:0.6411935121381206,((G001316045,G001316085)1.0:2.2425990399924234,(G001719125,(((G000007005,G900079115)0.961086700258441:0.2981154089150738,(G000175555,(G000968395,(G000024745,(G000968435,G000968355)0.41681057868259874:9.16867182870163e-05)0.8965206830418466:0.5499596660324152)0.9827377770947635:0.6443505690248175)0.9999770578020647:0.767700184442773)1.0:1.807453355938087,((G000022485,(G000022465,(G000024305,G000022385)0.9994274682601206:0.2799257392773473)0.8685266913431003:0.14381729229755016)0.9999999999994017:0.5619827159864752,((G000189555,(G000189575,G000364745)0.33311808634166323:0.0)1.0:1.0890596754131212,((G000022405,(G000245095,(G000022445,G000245215)0.999999999999914:1.0915828922536128)0.9673683828445468:0.18348271252868847)0.5444267339914853:0.1099787568942833,((G000245155,G000245115)0.9999999999998229:1.0009541123859316,((G000245255,(G000022425,G000245135)0.9399042674318071:0.3164577321329485)0.9739272899294349:0.27835164712650734,(G000245275,(G000245195,(G000245175,G000245235)0.9870749306447765:0.38292109378740774)0.4231970145587364:0.02724883994225333)0.9820751984646476:0.2934537527439055)0.9999855790858155:0.4567481566760721)0.999931882680818:0.341477114981365)0.9999999999998311:0.6076017187875755)0.7800106332332917:0.09343514282242665)1.0:1.5908001534630798)1.0:2.257961466626379)1.0:2.0045888267850183)0.4386932095397848:0.017175178514110493)0.8367288754586217:0.08339019681048912,(G000011205,(G001560165,(((G001560285,(G001560275,G001560125)0.5974477956026948:0.13250716951445662)0.40757642118231:0.01310895991922605,(G001560765,(G001481595,(G001560435,G001560065)0.4464926442892677:0.03649956096469163)0.5755524141337025:0.11510665178197226)0.4753961500441285:0.06756395333518356)0.529410905414945:0.08043391275584176,(G001560115,((G001560675,(G001560605,(G001560245,(G001560795,((G001481635,(G001560525,(G001560135,G001560815)0.4462225077788327:0.10614846340537976)0.6208350009173339:0.21171343912920965)0.29879080849388384:0.0,(G001560725,((G001560085,G001559985)0.5344461366925368:0.1064663900332108,(G001559975,G001560595)0.6649037617567213:0.28566121095451624)0.718549482171439:0.2871164148357527)0.5384552384594028:0.16055156487324776)0.3206814163266395:0.0)0.781585906070047:0.3104787249047441)0.44102085179724587:0.08945753926389861)0.7847751223289775:0.2809188080935603)0.3137536951522554:0.047441865301870945,((G000012285,(G000338775,G000340315)0.741073610426002:0.28695886970080775)0.7260790004966675:0.22040035241255412,((G001560565,(G001560485,G001560635)0.6029602653056325:0.18204614715528153)0.48387671532236215:0.09207800178347754,((G001560375,(G001560515,(G001560405,G001560555)0.5791680731616535:0.15379654038188575)0.5688304069865759:0.1401213340555121)0.4849417307158185:0.06103829147758076,(G001560205,((G001560715,G001560835)0.5197132438820558:0.09624432850921898,(G001560465,(G001560315,(G001560355,((G001560755,G001560195)0.7135797389431464:0.27199259828877786,((G001560035,G001560685)0.727846184360988:0.27141529430722855,(G001560045,(G001560645,(G001559965,((G001560455,G001560215)0.47322282411169203:0.06495902613015826,(G001559955,G001560305)0.4102498953589897:0.029954177161848793)0.9145540510462413:0.46315883523315504)0.4978283974042375:0.1383116043611865)0.5221117419742487:0.09239889082196408)0.3569383514812561:0.0)0.3606095114522986:0.0)0.7229139223035603:0.2541145639140043)0.40548782744188877:0.04995736115057533)0.5165161941381693:0.10523391295011725)0.19748835523997843:0.0)0.7150338773140881:0.23669705245129377)0.375137317675585:0.0)0.29012543713687433:0.0)0.8172769953616686:0.2978665873204839)0.22475509183577916:0.0)0.6835889909187547:0.1717378823271247)0.3866063670878971:0.004059841988321607)0.37959836649795514:0.005757990687936656)1.0:3.766097008633681)1.0:1.0102061045872204)0.999999030874177:0.3546970660829353)1.0:1.57882783679458)0.6190001930582185:0.04976435992009121)0.31733409841916993:0.03623604281044658)0.9994518298951817:0.2775377344153107)0.6945025220910926:0.10451860222678776)0.5250330005576257:0.04843576772980912)0.8695269373926945:0.10112402296943843)0.4478436040935685:0.034171893127422345)0.8797803783854058:0.08373311765011421)0.9794269058535112:0.12457744824933999)0.9174753756685374:0.09570168855347062,((G001871535,G001871475)1.0:1.1923201092690188,(((G001873845,(G001742785,(G001723845,(G001723835,G001723855)0.9987865886682661:0.29078512311475346)0.9997783642881282:0.3278983821422418)0.9940356522502233:0.23604312885054257)1.0:0.7886770710721183,(G000007185,(G002011125,((((G000092305,(G000363885,G000371805)1.0:3.610194362893431)0.9999999999999919:0.6695252988420355,(G000024625,(G000023985,(G000739065,(G000091665,G000025525)0.9806147907088734:0.16909838526474621)0.9999467837619392:0.3015386637010123)0.9999994798775729:0.3879376496714851)1.0:1.3219182239415312)1.0:0.8912687549479332,((G000243455,G000214415)1.0:1.7813823302827243,((G000017185,G000179575)1.0:1.3292194511179587,((G000376965,G002009965)1.0:2.6431304899042356,(G000006175,(G000017165,(G000220645,(G000017225,G000018485)0.999999999999983:0.6013415020591756)1.0:2.4918089978339237)1.0:2.2316206927848063)1.0:1.0875724387045862)0.992357301074803:0.18230399393152114)1.0:1.0344172856667972)0.9999999999679579:0.5169334097506213)1.0:1.4425069609346652,(G000166095,((G001507955,(G900095815,(G000145295,(G000828575,G000008645)1.0:1.0487443437800048)1.0:0.9742285689803744)1.0:2.672278522107513)1.0:0.8476332064399883,((G000513315,((G000404165,G000621965)1.0:2.671350718295988,(G000024185,((G001639275,(G001548675,G001477655)0.9999999334828491:0.3881840610791138)1.0:0.908771132070952,((G000190095,(G000190155,G000190135)0.9849778598082733:0.5389888694459375)1.0:3.344943340752973,(G000016525,(G000824705,G000437055)0.9992468304018998:0.24452797358247608)1.0:1.3501410206206397)1.0:2.830739112882024)1.0:1.3371631217869344)0.7205150907126929:0.06411348471634276)1.0:0.8694404387922945)1.0:1.226888239337021,((G000012545,G001729395)1.0:3.9132293164851935,((G001729285,G000745485)1.0:2.0189206495995458,((G000214725,(G000191585,G000744455)1.0:1.6301593268599188)1.0:0.9239841356364207,((G000302455,G000309865)1.0:1.0895108505291933,(G000499765,(G001316325,((G000762265,G001458655)1.0:1.1538941422367095,(G001509005,G000953115)0.9389379667848783:0.14223245201313375)0.9947907801087967:0.22328603384427814)1.0:1.5798489547753944)1.0:1.0909165260157987)1.0:1.7686959982168569)0.9999584132578744:0.27903818004538544)1.0:0.9370820660596425)0.4923015120303118:0.0718959170366798)0.7618320095504192:0.10836072291395225)0.9374220646204511:0.2515430498180108)1.0:1.5638083451685394)0.9999587662357112:0.28263442337909156)0.7739026678994331:0.12058331633826613)0.9951815896176945:0.2204602564143972)0.7502999133568719:0.07509084080374985,((((G001875345,G001875425)1.0:1.5031406877596742,(G000246735,(G001628435,(G001629205,((G001628475,G001629165)1.0:1.9756400499880995,((G001628455,G001628485)1.0:1.9206830986140224,((G001629245,(G001629185,G001629235)0.9996191370523552:0.31726681497231746)0.9999999999998812:0.6904457256972001,(G001629155,(G001629255,G001629295)0.441613135797682:0.021989455540173668)1.0:1.8447314878009522)0.8769661543980717:0.10748765226792617)1.0:2.262045687327926)0.9999999999829056:0.6041126950070825)0.9999999961225983:0.5292948762463849)1.0:1.0292576177577681)1.0:1.1048983484880233)0.999975377716032:0.3104632837621574,(((G002011395,(G000327505,G000025665)1.0:2.685090495946646)0.9999999999999998:0.8732456376178409,(G001856825,((G000008265,(G000152265,(G001316225,((G001402945,G001399695)0.9988759579686487:0.2610303981546933,(G001402935,G000949015)0.7105197309772802:0.0747972782604299)0.999999999650903:0.4712547255010971)1.0:2.2927369279365366)1.0:1.0456601239434826)1.0:1.7005220731721025,((G000496135,(G900090055,G001856845)1.0:3.160760597625622)1.0:1.1293847916758224,((G000965745,G000447225)0.9999999999508548:0.5042058673695105,(G000195915,G000011185)1.0:2.4671128821852655)0.8230426419405517:0.1703282005292512)0.9640801728148677:0.16117886918100482)1.0:0.8567668894324881)0.9999999999999964:0.7365006254066165)0.9999997296360652:0.3791270310743927,((G001595875,G001595945)1.0:1.2574037989069,((G001595885,(G001800755,(G001800745,(G001800825,G001800795)0.5630956944042367:0.048432765139218424)1.0:1.0810374791861264)0.999999999999997:1.065622025281863)0.3202206814133686:0.0,((G001800735,(G001800815,G001800675)1.0:1.6865634956568114)1.0:1.8115495135295607,((G000404225,(G000308215,(G001512965,G001421185)1.0:2.004548068320459)0.9999999397197612:0.3906514585594868)1.0:0.9342063561360063,(G001421175,(G000800805,(G001563305,(G001560915,(G000350305,(G001481295,(G000437835,G000300255)1.0:2.9100769798147623)0.9999999999865413:0.5124267917467576)0.9925914352631705:0.17267542246759707)1.0:1.1689216616819775)0.9774438392618313:0.16458636878684957)0.9999999999992787:0.6005722110099285)1.0:1.486176383665161)0.9999999999999998:0.6825763419798054)0.9987425685859366:0.24496912184924652)0.9999856793068843:0.32180746337149724)0.8995184029299375:0.10847560338029173)0.9683518539962851:0.13527942645632982)0.8461147845686509:0.09612554368624153,((G001914405,(((G001305655,G001767315)1.0:0.8215793464318709,(G000474235,(G000069025,(G001488575,G000230955)0.9698579929859399:0.13441963811028254)1.0:1.099255043228949)0.9999995049349519:0.32931406522237056)0.9999998795909439:0.3359161359753492,((G000496195,((G000427685,((G000283335,G001469955)0.9999688736008199:0.2536049771002449,((G000336755,(G001469865,(G000025685,(G000337815,G000306765)1.0:1.0321754000762506)0.9924061012863441:0.15512459546000107)0.9672484369508467:0.12224750267363584)1.0:1.7280889990485655,((G900100875,(G000172995,G000337095)1.0:0.926450151276737)0.9999999999999767:0.5004389437044149,(G000739575,(G000416005,(G000415985,(G000415965,(G000009185,G000237865)1.0:2.539567023757368)0.9999999945799776:0.38706801232913823)1.0:2.218176815860595)1.0:0.8910274253662711)1.0:0.6383166047781595)0.9999998711473564:0.31828858587219644)0.9999893293499731:0.25316574919641033)0.9999999728060303:0.33995903763160473)0.389254390918547:0.039415487761369807,(((G000495475,G900129775)1.0:1.0905102473924684,(G000224475,(G000739555,G001282785)1.0:1.4385622209432214)1.0:1.3259759690106827)0.6710653177460877:0.06601531801074403,((G001564175,((G001563795,G900109065)1.0:0.8309880349902389,(G000416025,G000496215)1.0:2.2126608600937576)0.999999999999998:0.8110062299881184)0.9998686429833692:0.29873113594081374,((G000496235,G000416045)1.0:1.4101306967494873,((G000447865,G001462205)0.9138922169516855:0.1210954045478448,(G000496175,(G001564205,(G000746205,((G000337415,(G000337035,G000336875)0.9999993304336268:0.314076590332234)1.0:1.2444274404400113,(G000336995,((G000337375,G000337355)0.9999907342063316:0.26630055377348133,(G000022205,G000739595)0.4400247207682867:0.01666746562254611)1.0:0.8424956187370425)0.9999974077337298:0.2929807515997297)0.5151430948995331:0.06007002345376693)0.8471507845011221:0.11050407228518057)0.9999980950422445:0.3715516028432161)1.0:1.0824022340302295)1.0:0.5828061317086316)0.9999999998013192:0.4158794030278079)0.9874360749109338:0.15461893780505828)0.9696105458949151:0.12046109910984353)0.995346472992287:0.16595254015074956)0.999998947311187:0.3040605810050273,((((G000334895,(G000336915,G000336935)0.9984295616934613:0.18324598659154515)1.0:1.9558092431783074,(G000336675,(G000755245,(G000336715,G000336695)1.0:1.934974029795002)1.0:1.5392240263546764)0.9998529365721314:0.240700944062122)1.0:1.5317886240246186,((G000026045,G000591055)1.0:1.3586894668532339,((G000415945,(G900100385,(G001564135,G000416085)0.8451131683548329:0.09359612228037038)0.9898676021476437:0.18467541564504522)0.9999996345798474:0.37887475373945084,((G000755225,(G000023945,G000470655)1.0:1.5438983503842376)0.9941879650265687:0.19017869704338206,(G900110215,(G000337455,(G000023965,(G000337775,(G000223905,(G000337755,G000337275)1.0:1.6720562106627896)0.9999864007527194:0.25522393542068955)1.0:2.4162225977723573)1.0:0.577961747589282)0.9999975502469466:0.28171767424137145)0.657565215957668:0.08192984279625681)0.9903594331372908:0.15061686046558567)0.9999884444173835:0.2563551258547761)0.9994449768337658:0.19817419734023953)0.7329183824032823:0.056629440246431996,((G000196895,(G000710615,G000376445)1.0:1.5731088521005128)0.5538521367312366:0.05429220788545072,(G000403645,(G900103505,(G000337515,((G001564285,G001563955)1.0:1.2009016711071296,((G000517625,G000691505)1.0:1.3549659180279796,(G001563885,(((G000337675,(G000328685,G000337695)0.9445827390105676:0.118561043251806)1.0:1.5349952777201452,(G000337555,(G000025625,G000337575)1.0:2.0049389627620693)1.0:0.891597571991416)0.4792840839552916:0.030761638455038213,((G000455365,(G000217715,(G000455345,(G000230715,(G000337895,G000336655)0.9960147272928102:0.20507303595679344)1.0:0.7592586394832607)0.8099931566209201:0.07305466607730336)0.7676613824721955:0.06666610973469195)0.7117387979375378:0.0620308528192072,((G000025325,(G000337215,(G000383975,(G000337735,G000337715)1.0:1.7546088843788523)0.9702499413377844:0.1607331308606606)0.998128469607402:0.18497518489223727)0.9707024569070096:0.13714605332985988,(G000784335,(G000337475,(G000230735,(G000337195,G000731985)0.9183182313221745:0.10238116044137867)0.9999999999994311:0.46947575189797947)0.9999964437366646:0.27907052247620046)0.9999999999996368:0.4628180149457235)0.999597682198385:0.19318221706889777)0.5182760868258912:0.02644592090465087)0.9996391289872775:0.24075396448475034)0.8824395264543253:0.1127488335182343)0.9999937966819187:0.29236348561013303)0.5330162594254204:0.04207351758035676)1.0:1.0346544141440954)0.8881588777998766:0.09289085158495528)0.9999673721018537:0.2519863806320524)0.7702468581503616:0.06485198228857254)0.4355819077036972:0.017791930869923093)0.793508629142697:0.07035161335457892)1.0:1.425227212058131)0.3353771492940061:0.03819950930732507,(((G002011155,G002011165)1.0:2.31076665218822,(G002010305,(((G000194625,(G002010045,G002010125)1.0:1.1597908722806396)0.9999230697315896:0.27607975747040514,(G002011215,(G000385565,(G002011235,(G002011315,(G002010155,G002010195)1.0:2.7221909064564866)0.9999999998594776:0.5163041439093601)0.8833465444926353:0.1322567823668468)0.9999971227846917:0.3276835576071381)1.0:1.1285154800374047)0.9554975580493191:0.12445734401765267,((G002010215,(G000025505,(G001006045,G000789255)1.0:1.7528489433928671)0.999999999999992:0.6462075481468325)0.9999967541416815:0.32342254358721223,(G000025285,(G002010285,(G002010295,((G000008665,G000734035)0.9985947914471281:0.2822912238169046,(G001508745,G001508815)1.0:1.6877554465840892)1.0:2.486507931154974)1.0:1.339710666617565)1.0:1.3936532284489502)0.5911438253734286:0.05040154980520663)0.5662793023725196:0.03750074422775764)1.0:1.248034857740292)0.9999999999990316:0.6012730678758775)0.9982775264022618:0.22324485016234752,(((G001508455,(G001940805,(G000430905,(G001602685,G000015765)0.9999997405540124:0.41796522047330115)1.0:1.5936266875063194)1.0:1.2469428559362479)0.9999769094957551:0.3126631519469344,((G001602695,G000013445)1.0:0.9520363192402191,((G001412355,(G001315945,(G000711215,(G000243255,(G000147875,G000784355)1.0:2.374543146900877)0.9892400349865597:0.18901260705776743)0.9999999999999916:0.6945189759559657)0.9999999990097046:0.47142922303094953)0.9999999953175835:0.4046087422486261,((G000021965,(G000235685,(G000017625,G000327485)1.0:1.5146510428967646)0.8245144782622926:0.12543604002722353)0.9999990637597433:0.32072490020323163,((G000275865,G001571385)1.0:1.802681553636083,((G001896715,((G900079125,G000304355)1.0:1.9531897737575539,(G001512375,G900025055)1.0:3.0781192144556364)1.0:1.0034723101106484)0.9580674649259042:0.14124853727945552,((G001512385,G001571405)1.0:2.156991500706316,((G001509255,G001508665)1.0:1.521120831580526,(G001315965,(G001017125,(G000691865,G000015825)0.999999999612766:0.42825727727395774)0.9999999999998979:0.5871744587089922)1.0:0.797712536644053)0.9999999957864327:0.41778383197447433)0.817213667879481:0.17141122733855216)1.0:1.5177704523507431)0.99997699256258:0.263319220052704)0.9063949133868754:0.1287147115826462)0.9999817691760359:0.26305274304405113)0.9562326692143026:0.13848849614236222)1.0:0.7774065730593069,((G001766825,G001766815)1.0:1.9418741089234999,((G000063445,(G000251105,G000011005)1.0:1.5389366066789767)1.0:1.884304462810143,((G002010075,(G000711905,(G001508185,G001507975)0.9758206251527476:0.4418327522790392)1.0:3.182061186436153)1.0:1.4797156767973298,(((G000014945,(G001603205,(G001603225,G000204415)1.0:1.904460777376825)0.9999999999992937:0.6622558005886076)0.9999982532456473:0.33101277173897053,((G000235565,G001602645)1.0:1.4228914171241953,(G001509375,G001508615)1.0:2.9128139548975414)1.0:1.9573779258816206)1.0:1.1926719458495632,((G001317315,G000685155)1.0:1.6011790577020248,(((G000196655,G000217995)0.997592549197228:0.19232440431359946,(((G001896725,G000328665)1.0:1.9830251265148886,((G001577565,G000306725)0.9999999999992325:0.5047597776257448,(G900114835,(G900100715,G000504205)1.0:1.5202594811827304)1.0:1.7630643815534321)1.0:1.108036318083242)1.0:0.6466454777715522,((G000013725,(G000970325,(G000765475,G900111645)1.0:0.6810559462846307)1.0:1.452212214310681)1.0:1.6815456222494394,(G000025865,((G900106905,G001889405)1.0:4.071022182659005,(G001888095,(G001726015,(G001683555,G001577555)0.9999999999991935:0.701760131988939)1.0:1.3638922896166235)0.9986155083616536:0.2377085597369489)0.8813824599560194:0.10011735611831574)1.0:2.435262419167057)0.9999999991139177:0.40800917171489764)0.9999981424637536:0.2998409710395729)0.9999999999997938:0.5015817542571619,(G000970045,((G001714685,((G001304615,(G001512365,(G000969885,(G001402855,G000969925)0.7438533421999723:0.12658242675647033)0.44961902248164626:0.029852963149681274)1.0:2.34418752078277)1.0:2.127818269034848,(G000970305,((G000969945,G000969905)1.0:2.7833049435390773,((G000969985,G000195895)1.0:3.3689798638413633,(G001316305,(G000970065,(G001027005,(G000970025,G001729375)1.0:1.9113037832485236)0.6503914139554406:0.0699375188323295)1.0:0.7732742768441796)1.0:1.5695364316998939)1.0:0.6080984444518606)1.0:0.7507468007598874)1.0:1.4867182813191973)1.0:0.8215473194872325)0.9999999998153882:0.4025067384957692,((((G000979455,G000970265)0.052512410640946104:0.14418156746809244,(G000970005,G000969965)1.0:2.87185442571161)1.0:0.8805503926692917,(G000007345,(G000970145,(G000970125,G000970085)1.0:1.0356153165942386)1.0:2.4129222455726222)1.0:1.8701454922084604)0.9884536443824242:0.15459592546798762,(G000970285,(G000970185,(G000970205,(G000341715,(G000979755,(((G000970165,(G000979995,G000979015)0.8772498309686865:0.25768530893551006)0.9999877712750436:0.47892317923410965,(G000979185,(G000979895,(G000979855,(G000979105,G000979845)0.6667859220310551:0.2877824764949169)0.9999999998539328:1.5326191533405844)0.9353968783122907:0.2118288694280491)0.9657058441988837:0.20295708596278045)0.9009827943728266:0.1395764338130596,((G000979745,G000979095)0.9999999999999997:1.7243358944934561,(G000978955,(G000970245,((G000979825,(G000979675,G000979815)0.8401898969504049:0.5103493712321595)0.999999736335009:1.3201742847641111,(G000979515,(G000979125,(G000979555,(G000978935,(G000979575,G000978945)0.9523033656840627:0.9804449804636978)0.5685865451660483:0.21852884237164824)0.292069674327412:0.0)0.5071344150109032:0.08014037765976889)0.999993632108587:1.0430391219805795)0.7519388014125552:0.1779053216297027)0.5654723599104783:0.1203029395331558)0.9995983568116356:0.40866190324031226)0.9930500351828683:0.2716349284417052)0.8558848879561337:0.11637900516023005)0.8439432716843643:0.1149852959977992)0.9999964192666959:0.35808026362091877)0.8659649794661229:0.1005033011436908)1.0:2.8014538073337376)1.0:0.7190826476421396)1.0:0.7864127627320102)1.0:1.2512669469426736)1.0:1.883304569152553)1.0:1.0491213224464007)1.0:0.6066106352999994)0.9593535913708506:0.13314242761490622)0.9720997798521984:0.17820859982720214)0.8410740822587496:0.09636485117972965)0.9994249895196395:0.2216072951955495)0.999986590846189:0.2476274459508765)0.9999908440673891:0.2505762603222168)0.9888365940792805:0.12830231751620969)0.2168214148779093:0.022096392090039836)0.9878829129233659:0.17212427176370845)0.16609750637398393:0.0)0.9143867317551901:0.0997331000011039)0.998405502047004:0.09497243696432037,((G001873755,((((G001567355,G001567305)1.0:2.2940427678702324,(G000993565,(G000991265,((G001771775,G001772465)0.9999999997849713:0.704945384451612,(G000990085,(G000990125,(G000989675,(G000989705,(G000990985,(G000990025,G000989775)0.903962230491715:0.21701390520671618)0.431720312995675:0.10862003460128446)0.5416403159460775:0.11797353332106941)0.896732959467433:0.18172119669959447)0.9620940953496234:0.21002100403306942)0.9924097905601948:0.2515744860151888)1.0:3.529683948728571)1.0:1.2850010856259166)1.0:1.3021243928072928)1.0:0.815649756736299,(((G001772955,(G001772805,G001772545)1.0:4.10539439840869)1.0:2.5026054017796926,((G001772665,(G001890045,G001873785)1.0:3.3799929638122608)0.5351848808839491:0.07042224512910465,((G001772695,G001772615)1.0:3.791696655300098,((G001772985,G001772625)0.9845009672470286:0.20813681338582382,((G001772855,G000994815)1.0:2.298571596980824,(((G000997575,(G000997355,G001772705)0.43879224784448456:0.04255961441879601)1.0:3.2668206912441002,(G001772535,(G001772865,(G001772885,(G001772815,G001772935)0.8925361738549913:0.3566760363393074)0.813379321930871:0.2231435513142097)1.0:3.291713148820466)1.0:1.3971802841114098)0.9999999653763013:0.4468456669958112,(G001772575,((G001773295,G001773195)1.0:1.8759650914516979,((G001773225,(G001773375,(G001773145,(G001773055,(G001773015,(G001773065,G001773215)0.6665588845710821:0.2874858593637384)0.9961446824383343:1.098523989081481)0.9909446434671911:0.5638858209216143)0.553218909039858:0.18428726278823918)0.9863465239676448:0.40702883008434726)1.0:3.5758156857471453,(((G001773385,(G000997025,G000997745)0.8184356469610636:0.15985110094224958)1.0:3.4358628649402254,(G000997795,(G000994825,(G001773035,(G000995715,(G000997615,((G000997145,(G000996615,(G000997865,G000996895)0.47252536795795974:0.13351375194649925)0.7373828670797784:0.1718993152428518)0.3245818436635526:0.0,(G000997545,(G001773315,(G001773095,(G001773275,G000998555)0.3973283329573409:0.0)0.9849780814991563:0.5977333928201247)0.7961695110965407:0.25594241783153365)0.6606236563819387:0.12910956613161473)0.9524061388824091:0.26681279346664855)0.9545224678539199:0.24496651392374957)0.36043292297488666:0.05584905628131473)0.6805364430424012:0.10341449758200813)0.8603442843849011:0.19010346067282782)1.0:2.612339848231562)0.849561973889289:0.11612928623424366,((G001772775,(G001773175,(G001772795,G001773395)0.4736228210130638:0.040813140505704025)0.6305756729572932:0.08445383083851252)1.0:3.315633934249147,(G001773115,((G000999505,(G000995235,(G000997875,G000999305)0.4067358753296588:0.02990617117156337)0.6603970451175095:0.1367952830152348)0.6998293955098629:0.15214345794594705,(G001000705,(G000998145,(G000999405,((G000503835,G001000215)0.17129167631422548:5.487870489605726e-05,(G000999385,(G000999585,G000998705)0.8755829139090898:0.38302851147170436)0.6452989428698168:0.167732002950628)0.9170161884867479:0.3198193174752842)0.10945003423485361:0.0)0.5587763647127357:0.11338088876009239)0.3989079782759751:0.014434981622372868)0.999999876013489:0.9511908015805701)1.0:2.9584588947501262)0.993720388732087:0.1941291799311541)1.0:2.8375291318729556)0.9699583448050179:0.16449923992804918)0.9999999998136828:0.5643698429256347)0.9295440288883966:0.14018604420261302)0.9995618233105235:0.2704164241072291)0.6417258131848855:0.07603229595926722)1.0:1.0823174342839992)1.0:0.8889934897853162)0.9999978081403199:0.41572956460377)0.9999775346291147:0.3262344999856336,((G001871995,(G001771165,(G000991025,G001772215)1.0:1.306251653446354)1.0:1.856720360342546)0.9999999999999925:0.7846239283766089,(((G001816815,(G001816835,G001816795)0.9992380206362641:0.39304258810960735)1.0:2.8272608205299634,(G001816975,(G001816985,((G001816735,G001816695)1.0:2.3130801089422994,(G001816995,(G001816645,G001816635)1.0:2.518453098406931)0.9999964199486452:0.3802348082217192)0.999999983128994:0.4920222380621617)0.9984669842822141:0.2681415140279511)1.0:0.8410421306848784)0.9999999999999997:0.7115585376371246,(((G001776335,(((G000995995,G000404925)0.3543064738616721:0.0,(G001776475,(G001774995,(G001775085,(G001776505,G001776455)0.8798166133570675:0.1865859555804122)1.0:2.991538187450203)0.9999998837451572:0.5177652089725312)0.9866424163618973:0.1943135473415488)0.9999908019799816:0.31167313852281064,(G001774865,((G001774705,((G001774945,G001776535)1.0:1.8980282427357855,(G001776425,G001776415)1.0:2.4063055967544953)0.8730113279434071:0.123016031937599)0.30138389911913094:0.13470582888411298,(G001774895,(G001775155,(G000994385,(G000994395,G000994225)0.9999599634970276:0.667158146431009)0.9990475134225179:0.3607072074666707)1.0:1.8953030954158159)0.9999217678903835:0.3209596911545519)0.46478809054914483:0.025091009312399062)0.9830307158638177:0.17936820383705585)0.6209282540383333:0.05898217525691072)1.0:1.6068462171550195,(((G001776685,(G001777065,(G001779835,(G001777435,G001776815)0.6863084497759075:0.16989177395238064)0.8224115300556187:0.19845093872383832)1.0:2.556457295450588)0.7271275387078089:0.07726910199169947,(((G001777015,G001776855)1.0:2.921910768438988,(G001777055,G001779735)1.0:2.74765600592187)0.8863921207215605:0.1466893692667881,(G000995285,(G001779745,((G001776635,G001777335)1.0:4.3040650932041675,(G001777455,(G001776735,(G001776945,G001777375)0.9999999837719706:1.6739048649884396)0.9999973429615115:0.5765880199770226)1.0:2.390606771505926)0.9999708877280071:0.35469026478284416)0.5938858550952503:0.055787483538209816)0.9999999975474942:0.5270466731730452)0.9709906310401879:0.1416475156682617)1.0:0.9080819295883488,(((G001777025,G001775325)1.0:1.9882823753700565,(G001776585,(G000992925,G000992645)0.9252541277528773:0.304776505811081)1.0:2.4418330681686173)0.9999943999550932:0.3410699453718264,((G001779755,(G001776975,(G001776755,G001777345)0.45667034755173963:0.04081620724209824)0.9999748936224009:0.5787368293822012)1.0:2.6253055129088327,((G001777495,G000997225)1.0:2.0575212105260423,((G000994095,(G000994545,(G000996555,G000997385)0.9999999870273185:1.5040278519258157)0.9321487229315832:0.3353101214410356)1.0:3.7544524826861094,(G000997105,(G001776835,(G001776675,G001777465)0.994443675813084:0.4769192636831119)0.9999999979979852:0.7939893859095617)1.0:2.5649282995024145)0.9648646714294578:0.16234780652068515)0.999125394435762:0.258494607999587)0.9999999514069462:0.42779959493935865)0.6114948198002516:0.047223822497791355)1.0:0.7531230733637448)0.9983144841009115:0.17690884698413706,(((G001779145,G001003415)1.0:1.0413452349168475,(((G001782125,(G000993335,(G001782605,(G001782115,G001782435)0.9747357034442242:0.4418492409028429)0.8320079380998291:0.22707612308063443)1.0:1.7376839294590811)1.0:1.130976258550973,(((G001783905,G001784055)1.0:2.681214194235039,(G001782685,(G001783775,(G001782355,(G001782205,(G001784115,G001782445)0.6838547231082852:0.18229977313884363)0.9107845088545249:0.325395933763483)0.6236989628615178:0.11331701774057891)0.999999999681853:0.8946160730563111)1.0:2.182513012482348)0.9999999999999988:0.6680770102956229,(((G001782475,(G001782295,(G001782085,G001783975)0.9967208221363872:0.5500463369192721)1.0:2.8091309848301664)1.0:1.7336307751198914,((G001783885,G001784095)0.9939830819316641:0.2563877084466649,((G001783805,G001782525)1.0:4.543294782270002,(G001782645,(G000990055,G000992095)0.9816673768416252:0.2696653215543601)1.0:2.080075255045935)0.9999999999992469:0.6416564174583824)0.9999999999995538:0.6497646228786713)0.9686908941574408:0.14709645862069395,(G001781995,(((G001782495,G001782035)1.0:3.697178256928635,(G001782415,G001782045)1.0:3.316203331565526)1.0:2.714584318800318,(G000994635,((G001784045,G001783845)0.46344929799577517:0.05322533262394911,(G000996635,(G001782735,(G001782395,(G001782595,G001782265)0.9966879359667515:0.5752457185487115)0.964962522211338:0.3307846167084442)0.45421243826159874:0.13945481449925445)0.9141079517193266:0.2506592369257906)0.9999999999998278:1.188178538953599)1.0:1.8564748606016344)0.9977165431687678:0.25120414238156497)0.48276077841900683:0.03385905241207651)0.950287641465167:0.13539318148861265)0.9999999995537804:0.469199937868977)1.0:0.9358558954695055,(((G000998235,((G001779095,G001779065)0.9999999999921924:0.6618812006359386,((G001003345,(G001003305,(G001780895,G001779345)1.0:2.6566604167760577)0.4855503119370475:0.03374190063786172)0.9999985157635973:0.3797028135939978,(G000993445,(G000998865,(G001000435,G000999165)0.9193400860630995:0.1830574424071923)1.0:1.9487187343870378)0.9999999999999991:0.8431227920588446)0.396595752480764:0.02207570871586596)1.0:0.7564551050675775)0.9999999999985032:0.5276989551565555,(G001780865,(G001779195,(((G001779235,G001780955)0.9836039073861211:0.16445943581197425,(G001779015,G001871285)0.796208071229715:0.10256047420185241)0.9770815250811179:0.14180306416456626,((G001779135,G000993925)1.0:3.6068765020073807,(G001779055,(G001779265,(G001779385,(G001779115,(G001779255,G001779275)0.40172011105330796:0.013257792633864021)0.9827215511557134:0.20971022639698095)0.9527071998263225:0.15681379724674213)1.0:3.4737627838880005)1.0:0.6972313710218808)1.0:0.9548548920783494)0.8622176539533943:0.08754074835648408)0.9999773786190681:0.296732405555355)1.0:0.8479715791505704)0.9999997499167723:0.3052447975680722,((G000997505,(G000997595,(G000994655,(G001788215,G000996505)0.45244758491152204:0.03279542571449728)0.996445793039535:0.2754094899175074)0.9989018085031862:0.3111410714526209)1.0:1.2288150278803984,((G001788325,(G001788275,(G001790075,(G001790165,(G001790125,(G001788375,G001788295)0.7615157291377406:0.28743483875168335)0.9764555169387791:0.42115917977958006)0.6131407611438067:0.16191762428661413)0.9999809567210911:0.5747455128184642)0.9998811862998771:0.41247914230406707)1.0:2.9992512857916926,((((G001788225,G001789935)1.0:1.9730499681097307,(G001789955,(G001789445,(G001789775,G001787945)0.5065038297265861:0.07411632124549647)0.9999999999927704:1.15750038066916)1.0:2.4144674222416973)0.9437306035453682:0.15028017209851957,((G001567515,(G001789365,G001789725)1.0:2.699706644776083)0.9999985345456232:0.42848460762442353,((G001567245,(G001789515,G001788235)1.0:2.3463701424680092)0.9997573814287023:0.3149159928739231,(G001788165,(G001790005,(G001789715,(G001787915,(G001789435,(G001788095,G001789875)0.5393806857007358:0.09533572241607008)0.5077042038395283:0.058025911452962375)0.6217180814542377:0.12689891665038303)0.9998901855708706:0.5395138067998454)1.0:2.7155078751152493)0.9995404287270483:0.2861455016348451)1.0:0.8444922250091326)0.690546897584649:0.10194768292637035)0.9999999999378966:0.44279699634176106,((G001788045,(G001789965,(G001790035,((G001789795,G001789535)0.6886562296864305:0.18230360180796204,(G001787965,(G001788125,G001789475)0.46222294054209245:0.0464700941538678)0.7572755183410694:0.2537744191569533)0.3533098655069974:0.0)0.629746038068508:0.15006069457573323)1.0:4.348125082998204)0.9999998548300366:0.4385923988890078,(((G001789805,G001789995)1.0:1.8154898633726928,(G000990445,(G001788195,(G001789555,G001789325)0.9979966186751815:0.4102843945441133)1.0:3.013489560907891)0.9999999999967089:0.6261242697314222)0.9999999999999193:0.5675763800431539,((G001873595,(G001788305,(G001790155,((G001790195,G001790045)0.33333333333333337:0.0,(G001790095,(G001790115,G001788355)0.33333333333333337:0.0)0.33333333333333337:0.0)0.9999322216064764:1.8970642523659982)0.99999999996501:1.36219680954083)1.0:3.7135186949432946)0.9958169759629358:0.21290474398814443,((G000991535,((G000990305,G000402875)1.0:1.154366367986516,((G000991135,G000990725)1.0:4.598481197837296,(G001789855,(G000990565,G000990465)1.0:3.0411198090626126)0.9372760688721963:0.1529361256934767)0.9999996727726093:0.3963061395403508)0.9999999999984969:0.7783192500226843)0.9999844558993652:0.37269701129252397,(G001789745,(((G001787985,G001789645)1.0:2.6045168334541695,(G001789635,G001789285)1.0:2.8645486500338357)1.0:1.003921371219386,((G001789545,G001789675)1.0:1.7508788679543257,(G001789895,(G001788055,(G001789695,(G001787885,G001789405)0.5029080149082074:0.06454286222304365)0.8834538768429704:0.18042409260620243)0.999788099272473:0.39548546230399984)1.0:3.0339095394995175)0.9999996480245872:0.4036030452279849)0.7109564835015352:0.08018486699823563)1.0:1.115703076387887)0.9958875574639819:0.1901774958654962)0.998642358491638:0.20622736298445757)0.4569850604633434:0.027041163245938415)1.0:0.6871078282577672)0.9999999993745979:0.46225806332565444)1.0:0.9198396211479015)0.2645155427132811:0.006917100283446003)0.6306630691555558:0.04594715116760468)0.9338526815327389:0.12555135184142246)0.9822148048250328:0.15253648499469358,(((G000992605,(G000992285,G000989305)0.6744672702478306:0.15415067982725836)1.0:2.9050973958037254,(G000992725,(G001790905,G001790765)0.9736487083858303:0.2876820724517809)1.0:3.206108390229394)1.0:1.7289123880455717,(((G001776045,(((G001871835,G000995585)0.9999999999999934:1.053929629350365,(G001872035,G001776115)1.0:1.3677705512142926)0.9999999803098684:0.4454774421129866,(G001774335,(G001776075,(G001774295,(G001003755,(G001001885,(G001001955,(G001774275,(G001774315,G001029675)0.533367190921728:0.10539411384415581)0.6309860944062241:0.20048286777274782)0.7261924172942714:0.331906851592879)0.9987723716653785:0.8884057060966435)0.9820629607431365:0.41842950179069466)0.7061185912156566:0.20258350472022396)0.956321416252443:0.26750311368461155)1.0:3.1320630517270764)1.0:1.243795381529278)0.9998662596167449:0.26714642553591916,(((G001816575,(G001816915,(G001816955,G001816585)1.0:4.4873172622479105)1.0:1.6657872608932496)0.9897233419664515:0.19890712195646093,((G001803415,(G001803505,(G001803465,G001803475)1.0:2.4688428848997597)0.9999653082591785:0.3755101691011968)0.9999999662142238:0.424518551416967,(((G001788675,(G001001575,G001000345)0.9999999927164606:1.0861897686695527)1.0:3.8595650732582025,(G001787315,(G001001445,(G001002285,G001002295)0.4862139898986655:0.1823215567939546)1.0:3.1780538303479453)1.0:1.9904356569477266)1.0:1.1529317656392986,(G001508535,(G001872335,((G000991725,(G000993185,G001029715)0.9999999999994754:2.890371757896163)1.0:4.536177314501144,(G001873435,(G001003265,(G001787395,(G001788645,(G001787405,G001787375)0.680563688009919:0.20063379145671395)0.9453720642888351:0.5108256237659905)1.0:4.179502370562407)1.0:1.314378260948699)1.0:1.8437001545776408)0.999999456040008:0.39252100112962185)0.7588157112136854:0.13286309882895955)1.0:1.0694095457003558)0.9999999999999994:0.6692467542058267)0.9397993602707394:0.16118039890807692)0.974657424141881:0.15965745346613983,((G001003385,((G001002355,G001002845)0.9999435885311574:0.4476700009497005,(G001002785,(G001002885,((G001002205,G001002415)0.7101625318728142:0.13638296634046215,(G001000465,(G001002345,G001000205)0.6709699459493681:0.12863684967932915)0.47342363655596337:0.04148222787082568)0.527644104615481:0.06704245769315186)0.99990288014508:0.41378850743063644)1.0:2.5669042792337398)0.9999999999999931:0.8089540907282381)1.0:1.7789682976346404,((G001776225,(G001774555,G001774535)0.9999997355990062:0.6931471805599453)1.0:1.6929942419554584,((G001000475,G001000745)1.0:2.1320979039561854,((G000994325,(G000996665,(G000995475,(G000997565,(G000998275,G000997955)0.9123982384927046:0.32274746124878034)0.8218087927568246:0.20890912629971356)0.5022598477533938:0.06453191645033299)0.6129553735643195:0.0845173921520922)1.0:3.645764157696705,(G001776275,((G000998025,(G001001715,(G001001635,(G001001485,(G001001365,G001001055)0.5090824212273278:0.08008456910341163)0.9772427460770619:0.5260653432143033)0.8025640620362224:0.2027826286652948)1.0:2.9134855673649973)0.3512259606104952:0.0007985060644832958,((G000998105,(G001000245,(G001000965,(G001000665,(G000998715,G001001125)0.40553291185131046:0.01577621797586142)0.6033782043209995:0.09531751646910666)0.8058974478615161:0.18430439653739839)0.6250503225227068:0.09542539381447601)1.0:3.178826016377946,((G001872005,(G001000865,G001000315)1.0:2.9028814903446585)0.9998801892371179:0.3604742609595974,(G001000625,(G001002605,(G001774655,(G001774685,(G001774675,(G001776255,G001774635)0.6665826764094759:0.28752917114927357)0.6665725254418882:0.2875746482126067)0.4882523842245823:0.0644959883596662)0.9699452883063964:0.6286368994647774)0.5990734891556113:0.13353139262452274)1.0:3.2027759106049185)0.9447099106332704:0.13699073902318426)1.0:1.1840585538115331)1.0:1.3983516589747556)0.4273278783275715:0.16217158643717386)0.9999999937664413:0.4924584687400872)1.0:1.5387376602576424)1.0:1.0910325957491698)0.36714335997729924:0.06443189505323961)0.6528864077718213:0.09147712801237386)0.999972104120136:0.25387539884217575,(G001803445,(((G000995665,G000999595)1.0:1.8069688555449546,(((G000999805,(G001002655,(G001001555,G001002035)0.9999918335264919:0.7801643588747803)0.8287570685895018:0.16598709445728835)1.0:2.8526307379596663,(G001003245,(G001001455,(G001002455,G001002405)0.4955867752830979:0.046523578890618394)0.9914664929558393:0.33024168687057687)1.0:2.100991347946652)1.0:1.2229832730205021,(((G001775605,G001773725)1.0:3.269682673276475,(G001773615,G001773695)1.0:3.7204287612590647)1.0:1.186894828572315,(G001773775,(((G001001005,G001003585)0.7750726894152165:0.11960830787972748,(G001001375,(G001773655,G001775565)0.9984889443000636:0.4342896278233536)0.40550314516586256:0.015963850989013977)1.0:2.6820671245467085,((G001773795,(G000998545,(G001002325,G001002525)0.5360382540411736:0.1053902443929576)0.9999968556187119:1.1086695015919505)1.0:2.902601001161113,(G001773815,(G001003675,(G001773735,(G001003465,((G001773645,G001773585)0.31505687440295976:0.0,(G001003155,(G001775645,(G001775635,G001773715)0.8366626379623189:0.1742230580687591)0.47678009899925267:0.04522858306789177)0.5611968717886329:0.05559773220515693)0.5340310996768937:0.05191532598693923)0.8737420660138929:0.14974852325341786)0.39941580799424914:0.01847660567655135)0.82509115368098:0.12246861732566783)1.0:1.8821249756425096)0.9999999999998019:0.6799327561813729)0.9999997188117188:0.4421044674277417)0.7532871064085256:0.09331879123954805)0.911649630003675:0.16434354154567538)1.0:0.9503007399495967)0.9989053425500736:0.2399687315285879,(((G001816555,(G001816455,G001816425)1.0:1.637618068850073)1.0:2.717163723924693,(G001816895,(G001816405,(G001816475,G001816375)0.4852436500382787:0.05715841383994864)1.0:3.2322045188469524)0.999995745583002:0.4207594467943187)1.0:1.0142833054247582,(((G001792465,G001793185)1.0:2.9706428993659855,(G001792425,(G001793335,G001793475)1.0:2.961830721878311)0.9953065687172332:0.25564051711274716)0.8211740457246729:0.10456774312231013,(((G001792495,(G001792335,G001793005)0.9999999751253167:1.0055218656020977)1.0:2.829716292684977,((G001793085,G001792305)1.0:3.2346487153921077,(G001793255,(G001792075,(G001792415,(G001793165,(G001792935,G001792535)0.7668142694135093:0.2876448088768622)0.4489521929509204:0.04648230185313142)0.9356749019665775:0.3652587844149796)0.9998812848614581:0.6268977950187449)1.0:4.088470401977029)1.0:1.3136240017874763)0.9998963661109467:0.28738641551202415,(((G001792035,G001791965)1.0:1.4050313681801374,(G001792005,(((G000992155,(G000990505,G000993115)0.999912257838445:0.5306282510621702)1.0:2.873260297061213,((G000992825,(G000992255,G000993025)0.9999407988570918:0.4372138064227446)1.0:1.980454727501685,(G001792575,(G001792065,(G001793095,G001792375)0.9682269109475335:0.5500228217408277)0.999990306973173:0.780158557549575)1.0:3.4498733111993984)0.9999946961748992:0.3647451884411713)0.7639261993873906:0.08213317931071282,(G001792215,((G001792585,(G001792225,G001792995)1.0:2.3279979990502864)0.9999673863240706:0.3250884129358431,((G001792265,(G000993085,G000992125)1.0:1.276293465905562)1.0:1.9542914228697337,(((G001792255,G001793015)1.0:2.914728911983809,(G001791885,(G001792545,(G001793105,G001792345)0.9999913553527289:1.6094655648053533)0.9999999999615999:1.1451323043030024)1.0:2.569087418480481)0.9997033321239688:0.2673123248519562,((G000993405,G000993365)1.0:1.975861189526505,(G001792295,(G001793075,(G000994895,(G000992365,G000993305)0.7648965228907568:0.17511380960817088)0.9987363765602371:0.39917510198510237)0.3999845070853083:0.014272287850915059)1.0:2.285828148539049)1.0:0.8030136552759416)0.6281749712366429:0.051109123637478396)0.9909573305983058:0.17742084468441166)0.914835370857127:0.1314949187056657)0.9999865802372163:0.3332559727075404)0.5612850176357418:0.07057632503302043)0.9976598633814693:0.2717261988247856)0.8124044208530845:0.11837089411898741,(((G001792155,G001792925)1.0:1.2848356919335837,(G001793345,(G001792165,(G001793625,(G001793755,G001793545)0.6647385120241713:0.1053605156578264)1.0:2.597520608178715)0.9999621393231584:0.39931774225663663)0.8827230092195228:0.19832627758990565)0.9999996092572103:0.40343565614869736,(((G001793635,(G000989245,G000989325)0.4293785310734462:0.06453852113757118)1.0:4.414816457496873,((G000989865,(G000989845,(G000989855,G000990005)0.7543151796082224:0.28768666411799965)0.36197353780962405:0.0)1.0:4.402680511385628,(G001793465,(G001793665,((G001791935,G000989595)0.988082955063563:0.7137727743675161,(G000989685,(G000989825,(G000989765,G000989925)0.666634212318315:0.28763547982026916)0.5999497211218168:0.1821802716368102)0.9878172927258119:0.7375940281390397)0.9687782027470111:0.4107268150071137)0.9994299370459201:0.5371429320833639)1.0:2.666647360326197)1.0:1.662280130226452)1.0:1.2262848039425582,(G000994565,(((G000999065,G001793615)0.48871491508954124:0.0454068699908814,(G001793715,(G001793535,(G001793355,(G001001045,G001000385)0.576782425759844:0.08699462397235162)0.7293467461443479:0.15760838859182658)0.5432666689619413:0.06289198685091417)0.492737929059315:0.06264889633696707)1.0:2.8855297865861145,((G000994465,G000996165)1.0:2.6301678577705148,(G000997405,((G000996785,G000996975)0.8309186854313441:0.16125452023571613,(G001793455,(G000995865,(G001793575,(G000996475,G001793705)0.7080086417726164:0.11125347191136889)0.45348537946417755:0.034320053188487736)0.3536091407819779:0.02963652296954601)0.6787875303573959:0.08420997862614904)0.9984353783473726:0.31776571812658744)1.0:2.642487306155991)1.0:0.9107277573322062)0.9999999965297711:0.5350708138526526)0.9999999999999959:0.7712465389361657)0.9999852618255852:0.329232683933096)0.9999977317226528:0.33357318447375034)0.9954440995851067:0.18806325887036465)0.6845125005879785:0.06200797384892506)1.0:0.9449186423193612)0.9999999999949233:0.5610628342601329)0.9997841601486205:0.3123704626022903)0.6719705325981794:0.07099989645975321)0.49146492887346566:0.026928126763584314)0.9996098020859828:0.2398643255093186)0.9997763856229714:0.19303681419806187)0.995654023670473:0.18305067899948224)0.9129412747029457:0.1279168510074204)0.9921656173153803:0.17416909130117197)0.9999378667698989:0.2528908594848524)0.9989681678516484:0.19380637594963873,((G001773455,(((G001788755,G001788835)1.0:3.931569131026652,((G000999945,((G001788685,G001787455)1.0:3.266607227689389,(G000992695,(G000992775,G000993595)1.0:2.531426665422894)1.0:2.9838218676829107)0.9999999080811136:0.5090975475185613)0.24919888232482568:0.0,((G001788885,(G001788765,(G000989565,G000989635)0.9999999998741393:0.904442135825536)0.9999999999995959:0.7114963192281418)1.0:2.487243554720673,((G000999445,(G000995295,G000993615)1.0:2.324819551607896)1.0:1.5535428503667976,((G001787475,G001788715)1.0:2.0628334925316607,(G001873565,((G000999965,G000999315)1.0:4.077537443905719,(G001788845,(G001788875,(G001788795,G001788805)0.9992083441025454:0.36772050882914226)0.9879868387038873:0.2345722471378324)1.0:2.8186394383151967)0.9999994566911408:0.3314606882047227)1.0:2.420043169986961)0.6622546061419574:0.054309229229183784)0.9999926154606122:0.27723909675695857)0.8139025047871634:0.08091564390342287)0.7722061232189795:0.10124916322114877)1.0:0.7105470775064523,((G001787555,((G001787485,G001788955)1.0:3.4105290528351078,(G001787625,(G001789005,(G001789035,(G001789045,(G001787615,G001788915)0.7128461753897277:0.180089368925119)0.521535602609649:0.08664155632853388)0.9838988354810374:0.3939686875808399)0.9999956083249626:0.6500273850834849)1.0:3.4545351349781073)0.9999999999887618:0.6013550714384243)0.9854547751084826:0.1740084559818659,((G001004835,(G001004735,(G001004775,(G001789165,(G001789125,(G001787795,(G001787725,(G001787755,(G001789075,G001789085)0.6665100777706654:0.2873970097360534)0.9981692311744125:1.5401398818606757)0.9895452459514334:0.5930153139756985)0.9915715463697723:0.4591979976620096)0.9959166604002211:0.40355718889077846)0.9999999618935206:0.6354529641111737)0.7070037889186467:0.1316012128642454)0.9999862411991722:0.5002707568246129)1.0:2.3358448764592676,((G001787565,G001787535)1.0:2.865381469159504,(((G001788925,G001788995)1.0:2.477937980471907,(G001787675,(G001787585,G001787705)0.9972018452797936:0.2759871594906883)1.0:2.408121757505919)1.0:1.9332036167180007,((G001789155,G001787805)1.0:3.5328752056373576,(G001872575,(G001789115,(G001787775,(G001430755,(G001430885,(G001430905,(G001430805,G001430845)0.6665454458544623:0.2874613949710222)0.4166875603544954:0.0)0.6222032685821712:0.21356311212956908)0.9999999999999396:2.2192088810524475)0.9999994295204283:0.6223211279913327)1.0:3.473691002779135)1.0:2.1027598915989785)0.9999997959797181:0.35876280813211725)0.4712305616975345:0.07047400618912623)0.5834327285534595:0.066452566317795)0.9996767167067699:0.23424947082617528)1.0:1.7125114461073034)0.9999476543390059:0.28294421971629014)0.9999998043036471:0.3659802141709361,(((((G001776195,G000993135)0.9428840410069794:0.16881629999011943,((G001776145,G000991925)0.8535483449631468:0.13028155079013928,(G000991185,(G001776175,(G001774395,G001776125)0.9999973007132836:0.9490805546971459)1.0:3.141623594391339)0.6798747637255643:0.07354524770496315)0.836668275654848:0.10697626509587879)0.9999965659998705:0.36342204149673757,((G001772255,(G001771275,G001772265)1.0:2.197340466046565)1.0:1.573072611270924,((G001771215,G001771185)1.0:4.3040650932041675,(G001004375,(G001029795,G001004445)0.9985789687373122:1.2039728043259361)1.0:3.042326234543303)1.0:2.5518801031129494)1.0:2.1567151212885696)0.6918050681978289:0.0655743583441147,((G001872935,((G001872945,(G000995565,G000993275)1.0:3.7455740083360176)1.0:1.964436825222673,((G000997185,G000995065)0.9999999999999997:2.2094946699280342,(G000995395,G001771115)0.9998493342312263:0.5455111817538806)1.0:3.0442810983939075)1.0:1.812064170981676)0.9999999419712182:0.42637494600439463,((G001790445,(G001790455,((G001788565,G001790625)1.0:3.592735593561034,(G001790525,(G001790575,G001002185)1.0:1.5804503755608483)1.0:1.997686301029187)1.0:1.2559564187331618)0.9983674508699586:0.2891622072679301)0.9999999999998745:0.6500337926781272,(G001790495,(G000803625,((G001873625,(G001897305,G001897295)1.0:2.6844297708021934)0.8888520393578572:0.10866543770129063,((G000503915,G000392435)0.9328392094674114:0.1450028322988975,(G000463895,(G001003725,(G001790365,G001790435)1.0:3.8213686371600164)0.9914043343696367:0.27738365882140126)0.914454251957597:0.13911124635706748)0.8014827630200031:0.11886055711160916)0.998652313543595:0.23367627676395955)0.999999999997062:0.6946850528752967)1.0:1.3762876587367385)1.0:1.4635905956113122)0.4155937341198541:0.012747557347552892)0.39823590261703135:0.031790851301503435,(((G001817115,(G001817055,(G001817095,G001817035)0.8025989874358728:0.2170645052378275)1.0:3.1539562787688857)1.0:2.156867163906635,(G001817135,(G001817175,(G001817145,(G001817065,G001001305)0.9999991083176086:0.8231415048558657)0.9998427775486071:0.531643053183216)0.8034649139415971:0.1899179036858895)1.0:3.275929264226338)1.0:1.5114584208943043,(((G001779955,(G001777585,((G001779925,(G001780065,G001777695)1.0:4.56434819146784)1.0:2.0044866831125145,((G001777815,(G001779995,G001777575)0.9999713109064393:0.4818380868927383)1.0:3.514611181196892,((G001777855,(G001777825,G001777655)1.0:3.6600699116357314)0.9999299431318289:0.31913046145607665,(G001779915,(G001777775,(G001780145,(G001777665,(G001777545,(G001779895,(G001779985,G001780055)0.6666364603870362:0.2876476021516704)0.8014464480196744:0.3567741558318335)0.9617887909247594:0.5001693741190553)0.9999963549903093:0.8695749497280608)0.995873457942766:0.38446935739911936)1.0:4.176582660459066)0.9639714562929148:0.19827748665474343)0.9999999995506978:0.49540400570759013)1.0:1.5886221053594078)0.8747626301318397:0.13760206560369886)0.9928677530875437:0.20496190708122322)1.0:0.7888768158645244,(G001873465,(((G001003705,G001004025)1.0:3.182854828366153,(G001818335,(G001818755,(G001818735,G001818315)0.858208988348204:0.28766463039591206)0.9962883492972443:0.4670230011075977)1.0:3.878121453752479)0.9735128265541555:0.1477436508003644,(((G001818435,(G001872435,G001889965)1.0:0.850388188459221)1.0:1.4124300177952902,((G001818135,(G001818055,(G001818105,G000999025)0.9966596043443168:0.3746927326227715)0.9999731652641582:0.45347432729452486)1.0:3.2400037342489636,(G001000505,(G001000955,(G001818205,(G001818085,(G001000815,(G001818175,(G001818075,(G001000795,G001818155)0.9891648241613894:0.27236434206017923)0.8386697162872715:0.14053642178073933)0.8715507568999113:0.14140421960244845)0.9959035295931234:0.24910557201479772)0.8167191192189431:0.13879124521709682)1.0:2.470370065753683)1.0:1.0975021492347268)0.9976095909540817:0.2520753047715307)0.9880056296237383:0.1857555379609819)0.979208505269305:0.1486416592981039,((((G001791465,(G001791245,(G001791375,G001791575)0.45412481240967817:0.03636764417087495)1.0:2.4071693475060774)1.0:1.2826656333871895,(G001871365,(G001783595,(G000998185,(G001783645,(G001781935,G001783635)0.6309109898877531:0.08565431190106167)0.47213659757096244:0.03315220731690051)1.0:2.2195018581290777)0.9999392401857905:0.37960954241292444)1.0:0.9658879076751933)0.60088113982849:0.059171486134584575,((G001823015,((G000998975,(G001824755,G000995845)0.9129127122999747:0.14845547976747983)0.7363462395476716:0.09589580397050074,(G001822975,(G001000185,(G001000025,G000999675)0.3793326531741237:0.009534102365345798)0.7788450029992953:0.11748257351255557)0.4030182584272322:0.014562704233159125)0.44552623848420364:0.03771969949691173)1.0:3.231184136507032,(((G001818395,G001818365)1.0:3.3286086774621473,(G000991205,(G001818495,G001818445)1.0:3.02866824179193)1.0:1.3748315008289396)0.9999999833986631:0.45344106763704667,(G001872245,(G001818835,(G001818855,(G000999255,(G001001425,(G001818475,G001001205)0.7332928078117684:0.1218690252405207)0.6625946037171193:0.08307175392923535)0.46391405999252466:0.03625993343483775)1.0:2.6094296351634902)1.0:1.395525204448018)0.9998230817778099:0.28368721364381594)0.9999999765458781:0.40863892048980793)0.8125044635070059:0.08215031845009346)0.8645247210020304:0.08564070145243691,((((G001817505,(G000992395,(G001817385,((G001817575,G001817345)0.9999999999995812:0.7827720182291644,((G001817415,G001817305)1.0:1.5565845564779208,(G001817495,G001817585)1.0:2.1828280573193495)0.7928720095956953:0.09073069817786376)0.6573045524531907:0.09887323050413321)0.9999999999965917:0.7597374014945023)0.9999999997267552:0.5808379064752109)0.9598519280711212:0.15142193053541944,((G001817255,G001817265)1.0:1.2789615898960838,((G001780315,(G001778155,(G001778075,G001778235)0.9517324051960632:0.2702739686400093)0.680582734685668:0.15415067982725836)1.0:2.618701076988352,(G001778275,(G000992955,(G000996245,G000993485)1.0:3.6720723357975578)1.0:1.8692005947696206)1.0:0.8781008887400735)1.0:1.3435242126329838)0.6311580361333268:0.09056585792820657)0.6419287583343757:0.04898218734720634,((G001780235,(G001778085,G001778285)1.0:2.484906649788)1.0:1.7540466019082592,((G001871235,(G001871165,G000999715)1.0:1.5677504511284919)1.0:1.7277102667867112,((G000995135,(G001873515,(G001778055,(G000997945,G001780215)1.0:2.382456841814698)1.0:0.9235552690110749)1.0:1.1547715200232487)0.38368066078968294:0.007185146368671004,((G001778255,(G001778165,G001780275)0.910830570885702:0.32542240043462783)1.0:3.874389827391477,((G000992615,G000992765)0.7848126962714547:0.5108256237659905,(G000992375,(G000992745,(G000992575,G000992665)0.66651826373667:0.2874119117044941)0.41667656692588767:0.0)0.3917567969684814:0.0)1.0:4.578141513600168)1.0:0.9081319424334529)0.9495976628663401:0.14740751820309891)0.999999999999983:0.6144246987833712)1.0:0.6945523900742528)0.8549546039083409:0.08280382130592333,((G001873525,(G001791425,(G001002965,(G001791535,(G001791155,(G001791385,G001790975)0.987735525794502:0.45470070070040947)0.9926648429256127:0.39696823580210777)0.9854674157979472:0.3115771260668832)1.0:2.9957322735539913)1.0:2.173994657262516)0.8876309841436572:0.11740011937801524,(G001778195,((((G001001925,G001001655)1.0:2.1099953904272777,(G000996735,(G001783145,G000996105)1.0:3.069173053337559)1.0:0.8938736196782189)0.9999999999998097:0.5715630593009052,((G001782815,G001782975)1.0:2.264177148670697,(G001791475,(((G001783215,G001783315)1.0:3.043353450640933,((G001783035,G001784255)1.0:2.446499872299646,(G001783135,(G001784455,(G000992085,G001784435)0.6371568167559186:0.06876974723097343)0.944836368633253:0.16397128222102056)0.9995506777848578:0.2772693043306749)0.2497020742077247:0.0)1.0:0.846726092494224,((G000990355,(G001784235,(G001783065,(G001782965,G001783015)0.8557205253888387:0.16990662373686685)0.44806221002287744:0.05715841383994864)1.0:3.683989468819748)0.9999999999986825:0.5598567196416214,((G001782905,((G001784315,(G001782955,(G001782825,G001782875)0.6666611694123995:0.2876757996184288)1.0:2.4737333491898745)1.0:3.3032169733019554,(G001784355,(G001783095,(G001784395,(G001783185,G001784365)0.45601070005633526:0.03175342886341077)0.7214603447887767:0.11583310237239738)0.9654174691299506:0.2318016140573243)1.0:2.6180822180081105)1.0:1.5772658870997203)0.4503057954832698:0.020627518231079382,((G001871435,G001783255)1.0:1.9725533361273722,(((G001784325,G001782935)0.9849793314623412:0.5389965007326871,(G001782805,G001782895)0.7098049404404998:0.2595111954850847)1.0:3.127808631449104,((G001784275,(G001783105,(G001783045,G001784285)1.0:1.655957928068993)1.0:3.0831871100811115)0.8477834013830676:0.1290759244324661,(G001871445,(G000996965,(G001000125,(G000998635,G000999365)0.9921572531161558:0.2610109032997645)0.9566032862254049:0.19004360288786487)1.0:3.0959520036316306)1.0:2.3120424772932457)0.9985588791795053:0.20694667162462915)0.3168835594878744:0.0)0.859141278695185:0.09229759135263177)0.9992802233024418:0.21781382105484579)1.0:0.6404356511753028)1.0:0.790117760481977)0.9991219098643732:0.2721078080693613)0.4556501391487059:0.02789219166591015)0.9999999995845279:0.41169868496057554,(((G001001845,G001001705)1.0:1.0950999871822662,(G001791005,(G001791195,(G001791555,(G001791295,(G001791415,G001790815)0.4623080894863628:0.04652717471292089)0.9998359727240036:0.7294895613303286)0.7795880478807592:0.18232048464913048)0.9831931857294948:0.3083013596545167)1.0:3.571064585618152)1.0:1.4864096952691717,((G001791115,(G001791135,(G001303185,(G001791745,G001872545)1.0:4.4615792643240795)0.9994054523277995:0.303797562320129)1.0:1.179699561992761)0.998546206304371:0.22940448501924043,((G001791145,G001791275)1.0:3.7681759641901964,(((G001791335,(G001791505,G001791035)0.9949381692214005:0.25378052077609975)1.0:2.8366708571497234,(G001004485,(G001791635,(G000997135,(G001791655,(G000997065,((G000995215,G000997445)0.27322345475300586:0.0,(G000998515,((G000996685,G000996765)0.6912552692923345:0.2594860019424374,(G000996525,(G000994165,G000997055)0.41667890215152326:0.0)0.5251871274809032:0.1335587943551599)0.3312802948799213:0.0)0.35715231343148507:0.0)0.9297661792761338:0.4657164271890054)0.9999997200912667:1.022248881344511)0.9993139501929492:0.549341205980052)0.9999573386958469:0.5250014393658676)1.0:3.273494867246595)1.0:1.2916724149032055)0.5291562531952329:0.12072318158585929,(G001791065,(((G000995915,G001001645)1.0:2.739949661699747,(G000994285,(G000996715,G000996355)0.9416606309148051:0.2610138253696197)1.0:2.3077543471872835)0.9999999999989929:0.5749996760001279,((G001791735,(G001791725,G001791645)0.8771790727818528:0.16251892949777494)1.0:3.7024368451869436,((G001002565,G001002765)1.0:3.885342098649702,((G001004575,G000993535)0.9999999999999906:1.105773969882126,(G001791715,(G001790985,(G001791565,(G001791205,(G001790825,(G001791305,G001791455)0.8133177321395775:0.3676690597084926)0.9999946246493645:0.9468192099106947)0.9931378457966464:0.38440297015323904)0.9555718885808997:0.23319388716771114)1.0:4.122271359030924)1.0:2.2250940411472646)0.9999999999999923:0.7148902394132859)0.9823400250389012:0.1700661819838961)0.9999999927400227:0.41818150282571925)0.999999985443482:0.45870467826191424)0.999812228742816:0.2787433043277824)1.0:0.8190226132476537)0.9997566519188011:0.25580842985981744)0.9989574806209043:0.21931474926914934)0.6034161923830081:0.05361557621322856)0.9989095836624807:0.22708402033240732)0.9370334065699755:0.12663021515956555)0.6928481607622979:0.06479064574305893)0.41189399026232376:0.013972630458231335)0.7305771984995408:0.06398380130458202)0.3992684785002846:0.009119337727655894)0.9169140926091656:0.13965619852803546)0.9999988186982773:0.42658999759540145)0.6208993611896687:0.04770137673422655,((((G001784775,(G001784975,(G001784885,G001784875)0.9999999994271511:1.2861719248063115)0.999999449839647:0.5920510636885767)1.0:2.015813352876411,(G000999765,(G001784795,(G001785005,(G001784955,(G001000395,(G001784895,(G001001525,G000995965)0.9999996648216056:1.5403959762185602)0.9997129745280864:0.562673385280293)0.9653091020067759:0.2710320140820559)0.9835808736110425:0.2586692894481522)0.9979359795536855:0.31673869288626755)0.9872129795396274:0.2710528154802464)1.0:2.126065634201366)1.0:2.4428715830723697,((G000995125,(G001784815,((G000991855,G000991935)1.0:3.5444918381603316,(G001784915,(G000990805,(G001784965,G001784805)0.9352597863982077:0.47000879640111437)0.99999999634812:1.2321436812926325)1.0:2.903728134579668)1.0:1.525278175252419)0.9999999749800995:0.5826824386767111)0.9999999999999994:0.8739868730555928,((G001786575,((G001784715,G001784695)1.0:3.283414346005771,(G001873875,G001873245)1.0:1.3568128688603232)1.0:0.9708189318289605)1.0:1.9047131539037778,((G001786615,G001784725)1.0:2.410551192615611,((G000990485,(G000990945,(G000990885,G000990515)0.999968579644452:0.47002438883563097)0.9107813543904762:0.16989903679539747)1.0:2.2285001862195664,(((G001001345,G001001155)1.0:2.3020313998108795,(G001003065,G001003855)1.0:2.678443678973369)1.0:1.974099659800548,((G000992565,G000992165)1.0:3.004057320676953,((G000991815,(G000991645,G000991325)0.9999233868320461:0.7640998508701797)1.0:3.0935251233819256,(G000992325,(G000991525,(G000991495,(G000991245,G000990595)0.9502323827518316:0.31708411868314085)0.7273348826563187:0.16251892949777494)1.0:2.993080192173323)0.9999999775727544:0.4634835185755015)1.0:1.0197997186146937)1.0:1.3934345920301983)1.0:1.435417254438901)0.9507422244873861:0.16091820085730074)0.9965117639354228:0.2273406841390027)0.019833629649133315:0.1116439912086062)0.9999999999999994:0.6522426406022633)1.0:1.0662529504173714,((G001003325,G001824325)1.0:2.0111508347366662,((G000992445,(G001872305,(G001819535,(G001873495,((G001819475,(G001872385,G001819495)1.0:1.230812339339316)1.0:1.270625775690461,((G001819635,G001000145)1.0:2.1869657765002737,(G000998935,G000997475)1.0:2.925596368549687)0.999999999999686:0.6634058298097204)0.9999999999817356:0.7009345004543813)0.6574481181449815:0.11861217543556861)0.9822185291439213:0.2302701374554849)0.9999842852155588:0.4007278266516482)0.9943465316745571:0.19840914354268116,((((G001822835,G001822935)1.0:3.8174506854695567,((G001822895,(G000996085,G000993865)1.0:1.1215212223637154)1.0:2.7178844069448584,(G001822865,(G001822815,G001822905)0.7028476471032556:0.21357410029805904)1.0:3.6269694518622013)1.0:2.1114448534340675)1.0:1.1080456919970012,(((G001819985,G001821805)1.0:2.8059599667889015,(G001819975,(G001821845,(G001821835,G001820055)0.9999601901720745:0.7984662093629502)0.9995612934238738:0.4448676559741933)1.0:3.5924829319517406)0.9999999999999862:0.7221309437502763,(G000991295,((G001872425,G001872225)1.0:1.2651832047912865,(((G001820145,((G001820095,G001822005)1.0:3.601868077124306,((G001820135,G000989665)1.0:2.590314657104098,(G001820175,(G001821935,(G001820115,G001820305)0.6080355033916518:0.12516314295400605)1.0:3.114869640906179)0.7814409747388282:0.1389143426865275)0.435559675450182:0.04477781546141068)0.9999544580686335:0.3452937990116341)1.0:0.9884421500592809,((G000989435,G001820355)1.0:2.4790582540078594,((G000992015,(G001822165,(G001820515,G001820475)1.0:3.1691579004490746)0.9994374079818147:0.3026352530980198)0.9752347893794974:0.1816874306547683,(G001822155,(G001820555,((G001820225,G001821925)0.8432266363790257:0.3702456670518767,(G001820325,(G001820395,(G001820445,(G001820295,(G001820535,(G001822075,(G001822135,G001820405)0.33333333333333337:0.0)0.6664158076795017:0.28722539930764157)0.932239769740865:0.6931062559352649)0.6506360366713806:0.25767708492240776)0.6268582310541083:0.2161433226443939)0.9881426533897062:0.555221904674202)0.10704192145444588:0.03912743982822027)0.996968074761542:0.5232308484114233)0.9932173105174064:0.37086015448963594)1.0:3.79096912269639)0.999999999977166:0.5987466217426274)0.9577668430320944:0.1521137822345617)1.0:1.194384759832903,(((G001004055,(G001003785,G001003905)0.999520018344422:0.5355153160642745)1.0:3.7833099550284075,((G001824985,(G001825005,G001823155)1.0:2.961867879333027)1.0:1.2756768186808471,(G001823235,(G001823295,G001823165)1.0:1.791788702739275)0.9998901670820256:0.3299366739441587)0.9408815186353718:0.17242368772763253)1.0:1.3545380626078043,((G001823415,(G001003225,(G001824925,(G001823375,G001824885)0.5571886881302598:0.06159189319068385)0.88693018513178:0.14640262429583878)0.9632763007126064:0.18038579282565445)1.0:2.1130687655607208,((G001821575,(G001819255,(G001819345,(G000993375,(G001819315,G000992685)0.7506595864476724:0.16362785560553536)0.7182027225483677:0.10629143322561824)0.8371878474902249:0.12752888008900212)1.0:2.529184874263523)1.0:0.8905644523473373,((G001819295,G001819335)0.9999999999919442:0.7778692659826122,(G001823315,(G001302985,(G001821455,((G001303125,G001873405)0.9788090984723012:0.205376850308587,(G001872265,G000398025)0.9999999991968276:0.6223310221393237)0.4847884808707534:0.030190787978668372)0.9963295335398492:0.27472497332563883)0.9999975228568418:0.4539693077673216)0.969059716813583:0.20492084372998987)0.9996044831886582:0.27110698221927404)0.9944793679914662:0.21834767711915173)0.8039402612574842:0.08601849374344629)0.24927760861775855:0.034853878294645875)0.9608680349507903:0.17665198071959742)0.6040402878495477:0.11353441731550158)0.9888785008008284:0.26037175106656835)0.9267099874166334:0.1276302056730021)0.5612688201455274:0.04666822585968036,(((G001825495,(G001824315,G001824375)0.7378964549975622:0.14107859825990549)1.0:3.0527340776904994,(((G001795715,G001794195)0.9999934516297975:0.47870862855939494,(G001794605,G001795775)1.0:3.148890675422644)0.9160681165809148:0.13401415056085716,((G001795795,(G001795665,G001794515)0.40938141848816584:0.01739174271186922)1.0:2.5851710099741743,(((G001795695,G001794025)0.9999999999998006:0.8602341682058521,(G001794595,(G001795875,(G001794755,G001794485)0.6324521600588865:0.22312014568271285)0.8341087751505131:0.24322512690908277)1.0:2.6523323316131853)0.9884966424420569:0.20404907676762535,(((G000994085,(G001794475,(G001795655,G001794215)0.9999988920967399:1.2039313116577268)0.5752812364461004:0.24116205681688796)1.0:3.6703996350061803,(G001794015,(G001794295,((G001794285,G001794635)1.0:2.9618688497974857,(G001795825,(G001794555,(G001795585,(G001795735,(G001794375,G001794095)0.7541941597788833:0.2875914772958054)0.7908412326294707:0.3204412680500283)0.999999536186098:0.9444625857159104)0.9792930681064065:0.3184537311185346)1.0:2.9417832346235664)0.8093403750374131:0.12083487701618523)0.5725941890442003:0.05950174725593682)0.9999999985707677:0.5568798132082489)0.9999999999999643:0.6328858450816954,(((G001794105,G001795615)1.0:3.205452804536062,(G001794145,(G001795625,G001794435)0.5359911406423034:0.1053605156578264)1.0:2.772588722239782)1.0:1.174612359612763,((G001794065,G001795975)1.0:2.52874484335387,((G001794055,G001794675)1.0:2.762695970268954,(G001794735,(G001794385,(G001795855,(G001794575,(G001794125,G001794695)0.9999931831862171:1.3861814047893575)0.6582371292765465:0.2696285343694006)0.3600123492973498:0.10178166531259261)0.9985073954091751:0.42046079905075534)1.0:2.9046455891295517)1.0:1.2349495579414023)0.780947011882672:0.14167819789463507)0.9884665993337319:0.1782483400514329)0.8444801712541351:0.1426129326127323)0.9840572729570243:0.1839807840239612)0.9999999999931193:0.6167483111072289)0.9999479401277004:0.3375257967621053)1.0:1.1753102380374454,(((G001773975,(G001775835,(G001774035,G001774085)0.9971487930314397:0.4418327522790392)1.0:3.4146365948337367)1.0:1.581597957757688,(G000992135,(G000992345,(G000992485,(G000991445,G000992505)0.9416541926454455:0.2877449314100994)0.678409313821218:0.12259343860555995)0.9997374968714127:0.4564315517001918)1.0:4.12498153168399)0.9999999991039994:0.5040307602317735,((((G001775935,(G001774135,(G001774075,(G001774055,G001774005)0.7516559141965209:0.17642999342883084)0.5977185943691466:0.09110213330162355)0.9999713597909853:0.48632407572417335)1.0:3.046866067154811,((G001775785,(G001774195,(G000994805,(G000998845,(G000998315,G000998395)0.6564168003642946:0.14167524099519563)0.9831624336868651:0.2876718670925969)0.7266077806994476:0.11513402748480663)1.0:1.8929901906026874)0.9996252794841256:0.32011552759679723,(G000999865,(G000995795,(G000999325,(G000999665,(G000996315,(G001775885,(G001774215,(G001774165,G001775915)0.6666236641978988:0.2876329973351108)0.465496820457777:0.0463871217159112)0.8345353589633859:0.36177429797012545)0.8331255413625731:0.3437411371821832)0.44405086220585294:0.15707120484571752)0.9999980201075522:0.9399316237856687)0.9968718898303275:0.3873814326748691)1.0:3.655352430245049)1.0:0.8953409361838207)1.0:1.1350882524774766,(((G001001795,G001872485)0.9523774339044874:0.17174385673578693,(G001002095,G001817215)1.0:1.7563687967983566)1.0:1.3719418186628016,((G001824435,G001824395)1.0:2.247169177961063,((G001779575,(G001779505,((G001002015,(G001779535,G001779555)0.999761117343355:0.4904602398762502)1.0:2.8504167623885923,(G001779475,(G001004105,G001003525)1.0:3.006779217005591)1.0:1.2240191313865196)0.9642122697983844:0.17370707091790363)0.9999999990513481:0.6481864531965837)0.9944285815040698:0.22625010970586887,(((G001000105,(G001793865,G001793815)1.0:2.5860620455695416)1.0:1.3070667126238733,((G001001115,G000996445)1.0:2.877061437844921,(((G000993695,G001000675)1.0:3.106555381434313,(G001793895,(G001793975,(G001793945,G001793935)1.0:1.8971199848858815)1.0:2.7642204725692654)1.0:2.847289146602928)0.8312449059820299:0.09401183327620134,(G001003645,(G001003425,(G001000305,(G001002585,(G001003095,(G001002795,(G001000945,(G000998475,G001029635)0.7256876485228572:0.21347090017941936)0.7902050251847307:0.26236390769656387)0.9878927381106073:0.4646243740777033)0.9655248122207021:0.35397701037751916)0.657183032849078:0.13737609188352126)0.9999942614137959:0.6111306551176514)0.6773056846088867:0.12479357363088187)1.0:2.5810078627794417)1.0:2.245224908115651)0.9967254490541378:0.23073748348803316)0.9998545474739837:0.2810945405330467,((G001817735,((G001817685,(G001817635,G001002165)1.0:3.4965075614664793)1.0:0.9883382838833039,(G001817755,(G001817715,(G001817675,G001817805)0.739512990086089:0.0941872150597012)1.0:2.5925993711283155)0.9306395299952894:0.15937045457728996)0.9999947379070382:0.41442289259201875)0.999999981989157:0.5082251026564226,(((G001818915,(G001821355,G001821375)0.707061181692515:0.1053605156578264)1.0:2.8973172164094163,((G001818625,G001819945)0.9999999970605126:0.5333555227658907,(G001818615,(G001818895,(G001005035,(G001004965,(G001818655,G001818545)0.999963360789531:0.5753641449035618)1.0:2.043138968657019)0.4108287734063437:0.08919835163251907)0.9998421451547668:0.3995705899447626)0.7362830331801896:0.0848383247120002)1.0:0.786073805891432)0.8791021219073368:0.11129290738333279,(((G001818535,G001818595)1.0:2.931418065577623,(G001818015,G001817925)1.0:4.1763787624894295)0.5026939217976772:0.033692607141360714,((G001793855,G001002005)1.0:4.4464621851065305,((G001818705,(G001818695,G001817975)1.0:3.006782109740576)1.0:1.050174798908762,((G001817875,G001817915)1.0:3.452652651620864,(G001817995,G001818675)1.0:2.2338127126159746)0.999999999970916:0.6234987516492955)0.9999998473669497:0.44166801663633304)0.5570670619921996:0.04504059251880703)0.7395390512982669:0.08592455370095749)0.7102186292229757:0.0687678984440272)0.7142180505470186:0.06617371952245399)0.535105351582709:0.046255035140142016)0.9999987842781108:0.365818302480202)1.0:0.8506181115550548)0.999990198630392:0.3397652821832492)0.8535201323524044:0.10251684694220756,(((G001820595,(G001822425,(G001004435,G001004285)1.0:1.9299383458858934)0.9895654971139325:0.2448071155263644)1.0:1.476225262326307,(((G001822215,(G001001625,G001822345)0.9991274747384178:0.32725260435728654)0.5738304076338907:0.054353674992263824,(G001822455,(G001822375,(G001820725,G001822295)0.6853759331241489:0.10535553616917677)0.9989885936827257:0.34741030141506407)1.0:2.3996726861475706)0.9999999999999997:0.7473265337980046,((G001822385,G001820755)1.0:1.8514695722697845,((G001820715,G001820635)1.0:2.945534302890949,((G001820675,(G001822305,(G001820775,G000998135)0.9834475144535243:0.31666960932503313)1.0:2.987565498522082)0.9999999999989946:0.6327757238926891,(G001822415,(G001822325,(G001003045,(G001820565,G001820685)0.9976582177695645:0.3647382548002884)0.9765523522041412:0.2726184218527621)0.9701431765071039:0.24970837736957746)1.0:2.386258025708014)0.9999997464789054:0.3799367595559189)1.0:0.9851315562689711)0.9273408522413265:0.12402520791175113)0.9333839686447355:0.12728325693661888)1.0:0.7704726582134702,((((G001819875,(G001821725,(G001819785,(G001819815,G001819735)1.0:1.3942108329860894)0.9999999897349359:0.5052961374584499)1.0:1.8904612389333035)1.0:1.251689474851134,(G001821795,(G001819905,(G001003085,(G001821755,(G001821685,G001819855)0.6711515589307561:0.1541557070361061)0.39752403936285646:0.02984072375454009)0.639339908071274:0.0733804849619309)0.6718642084571121:0.09618146089882994)1.0:3.135176905335736)0.6763021511146105:0.0656301349751144,(G001822475,(((G001819395,G001820815)0.32787301872953634:0.05158137387451906,((G001778975,(G001778775,(G001778665,G001778535)0.41257273581321113:0.03280209615962053)0.9999999625781072:0.7777045685880084)1.0:2.7736823886814266,(((G001778545,G001780535)1.0:2.726126808699423,(G001780705,(G001778905,(G001778705,G001780495)0.7177941448806239:0.2231664403124474)0.9967208221363872:0.5500463369192721)1.0:3.4056319787300198)0.6971488454096755:0.09590510168540074,(G001778855,(G001780775,(G001780415,(G001780555,(G001780635,G001780475)0.8695363308589852:0.34173052752419536)0.6474524253660608:0.14792146809010087)0.5239436676048553:0.06983164025541184)0.9544526766315743:0.24146495889076525)1.0:3.1999472819050565)1.0:1.9550600075249136)1.0:1.8150728116887738)0.9948605218010078:0.24084717054628055,(G001780515,(((G001778595,(G001780695,G001780445)0.9999901629541872:0.6706743247078866)1.0:3.579257387846898,(G001778735,(G001000585,(G001778875,(G001778555,(G001780565,G001778955)0.7882897928783991:0.23633935750529075)0.8812397826833925:0.3074643564698722)0.9099076964472799:0.27802016154004405)1.0:3.4216759130056995)0.9999999999988461:0.6903533752998646)1.0:1.4154742196874603,(((G000998195,(G001001285,G000994865)0.8811004605459116:0.19671247168547826)1.0:3.037602649972774,(G001000005,(G000999085,(G000999145,(G001780595,(G001778435,G001778615)0.7543017537182403:0.2876787152544185)0.5990661281386596:0.13353133650581617)0.8663916813996497:0.28767793607927405)0.9999992286787424:0.8602012652231115)1.0:3.437604871799915)1.0:0.8811902562944586,((G001778635,(G001780645,G001778465)0.9936327679354232:0.49247648509779407)1.0:3.8868961737626844,(G001000285,(G001002485,(G001778415,(G000998125,((G001778655,(G001778395,G001780725)0.9321724337862201:0.6927951494569855)0.7378314022820675:0.2623509965904941,(G001778755,(G001780425,(G001778935,G001780605)0.5359820373579217:0.1053780338799187)0.28574418540041524:0.0)0.4470017427494771:0.03754164966003849)0.9078680187055836:0.3788302865833321)0.9819719331477759:0.46426896896972963)0.9217254938965498:0.29578767036804027)0.9610107124893051:0.32521035739289844)1.0:2.7735856526436726)0.9999999986572924:0.5093363811549896)1.0:0.9179026825256641)0.9999999999999475:0.7982705789785319)0.9999999999999555:0.7724114930351996)0.9292510956566364:0.23362332839097255)0.908153488733054:0.15941053095264443)0.9998656853644506:0.2361597347241202,((G000997345,(G000994355,(G000993845,(G000995735,(G000996035,G000993875)0.8677217918844008:0.24843575290028144)0.9894691236569723:0.37804683895195956)0.999966301658026:0.5208471822270097)1.0:2.801250375934436)1.848874929966308E-9:0.0,((G001825485,((G001825555,G000993015)0.9993206653566947:0.3071646570797785,((G001004355,G001004305)1.0:3.628855083484291,(G001824825,(G001890035,(G001823055,(G000998905,G000994995)0.8650081555479984:0.20305491598498868)1.0:2.46348317361291)0.9941594409930806:0.2218403741424129)0.9999999824761058:0.5031952663960704)0.9999999997505248:0.5841488059837004)0.718173844588169:0.08152471753343597)0.8450356692145367:0.11280835430496675,((G001786095,(G001785415,((G001785485,((G000990495,(G000990965,(G000990275,G000990325)0.6386059349673657:0.15411429609920033)0.4587158085666543:0.1158318155251217)1.0:3.5040547671018687,(G001786325,(G001786255,(G001786355,(G000992005,(G000991735,(G000992205,((G000991405,G000991485)0.9351518128748101:0.469842974104876,(G000991285,(G000991845,(G000991655,G000991335)0.6168098619011251:0.2005506909765919)0.5120155868967021:0.11766845989755247)0.4882283887210643:0.14233660500356535)0.9694812996372136:0.4196066996290762)0.45149412035899306:0.07794349014838504)0.9982452748677111:0.4499256890503822)0.9910137331949295:0.33108530514446893)0.332357879690159:0.13292307189884878)0.9999988228060447:0.6253616741457108)1.0:2.465499063942083)1.0:2.0687206791609944)0.9940165041128115:0.25807845335694035,(G001786225,(G000993955,(((G001785805,G001785815)0.5087897852341517:0.056953788472935495,(G000993105,(G001785515,G000990665)0.9999997357942856:0.46913674629792557)1.0:1.0320418002260443)0.4377056185135982:0.026529987420546342,((G001786055,G001785595)1.0:4.365219516357503,((G001785615,(G001787125,(G001786125,G001786965)0.7681475257301784:0.17848278048678892)1.0:4.313033763186934)0.9999999999999574:0.7279652007394103,(((G000998465,(G000996985,G000997645)1.0:3.444682493601893)0.9817950811831424:0.17698152150086663,((G001000035,(G000999185,G000999925)0.9735641540057005:0.2559397445580627)1.0:2.532335260639553,(G000994705,(G001786735,(G001787245,G000995945)1.0:2.8233610476132034)1.0:1.2552963160643038)0.9626925283414448:0.16286186470117464)0.9486236058223019:0.1565931102406517)0.9999999999059292:0.5116167270580022,(G001786795,(G001786745,(G001785295,((G000994485,(G000994515,(G000994305,(G001786905,(G000995805,G000994625)0.9998791148561624:0.8937242506532556)0.9996784621450658:0.47192439382282597)0.9433530403099513:0.24886526929636021)0.7794643339070613:0.18121260187021554)1.0:2.7101945162749814,((G001786175,(G001785675,(G001785785,G001785545)0.6182586668034188:0.19236969401191026)0.9981956028978307:0.3738597686928331)1.0:2.8171426772678494,((G000990145,G000991975)1.0:1.91289477015251,(G001786805,(G001785985,(G000994675,(G001785465,(G001785895,(G001786195,((G001785695,G001785275)0.6139756991185006:0.2006572732727135,(G001786885,G001786045)0.6138593164040635:0.20055421212291075)0.31380781207640884:0.0)0.8214509866112779:0.3417221610852441)0.6977720586231886:0.2336169821254566)0.4360597787223348:0.06959715068546417)1.0:4.430810305832201)0.4872960541764802:0.02847020327164722)0.9916760343978428:0.1999513980415228)0.9999999559386756:0.4585886888353875)0.5614604669307831:0.06085677768671425)0.7902460733276285:0.10240641978809162)0.9215319963320567:0.16154503919816088)0.6306704616412956:0.060286507881480635)0.8369270041413542:0.1007437162349208)0.9999952806990307:0.3284802544826887)0.30002804995999943:0.0)0.9697286257741893:0.17594681695914907)0.9837251473960563:0.19917328302725865)0.9227502267941604:0.2041192910491693)1.0:1.0526635270279734)0.9998774893628516:0.3234228625732588)0.608159101234465:0.07875042243934521)0.9999999999957744:0.6415605985289209,(((G001819075,G001819015)1.0:3.6229234760927307,((G001819135,((G000999395,(G001821395,G001818945)1.0:3.3081069585961425)1.0:1.5187256741217625,((G001821435,G001821385)1.0:2.5545962824733093,(G001818995,(G001818975,(G001819095,(G001819055,G001819035)0.9999998107102454:1.0414645427433118)0.9309490623778709:0.2693329337835843)1.0:2.3269688596601066)1.0:0.8285202335418553)1.0:0.9303140600406847)0.7277850503211052:0.11872455515378713)1.0:1.437927577318274,(G001823505,((G000997715,(G001823545,G001825065)0.9999999999995922:2.335374915817036)0.9999999999999998:0.9764287053721066,(G000996605,(G001871765,((G000997825,(G000999475,G000998425)0.4654717572129584:0.04652001563489282)1.0:3.7135720667043093,((G001000595,G001873305)1.0:1.271721316528974,(G001823535,(G001823495,G001825075)0.9999774202653118:1.9924301646902058)1.0:4.454347296253506)0.9078446976281652:0.12198008585969865)1.0:1.1154844546476308)0.9999999999999883:0.7483397487892655)0.9642935866680339:0.15448921395129606)1.0:1.1929802810908714)0.9999999971300926:0.5005957724701444)0.9648522768495381:0.16143311651428421)0.5288767309917117:0.03428765122926586,(G001003845,(((G001781525,(G001781435,G001779665)0.9999804121081332:0.6476848064831882)1.0:3.029443019917106,(((G000998805,G000998045)1.0:2.4390803077975622,((G001781205,(G001781255,G001783515)1.0:4.446565155811453)1.0:3.3637485474934476,((G001779595,G001783525)1.0:3.62879669219925,(G001873485,(G001783565,(G001567365,(G001781375,(G001783435,(G001781415,G001781805)0.9992106495046034:0.7396861651131776)0.9999999998568664:1.114360645636249)1.0:2.6390573296152575)0.9999999999999971:0.8592063544795776)0.9999998377200555:0.5370739151419055)0.9999989435837285:0.4404934434493432)0.9999999789792489:0.4727083655845129)1.0:1.4970174783654089)0.812401261228117:0.09066413593316801,(G001779615,((G001775475,(G001775445,(G001004665,(G001004755,G001775435)0.9163358055746507:0.31666960932503313)1.0:2.6678747568373065)0.9999980188729852:0.428794438361674)1.0:1.4520896324544117,(((G001189095,(G001189075,(G001189195,G001189215)1.0:2.772735506375451)0.9992611535946286:0.2700485286730518)1.0:0.9061534492021975,(G001781625,(G001781095,(G001872505,(G001779585,((G001004905,G001005015)1.0:4.295015257684257,(G001781885,(G001783465,(G001781565,G001781285)0.9999989422278721:0.7137255279198353)0.9872525547083261:0.30421137440299156)1.0:2.4375677988567133)0.5654002897897404:0.1070960903471147)0.439583974235407:0.02133643366065574)0.9996641149540499:0.29912378808186324)1.0:1.169545348546996)1.0:1.016738699238809)1.0:1.2988962250188936,(G001824355,((G001779655,(G001783335,G001783485)0.49022858372726685:0.21357410029805904)1.0:3.6583339689786376,((G001004265,(G001781465,(G001781555,G001781675)1.0:2.718863415094456)0.9998779611154865:0.34241118642426427)0.9999992768455876:0.42016057675271506,((G001781845,G001003805)1.0:2.3780670339105128,((G001781685,((G001783355,G001783375)1.0:1.3990829296862728,(G001004985,(G001783445,(G001781355,(G001781445,G001781795)0.4918499596132749:0.05884743637278463)0.5445062753818594:0.06995817633813123)0.9999999996684227:0.861877310150361)1.0:1.837435830818962)0.9843930427830254:0.192593985323957)0.999999999999862:0.6186960647850596,((G001781605,(G001781195,(G001781335,G001783415)0.9648610325856889:0.5107997807887358)0.9994672288447124:0.6275498980741319)1.0:2.518854817679903,(G001781875,((G001781105,G001781725)1.0:3.7298433107161104,(G001781275,(G001781515,G001781175)1.0:2.2025318596168226)0.9999998950998411:0.47693870640213387)0.9968861973841405:0.26374753011763835)0.9922964315334746:0.2423123904032642)0.9999627028479423:0.29047609727244844)0.5870831376662978:0.07576738504992825)0.9666629277705192:0.17426124920294475)0.9999999755675297:0.43215577421983636)0.7838796034569673:0.12850616943727347)0.9999999999999979:0.804560850458739)0.308577316760068:0.006005105028246998)0.9335844409714043:0.1495391638207395)0.819480280639108:0.10476756139418514)0.9975288606251237:0.24231096629148496)0.9999998813014037:0.41461994515471023,(G001774495,((((G001823875,(G001823895,(G001823695,G001823995)0.9595087084415904:0.3829922522561057)1.0:2.9368356500222434)0.9999999991329483:0.6031946065600453,(((G001824135,G001823745)1.0:3.5263605246161593,(G001824025,(G001825315,(G001823715,G001823945)0.46884404319348555:0.15415067982725836)1.0:3.257161455520428)0.993498794699:0.2366033191984269)0.9999999999999936:0.8223618334715761,((G001824005,G001823735)1.0:1.3645663954173652,(G001824075,(G001823795,(G001824255,G001825215)0.996148941823256:1.0986051770648781)0.9999591552006032:0.9214058325409257)1.0:3.5361166995615267)0.9999999999999986:0.8807737374195707)1.0:1.3990503343665737)0.9753637935287879:0.15998390567541582,(((G000992905,(G001825295,G001823825)0.9999999999874887:1.9299098077088719)1.0:1.2815753428871586,(G001825325,(G001825335,(G001824275,G001825445)1.0:4.2195077051761105)0.3572814395864205:0.006343417367403114)0.3668755570256235:0.006488151560730313)1.0:1.32193876749493,((G001824195,(G000996025,(G001825235,(G001824095,(G001823815,(G001824155,G001825405)0.47696438432214183:0.05123008505856342)0.7351668791287579:0.16094792151862114)0.9126686811718746:0.20933369745847888)0.8650403298414377:0.1764529265367723)0.9815072592177874:0.26734238821465794)1.0:1.916479229410863,((G001824235,G001825395)1.0:3.506557897319981,(G000994025,(G000993415,(G000995625,((G000998065,G000996185)0.565656467107412:0.14843217874923856,(G000995155,(G001824295,G000994785)0.4481873988678148:0.1052513708997852)0.6109102818962904:0.18928990195259668)0.79647118829889:0.23259032526633108)0.7024663149683413:0.19589365598111197)0.9894555106502811:0.47692407209030946)1.0:3.381343751463591)0.5145575407101309:0.04726786388177065)1.0:1.3868779058827818)0.6852632901611982:0.0849316985739332)0.9999897689380698:0.31025377658256653,(G000996205,((G001822655,(G001822625,(G001820825,(G001822555,(G001821215,(G001821295,G001821035)0.5989513634796837:0.13345962507943518)0.5219562182773904:0.1335067054674192)0.8212216160231152:0.26663326089432765)0.42881137188557955:0.027856954502966335)1.0:3.9520482280936164)0.9999979895372052:0.39452617412904467,((G001189105,(G001821235,(G001822735,(G001821055,(G001822495,(G001822595,G001821115)0.7880062941935342:0.23054919565678628)0.447290281455081:0.03635348539156958)0.9999969283499182:0.7600857563270036)0.8926959311115827:0.22520714833204358)1.0:3.59237388541206)1.0:1.7315348858495685,(((G001821015,G001820875)1.0:1.3448851074440995,((G000999175,G001822705)1.0:1.7013498829512073,((G001822755,G001821245)1.0:2.9957322735539913,(G001822675,(G001820855,G001820985)0.8236877345106932:0.2876820724517809)1.0:4.1896547420264305)0.9219489421017792:0.16076444439440943)0.5329402238870131:0.039083921340441016)0.941664644053519:0.13446645814960798,(G001003165,((G001821185,(G001821065,(G001822505,G001820955)0.3333277308893785:0.0)0.9786251991587366:0.5108256237659905)1.0:3.21102601479074,((G001001935,(G001822765,(G001822615,(G001821305,(G001820885,G001821135)0.5990636059202066:0.13353175913467277)0.627695852406838:0.15414213474836272)0.9848849321212017:0.4040210645359308)1.0:3.135303005246269)1.0:1.0122332277816133,((G001820935,G001004005)0.6646347360192187:0.0710451975684887,((G001003605,G000999035)1.0:2.6701131223775723,(G001004225,(G001821155,(G001821275,(G001821165,(G001822535,(G001824735,G001820905)0.6218623250619247:0.12030589187448901)0.3899224316034302:0.009353655698324912)0.8771687245914831:0.24819062678879883)0.43167754600594566:0.08453846204255666)0.9950657525395968:0.37244135190580163)1.0:2.5872823817361055)1.0:0.774225034528186)1.0:0.9062591104365473)0.9999958583078059:0.38010955923786904)0.8554600331210812:0.13067643516635072)0.8683274533412827:0.11923034076331163)0.9682346377170077:0.14835521273681118)0.4229303910190772:0.015278521816115187)0.4959951482351999:0.03796343797205189)0.9079700950284509:0.12619007563752138)0.99845889922819:0.2459322239798374)0.881162623709153:0.1357006287060986)0.4993564432808657:0.08082106503938498)0.039553228138955655:0.03284966270532781)0.50714545980515:0.03236790190981673)0.9994447873961511:0.21541756776329865)1.0:0.705673479010693)0.9999999999661496:0.4834091493252137)0.8790265334662188:0.14888349261327966)0.9999738900894033:0.2355783225953319)0.9271985080797488:0.11081251435118904)0.8158947264667731:0.08952838221959453)0.7630036702020754:0.06268376781510566)0.5497158343439253:0.04546802991608177)0.36321965549330987:0.049861115139480196)0.9999999933792402:0.4223083271438688)0.9993262204355481:0.18291947804334888)0.33756913635669744:0.013543791880773207)0.9999999884125741:0.363983895242186)0.9739725716522165:0.1173205156073341)0.8861262446557973:0.11114588627005237)0.9999962810459753:0.27061243066232005)0.999999998226158:0.365425509012282,(((G000212395,(G000021645,G000020965)1.0:3.548818494719222)0.9873594351153241:0.12378784033036995,(((G001871575,G000284335)1.0:1.9844876849519508,(G000378005,(G001896705,G000020945)1.0:1.8963714514630596)1.0:2.31357685556471)0.9996503820304251:0.19902492568377858,(G000745455,((((G001509135,G000147715)0.9997497174008926:0.2148769268930423,(G000023325,G001027025)1.0:0.6536380856870313)1.0:1.6945191376752369,((G001021165,G000255135)1.0:2.498997118315753,(G900102615,((G001513315,G000953715)1.0:3.1033598487934104,(G001508055,G000018605)1.0:3.043910221477111)1.0:2.0515154745115742)1.0:0.8424026341959232)1.0:1.2627293184990962)0.9741036613006268:0.10541683169657824,(((G000016905,G000021285)1.0:2.5699435301472326,(G000017545,(G000235405,G000767275)1.0:1.8601285001646501)1.0:2.773832766473284)1.0:1.279570527463019,(((G000828655,(G000816145,G001508795)1.0:2.3137876035159324)1.0:2.509888736897729,(G000217815,(G000828675,(G001508115,G000017865)1.0:3.784189633918262)1.0:1.931581915971697)0.23908415370718653:0.14749910775723263)1.0:2.0516118424623495,((G000832145,(G000018945,G000750655)1.0:1.2877722192705)1.0:2.3893042423808017,(G000784835,((G001508875,(G000016785,G000025105)0.9769839049559401:0.13787668782823992)0.9999999999992544:0.4402796781636521,(G000008545,(G000230655,(G000390265,G000978555)0.8529166554475073:0.4418235301507334)0.6170045482475071:0.20067496237757007)1.0:4.654081869818289)0.8440930490248227:0.11858963839003017)1.0:1.988330908624366)1.0:3.3338109084424428)0.9999995260988044:0.2599200835369228)1.0:1.0355618245009652)0.9999999999999991:0.45613259236973114)1.0:1.3846231668366695)0.7119264363697224:0.0540631189720144)0.9999943410040258:0.2042388090203053,(((G001791795,G001872985)0.9999857736699336:0.2787088933255315,(((G001778455,((G002011415,G002011365)1.0:0.7460159418915515,((G002010355,G002011425)1.0:1.812682237172975,(G002010365,(G002011435,G002010385)1.0:2.495652006560895)0.9999999999639407:0.42700281069858387)1.0:1.594445504444235)1.0:1.337619014759788)1.0:0.7104162950660872,(G000347575,((G001508835,G001443005)1.0:1.6467395105355804,((G001508935,((G000160455,G900107215)1.0:2.845152749305148,(G000266925,G900129645)1.0:2.6197669354532667)1.0:2.735903359410079)1.0:0.5367973883129208,(((G000172975,(G000177335,(G000161995,G000237805)1.0:5.143610976787059)1.0:1.2950274042636574)1.0:0.7970471362993997,(G000210715,((G001604435,G001604445)0.9999999999999688:0.552575760650457,(G000526395,(G001896635,G000025885)1.0:4.532466692780214)1.0:2.247783601728019)0.999795227602163:0.19856646708675735)0.9999999270586:0.2748348192994058)1.0:0.41645416375655997,(((G001508975,G001509095)1.0:2.4051987851438437,(G001509155,(G001508955,G000233775)1.0:1.5326856154344517)1.0:0.6409547774077422)1.0:1.1025534488551216,((G000526375,G000402835)0.9555119933692308:0.13335080050067571,((G000165795,(G000024905,G000237825)1.0:3.0511076323123327)1.0:1.6151320327851366,(G000712295,(G001701045,(G000238615,G000585335)1.0:2.3740753227172635)1.0:1.9536104934693546)1.0:2.038030192504884)0.9999999999999998:0.431413192753989)0.7569255855247519:0.12449254895445327)0.9055877215390741:0.07513420120046885)0.5859564230209146:0.07033336370018062)1.0:1.1306917255674447)0.9999999999819489:0.3582386772224909)0.9489708212161521:0.09793523080999288)0.7868968433946398:0.06087587849197541,(((G001784485,(((G001771695,(G001771415,(G001771585,G001772435)0.8405841498445884:0.510844605762658)0.9980886221157633:0.8312975190407627)1.0:4.328364680092083,((G001771455,(G001771655,G001771535)0.9999999999736319:0.6242514983875472)1.0:1.6575433746283126,(G001771705,(G001771395,(G001771505,G001772385)0.9984113890026647:0.5108182913071612)1.0:1.4712454302328901)1.0:1.6940196309446156)1.0:2.0653304201404072)0.999999224786037:0.25230950720739775,(((G001772375,(G001772355,G001771365)0.9996377366164279:0.29689247514539285)1.0:2.4309054953161136,(G001772455,(G001771665,(G001771545,G001772415)0.3974375269505493:0.0)1.0:2.8183982582710745)1.0:2.7771950348972583)1.0:0.7876879458474165,((G001771615,(G001772335,G001771345)1.0:3.584001320865256)0.8957052757180406:0.08587208514708375,(G001771495,(G001771425,(G001771465,(G001771625,G001771575)0.33333333333333337:0.0)0.33333333333333337:0.0)0.6666666666666665:0.2876820724517809)1.0:5.189246271493672)1.0:0.7159930789815732)1.0:0.6833416343704622)1.0:1.8758703004310755)1.0:0.7345447234145889,((((G001899315,G001464165)1.0:2.2336794704411878,(G001899385,(G001784555,(G001784585,G001786505)1.0:3.4691760531628284)1.0:2.8199186359996977)0.9999999999999444:0.47228526612936095)0.9999999995749733:0.31029984144218475,(G001858525,(((G001784535,G001784565)1.0:0.679109282835705,(G001784615,G001786555)1.0:2.5158924447824025)1.0:1.379208304069782,(G001917285,((G000431555,(G000980375,G000980455)0.633408492207739:0.042541545962577344)1.0:3.5005208375785384,((G001917235,G000433235)1.0:3.993090828516931,(G001899335,(G001899395,(G000431315,((G000437435,(G001765415,G000431115)1.0:3.6846770062802507)1.0:0.6154835311816824,(G000433095,(G001899365,(G001917115,(G000437655,G001899425)1.0:2.543737255461627)1.0:0.6889718624752758)1.0:1.4844589709634743)1.0:2.024552077615762)1.0:1.3476518563943343)1.0:0.7214411525356427)0.7189383211793705:0.09349799590674168)1.0:0.7936713483219935)1.0:1.259714150883673)0.9999999514988801:0.46750878609671137)0.9999999999999851:0.7013717690762836)1.0:1.1915417573326108)1.0:0.4451319689198964)1.0:0.46860912637178553,((G000484535,G000011385)1.0:2.6153826733438157,((G000332275,(G000013225,G000013205)1.0:3.303095399607785)1.0:0.881183874646101,(((G000586015,((G900047545,G001007665)0.9999999998541835:0.3716188093519426,(G001007625,(G002017915,(G002018015,(G002018045,G001007635)0.9355828530994471:0.12610251870662367)0.9999991644623335:0.4545775979757682)1.0:1.509597827686447)0.6869796470224574:0.051388928738590814)0.9973332262043474:0.14551852837827436)1.0:2.4169464138118495,((G002006815,G000063525)1.0:1.239330653946834,((G000153045,((G000179255,G000179235)1.0:2.0696409645322973,(G000316515,(G000155635,G001039265)1.0:0.6615240292443317)0.9918746114052597:0.17994282532187175)0.9999723861057563:0.20466497239095274)1.0:0.7913656148097331,((((G000737575,(G000737535,G000515235)1.0:2.6224844655851443)0.9999952134047508:0.21557642169241217,(G000195975,(G000737595,(G000012505,G000153805)1.0:3.524051904889523)0.9999974340461177:0.23749264958940636)0.9999999964242403:0.28733436690543074)1.0:1.664681089693597,((G000153065,G000153825)0.9999999987175611:0.29238856402802693,((G000230675,(G001040845,G000014585)1.0:0.8861761379631375)1.0:3.0211282454159436,((G000063505,G000153285)1.0:2.22497053253748,(G001632165,(G001631935,G001632105)1.0:3.516508228173149)1.0:2.8227322896028313)1.0:1.046992970873531)1.0:0.5431022192138494)1.0:0.5596430348181644)1.0:0.426725114849444,(((G001631965,(G000015705,G001631985)0.9999576811189635:0.1945811655333302)0.9999997601291016:0.24482587529203287,(G001632025,((G001632125,G001632005)1.0:3.7293846884519137,(G000011485,(G001632145,G001632075)0.8800513952671731:0.07277759920892372)0.9999998529193775:0.2524076334851009)0.9952513890237268:0.1302567370256177)0.9999984274847038:0.22518055414829918)1.0:3.253960901668234,((G000760175,(G000760215,(G000760375,(G000760255,(G000007925,(G000760275,(G000760155,G000760355)0.5397277857557621:0.1053407723933235)0.4895319665093767:0.05886962707725547)0.4763344378060735:0.05406226598345354)0.7307747417450022:0.16989903679539747)1.0:4.644090943047315)1.0:2.3419795324083554)1.0:0.6589991726474482,((G000757865,(G000760235,(G000015685,G000012465)0.988854541076761:0.12405440472830401)1.0:0.5090282208162185)1.0:3.7380149348037293,(((G000291825,G000218745)1.0:1.6622375883041405,(G000291945,G000291785)0.9999999999999997:1.1502648361026513)1.0:0.5680923875087349,((G000011465,G000015665)1.0:1.447994186644526,(G000635575,((G000759865,(G000759855,G000759935)0.8887596590663854:0.20430046351272993)1.0:5.167703790874486,(G000012645,(G000759955,(G000158595,(G000015965,(G000635535,((G000634675,(G000015645,G000635715)0.6605109314165071:0.06688552565996994)0.24804990733684223:0.0,((G001180325,(G000635595,(G000634435,G000635515)0.6257959083939167:0.07980857398464765)1.0:1.287239668834555)0.40811866238889977:0.009853424744361409,(G000634615,(G001627475,(G000634355,((G000635875,G000635455)0.8711821630350408:0.11109506177312498,(G000634855,(G000634595,G000634635)0.9968366882630054:0.24233472661485805)0.9994998502156306:0.2149977773813674)0.9999999999998521:0.5647541671203273)0.9999977091483869:0.3860780697402062)0.5370645688964139:0.0533790836110879)0.334319402826232:0.029413157435325098)0.9790211640224614:0.1097780744728756)0.7266697584249342:0.0704590653970489)0.813809737440031:0.07505019864613194)0.999999999479997:0.3261689325575313)0.978185968132847:0.11160245156131064)0.9999999845768605:0.28911262312481056)0.9999380771744985:0.200813820282684)2.0802733008007718E-5:0.0)1.0:1.0970027691045707)1.0:1.4535375134347066)1.0:1.8654930459694063)0.9999999999988333:0.36883311794854395)1.0:1.6363155219048127)1.0:0.4450843751475881)1.0:0.9663465050023085)0.9998823820546889:0.19359610608932457)1.0:0.8745657649800924)1.0:1.7410462904047201,(G001870225,((G000317065,((G000332175,G000317085)0.8055086027509412:0.07699143653171082,(G001873375,(G000332215,G001402795)1.0:2.569157421718108)1.0:2.3151784996368647)0.9999999915491714:0.2755584164689475)1.0:1.5891857845113164,((G000332315,(G000010065,(G000012525,G000817325)1.0:2.4277482359480516)1.0:4.758325565699731)0.9999999994711082:0.30830716042005313,(((G000238775,G000018105)1.0:3.2519650210203452,(G000022045,(G000316685,(G000505665,G000011345)1.0:4.991900490924836)1.0:1.1711773608032476)0.9999999413715117:0.27481403426532214)0.9999999999989929:0.33908146603110734,((G001698445,G001913845)1.0:3.1431887865601262,(((G000332095,(G000309385,G000763385)1.0:2.167738416448027)0.9999999999999991:0.3958996805755739,((G001314865,G000155595)1.0:1.8010102605219516,(G000316115,G000482245)1.0:2.2144864722282853)1.0:0.8895444226854218)1.0:0.9714681556881269,((G000317045,(G000775285,(G000733415,(G001939115,(G000309945,((G001650195,G001895925)1.0:2.2575151042740216,(G000353285,(G001485215,G001548435)1.0:1.6053896943308459)1.0:2.1677878289666883)1.0:1.169397947651026)1.0:0.4532857892097669)0.9571512155894358:0.09381948732074662)0.9952749800391105:0.15074857305328032)0.9999295293534627:0.18454544428711553)0.9868595401879341:0.11603122013136498,((G001870905,(G001314905,(G001657325,G000332355)1.0:1.1676731547518975)1.0:2.3622762478202497)0.9999681982086833:0.1851366116839682,(((G000473895,(G000317635,G000317615)1.0:2.142534417317073)1.0:0.6945667413249962,((G000380225,(G001890765,G000314005)1.0:0.45272019350679316)1.0:0.6927978558579663,((G000252485,(G000252425,G000252465)0.9999999999999988:0.42467967305278975)1.0:3.6955018407503424,(((G001904615,G000316605)1.0:2.467525356022248,(G000485815,(G001693255,((G000019485,G001693295)0.9684786101290341:0.12072127718893862,(G001521855,(G000715475,G001693275)0.6127081928704795:0.037614062349389195)0.45422623942792706:0.0160703595833458)1.0:1.363447123763906)1.0:2.1621854182536775)1.0:1.8002163569060488)1.0:2.8609812831971637,((G000317575,(G000332055,(G000332195,G000756305)1.0:0.7545610140061041)1.0:0.4911599109968212)1.0:1.510909337870556,(G000332035,(((G001747005,G000317655)1.0:3.4027977409400103,(G000317675,(G001548115,G000332235)1.0:2.7881068879934228)1.0:0.6770285470912645)1.0:2.5131694248558203,((G000478825,(G000284215,((G000009725,G000340785)0.5478269837854277:0.15417196895867463,(G000284455,(G000284135,(G000270265,G001318385)0.6665090895307882:0.28739521071716906)0.4166770165956271:0.0)0.5095138020027415:0.09092796765263993)0.6428784475703432:0.2451224580329851)1.0:5.1929568508901935)1.0:3.4159525827959474,((G001904635,G000317025)1.0:2.9663168489137735,(((G000021805,G000829235)1.0:1.1264756414500832,((G000737945,G000025125)1.0:4.274880991045248,((G000169335,(G000017845,G000231425)1.0:5.393627546352355)1.0:1.1377228975905638,((G001039615,(G000167195,G001039555)0.966488063435075:0.1079471030350449)0.9999967698378465:0.23950149979789345,(G001039635,(G000235665,G001050835)0.9999997094346437:0.3331935588939532)0.9999999999999994:0.47170854230335724)1.0:2.986859711057565)1.0:1.4344296612989131)1.0:1.397085521363794)1.0:1.6328087933361612,((G000147335,G000021825)1.0:2.343384620421104,(((G000787675,(G000312165,(G001578075,(G000010625,G000312265)1.0:0.45948995887435423)0.9965056480767563:0.13250576400159247)0.999999999856777:0.30436137470828495)0.7631235712633557:0.05335989362548252,((G000297435,G000312725)0.69334033979491:0.04202730211109646,(G000312285,(G000981785,G001704955)1.0:2.076186466916873)0.7490844162546096:0.05537499651703348)0.9534016418214286:0.0911505493389146)0.8420762221679616:0.06193092666069323,((G000312185,G001264245)0.9999999691400018:0.25791604383287553,(G000332585,((G000312245,G001885655)1.0:3.901374852769958,((G000330925,G001725075)0.9999999999999984:0.4134624990121806,(G000312205,(G001706385,(G000307995,G000599945)0.9999555607850007:0.193395389467434)0.4648573648115961:0.018943772585905475)0.7097198638448942:0.05862417532464068)0.9736886109869073:0.10066389820751273)0.8839309564769824:0.08646849175125038)0.999999999827881:0.3057295343644843)0.9941172283444591:0.12161344133041513)1.0:3.5727811204089543)0.9982264041022827:0.13722397694487856)0.7993297069114585:0.06080617412227037)0.9994156415625112:0.18810298205381984)0.9996582934388863:0.16642501518414585)0.9756869670877282:0.10468693955774941)0.7319581425993709:0.046707901298574765)0.9563406044125901:0.08828318912466794)0.623155863025671:0.04816476472212829)1.0:0.4388182033171483)0.9999689328644422:0.1838185339791887)1.0:0.6845061388464855,((G001746915,G001890975)1.0:0.5637248522469804,(((G000332335,(G001276715,G000317105)1.0:0.46842977062450164)0.9999847765201297:0.19055014206136486,(((G000214075,G000317475)1.0:2.6770399055213474,(G001698425,(G000332155,G000180455)1.0:4.660289485209177)1.0:2.0182064217044284)1.0:1.6967344020700832,((G000987385,G000014265)1.0:1.4766278767979253,((G900010725,(G001873365,(G000710505,G900009135)0.9763786563270576:0.09956003916366803)1.0:1.745963757548397)1.0:2.7269824673714655,(G000478195,((G001611905,(G000175415,G000210375)0.9891659119201097:0.17348855972763166)1.0:1.7263956229005493,((G000973065,G000176895)1.0:1.9840504665319532,(G000173555,(G000974245,G000307915)0.5200693268003664:0.034322107478344244)0.9999921451787315:0.2644747010344185)1.0:1.8228252601865422)1.0:3.1321613448866126)0.9889125577665608:0.11227871142637026)1.0:1.0820683437862983)0.9999999987862984:0.28077778236158896)1.0:0.455647051645839)0.9992235936474639:0.142242830514337,(G000317145,((G000317495,((G000155555,G000317515)0.9139384250369709:0.0894383094062743,(G001854205,(G001767235,G001942495)1.0:0.5962070911450392)1.0:3.1961093076682516)1.0:0.9670994116574092)0.7774744161206812:0.11444538093414414,(G001904725,(((G000332075,G000952155)1.0:2.1676436424651015,(G000317125,(G001904655,G000317555)1.0:2.582584078950819)0.7226580109182192:0.057039750616273505)1.0:0.46837315055995404,((((G000734895,(G000317435,G000331305)1.0:1.0146626089761372)0.9999999999438729:0.3108124038676422,(G000316665,(G000613065,(G000350105,G000350125)1.0:1.8125010415009557)1.0:1.5380747700667314)0.8172762032975606:0.06008309439631873)0.9929900462099356:0.13603446113629275,(((G000346485,G000760695)1.0:2.1448308848860145,(G000828085,(G000315565,(G000817735,G000828075)1.0:0.6553422520489466)0.9955857843267241:0.128895900293269)1.0:1.0880605436083652)1.0:0.9395318068961297,((G000332255,(G000317265,G000317285)1.0:4.040670835716848)1.0:1.1245801286277173,(G000517105,((G000317205,(G000317225,(G001548455,G001904645)1.0:1.1490010492258933)1.0:1.7276122257893693)1.0:1.169081368894396,((G000447295,G001275395)1.0:2.1069464793395287,(G000317245,(G000315585,G000934435)1.0:1.5486391012547425)0.9999987091319463:0.21883522289616555)1.0:1.6451333754701625)1.0:1.693687108549555)1.0:0.7266629092370237)1.0:1.382593195913496)0.9999947635222107:0.20805569851759434)0.93513089060517:0.07961270485527075,(((G000316625,G001298445)1.0:1.7703407836648524,(G000316645,(G001548375,(G000009705,(G000204075,G001672205)1.0:3.783925069909099)1.0:2.4801861444156437)1.0:1.537410630628024)1.0:0.8772998859673596)1.0:0.5157519413278265,(((G000340565,(G001904715,G000020025)1.0:1.77644224646365)0.5626563963669055:0.052886935808687384,(G000300115,(G000332295,G000316575)1.0:1.3610203906082743)0.9999999999594185:0.3094245150017838)0.9385946404076119:0.09182405957350705,(G000317535,(((G001858025,G000332135)1.0:1.249725580748873,(G000426925,(G000521175,G000312705)1.0:1.1801505158622232)1.0:1.7084809242189307)0.9988246425499997:0.14448934585600107,((G000196515,G001586785)1.0:0.535286923061496,((G000175855,(G001586755,G001858125)1.0:1.0984398588027058)1.0:0.9415195717498733,(G001432185,(G001858115,(G000175835,G001676585)1.0:2.130198456654272)1.0:1.4768192655354295)1.0:1.6821874155418115)1.0:3.114792537023957)0.9999999999999937:0.38393153784265743)1.0:1.0818993458246096)1.0:0.46970625039079006)0.6335070222101826:0.06207249822373485)1.0:1.218974534270538)1.0:1.407186390177137)1.0:0.7599766612589333)0.9999995958449277:0.22607939415965164)0.9841258436214064:0.10766570807094442)0.8468455167014489:0.10348601832354364)0.9170910900558079:0.07758832213379323)0.9894464007323922:0.10898403507406577)0.9929840075837875:0.11466739517688032)0.9351989364664851:0.11345040397740024)0.9999999997367945:0.2867695304242341)0.9380209919063479:0.08643910387788417)0.9985864255886038:0.1613839454762308)0.9773450956899882:0.13831880710799366)1.0:0.41992922035950403)0.9980286600544457:0.1833222988746847)0.9999999999995051:0.36158527935414925)0.020794081891658996:0.16756063310296931)1.0:0.49365145008251604)1.0:1.476630282606939)0.9999999999690754:0.3179993151375492)0.5059620814250014:0.022052595258309434,(G001724515,(((G001787865,((G001917855,((G000397765,(G000380725,G000494245)0.8965518875767619:0.22825865198098033)1.0:2.3900683202476354,(G001302805,(G001768085,((G000724625,G001898035)1.0:2.0522830392715394,(G000404425,(G001457855,(G001457975,(G000427095,G001458035)1.0:3.5554458331707415)0.9998197248464509:0.1876896678443264)1.0:4.05692514970533)0.9999999998832261:0.5285552202217927)0.9999999664331939:0.3324741575550912)0.958135042095446:0.15661850165374175)0.8511141836213605:0.12618773223666258)0.9193338611053725:0.12078611562719029)0.803659490150322:0.06394882651366962,(G001304495,((G001918235,(G001918845,(G001920725,G001919305)0.9768925349730497:0.2077901210043748)0.3126315073391538:0.0)1.0:1.7427004549300678,((((G001898225,(G000025005,((G000744775,G000021685)1.0:1.471063123376499,(G000024985,G000297255)1.0:0.9876119101854521)1.0:1.4964891047628055)0.6020660455099677:0.03688242402853538)0.3789026744487277:0.03251678305099185,((G000526415,(G001306135,G000018565)1.0:3.3983555556739935)0.9998655672352448:0.17137193540368498,((G001399705,(G000016665,G000017805)1.0:3.0144466984291567)1.0:0.6345823306504483,(G000152145,(G000021945,((G000516515,G000735195)1.0:2.3671534619010526,(G000022185,G000018865)1.0:5.384495062789083)1.0:0.6720463953587081)1.0:2.771103621085826)1.0:1.3080251894139445)1.0:0.7691005135523716)1.0:1.1241365866757767)0.9999934523834125:0.20728649713915778,(((G001796885,G001796635)0.39408439182967353:0.018290941614180344,(G002011535,(G002010545,G002011655)1.0:1.3429038463924647)0.45654580715347:0.03011017173963101)0.9893299072371187:0.13253555511094342,((G000281175,G001293545)0.9983117046129935:0.1499810072228551,(G001303105,(((G001795045,G001796965)0.9999999999997924:0.6644888524148193,(G001802405,(G001795115,G001797105)0.9417453825993163:0.1775296708161473)0.9999927350269636:0.35227941744254876)0.580581704496182:0.04544307579518442,((((G001795165,G001795125)1.0:0.6285652473650726,(G001795335,G001796835)0.9379784505819418:0.12939073450298097)0.8862358608555027:0.07995493741142534,((G001797095,G001796915)0.6128474033995261:0.08717999069364506,((G001796845,(G001797075,G001796475)0.9997181496212095:0.3088088336308257)0.07995242514839496:0.01195903555618627,(G001795285,(G001795085,G001797045)0.9747572560944676:0.212181734195338)0.9929636841365529:0.18251116814711954)1.0:0.646592650320999)0.9999991329787103:0.28107463375175323)1.0:0.5072504431155976,((G001795155,((G001872165,(G001794965,(G001796335,G001796365)0.2840375586854459:0.1053605156578264)1.0:4.668951767795818)0.9999999996419093:0.42400964701489413,((G001796785,G001567105)0.9999997202633207:0.30739512129134905,(G001871895,(G001797165,G001797155)0.999918932463771:0.2976949203926028)1.0:0.9168248239758707)1.0:0.6991867948382773)0.9999999956280909:0.4025605982823886)2.756286972027323E-4:0.08489775043643297,((G001508595,(G001508475,G001603765)1.0:0.8896053692236621)1.0:0.7286903574397375,((G001192795,(G000406785,G000406905)1.0:1.7341784778540943)1.0:0.9034715327787136,(G001603795,((G001603775,(G001306095,G001050275)1.0:4.897839799950916)0.4379126891364107:0.016171453177621777,((G001899005,G001306115)0.5997580402725113:0.0385456511616747,(G001050255,(G000199675,(G001050235,(G001306145,(G001796355,(G001050215,G001306055)1.0:4.068506999805564)1.0:0.5816108197360462)1.0:0.644842528295503)0.9959789986076336:0.13840974560309852)0.2842367026779974:0.024944509456375122)0.9455219689464777:0.10535558257126508)0.5348094561893526:0.025207868801581493)0.927690157740701:0.09902611819537147)0.9466365739235337:0.10485218277663497)0.9994880849911176:0.18172487477640437)0.9999727549323935:0.22974672016781553)0.0033154337933677534:0.02767942734117061)0.9999999999999998:0.41891921276114025)1.0:0.6297504437719446)0.9999999999668904:0.3404431725518065)0.7951319502804199:0.06483070023320675)0.9999999999998144:0.359319511896769)0.9955743738555268:0.12206524608541681,(((G001748285,G000702505)1.0:3.611888891354456,(G001918255,(G001919845,(G001919995,(G001914715,(G001915055,G001920235)0.7991183762069458:0.08851169173316623)0.49361684721691246:0.033341237235054506)0.9997372948713799:0.40780102830515114)0.9998781239212965:0.37912968978461464)0.9999999996660505:0.4767124469355489)1.0:1.1677686430764178,((G001644275,(G001643585,(G001303625,G001302685)0.9999998369374635:0.7910572045443064)0.9999980270532952:0.526427874876769)0.9999681347459255:0.29751763962284117,((G000372165,G000383835)0.9998939144985088:0.3809336523290024,(G001796605,((G001796575,G001304345)0.7600743232316256:0.09742915201388899,((G002011475,(G001796595,(G001796685,G001795035)1.0:0.9514645874236186)1.0:1.1596431574474393)0.9313606758831261:0.10744269165905926,(((G001872925,(G001873005,(G000464595,G001796515)0.999997913728886:0.3556658372691888)0.9975124156605274:0.1863465688733166)1.0:1.0004515539461056,(G001796725,(G001795275,(G001795315,(G001796445,G001795015)0.8442930118712432:0.15565577327622945)0.49905999485026187:0.09411625930659485)0.9999989706620215:0.5412617139387766)0.914304820870948:0.18673880263660367)1.0:0.7782696009930459,(((G001794985,(G001796415,G001796805)0.9999999998298653:0.633349254560335)0.9896546771242276:0.1643910107928841,(G001796655,((G001303565,(G002010445,G002011495)0.9999999999918633:0.7439030421338715)0.9999999999463013:0.433465896234232,(G001455825,(G001796765,(G001795205,(G001796865,(G001796675,(G001796555,(G001796755,(G001796525,G001796495)0.999999999999839:0.6223919465506096)0.999999999999622:0.5677359589935753)0.9999999999999944:0.6965677066541562)0.9990982724940461:0.22221882073981938)0.8150142173127483:0.08640796542441917)1.0:0.7239865039404932)0.32461915432834376:0.015366041823855368)0.9999999999999922:0.6982515274503953)0.9999042663053571:0.26354309864481934)0.7748841974869394:0.07489755750776764)0.9999999997875054:0.3443648189281442,(((G001466665,G001953175)1.0:1.2624742800852093,(G001005265,G000143165)0.6440737414562919:0.2057183657677731)1.0:2.4554923705203286,(((G000025025,(G001010485,(G000499365,(G000830925,G001889305)1.0:3.172458950788061)0.9999994894030829:0.3028213195742359)1.0:0.5950638208071367)1.0:1.0000822416588835,(G000011905,(G001459095,(G000830905,(G001678055,(G002007825,G002007905)1.0:3.295613787988483)0.9951194970777987:0.16396642646294216)0.5768168620282442:0.056218051511089696)0.4164285370255842:0.055550060244456106)1.0:1.2649888681230201)0.9999999999999982:0.47426447982788894,((G001678035,G000016705)0.998406073967968:0.1871484382653563,((G000009025,(G001761445,(G000830885,(G000741845,G001610775)0.9933280692743517:0.5329028790262235)0.6013916279517341:0.1052433999584247)1.0:1.2655922676212905)0.9999999999990318:0.48597850324133124,((G001547795,(G001515295,G000341655)1.0:1.1375964553087512)0.9999999999987209:0.47796898635281104,((G001460955,G000341695)1.0:1.260087493431003,(G000025585,(G002021775,(G002007845,G002007865)1.0:4.469573954714873)0.6525149885443484:0.052631946322956494)0.9999726332253173:0.2575944071482313)0.6265305262149411:0.05556465948898207)0.5011734332292608:0.03627309866854834)0.9539194724416429:0.11648164069437161)1.0:2.760497819863371)1.0:3.709109318041654)1.0:1.3336580208537803)0.999999999999771:0.40114311707295913)0.017148419850634977:0.07635133407980099)0.11204774930540898:0.04096121085675771)0.34571639791786674:0.032431709370732587)0.9999997160552669:0.4083678348503143)0.9835499910223309:0.1378966722654026)1.0:0.4619943256599152)0.37610113414771323:0.00494956472203822)0.9999999999998551:0.4042690446914935)0.5223906013962758:0.1078851670469634)0.8295661431391337:0.10871246248733828)0.5602685047537556:0.05220260266324026)0.21596464864768303:0.0,((((G000183745,G000195335)1.0:0.46305455358193015,((G000092125,((G000373205,G000430045)1.0:2.0210608391898908,(G000423425,(G000376665,G000620065)1.0:1.7813237669718076)1.0:2.1235964145390605)0.9999959206957039:0.21053146377503426)1.0:1.6682647405401254,(G000771745,(G000309885,((G001399775,(G000091545,G000421625)0.9963523932528537:0.22156295445499058)0.9984040110295879:0.14901716543450003,(G001880325,(G000376265,(G000745065,(G000744885,(G000187005,G000423905)1.0:1.64582237005465)1.0:0.5030103381782006)1.0:0.4408880569185997)0.9999992081438648:0.22979177837922252)0.9999999999999161:0.3662663323361552)0.9999999999997898:0.3558152985706092)1.0:1.1448707778433451)1.0:2.469721170916127)0.9999999999999765:0.37003683792328373)1.0:1.3329507648750079,(G000092425,(G000745915,((G000317835,G000519345)1.0:1.143896253811383,(G000190555,((G000482805,(G000381345,(G000599865,(G000196275,G000745175)1.0:0.43384834848282117)0.7123849664117918:0.05093404240558514)0.9999999999750565:0.32467673901789507)1.0:0.571570816032674,((G000252445,(G000008565,G000478785)1.0:2.6906205538870407)0.9993736166257405:0.157123256489987,(G001644565,((G000430865,G000020685)0.9999999999858181:0.3196530045658817,((G000800395,(G000701405,G000701425)1.0:0.5637707315910747)1.0:2.86744131639276,(G001413985,(G001507665,G001007995)1.0:2.0971836091748743)1.0:1.050847893720776)0.9962161161669894:0.14567377045396798)0.9998675745955906:0.19125637168276577)0.9098182718800124:0.12093896412204859)0.9999999999999998:0.39398089589021795)1.0:0.5762472007244074)1.0:1.17171460482095)1.0:0.6826040846893058)1.0:1.7078800818801145)0.9995294052222526:0.16658222039814466)1.0:1.3567264124906173,(((G001805475,(G001767735,G001767595)0.999999743091454:0.6284823440340993)0.999938401439473:0.2764452577324898,((G001767755,(G001768645,G001767605)1.0:1.043448541781267)1.0:1.7763590058178869,(G001767575,(G002011575,(G002010555,G002011565)0.9525415439051107:0.14636969449779874)1.0:1.7475005084382675)0.9999879367647276:0.25866659564305)0.9992471788633523:0.17655529342008797)0.999227490682572:0.18296788502228922,((G001766895,G001767615)0.9999999645556483:0.41785393132197335,((G001950395,(((G000296445,(G000162875,G000023885)0.999999999999937:0.4347947059476846)1.0:1.0153704018772125,(((G000434775,(G000435475,(G000436075,G001915265)1.0:2.738055531537805)1.0:0.8495894392309171)1.0:1.7567078030758516,((G001486445,G000023845)0.9545453753732228:0.11310822664707439,(G001643775,G900110565)1.0:4.976572860748194)1.0:1.3470534156793958)0.7187636040897543:0.049510186206758615,((G001552935,G000814825)1.0:0.931965092201278,((G000478885,(G000403355,G000422625)1.0:0.7899008001779664)1.0:2.2836744983650155,(G000236865,(G000270285,(G000210055,G000024265)0.6420648046441642:0.14009391153884254)1.0:1.1085270010591575)0.9999999999998965:0.3978594955130037)0.9999999999996668:0.3930538815032861)0.999999960829241:0.2780480126931354)0.9999749483566222:0.19572484836924725)1.0:0.8243902430767494,(((G000195315,(G000321165,G000311845)1.0:1.7430768456860573)0.7239723390644819:0.07647114435229818,((G000225705,(G000156175,G000156215)1.0:1.7324915952137192)0.9999999999999761:0.4126367054623946,(G000821265,(G001404695,(G000434535,(G000169035,G001405375)0.6149412244530419:0.04059196321292597)0.9783142623347114:0.11363203503039664)1.0:3.088541528158831)0.9999999999999947:0.42123915148899693)0.9999743126001706:0.2001606998440942)1.0:1.4178290975370067,(G900143685,((G001552785,(G000483125,((G000364325,G000468815)0.9999998438714677:0.6136872424110228,(G900105895,G001437015)1.0:1.69609993043664)1.0:3.948818376125465)1.0:2.228186458303578)1.0:2.0033441073406615,(((G000752675,G001494635)1.0:3.022180399046081,((G000024225,(G000758945,(G000564995,G000565075)0.4648303190986532:0.020541005747522916)1.0:0.7029355817175793)1.0:3.237995522546683,(G000411555,(G001813205,(G001438885,G000174015)1.0:4.936869143856641)1.0:3.0904783790950816)1.0:2.05137636092597)1.0:2.4980613432757863)0.9999999856356914:0.32182258251436374,(G000468855,((G000179715,(G001562845,(G001049775,(G000178335,G000159235)1.0:3.1111077087577206)0.9987620465884404:0.18140858205023377)1.0:3.414130453571706)1.0:2.26835875917701,(((G000233535,G900155635)0.9999947516452397:0.2508744621721205,(G001457795,G000468755)1.0:0.6055526188884895)0.9965601265356441:0.1513478895017927,((G900108495,G900111255)1.0:3.6986344872880124,(G000524335,(G000143845,G001437585)1.0:3.4914442595099358)1.0:3.44127543139912)0.9999973108599212:0.25811606542812543)1.0:0.6916035694765925)0.9998731617732731:0.2282977383189716)0.9996676938057324:0.18839696521509078)0.9999994225880083:0.26413903161378005)1.0:0.49303362426833985)1.0:0.49035006582110047)1.0:0.9643676576541116)1.0:1.1607022653222663)1.0:0.8193089992660487,(((G000014185,(G000661895,G001029505)0.9083508430041454:0.11236394373038765)1.0:2.2551574288045964,(G900108055,((G000025265,(G000423665,G000425945)1.0:1.5881100876444527)0.9999716963806952:0.18982443700272322,((G000688095,G000424625)1.0:1.7280150630436573,(G000240225,(G000519325,G000420025)1.0:1.3475930716884086)1.0:1.7334135180829955)0.848214309800735:0.16433318969061383)1.0:1.1992178996006209)1.0:1.5164756786946083)0.9999996163605352:0.23898316684269963,(G000384495,(((G001311945,((G001443565,G000949295)1.0:3.295287020787537,(G900128965,(G000023265,(G000949255,G000745905)1.0:4.709939592859169)1.0:1.9542842979323087)1.0:0.5714593990713369)1.0:0.8134339376039588)0.9999999983281724:0.38306705575437966,(G001023575,((G000817105,((G000455525,G001025035)1.0:0.8457603762746828,(G000817095,(G000817115,G000817085)1.0:1.5283365369501234)0.99999999999553:0.4822007874466256)0.9409539824341993:0.11404175192088069)0.9999728717278521:0.2132846747349453,((G001510385,(G000348785,G000350145)1.0:1.8248650473305916)1.0:0.6491462367802716,(G001510335,(G001437825,(G001439005,G001438985)1.0:2.237465145293104)1.0:1.33468122160328)0.9995601748102714:0.21689861347034586)1.0:1.0644054811504071)0.9999999999999997:0.4495321054257763)0.9908420574392041:0.14360918145621882)1.0:0.6629324924387614,(G000969705,((G000428345,(((G000372185,G000384535)1.0:1.1918208144628626,((G000378885,(G000372025,G000372265)0.9999945915909295:0.43659190432803285)1.0:1.2309346960084677,(G000438965,(G001438925,G001437635)1.0:2.177782666079906)1.0:1.1924825692191046)1.0:0.9598767123620621)1.0:1.075822958299138,((G001439355,((G001437845,G001439035)0.6224932122519244:0.04112478038013737,(G001437695,(G001437665,(G001438315,G001439025)0.5636669915401308:0.03760393341540664)0.5458216477320325:0.033414986732986145)0.8078340727111869:0.08199404772700859)0.4908889532752567:0.029371531288053115)1.0:1.8650925290361202,(G000485495,((G001439085,(G001437755,((G001439225,G001437855)0.9109530527628692:0.1069950364670243,(G001438395,G001437905)0.5574126322943146:0.03484704601554121)0.7497172419184951:0.06845004090021932)0.9999991931783744:0.3489558660934356)1.0:1.8832430894470875,((G000378865,G000378925)0.9999584488992884:0.3098816247544041,(G000754505,(G000383815,(G000294575,G000378905)1.0:1.7989096560379612)0.9999999999363939:0.6124336022031552)0.9324871358182317:0.12908137030671027)0.9996313909437696:0.1877565629133992)1.0:1.6317083495454483)1.0:0.6259741279888744)0.9999999993300046:0.3271801479652105)1.0:1.3551321284745204)0.9999999995545223:0.42719278720040493,(((G000177615,((G000166135,G000235425)1.0:2.2355380334029773,((G000058485,G000013345)1.0:1.6806728480908415,(G000373365,(G000374165,G001854655)1.0:2.213900975737475)1.0:2.1533624952008443)1.0:0.6435015995080717)0.9999999999957926:0.3513139043806544)1.0:1.5587456353733882,((((G000421445,G900129455)1.0:1.3006933976236783,(((G001424485,G001424455)1.0:2.2037354753557588,(G000306785,G000761485)1.0:1.0744376917576246)0.99999999999996:0.3725244599078353,((G000701365,G000025345)0.9996792063789994:0.16624492614756337,((G000620185,G000702465)0.9999999999999793:0.3873169866667874,(G000582785,G000284015)0.9999912265304379:0.20549917617237215)0.9999999999991847:0.3499109095666521)0.9999999999999934:0.37886178069112086)1.0:1.7543238383375754)0.9999999983216763:0.27975186030442767,(G000585375,((G000024545,(G000527155,(G000719515,(G000427885,G000482705)1.0:1.5071270015173348)1.0:1.6148509782054123)1.0:1.756951293498636)1.0:1.1631122056521828,(G000720965,(G000379825,(G000716715,((G000428945,G000379685)1.0:0.9013854091336047,(((G000297395,(G000145235,G000876225)0.9904008765151765:0.1187738356343239)0.9954917362651031:0.12474721763255368,((G000204155,G900109115)1.0:1.493954201466767,(G000016425,G000018265)1.0:2.6501547526459177)0.9999998857610108:0.244398122509456)1.0:1.9425488993571807,(G000717135,((G000494755,(G000389965,G001884705)0.9996646085969171:0.15926029747798653)1.0:0.7491793779095346,(G000379645,(G000237145,(G000962825,(G000284295,G000785985)0.8649148090798172:0.06671541794470237)0.9999999993517408:0.2846128725558603)1.0:1.1795668611971422)0.9999999999999997:0.3941576709134879)1.0:1.5741378090615887)0.9999999928058129:0.26378948800414687)1.0:0.5923083939145456)0.9985034455334875:0.1402327311997454)1.0:0.5066347523791781)1.0:0.483042209471591)0.9981872467659763:0.13832357387603283)1.0:0.5757611222960239)1.0:0.5433830519867079)0.8629736696941541:0.08808357095344091,((G000024365,G000426645)1.0:1.368883253411279,(((G000379625,((G000429025,G000620785)1.0:1.2377064761300707,((G000423625,G000196675)0.999999999879223:0.31776149425327654,(G000717175,(G001420995,G001902615)1.0:2.3447448691565156)0.9999988030228555:0.2554594355704258)1.0:0.9433501923724783)1.0:0.7575731091901785)0.9999999999553586:0.31803463329436055,((G000718005,((G000062885,(G000194155,G000497205)0.989119088135507:0.1975880600759966)1.0:0.5753776272623565,(G000763095,(G000384035,G000371785)1.0:0.7893634886494185)1.0:2.407765366642644)1.0:1.5460396626097397)0.9991868715611983:0.14856437569575928,((G900129375,G000720955)0.9999999999925347:0.32684540363436976,(((G001302585,(G001921215,(G900104505,(G000564855,(G000374445,G000482865)1.0:1.1195137477751511)0.9998195984690411:0.17004677115672664)1.0:1.4865465079840112)0.99999999283479:0.2697645226167545)0.999999999999985:0.36943180826527316,(G000715825,((G000568255,G000525635)1.0:1.2811962747302619,((G000023245,(G000328705,(G000716755,G000716595)0.9999999987903776:0.2925529654496581)1.0:0.5206129780342965)1.0:0.6341199745858973,(G000715895,(G001701025,(G000974445,G000719115)0.9999107452680848:0.18407758132309912)1.0:2.097551280861963)0.8116710799136263:0.0617638722353539)1.0:1.3645546588309305)0.9338277464062177:0.0916030872928274)0.9964757765485664:0.13735888628623039)0.973121713934526:0.14258061378280043,(G000379465,((G000504245,(G000427905,G000427825)1.0:3.0517337155721433)1.0:1.015359199977455,(((G000519205,G000739085)1.0:0.7263873942418964,(G000384315,(G000732925,(G000196835,(G000383915,G000717335)1.0:1.8582922395769068)0.9999999999991431:0.35383852843168834)1.0:1.3246796029794445)0.9999999999997454:0.35294738676927)1.0:0.41284531486368786,(G900115565,(G000719975,(G000244955,((G000383795,G000231035)1.0:1.619667781943758,(G000527075,(G000023865,(G000231055,(G000258175,(G000243395,G000244975)1.0:0.47900590831752177)0.5304284097139366:0.042802726782692715)1.0:0.8418614841231917)0.9999999999999826:0.3778026318041245)1.0:1.1231570651278602)1.0:0.7049427388865376)1.0:0.47294596755878066)1.0:0.7487672845403752)0.9999949918954457:0.20768325735574755)1.0:0.4243381611344506)1.0:0.8588669594996156)0.8770913744514252:0.0966973809290349)0.6011358804256254:0.11608658163854366)0.9713356615098896:0.10144868718238403)1.0:0.6973887615246361)1.0:0.5147269844853082,(((G000349585,(G001630765,G000226215)0.9139805811681806:0.08579614057979436)1.0:2.422115187946352,((G001281505,G001293125)1.0:4.776109683673143,((G000372445,(G000427865,((G000173655,G001274895)1.0:2.4821768499344348,(G000758965,(G001552415,G001056295)0.9951973004397441:0.13470052615705452)1.0:2.2658509065665453)0.9999999996325388:0.3214255629028368)1.0:0.9509669719332018)1.0:0.6131885997666827,((G000023145,(((G001054945,G000069945)0.9991128064617121:0.1695024792043785,(G000177535,(G000525655,G000006605)1.0:0.47183822522381047)0.9999999999997321:0.381323943269311)1.0:1.2011062945599633,(G000183325,(G000626675,(G000213935,(G000418365,G000179395)1.0:1.067200401562754)1.0:0.9181020560139639)1.0:1.9144665130063956)0.9999999999997775:0.38939707900778625)1.0:1.1162104288593149)0.9999946755554939:0.22112833381270397,((G000411375,G000156595)1.0:2.8609001035817667,((G000372385,(G001021025,(G000590555,(G000428805,G000318135)1.0:0.5364137785001154)0.9998811110012823:0.19560255383723205)0.9934903794467134:0.13022494179943805)0.540628405637168:0.02933866153054471,(((G000011305,(G001277995,(G000344785,G000420585)1.0:4.21192922031211)1.0:1.5658623611660853)1.0:2.047882457499659,(((G000379705,G001044175)1.0:0.9221057185913023,(G000296405,(G000732945,(G001412105,G000375365)1.0:3.768892174123403)0.7339374766592629:0.05127922657253357)0.8194320616828242:0.14551064209017706)1.0:0.549951120184201,((G000341345,(G001021045,(G000835165,G000819445)1.0:0.9655647088219761)1.0:0.882908236957587)1.0:0.8646180693040671,(((G000466825,((G000477935,G000477955)1.0:3.7638040209049373,(G001665955,G000688415)0.9733983986988822:0.12034136482748235)0.7908185969232221:0.06518085340122073)1.0:3.194754540682411,(G000420605,((G001941345,G000550785)1.0:2.6951911436780684,(G000980815,((G000159115,G001054195)1.0:2.1761600844010403,(G001586215,(G000022905,(G000833575,G000805675)1.0:0.6084816025229547)1.0:2.2050205946306405)1.0:0.5664364039736284)0.9676077004342365:0.13588339588332532)1.0:0.8419693156997442)0.9999852951818274:0.22009812293835918)1.0:0.5258936241695255)1.0:0.6419984022491724,((G000442645,(G000767055,G001021065)1.0:0.5315731896567404)1.0:0.6137829180093246,((G000379425,G000373805)1.0:1.6769075982294914,((G000759055,G000143825)1.0:1.9368666591528274,((G000159635,(G000372085,G000312345)0.9999999965045434:0.30569772953301927)1.0:0.5676106352602598,(G000739455,(G001263755,(G000577555,(G000747315,G001639025)1.0:0.943920280046329)1.0:1.702466532037709)0.9999999692793555:0.278804674139316)1.0:0.555587780951865)1.0:0.6907814242698818)1.0:0.8456739716592345)1.0:1.018700267901535)0.9999999984715292:0.29249135009860094)0.9999999125115655:0.24995058063573172)0.9999999999999997:0.4103079745297544)0.9999999153537887:0.26141543870653633)0.8767031874911435:0.0930730740682973,((G000175375,G001020985)1.0:1.286087524672702,((G000980835,G000550805)0.9757251500025307:0.11603744546444655,(((G001876195,(G001876255,(G001876175,(G001876005,(G001876035,G001875875)0.9999921493245318:1.3683091087432038)0.45351201105284555:0.07705966349215114)0.9926509952730358:0.37034993121415644)0.9999999999997586:0.820043074462704)1.0:1.246645244169368,(G001457455,(G001876085,((G001875845,G001876055)0.7926275340192308:0.32841402378539497,(G001875905,(G001876115,G001876095)0.8592341511681598:0.4055153596965438)0.3619497780980139:0.0)0.45485130329935514:0.04093510871100639)1.0:3.373327411984975)0.8778063404654157:0.08965464867103755)1.0:3.640286359764911,(((G001922265,G001969175)1.0:0.703155314365864,(G001866985,(G001867045,(G000259155,G001867005)0.8214667440421806:0.4054512911976225)0.5196180982114598:0.12856149094064281)1.0:3.6649062543275353)1.0:0.8055228411371187,((G000265545,G001889145)1.0:1.9439385573263668,(G001047215,((G001481755,G001653295)1.0:2.026270298154453,(((G001456175,(G001989595,G001447295)0.4405584854529805:0.08050618930397918)0.999999999995408:1.3483458865142162,(G001969465,(G001969485,G001942005)0.5208999437768836:0.07163602562985269)0.4738971825281049:0.03603081578571075)1.0:1.057524992264546,((G000258385,((G000221625,(G000144675,G000227175)0.9735028710520024:0.28765547962579885)0.8816895235997598:0.17057477781550426,(G001719645,(G000255935,((G001026945,G000152065)0.9995758148326711:0.5635002477913436,(G001865765,(G001481675,G000972805)0.41423749470678234:0.019530993673956762)0.9923317520882348:0.38419453020580896)0.9206467438518964:0.20096758922822253)0.2473683206248502:0.01611322482237048)0.7106003059502941:0.1012120221416927)0.999936164885841:0.37016672326911304)0.9997070195769208:0.2973935969468371,((G001298505,(G001653315,G001975165)0.8436742278976413:0.158356380761839)0.9999999945020832:0.5476994936937067,(G000241855,((G000730445,(G000730405,G000730365)0.9999993447463921:1.3437960771780064)0.999408887679493:0.434044522346131,((G001481715,G000143705)0.9999900615230933:0.6561210160111584,(G001663495,(G001017615,(G002009415,(G001433475,(G000814865,(G001682255,G000144935)0.44576727267553284:0.036064739697020225)0.5677798752821981:0.10528416491812537)0.5345025200749285:0.09898508438699867)0.8981499210936402:0.2769809076739573)0.35976974828298064:0.02646170937352737)0.9999827312208567:0.6142217967071962)0.3919246732655782:0.01209224954626555)0.840922512925544:0.13648875953301906)0.9999999904917353:0.5319133941718562)0.6446254114358937:0.073191000613164)0.9999983527497586:0.34041539507840385)0.9999999998182378:0.4062180393490852)1.0:0.716370887359792)0.9741940749166638:0.114823554434234)0.90023858114577:0.086809154619217)1.0:4.157012445234623)1.0:1.0832370706321888)0.9847920336416224:0.14173395852852086)1.0:1.1055605066214151)0.9999998725282283:0.2635850485176332)0.9887882398164558:0.11805427759809714)1.0:0.6437720604052622)0.9998603813945252:0.17084169801911922)1.0:1.442312982428202)0.999999999992486:0.36404847304296833)1.0:0.6593871510543349,((G000092825,G000185725)1.0:3.000570225151295,(((G001632805,G000069185)1.0:2.509888442972008,((((G000214155,G000240505)0.9999999999999997:0.41738236775205684,(G000972925,(G000970885,(G001021505,G001673105)0.999999999999976:0.3857089675954707)0.9999986979209791:0.22515160429531947)1.0:0.9582055137873113)1.0:2.2262004868159146,((G000759695,(G001881585,G000257745)1.0:3.124206442606791)1.0:0.8246905349793408,(((G001584765,(G000526915,G000689255)1.0:2.0328670798263264)1.0:1.3907630226735466,((G000164135,G001021495)1.0:1.4467454241621907,(G000007865,(G000277125,G000222105)0.9999999999999915:0.38963594042903643)1.0:0.9485208560683757)1.0:0.8327266410731056)1.0:0.4461545125362942,((G000340435,(G000195855,G000975265)1.0:2.678312913571689)1.0:2.088215195938242,((G001417955,G000613245)1.0:1.522977566775275,(G000195835,(G000723425,G000157895)0.9999999999873991:0.32834556046556723)0.9548722722616627:0.12359718562556081)0.9996946633576852:0.18614056472856993)0.9866754711822614:0.11817424746278929)1.0:1.0766948756484982)1.0:0.8937351699686725)1.0:0.6758067738664169,((G001494595,(G000230935,(G001021385,G000559085)1.0:0.5738245613556857)1.0:1.2194370775151804)1.0:1.564820541108196,((((G001426545,G000620625)1.0:0.7389633956888617,(G001291445,(G000613185,(G001428895,G000317305)1.0:0.9350484394842076)1.0:0.7500955500765126)0.9990235853974042:0.1476016070264202)0.9995396170391373:0.16114059256144872,(G000015005,((G001307545,(G000805385,G000455325)0.9999970463903823:0.21652992709570837)1.0:1.613716001707098,(G000612825,(G000373905,G001570425)1.0:1.2582260742035312)0.9999999829173377:0.26162153076928996)0.9999997429271876:0.24545420639651258)1.0:0.7957622891446209)0.8563823580174235:0.07102416469385715,((G000234585,((G000328565,G000230895)0.9999984477292475:0.22626693336577605,(G000379865,(G001005175,(G001583415,(G001499855,G001499915)1.0:1.3720848422511382)0.9462612195051784:0.1407448364332468)0.9996746689276328:0.16942635957975719)0.9977450674452515:0.17908152559642673)0.9999999999999996:0.41820629225782563)0.9643535261327891:0.176295028283492,(G000015405,((G000266905,(G001044245,G001044235)1.0:1.0456925283895993)0.9999999946839283:0.27222245865457645,((G000015305,G001655245)0.999999999999988:0.3813742912008993,(G001049355,(G000184435,G000455165)0.9999999999648814:0.31946235816564916)0.7200140474924082:0.08083715741595772)1.0:0.6174619163992557)1.0:1.2256229174793576)0.6875816716599249:0.04779571209015751)0.9999999988793528:0.28137787207550663)0.9999999864358066:0.26122888288695406)0.9943240523584967:0.1539915599034591)1.0:1.0074381833641763)1.0:1.3337905852020422,(((G000092225,G000312385)1.0:2.73981717946282,((G000380485,(G000964005,(G001598915,G000383535)1.0:1.8116145003727178)0.9999999993724352:0.2962509029894948)0.8642992564503026:0.0927641581092437,((G000241265,(G000333015,(G000344135,(G000423025,(G000333035,G000192435)1.0:1.4548785357755356)1.0:0.8914650260385778)1.0:0.5424165520570753)1.0:1.3204557357126399)0.9901052149933195:0.11521238716317164,(G000241305,(G000241345,(G000334455,(((G000248055,G000332975)1.0:2.3788449802703946,(G001485495,G000247715)1.0:0.7321603709174481)1.0:0.44534239159778055,(G000298195,(G000024785,(G001698225,(G000344155,G000332995)0.9999994120173649:0.29429354083347803)1.0:1.6876231073364567)1.0:0.48487796630835933)0.6693865931779448:0.045887230406843116)0.99997687048591:0.19410500170248393)0.9839442436874497:0.11907180194227172)1.0:0.44482968963671937)0.9998335125092132:0.16903343766553028)1.0:0.7815830095795141)1.0:0.8897164574125949)1.0:0.6289607631519719,(G000214175,(G000524475,(G001552615,(((G001426185,(G000760735,G001620305)1.0:1.480346451263684)1.0:0.6605905646388534,(G000389715,((G000982715,(G001312925,G000511305)1.0:0.8194412787244015)1.0:1.1373476666547127,((G000014565,G000454045)1.0:0.7474163008978935,((G000196695,G000738775)1.0:1.9628185245176464,(G001894865,G000341795)1.0:0.6052670557612803)0.553728831396831:0.07676603556292391)0.9999940967428169:0.20148953192269559)0.9978271668389801:0.13678836285910573)0.9999540780390469:0.18485397420892946)1.0:0.48593034344295816,(G000380645,(G001552855,(((G000308635,(G001865855,G000308655)1.0:1.9052184610834366)1.0:0.9794941942079247,(G000381925,(G000308615,((G000308875,G000526215)1.0:1.190531286335621,(G000523235,(G001613505,G000308855)0.999999994627575:0.2842579940623514)1.0:1.8939333175978728)0.5040470136925224:0.020306848763667222)0.8117034333510981:0.060412213014468634)1.0:0.4630593562496294)1.0:0.7631944811581024,((G000284035,((G000720425,G000308515)1.0:1.7683827542407575,(G000308675,G000308495)1.0:2.180809505623101)1.0:0.9758296583789453)0.9999999999999997:0.4030606364680649,((G000308795,(G001886715,(G000308355,G000719275)1.0:3.9765612021599734)1.0:1.394726769149242)1.0:1.705138128250274,((G000308595,G001182745)1.0:1.273757270208042,((G001310275,G000308695)1.0:1.3993700204311905,(G000308835,((G000308715,G000250675)1.0:1.5278435249342175,(G000482385,(G000308755,(G001613465,G001612765)1.0:1.2159075170340548)0.9999999975406378:0.2842697639638141)1.0:1.1310850851086924)0.9212284540400019:0.133978372400902)0.9997194904335454:0.17251428864902693)0.985164224092157:0.1272165349855792)0.9999488943530382:0.17899377108341671)0.8667489025220015:0.10860579539108978)1.0:0.43475532983335485)1.0:1.3974582580564996)0.9999999999992412:0.3533677959506125)0.9999999781097362:0.2606166947897595)0.9999976384654509:0.2165196952908619)0.9997944067732195:0.17639895408306816)0.9874421328237025:0.11430344579790612)0.7311168661390174:0.13501766237654217)0.9639452802904656:0.0911409019757698)0.9999999985892475:0.2899724295852278)0.999963600771364:0.19120380319237568)1.0:0.8423427042576018)0.9999986919454142:0.21377592536282605)1.0:0.5696778634315128)0.9999999992402173:0.28663513522525574)0.8868287499880854:0.07814976562130484,((((G000515395,(G001005145,G001270745)1.0:1.7320653789041514)1.0:2.1104944646509978,(G000373925,(((G900101785,(G900105065,G000270245)1.0:0.9178095488611037)0.999999987968255:0.2990693901573451,((G000423085,G900092135)0.999416819442378:0.15543075857603952,((G000826085,G000423465)0.9999999999999017:0.3751761031365676,((G000277715,(G000826065,G000619965)0.9999999993329508:0.31006591243551634)1.0:1.3024451934772119,((G000421525,G900163845)0.9999999992222383:0.30360410627241613,((G000426605,(G000413315,G000423485)1.0:0.5394827256871828)1.0:0.851123381618123,((G001441165,(G000425285,G000423445)1.0:1.7405940967969091)1.0:1.8948147869966407,(G000463665,(G000367205,(G000204235,(G000221145,(G000008345,(G000145555,(G000145515,G000144735)0.9999998751546328:0.4370635598950434)1.0:0.9206088894083748)1.0:3.1979474791503817)0.9999999998788539:0.32951235155538167)1.0:1.2254504292502217)1.0:2.1939469626405943)0.999999999999942:0.4069835956875388)1.0:1.7941172352641874)0.9977818355776282:0.14375439996782305)0.8309244436533009:0.06184714613568239)0.9999999999999999:0.4068702958415888)0.9999999796118282:0.26045549070061585)0.9999999999822591:0.3248255048509595)1.0:0.8650863521323601,((G000372465,G000024345)1.0:2.936930815509084,((G000312105,((G001428805,G001426485)1.0:1.268882248658218,((G000160775,G000471045)1.0:0.7141047573767486,(G001423365,G001426755)1.0:0.5835248773207037)0.42059407269089377:0.011480765855656017)0.9999999999773159:0.3279298117122071)1.0:1.6851287029398023,((G000426045,(G001424755,G000720335)0.9999999999974426:0.3546829436150959)1.0:1.1625748644024676,((G000426525,((G001427925,G001429555)1.0:1.573136470840167,(G001428125,(G001429625,G000389985)1.0:0.44465584354176696)1.0:0.7292162454779427)0.9999967783222735:0.21651855122465266)0.803054616749046:0.0604261968794534,((G001423135,(G000422805,(G000620705,(G000015265,G000620645)0.9999992723810812:0.24512865506332449)1.0:0.701776414804544)0.9961443861803009:0.13062423437395146)0.9999999998205987:0.3025872278602097,((G000422825,(G000364605,G000960475)0.9999999986095451:0.29820158318853884)1.0:0.5064350758571342,(G000785495,((G001428565,G001427795)0.999575061755599:0.24419025816208131,(G001428765,G000519005)0.9999999999883664:0.3379627607430859)0.7732345727181871:0.07865189999746428)1.0:1.821170976770965)0.9958823893476091:0.12573774849763455)0.9848154213068839:0.11932386592603324)1.0:0.5272949982630497)1.0:1.06213832242026)1.0:0.4319113420738813)0.9975062910417627:0.13198974954666745)0.9999458924182548:0.19849913688934678)0.666850173412696:0.10020448336862378)0.9999998824845245:0.2416405542744349,(G000015025,(((G000012405,(((G000341105,(G000341205,G000341185)1.0:2.211746608364473)1.0:1.4110123349111945,(G000341165,(G000981225,G000826685)0.5228009327892563:0.04338159540927267)0.9999999986919605:0.28480929256549287)0.9999999999999627:0.36495458247260143,((G000341025,(G000341145,G000340965)1.0:2.0389352188237595)1.0:2.3623129551971718,((G001279585,(G000341125,G000515115)0.9999999999999989:0.40460692930349773)0.9212652082472631:0.12272650641212367,((G000092985,G000341065)1.0:1.4420515688709363,(G000341085,(G000294515,G000341005)1.0:0.5570598454144855)1.0:1.2955364721528007)0.9962351486798285:0.12745338173643103)0.9998512045799967:0.18023675254406296)1.0:1.8830052468075118)1.0:0.680823320831572)1.0:1.5942358601901319,((G000024385,(G000518265,((G000374305,G000381885)1.0:1.1712130965211949,(G000718255,(G000468475,G000425065)0.9999999999999799:0.37589552632319967)1.0:0.9150194301426273)0.9426500122538214:0.08420953220300958)1.0:1.1438086652855213)1.0:1.4536219558245338,((G001570525,(G000092645,(G001552515,(G000511135,G000718475)1.0:0.6860011028157722)0.9999999999999938:0.39226233981953135)1.0:0.4408187331303236)0.9999999995614763:0.2913275073611337,(G000715975,(G900100605,((G001417755,(G000379885,G000725485)1.0:0.41013414314337154)1.0:1.9918462309738747,((G000721075,G000024865)1.0:0.8732984247645733,(G001696485,G001653075)1.0:0.6240971585003828)1.0:1.313665942580784)0.9997470470888907:0.16031233257472655)0.9754760961387158:0.09854808278925745)0.9998296033829466:0.16529305978896594)1.0:1.487386801093337)0.9999999999999938:0.3707132688503093)1.0:0.7981535644702764,(G000384115,((G000024025,G000504285)1.0:0.8504628514907013,(G000372745,(((G000744815,(G000744705,(G000744655,(G000787835,G000787795)1.0:1.1773348470607659)1.0:1.8216234843309567)1.0:1.0307497549295803)0.9905107906137196:0.17351651717663866,(G001418575,((G000744785,G000744225)1.0:0.6577200089697843,((G000718025,(G001625365,G001888885)1.0:0.47920693163216493)1.0:1.0985334474197503,((G001429805,G000955975)0.9999997689449429:0.2349976514134235,(G000710465,(G000717715,(G000269985,G000696185)1.0:1.7136973227148053)0.7771768700148949:0.05269252686387295)0.9970982765335129:0.14935673208431438)0.9434209813841788:0.08677036289600787)0.9998656861518859:0.1672016933642714)1.0:1.3975592952902063)1.0:0.4590308135229711)1.0:0.8997275255919901,(G000380165,((G000240165,(G000373665,(G900142575,G000745345)1.0:1.2580002229929106)0.9999999999996066:0.3562049865620557)0.9228274813750446:0.08990190076421326,((G001011035,((G000993785,(G000719135,(G001493375,G001083795)1.0:0.4670169312269296)1.0:0.8114584520652028)1.0:1.2375449690892426,(G000718985,(G000424845,((G000424825,(G000497405,G000426325)1.0:1.919332551439533)1.0:0.5550053767753448,((G000424965,(G000964305,G900090125)1.0:5.381432273258549)1.0:2.478371203726035,(G000381025,(G000721445,(G000424785,G001751375)1.0:0.8421121051476729)1.0:0.9466454685614595)1.0:0.4688989849041498)1.0:0.4748015480862443)0.9999999999797528:0.3187604682088264)0.9999999919892005:0.2703656782836931)0.6865594867005178:0.04621098880264157)0.9999922046146855:0.2024877174304093)0.9947469424793193:0.12260700212265209,((G001418495,(G000092385,(G000158915,(G000147815,G000938975)1.0:1.5543234500546796)1.0:0.7179120746762206)1.0:1.178422698648454)0.9996893254559128:0.16318571612068,(((G000718635,(G000719265,(G001187435,G000342125)1.0:1.052552613649517)1.0:0.8858997878804277)0.9999750644467307:0.18752599758642322,(G000717745,(G000718015,(G000695235,(G000935125,(G000717345,G001729485)1.0:2.30195527385996)0.9999949814179374:0.20523494913799464)1.0:0.42668320100659707)1.0:0.46292156903812903)1.0:0.9895338898049941)0.9997655865730749:0.1682222899800977,((((G000721265,(G000497425,(G000818195,G000718095)0.9999999999999596:0.3651323668650537)0.9999971114877056:0.2193381401856385)1.0:0.44167946752546233,(G000429085,((G000375725,G001905365)1.0:0.6186513593901539,(G000010605,G000717025)0.9999973180062033:0.2156072354023373)1.0:1.297698586547628)0.9993472731422376:0.15336995816839064)0.998730851849442:0.14466711899088225,((G000719335,(G001279725,(G000720455,G001746425)0.999952599313617:0.18702169255704393)1.0:1.5586419337850617)1.0:1.0712484424175437,(G001279695,((G001278075,(G000163875,G001693675)1.0:3.8706206724855083)0.6105961199416:0.05694703614435418,((G001750785,G001646665)0.9999999997470517:0.29707092168969434,(G000384175,(G000721275,(G000718595,(G000830005,G000253235)0.9999999330278646:0.24606655048928258)0.9999999999916747:0.32065942153143806)1.0:1.101420812478475)0.9999999999998403:0.35487453053912127)0.9999999990293179:0.28103875819491886)0.8992315140684674:0.0866817168370127)0.5978925386525289:0.04008595141241186)0.9013897802092226:0.09246775527364692)0.9999987316319836:0.21462719222886564,((G000719955,G000213055)0.9999939581197492:0.20365632642790713,(G000827005,((G000373565,((G000716675,G000720475)1.0:1.136477275398113,(G001419745,G001418465)1.0:0.9426204049422026)1.0:0.45290147888611537)0.9997368353792192:0.17102645145248452,(((G000716805,(G001418335,G001418655)1.0:0.8739830948055708)0.9999999999955106:0.3343873122727049,(G000725495,(G000968255,G000009765)1.0:3.722734848099388)0.9992682803696248:0.1640127166705026)0.9998990150618606:0.17022290551035862,((G001298575,(G000376565,G000331005)0.9262748228520208:0.08358272444270257)0.9999574042909235:0.181140207609408,(G000204605,((G000317595,(G001418475,G000091305)0.9971188800929637:0.15102234733169734)1.0:0.8615812527708931,(G000819545,(G000242715,((G001654495,(G001005085,(G000725795,(G000444875,(G000718315,(G000497445,(G000802245,G001511815)0.6696609626504018:0.038786766874433456)0.7979167764205536:0.05904131481533926)0.987067174277877:0.10897127948207087)0.9997436136414372:0.1671252396041618)0.9999999999891321:0.3230817638291118)0.9004845691462763:0.09783662452864361)0.9999961619343172:0.2068528942408172,(((G000349325,(G001513975,(G000225525,G001509795)0.9999999999996367:0.34752156631232844)0.9999999999998141:0.3521070802125185)0.9962447948390787:0.12918434979788615,(G001418585,(G001514045,(G000716215,G000721105)0.9889822284793416:0.11410445277842285)0.9999995453749363:0.23223571079810082)0.7546012586281671:0.055252101222677936)0.9884805203116821:0.11203249331225755,(G001279985,((G000158955,G001611795)1.0:1.2996650011888788,((G000156435,(G001419695,G001418415)1.0:1.7404782305656403)1.0:0.5333961583492915,(G001013905,(G001660045,(G000721235,(G000203835,G000158935)1.0:3.308971272160587)0.9999998912607653:0.24650731928649156)1.0:1.5870796375512488)0.7983303990347805:0.061852391226012535)0.7942922732997992:0.06834506592523701)0.9998847592314761:0.1697190457954922)0.711223514871403:0.04702727182154562)0.41439024275643316:0.009585090933015255)0.3880352745555635:0.010425428064796696)0.9995722182293956:0.1567824946386748)0.7621689109765288:0.06496381285698373)0.30499470536395207:0.06409889017742398)0.4257877439824562:0.03976877372418101)0.9892336680683178:0.14248641155911726)1.0:0.6732569565329102)0.9666369925849811:0.09779010489717817)0.9999997952300221:0.2378750498784638)0.9999995560859111:0.22883316196380557)1.0:0.6978095720572226)0.9738973561078229:0.12566706566164684)0.9999999957001874:0.26372417285655286)0.9999999999443147:0.30944693500515735)1.0:0.7247367279555865)1.0:0.44954785613572945)1.0:0.8669269871743278)1.0:0.8991114809016714)1.0:0.6679145558110963)0.9995830695806737:0.16481734011393395)0.9999851561683853:0.20190917356571275)0.6501191010643986:0.10679669586539009)0.8275887318510243:0.099808781673971,(((G000719025,(G000017305,G900101335)0.993554072494541:0.13250528836627215)0.999999984098365:0.26709467376010465,(G001426435,((G000023925,(G000421185,(G000224715,G000421245)1.0:2.0010980816857034)1.0:1.8042578220904895)0.9999999999403003:0.32845512665506166,(((G000426385,G001189535)1.0:2.5217446231017,(G000298175,(G000429885,((G001515525,G000298215)1.0:1.6895408747538776,(G000826525,G000247995)1.0:1.7381679268682904)0.8822818387987884:0.07203692805932314)0.7915250891238341:0.05583109086348719)1.0:0.6165161191902002)0.9773204496187629:0.12789425855129552,(((G001021715,G000725405)1.0:2.788690327040944,(G001594145,(G000376825,(G001247745,G001190945)1.0:1.6374860941057894)1.0:0.7337935774512271)0.9999512214265928:0.18780918910647285)1.0:0.6798389117596148,((G000576575,(G000184685,(G001758225,(G000576595,(G001956915,(G000720035,(G001428505,G000383675)1.0:0.9006108013942045)1.0:1.7217226647216988)0.9999999999974257:0.3892061995098832)0.80124480340869:0.07166689304700474)0.9999999999796388:0.33137233821092876)0.9999999999996757:0.36159095959676246)1.0:1.3024394968484196,((G001552435,(G000297495,G001428305)1.0:2.414868333362535)1.0:0.42386981560424464,((G001050535,G001046875)1.0:1.689587669731557,((G001429685,(G001428025,G001427915)1.0:0.8982020802054139)1.0:1.7414507927355407,(G001046855,((G000367525,(G000720925,G001428065)1.0:1.7922809061708254)0.6313196402124008:0.051538055189171476,(G000768695,(G000768675,((G000768685,G000768705)0.9999999917391998:0.27680493763629316,(G001427985,G000152705)1.0:0.7424013492459087)0.9712849819926439:0.10823742903833658)0.7313185143216097:0.05028612532996582)1.0:2.2512862977748123)1.0:0.5767198634998594)0.7109766162830673:0.08036951691613563)0.9553323541709353:0.15673002875661682)0.9635214940068362:0.099048772582774)0.999999999998682:0.3425757024369806)0.9999999999996991:0.344539624985534)0.9949745218445805:0.12124399470088489)0.8842270030041214:0.0687847182576406)1.0:0.7220428351761695)0.9999950853923688:0.22993363003273304)0.9999929284628644:0.19809605814794493,(((((G000314575,(G001606005,G001729525)1.0:0.9669618084161866)1.0:2.3166310958431358,((G000285915,G000178455)1.0:0.7650094217441218,(G000285835,G000426445)1.0:1.5960376849836235)0.9804739724249252:0.10930075931249943)1.0:1.595802080482574,((((G001063195,G001476195)1.0:1.8125029854577728,(G000011025,(G000164695,G000763765)1.0:0.6254670747149276)1.0:3.014215953856962)1.0:0.8234539448910099,((G001275345,G000800955)1.0:1.9377848913044982,((G000786655,(G001408335,G000010285)0.9999978303057474:0.23096544778013356)1.0:2.6842266695233246,(G001482365,(G001580365,G000786195)1.0:1.4729122025565968)1.0:2.15873411553948)0.9998170248361532:0.17743964203252083)1.0:1.05292163979159)1.0:1.0290500256433586,(((G000220985,(G001483765,(G000455245,G000421745)1.0:0.6520496600482653)0.9642895275758773:0.16312512004938312)1.0:2.2228620451570507,((G000224415,G000023205)0.9999999998900874:0.33277935290782595,(G001657475,G000420805)1.0:2.2761999630018632)1.0:0.5996677083979981)1.0:0.6470381118105356,(G001968835,(G000688395,((G001887245,(G000348945,(G001281115,(G000197735,G001302565)1.0:1.3444690524093355)1.0:2.6767788503288976)1.0:1.0248494463820146)1.0:0.8746894928572675,(((G000430705,G000520495)1.0:2.1616669497879633,(G000328305,(G001307035,((G000520555,G000816565)1.0:1.4331510473291258,(G000520515,(G001428435,G000520595)0.9999999999999752:0.4099331178857091)0.9999999999998932:0.38572410961240156)1.0:1.2727279169628383)0.9999999971481125:0.2877839407113355)0.999995872767692:0.21557961806743073)0.9813972633425635:0.11152398025021766,((G000376245,(G000950575,G000018885)1.0:0.8532239223627001)1.0:1.1721572194290766,(G000802235,((G000785535,G000482545)1.0:1.3011635959429502,((G001263615,(G000014925,G001542565)1.0:1.1641247845844704)1.0:0.5359804079061609,((G001428365,G000196235)0.9999999996640814:0.3119039967227691,(G000238915,(G001484605,(G001424565,(G000189535,(G000813845,G000022025)0.7164558245438134:0.08420187053807383)0.9999999994955278:0.2959844560443299)1.0:0.5796278604847857)1.0:0.6471271996457777)0.48309060257899905:0.02032478757224712)1.0:0.49994637898968225)1.0:1.3149507493071715)0.9999761446253981:0.2411267591485798)0.9999999955224291:0.2899050378231462)0.9999999999666733:0.31848247696527215)1.0:0.5567322892053121)0.6319099041682531:0.08406909524186047)0.9988054884779253:0.1561899315975298)0.9999999999999992:0.40870777426386773)0.9991955958870481:0.1500582076532581)1.0:1.04132238202347)0.8060849752120219:0.09176539961956061,((G000699505,(G000257665,G001437715)1.0:3.5203809627478813)1.0:1.657150095726194,(G000423505,(G000007485,((G000425685,G000381765)1.0:1.7459782622513023,((G001438965,G000754445)1.0:2.3036859737061928,(G000425105,((G000980875,(G000834055,(G000350525,(G000633415,((G000231305,G001477055)1.0:2.6313256836430856,(G000349545,G001273835)1.0:0.5001439699872531)0.8310208774386566:0.06264258607815663)0.9692676421814542:0.1188739465650073)0.9999999875878428:0.27835294009999556)0.9775511044409616:0.14499379726271153)1.0:1.7337860588269485,(G000754435,(((G001426925,(G000422385,G000422745)1.0:1.4601357607736023)1.0:0.7122105307137245,((G000826185,(G000956505,((G000763375,G000685355)1.0:1.2700855783918055,((G000956525,(G000455825,G000633215)0.791769980521801:0.15287152036117194)0.9985024262180884:0.1581301855887964,(G000956475,(G001262495,(G000956415,G001552455)1.0:0.9328119069205806)1.0:0.4458143269931161)0.9872700566408139:0.13298351898789534)1.0:0.8720990993104232)1.0:0.6433258500572673)1.0:0.9656710582881743)0.963411151383885:0.1285776627516226,(G000582705,((G000422405,G000802305)0.999999972599085:0.2592906972607877,((G000956535,G000799385)0.9999999999999265:0.3787815933310359,((G001314225,(G001887285,(G001592125,(G001552475,G000746195)0.7053583055524121:0.044885135117964534)0.9964857965567295:0.13261646231027616)0.8656429286285784:0.08917036570193701)1.0:0.5258655572288383,((G000333395,(G900104345,G000202635)1.0:0.8832116178202241)1.0:1.909328828198433,(G001427525,(G001652465,(G000956575,((G001427145,G001428485)1.0:0.5254305870616324,(G000304335,G000956465)0.9999999999999065:0.3782212432517715)0.999747456449201:0.17331796309280476)1.0:0.48169304590171913)0.9999999999989102:0.3572339499439828)0.999941288920606:0.1816519246032832)0.5242584065901569:0.03548569978482133)0.90565948000064:0.07529796261669475)0.9218901695187389:0.07924482110819922)0.9873541459530786:0.13703108266264113)0.9999980773984987:0.22189395885012306)0.9999387021609901:0.18848352514687655)1.0:1.2702550463026827,(((G001429705,(G000477555,(G000247645,G000153145)0.9999999763719295:0.27044487320476623)1.0:2.25070333297767)0.9998699624278079:0.18726190082717414,((G001422145,G001423105)1.0:1.2576667858139876,(G001422205,(G001424385,(G001475745,G000349565)0.9999999980894799:0.2955053744881263)1.0:1.901820684165802)1.0:1.9479004606664931)1.0:1.0191380468374167)0.9992161039636315:0.15116589936286756,(G000718085,((G000069225,((G000333435,G000938265)1.0:0.6163274488952379,(G001465855,(G001423045,G001423885)1.0:0.7839432252194614)1.0:2.236148282751358)0.9198307585043594:0.08451207027200848)0.7352429123775462:0.08515000976700915,(G001423185,(((G000421825,G000419445)0.999999997624559:0.2972845812077597,(G001424905,(G001428745,(G000383315,(G000469485,(G001423695,G000470775)0.9999999999006891:0.32568575802695204)0.7979091679799153:0.07220999848525694)1.0:0.7252015605967194)1.0:1.7016313623602732)0.9999999999999991:0.4174429319837987)0.9999999901518767:0.2808991510314503,((G000421145,G000764165)1.0:1.295798513131683,((G001425325,(G000799285,(G001542775,G001425085)0.9231485969725585:0.11860429727374877)1.0:2.2178995469977436)0.9999990336354757:0.23940741392726822,(G001421565,(G001428255,(G000421565,G000421545)0.999998497081422:0.23629007518871079)0.7134278375647816:0.049954317318810976)1.0:1.5593474895803543)0.9596148055971597:0.18059985785942934)0.9999999999999994:0.40739125023199607)0.800363383961743:0.07745675760881356)0.940627955212683:0.0867499685456404)0.9999177634297488:0.18631263898672862)0.9997600301626899:0.1881014932542956)0.9999995878295386:0.2407035445236474)0.7274177343807492:0.11246262164976355)0.9999422741973686:0.2624973078884758)0.7181120165701006:0.07966589656802839)0.8709787781564589:0.07674302735910032)0.9999950658161202:0.24104377589216255)0.999999999649388:0.38939763865098226)0.49595944545846615:0.12577187751171295)0.9833965950421457:0.1340219324062375)1.0:1.0054229253267537)1.0:0.41406296919439356,((G900070355,((G001403775,G001678905)1.0:3.2728181342102944,(G000576425,(G000338055,(G000225825,(G000023405,G000233655)1.0:1.7633240471709457)0.8170315396702506:0.09932703135505745)1.0:0.5621211827489939)1.0:1.4031143648450264)0.9434800294257376:0.10400481640904256)1.0:1.5838539695706724,(((G000975095,G000759715)1.0:2.30181630831292,((G000023105,(G900105765,G000421225)1.0:1.510727161478934)1.0:0.6753370148185862,(((G000024925,(G000312125,(G000423205,G000024065)1.0:2.2182961001888795)1.0:1.7693685155508485)1.0:0.5607545988539565,(G000307245,(G000701465,((G000526595,G000718325)0.9999999999999969:0.40426323565113004,(G000385135,(G000215105,(G001592145,G000024965)1.0:2.1214119500973148)0.9926939072862182:0.12498655844923119)1.0:0.9206884677478141)0.9154798823999174:0.10782589826111158)0.999945630057439:0.19093356560055946)0.9999999999854778:0.33071904894707965)0.9999999999998664:0.35674391395710847,((G000526515,(G000767165,(G000767175,G000603945)1.0:1.0584056159826079)0.9146349874576519:0.07786479927028778)1.0:1.1395191708619368,(G000767135,((G000092865,G001552375)1.0:2.0188949620968404,((G000212695,(G001429255,G000688475)1.0:1.6583341434067354)0.9999937185184232:0.21858679742121429,(G000312005,(G000708885,(G000218545,G001040865)1.0:1.7401507237078684)0.9997829753234708:0.17520039908348592)0.9999933771070364:0.20797732839551744)0.9999999999975396:0.3367703282667511)1.0:0.6445621773543365)1.0:0.7306794419109116)0.9999999999219674:0.31290180344813423)1.0:0.6812486460948091)0.9995816202486867:0.19246912464946142)1.0:0.44620655520730085,((G000485475,(((G000376885,G000420505)1.0:2.3517015831772645,(G001042675,(G001042695,G000269605)0.9999934648532336:0.26704812249461635)1.0:1.9274528644941138)1.0:0.5448329800345281,(((G000741705,G000738005)1.0:2.527383477758951,(G001263395,(G000304215,G000737865)1.0:1.7938630147470473)1.0:1.421298005472612)0.9999999993983342:0.32898356317461763,(((G000414525,G000159155)1.0:2.1102824899136365,(G000025205,(G000414445,G000414465)1.0:3.401196827975141)1.0:0.9903002336078762)1.0:2.6909843508447198,(((G000737845,G000741525)1.0:1.207939865165072,(G000741645,(G000741775,G000741285)1.0:0.8058179567884336)0.9520434755891403:0.11708714477530799)0.9140275100741193:0.10019047355573134,((G000741765,G000347695)0.8317119825935871:0.08864868453601912,(((G000741205,G000741255)0.9999875895258412:0.23890612887810442,(G000022965,(G000741575,(G000741135,G000800475)0.9999238945102629:0.20056440147880847)0.9999999997712804:0.3455214637513486)1.0:1.0862977645063046)1.0:1.3339376698653258,(G000741215,((G001042595,G000010425)1.0:2.0166257546574067,((G000165905,(G001042635,G000741165)0.9999999999168742:0.347106679513326)0.9999957454030846:0.2323366424770187,(G001025155,((G000741175,(G000741785,G001417815)1.0:0.7782043931488957)1.0:1.0240162413695009,((G000741715,G000741695)1.0:0.5502408013130737,(G000007525,G001025175)1.0:1.1571661194296972)1.0:1.1084541166863586)0.9999793208202568:0.23514667986948834)0.9999999689340403:0.31235642358440435)0.9999987674812002:0.2493332561853588)1.0:0.6224783655534969)0.6711706607186356:0.09790871636515565)0.9999953752214408:0.24143802683896642)0.9997932826528925:0.18693987065789072)0.6867845373555316:0.04841441572683052)1.0:0.5782963989413769)1.0:0.6473882508690513)1.0:1.7424176085303797)1.0:0.612046767817765,((G001375495,((G000758825,(G000612055,(G900105865,G000092365)1.0:2.7227569959347764)0.9999999321317092:0.3145399764135873)1.0:1.16320291047853,((G000466165,G000162895)1.0:2.117935522483502,((G000420445,(G000411135,(G000429205,G000724605)1.0:4.214328900057001)1.0:3.5250629730452903)1.0:0.6615201175439896,(G000315465,(G900102025,(G001183565,(G001685165,G001685155)1.0:1.8596171316836547)0.886929260821457:0.0846926655504282)1.0:3.387949973093046)1.0:1.6386392320492738)1.0:1.6714033180571815)1.0:0.6405622844368037)0.9999999996071177:0.3208796684373348)1.0:0.784701839429532,((G000239695,(G001687305,((G000428685,(G001553935,G000466245)1.0:2.2623390271284185)1.0:0.8155195168414182,(G000295095,(G000159035,(G000429225,(G000220835,(G000711965,(G000429265,G000269805)0.5625120470861646:0.028207280996239988)1.0:0.6420488798170395)1.0:0.7342730221217008)0.9999979306886857:0.2446744416861237)0.9999999993880185:0.31670723174847204)0.7527352607370473:0.051938174017701295)1.0:1.4723010519786897)0.9455993863771235:0.10000150178738099)1.0:1.7252626781334683,(((G000185425,(G000185445,(G000146285,G000196535)0.9999999407691499:0.3103670454892055)1.0:0.7020250583135819)1.0:3.1356870759744186,((G000146895,G000148485)0.7489747504739543:0.06932492049526735,(G000176775,G000160615)0.6463870284539893:0.04691487035613259)1.0:3.097850985064638)1.0:1.9460243944682942,((G001856685,G001936115)1.0:1.6584138212830803,(((G900120415,(G900106855,(G000508625,(G001553285,G000420065)1.0:2.529188939937938)1.0:0.49048860509909264)1.0:0.6323140584699579)1.0:2.3996384716010812,((G000296485,(G001807435,G001055535)0.9345763713007121:0.1598418835580217)1.0:3.3882349842647015,(G001546135,(G000420405,(G001812065,(G001807285,G001812345)0.8155569977797148:0.16051070166254608)0.8624219700749025:0.17223499398208258)0.5556825296874036:0.10178476575850565)1.0:3.8496442189455236)1.0:3.623619604662853)1.0:0.4714004850516456,((G000159015,(G000411155,(G900119695,(G000758775,(G001812395,G001813085)1.0:0.5364303692141331)1.0:0.5994532942063762)1.0:0.8598642795101947)1.0:2.74573988727194)1.0:1.5876756082815702,((G000820725,(G900106055,(G001457875,G001814535)0.43408542677041256:0.014394602617226675)1.0:3.580288605222248)0.9970150413195792:0.16789986739375548,(G000429105,((G001070855,(G001070095,(G000308055,G000318335)0.9426939935719248:0.10301623787510643)0.9788530309222506:0.12337898381997602)1.0:3.2224109825714766,((G000420425,(G000364865,G000296505)1.0:1.028657847489617)0.9999866537411397:0.23050297513497792,(G001746855,(G000154225,(G001262055,G001057055)0.9999999999999997:0.4798455558847067)1.0:1.6716490529239942)1.0:1.2849054822865869)1.0:0.5014351540721588)0.5876087132973002:0.03456549999258992)1.0:0.6224161629725354)1.0:1.148050537297613)0.9999999999999994:0.4403302343304533)0.8687713538309477:0.10123229823152104)0.9997996450768779:0.18769733414107237)0.9999999999999997:0.43781903938643807)0.9999999999998298:0.3647878763992375)1.0:0.7434555802036028)0.9665822190413781:0.1311120694723254)0.997032202757781:0.1322337529841742)0.9932189590258815:0.1361254942117547)0.999999972588038:0.2452110232006301)0.9999999999657226:0.3036185023839337)0.5867659303396933:0.06330936765685483)0.9846041049358465:0.12474662262645035)1.0:0.8775321925073376)0.9999999999999378:0.3703467781210399)0.9999999996755412:0.5441158910830826)0.013347474189835276:0.06405141150463814)0.9999999998225482:0.2888240516615506)0.5701983552611148:0.041250398735982186)0.9350311044000438:0.09381773692371018)0.9860599546439428:0.1464164538458323)0.9389615486604314:0.07755017557103437)0.9487467619863793:0.07955946213264754,(((G001280565,(G000009905,(G000183545,G000184705)1.0:3.565472803191224)0.9999455403377022:0.19214363488191444)0.9999837647503752:0.19986281000146372,((G900016865,(G001513145,G900019985)0.9328328966039547:0.09940093451171456)0.9998395646767286:0.19392237271054194,(G001512545,((G001544015,G001513395)0.9976661727873345:0.1677951767601875,(G001513495,(G001512825,G900018335)1.0:2.5118813948642753)0.9876700873902069:0.13234878643091227)0.9999999995435953:0.34113721252093915)0.9741790286949426:0.12645500678787996)0.9999935683017429:0.20848052743949058)0.9869605502636463:0.10518097803274698,((((G000328625,(G000379025,G000517025)1.0:0.9519191644863475)1.0:1.2873733516907337,(G000144695,(G900109985,(G900101375,G900114655)0.9050247468508148:0.18589937814183854)1.0:4.955472000729542)1.0:1.7479124186002877)1.0:1.2991693011535927,((G001512435,G000020485)1.0:0.5233297792078219,(G900103135,(G000166415,(G900114545,(G000165465,(G900156285,(G000350165,(G001730715,G001723995)1.0:0.8569812382756334)1.0:0.4816028817227353)0.999999999842868:0.31894429741991653)1.0:0.9459644261548414)1.0:0.46550891900402436)1.0:1.8767578697776517)0.9248108368887146:0.1571219192153142)1.0:0.8191260667918137)1.0:1.0187511472323334,(((G001513125,(G900101835,(((G001508855,((G001513545,G000946815)1.0:1.4765903065957249,(G001508215,G000305935)1.0:1.728760089793498)1.0:1.5724117348905877)1.0:1.3902040750217353,(G000092405,(G900129805,(G001513155,(G001512785,(G000983115,(G001311885,(G001570625,G000014725)1.0:2.7986000228446106)0.9923685860392542:0.14592084129580063)0.9999996811385531:0.2645686221968668)0.9261730009587503:0.09897792808564494)0.9999946334020384:0.2206923568908092)1.0:1.3017257687997195)1.0:1.4354919303658071)0.9999446895218932:0.18093613323462068,(((G001594015,G000013105)1.0:2.4612740868448078,((G000012865,G000427565)1.0:3.875313844337785,(G001263415,((G000024605,(G000018425,G001899445)1.0:2.2044521832795843)1.0:0.4751946591302184,((G000711975,(G000214435,(G000215085,(G000016165,G000315365)0.9999999999999998:0.4183221868155874)0.6943513703526011:0.056286423858056774)1.0:1.872441465336695)1.0:0.6454059470695851,(G000024205,(G000010565,((G000233715,(G900113335,G000430885)1.0:1.7358177811117042)1.0:1.4685101688789761,(G000376385,((G000429345,G000686645)1.0:1.7369856932438306,(G001509075,(G000740855,(G000740805,(G000740865,G000681355)0.49773320522771597:0.21887791498557757)0.9960062754940319:0.24079255704841107)1.0:1.0760124463812215)0.9973966341642113:0.20939218546297036)0.9999999999997004:0.39264273495492885)0.8481566479826889:0.0963017428091019)0.6145168994661222:0.03408186545029832)0.623854271524708:0.08368953987082041)0.8586593902782375:0.10712687614457421)0.9999994106228509:0.2486468106493591)1.0:0.7090324078655627)0.9989008634353993:0.17571787272732953)0.9999094753205858:0.20169847046109032)0.9240730905810124:0.09003259261214028,(((G001515945,G000620305)1.0:1.9361803625643261,(G001513335,G001508005)1.0:1.889840666403773)0.9999999998859701:0.31439270849694373,((G000802045,(G000746025,G001512665)1.0:1.0916138179726127)1.0:0.7352538456946917,(G000019165,((G000190635,(G001516055,(G000512895,G001515265)0.9999626284802321:0.20997714268726106)1.0:0.8971873095627595)1.0:1.1620376068942013,(G001029295,((G000231405,(G000243135,(G000243155,(G000379505,(G001468785,G000021925)0.6856723235754217:0.04473601989875279)1.0:3.0069418498069345)1.0:1.9525029645847076)1.0:2.0132353343225398)1.0:0.9252955244469011,((G000255115,G001029285)1.0:1.8176249996261324,((G000224515,G001516045)0.9999995803125175:0.2324400075752443,((G000960765,G000961805)1.0:1.119761452126694,(G000244895,(G000235605,G000231385)0.999995701146181:0.2077778528406804)1.0:0.9724510685220942)0.999999999273261:0.277914562602538)1.0:0.6342007530645893)1.0:1.4230279029242239)0.712544983920724:0.0977251959091908)1.0:0.7537456388268486)1.0:1.033351982998351)0.9994846200672411:0.15565757541413652)0.37726476771157585:0.07089554257592966)0.7227548044602615:0.04379756730486184)0.6567502542404458:0.03679917396511666)0.9999586326439426:0.19755823702794464)0.9856943725424971:0.14783275729094855)0.9866824161124966:0.12576386354404107,(((G900155405,((G000438335,G900103425)1.0:1.8820917145748206,(G000194985,((G000160055,G000433275)1.0:4.6413395337933965,(G000435155,(G000242435,G000434475)0.9999922215878759:0.2238586862037119)1.0:1.4513821161795366)1.0:0.940247989283829)0.9999999972910107:0.33944129661262545)1.0:2.17306151961404)1.0:0.7475156000613701,((G000221605,((G000428745,(G000315505,G000431435)1.0:2.574655691291089)1.0:0.8966395663159324,(G000426745,(G000286635,(G001553335,G000024945)1.0:2.1151114495013683)1.0:3.3653170041114486)1.0:0.8940586041549757)0.9611558741257972:0.11176138987410009)1.0:1.9353775813920147,((G000221545,G000177555)1.0:2.307354393401087,((G000478965,(G000165735,G000239275)1.0:2.024192028801423)0.9999543651509794:0.2686017709299024,(G001045675,(G000283495,G000455225)1.0:2.161574812701612)1.0:0.9680688246355729)0.9918579593574163:0.19239285996930797)1.0:1.878836037128169)0.968695016608013:0.10029536092657995)1.0:0.9955915192906523,((G000384135,((G900101645,((G000188175,G001916865)1.0:4.2483046486530105,(G000436295,G000436095)1.0:0.5287922911109068)1.0:0.5170156911185266)1.0:0.5408577680924876,((G000230275,G000431295)1.0:4.561401522138132,(G000437815,(G900115425,(G900107075,G000025305)0.3982650145119167:0.00961590304790574)1.0:2.7949811413713856)1.0:3.0236100717255265)1.0:2.142181897422525)1.0:1.1496436651532331)1.0:0.7779762387021012,(((G000374545,G000430605)1.0:3.3655569597033437,((G900110485,(G900104455,(G000271665,G900114615)1.0:2.231233649128061)0.9317533394386729:0.0808368210845193)0.999999999999911:0.35001411844306285,((G001611555,G000219125)1.0:0.798896511547787,(G000445445,(G900102435,G000169155)1.0:2.9106879592851755)0.9980309089561824:0.13776912698697205)0.8151354527645692:0.08611838874868162)0.9999999999999982:0.38377665858277726)1.0:0.47894278919386335,(G000381065,((G000423385,G000245775)1.0:3.1729468538926486,((G000621545,G000622005)1.0:3.230946751929897,(G900129225,(G000208405,(((G000287655,(G000187125,G000426665)0.9999862384251674:0.21357410029805904)1.0:3.4461245295506964,(G000160695,(G000213975,G000160555)1.0:0.5352976105711316)1.0:0.455747586351545)1.0:2.6323904641232274,(G000381005,(G000702545,((G000155955,G000469545)0.9999999999990731:0.35989365781381844,((G900116485,(G000702005,G900100835)1.0:1.5291039946958265)1.0:2.0233410978061417,(G000686945,((G000284095,G900104055)1.0:0.8826847512422474,(G900107615,G900111915)1.0:2.132019820174865)0.9999999999997726:0.37040283149664394)1.0:2.22885032754213)1.0:0.9830215300221464)0.997653601102336:0.18449660483905408)0.9992738371199387:0.20466052107782526)1.0:0.5130574809247325)1.0:0.5628044439660337)0.9999215063697586:0.18039265866822418)0.9999140028557324:0.18130575961659304)1.0:0.9685425214823179)0.9999782667688366:0.19563563417282942)1.0:1.0758349547658514)0.9999999999996706:0.3390511716634968)0.8286950229329849:0.07233538320064026)1.0:0.8780844845398647)0.9994044011823895:0.14251417225887533,(((G002010535,((G001512695,(G000328765,(G001485475,G001896645)1.0:2.6123491999966477)1.0:0.6981445450639611)1.0:1.4420805247743447,(G001601575,(G000144645,(G900142995,G001562425)1.0:2.108724227589958)1.0:1.6122641173121375)1.0:0.6424574729082586)1.0:0.9715316916617699)1.0:0.5954995736471328,((((G000955745,(G000955735,(G000404025,G000016545)1.0:1.335156575128871)0.9996860806662385:0.2075907330107132)1.0:0.6952795514108644,(G000145215,(G000955725,((G000166695,G000193435)1.0:1.563108016595105,(G000166355,G000022325)0.7192833276603455:0.08219323169529248)0.9965181579913163:0.14104921503338919)0.9915934757748303:0.1413678258278594)1.0:1.2492432095285342)1.0:2.8859738916955155,((G000213255,(G000526435,(G001513505,(G001513075,G001513065)0.9999999981253578:0.3388534128902645)1.0:1.8595959629006602)1.0:1.9549883946364122)1.0:0.5002154362596436,((G900129075,G000427425)1.0:2.5666416708274906,((G000145615,G000189775)1.0:2.8725852059263666,((G000473865,(G001507995,(G000156275,G000007085)0.9563963061674247:0.11802052466947384)0.9986265274025665:0.1594394288168713)1.0:2.373947745325323,(G000763575,(G000025645,((G000147695,G000806225)0.8424511689401529:0.06389124833496143,(G001508735,G001508895)1.0:1.1478811253290835)0.9997836690012009:0.1764375925039207)1.0:0.5843097838151685)1.0:0.6329476467277886)1.0:1.5333657289274294)1.0:1.2501699482894209)1.0:0.8099048879484679)0.95648226474586:0.09154289608868153)0.9900404914658703:0.11488046861012459,((((G900142105,(G001797185,G001515955)1.0:0.8219083082132003)1.0:0.9235726670233312,((G001317355,(G001047375,(G000601455,((G000297115,G001440545)1.0:1.8804321310488432,(G000430995,G900129265)1.0:2.2439050003135352)0.999999969656891:0.2772353299861877)0.9869065382821534:0.17977818586795816)1.0:0.7061129245805836)0.5240149888215883:0.06988965028256318,((G000283555,(G000709435,(G000252705,(G000252745,(G000252685,(G000252665,(G000252725,(G000270205,(G000252765,(G000252785,(G000284435,G000225365)0.7846643103484214:0.2340458029444753)0.9998398307071261:0.6060797566832502)0.9999996495082848:0.5460159807545434)0.7940450206131081:0.22920127248471017)0.9999992933043647:0.3967865090227981)0.5587363570490014:0.15370830536714655)0.9999529954505357:0.33369690197029134)0.6122226694465874:0.08809533384780507)0.999258587062105:0.22850432085422348)1.0:3.0341783078161026)1.0:3.258946477052566,((G000495435,(G000701905,G900115135)1.0:2.5182420549957176)1.0:1.2607599548642139,(G900142225,((((G000686705,G000424205)0.9999999999999949:0.4082255877833482,(G001403615,(G000703125,G000753355)1.0:1.4896549923239109)1.0:0.43800151825356426)0.9999999999890442:0.3270218453014554,((G000820705,G900142075)1.0:2.0653487685358534,((G001403635,(G001485185,G000013285)0.9985977303500027:0.16602682259467513)1.0:0.8676601643759212,(G000469625,((G000401215,(G000320405,G001405015)1.0:1.05008331923165)1.0:0.6195593896988711,((G000424025,(G000371465,(G000498355,G000789395)1.0:1.2622478891643698)1.0:1.3583258124008855)0.9845586600394798:0.15877807913072176,(G000020165,(G001458595,(G001456065,(G000473995,(G000833105,G000340885)1.0:1.008635336021874)0.9999999999482371:0.3147237811645543)0.9562891624896819:0.12796865970426824)1.0:0.801859304316558)1.0:1.2084706011873647)0.9999983090493213:0.21551373286280123)1.0:0.7263629566605082)0.7201198372978185:0.09587151357879117)1.0:0.8929634550346206)0.7034847529596697:0.06737037963805957)1.0:0.4232849841040162,(((G000816675,(G000612845,G000285575)1.0:1.547668440312883)1.0:0.8476722835369753,((G000447315,G000300195)1.0:2.4514199950284734,(G000732635,G000751675)1.0:1.2995410914110062)1.0:0.5103308651060616)1.0:1.0785607671366173,(G000145275,(G000744935,(((G001263795,(G000014125,(G000204565,(G000175395,G000219255)1.0:2.04752739567504)1.0:2.0806114707463452)1.0:2.289536895064571)1.0:1.216442131115922,((G000008765,G001270375)1.0:1.2831575961966057,(G000686725,(G000246895,(G000807255,G000389635)0.9106455004443433:0.15818102645421397)1.0:2.137331982551948)1.0:1.1611162986626682)1.0:0.7112763750879464)0.38025090010244617:0.006226894868562427,(G000466585,((G000765165,(G000007625,G000619945)0.9999552093087628:0.20959608007905656)1.0:0.7979164617544263,((G001243045,(G000063585,G000017045)1.0:5.232756697344446)1.0:1.775643735791989,((G001038625,(G001623875,G900129955)1.0:3.9953004880568788)1.0:0.6371977106208859,(G001642655,(G000484505,G000016505)1.0:0.5943967681602176)1.0:1.0238821200473516)1.0:0.9066170346731001)0.999744381790382:0.16860991250838794)0.9999999999944826:0.3409187988506052)0.9097005509878078:0.09347337205593098)0.6669677510587071:0.04239375819528731)0.9985366494382312:0.15451260539037615)0.977989496515594:0.1045899728172289)0.6253627783511414:0.03394537762274111)0.9625893083457691:0.10685286721902122)0.9980499699071479:0.1651632102062025)0.999960700746991:0.21849902066922822)1.0:0.5226486339901435)1.0:0.5255244143276898)0.9940563143612515:0.1182976498618318,((G000154825,(G900128885,((G001263355,(G000472665,G000247605)1.0:1.2871045681380644)1.0:2.0493107699436806,(G000152245,(G900107125,G000185505)0.9999999999998086:0.3982915432746841)1.0:0.5642026622325091)1.0:1.1394734131699356)0.9999999616480586:0.2738417123460529)1.0:0.6105448437610695,(((G001512625,(G000161975,((G000426305,(G001604025,G000488855)0.831427584204134:0.11002430307232082)0.5929960540799959:0.0360897621030681,(G001602975,((G001513255,(G900155555,G000525775)0.9998836149772063:0.22312988295256841)1.0:1.0036760154187403,((G000435715,G000435615)1.0:1.1344386563773632,(G000758905,(G001189495,(G900086585,((G900115385,G900116785)1.0:5.059856556752504,(G000510425,G000688015)1.0:0.7174920698626633)1.0:0.5555793022651703)0.7259480412481691:0.05170154749925031)0.9984877829277564:0.17610646744682995)0.9999759817721386:0.24147274438118135)0.9999999998559588:0.34480655633606344)0.9973009326504357:0.19384377734893515)0.820637903777522:0.09305341738764712)0.9995446367138239:0.1899098624208935)1.0:1.1005280827891866)0.4995484079100493:0.03158618702617318,(((G900107405,((G000018325,G000016985)0.890069822801268:0.13588487628511534,((G900101495,G000621485)1.0:0.7775313391161522,(G001042715,G900111615)1.0:1.3963691265346543)0.9346604537118699:0.08467137843082148)1.0:0.49017402038605923)1.0:0.6110307638132045,((G900103005,(G001748365,G001897605)1.0:1.3209296992308943)1.0:0.5629922762732814,((G900142285,G900142245)1.0:1.3309376630913046,(G001282725,(G001562415,G001750685)1.0:0.6547404487632504)1.0:0.7245274531334971)0.9999999999996175:0.3542636208962613)0.6928601498517125:0.13913657471038376)0.9845638754643283:0.11003914557756699,(((G000423525,G000163895)1.0:0.5291323787619399,(G000196455,(G001693775,(G000146855,G000238095)1.0:1.34633130142216)1.0:1.6674753630407912)0.9722906507906468:0.11384786362127151)1.0:0.5518158686904271,((G000597865,G000699585)1.0:1.5457723044645253,(G900142235,((G000156055,(G000147675,(G000381525,G000431415)1.0:3.396500604592296)1.0:2.314292490264081)0.9999954803344748:0.28014998167253896,((G000439105,G000154445)1.0:1.1445085121019025,((G000452245,G001950115)1.0:2.233065898878496,((G000499525,G000686145)1.0:1.399698050272058,(G900129815,(G000687955,(G000953275,G000009205)1.0:5.281510248231672)1.0:0.45689706893498394)0.9401257125326171:0.1652853792497371)0.8230935305037405:0.17899799023967258)0.9997846572233952:0.182512353418179)0.9999999999956455:0.34891104609684914)1.0:0.8375835385142117)0.9999999999999893:0.4066538899827364)0.9999999998778432:0.29930631494789184)0.9999999999999978:0.37497642768475936)0.9999999998192359:0.28755480980614984)0.03450966032975389:0.0040313692967131835,(((G000309315,(G001509345,G900142005)1.0:1.2454807412744104)1.0:0.7245891989129557,(((G900095615,G000751555)0.9999940926874495:0.22713745431553922,(G001940565,(G001282665,(G000511955,G900106765)1.0:1.1515546688257348)1.0:1.397599080481623)0.9985352223014442:0.23341592388651128)1.0:0.9393456723189401,((G900095305,(G000299355,G001190785)1.0:1.2605482795953191)1.0:0.7070765375405874,(G000620125,(G000387765,(G000761095,G001316435)1.0:2.059365660014045)0.995590662252394:0.1717773915750625)0.9998248321774827:0.1784707592750362)0.9999999993022978:0.2954833862978229)1.0:0.44852753358921366)0.9996422792444906:0.16032961259796702,(((G000312505,(G000758845,G900120165)1.0:2.0800311235891003)1.0:0.7061443399736285,(G001299475,((G000221565,G001299455)1.0:2.3523431899279577,((G000478985,G000146345)1.0:1.3435133762466311,((G000227315,((G000311865,G000952975)1.0:1.469912660749608,(G900129925,G000468535)1.0:0.7684567139123984)0.9995561807288236:0.17481873520206062)1.0:0.701608332332355,(G000378725,(G000246925,((G000311825,G000321025)1.0:1.1051348131663785,(G000183565,G000312025)1.0:1.057865240301134)1.0:0.48490705785242805)1.0:2.451839607000239)1.0:1.247351234516317)0.9999854654791882:0.22564377290464208)1.0:0.9000946369364901)1.0:0.7217660339142837)0.9999999999997837:0.4183664213376949)0.9353574897097561:0.09243951446827112,(G000467935,((G000800295,(G000010185,G001407835)1.0:0.6039018407605076)0.9999999999999994:0.48316591948106374,(((G000245755,G000423145)1.0:2.123108934662181,(G900120375,((G900119705,G000308275)1.0:2.707336741298217,(G900120365,(G001286805,G000311985)1.0:2.7166469702483065)1.0:1.0782147359560572)0.9999999999999944:0.4771018550922355)1.0:1.439302724838035)0.9980611385402507:0.1636208885686893,((G000173355,G000311745)1.0:1.8486876308157114,((G000312365,(G000308255,G000312325)1.0:4.422848629194136)1.0:1.5388482810121333,(G000156575,(G000191725,(G000024105,G000159095)0.9999999999967341:0.3916469793969591)1.0:1.8662190280651723)0.9999999999376465:0.3694024111659738)1.0:0.8962385527206852)1.0:1.7741325893655557)0.9999999999908774:0.37249123344140467)0.3410464649262649:0.03499054542433484)1.0:0.4914596320472402)1.0:0.7289354078574688)0.9989439540746828:0.149816038198527)0.9999739262898215:0.1802541836150338)0.6441787386438362:0.046885695264675856)0.9902414545414316:0.10625707429339448,((((G000981035,G001678845)1.0:2.109168533917484,((G001513425,G001604115)1.0:0.9948478739740136,((G000435055,G001940845)1.0:1.7454043071031569,(G001940855,G000431035)1.0:3.800657535933632)1.0:1.1641795918632634)0.9363569658442719:0.10753505169845616)0.9992208886020946:0.16243608765185447,((G000437915,G000435495)0.98977473675061:0.14267440325645062,((G001512685,G001604065)1.0:1.2541166593938433,(G000434435,(G000434675,(G000432975,G001940895)1.0:2.1524329782768823)0.9999999982737715:0.37311182970705203)1.0:0.7117873249179602)0.9999999999999994:0.5023096270885823)1.0:0.9292119260210238)0.9999999990513866:0.3008486506044447,((((G000433755,(G000433915,(G000434195,(G001916175,G000435175)1.0:2.858110895677942)1.0:1.7120831032290358)1.0:1.54010506985101)1.0:1.1439812241331744,((G001512555,(G001512485,(G001513105,G000331995)1.0:1.6564339102947876)1.0:1.2253872449578034)1.0:0.9652462120741923,((G001512425,G001797195)0.9999999995291606:0.4252693832906944,(((G000621505,G000350485)1.0:3.201958798612766,(G000022065,(G000526495,(G000175795,G000421965)1.0:0.7650412232442243)0.9999999998808112:0.3243537433673925)1.0:2.4522449795584005)1.0:1.633173930191307,((G000745845,G001262605)1.0:3.6771564788755744,((G000179595,G000237085)1.0:1.557608825753064,(G001512505,(G000015865,G000521465)1.0:1.9730279054564095)1.0:1.4052663952106157)1.0:0.9540487583488304)0.9999999892057226:0.2798275451936779)0.9853770510359736:0.11145316392244922)1.0:0.5445222014567768)1.0:1.0306590686231858)0.1641919323411281:0.0,(((G001512745,G001512945)1.0:1.3343272453990223,(G000025225,(G001603035,((G001604185,G001604165)1.0:0.7561123234669933,(G000688035,(G900099715,(G000621765,G900107185)1.0:2.026142793319956)0.9999999954802026:0.30353618247622316)1.0:1.1176614366958078)0.1615351819145687:0.07749459208189004)1.0:1.061230494425909)0.8839381675585608:0.11777684432705644)0.9999999999999973:0.45546141447539273,((G001941225,G000431615)1.0:2.2525968865903896,(((G001725215,(G000398925,(G001643385,(G000701665,G001305135)0.999999999998468:0.39630720677524167)1.0:1.3661793463367073)1.0:1.675655774322925)0.7881041446794623:0.06586564634231103,((G001916635,G000435995)1.0:1.6841935104223424,((G900130065,(G000436275,G000431075)1.0:2.1103894061261275)0.9999999857638148:0.30749664810828625,((G000421005,(G000620945,((G001244495,(G000177015,G000492175)0.8186941023254719:0.08326762729119055)1.0:1.1480221168067157,((G001244995,G001454945)1.0:0.9005190133565986,(G001688625,G000169255)0.9999998760406847:0.256306014638101)1.0:0.6879464812546269)1.0:0.47244527185396584)0.9993876430181399:0.20512794491521294)0.9999999988319099:0.30953086099232974,(G001915895,((G000765235,(G000431575,(G001916695,G000435555)1.0:1.0496284710394668)1.0:1.0833535948088606)0.9999929731706627:0.23768394934624432,((G000283575,G000307265)1.0:1.818224832656371,(G001916835,(G000403435,G000469445)0.9999999865930899:0.3278274682515673)0.999999948883398:0.3176559971020066)1.0:0.8324327614841448)0.446839912742187:0.09088429615958406)0.9632973499130691:0.20988810836073502)0.9999999999999785:0.3729397301628809)0.9935897831152483:0.13779643698592756)1.0:0.5125392669536816)1.0:0.4411567293866794,(((G000433115,G001797275)1.0:0.5755999740089504,((G000432075,G000437375)1.0:1.2196485462078073,((G000433515,G001916755)1.0:1.2260806843166854,(G001513385,(G000437015,(G000433415,G001604005)0.9768963797168565:0.15362237848449073)1.0:0.6741323303548588)0.9483083474649243:0.11223195711117259)0.787208244837277:0.07226626848866642)1.0:0.559682800909882)1.0:0.6268343014750511,((G000953215,G000178115)1.0:1.3414450471861932,((((G000436835,(G000431535,G000433975)1.0:1.2567590460565676)1.0:1.5583221581617621,((G001513045,G000432435)0.9999382040138941:0.21091896891771852,((G000434055,G000434915)1.0:2.645611105330745,(G000436215,G000431775)1.0:0.4941433268658518)0.9999999998984411:0.3542740779810915)1.0:0.5122158266177566)1.0:0.585975753369548,(G001513365,((G000435275,(G000431855,(G000435335,(G000437975,(G000436775,G001917065)1.0:1.2851282663445651)1.0:0.6821264147786907)1.0:0.5027983732677299)0.9999999999999403:0.516124613212136)0.8350033502586137:0.08370247385930674,((G000431955,G000154345)1.0:3.6604091157952476,((G000435395,G900048895)1.0:1.9003572822671173,(G000383295,(G000752215,(G001305115,G001261775)1.0:2.0876988674847783)1.0:0.7459701733169984)1.0:0.5854246110199963)0.9999983592442715:0.25430359294310523)0.9999999426489142:0.27946650075258606)1.0:0.7635114825840219)0.996511000208436:0.15022925344231508)0.999999999983778:0.32640484490761257,((G001486165,(G001481375,(G001486665,(G000157955,(G000162015,G001916495)1.0:1.4845560812563632)1.0:0.6547640569601908)1.0:0.5546840033595479)1.0:1.1497507909052747)0.9999429321049783:0.2014274443892905,((G900103835,(G000820765,(G900104675,(G000435455,(G900110045,(G900104615,(G000154565,G000403395)1.0:1.8791812459815933)0.9831149297511929:0.11991907984321407)0.9810130579325433:0.12766198648174218)0.7485951553059293:0.05642013428209154)0.9997490206891398:0.20702414435463276)0.4568389991285967:0.07507228340577637)0.9999999999995144:0.36948871500330255,((G900095865,G000158655)1.0:1.5938888525067543,(((G000436675,G000432175)1.0:2.548022157896731,(G000382085,G001916415)1.0:3.4094949320407477)1.0:1.1472906075331837,((G001941055,(G001940995,(G000686125,(G000179635,(G000621805,(G001917015,G000723465)1.0:3.095465128776882)0.9708299775868537:0.1043922263374917)0.9999999999725189:0.34507254107141827)1.0:0.9238903657306373)1.0:0.8679237017266801)0.003584316403076162:0.09067697180286069,((G001603945,G001941135)1.0:0.696738357310897,(G000712055,(((G000434255,G000210095)1.0:2.9640235310888507,(G000437255,(G000433635,(G000468015,G000437175)1.0:1.837118461973281)0.539133165345081:0.03439543153605246)1.0:1.699651151247222)0.8993085971035292:0.09162609904622304,(G000438435,((G900119535,G000701945)0.999999995924238:0.2944240614727319,(G000174895,(G000518765,(G000247525,G001603985)1.0:2.0117577501654877)1.0:1.2261205239324848)1.0:0.4579304886306852)1.0:1.7986962819981605)1.0:0.8713819303317987)0.9999999992563462:0.30531811764319433)1.0:0.6685863616910119)0.9999990509638608:0.2303353293208388)1.0:0.4174216315883502)1.0:0.529405232203674)0.9999999997825479:0.31584428340328197)0.9844787962265892:0.11502432877165465)0.9553801327870006:0.09164354300601332)0.8836834679246177:0.07139667999098095)1.0:0.5004300782517309)0.6815679672819233:0.048424309050994783)1.0:0.5077962913246761)0.9999999987272715:0.2984622960114755)0.9999001680629804:0.1693644675338116)0.00663539187179703:0.0,(((G001797255,(G001795385,G001797235)1.0:2.1207048718658124)1.0:2.628926744450332,((G000364165,(G000436415,(G900142265,(G000432875,G000436155)1.0:1.1350469656556113)1.0:2.5831649215316808)1.0:1.6172213516869156)1.0:1.13117075997971,(G001466305,((G001282685,(G001311925,G000178835)1.0:1.4575456036309211)1.0:0.5502103832121331,((G002007305,G002007375)1.0:1.124906173705945,(G001995005,(G002007295,G000171335)1.0:2.08236007567213)1.0:0.6236945372511482)1.0:1.16481653371289)1.0:0.8241984205578748)0.9999518664468294:0.1959660507197074)0.9999082892385498:0.21573965548063037)0.31899179868330213:0.07897938396146277,((((G000173975,G000431695)1.0:2.8706452871024384,((G000154305,G000432215)1.0:3.4072617759908996,(G000435775,G000332875)1.0:1.5056006889762232)1.0:1.3132763024646679)0.9999999999893404:0.3301171326786245,(G000621905,((G000431135,G000431515)0.9976794773571902:0.14349471095147368,((G000432475,((G000702245,G000687655)0.999543859674738:0.17581302179763997,(G000703065,(G000687975,G900110635)1.0:2.6461412024459836)0.9999776857955769:0.19916014844656946)1.0:1.3441853123023662)0.8977903452025083:0.15312843521802433,((G000154245,G000432315)1.0:3.1899359588323946,((G000436635,G001916305)1.0:1.0258178152328872,(G000433295,G000154425)1.0:1.8242157496635296)1.0:2.0449880539603393)1.0:1.439283970248734)0.9999998700841526:0.2519657178657976)1.0:0.43370245820669456)0.9984117835937631:0.14562947102935103)0.9999999956569999:0.2698218162433545,((G000160035,(((G001461035,(G900112775,G900111595)1.0:1.15730365346426)0.9999166207723315:0.18830624077890762,(G900142955,(G000018685,(G900115365,(G900143645,G000702945)1.0:2.0500581946179186)1.0:0.8087020109885228)0.99999848233519:0.22945442613001168)0.9999999966282694:0.2812005569309852)0.9999999999999997:0.4066824263151425,((G000621985,((G000434115,G000518685)1.0:0.5321164155034787,(G000687695,(G001916225,G000433735)1.0:0.7514603622499774)0.9999972119079701:0.24426980223191175)1.0:1.0374017230098243)0.9949310917140425:0.13117916445648997,((G000432755,(G000438095,G001916135)1.0:2.1972245773362196)1.0:2.4345451555795528,(G000435575,(G001414325,(G000433155,G001916165)0.9999999999999986:0.4677390569292157)1.0:3.0385238503808143)0.9999996909132041:0.24457165917513202)1.0:1.2149181177869834)0.99999999999758:0.3396805512161253)0.9999969223277776:0.22449004745543882)0.9223691561101984:0.09856874312860543,((G000875945,(((G000242235,(G000235445,(G000185385,(G000296385,G000209465)1.0:0.5696566221294217)1.0:2.484677969150573)1.0:0.8224739079930058)0.9999999999612296:0.3432673645634103,((G000160135,(G000160635,G000238055)1.0:1.9762934870960813)1.0:0.6940711072384821,((G000702885,G900113415)1.0:0.48597618307890317,(G000424445,(G900107835,G000701645)1.0:1.4243381628479943)1.0:2.002928057832775)1.0:2.0967093653396)1.0:1.1622996235721064)0.9429544468016874:0.09546154810221014,((G900101295,(G000711825,G900112885)1.0:4.161194914365497)1.0:3.3746109074024027,((G000435795,G000431995)1.0:1.3294441244394577,((G000189595,(G000435655,G000159055)1.0:1.6996105742064864)1.0:1.0499585408298293,((G000235505,(G000160095,(G000687555,(G000732605,G000144625)1.0:1.6383358520797666)1.0:1.4061414188887884)1.0:1.0106592143029998)0.9993255301410315:0.15148941748443787,(G000158075,((G000155435,(G900115855,G000233455)1.0:3.2735373040418225)1.0:1.0279052270539437,((G000371705,G000431175)1.0:1.9189905141820358,(G000436455,(G000438215,(G900113155,(G900108895,G900100685)1.0:3.7611197389994584)0.998870506274024:0.21489619191180162)1.0:1.1292467320394126)1.0:1.6430859236964255)1.0:1.6931653722744198)1.0:1.0384926985325582)1.0:1.3329985186057824)1.0:0.4136036764684315)0.45467640489689576:0.04622416321014454)0.9999982667429804:0.22736305303485727)0.9989252764123479:0.1601260191241062)0.9999988936950993:0.24010435482574802)0.995580838306214:0.13262514216233065,(((G900141895,(G000431895,(G000435815,G000153885)1.0:1.813203981500203)0.9997948707965683:0.18408406619678094)0.8237830097320605:0.10689454025470936,((G000435595,(G000432395,(G001915735,G000156015)0.9999999989585565:0.33249608824157345)1.0:3.829282827012833)1.0:0.45053962714229606,((G000434155,G000155855)1.0:3.271992159469548,(G000424105,(G000146185,(G000436535,G000436475)1.0:2.4088949153822172)0.9999999999998672:0.377269404604585)1.0:0.9376150860143188)1.0:0.8929659872062503)1.0:0.4204550530405112)0.9010282264277827:0.0764252586585645,((G001604195,((G000621405,((G000746015,G000702125)1.0:1.1493341837649587,(G000622025,(G000701625,G000424365)1.0:2.4985277410405287)0.9999922860530331:0.24212459860638674)1.0:0.8519138098907126)1.0:0.6590746316675115,((G900100245,(G000687675,(G000621425,G000421045)1.0:1.3052401603458663)1.0:0.6107808453793853)0.9996201258681121:0.17600582716761073,(((G000403215,G000403335)1.0:2.075716272659279,((G000435355,G000434955)1.0:2.048691586886919,((G000403495,(G000403275,G000732725)1.0:1.0215201543769759)1.0:0.4709447640439772,(G000431875,(G000466465,(G900113595,G001717135)1.0:3.267466693445726)1.0:1.9632359377959716)1.0:0.4582839070849642)0.9736133151918854:0.11681055936150649)0.9992015182101037:0.15631708203466485)0.9999999999847222:0.32984244958405745,((G000702685,G000702085)1.0:2.3971287921380355,((G900101015,(G000431495,G900107575)1.0:1.7460412540078645)1.0:0.7459509033299465,((G000424545,(G000424425,G000424585)0.9999999994039792:0.31247237233108743)1.0:1.0383617887962573,((G000702265,((G000424165,G000424265)1.0:2.9117335607325567,((G000424145,(G000703165,G000424385)1.0:0.5080010286357899)0.9999443514548368:0.18942654728443983,(G000423925,(G900104155,(G900109475,(G000424485,G000420905)0.9912093689744859:0.14732445573261924)1.0:0.5127881274255726)1.0:2.901743187621492)1.0:0.6836286352449852)1.0:0.7701001089953409)0.9999999995222563:0.30499483047330833)1.0:1.5557068315213176,((G900116875,(G000621565,(G900101605,(G900116865,(G000686065,(G000424465,G000686965)0.6527801903272257:0.048555597254131916)1.0:1.0253438489653661)1.0:0.648517925159792)1.0:0.5007741390257232)1.0:2.2712804983002384)1.0:0.948470026219172,((G000424525,G000421405)1.0:3.5146110344361254,((G900115735,G000420825)1.0:2.837316368322963,(G000622085,((G000621605,G000420845)1.0:2.038093994775053,(G900112195,(G900102515,(G000420945,(G000621465,G000145035)1.0:3.365890436682638)0.9999999999998281:0.3728756201854797)1.0:0.9025489727389712)1.0:0.6392836961390359)0.6379958722111186:0.06881921137812227)0.7131522796747795:0.05439413720494128)0.9915351061631807:0.11929579425704061)0.9470863957397765:0.10425921967354455)1.0:1.2612517028186712)1.0:0.553551945306221)1.0:0.8409952814808589)0.9999999998475889:0.31592680233902337)0.9995692622073319:0.16067068753316924)0.43003423653569606:0.04233372255030665)0.9996124594919763:0.16374140282045826)0.9999957286330532:0.26014846117997464)0.9915161860808223:0.14338178562158835,(G900112085,(((G000270305,(G000469345,G001941025)0.9585019351062586:0.10621467652440732)1.0:0.5417398328668426,(((G000364225,(G000403845,(G000403255,G000403315)0.9999999867784896:0.27336120471933323)1.0:1.9925866464320057)0.6344121787093339:0.11876843117610907,((G000174195,(G000156535,G000225345)0.9999999999993121:0.36575775583283093)1.0:0.997718321423452,(G000687515,(G000701545,(G000020605,(G001405615,G001916895)1.0:0.9769394606588401)0.9999999831058224:0.28255458253664795)0.9999942900505046:0.21708205439284686)0.9999999999999998:0.42489535293417785)1.0:0.6096403506107756)0.9930383939648245:0.161168288886439,((G000160115,(G900106615,(G000702145,G000702525)1.0:4.207186445095519)0.8907905067467948:0.08065471981197701)0.9999999597512602:0.27686209049835325,((G000621865,(G000703005,(G900109715,G900115355)1.0:0.7142950092554158)1.0:2.049192824843891)0.9999999988558234:0.29544997355352526,(G900107545,(G900104335,(G000209815,(G900115215,G900141825)1.0:0.9978789635769991)1.0:0.566258107427157)0.997714405460892:0.1400262750379598)0.9999999999888121:0.32955254074573587)1.0:2.4472031372928726)1.0:0.5664657510527722)0.8749768747706846:0.09029544774419553)1.0:0.4153458001985928,(G900096945,(((G000797495,G000173815)1.0:0.4948615100830005,(((G000702845,G000183525)1.0:0.7502880737164631,(G001915695,(G001406335,G000438275)0.5835519256329058:0.036448289610937254)1.0:2.55191689426654)0.9999378057277766:0.20658601481458552,(G000425525,((G900129135,(G000156675,(G000373885,G000436935)1.0:0.6229504613530453)1.0:0.7827761377666104)0.9999999999999436:0.3686834212466936,((G000431095,G000157975)1.0:3.5806233813112924,(G000702025,(G000431355,((G001404455,G000466565)0.8844628237808274:0.07459902987885725,(G000436615,(G000436995,G000153905)1.0:1.8998700834321651)1.0:1.8673457181069693)0.5335918514793395:0.07694729632320059)0.8134055921204089:0.060749097121002134)1.0:0.9131328370258048)1.0:0.6234102124387718)0.7774043812431795:0.055400408376281456)0.8243638508101754:0.0728883136944264)0.9999999999974838:0.33789331153590774)0.9999998086394131:0.23153190913937,((G000411355,(G000209385,(G000431655,G000156035)1.0:2.8954957756605904)0.998701228304404:0.16942742443232497)1.0:0.6463347759829781,((G900142165,(((G000403295,G001311035)1.0:0.45888619151126664,(G001404335,G001028025)1.0:2.535618155019208)0.9291965590550653:0.09044379807029194,(G000526735,(G001487105,((G000153925,G000432115)1.0:3.812423430790155,(G001312505,G000155205)1.0:1.2375152917898646)1.0:0.5452874961272075)0.9999997542276544:0.25262695610639413)0.5491934218794124:0.029474101552711258)1.0:0.7531626327799392)1.0:0.46530992727205356,(((G001280875,G001049915)1.0:3.2314369826801603,(G900086725,(G001916295,G000155875)1.0:1.2071091619905663)1.0:0.6321648353754159)0.9589386772013325:0.09942244858628883,(G000765215,((G000433215,(G000169235,(G000154065,G001916345)1.0:1.5381445223730417)0.39470263094990127:0.007334834146600609)0.9999991274287318:0.2322797571162433,(G000156515,(G000403475,(G000154505,G000403455)0.9999972633960521:0.22921919809108035)0.6746174912521731:0.08465912682792406)0.999948689429692:0.2117239912702775)0.9999999999999994:0.41373425603591135)1.0:0.5984534680356189)0.9900092669219412:0.12651895828472723)0.6668473403039242:0.042392275304639467)1.0:0.9164777763134556)0.9999999776016524:0.26012191669170687)0.9806715588001356:0.12060535760159351)0.6129148445445073:0.05787102067630856)0.7434260893442703:0.05367274018306079)0.9999039651120488:0.17119653530796675)0.7596538630709679:0.05605326003382416)0.998472030967855:0.14033136297679627)0.3920685040437524:0.020966206401449278)1.0:0.9031425933749374)0.9999999999996134:0.3315724251309313)0.993805505235803:0.12150283620103963)0.9987168543773641:0.14415122877011105)0.9243352761086542:0.0778436916835273)0.999999959527548:0.2557089865392716)0.9999999899942578:0.2571691791693653,((G900111575,(G000020005,(G000174415,G001513245)1.0:1.1950093230708938)0.9981314679521202:0.1826290155040366)0.9999998988591664:0.268146781547757,((G001543875,((G000714935,G000376225)1.0:0.9230236650911527,(G000092905,(G001642725,((G000444055,(G000024285,(G001447355,(G000294675,G900107035)1.0:1.217671648684098)1.0:3.8760223207123112)1.0:0.8353099417793043)1.0:1.4461210562748132,(G000430585,(G001767765,(G001399675,(G000702485,(G000429525,G000472905)1.0:1.7166138607099404)0.920884380959737:0.09149640101063104)0.9999758007239722:0.1909918458854455)0.9999912269173098:0.20764830238641274)0.9999999999999776:0.36980933758047313)1.0:1.2680090154048487)0.9999999980202867:0.28346097288849686)0.9512233380158677:0.104068466242683)1.0:0.48276623882601816)0.5253403349264508:0.0352326924278545,(G001742305,(((G000510645,(G001884825,G001311905)0.8214753526699554:0.07594486334993338)0.8617801812024082:0.0673644489220993,(G001049895,(((G001375555,G002005165)1.0:1.3983293810267787,((G900113175,(G900106775,(G900102685,(G000213595,G900156615)1.0:3.4148359054941744)1.0:1.014896866185943)1.0:1.4463043555010835)0.9999999997930586:0.29711421925087156,((G900129355,(G000428065,(G000942395,(G900107305,G900119485)1.0:3.1359960494566224)0.9580200041301432:0.09341875667336456)0.9999999997917148:0.3053332018301079)0.9362164068740242:0.09641562380996915,(G900114055,(G900110165,(G000421885,(G000763315,(G001187615,(G000753855,G001606065)0.9999999853139613:0.3668193930105046)1.0:3.506630451658942)0.9999831948445923:0.19614159892366584)1.0:0.6472685125437743)0.9999999998283076:0.3004491164211975)0.9999980047183582:0.20936035488101787)1.0:0.9536114936734008)1.0:1.0133717822157036)1.0:0.5891706121580186,((G001730235,G001561915)1.0:1.6967362723367863,((G000218765,G000615945)1.0:1.054104326688287,(((G000430625,(G001015055,(G001439585,(G000466385,((G001294525,(G001282905,G000878885)0.999747373013696:1.332914146090919)1.0:2.785857663671999,(G900100065,(G001274715,(G001282925,G000878905)0.8406023763317031:0.5108725306480209)0.5933989046798331:0.169977520665696)1.0:3.5373159308267237)1.0:2.5280730449931883)1.0:2.11877387306152)1.0:0.9694715783506783)0.999999177782187:0.25709469223180836)1.0:1.4401712774118696,((G000374385,((G001645205,G000733515)1.0:0.5131154338045572,(G000219535,G001696705)1.0:1.8775266084801532)1.0:0.7813638939005889)1.0:3.49735984152375,(G000311785,(((G000454065,G000948185)1.0:3.93322529560107,(G000612185,(G000738785,G000353565)0.9551709091601039:0.11796481277917377)1.0:4.570449722534891)0.9920555978265279:0.14566706271505717,(G000503775,((G900114075,G001420695)1.0:1.867816231651343,(G001187725,(G000612125,(((G001423865,G001039275)1.0:1.398413782761933,(G000282075,(G000296715,G001748185)1.0:1.6977683423546055)0.99974640864222:0.16024617906510547)0.9992293821744025:0.14173689176658866,(G001012775,((G000346255,G001184755)1.0:5.347095226439754,(G001649505,G000010165)1.0:0.7693705002264886)1.0:1.2614117382452454)0.9821521537558817:0.10637023578566628)1.0:3.417257098002517)0.9999999999990258:0.3303992262693801)1.0:0.4044749319808489)1.0:0.9455478234729948)1.0:1.7037534292120322)1.0:1.4078271912729323)0.9999983260760371:0.21189747676064943)1.0:1.5149810859292894)1.0:0.4461516032160302,((G001806105,((G000285515,(G001457415,G000455485)1.0:1.4324906844987608)0.9999979445125835:0.20884200932839242,(((G000739915,(G000153605,G000511405)1.0:2.6309949184804022)0.9999999999983048:0.3287788070937402,(G000829455,(G000620565,(G900103825,(G000422905,G001426375)1.0:1.1769428276415321)1.0:0.6816430796845536)1.0:1.958323206957032)0.9956220094979538:0.1560157936524889)0.9999999987864853:0.2792400745939381,((G900114475,G000686845)1.0:1.0528385031469754,(G000380965,((G900100345,G000612225)1.0:2.342062198797346,(G000250655,(G900101595,G900119055)1.0:4.750712491278751)0.38149952256951347:0.02819514045811482)1.0:0.8057067289378785)0.9999999999831319:0.3196326698472821)1.0:0.8922010039350842)1.0:0.46152979125733895)0.9999998813240832:0.27556937592379116)0.9998203429650911:0.19878259902977657,((((G000829465,G000515335)1.0:0.863939269528524,(G000378425,G000429825)1.0:0.9969134616898926)1.0:1.3242422154535154,((G000227705,G000598065)0.9999999999999906:0.3914412619111101,((G000378385,G000422505)1.0:0.7539743542875554,((G000961095,(G000422485,G001188365)1.0:2.2599856672368523)1.0:0.7976486782798289,(G900106745,(G000179615,((G001280845,G000422465)1.0:1.9185054148053635,(G000971975,(G000513275,G000023585)1.0:0.4944198698693192)1.0:0.4345448356496359)1.0:1.3014244987678292)0.9977157783752879:0.1295434924130421)0.9069669846065771:0.10555656643997488)0.9999999998968065:0.2903515420752563)0.9987293228424368:0.14774534074201337)1.0:0.49409731042666855)1.0:0.6065695697510394,(((G000425125,G000422445)1.0:0.8085924994126508,((G000315235,G000245555)1.0:1.6426615573357672,(G000283315,(G000293805,(G000686865,G900102125)1.0:3.3763799176098006)1.0:2.6473761443471684)0.9999385369308268:0.20261067491780646)1.0:0.7459474394722704)1.0:1.5746377398871316,(G000374845,(((G001403875,G000381905)1.0:2.1698545260382858,((G000455265,G900102215)0.9996891389444555:0.16580044985325645,(G000746875,(G000403375,G000374825)0.9984707324165839:0.16526603993705116)1.0:1.1456798447884464)0.9999118913089058:0.1697610116202029)1.0:1.4386709379355842,((G001421015,(G000585395,G000378145)1.0:2.6467024039486766)1.0:0.504726983173749,((((G900102965,(G000758725,G001012825)1.0:2.47567660933221)1.0:1.380790507872587,(G000758685,(G900110315,(G000520635,G000756615)0.9999999995623122:0.2822482038634707)1.0:1.9905883595256566)1.0:1.6572851371800095)1.0:1.8261276359386516,((G000949425,(G000787385,G000576305)0.9999999999971801:0.35413842398139966)1.0:0.7302141719867626,(G001373415,(G000230915,(G001632305,(G001275645,G001277345)1.0:3.3707886006936074)1.0:1.3950449146648283)1.0:1.4499586228521586)1.0:1.8732679359593)0.9711179439393148:0.0973506756381329)0.9999989842775898:0.2086885346569636,(((G900116105,G000732325)1.0:2.6789017219334914,(G900102085,(G001908275,(G001514495,(G900143165,G900107875)1.0:2.5356141589801933)1.0:0.7368350510791711)1.0:0.4246872634454325)1.0:2.6629899477346926)0.9999999999940326:0.3148723426603483,((G000377505,G000426545)1.0:3.5062550778100103,(G000520815,((G000520755,(G001705305,(G000245715,G000236805)0.7044637173504575:0.04998940442485398)1.0:0.8589551937783129)1.0:0.7384830129509672,((G000164985,G000520795)1.0:2.616444773896028,(G001277855,(G000520775,(G000686825,G900116035)1.0:4.511464452472156)0.9999999999999953:0.3902752805779385)1.0:1.6126717659524885)1.0:0.44216256641599094)0.9993873691429842:0.1643122354690592)1.0:2.754696472792728)1.0:1.0632642111783372)1.0:0.577574087550137)0.9999999988142944:0.27346348508901275)0.9323642664396613:0.10382860492139526)1.0:1.0800429138855567)0.6505548837910405:0.08455041279041547)1.0:0.44599448084042076)1.0:0.4936313992750763)1.0:1.2226959371783361)0.9919259374832418:0.1395794198328121)0.6981741237303923:0.04257242350838024)0.6367511615718805:0.05271415803489254)0.8719925438749705:0.09086564930108788)0.911553917399862:0.07608174367132708)0.999999605201325:0.22844411107311366,(((G000798955,(G000178255,(G001406535,(G001543345,G001406595)0.9999995317738031:0.2973439833635178)1.0:3.487041459398375)1.0:2.8997905445291408)0.9999999694186897:0.2921865763068008,((((G000438415,(G000433255,G000433475)1.0:2.685826672344611)0.9999999999990716:0.5628655445436435,(G000433875,((G000432575,(G000434835,G000436255)0.6249467373680636:0.049123008177748444)0.6638210611065714:0.05381336924208834,(G000437335,(G000433455,G000438295)0.9999999999999988:0.6430736797855383)1.0:1.0361847818169474)0.4734438646777106:0.04184104672547886)0.609534868192185:0.04587099880053965)1.0:1.4842470921069884,(((G000433035,G000433995)1.0:1.6018613574249598,(G001512985,((G001512455,G001512995)1.0:4.2270183133485295,(G001940985,G001604495)1.0:1.2922358012491144)0.9999928310899924:0.29493800316180674)1.0:0.986676718708297)1.0:0.8814985485873696,((G000753575,G000755705)1.0:2.053702814081977,((G001916215,G000437575)1.0:3.508803333780118,(G000967915,(((G000687735,(G000702765,(G000953195,(G000526235,G000018785)1.0:1.8800328878922956)1.0:1.2497255145117898)0.9999994018399089:0.3151778465993961)1.0:2.158083649787703,(G000968055,(((G000069925,G000970395)1.0:1.2321484124560966,(G000009845,(G000012225,G000495255)0.9996692341195714:0.28768576357150044)1.0:2.935628349484284)1.0:2.4280921315132,(G000026205,(G000364425,(G000309465,(G000300695,G000309485)0.9999999999937195:0.6835777295437946)1.0:2.6736531338324214)1.0:1.5646959276446966)0.999954913166178:0.34042050430949383)1.0:2.8170242487725927)0.9999995023312969:0.4128694686417192)0.9999999959518283:0.35528556529260596,((G000428705,G000687835)1.0:1.5870026611320802,((G001830035,(G001829995,(G001829935,(G001830895,G001829955)0.9938972431827535:0.36271069133815664)0.9999943646036206:0.5075915800531412)0.9757114553041591:0.21028854008972003)1.0:1.957001837567643,(G001829915,(G001830165,(G001830975,(G001830045,(G001830945,(G001830015,((G001830065,G001830095)0.6666289278047898:0.28761336989945396,(G001829965,(G001830865,G001830905)0.33333333333333337:0.0)0.6665534415367811:0.2874759506330566)0.4165914209128167:0.0)0.7068506379644811:0.32844904658628704)0.9999999393034803:1.4704833794222174)0.7913191188869112:0.2747168237844269)0.9906277547133486:0.3474553059482709)0.9999999999999997:0.968910160774516)1.0:2.881130412369314)1.0:1.9907147168377293)0.9986968138666393:0.18118563320298828)1.0:0.6523988672544209)1.0:1.402136798143487)0.9999999950171289:0.3510672338136927)0.9912546095660638:0.13651496432348573)1.0:0.6095705092289464)0.4299236484220137:0.0172590918921462,((((G000687795,G000518305)1.0:0.8465131521798279,(G000227355,G000011225)1.0:1.015031950519367)1.0:1.0103974298132066,(((G001029265,G000565195)1.0:1.6222255431897958,((G000400955,G000400935)1.0:1.972079429834015,(G000820525,(G001274875,G000236085)1.0:1.602688375102213)1.0:1.81238836685497)0.9999999928534741:0.40983719691885595)1.0:1.3403207252153388,((G000483165,(G000518285,G000526855)1.0:1.7392066006452014)1.0:0.9289012253082964,(G000565215,((G001262715,G001267155)1.0:1.459064507666652,((G001281045,G000439435)0.999999999998806:0.5418912866674287,(G000500935,G000565175)0.9999646957624984:0.2765590639925958)0.9999986027968341:0.3255953570947333)1.0:0.9360011226657876)0.979867419870864:0.16678378736720662)1.0:0.8864567001661177)1.0:1.0965499560459238)1.0:0.6031385573722444,((G000433015,((G001604505,G000437235)0.9999999968433755:0.46783333498916535,(G000437395,G000434395)1.0:0.9994450993632423)1.0:0.6750363002183732)1.0:0.5842615552351027,((G000829905,((G000752095,(G000154485,(G000154805,G000686665)0.9999999944316817:0.3153108235182948)1.0:1.5481110794058743)1.0:0.937609198237826,((G001244545,G000269565)1.0:2.096414174977531,((G000173795,G000437715)1.0:3.550955230263179,((G000702065,(G000622125,(G000621925,(G900103115,G900109215)0.4379144983030203:0.027866760639093737)0.6762058116146351:0.0523740136085666)0.6977210856346062:0.053561576793383185)1.0:4.048512067994442,(G000340375,((G900108995,G000702165)0.6752551846771342:0.07410797215372185,(G900112735,G900114425)1.0:4.875197323201142)1.0:4.083020325027974)1.0:0.5357473487654767)1.0:0.5559740413103983)1.0:1.2310365682614268)0.9999999386996552:0.2691766621882794)1.0:0.4691042073183711)1.0:1.1846472803408739,((G001545095,(G000270085,G000373785)1.0:3.000896251454915)1.0:1.8189142128381293,(((G001800835,G001800865)1.0:3.025073932804596,((G000327285,(G000157995,G900120005)1.0:1.0999905819000517)1.0:2.9659771711417156,(G000177375,(G000701725,(G000425005,G000186945)1.0:3.6310459515528155)0.9999999886586662:0.3836107186840808)1.0:1.5078475322269314)0.9963479847769844:0.2227593854674379)0.9999976787712118:0.2389353493805987,((G900104665,(G000313565,(G001305055,G000508965)1.0:1.1028475609015842)1.0:2.7179547439109513)1.0:1.0532989153543426,(((G000434355,(G000156655,(G000420345,(G000210615,(G000434715,G000469305)0.9960617926900107:0.15807910932531813)1.0:2.500639784600562)0.9999497985986885:0.21378551653272784)0.9999993345596518:0.2624933113572553)0.9999999999992281:0.38449741324195164,((G001945605,G000403415)1.0:1.964643317784504,((G000384195,G001945525)1.0:0.9949655491131116,(G001945535,G001564455)1.0:4.4102099742033625)0.7604790177865944:0.12843948163488983)1.0:0.5286149310421078)1.0:1.1851628236645142,(G900155395,((G000437615,G000154285)1.0:3.444532179175156,((G000163515,G000242955)1.0:4.831268019897457,(G000371425,(G001688965,((G000242195,G000435955)0.9939550909429501:0.1649012591161805,(G000450985,(G000183585,(G001406695,G900114575)0.5675519141616067:0.06648454143100516)0.9998685484288383:0.2587779688672192)0.9998527585166068:0.22903098548912976)1.0:0.5502016550728034)0.9999998329813756:0.26210456149389316)1.0:3.8075550391985544)0.9999999999999994:0.4525167011786149)1.0:1.3442037699118787)0.9999998802136036:0.2978622259400336)0.997423201580136:0.21686377098193815)1.0:0.6703816090284711)0.9902243562493308:0.16524756354051306)1.0:0.5405294222533916)0.9999993458147362:0.2547316303941065)0.9984602291348033:0.2019292926340219)0.9926724171369453:0.14330356461904428)0.9924462170768998:0.14564379418586496)1.0:0.4694216315754391,(((G001909285,(G000702585,(G000411915,G001766415)1.0:2.6178194324632567)1.0:1.1500391684475286)1.0:3.1589214698688997,((G000019905,G001650325)1.0:1.852719047661922,(G000414195,(G001456895,G900096925)1.0:4.872649551122363)1.0:3.4805611818338438)1.0:3.180673756841719)1.0:2.1073069434263485,((((G002003465,G000430685)1.0:1.4634360613264246,(G000377985,(G000648615,G000497245)1.0:1.2612830881581798)1.0:1.9331308641554825)1.0:0.9120921596641559,(((G001039475,(G000430745,(G001273895,G000269865)1.0:1.4709492837556388)1.0:1.4506792670409676)1.0:0.41062093712090947,((G000429705,((G002019695,(G000177235,G900107275)0.9999999999999097:0.35115792221931874)1.0:0.8082520220607333,((G002019735,G900111295)1.0:1.3708213023075735,(G000429725,(G900111285,(G001721685,G000093085)1.0:2.8306694989953636)1.0:0.6032576725397729)0.9999999999994371:0.3332829228936628)1.0:0.7491345332619339)0.9999996883816162:0.22428737466089158)1.0:1.5127153301364193,(((G000377705,(G900100185,((G000698185,G000698125)1.0:1.9361165375189686,(G000698145,G000698105)1.0:1.6169783938089533)1.0:1.5083503012939452)1.0:1.4615395329121053)0.9999999999999417:0.3596347694716565,(G001310615,((G000420725,G900106595)1.0:3.9840867049728286,(G900113025,((G900099745,G900099605)1.0:1.228801167510143,(G000429685,(G900114715,G900115625)1.0:2.4502766137069956)1.0:1.9663643143855711)0.9999998121048957:0.2412485376596304)1.0:0.8048681429190496)1.0:0.4951202223074604)0.9999999999999963:0.367955481298795)1.0:0.9707573597848352,(G000621445,((G001274915,G000334155)1.0:0.8672148688897154,((G001484965,((G001310595,G001420645)1.0:0.7399227771867948,(G001598215,(G900142675,G000009825)1.0:2.204741539153943)1.0:3.6656579962370786)1.0:1.0426525335500052)1.0:1.7171017865245302,((G001590785,(G000292245,G001038565)1.0:0.7507371942224197)1.0:1.8811637568450474,(G000005825,(G000513115,(G000513095,G000513135)1.0:1.3409393565892582)1.0:0.660982401149185)0.9999973514261855:0.2020315956803459)0.9999999995050481:0.27721394207516165)0.9946419393894962:0.18557539017887986)1.0:0.4615660638319637)1.0:0.6138211187195258)0.9957133793035204:0.12107119449835364)1.0:0.4612883992394628)0.9708742932294533:0.11749009439809055,(G001375675,(((G900111405,((G000423105,G000269905)1.0:1.0166202414685472,(G900110685,G900103915)1.0:1.7666015319002628)1.0:1.8099422256440898)1.0:0.4650409706712034,((((G000425205,G000775595)1.0:4.866052376683799,((G000425225,G000770675)0.9821423071930954:0.10527573136121868,(G000775615,G000770635)1.0:0.5914820878275588)1.0:0.5738500276946952)1.0:1.074235262395325,(G000496835,((G900100295,G001685435)1.0:2.2779893804081683,((G000786645,G000284515)0.9999999999998731:0.3483786721369741,(G000469135,(G000425705,(G900114165,G000723525)1.0:1.1030014375708723)0.9999993868474942:0.2193430338261597)1.0:0.6495422996041679)1.0:1.5624454379400807)1.0:0.712329778019036)1.0:0.8683001003917025)0.9999999999999908:0.35785689580108526,(((G900110015,G000725365)1.0:3.7530944440754377,((G900156915,(G000485775,G000496855)1.0:3.360703322832574)1.0:1.8772171724054691,((G000359605,(G900111195,(G000377765,(G001458115,G000521485)1.0:0.7179993341555465)1.0:1.1238327882449834)1.0:0.5866739405007181)1.0:1.7366321865442442,(G001368815,((G001310395,G900096905)0.6408077404083781:0.09411990540010222,(G000307165,G000306965)0.7332272593193808:0.07709563171612663)1.0:1.3529163598587781)1.0:0.8059126037189183)1.0:0.47408832380744376)0.9999949836366443:0.20818112200936334)0.9151400324408258:0.07395809509278732,((G001038425,(G000190475,(G000482485,G001038485)0.9999599359862895:0.18856954277853963)1.0:0.9155002122258574)1.0:2.0341127728497055,((G000709085,(G900112045,G000224785)1.0:2.1519105973826225)0.9999998028212209:0.23831617805433716,((G001298135,(G000285495,(G000011245,(G000750635,G000821065)1.0:2.7155630686793635)1.0:1.3405924262232713)1.0:0.5339671461541924)0.9999999998658718:0.2958866604170347,((G001878675,G000612865)0.999952516929507:0.17993259095586808,(G001189575,(G000480335,G000723585)1.0:0.6026431009347725)1.0:1.2067286504095305)1.0:0.5561909976229673)0.988455094760499:0.17076785754593296)0.9954162109281889:0.13080656475732005)1.0:1.3274092285718075)0.9999999999999869:0.34949355277249355)0.9999999231515979:0.23613403059749824)1.0:1.0513650062508426,((G000331575,G000307855)1.0:1.6549535727269162,((((G000348905,(G000826125,G900156305)1.0:1.858980877545797)1.0:2.4558846080121275,(G000829195,((G000425545,G000220335)1.0:1.8803341639214912,(G000826145,G000586555)1.0:2.3294075987616294)0.9957528125932863:0.13354961432215795)1.0:1.4342437270437387)1.0:0.6403516503316298,(((G000775575,(G900099655,(G001687565,G001465835)1.0:2.7436790403024074)0.9477412424110488:0.09869682410848052)1.0:1.9937529993822938,((G900115805,G001278755)1.0:1.8927522092357016,(G000411295,(G000484595,(G000286315,G000297555)1.0:0.5045213018466689)0.9999999999999952:0.38388943466509023)1.0:1.8279780203457612)0.9999999999983481:0.3339139614978056)0.9999995172584618:0.2550330201827162,((G001274945,(G001617605,(G000285595,(G000285555,(G000505545,G000307285)1.0:0.9378172776905985)1.0:0.443244102293996)1.0:2.056382716021371)0.9999999999984511:0.35532853008505866)1.0:0.6131638318256754,((G000743635,(G001708185,(G001281525,(G000724775,G000733585)1.0:0.6303543443333239)1.0:0.4343080758259348)1.0:2.3830487318882496)0.9915851902588791:0.16907264000454097,((G000284835,(G000772955,(G000772965,G000772945)1.0:0.8278167715723089)0.9999965504819265:0.22575822318916916)1.0:0.8833370858734556,(G001700325,(G000612805,(G000773015,(G001439635,G001586195)1.0:1.3950255628374533)0.9984396774821549:0.1379781739799782)1.0:0.4194894877749587)0.9955155956331588:0.20456500227543029)0.999968178045157:0.20920517762630522)1.0:1.102293621115102)1.0:0.7408304048364243)0.9945827261666037:0.12369708015881373)1.0:1.2400810437153946,(((G000428165,(G001712755,G900112535)0.9999999999992142:0.730800867314145)1.0:0.8063024384594046,(G000430785,(G000712595,(G000746135,(G000017425,((G000291295,G000832605)1.0:1.3965022273946308,((G000007825,G001420855)1.0:1.4375284348226371,(G000008505,(G000008165,G000007845)1.0:3.1250873266739907)1.0:1.8426523109150934)1.0:0.680198397562525)1.0:1.599179115749076)1.0:0.845675702577657)0.9818411764827006:0.10857772483631432)1.0:1.5293566398491039)1.0:1.0861741049493843)1.0:0.5256326538661306,(((G001187595,(G000620165,(((G001598935,(G900111865,G001295365)1.0:1.4329109779782434)1.0:0.4068749332735484,(G000632515,(G000313345,(G000632715,G001587505)0.9949159781317101:0.14166536351615422)1.0:2.7553634690076785)1.0:1.4636430043635713)0.9999992614917654:0.28109549743044054,((G001618685,(G000015745,G001412125)1.0:4.069045677133157)1.0:0.5464085684467118,(G001610955,(G000750005,(G001587475,G000744755)0.9999997355753422:0.2757058814050651)1.0:2.613574961693585)0.9999999999998377:0.34574541099894895)1.0:2.0353856557745003)1.0:1.3293984159475503)1.0:0.5405461936198116)1.0:1.8420946956067459,((G001648575,((G900115845,G000972245)1.0:3.1184003400627884,(G000504165,(G001274935,(G001591565,((G000527015,G001429825)0.6096614043429547:0.04216312441488096,(G900113355,(G000832985,G001591525)1.0:5.066626798143989)0.9999999989281689:0.30490756202151775)1.0:2.810523373204107)1.0:1.5932955944688925)0.9994563892829763:0.14771232629612258)0.9999999999999758:0.3542911399968516)1.0:0.6168836209079607)0.9052745252988534:0.07075520126785095,((G000285535,G001439915)1.0:2.1566462367988364,((G000709935,G000518865)1.0:0.5793832411418086,(G001278705,(((G000715205,(G001578205,(G001653905,G001017485)1.0:1.912649431582709)0.9767956684063398:0.09995453288628392)0.9974989496892138:0.13894817715115063,(G900119345,((G900094985,G001457015)1.0:4.272008041708085,(G000701305,G000986655)0.9955544230864042:0.14939499010591722)0.9935735736285763:0.13302270720113749)1.0:1.6662572492975913)1.0:3.5969691183741275,((G900093775,G000011645)1.0:1.8309595506654568,(((G000740655,G001663575)0.9996664654083639:0.157173461801824,(G000747645,(G900110305,G000696615)0.999956078350984:0.20066093253308254)1.0:1.7149362912130832)1.0:2.193216902334459,(G000196735,((G001687195,(G000740715,(G001461825,G001461845)1.0:2.539149733755357)1.0:0.776421898654303)0.9999999999201534:0.33549056785763637,((G900156245,(G001440465,G001975995)0.5742051594057522:0.03933076743054124)0.999999999988304:0.3533902382351743,((G001617995,G001517185)0.4783418084886478:0.019489389710753046,(G000275785,(G001587325,G000746035)0.5422629562346184:0.04585791473532171)0.9914165269922434:0.1399558499332415)0.9999999997407117:0.3249103402610525)0.7070993860790883:0.047389095224827066)1.0:1.2257717774826902)1.0:2.8013604282506543)1.0:2.2583928714218997)0.9988381087924415:0.1806737433506601)1.0:0.5760793377750675)1.0:1.5850823638828782)1.0:0.6060377332126174)0.4494543611109634:0.01643201812807733)0.9999322850358405:0.16902249846145626)0.9960949555421232:0.11928734966021554,((G000383875,(G000752395,G000751775)1.0:1.676425679831939)1.0:0.8669850900542663,((((G001431195,G000374565)1.0:1.1064259162164636,((G001420715,G001439965)1.0:1.016746763169533,(G000526655,(G000374345,(G000482605,(G000223155,(G000832905,(G000420205,G900128875)0.6030378590594462:0.18232513586219368)1.0:3.4919031724271217)1.0:1.4236544930099395)1.0:3.085765969350196)1.0:1.9354616427162048)1.0:1.645591862833014)1.0:0.5687470199127408)0.9999999999999961:0.36283315214590434,((G001050115,((G000812025,(G000829555,G001591605)1.0:4.32695265637465)1.0:1.3577997536500623,(G001643245,(G000970685,(G000970675,G900156125)0.9694259170897738:0.1027042708913144)1.0:1.0820667092164773)1.0:1.7200791568138767)1.0:0.8787167435905615)1.0:0.41020338992296534,((G000818095,(G000829515,G000829435)0.9999999679382271:0.3003461874256398)1.0:1.8150629772175781,((G000171615,G001516895)1.0:3.0490260549293366,(G001274775,(G001591825,(G900094975,G001456935)1.0:5.469465622743884)1.0:0.561865544723353)1.0:2.0104862535426)0.9999995258802913:0.22476207295572997)0.9999999084651084:0.23039761060997882)0.9484102746250609:0.08852476465729298)0.9989670779559393:0.13432950310223252,((G001183965,((G001243895,(G000321185,G000380245)1.0:0.57199834999356)1.0:1.5559140822381101,(G000430765,(G000504145,(G000305495,(G001054655,G001578185)1.0:2.391781069942446)0.6162720995890391:0.054691913942598425)1.0:1.3988748953655938)0.7226498372394927:0.07130499718894857)0.9999999999999565:0.34457314400765027)0.9999999515994168:0.24461568095571393,(G001591585,((G000724485,((G000986785,(G000517385,G000934845)1.0:1.4815572813995042)1.0:0.7695464714786745,(G000311725,(G000473245,(G000294775,(G001439625,G001420595)1.0:1.1289848798713935)1.0:0.5820423870355529)1.0:0.4590847548570204)0.9999999989781544:0.2662328189928648)0.5651506217988339:0.03635844115061848)0.518394532763352:0.020980594883700476,(G000242895,((G000821085,G001278805)1.0:1.7632431969524751,(G000426085,((G000612665,(G000752035,G000747345)0.7987175786755986:0.06768920942723002)1.0:0.42926582211824155,(G000482325,(G000759675,(G001591445,(G000508325,(G000307875,G000612625)0.9981164569220263:0.1704108325923344)0.9999980092879408:0.20441361128819546)1.0:0.652985319702593)0.999984679761296:0.1845782094064685)0.9998807121434236:0.18368502622337027)1.0:1.0994170206579899)0.9999968625194254:0.20297623336033424)1.0:0.4981673217461948)0.9683411499914771:0.10828358990492847)0.9748301705425112:0.11162150225876143)1.0:0.5274897390623666)0.9999999999999598:0.33829318193807434)0.9892408098651573:0.10589118735424584)0.999999953861404:0.24194647149206508)0.9994326610107482:0.15847844237426623)0.9724563907307909:0.14387317883282788)0.7097059303739713:0.1390950806184968)0.9999999999999915:0.35390489938782954)0.9997668221638686:0.16813710028791162)0.8667565278402638:0.0645344877327505)0.9999986397586269:0.2068203300387148)0.9990433804451789:0.17436402723619834,(((G000469465,(G000173915,G000701685)1.0:0.6728557058717759)1.0:2.722023134661118,((G000438455,(G900110815,((G000425825,(G900101065,(G000425845,G000756715)1.0:0.9710029845415412)1.0:1.6624373345920265)1.0:2.2643358919251146,((G900142805,G001265075)1.0:1.9710711302033614,(G000712035,(G000385175,(G000330705,G001005905)1.0:1.7378071027618223)1.0:0.6519649114641379)1.0:1.300124445669326)1.0:0.499152751784498)0.9999999985991374:0.31513825404077733)0.9999373347017569:0.216657787375192)1.0:1.295543139907083,(G000010585,((G000286335,G000286395)1.0:2.321768965151552,((G000298075,(G000816085,(G000934465,(G001188915,G000185885)1.0:1.1867965199543158)0.9954493322375647:0.12547603753656925)1.0:2.0130912972840393)0.9910632084178788:0.12280125752002974,((G001559115,G001618885)1.0:2.792703939264963,(((G001500315,G000260275)0.9999999806480777:0.2684545503790631,((G000295715,G001074355)1.0:0.9758234612669721,(G000875895,(G000972575,(G001902315,(G001432245,(G000706685,G000010125)1.0:0.671192975413996)1.0:0.460439883092889)0.9999768751212935:0.22778241567800606)0.9999999999992698:0.3608880755516317)1.0:1.4494658250534067)1.0:0.939627821022376)1.0:0.5752676184275584,((G000025085,(G000183685,G000009865)1.0:1.0345524346390256)1.0:0.5185009933118311,((G000235645,G001456215)1.0:1.8377185442108466,(G000332735,((G001028645,G001471555)1.0:3.277768890243059,(G000186205,(G900113395,(G000508745,(G001814805,((G001914135,(G000245655,G000007645)1.0:0.8916912696125578)0.4560501158095075:0.019178013341637348,(G000308395,(G001068545,(G000443975,G000934225)0.6736353719547857:0.09686776249731682)0.47209550429757424:0.025580830538023385)0.5581188094808476:0.04373546967339076)0.9999977397591661:0.2728770047680307)0.9993724014653725:0.23566987249080454)0.9999999999229944:0.43398288367347737)1.0:0.5406637324030238)1.0:3.2253932602956956)1.0:1.056900371326029)1.0:0.5018797012530531)0.9988875333992667:0.17601908805326266)1.0:1.2637183558170382)1.0:0.434514183305882)1.0:0.6493171691396188)1.0:1.4628443532903335)1.0:0.9041554165245348)1.0:0.7757346921416657)1.0:1.1779790674750759)0.9999999999986694:0.3768356388045591,(((G000620985,G000525915)1.0:2.7499546139117657,((G000766865,(G000525955,(G000525975,G001050305)1.0:0.6350548965521402)1.0:0.8081750074452013)1.0:2.519469349422604,((G000252625,(G000525875,G000525795)1.0:1.335821594058813)1.0:1.0975186023944543,(G000148995,(G000027145,((G000183885,G000960735)1.0:1.3481305572649445,(G000619785,(G001564695,(G001564995,((G000620905,G000567965)1.0:2.737496968820051,(G000972995,(G000620885,(G000973005,(G001463995,G000196035)1.0:1.8353049348663981)0.9180624581775834:0.10106606020814919)0.393797397642936:0.008498157716770509)0.4074888241767709:0.015473791105518163)0.7724014569469889:0.06399426522605939)0.6214384845679013:0.04181961937926118)1.0:1.1545577291573061)1.0:1.0212115765738763)1.0:0.6992012669194191)1.0:2.784986613757192)0.9987557383215463:0.15997201763762597)0.9999999999996975:0.35718954265424313)1.0:1.8358707204487115)1.0:0.6795111899056616,(((((G000425865,G000429585)0.9999999999620738:0.36892945438691377,((G000585255,G900101525)1.0:1.1629779823859943,((G900129085,G000374325)1.0:0.7459223220616058,(G000245815,G000315445)1.0:1.2560132450884354)0.999999999999369:0.3998650339115833)0.9999999999999624:0.4183108601682721)1.0:0.7895632037453391,((G900111355,(G000744255,(G000317975,G000744375)1.0:1.2763302546067798)1.0:1.4210673749827945)0.993462006166767:0.25123065280109425,((G900115825,(G900113675,G000798825)1.0:3.2305646046498784)1.0:0.9514004325313129,((G000493735,(G000744285,G000745125)0.9999999999946079:0.36312140520024383)1.0:2.7498382252732174,(G001483965,(G000744825,(G900109585,G000744185)1.0:2.6160496608288573)0.9999999999954815:0.37174786772897916)1.0:1.4572351152853915)1.0:0.7807566055165474)1.0:0.47471256578065274)1.0:0.4756416845001933)0.9999999999953954:0.3299150316045841,((G001975685,(G900109135,(G900112935,(G900107505,(G900129415,G900113645)1.0:1.283793006446021)0.4718176383856304:0.016891365957939726)1.0:0.7512838166232683)1.0:2.433102805024056)1.0:1.2174303657011072,(((G000421665,G000526675)1.0:1.1500268333749493,(G000162475,G000160675)1.0:2.2838672439104526)0.9999999973017254:0.32018387080226274,((G001543285,((G001544335,G001543175)1.0:4.094353873097286,(G001811135,G001649715)1.0:1.7243428400691563)1.0:3.6605383892782646)1.0:1.2552921511532145,(G900100125,((G000160075,G001552295)0.9999999999994753:0.4182874320658116,((G000301035,G000245795)1.0:1.4738261951219394,(G000301055,(G000428865,(G900110675,G000518205)0.9989299156481461:0.18174403146140392)0.986265799725516:0.13277410565280864)0.9998863457223454:0.21018654918701865)0.997813298436476:0.15849825481147703)0.5546989607340049:0.029598625442043818)1.0:1.294153002050063)0.6898237354495432:0.06748803602691583)0.9382465414480912:0.10059585134514662)0.9999944594988054:0.23760888580957865)0.9999896432357482:0.19277475650225778,((G000313915,((G000498295,((((G000829545,(G000157355,G000415145)1.0:3.3557350075853964)1.0:2.8767154631396004,(G001050095,(G000406945,(G000407365,G000393955)1.0:4.626443535844177)0.9999994040057785:0.2543174284707101)0.9999999999999805:0.4041651868987165)0.999132082683039:0.18658824174136263,((G000406925,G001318405)1.0:2.866678112340342,((G000407605,G000185365)1.0:1.3090139115312702,(G000407285,(G000423785,G000283615)1.0:2.8583381512955652)0.9999999991334374:0.3237285229271321)0.8992110259544076:0.0893405544884543)0.8732083745641632:0.08398022498755449)0.9999999996739356:0.3039791806094951,((G000270185,(G000407165,((G000415085,G000648015)0.9618294339669109:0.12428479419309997,(G000415005,(G000007785,G000648175)0.8862122705828833:0.09287986726722913)0.6870177517730589:0.05692593679600958)1.0:4.299346076932508)0.9999998933528003:0.2773182752423983)1.0:0.8158323437816974,((G000407485,(G000407545,(G001808965,G000407245)1.0:4.628198845256926)1.0:2.2991990238135407)1.0:1.6374622545377249,(G000407505,(G000415185,(G000504125,(G000174395,G001267865)0.6065470948682902:0.09223825075175625)1.0:0.9871761625066691)1.0:1.4868177066655752)0.9999999999999993:0.43476151462346996)0.9654201505733642:0.12309396336825343)0.14462264616410678:0.09642263201098149)1.0:1.3352892052483025)0.9999999996837083:0.34616911126908023,((G001832905,(G000981525,(G000269945,G000006865)1.0:2.104848743128326)0.9860076498928331:0.1401900914902006)0.9999999999905672:0.3462036356420076,(((G000380085,((G000440115,G000026745)1.0:2.916810698960871,(G001182825,(G000377005,G000380125)0.9999999999999966:0.4645402654658198)0.9999994628238169:0.26290820088794187)1.0:0.6202801776536787)0.9999994521927731:0.2629031639524727,((G000164675,(G000187465,(G000344275,G000027165)1.0:0.6949081202683411)1.0:1.3634592947087372)0.999999998033035:0.30568227663450837,(G000380065,((G000463505,G000463355)1.0:1.6206298367766387,(G000385925,(G000017005,G000014205)0.8672249852749467:0.12390537640012657)1.0:0.7101664991902884)0.9999998690855618:0.270195904189187)0.9999998112899852:0.2758801904835898)1.0:0.9866639653278984)0.9999638572972019:0.19495880089667247,(G000380045,(G000380025,((G000372425,(G000187995,((G000423725,(G000347915,G000286075)1.0:3.8986801936382527)1.0:1.0546350267017846,(((G000229225,G000347835)1.0:1.3938307361488467,(G000229705,(G000007465,G000229145)0.7166409727879568:0.0612247215904055)0.6986194082458645:0.05073069135747206)0.6453983446557674:0.041649245389905415,((G000230225,G000228805)1.0:2.6284215112241514,(G000229545,(G000228925,G000228845)1.0:3.0655176502067323)0.9992335721921833:0.17305164639834775)0.7052863879003899:0.050353591269351405)1.0:4.406153934560489)0.999999881333221:0.282866164220172)1.0:1.0338031656989153)1.0:0.5695396103406568,(((G000785515,(G000253395,G001514435)1.0:3.190876069646694)1.0:2.6545495181566237,(G000187975,((G000228505,G000686605)1.0:2.344154845294612,(G000228185,(G000228205,G000228385)1.0:4.536177314501144)1.0:2.7746296049196606)1.0:1.0071828849725224)1.0:2.342222701863347)0.9907970772556316:0.13588926075937677,((G000423765,G000423745)1.0:1.2816594120660592,(((G000380105,G000376985)0.9999999999999806:0.3994702194740645,(G000270145,G000379985)0.6927956492414544:0.05168953295896712)1.0:0.7030355006859167,(G001598035,(G000007265,(G000188055,((G000772915,(G000188015,(G000317855,(G000006785,G001638255)1.0:1.6822555666908712)1.0:1.114377498340846)0.8333434817867079:0.06954237095968904)1.0:0.7070175138139912,(G000213825,(G000831485,(G000380005,(G000009545,G000188035)0.9999999999999727:0.4383565512082741)0.6955056960946835:0.06414604700212259)0.7217253697193667:0.0508822727778627)1.0:0.7114616818562308)1.0:0.8315349258137864)0.9999999999999409:0.40903502363012845)0.8586303143490922:0.11786732103092401)0.8741235726780575:0.11752325456472446)0.9303374254742236:0.09306922768212421)0.7136746920203013:0.047779081157836356)0.7808743729522991:0.07352999566634515)0.9999995632647865:0.27102177191155846)0.5055628480122321:0.023905692059900126)0.9999999931741625:0.31557188274829745)1.0:1.5239840385501107)1.0:1.069601452139473)0.9326331273486467:0.1036303057484896)0.9999969185818101:0.25642199221313816,(((G001434575,(G001433765,G001436505)1.0:1.1062253929595582)1.0:1.4397584695360814,((((G000615805,G001435065)1.0:3.7682429135084634,((G000026065,(G001981825,(G001981705,(G000615365,G001434065)0.9999999999999997:0.7497838924056233)0.8789067118435667:0.10637603810129466)1.0:0.6713626738133679)1.0:2.616547379928822,(G001436415,(G001311645,((G001698165,(G001723545,G001663835)0.9999998476483478:0.3179309167469361)0.9999947361805469:0.2642093334639162,(G000235705,(G001982025,(G001981925,G001982045)1.0:3.2054451087413622)0.999999999999983:0.5496066482529678)0.9975050933068517:0.18518344013007068)0.9124784854777391:0.0908987641994268)1.0:1.806006982979272)1.0:1.0773235401228238)1.0:0.49354392970476135)1.0:2.3623916834357215,(G001437205,((G001436225,((G001312865,G001436135)1.0:2.2813523924740107,(G001311175,(G001435155,G001591865)1.0:3.607910391580269)1.0:2.384665555048961)1.0:2.0616518455399504)1.0:1.4195007286973615,((G001436115,G001311785)1.0:1.8585789876544285,((G001311195,(G001435035,(G001311255,G001434705)1.0:3.4740373615898648)0.997316978890788:0.15495391915996928)1.0:0.5613133848430353,((G001013375,(G000508405,G000195375)1.0:2.012413387439702)1.0:0.6804858553683135,(G000410435,(G000376145,((G000410215,G000410475)1.0:0.6052561881642171,(((G000309705,G000014525)0.9479593314688576:0.10790052211471717,(G000159495,(G001436385,G000829035)0.5334755885251944:0.10550166148791663)1.0:3.981896982004114)0.9999335335023537:0.2179758192292452,(((G001982085,G001982095)1.0:3.1833490758676155,(G000958505,(G000309765,G000474615)1.0:1.4697244091539345)0.5722613901136737:0.041830581591125314)0.49307410764120785:0.022649218305996595,(G000409815,((G000309605,G000410175)0.9999953033799795:0.2588249183021476,(G000418515,(G000309585,(G000472345,(G000309565,G000155515)0.9954313970843078:0.3457127261844704)0.9999999972243422:0.45589339509891924)0.9910565971766039:0.1644879038509505)0.999999998667956:0.36921995758670634)0.45056019474578746:0.019873627527784418)0.3862422988114323:0.006789855169796198)0.4691860495314643:0.02015752791753787)0.3773479312067097:0.006804317692301383)0.9128812938819216:0.09373463008577476)0.6254081503566259:0.05020609677316969)1.0:2.598514132211813)1.0:2.6078563175472405)0.8265499207654727:0.09637347769242118)1.0:0.5522348206663416)1.0:1.3904406237683529)0.8313599141825658:0.07793606784169207)0.999851661046922:0.20429631075768903,((G000583695,(G001435585,(G000469325,((G001436325,G000425885)1.0:4.1081378843544405,(G001636165,G001636145)1.0:2.319114394945257)1.0:3.5147774993741376)1.0:0.8573274477467818)1.0:2.6589196908834745)0.9999999999999989:0.44305741140624316,((G001435835,G001436095)1.0:2.211889970815782,(((G000970795,G000967245)1.0:2.3101520669139757,((G001050475,(G001434295,G000260455)1.0:4.593083641077328)1.0:1.7874285381583135,((G000615905,G001434665)0.9999999999996622:0.4083183293272035,((G001435445,G001434745)1.0:0.8507724511506476,(G000184535,(G001951175,(G000831645,(G001438805,G001434275)0.9999999999949217:0.3857099042162097)0.9128700296473071:0.08813470938808574)0.9046274496547284:0.11094742411306593)0.9999999983245199:0.32398984035392875)1.0:1.599874031139539)0.9999945380099903:0.22749770963713017)1.0:1.9019981581764211)1.0:0.5661027114073467,(G001436605,(G001434555,((G000160875,(G000014425,(G000296835,G001436125)1.0:3.401753545217247)1.0:1.1081971925734677)0.9999999982040433:0.39312549704696004,(((G000425905,G001435695)1.0:4.3126902976159815,((G000466805,(G000155915,(G001436455,(G001936235,G000175035)0.9974616206353422:0.3349381180546065)0.9996772894113669:0.3476568791357511)0.9930916168061489:0.20289062703156166)1.0:2.649714869480483,(G001012735,(G000159335,(G001012745,(G001012675,(G001742045,(G001012655,(G000161895,G000162435)0.9999997549499097:1.3861972167200538)0.8982400246309952:0.27598401044309884)0.5586703476584155:0.0659958812824008)0.9914998437351484:0.29144418089386476)0.9794763736289057:0.26020735865309597)0.9981030578466645:0.2672684636907674)1.0:2.555934383909734)1.0:0.8762442743239055)1.0:2.739513806603569,((G001434815,G000056065)1.0:2.1077417283983166,(((G000296855,G001436575)1.0:4.308559482792006,(G001433915,G000297025)1.0:4.317488113536316)1.0:2.1425663008267075,(((G001042405,(G001311725,G001436775)0.9833600937277506:0.21707495374764196)1.0:2.618919861896145,((G900094785,G000970735)1.0:3.4466959389275407,(G000970855,(G000970775,(G000760615,G000967195)1.0:1.3907553016415077)0.9999999999999977:0.48501121656568075)1.0:1.7602546545963602)1.0:2.2002299081097814)1.0:0.6668235549473966,((G001435325,(G001434335,(G000615445,G000178475)0.9999559481762982:0.23491204062125068)0.9999995363559555:0.28676243554639075)0.8625205628712089:0.07925557558392123,((G000214785,G000422165)0.9999994226828672:0.26877415779497665,(G000091765,(G000191545,(G000497815,G000011985)1.0:1.8295029380241203)0.9985184906095903:0.1737137509328611)0.4406320728256543:0.014776296560643363)1.0:1.0433117184827074)0.9999981039306797:0.2543298090331002)0.8233238883515394:0.13936007611622894)1.0:0.9817084388870446)0.9994001485011843:0.18246982885027307)0.9999671237030751:0.24774242255048748)1.0:1.6880579998851395)0.9999999986401513:0.3781166305525835)1.0:0.8311020380091485)0.8745838061572981:0.07906107492387043)0.6946066419156383:0.11547711729921657)0.018709046649716555:0.07938710248738494)0.9999975980002824:0.23699521143583951)0.9999999999914788:0.32322246808636373,((G001434695,(((G000255495,(G001434225,G001435235)1.0:2.41738792940908)1.0:2.0114690894556597,(((G001435195,G001436275)1.0:2.247015489063124,(G001434845,G001436735)1.0:2.674334926998355)0.9999999999999988:0.417500749668545,(G001434915,((G000612445,G001436705)1.0:3.998303800809712,(G001436755,G001434935)1.0:1.3336487461291417)0.9999999999671318:0.3414705814664515)1.0:2.513009088679973)0.9999999975211574:0.286887580803648)1.0:1.2932309065861318,((G000423245,G000423265)0.999999589916239:0.2876302176850562,((G001436315,(G000260635,G000349725)1.0:2.7924201992374993)0.46614703026214177:0.01850480539124829,((G000615845,G000008925)1.0:1.3124881903769505,((G001436215,G000615765)1.0:0.709543034916372,((G001434535,G001953785)1.0:3.1571715089336188,((G000432055,G000813025)0.9068311091473159:0.08006363315624714,(G000224985,(G001008755,(G001591905,(G900113455,G001436475)0.5360279583324635:0.10538655037542081)0.7317463651688999:0.2186756655306188)1.0:2.8322432860135662)1.0:1.414024399804167)1.0:4.0323257209834)1.0:0.5406318341399338)0.8735853173623268:0.0817946931646604)0.9931748805322564:0.1311818856475019)0.6819772680773164:0.0908493926798799)0.9999999999999986:0.44826429643925286)1.0:0.9414811484507872)1.0:0.7242120373336214,(G001660655,((((G001438705,G000219805)1.0:2.4325319112648724,((G000691805,((G900095015,G000160575)1.0:2.3742320243180686,(G001308145,(G001884305,(G000239955,G001436895)0.999999897311619:0.31077898731023645)1.0:2.7159213404303384)1.0:1.8414733053079617)1.0:0.7958395029714762)0.999999978431484:0.3396946575121683,((G001437355,G001437425)1.0:2.3003609534966616,((G001436865,G000420365)1.0:4.285179577370319,(G000750535,(G000750515,(G000320345,G000732905)0.9514837271874075:0.325432862460021)0.9764566116369463:0.299242894852857)1.0:4.172304897079974)0.9996789982673775:0.19546246331861453)1.0:0.8619293237564735)0.9999999970720143:0.3528360039133955)1.0:1.5190738383347857,(((G900096935,((G001047135,(G001047115,G900108455)1.0:5.127924380619362)1.0:2.4934461618391066,(G900112405,(G000185045,(G001047095,G001438695)0.8399657572471787:0.2451224580329851)1.0:3.9406817321507095)1.0:2.5204474521680287)1.0:1.5871133967320443)1.0:0.724749600985689,(G000165675,((G000300135,((G000026405,G001698145)0.9999878412210361:0.2317906882966492,(G000196855,(G000092505,G000219785)1.0:4.0058211754626)1.0:0.9507643286952958)0.9995801674143302:0.19870495913788355)1.0:0.9511182170173986,(G000686505,(G000756355,(G001047695,((G000014445,(G000787735,G001541125)1.0:1.40635146869098)0.9476387131279581:0.11285496513983594,(G000234825,(G000512955,G001886915)1.0:1.35560803874195)0.9938717812660408:0.146574615870102)0.8953552423680633:0.09886191755429999)0.9999999951572489:0.3234460715709558)1.0:3.1628636724121213)1.0:0.6154719573242525)1.0:1.1113807809022869)1.0:0.5100135301690112)1.0:1.3079953727757356,(G000241055,(G000762045,(G000014385,(G000286215,(G001867525,(((G001868275,(G001939485,G001869945)0.9414013608870939:0.42143080396022997)0.9996176705236723:0.6112882607681298,(G000286115,(G001869655,(G001867465,(G001868105,(G001867535,(G001868115,(G001868805,G000309425)0.7621581727260204:0.28819890903068696)0.7263637872691089:0.22982738393158322)0.4195476084956526:0.04383677489309636)0.22945947823783053:0.0)0.7816621834279638:0.22048956116755097)0.6973535526934829:0.1537093842504691)0.5938690979198938:0.1006949264747131)0.9996262920210356:0.4429334425753744,((G001868055,(G001868225,(G001869735,(G001867975,G001868545)0.6332659734209978:0.12206560159926337)0.998783431489596:0.4855061754459016)0.5308270232025771:0.10509227459320396)0.6445919597405516:0.13294076810090968,((G001868195,(G000725025,G000725035)0.9999999999009122:1.6727198690614382)0.04133940489708382:0.10096486511178895,(G001870005,(G001869305,((G001868205,(G001868425,(G001868185,(G001867915,((G001867835,(G001868345,(G001869395,G001869885)0.6058673653169042:0.12420670393904043)0.4454495810263858:0.08013347498412196)0.10676202001049008:0.0,((G001867555,G001868315)0.5263557870717448:0.14073472460952025,(G001869405,G001870015)0.2009030251282485:0.0)0.6488901545607224:0.16485447976420975)0.9015892011244785:0.3084900192430028)0.9739530397025071:0.3294235526073416)0.6003503881585491:0.13230827243133403)0.9324182172671976:0.23798002371994445)0.0027090753622703773:0.0,(G001869295,((G001868715,(G001868525,G001867615)0.45317198648970203:0.03604942244076055)0.1671467856678838:0.0,(G001868145,((G001868405,G001867795)0.5590799341406748:0.08800380813226347,(G001868045,(G001869445,(G001868555,(G001867875,(G001869815,G001869985)0.9913218269709718:0.691888634909164)0.9604580423977714:0.341250109469308)0.07093383396890975:0.0)0.5582395349707756:0.08208234607823607)0.4756889888753991:0.045741361096711744)0.5458682505037609:0.08688853009204742)0.6149414689279799:0.10287854383468559)0.9994391365907145:0.4191404993910705)3.476282122197638E-5:0.0)0.8567070161380237:0.18291123658927547)0.8686043728233143:0.18926568745828157)0.046370356718817465:0.0)0.7778853016238634:0.16489728229909992)0.6917363503325836:0.10133434010023701)0.9907112008012677:0.2650123101530287)1.0:0.9650522325273098)0.9430969253721792:0.1183428997169162)1.0:1.1683868959163)1.0:3.7328766419397788)1.0:2.2536887368202163)0.9999999999999846:0.4379981164261667)1.0:0.9079278360499782,((((G001438725,G001611135)1.0:1.6061698252202208,(G001438655,G001437405)0.9999999642021897:0.3270509390287554)1.0:2.3245941519804636,((G001437605,G000237995)0.9800316495595082:0.17210446878953442,(G001767275,(G001437075,G000014505)1.0:0.7192602327402055)1.0:1.7235216197217176)1.0:1.6112141344586934)1.0:0.9736835566435287,(((G000428925,G001437435)1.0:2.4682402574964524,((G001434315,((G000876205,G000829395)1.0:1.8372006893894541,(G001434475,G001436295)1.0:1.9265926427898756)0.979846335214556:0.11894266558507428)1.0:1.219090631839278,(((G000159435,G001436045)1.0:0.905353494146036,((G000016825,G900156885)1.0:1.2277901653484449,(G001435345,(G001435935,(G001435475,G000160835)1.0:4.753791045017729)1.0:1.0933768412621503)0.999999999989203:0.38119350056246865)0.9999990833610398:0.2526568265520523)1.0:1.3832583609428382,(G000248095,((G000161935,G001437055)1.0:1.2873251017633285,((G001437235,G000312405)1.0:3.3984684040840785,((G001311375,G001434365)1.0:1.1392441068624586,((G001436835,G001982185)1.0:1.240461120064312,(G001368755,(G001010245,(G001297025,((G000966835,(G001854105,(G000162395,(G001941785,(G001297905,(G000496435,G001010185)1.0:0.9553435281055328)0.9999998454743123:0.35121941717934674)0.9997926989980458:0.21754635292769878)0.9930175364740287:0.1476724529234689)0.5428325433192828:0.030590341741938153)0.7136984492808134:0.05396088981161121,((G001742205,(G000397165,G000010145)0.3808462552709966:0.006596949456532805)0.47206561042795003:0.022443404853778857,(G000472265,(G000159215,(G001039735,G001807655)0.9995370134701946:0.21672928645598588)0.9991201311805391:0.19526694218835358)0.9559936180822535:0.11347068385113547)0.7184763605545568:0.05590569527159822)0.9768032455149015:0.1301527752146119)0.9999721301156769:0.22952626751352675)0.9999999968417663:0.33083749828367565)0.9429663682848437:0.11600081371602712)1.0:3.172979676241988)0.8753117001852149:0.15502407527416054)0.997546480917157:0.1746522315671969)0.9999763504847965:0.2230768879048317)0.9986701995192637:0.17033248928306916)1.0:1.4818960400888257)1.0:0.7793281706351183)0.717137675704118:0.05295025703417004,((G000498955,(G001438845,(G001039045,((G000463075,G000271445)1.0:2.999167702825952,(G000203855,G001982205)1.0:3.3449592239303616)1.0:1.2938717195061022)1.0:0.6375746767852626)0.9999999995677608:0.323158527963582)1.0:2.4521881969346615,((((G001434835,G001435095)1.0:1.0037686573538143,(G000014465,(G001050435,(G001437125,(G001434395,G000383435)1.0:1.9569047305131166)0.9999979775957847:0.27613142105131316)0.9939272156156282:0.18437524019478505)1.0:0.572473860351651)1.0:1.992895431088694,((G001436395,G000740055)1.0:2.0884007942195693,((G001313205,G001433995)1.0:2.013981938077891,((G001702175,G001312845)1.0:2.034917437485461,((G001311075,G001436595)1.0:3.1220030347444374,(G001313225,(G001313185,G001434895)1.0:2.2719371786901337)0.9999998638150188:0.2898833074792801)1.0:0.5970718605414427)1.0:0.645391515766218)1.0:1.1807145203286973)0.9999999999999825:0.42074052786729543)0.9999999999999992:0.42975829184862846,((G001436555,(G000785105,((G001434255,(G001436255,(G001922025,G000298115)1.0:1.8693785023334766)0.9999999999999988:0.4388798352928551)0.9989742736284544:0.18507707410805385,((G000238835,G001311355)1.0:2.5406001824642885,(G000583655,G000159315)1.0:1.3541868845058895)1.0:1.1102925285258525)1.0:1.8520498593416428)1.0:0.7155172393186994)1.0:1.3514835399492584,((G001435995,(G001314945,G001281175)1.0:2.886468912799388)1.0:1.720334438106132,(G000185465,((G000225325,(G001702135,G001702115)1.0:4.348193757241945)0.9999999997543876:0.37447162252872,((G001436645,G001311215)0.9999987704974649:0.35667494393873245,(G000512295,G000304715)0.9999999999966819:0.47830243206043077)1.0:2.9114023534407343)1.0:1.1142062433454043)1.0:1.9163447328793501)1.0:0.6221318040813014)1.0:0.5586110973924413)1.0:0.5228862307131235)0.9485657492576398:0.10515179724546013)0.9909528743868191:0.1413562061124296)0.9999999983641163:0.30393521497588827)0.1035111557108788:0.09007382700775542)0.9862806978743712:0.15603748399136214)0.9999996746488445:0.22943300159368665)1.0:1.0053538011997625)0.9999999961698217:0.2649909038565281)1.0:0.7268207149000756)0.9999999999995405:0.3349429525137745)0.9999761028769245:0.1901707052495375)0.28870223382770965:0.026780228482729703)1.0:0.39932339612028656)8.646084545220362E-9:0.09669035022941752)0.9999314091219915:0.19451736784970441)0.9394826980218326:0.08221189032824004)1.0:0.593178889918676)0.9500708446784757:0.08250052182273582)0.5596477025227232:0.024927888087200655)0.4565382191334785:0.029056740893498016)0.9989217100935315:0.1365558019794644)0.9999999999999692:0.33911273866583674)0.4131436484588334:0.028212320706076186)0.4406365931245396:0.01516289667220976)0.401702807859151:0.029521481683693146)0.75087626200421:0.05047844380889313)0.22426080526780798:0.0,((G001509285,(G000402235,G000405325)0.7466638884677:0.13627481442236677)1.0:1.3832160843305354,((((G000024405,((G000023905,(G000373345,G000373045)1.0:0.9089147364550688)1.0:2.1961361853799324,(G001274535,(G000176335,G000516535)1.0:3.6233315576950336)1.0:0.5344365849803833)1.0:2.055442085220862)0.9999999974155754:0.3531501119774254,((G001517865,(G001517915,G000973085)0.9999998990490453:0.30912603301353075)1.0:1.4405435844968233,(G001559795,(G000024565,(G001612575,(G001902575,G001902585)1.0:3.4011956155907255)1.0:2.5620928671550445)1.0:2.7097700122242467)1.0:1.9245623545283583)1.0:0.9776420140217286)1.0:0.9149156462269019,((G000165505,G000426625)1.0:0.4953380723913299,((G000622245,G000479045)0.9795553023588461:0.11174621180158303,((G000158315,G000158195)1.0:1.7184661938131056,((G000381725,(G000158215,(G000007325,(G000158275,G001854465)0.999996829912083:0.24518420265949195)1.0:1.0184120652307402)1.0:2.4499411942535816)1.0:1.6754552249494237,((G000242215,(G000262225,(G000622045,G000158295)0.9999971544845822:0.2578536760037989)0.9234760234131512:0.11672662938627701)0.99999983683554:0.2651648227319237,((G000691665,G000691745)1.0:2.0921931712496615,(G000691685,(G000691725,(G900104395,G000691645)1.0:0.8504265597285232)0.9740965909681879:0.13904002703272195)0.46984489919118266:0.020037718985873743)1.0:0.8406885376745732)1.0:2.9878684725031097)1.0:0.9038687023543593)1.0:0.5208062875914372)1.0:0.5317029345340072)1.0:0.8742237839491191)1.0:1.2014584096557939,((G000402295,(G000404345,G001302425)0.9999999313788479:0.4700267779445644)1.0:1.3176695489318115,(((G001829455,(G000266885,((G000243335,G002009735)1.0:4.059129352467104,((G000017685,(G000304275,G000332515)1.0:0.8843759056136351)1.0:3.151113024709447,((G000243715,(G000306115,G000244755)1.0:1.552871944783825)1.0:2.321934632991177,(G000243735,((G000347175,((G001568365,G000313175)1.0:3.8171977472793,(G000013945,(G000243815,(G001969935,G000244815)1.0:0.858302931526029)1.0:0.6493594950567739)1.0:0.83365785935469)1.0:1.103955343428124)0.9983037463881361:0.14295296510974612,((G000306255,(G000306195,G000350605)0.9999999999999978:0.42267526574479436)1.0:1.939580467604073,((G000342725,(G000244515,G000347015)0.9999999969128964:0.4056845756515568)1.0:3.682941098976565,(G001567725,(G000217175,(G000217275,G000092565)0.9999685219323403:0.23877383602647098)0.9998819739070905:0.22723030401243266)1.0:2.1920876070007673)0.9999999999997706:0.36495100212450704)1.0:1.991758007809424)0.9999745699238495:0.19780387450143175)1.0:2.8122876914918837)1.0:1.9694866926028431)1.0:1.8436254755690555)1.0:0.5360076287010561)1.0:0.7022779301598874)0.999999999999993:0.4156859389091503,(((G001829155,(G900112165,(G001829395,G001829415)1.0:1.979155263691079)1.0:1.0890371682095568)0.9999290646270377:0.20175923441543184,(G001829375,(G000325665,(G000518245,(G000092845,G001676785)0.9676589992913581:0.11871730102849722)1.0:0.6529133142342832)1.0:3.2115870933000967)0.9684716706561461:0.12222419510424093)0.9899659648912303:0.11742822366674399,((((G000500045,(G000500065,(G000568715,(G000523535,(G000019705,G000019685)0.8401338950040353:0.1117941890237097)0.9999999999733694:0.4950785452854804)1.0:2.190205428225627)1.0:3.6139164156404795)1.0:2.071390572337761,(G000445425,(G001936255,((G000568755,(G000568735,G000012085)1.0:3.0626727572961507)0.999999738025135:0.3547279325322143,((G000568795,G000568675)1.0:3.1270784605131463,(G000568775,(G000956315,(G001660005,(G001598195,G000012065)0.9523603569401887:0.9807272032614286)0.9999999999999986:1.9694406464655068)1.0:3.2583310384476234)1.0:1.3085782322516617)1.0:2.543263512927184)0.9999977150302158:0.31267957581607636)0.9998084135048307:0.24514838899815)0.8720867881410579:0.18495643945637338)1.0:2.0737877893195313,((G000222305,(G000008685,G000502095)1.0:1.6063270401299037)1.0:0.9116310975136254,(G000739475,((G000181895,G000304735)1.0:0.6701733637538748,((G000300045,G000691545)1.0:4.659732309353306,((G000714705,(G000501755,(G001922545,G000501735)1.0:0.7605893669123014)1.0:0.7025733205820388)0.9995319565289146:0.22990817410503714,((G000501915,G000501895)0.8601932623954208:0.09433159133665137,((G000501215,(G000500975,(G000501615,G000501235)0.9718229359638632:0.15224964522943932)0.8081053517450516:0.09214384192777644)0.9999999994554304:0.4453926133786737,((G000501155,(G000501695,G000501875)0.5277903809558503:0.0445616066462967)0.9997768967296136:0.24524916709134087,(G000501275,(G000501595,(G000501015,G000501675)0.3030941033490813:0.0)0.9702665592931865:0.14814066224868278)0.999999996743209:0.4232899950792716)0.6186443547283688:0.045872643011932106)0.7851975409250027:0.0759397447038333)0.9818581944871033:0.14848752019264475)1.0:1.0345918388803357)1.0:1.4737502598978867)0.506926648010802:0.03852006166158883)0.7842718756964846:0.07545799672672492)1.0:3.119055043694508)1.0:3.8754251409569123,(((G001829255,G001829425)1.0:1.39939377701534,(G001604265,(G001940825,(G000208385,(G001604275,(G000236685,(G001604325,(G000190435,G001603115)1.0:0.9450719500076009)1.0:0.7414773225262262)1.0:1.693457400481094)0.9999868179180571:0.2401538513648704)0.9999997685055025:0.30528692840307364)0.689136093105627:0.05660620265954003)0.7354213030779472:0.16568654632795107)1.0:1.1423443159602307,(((G000147075,G000184345)1.0:4.147718083895795,((G000426705,(G000143985,G001749745)0.9999999976898487:0.3048227051328025)0.696393590872968:0.04341077225065535,((G000507245,G000758165)1.0:1.157617084802414,(G000242595,(G000373545,G900156105)1.0:3.160902278366912)0.7086132814002555:0.09510024078776708)1.0:0.4309076424462226)0.6943269712259228:0.06525929005435746)0.999998119408254:0.22882800295522698,((G001830645,(G001603165,G001896565)1.0:2.937609252331607)1.0:0.7537376238250776,(((G000219725,G001830155)0.9919707827189229:0.13567156216574028,(G000214355,(G000214375,G000297095)1.0:1.7946250796908931)1.0:1.4461282403984463)1.0:1.0615152670812433,(((G001604425,G001604385)1.0:1.1294295123107028,((G000447675,(G000008185,G000755145)1.0:2.626450752510555)1.0:1.7051506586979535,((G000008605,G000513775)0.9999999999828241:0.4970077841079746,(G000413035,G000412995)1.0:2.8823542027397906)0.9950399576447844:0.15267610810758594)1.0:1.4574299158834019)0.9999999996823457:0.33632042411047103,(((G000468055,G000413055)1.0:1.9039716510374205,((G001604355,G000212415)1.0:3.82097152689561,((G001028545,G001028605)0.5772052444448175:0.050850171406297016,(G001028525,G001028585)0.7208181982921272:0.08411295124814065)1.0:1.9159286159076865)0.9999949931804256:0.2602471960221909)0.438209883084784:0.046389338716264945,(G001603145,((G000195275,G000255555)0.9999958258274442:0.23198577520599176,((G000413015,(G000464455,G000468115)1.0:4.557792191093938)1.0:2.55477835046335,(G000619925,(G000421345,(G900113965,G900111035)1.0:0.5003680484147257)1.0:2.2300740911025136)1.0:1.8249598250777108)0.9999992373513361:0.2607438763247754)1.0:0.8708168022196286)0.9924321965424897:0.14957179201074985)1.0:0.8217166148545824)1.0:0.711544436794255)0.9999999924612369:0.28717491658524025)1.0:0.48097822657949935)0.551649106726556:0.03393210568192639)0.9999999999807548:0.45867952174423005)1.0:0.7667576285605101)0.9936802804792324:0.11901367829102726)0.9995894301752788:0.15931275952646323,(G001784175,((((G001800015,(G000020145,(((G001799575,G001799775)1.0:4.177820202995305,(G001800375,G001800245)1.0:2.892452939763822)1.0:1.3279766214667252,((G001871115,G001799795)1.0:1.150703083294042,(G001799745,(G001799565,G001799915)0.9999999999995116:0.7657178733947806)1.0:2.697366612859769)0.9999449411096999:0.2084199494599769)1.0:1.7639844758140943)1.0:0.6814410133079232)1.0:0.6613728013958613,((G001800565,G001800635)1.0:2.9439308507914905,((G001799555,(G001799975,(G001800095,G001799925)1.0:2.472346213090584)0.9999999999992734:0.4418219872770354)1.0:1.7173791100316234,((G001871125,(G001800325,G001800495)1.0:1.234309179452968)1.0:0.8743379120753308,(G001027545,((G001800525,G001800355)1.0:2.9454140341332202,(G001800205,(G001800425,(G001800455,(G001800315,(G001800235,G001800475)0.41663524574834016:0.0)0.9999999197868926:1.7226558419872946)1.0:1.529020966837698)0.9987221416253489:0.30087110504173686)1.0:2.098386061108161)1.0:1.1916506212548257)1.0:0.9228301940072356)0.9999999993214439:0.3262984822149664)0.7608210193779007:0.13019330990614353)0.9999999943751026:0.3130035774463928)1.0:0.5459869411948476,(G001774505,((((G000404445,G001304075)0.9427736559951969:0.1716547285565462,(G000372285,(G000401015,G000406005)0.9999999991866519:0.689094958349921)1.0:0.8306424114676692)0.8887955619285561:0.08311168957620818,((G000405125,(G000402275,(G000405145,(G000380785,G000493945)0.9999999999999971:1.6757332785115726)0.9952976596424239:0.3574802897378145)0.7018020820177676:0.11527288475475227)1.0:1.4952226414660879,(((G001778315,(G001873945,(G001730085,(G001871865,(((G001804005,G000405945)0.9999999999999991:1.0050038898503306,(G001804155,((G001804205,G001804055)1.0:3.1139315904013336,(G001804315,(G001804105,G001804225)1.0:2.020034535101753)1.0:1.0300387117532688)1.0:0.8555478354843981)1.0:0.9580285882194969)1.0:0.8879664453054793,((G001804125,(G001872105,G001874025)1.0:0.9471301833875093)1.0:1.619668624666179,((G001873045,(G001805805,((G001803975,G001871815)1.0:1.9118772380410785,(G001872775,(G001804045,(G001804165,(G001804305,(G001804255,(G001804065,G001805365)0.7130489585025211:0.07466072338260683)0.9696225028042711:0.14288255702716196)1.0:2.741827916772249)1.0:1.6712597959292057)1.0:0.6950652268877073)0.6458412313856836:0.04758292223104935)0.692511445477535:0.0678786119155038)0.38638815861151576:0.007650309176831031)0.998456260978071:0.1898074495873835,((G001805375,(G001804395,(G001805565,G001805855)1.0:0.7558930350222549)1.0:0.6396467034435978)1.0:1.356645390322521,((G001805895,G001805765)1.0:1.0433363645897278,((G001804445,G001806075)1.0:1.6471271202752755,(G001806055,(G001805575,(G001805605,(G001805775,G001805845)0.3686121586777302:0.014786719338543844)1.0:2.207323015021877)1.0:1.897859952544976)0.8039547879586264:0.08140775378174815)1.0:1.6216283430780327)1.0:0.8899429781168996)0.9999999999999987:0.4400166113365095)0.9999997815213768:0.26374531407434576)0.9999997784016177:0.26225698478610243)0.9999999996735324:0.43660801605941935)0.9999997298542131:0.36907621817125125)0.5660650104901689:0.0971930364010287)0.5341929194235262:0.07031313597912815)0.7587466235073511:0.10247524864045625,((G001828445,(G001302825,((G001828545,G001828415)1.0:1.9259652542173757,((G001824605,G001723765)1.0:1.4153634228525447,(G000315095,(G001830285,((G000949635,G000296795)0.9807917876277683:0.113503417312441,((G001828535,(G001828635,G001828645)0.6473339008056249:0.05945857766962651)1.0:1.060615691422837,(G001825655,(G001830315,(G001824485,G001825635)0.9981397931631298:0.22759000408902597)0.23784695008582166:0.029090517408830334)1.0:1.7589265010412771)0.9999983558179801:0.23998935200831492)0.999999771640569:0.26892609420982344)1.0:0.6902238166501692)1.0:1.387888928410373)1.0:0.6513359063324697)1.0:1.0070515334553398)0.9867864378006467:0.15792314970129184)0.999974285988088:0.2413470348405424,((G000284115,(G001303695,((G002007645,(G001999965,G001997385)1.0:0.8932162746538945)0.98575378478944:0.19169657546400598,(G001824635,((G001825665,G001825715)0.9999999999997838:0.4793912181504982,((G001824685,G001603075)1.0:0.6531695208195588,(G001824645,(G001303465,(G001304275,(G001824675,G001828345)0.9999999999564549:0.8166174966313889)0.16631261984600557:0.0)0.999999973224117:0.4213052360167707)0.9998513793752227:0.23386168512139485)1.0:0.5735062118673173)0.8955865730235442:0.0806935067257578)0.9999999745200908:0.28332723821012623)1.0:0.8591112415979033)1.0:0.6712833854408987)0.999670341055212:0.1801850469725424,(((G000171775,G000255705)1.0:1.6940280447907012,(G000186345,(G000242455,(G001610895,G001956985)1.0:1.8300568748079902)1.0:1.1494289188657403)1.0:1.439161867901167)0.9958223213307895:0.1283044653144992,(((G000255655,(G000092105,G001707835)1.0:3.437764766290978)1.0:1.045767549031151,((G000181475,G001983935)0.8288646131150915:0.06098442399011667,(G000165715,G900113665)0.9864347547823985:0.11558745511234113)0.9997382407469222:0.16137982024196598)1.0:1.2423620759363465,(G001828265,(G001464525,((G000153105,G000025185)0.9998362247766521:0.18128053156392673,(G001642875,(G001610875,(G001642915,((G000346295,G001642955)0.9999999999316179:0.3150196126401496,((G000346505,G000346425)1.0:2.4716002605979885,(G001027925,((G000346315,G000338295)1.0:1.0452026014680904,(G000304635,(G000330745,(G000196115,G000195185)0.9020929896229319:0.08302293094145126)0.9664186013687724:0.10997677340742598)1.0:1.150730179941406)1.0:0.9294445152885336)1.0:2.9747769699170257)1.0:1.4954963998501751)1.0:1.071287146548175)1.0:1.6688189958019977)1.0:0.7385446172331191)0.517050526258003:0.040719871828358845)0.9999977209060441:0.22554272618957397)0.8155360801095886:0.1284008169079482)1.0:0.6355425970705586)1.0:0.39968100204541734)1.0:0.798132831130384)0.9999999999643003:0.30377405743350927)0.999999986328546:0.2605744145068257)0.687310236222259:0.0500243385148259,((((G000170755,(G001603055,(G001803205,(G001803225,G001804785)1.0:1.3994422968829545)1.0:1.0708089940776038)0.9994186679817003:0.17420382362323164)0.9999999999976164:0.37033991235352476,(G001017655,(G001804885,(G001803255,(G001803285,G001803315)0.9999999999999705:0.6657696964704856)1.0:1.4223540761594606)1.0:1.148968762105008)1.0:0.6565551439728932)0.9999015665402464:0.1727692387786537,(((G000155695,(G001746835,((G000019965,G001580015)0.8291602136258296:0.08752847929020963,(G000972765,(G000171235,G000242935)1.0:2.2588189801724434)1.0:0.7723345300967813)0.9999960082392038:0.21654857838417932)1.0:1.3597015526877412)1.0:0.4679969479748575,((G001604585,(G000438015,(G001831055,G001872735)0.9999999999805367:0.49859510685050573)0.7057987584747828:0.04992743244550152)0.22052812727073515:0.0,((G001439535,G000025905)1.0:2.281949054804304,(G000382665,(G000383755,G000382685)0.9985931460187292:0.36392054948548214)1.0:1.3711763426449661)0.8183378226584102:0.10741940330940995)0.9999999999825948:0.3201074114040649)1.0:0.8549346685136381,((G001604625,(G001604605,(G000172555,(G000383715,G000385295)1.0:1.0119798964061137)0.9999999968825646:0.4579827428602814)0.638064294376355:0.15474706459306725)0.9999999999989541:0.5226784358257421,((G001438005,((G000526255,G000379365)1.0:3.2384198203130046,(G000019665,(G000817245,G000953475)1.0:4.199705077879926)1.0:3.2125188395471787)1.0:2.5987856584759412)1.0:0.6306327957634854,(((G001318295,G001613545)1.0:0.7643961902825087,(G000173075,(G001917935,(G001914855,(G001914875,G001919485)1.0:1.4075427308061226)0.9776251723005288:0.2168760100305222)1.0:1.1307118580170925)0.9909295773125386:0.14532031933637765)1.0:0.6006628809510766,(G000172155,(((G000428305,G000739615)1.0:0.655115238894026,((G900141815,G000378105)1.0:1.9887996100486753,(G000383735,(G000264625,(G000285795,G000264605)0.8851044959963233:0.12300127006704684)0.9999986368399416:0.3952967581916416)1.0:1.0108205368583303)0.9999998897721344:0.25463829076716155)1.0:0.5686795467328191,((G900097105,G001683795)1.0:3.539859165366267,((G001647615,(G001580195,G001578645)0.904746063428698:0.4418327522790392)1.0:4.4322366899146415,(G000437075,((G000020225,G000723745)1.0:0.6209098026244573,((G000436395,G001940945)1.0:1.1719124992803986,(G001917295,G000980515)1.0:0.6292982095137568)0.9999998438138681:0.26168432826767446)1.0:2.091114826390704)1.0:1.098718260137556)1.0:3.044273592267641)1.0:2.366994262799152)1.0:0.7832770762796312)1.0:0.7328509069507778)1.0:0.5392335140894405)0.9997543644937114:0.16510884329222175)0.9970305729534099:0.1270396271702333)1.0:0.5023053659197981)0.9999999999939712:0.3225021293000655,((G001794905,((G000750955,((G000092785,G001618265)1.0:4.694519625582387,(G000829755,(((G001897185,G000756735)1.0:3.1761691623774224,(G001897225,G000813665)1.0:2.5769841563805396)0.9839957202494826:0.14876370793519808,(G000253035,(G001545115,(G000011565,(G001499655,G000751535)1.0:4.430754950186959)1.0:1.058076505223884)1.0:2.2627783194369666)0.4923457941758037:0.022319253614231503)0.9996629688260432:0.1777625701581946)0.9999999961465306:0.32078910378216186)0.9918490822280218:0.13055597377707476)1.0:0.9555902678535262,((G001794935,(G001794895,(G001796285,(G001796235,(G001796255,G001794865)0.6666905854674942:0.28770936614557474)0.49036911871747346:0.06454052289323209)0.4844534596602584:0.04652001563489282)1.0:4.867534450455586)1.0:2.0286022044152605,(G000237205,(G001464115,(G001796105,(G001796095,(G001796275,((G001796175,G001796185)0.3633000321654937:0.005935509473696495,(G001796315,G001796065)0.3492281596160384:0.0)0.7425507917528601:0.08724757019970635)0.8128129423677701:0.1133293288270373)0.9998756731657813:0.3270742705186118)1.0:2.9739989629257453)1.0:0.7172631597008339)0.9999998929848655:0.30203224511872695)1.0:0.6238321307925305)0.999999999987524:0.4628983915870924)0.812688115768824:0.13174769397868136,(((G000008725,G000068585)1.0:3.784189633918262,(G000493885,(G000174995,(G000830965,((G000700865,G000700925)0.33333333333333337:0.0,(G000700845,(G000700885,G000700905)0.33333333333333337:0.0)0.33333333333333337:0.0)0.6666192695848552:0.2875957874523745)0.999998915907469:1.7346010553881062)1.0:4.8467029736123175)0.5593147564782935:0.09228752176121023)1.0:3.5048927680326374,((((G001625535,(G000470765,(G001469535,G001625515)0.885213093254373:0.12509126759130876)0.9113834546395155:0.1281606346195242)0.9999999999997756:0.5631903439718536,((G001466415,G000204135)1.0:2.7273105593468925,((G000508025,G000508005)0.9999999999969659:0.6664231707936336,(G000508065,(G000470825,G000470805)0.9879494320151847:0.2108018295907297)0.9743518127015811:0.17061346960537283)0.9999990227945601:0.34159105400290124)0.9772184594607226:0.14071886445903592)1.0:4.9174419162273,((G000516655,G000024145)1.0:1.920376847050148,((G000011165,(G001007125,G000091085)0.9880373061844715:0.3677198193355217)0.7402531629849779:0.17308043117758645,(G000007205,(G001007045,(G000008745,((G001007085,G001007065)0.41658298550301537:0.0,(G001007105,(G001007145,G001007025)0.33333333333333337:0.0)0.7847903694904071:0.5107805777063872)0.3781157866860874:0.0)0.9411764651233058:0.6191162198377184)0.9999999990644931:1.2993743573832535)0.4093073489226369:0.019844510804960736)1.0:2.367123614131615)1.0:4.907740870933624)1.0:0.6460365101393087,((G000454725,G000417695)1.0:4.9224110606814175,((G000583875,(G002007725,G000471025)1.0:4.862393050955167)1.0:3.48473682595299,((G000007605,G000009945)0.9302277211041066:0.11619929546899319,(G000298495,((G001401475,G000298555)1.0:3.628376912354364,(((G000298535,G001401455)0.9999999999999538:0.8576305136448964,(G000786005,(G000317995,(G001401485,G000298435)0.999641651467457:0.6596087116078813)1.0:1.0868879481221365)0.7002303218228273:0.10281086440311436)1.0:1.506008940632001,(G000417845,((G000298475,G000298415)0.9999999999991301:0.6655632793550765,(G000338695,(G000298455,(G000298515,(G000298375,(G000204175,((G001401465,(G000687395,(G000204255,(G000687415,G000191925)0.6660270345502265:0.2865177020504847)0.9960871247132264:1.0972874191449655)0.30862796667806164:0.1374688379634968)0.9237567177746956:0.3836111890058716,(G000270445,((G001714565,(G001736045,G001714575)0.46112280834232394:0.1550698385627822)0.9706000037371183:0.5701740792251517,((G000415565,G000270425)0.9994571546958325:1.0991410011925555,((G001736055,G001714585)0.3475627285607587:0.0,((G000211155,G000270385)0.47625909326869476:0.06057990887434719,(G000270405,(G000415685,(G000417585,G001563055)0.15873477885600995:0.0)0.8405772355263142:0.33223595729220445)0.3443195191109058:0.0)0.5828107049503168:0.11347546414877067)0.6211978320632675:0.15647642126922376)0.5009932823926458:0.09201439632253147)0.47617949146364613:0.06895263337419846)0.4295205721711467:0.05757103192475456)0.5921690891322374:0.10299039327240893)0.9999997845585754:0.7600889118638481)0.999999999993868:0.6664747991845789)0.6235885827899316:0.05456270370455939)0.99404556302903:0.20666396729717684)0.4740437263719134:0.05475322295633677)0.999999999928251:0.43333935374206545)0.8083763479011972:0.15386332133621053)0.9999803193454753:0.2759582433195853)0.9999999987827506:0.39101305310538265)1.0:3.4350410832478318)1.0:2.0009479758780953)1.0:1.3942896399117555)0.9999999999875747:0.4380515358282839)0.9999999999999994:0.5468357519874785)1.0:4.064003408752914)1.0:1.7670079240267955)0.24136251834250785:0.0527390022016897)0.7939686589879474:0.05950323593444307)0.5851791810951887:0.03334561029558723)0.34242926576419397:0.001238231931362542,(G001875255,(((G001777945,(G001304335,(G001304185,(G001303705,G001302835)0.9834037275550032:0.19602653353565375)1.0:1.6146042349568916)0.9999999871062547:0.3660001311869617)0.9999999987096282:0.32586489618753794,((G001412365,(G001508335,G001508575)1.0:2.5534087493005346)0.9480265687380067:0.11425597869572969,((G002010615,(G001303225,(G001303785,G001304255)0.9999999999995545:0.6493768395578257)1.0:1.4082678456772058)0.7673118357293695:0.07459630010958099,((G000980765,(G000980745,G000980735)1.0:1.701732959588001)0.9999999999999992:0.6314055940594985,((G002011615,G002010635)1.0:2.4069684068674984,(G002011635,(G002011675,G002010655)1.0:1.3705227294264777)0.9999999999999961:0.8142473768951956)1.0:0.9276475055424949)1.0:0.5665586099380586)0.8885984841544705:0.07892282251819789)0.9988386336168885:0.1567162851474908)0.9981183628272745:0.14448500833342423,(((G001577135,(G000404745,G000397885)0.9999999999999929:1.6215746050537558)1.0:1.0185643351830846,((G000146065,G001603745)1.0:2.5198738583192943,(G001412425,((G000494005,G000402415)1.0:4.199705077879926,(G001577125,G001577185)1.0:2.0175162287339012)0.517677564160382:0.05581087992733615)1.0:1.2490970630240572)1.0:0.8354348082584463)1.0:1.0886989730930945,((G001780165,((G001780795,(G001780825,G001780805)1.0:1.899894198213852)0.9997727139594741:0.2595311501398139,((G001802045,(G001918595,G001918525)0.9999705850480953:0.5112886220623761)0.9999999999999434:0.5251343018869667,((G001920195,G001919145)0.9999999999962044:0.6210699028622967,(G000522985,(G000010305,G000695095)1.0:2.5812395818457077)0.9999999999999997:0.47283137975311357)1.0:0.9713348288699122)1.0:1.1539769650196436)0.9990583884395929:0.1598630773770985)0.9999990693918248:0.22777291243731151,(((G001789275,(G000474745,(G001462255,G001045525)1.0:1.2957745876308735)1.0:0.9870619123305098)0.99504258652819:0.1341435554297637,((G001462235,(G001462245,G001462225)0.9999999999999947:0.46768745519485205)1.0:2.098275208484576,((G001873075,(G001462345,G001603875)1.0:5.006180943746879)0.9999999060112932:0.30725056946635215,(G900142455,((G900142505,(G900142465,G900129715)0.5877023440169367:0.042395614884740286)1.0:3.7308530219072504,(((G900143015,G900142485)1.0:1.0284204981769067,(G000146505,G000024665)1.0:3.98898404656427)1.0:1.8834684638686239,(G900129735,((G900142475,(G001462305,G001603905)1.0:4.532592947747937)0.9999999999999892:0.4116707716487449,(G900142545,(G900142495,(G001603925,G001462315)1.0:5.075166333232398)1.0:1.044799170291416)0.9999997558130037:0.2547114524913268)1.0:0.8137731770152203)0.9998772834095349:0.18244297059142922)0.9789593900928891:0.16526184787704803)1.0:1.6819686129666669)0.9727340339665536:0.12972935005098593)1.0:1.6174005696733733)1.0:1.2528314285045266)0.9999999998002648:0.304499675478648,(((G000403035,G000478645)1.0:0.9056220272736715,(G001304015,(G001302725,((G001304315,G001304155)1.0:0.7981672451116509,((G001773425,G001775405)1.0:1.4916514314337865,(G001775365,G001773465)0.9999999999999992:0.8161761690673937)1.0:1.063632551992343)0.9999796213610173:0.3202140592091832)1.0:0.7592165701800193)0.9999999953623617:0.3847775461942945)0.9973468761434489:0.16182147544520814,(G001779875,(((G001304035,((G001886815,G001771055)0.9999999999999993:0.4649194200679684,(G002011685,(G001771235,G001643615)0.9987528268680903:0.2124637877176972)0.9995551962785648:0.17717178688825663)0.5674930184745973:0.04498839894580924)0.9922402856795047:0.1394132806434124,((G000402455,(G001577215,(G001508355,G001509335)1.0:2.1381032457144733)0.9999999999996543:1.0424015612214255)0.5785301819900407:0.05097041590431502,(G001872685,(G000405805,((G001626695,(G001626755,(G001626685,G001626655)0.739622687520001:0.07291634906737965)0.7043866675190096:0.07906533167482983)1.0:1.5496222033507185,((G000402795,G000402755)1.0:3.5849168803540503,(G000375825,((G001626675,G001626845)0.9990402523837036:0.2121078281698096,(G001577025,G001576985)0.9884184795064515:0.22184540342286146)1.0:1.408007878414618)0.9999999980920509:0.4703811313492779)0.9999346906560524:0.2648714746302073)0.9999999999922036:0.4646514038414195)0.9999999991529347:0.4087532144310545)0.9799659244665249:0.13388581314459672)0.999999999999997:0.412437416977771)0.9274415376171311:0.07612722868851467,(((G001804565,(G001302225,(G001567175,G001899175)1.0:2.0693010956195614)1.0:0.5835094796106318)1.0:0.767666402159216,((G001567545,((G001871325,((G000258405,G001802895)0.9999772924347715:0.2228806617742034,(G001873185,(G001802785,(G001802865,(G001802995,(G001803075,(G001804545,(G001802205,G001802795)0.9999995730922986:0.29226109181753285)1.0:0.6056424481180789)1.0:0.5748032151974181)0.9998900837347603:0.3003902949125598)1.0:0.9891850325780873)0.9573855031768277:0.09927875222458142)0.9999998331562534:0.2568346018054019)0.9999999998550899:0.3266390556568945)1.0:0.5556230495308802,(G001804605,(G001516025,(G000279145,(G001803365,(G001804635,(G001802805,(G001804665,(G001803025,(G001803105,(G001803345,G001803165)0.9999984538172954:1.0985608157419224)0.9999999999989764:0.9432161105066396)0.998888497916492:0.31836688833334265)0.9999999855715566:0.4104915703348615)0.9893088122727564:0.21634011822538687)1.0:0.7204055249868065)1.0:1.393864591835733)0.9999998579022961:0.2642350704393719)1.0:0.5239081881219468)1.0:0.5623272126989989)1.0:1.098622635010497)0.974378575308824:0.1052564973643447,((G001919105,(G001802215,(G001804555,G001804625)1.0:2.2039293133410562)1.0:0.894776660010355)1.0:0.5516476355258131,(G001442855,(G001536065,((G001536105,(G001442845,G001485645)1.0:4.6379600088110795)1.0:1.5881924575305109,(G001536165,(G001536125,(G001536045,(G001536185,((G001536085,G001442935)1.0:4.423764833384332,(G001458535,(G001536205,(G001458575,(G001536005,(G001536025,(G001535985,(G001536145,(G001535965,(G001485625,G001442925)1.0:3.8841572021929864)0.3902489564956407:0.15176156468950713)0.8341599063861822:0.15799534128682904)0.5257904289556037:0.041456197167668914)0.9389732377850347:0.15238837104419814)0.3878532901702115:0.029717640846385514)0.8458008085485554:0.10167239528116176)0.9383197012135929:0.12456219012759293)0.8278383782542128:0.11300890125910056)0.7882865119106129:0.09589091943245572)0.9965717788036631:0.2278235516584019)0.3870981713639333:0.05179860637637406)0.959326830779316:0.21248742152585504)1.0:1.3136635849252485)1.0:0.583545897280311)0.9999996269967326:0.2775332238421898)1.0:2.2558538696951493)0.9989345745156867:0.15032436853325745)0.9999992607802001:0.22377339137117505)0.9999996631178257:0.2280481915068543,((G000020525,((G000020625,G000020545)1.0:1.605463204417363,((G000006985,G000020505)1.0:2.78409318620003,((G000020465,G000015125)0.9999999999999317:0.3720237183879826,((G000012485,G000016085)1.0:2.390041959120264,(G000012585,(G000020645,(G001975465,G000168715)1.0:2.7482970881504487)1.0:0.630905983919248)1.0:0.6290936089458115)0.7180855793598189:0.13660068850076335)1.0:1.2097010954889227)1.0:0.4893039344575046)1.0:2.1409829012948225)1.0:1.3018701839726963,(((G000024845,(G000419585,G000013045)1.0:2.0663620963249776)1.0:1.6280900440722286,(G001314545,((G000375425,(G000375465,G001650905)1.0:1.8238700790278464)1.0:1.5054888105105846,(G900129315,(G001564065,G001715195)1.0:2.3302043421419185)0.7752003182934561:0.06325127141744014)1.0:1.0927241700771582)1.0:1.4725882852987158)1.0:0.4945858220365751,(((((G000724545,(G000250635,G000275825)1.0:3.780037748241404)1.0:1.5248308451697432,(G001567405,((G000212735,G000759025)0.9999766914263588:0.22122779880838916,(G000379805,(G001625015,(G000373105,G900110645)1.0:0.6141642256900404)1.0:2.3914509731997615)1.0:0.5039720908823817)1.0:0.8666225123246826)0.9999999768206008:0.2915075626462629)1.0:0.8593169339577539,((G001897535,(G001439115,G001438265)1.0:2.3546726088984555)0.9995656892537016:0.17624412182772498,((G001897855,G001897525)1.0:1.023086529043999,(G900116565,((G900129465,(G900094705,((G900142605,G900110835)1.0:1.7516107174568991,(G900109685,((G900110995,G900112615)1.0:2.3881011380243637,((G900119105,G001975825)1.0:2.4847986993930435,(G900102545,(G000024005,G900114995)1.0:3.1157706543438795)1.0:1.5458899358780425)0.999758399638366:0.15811558262889203)1.0:1.5892873978204494)0.9999999999999986:0.3809491959167589)0.9999999999961167:0.3268438872384154)0.9967570230456307:0.1499918348259594)1.0:1.7972433280441862,((G000374045,((G900115755,(G900156765,G900107765)0.8023907201780652:0.05952800711606196)0.8702884488707044:0.07176020514317732,(((G000515315,G900106985)1.0:2.900035898228084,((G001829005,G001829035)1.0:4.2558853943493435,(G000511175,G000508085)1.0:1.8991459300794118)1.0:2.7261444177952296)1.0:0.6804262847628681,(G001623405,((G900089555,G900089565)0.9999659212729227:0.4303630777068927,(G900089525,(G900089575,G900089545)0.7737205926573912:0.14032463811828233)0.9999996281115207:0.5542104914304392)1.0:0.781219761434417)1.0:1.6422457809914575)0.9999999999999973:0.3876792971307438)0.9999999746092283:0.255519321602056)0.9999999999960099:0.3257962519865621,(G001899605,(((G001898505,(G001302245,(G900110245,G000246855)1.0:2.590205364586669)1.0:0.9038047895653658)0.9999999999999941:0.37498520521020995,(G000974785,(G001601815,(G000814475,G000814325)0.659516984495642:0.10381300287834404)0.9762150206072797:0.11097829825390401)1.0:1.75172141664986)0.999992042413956:0.1952280984340676,((G900129015,(G001644645,G900129295)0.9999999767417563:0.26776954957693677)1.0:1.1002862350973228,((G001464625,((G001898485,G001898405)0.9999999999999415:0.3683889896015257,(G000425585,(G001898495,G001724695)1.0:2.124993934655676)1.0:3.2423710282481673)0.9991036812437317:0.16087277085098628)0.9999999999985315:0.3494345481102193,((G001896965,G001724455)1.0:0.9957743573982087,((G900101395,G000374125)1.0:1.8620952775250958,(G000243115,G001654455)0.9999999999999726:0.3765274575311158)1.0:2.041466094454637)1.0:1.1838012761544627)1.0:0.6305627411072945)0.9999999999992419:0.3350811504156667)0.7664565290682672:0.07204470748334058)0.9996470598033409:0.15797872111017688)1.0:0.9579541291527426)0.998060008730993:0.16687953697586302)0.9999276269806909:0.20604393933249673)1.0:1.1522646585680894)0.9997048832116262:0.16957481448804101)0.9999971887607843:0.2028263005005149,((G001567275,(G000242635,(((G900109895,(G000427965,(G900109575,G000192845)1.0:1.9274534099430949)1.0:0.8036488444134464)0.9991748171930227:0.15614763812892343,(G900109365,(((G900116225,G000757725)1.0:0.9890315687861848,(G900102835,(G000814685,G000416985)1.0:0.4917257851192208)0.8276117661522623:0.06477782814602424)1.0:0.52150256673683,((G000783305,G000143765)1.0:1.7701692846547326,((G000747525,G001006065)1.0:1.8416616677063222,(G000686625,(G002000245,(G001952815,(G000988325,(G001899705,G001808025)1.0:0.6004142720835876)1.0:0.4440930418522992)1.0:1.912054696519531)0.9999999999998763:0.3694143167420349)1.0:2.3124004450101663)1.0:0.6083205095169241)0.9998110189278588:0.1624600896182812)1.0:1.7089186457192116)0.999999999999333:0.3552046431017142)1.0:1.0609889195584545,(((G001652725,G000302595)1.0:1.9323483868668871,(G000190735,(G000799115,G000425145)1.0:3.010952741723128)0.9999999999843779:0.35882871686957357)1.0:1.6216337190081433,((((G900103545,G000422945)1.0:1.3541354907361147,(G000403135,G001730525)1.0:3.1389612942819083)0.9999999999999956:0.3861888674550052,((G000166195,G001705515)1.0:1.0926378728534976,(((G001596135,G002013915)1.0:0.7923019465110208,(G001636615,G001898335)0.8907142658362899:0.15029771891662252)1.0:1.1090501457292667,(G900142915,((G000333295,G900100945)1.0:1.2330827939118851,((G900103125,G900155965)1.0:1.999077903425559,(G900101875,G900110415)0.9999999999999944:0.38131171424336674)1.0:0.5085165087757975)1.0:0.841557232196917)0.9999999806274134:0.2576977574701328)1.0:1.1482252102411623)1.0:1.4430606930571315)0.9799457285813109:0.10357231998985206,(((G001423945,G001424305)1.0:0.9740463082404598,((G001027745,(G000258495,G000708265)0.9507726969941217:0.08844257885941913)0.9999967817536125:0.20935400342038063,(G900101435,((G900100705,G900111825)1.0:0.741454431274769,(G000633455,(G001442625,G001421515)0.7862902068345474:0.054495459293366647)0.9999999967226911:0.27413348231438645)0.9999998387112683:0.244199508127873)1.0:0.4506887092484084)0.6942340493347771:0.08705259198504132)1.0:2.164746671289981,(G001412215,(((G900107535,G000832545)0.9999999999999812:0.3709471375112894,(G900103515,(G000722885,G900112985)1.0:1.594839113012948)1.0:3.3810918849182108)1.0:1.418252093940846,((G900100435,(G000410815,G000023825)1.0:5.064937002986413)1.0:1.193273867228036,(G000170795,(G001412655,(G001721645,(G900103665,G900129215)0.9999999622541702:0.2631456413953602)1.0:1.351923541532804)1.0:0.8527288520591324)1.0:0.656425230476731)1.0:0.5692679065459783)1.0:0.8408878114341736)1.0:0.4460576598341751)1.0:1.5077105889444609)0.5345841261626549:0.024324982827778074)0.9999976420412043:0.21093354087814867)1.0:0.7253182924685675)1.0:1.2940680762050838)0.9999733915808207:0.22919279111059632,((G000020565,(G000689375,G000304455)1.0:3.6019382660952908)1.0:1.662238590138912,(G000426825,((G900113045,(G000422585,G000265505)1.0:1.6513714971630375)1.0:0.43341580269458657,(((G000379765,(G000812565,G000807855)1.0:2.769377655280012)1.0:0.5595719404793386,(G001308105,(((G001683905,(G000346615,G000348925)1.0:1.2760888633255054)0.9999746880296657:0.19906237711379737,((G000331535,G001657315)1.0:1.2906681068393324,(G900129725,G001567185)1.0:1.4642592911467067)1.0:0.607174836565108)0.5837049221774226:0.028584726099840838,((G000183425,(G900142205,((G001592935,(G001593005,(G001267955,G001592945)1.0:0.8798851035719695)1.0:0.7826067893905599)1.0:2.992992562540555,((G001747105,G001747095)1.0:1.7346900721430165,(G001592965,G900111145)0.999996475707073:0.2220566723851625)1.0:0.7464135057773962)1.0:1.9494696718683386)0.869570600881061:0.07662678367267425)0.9504524021729314:0.09655769398521095,(((G000714815,(G000325705,G000373245)1.0:2.552824684813559)0.9999425045867409:0.18163051424326157,(G000390185,(G000222485,(G001050135,G000427295)1.0:0.9516199759224873)1.0:2.781297700819442)1.0:1.0340235106527706)0.9983110606323712:0.15943551177201618,(G000265075,(((G000295935,(G000298295,G000330725)0.7588576557163768:0.15704319020643023)1.0:0.512216489444003,(G000265405,(G000473765,(G900107465,G000381545)0.8321451379121213:0.445491220984573)1.0:4.918198853844966)0.9999999993644467:0.29439703177445525)1.0:0.721233408031046,(((G000429445,G000429425)1.0:0.9288257103133143,(G000429465,(G000429405,G001314815)1.0:2.7373097755456324)1.0:0.4608132714513826)0.3362202835562572:0.0,((G900129785,G000166275)1.0:1.2660130323637029,(G001442615,(G900112005,G900116615)0.9987155756860352:0.1456995383886887)1.0:2.1084692245146655)1.0:0.5668997165780322)1.0:1.7380753503894408)0.9837642853392773:0.15365926254116943)0.9999996620272473:0.23820747818832594)1.0:1.6683534896078691)0.9827752224630653:0.12040732570855021)0.9604364148204925:0.09831275022345062)0.9999999932578383:0.2714709873302485)0.9964977807948958:0.13316288437772447,((((G900100765,G900112255)0.9999999999805076:0.3365941187965082,(G000426725,(G000014145,G000379725)1.0:2.891996469882095)1.0:0.989063732741439)0.9104334056390015:0.07365666081148109,((G001483135,((G000972495,G000715495)1.0:2.2542625077838974,(G000801315,((G000737515,G000420705)0.999999861505117:0.2798283486790434,(G000961955,(G000382225,G000576555)1.0:0.47491259155093396)0.9998504364245194:0.18810187953754923)1.0:0.4693218521203758)1.0:0.4734118039114804)1.0:0.5497265062568069)1.0:2.13544535417224,((G000473365,(G001647285,(G001577755,G001078055)0.8054170843188109:0.14354657274468585)1.0:1.8274712342811739)0.9657482840810837:0.09723084409382496,((G000373265,(G900156415,G000277005)1.0:2.2899684665933897)1.0:1.6676141034324439,((G000472485,G000973725)0.9999982222012931:0.2531668065246256,(G001611675,G900116885)1.0:3.992065713101679)1.0:1.0781434072131024)1.0:1.6907689353782143)0.9999999983319109:0.2792989375024453)1.0:1.114436787248539)0.9226350801643621:0.09022887319293312,((G001281695,(G000430505,(G001890965,G000169175)1.0:2.559590811538703)1.0:0.7017671523424085)0.9999997726565296:0.24771666823190458,((G000263195,(G001306455,G000166395)1.0:0.8154553968154483)1.0:1.0332138276860066,((G900103285,(G900115665,G000427405)1.0:2.1442309142601585)1.0:0.4677568236565749,(((G000482465,(G000423565,G000218895)0.9999932923893768:0.20208323905138278)1.0:2.6770444276604075,(G001724175,(G000566685,(G000023125,(G000428845,G000701505)0.9999999942452743:0.27875196741297326)1.0:1.4665200951887565)1.0:1.9183490102105953)1.0:1.0194353758435357)0.9999999999668193:0.3111937935563358,(G001870735,((G000383955,G000331105)0.9968700212371705:0.1308824807610742,(G000296815,((G001898575,G000374025)1.0:2.8151005325777834,((G000374065,G000374085)1.0:2.632758008737803,(G900112365,(G000974425,G000024525)1.0:0.8388907951045752)0.9999999997624075:0.2967034942677174)0.9999999999997063:0.34596733795780854)1.0:1.7014735658577755)1.0:0.7525617708202612)0.9996678845379764:0.15976792497063588)1.0:1.9708687825647262)1.0:0.41463624724393344)0.52512302083083:0.032601426314573446)1.0:1.2815536729169883)0.8696570205365746:0.07392995185967609)0.7912876976827504:0.05872184481001153)0.598065982890603:0.03844897072958876)0.9360122848799078:0.08616478924667823)0.999033562964543:0.18758074564485863)1.0:0.6481560857329582)0.9308231679768331:0.11150143004918195)0.9999933836535286:0.19276519853304191,(((G000341755,(G000981645,((G001874165,(G000621625,G001661595)1.0:1.181029307464948)1.0:1.4886574017006016,(G900116425,(G001899145,(G000194605,(G001800985,(G001802265,G001801015)0.33333333333333337:0.0)1.0:5.301645156640705)1.0:1.9669554323024563)1.0:0.619148095591345)1.0:0.9296464062148766)1.0:0.9215279524342522)0.9999999688626483:0.509405002065717)0.968091577590247:0.2044700475048422,((G001437985,(G001437955,G001439105)0.47180892568742117:0.02386748140664343)1.0:2.6563379303974224,((G000236705,(G000736515,(G001438015,(G001438305,G001438175)1.0:4.005310939851703)1.0:3.1755091225988075)0.9355795921782587:0.09889060757134831)0.9999999999999984:0.4313678036211049,(((G000709555,((G000022605,(G000262715,(G000348805,G000471965)0.8747189509322769:0.08531189938511957)1.0:2.233739713715692)1.0:1.813891997577059,((G000334405,G000093165)1.0:3.288700592164186,(G000236405,G000233435)1.0:1.3309132649592277)1.0:0.6168638758103148)1.0:3.8618986182455814)1.0:2.800172258125478,((G000265465,((G900089075,G000189415)1.0:0.8484677641524689,(G900115015,(G000382425,G900142565)0.6370078766494003:0.07293994411021218)1.0:2.207458429347144)1.0:2.083678116082906)0.9999996278806568:0.25516197621762293,(G001418685,((G000374405,G000252855)1.0:1.5952151898180338,(G000495935,((G900141665,G000301075)0.9525779028451902:0.09756524554596654,(G001747495,((G001045435,((G000023725,G000735695)0.9928437287692233:0.18111041384435028,((G000812865,G000422265)0.9992513043930963:0.192672553443693,(G000812875,G000729985)1.0:0.5086072830596016)1.0:0.4835934228940107)0.9999999999952859:0.3539894923163184)1.0:1.328066321112124,((G000426465,(G000735135,G000735105)1.0:1.948375140475087)1.0:1.8364331409819732,(((G001693475,(G000737665,G900116415)1.0:3.3129731482473166)1.0:2.689628546906105,(G001424585,((G001424105,G001424145)1.0:1.1159307364840336,(G001507335,(G001507325,G001420285)1.0:2.746459714602232)1.0:0.6005185675516289)0.9859935506228626:0.11431721562571844)0.9969955659190751:0.14988997058825165)1.0:0.5138366667782472,(((G900111495,G000430825)0.9999967814090387:0.21379497408901932,(G000430845,(G000333355,(G900129245,G000799195)0.9873396411663786:0.13427514356532677)0.6741162435966205:0.048107618489469955)0.9085723193392948:0.09227861764072327)1.0:0.5586654012548459,((G000737775,(G900142445,G000737705)0.9999999999995115:0.35048753977472163)0.9974573789504959:0.16069625635530996,((G001045465,(G900142785,G000737765)1.0:0.7642970682566603)1.0:1.329903907407329,(G001295265,(G001021975,(G900113975,G000799335)0.9999999826810128:0.26897788327000227)1.0:0.5717946479523297)0.9726679813283962:0.12206133665789051)0.9999999999999664:0.3705034648034172)0.965952984570603:0.09250513813510018)0.9999760603649543:0.206925212876902)1.0:1.1979067774033898)0.9948675462946515:0.14186424626712463)0.9999999999570042:0.32321799120715783)0.9999386107993011:0.195326015796052)0.9977608743535306:0.22523149971763995)0.9948277930965881:0.1927424612753702)1.0:2.1164577339272324)0.9999999999999964:0.4081118898766126)1.0:0.706371467784206)0.9999999999999803:0.4653615930170845,((G900116115,((G000220525,G900130035)1.0:2.3865614382181333,((G000509405,(G001027945,(G001483385,G000430545)1.0:1.6104268957868098)1.0:0.49816862943440865)1.0:0.5694988630474188,(G001439315,((G000153225,G000766805)0.9815867080200364:0.13866880175365243,(G001761365,G001280865)0.9999999999999134:0.37980805528762945)0.9999999999999964:0.41171592950762786)1.0:0.9358762633013982)1.0:1.3610274965276459)0.4420874864696136:0.0328654577166641)1.0:0.7665104944300147,((G001439205,G000173095)0.9999999999980903:0.4032623815711357,(((G000192225,(G000174755,(G000466425,(G000293175,(G900106575,G000411115)1.0:3.880417666012813)1.0:2.4743533329935348)1.0:1.2275519325618949)0.9999999999724459:0.35831080371459145)1.0:2.942620676803298,((G000220625,(G000379185,G000827695)1.0:0.5281591788306584)0.9998092178484668:0.2829393873093074,((G001553545,G900115315)1.0:5.211305989558401,(G000213295,((G000173675,G000318295)1.0:0.8417713602650285,(G000023285,(G000271925,G000318255)0.7740425557721569:0.07061431626000755)1.0:1.7983240945310999)1.0:0.9265012991344613)1.0:1.8234283576334827)1.0:1.5989162310757767)1.0:0.6698403914801055)1.0:1.6047065006226513,(((G900114085,((G001549985,(G000243275,G000297875)1.0:3.8213686371600164)1.0:3.5093803947506723,(G000246945,((G000833025,G900111065)1.0:5.111595232309563,(G000633375,(G000413415,((G000242135,G900142635)0.999999987693426:0.3585165079668753,((G001865835,G000297855)0.9816450392919739:0.1474266429116992,(G000242095,(G001481655,(G000807225,(G001485415,G000242075)0.9999999999009422:0.6061497494241604)0.9873126710315101:0.17426639122699647)0.9739176758140357:0.15833076762483964)0.9999813393276629:0.2480392184055429)0.5849788676016922:0.040967444587311976)0.8920621049806661:0.08696439160497252)0.9983708309040904:0.16492469023833292)0.9999999999957432:0.3762514344688669)1.0:3.4074558127833434)0.9999999974258588:0.3012516921737439)1.0:1.3150004691862875)1.0:2.3485550857501023,((G001874325,(G000769915,((G900115875,G001278115)1.0:4.6347289882296305,((G000378485,G000769825)1.0:5.343927877800089,(G000769935,G000422725)1.0:5.340738082431976)1.0:0.9615003380668421)1.0:0.9852093419989666)0.3570488304171177:0.01873587818747636)1.0:1.0675564796163468,(((G000240075,(G000430025,(G000498475,G000498495)1.0:0.5717922896513157)1.0:1.0524100240647245)0.7905408365496777:0.060278342113520435,(G000455605,(G000422685,(G000967805,G000686885)0.8355262939825867:0.0992775376820617)0.9958830793796029:0.16397053666523947)0.9999999999986731:0.3665062199368364)0.999999981821397:0.26679216388617966,(G000425465,((G001423985,G001899155)1.0:4.015928608057947,((G000064305,G000757385)0.7029027492810921:0.05085213128495341,((G900100375,(G000419685,G000422705)0.9999999999999757:0.3992463476381773)0.9968346271120272:0.1369451902248337,(G000253275,((G000737695,(G001705175,G000016645)1.0:2.1470185774464325)1.0:0.7967932920853391,((G001761465,G000611675)0.9999999988086444:0.29087337222311915,((G900100165,G000695795)1.0:1.8338184720598738,(G000744835,(G000425505,(G000252125,G000264055)0.9999999999999997:0.4105550555367294)1.0:0.4502668493573809)0.9999999999899195:0.32838445961930424)0.9744163880734669:0.10534488939946593)0.3884225643563285:0.007618363502857187)1.0:0.8277362879958804)0.9980204810814212:0.15641908021200931)0.9998139907843536:0.172922726869222)0.9999999806341107:0.2760518117626543)0.9999999908171753:0.28943689965733876)0.9997802807800171:0.182695959030042)0.9999520999771173:0.18291671876472762)1.0:0.5058519158875949)1.0:0.9366571502880472,((((G900116665,G000260835)0.9478151027355275:0.09241948852734724,(G900119185,((G000260115,G000300875)1.0:1.532655377431798,(G900116365,G000511935)1.0:3.813551827084502)0.99999838630312:0.2232490680943659)0.9995658875152229:0.16115897261324375)0.9999999842257044:0.2678198952976769,((G000173115,(G001438245,(G001438225,G001439215)0.9999999999831561:0.42826908390396967)0.9999996324847065:0.3225442386305386)1.0:2.3494638533047185,(((G000024125,G900115205)1.0:2.2119336801390417,((G000220585,G001306415)0.999999999987047:0.3387148844840267,(G000963865,((G001413955,G900129665)1.0:0.6999692444639486,((G001683915,G000745185)1.0:1.5748362403023677,(G000224085,(G900112295,G900142405)1.0:5.331107189371042)0.8477601147096854:0.07113335232142669)1.0:1.178411105543116)1.0:0.9249035322148391)0.6485651631069207:0.045165536636711)1.0:0.8299132232143579)0.9363415362263502:0.10015309035065041,(G000382125,(G000190595,(((G000799565,(G000468615,G000186265)1.0:2.4518079476084917)1.0:1.7361663184397003,(G001430825,(G900141935,((G000424985,G000429545)1.0:2.952743381141582,(G900129275,(G000733925,G001748465)1.0:3.5236628167357895)1.0:3.1611267053945618)0.999981317234408:0.19722659825934297)1.0:1.1532519842956195)0.9999663508900802:0.19206749903134476)0.9996614508740435:0.16013617791507115,((G000153165,(G900103215,(G900101815,(G900141855,(G000973105,G000744555)1.0:1.5493077129648023)0.9999999902787062:0.2722101111894721)1.0:0.6260433861122997)0.9999999998893025:0.3178478304899677)0.4833543647096508:0.04126238803474669,(G001020565,(G000621125,((G000744105,G900155985)1.0:0.9295538360021162,(G001865655,(G001447995,(G900105545,G900105105)0.9930393852468944:0.1340320942143285)0.5352568383585327:0.0339016123388162)1.0:2.788840868309066)1.0:2.383946330400719)0.62805315730165:0.06437447628485447)1.0:0.9059059131388376)0.9999999999999991:0.3900346129889531)0.9972241686161113:0.1468257034909794)0.9996128076454349:0.18962735738693454)0.9986375897607537:0.16484651901034253)0.999998211586796:0.23508306294681675)1.0:0.9318872726721354)0.9999999958162527:0.26832947536981316,(((G001005305,(G001005315,G000154725)1.0:0.5597977405557992)1.0:2.633081684593338,((G001280515,G000733475)1.0:0.6887353567976401,(((G001280435,G001280505)1.0:3.691786013686232,((G000427335,(G000171875,G000828715)1.0:0.7486217050505424)1.0:1.0863755779698638,(G000423005,(G000688335,((G000826645,G000797465)1.0:0.9286990276590436,(G000799465,(G000826655,G000425305)0.9999999999998569:0.37901299416644235)1.0:0.998294964009533)0.9999949333634898:0.23587589355474795)1.0:0.9015115554585166)0.1987942014153695:0.12573841350386888)0.999999988279761:0.2825358734310796)0.9999940015405161:0.2089359922086471,((G000224335,G000348685)1.0:0.5002543647867125,((G001418105,((G000422365,G000518485)0.9999999999696838:0.35330041771352577,(G000934685,(G000211855,(G000797445,G001418015)1.0:1.3480495977067612)0.9999999929946402:0.27929766286175967)1.0:0.7815506961762242)0.9999999999999953:0.40225150160805634)1.0:0.47020683269982494,((G000723205,G001439665)1.0:2.82140862563792,((G000943555,(G001971785,(G000764775,G900111025)1.0:1.5078044120531258)0.8723470815775993:0.11103144481974281)0.9106669524946903:0.07571661920921767,((G000764755,(G000283015,G000789235)0.45231609138292933:0.03604798875947504)0.991696174226827:0.118504174775473,(G001310225,(G000941055,G000425645)1.0:0.5256884125965294)0.916007966359275:0.09880037269231252)0.8517521375362711:0.08059686051026761)1.0:0.8374246022508977)0.5533001474333015:0.025973533979881135)0.7257931406140783:0.05876222777505008)0.8079232267160024:0.06330438382624468)0.9543898885505704:0.08843271742164556)1.0:0.9727504267384777)0.9999620496833047:0.19278394959539255,((G000755305,((G000831385,G001413925)1.0:2.2464557823289897,(G000332115,(G000153385,(G000755265,G000732625)0.9999999999938558:0.37074770555510705)1.0:2.347465378934002)0.9999999999998324:0.3858597143104626)0.9999935134164788:0.22990643944713102)1.0:2.279910649075685,((G001438125,((G000746845,G900102055)0.8814533494860832:0.0746054462316818,(G000429125,G000265385)1.0:2.188806152048977)1.0:0.9685631764933788)1.0:0.8195933986652911,((G000255455,(G000430645,(G900141785,(G000520955,(G000520995,G000430665)1.0:0.635643041814524)1.0:0.5083756269100219)0.8530782129323914:0.10787666381010493)1.0:1.9923329644309418)1.0:0.6893819759198289,(((G000769435,G001653755)1.0:4.675130233900833,(G000733945,(G000687915,(G000152985,G900129005)1.0:0.6448225024327634)1.0:1.552238817411242)1.0:1.6090073127271418)1.0:0.5821411993018939,((G000196315,(G000423405,(G001564225,((G000153485,G000355905)1.0:2.381254903750523,(G900099815,G000378765)0.9999872566086627:0.2283635335228404)1.0:2.241030684498279)1.0:0.8161692861889842)0.9999977649492474:0.24607465345760868)0.65727233587154:0.04158084974467381,((G900102915,(G000423585,G000424665)1.0:1.9534187992924916)1.0:1.950711761302389,((G000243235,(G000258765,G000744275)0.7874483656429824:0.06361227144039588)1.0:1.2179005116388864,(G000023465,(G001431365,(G001889005,(G000423045,(G000060345,G900105035)1.0:0.6729409282727215)0.9999999999636591:0.34256304267850274)1.0:1.9361872535187756)0.9253991512064474:0.08739820087752205)1.0:0.712958196928931)0.9999999999937166:0.3354021546980277)1.0:0.8807814951224745)0.9999999975754956:0.2775441169789075)0.9473258832451985:0.08570605134358183)0.9532077658949806:0.09673312279337605)0.9980148375931359:0.13830865596389552)0.9634951984008752:0.11665072352540752)0.957113262159219:0.11257567419314839)1.0:0.43372208827561837)0.998434046720141:0.14474808783164264)0.9443355531631562:0.14253296771854923)0.9860630396182927:0.14486125551914444)1.0:1.0845708418285875)1.0:0.6105282538827759)0.9999999999710839:0.3610765559860882)0.6569719658062289:0.04423860627670116)1.0:0.47210620232561934,(((G001513285,(G001769115,G001769275)1.0:4.809470649500817)1.0:0.7392574954702916,(G001872995,((G001769455,(G001543405,G001543395)1.0:3.2796548191644814)0.9199665847572797:0.12335622706389562,(G001543385,((G001509275,G001603695)1.0:1.6139996070489386,(G001603685,G001192835)1.0:2.3921802574957916)0.9999998890622631:0.29159474961971904)0.40936306358752445:0.010322088762584518)0.9922601008164159:0.17851251448994523)0.9131994446419494:0.09693441390866568)0.9999999999999984:0.42907124811439273,(((G001443605,G001603565)1.0:0.5511804513880998,(G001603415,(G001769295,(((G001769615,(G001304505,(G001304045,G001303955)1.0:1.1016849807727473)1.0:1.051785231980747)0.9935111700969955:0.14176070913040756,((G001769625,(G001769635,G001769315)1.0:1.324133776351294)0.9928920706757419:0.14781319601972984,(G001769225,(G001768485,(G001768195,G001768305)0.9937228649935865:0.2390128696423955)0.9998450970757655:0.2878434021080704)1.0:2.653606742460471)1.0:1.2838951973914583)0.9995290860378179:0.16274886160222504,(((G001769535,G001769705)1.0:3.494468699622213,(G001768155,(G001769435,(G001769695,G001769505)0.7610221956355346:0.2411681611894501)1.0:2.6108368260452126)1.0:0.6227814319168867)0.999999995825639:0.3019895340230674,((G001768565,G001768405)1.0:3.514484172677842,(G001768235,(G001769045,(G001768285,G001768355)0.8629100017225229:0.38296057670022976)0.7835712454634515:0.25952550296718274)1.0:3.5574554452534435)1.0:1.9863016067505783)0.896261715601789:0.10127468315906166)0.7668203560798874:0.06295816341611486)0.49959614021778165:0.05803252259628058)0.9980344646136909:0.16307286164246812)0.9383762993713398:0.0846516999557326,((G001421095,((G000798815,G900096565)1.0:0.5390209049889043,(((G000473305,(G001603425,(G001769725,(G001769775,G001768435)1.0:2.63075807091104)1.0:0.8320565837112148)0.9999999999959175:0.4320329109981635)1.0:1.7000285738592609,((G001602885,G000432655)1.0:1.4702444951299785,((G000432515,G000435075)1.0:2.5796024320499895,(G000431015,G000433355)1.0:3.0824109635916677)0.9999999902310639:0.33539972530164813)1.0:1.6482113924999786)1.0:0.6138273093863569,((G000723505,G000427365)1.0:1.6082382169650853,((G000231275,G000321205)1.0:2.0286022427348573,((G001603555,(G000786575,G900104605)1.0:4.7244336068149035)0.9999999998515081:0.45040138884822883,(G001915415,(G000311925,(G000154465,(G000265365,(G000210575,(G001941065,(G000285455,G000312145)0.8324397437794483:0.13179240578184048)1.0:1.169106291141194)1.0:1.6936454581909597)1.0:2.3159407816316677)0.999999949935279:0.29711218923453053)0.9999999835390948:0.3856416700153482)1.0:0.9963885529325336)1.0:0.6281865710128315)1.0:0.560398868330391)1.0:1.0535419852816956)0.9999625479747714:0.20312130238819323)0.9972405907356018:0.15598309224580637)0.9999991719688305:0.2725862779311212,(((G001310955,(((G001487125,(G000832075,G000832085)1.0:0.8402723627442231)1.0:4.021669194693143,((G900091675,G000379665)1.0:3.0021840962091013,(G000519105,G001915615)1.0:1.9650951557859435)1.0:1.712692593629537)1.0:1.486509881184501,((G000435735,(G001915655,G000190535)0.9980673081816642:0.17958557697507974)1.0:3.1331224702188685,((G900091655,G000433935)1.0:4.000373396429559,(G000432935,G000243215)1.0:3.5327101233308977)1.0:1.1790753768079736)1.0:0.9056870767979339)1.0:1.9206975602875178)0.9999999999999973:0.4050648516922888,(((G001660705,(G001659685,(G000517085,G000583675)1.0:2.771176901539555)1.0:0.9370319091128622)1.0:1.9749097577060246,((G000517065,G000974365)1.0:1.7101603478979097,(G000259075,(G000220155,(G000250735,G000191885)1.0:2.4410735201487617)1.0:0.621326662558587)1.0:2.556051236304722)1.0:1.0887464567976997)1.0:0.9907294122708066,(G000621705,(((G900129025,G900141875)1.0:1.3963870010562545,(G000949475,(G900111425,G000626635)1.0:3.4262770660591775)1.0:2.6520538055080998)1.0:1.2197745981473325,(G001270965,(G001768245,(G001768205,(G001769245,G001768535)0.9999999999999908:1.7692866133759964)1.0:3.7000560121194326)0.9999999999999679:0.385321995930188)1.0:0.853833144091292)1.0:0.6978779088278568)1.0:0.9234284001612757)0.9997320676261224:0.1570749318178498)0.7879451451996875:0.053737513112502966,(((G000768855,G000163695)1.0:3.4176289667352777,(G001603405,(G000183135,(G001603385,(G001898935,G001724935)1.0:1.2224699935443586)1.0:0.7173144789013267)1.0:1.413481259770413)0.715885229711424:0.1237457928434455)0.29642756557840105:0.03994557409527146,((((G000769115,(G000614355,(G000375645,(G000379925,(G000372405,G000435035)1.0:3.0317545650844315)1.0:2.6079554560219407)1.0:0.8733644449587458)0.9999999999999623:0.4524526755813374)1.0:1.173597435798878,((G000212375,(G000614585,G000174815)1.0:1.9607692343536856)1.0:1.1400036211119462,((G000768955,G000010505)0.7787487408374325:0.06404505411294076,(G000379945,((G000769075,G000768875)1.0:0.901609642499283,(G001553215,G000565015)1.0:2.5152135016416444)1.0:1.7359668102868995)0.9999999999999994:0.46932811060855145)0.9999985121459014:0.251431221147154)1.0:0.6766316553056998)1.0:1.036474846066447,((G000238215,(G001704385,(G000012845,((G000428565,G000969835)1.0:1.8068966884535294,(G000307375,G000433955)1.0:2.2400144590741773)0.9999999996908902:0.30446610468910673)1.0:1.347427631892248)1.0:0.7347733693683846)1.0:1.132772651422876,(G000010645,((G001897035,((G001261715,G000426485)1.0:1.6953219934956218,(G000213575,(G001261735,(G000711235,G000213555)1.0:1.0697111680819578)0.9999682747397074:0.19682735928275408)1.0:1.9270104439134772)1.0:0.5038592033735981)1.0:1.0489404419311779,(G900095795,((G001896655,(G001282625,G000953535)0.89586680848048:0.08868082645917086)1.0:3.4924296177399654,(G001768395,(G001602775,((G000380985,G900114365)1.0:1.5983364818746029,(G900107785,G900095135)1.0:0.6712534007706985)1.0:0.7993205810587267)1.0:1.0278533461842716)0.9921759762623723:0.16250280667620912)1.0:1.2895993470894256)1.0:1.8792812808877315)1.0:0.6324628034378715)0.959200246432122:0.11235768419132505)0.8989707805338563:0.1790734634353083)0.5135501988659095:0.06503161331809258,((((G000296465,G000512915)1.0:3.4049391880639512,(G001403595,G000803105)1.0:3.6740241016407356)1.0:0.524780175146238,((G001701295,G000437495)1.0:1.0468347672985683,((G001689645,G001689415)0.9999999985532012:0.3306309607971555,(G001701115,(G001689425,(G001941205,G001689655)1.0:5.2221560055824785)0.3876296264722512:0.006423720824557534)0.9999999999666155:0.3424291294905585)1.0:0.640919256426918)1.0:1.3368222285192353)1.0:0.4335632512174244,(((G000212915,G000375405)1.0:2.353667819948554,((G000312445,((G000613805,(G000438395,(G000436135,(G000438035,G000012825)1.0:1.6328183610781641)1.0:1.6714965837659388)1.0:1.3983433325539216)0.9999999999118471:0.3327886584794109,((G000434735,(G000190575,(G000436795,G000154845)1.0:1.5926142568977004)0.990549451225539:0.1246167760401546)0.9999681523252048:0.20319817420451064,((G000374585,G000436055)1.0:3.2130869961693183,(G000157915,G000187895)0.9745127206358526:0.10796469654023272)0.9985327574672233:0.14568000550664928)1.0:1.4694524268040232)0.9999492527693805:0.21016896221087908)1.0:0.5260341800321174,(G000428125,((G900128475,((G001318345,G000315485)1.0:1.9609601157087873,(G000154525,(G000154205,G000195635)0.9999999999998291:0.36998189126678344)1.0:0.6913619318191347)0.9971170689431861:0.2257212661463293)1.0:0.827549920501941,((G000499785,((G001915435,G000381365)1.0:1.1358305020108705,(G000434095,((G000599385,G000009925)0.3920224571511838:0.010572213792425685,(G000598465,G000598965)1.0:2.043103220611414)0.8817704704619818:0.0852652993214827)1.0:3.338598184539391)0.5704221242605133:0.04918334091621926)0.9980705838609084:0.1438709920566281,(G000517545,(G000511775,(G000614145,((G000433375,(G000437995,(G001314975,G000011065)1.0:0.5828901303610872)1.0:1.8615273637711502)1.0:1.2516533598794002,((G001915455,G000433575)1.0:2.2122958093371414,((G001915495,G000436855)1.0:1.3536388069787861,(G000436435,(G000159075,G001314995)0.6045067269382347:0.080795136449677)1.0:1.6560285134625568)0.9999999435884714:0.26396395230142655)0.9999999993372368:0.2912270558853376)0.9999999999685725:0.31780427164925334)0.9999999999999968:0.41288827336332096)0.5351495391969946:0.0306167445492946)1.0:0.7290077848292607)1.0:0.43120531778109866)0.9999999999999961:0.4015004040445992)1.0:0.8007780068854126)0.9999999999999184:0.3884480308738918)0.9998022050611377:0.23956478684190124,(((G000436895,G000205165)1.0:3.4270755820157204,(G900102385,(G000702225,G000702285)1.0:4.164077900236772)1.0:3.799249267700555)0.5119381055792417:0.03422372236435062,((G000318095,((G000159995,G000234115)1.0:1.0581702886447648,(G000437675,(G000434455,G900106785)1.0:3.742000330925397)1.0:1.9866630447822313)0.6745544119967664:0.09385809712400803)1.0:1.2905521224113623,(((G900107705,G900115435)1.0:0.8299545676885917,((G000621725,(G900100635,G900104295)1.0:3.3129194995169637)1.0:1.115934492456141,((G900110895,G900107065)1.0:5.209651480896026,((G000746155,G900110085)0.9999998041122594:0.2547839962501773,((G000702825,G000619985)1.0:2.8932965604778347,(G000687715,((G900112275,G900142855)1.0:0.9530413532378761,(G000025925,(G900102205,G000701965)0.38683860873181125:0.008818597140010745)0.9999986782486594:0.25437547663224663)1.0:0.5043127551467032)1.0:1.2858904142067415)1.0:1.6105458658687077)0.9999996643342499:0.2506547110762103)1.0:0.8454011423825452)0.999160812736286:0.15535474842308222)1.0:1.7577229272739088,((G000585355,(G000834015,((G000436595,G000433175)1.0:1.0262545491883512,(G000436695,(G000431195,G001275135)1.0:2.6607487666914555)1.0:2.0475548700494546)1.0:1.8480312853407985)0.9999999979196935:0.3312133358069569)0.987674320458322:0.12420135460890681,(G000146675,((G000431935,(G000434975,(G000437535,G000235885)1.0:1.3397743454849975)1.0:3.8936427423731743)1.0:0.47132462203685177,((G000379965,(G001444445,(G000614205,G000378085)1.0:1.9692709945260984)0.9998596348116928:0.19736994747569836)0.9984079903559232:0.15929916023334348,((G000185145,(G000177075,G000455445)1.0:2.5017658594984558)0.9999999673398572:0.28584160431500993,(G000436915,((((G000262545,G000378745)1.0:2.4038262266952595,(G000613925,((G000193395,G000191065)1.0:1.9753777242631256,(G001262015,(G000144405,G001683355)1.0:1.1402115915371733)1.0:1.0416624670899302)0.9999999999999866:0.4163988917699561)1.0:1.8013548101689536)0.999999652410006:0.2596640160477726,((G000614065,G000614105)0.7157539717832625:0.05824412967846141,((G000430525,G000688375)0.5212493925998374:0.02961394565532911,(G000613345,((G000220235,G000220255)1.0:0.8210420520155596,(G000614025,(G000261025,(G000439065,G000519165)1.0:5.001706663351952)1.0:2.2415030157757094)0.9999999058134234:0.28245664341807647)1.0:1.5871087037857272)1.0:1.8086853529534717)1.0:1.2647895688723527)0.9999998420423128:0.2643503904943264)1.0:1.512718022672885,(G000762865,((G900111525,(G000218235,(G000242335,(G000758925,G000160535)1.0:1.2498010041656973)1.0:0.8104091723770649)1.0:0.972538510315911)0.9999821536330306:0.20901583845069988,((G000426585,(G000373185,(G000613785,(G000382385,(G000185845,G000613505)1.0:0.5845395486273847)1.0:0.7450015347314914)1.0:0.6116243814257613)1.0:0.8274474852696609)0.9999999950851405:0.2946084942711594,((G000184945,G000287635)1.0:4.252431823382777,(((G000424185,G000426565)0.981625564495465:0.1338371478545449,(G000179055,(G000424605,G900103315)0.9991186605375326:0.19716806491094924)1.0:3.200185246220278)0.9999998513764149:0.2561905110002593,(G000435635,(G000431915,(G000157935,(G000436035,G000434515)0.9999447037385251:0.2389877011279314)0.9979976231111439:0.1515565372518485)1.0:2.3069394735428252)0.9994738665042133:0.1804407174850219)0.598719674330755:0.04225958522950897)0.9446846405925441:0.0882960479621689)0.9515907575707325:0.09941593191609253)0.8255723125548967:0.0722166091828067)0.953157746994415:0.1363925801363769)0.9981938008270634:0.17875508746288354)0.9991542334581189:0.16811964412098612)0.9964050973025813:0.17670066545158852)0.9466880803818208:0.08982311555515096)0.9898246335283885:0.1326588804756218)0.9999999982483011:0.31628035126235593)0.9994952799217384:0.1638447500764207)1.0:1.40742330081223)0.9998091959247339:0.17329028303532487)1.0:0.8836867921518218)1.0:1.0848348572315898)0.9886857169789995:0.1104171574699224)0.9999999999999993:0.38738674804643924)1.0:0.7924937320420359)0.999999733238169:0.22652728674474562)0.9948216935945472:0.11861030123446926)0.9999999999999994:0.3960457793780816)0.999999998353387:0.27664697158311974)0.19683781855496232:0.09642473178322242)1.0:0.9650702511498732)0.9999999926541286:0.26125880405333435)0.9621183450363806:0.1202911252324859)0.9999995698141311:0.21812563221101702)0.5038922976597667:0.024801974547922316)0.9999719028729641:0.2292077215395228)0.9425390945868332:0.08588054269344726)0.9976386700596508:0.12811651813996222)0.07665240463719622:0.03821995905194337)0.4676072797873959:0.030951590448124257)0.3250689694580043:0.0)0.9898271212509026:0.12696832573254668)0.4127583811612848:0.011528756875103309)0.35894669080838854:0.003734286995263702)0.7265498059385722:0.04613102606160815,(((((G000989975,G000989255)1.0:3.710424986834662,(G001468925,(G001468855,(G000989955,G000992305)0.6673223787484079:0.057821173115874654)1.0:1.0884653436740725)0.9999861719493048:0.30192173138890455)1.0:1.5706604610229882,((G000513475,(G000996695,(G001000065,G000996275)1.0:2.881582056848668)0.9999926490999012:0.4030090509853162)0.98531151800813:0.21682813312866378,(G001772305,((G001771315,(G000991965,(G000991385,G000991575)0.9999999529652609:1.8971199848858815)1.0:2.9550616909501413)1.0:0.8244893858005485,(G000989525,(G000989195,(G001468885,(G000385635,(G001468845,G001468865)0.9999999993910449:0.5096105685137258)0.9223993070049653:0.1419655221915634)0.9879184722553357:0.18753857794054188)0.9889088813793421:0.18865373688289588)0.9544917719854951:0.13356249627766226)0.9199819874483678:0.13763280921408902)0.9833055895745548:0.19239019725003392)0.999999999999985:0.6076681915273154)1.0:1.8536483594726376,(((G000469585,G000177635)1.0:2.1377860259842256,(G000487995,((G000010985,(G000183405,G000218625)0.6782491434998531:0.06202595337197559)0.9999999999999796:0.37931208549218703,(G000025725,(G001603805,G000421105)1.0:1.3746636410826654)1.0:1.3777907552684292)0.9999999809364121:0.2892502549454712)1.0:1.370290615765428)0.9999995430041078:0.2330180564308238,((G001547735,((G000980755,(G000404705,(G000404605,(G000404665,(G000403075,(G000404685,(G000494225,G000402115)0.9999999999999385:0.5576669103300677)0.997464830912261:0.18783928719120005)0.7095526385721144:0.0977542052725222)0.2825153926410134:0.0)0.8478206718051631:0.10539373378295017)1.0:1.5496625490805636)1.0:1.893041612831015,(((G000421485,G001968985)1.0:4.82742445311741,(G000185805,G000191045)1.0:0.9062762653588236)1.0:2.37672441332637,(((G000021565,G000703085)1.0:1.8188792508030729,(G000173615,(G000619805,G000021545)1.0:2.7759400687172056)1.0:2.451717876861958)1.0:2.217557516936116,(G000020785,(G000008625,((G000164905,G000010785)1.0:5.254017107651465,(G000025605,(G000512735,G000702425)1.0:2.5222152309355934)0.9999999999999878:0.41438822643654327)1.0:1.9511353046586664)1.0:0.8333935567947321)1.0:1.6439329297663845)1.0:1.1124660071131793)1.0:0.7159909658515687)0.4498919660856511:0.08503460665261661)0.9996237153541894:0.1687317670194432,((G000517565,(G000744435,(G000420385,(G000194135,G000526195)1.0:2.3290231464665876)0.9999999999916337:0.3503250062660382)1.0:2.452575878055621)1.0:1.8073724426612554,((G000170735,(G000021725,G000523275)0.9406828646832982:0.09141097233250194)1.0:2.806693684594116,(((G000196135,((G000687535,G000158455)1.0:1.216077819562297,(G000765745,(G000162575,G000155495)1.0:1.7626873256157407)0.9996516733546378:0.17589441274125736)1.0:3.7155487586629863)0.9999999999957884:0.35798720166628933,(G000518225,((G000765665,(G000349975,(G000763135,(G000007905,(G001460635,G000762845)1.0:0.6056308888456451)0.9999999974806314:0.31236741951469904)0.880406140427714:0.07556152454288335)1.0:1.2094802076077469)1.0:2.152638582456646,((G000762875,G000686565)1.0:2.0575161409798053,((G000091985,(G000509365,(G000507865,G000507845)0.9999997949821333:0.2726139401961898)1.0:2.2400694048617855)0.9989681922988981:0.18187038381067383,((G000200595,(G000237285,(G000187625,(G001283065,G001282945)1.0:2.8830840087530007)0.9999999999999994:0.4789119214853668)0.9999478545061072:0.21260383974901023)1.0:2.852614405580918,((G000259255,G000259275)0.9999800786027827:0.3148207800510789,(G000009305,(G000740095,(G000274945,(G000008525,(G000274045,G000274085)0.7645308543706204:0.05737352541983376)0.5729378554897109:0.0748901486207194)0.9999809701316413:0.2250603942255591)1.0:1.453743437613981)1.0:2.6517204267201335)1.0:3.551951039562616)1.0:1.761908228497248)0.9983215161795052:0.1628504094882787)0.30865607490304026:0.0)0.6705065863194797:0.09018597118802639)1.0:0.7588458502382803)1.0:1.0197767774918054,(((G000597725,((G000789415,(G001548055,G001602955)1.0:0.7095860778171079)1.0:3.417271533887453,((G000024885,G000265295)1.0:0.8637935537296316,(G000813345,(G000568815,G000743525)1.0:1.2874157991485893)1.0:1.215916927533397)0.9999999999341292:0.317738072592915)1.0:2.871895555021646)1.0:1.488845646306125,(((G000705255,(G000017465,G001298465)1.0:0.9317236446627691)1.0:1.6636045242692203,((G000736415,(G000495505,G001643955)0.9999999999999988:0.42966284262051935)1.0:3.188767296697389,((G000597805,G001190755)1.0:2.037402533504208,(G001190745,G000017585)1.0:0.7967440112912119)1.0:0.5730764580434594)0.9697207938255082:0.13054898378507107)1.0:0.6450587088916869,((G000019205,(G000816185,G000816345)0.9999999999734387:0.3632713818752806)1.0:2.8099771865828345,((G000621005,G000620965)0.7335371009819959:0.05424719240260697,(G000509875,((G002019865,G001497255)0.99999991695484:0.2888677097011248,(G001483845,(G000314405,G000583775)1.0:0.6108457080117389)0.9999999999913639:0.3572441597490902)1.0:1.3263282775685568)1.0:1.552595841579491)1.0:1.1437679913214396)1.0:2.6850959900270857)1.0:1.2900613466303301)1.0:0.4972285563796644,(G000010325,(((G000935065,(G000092245,G001655195)0.9999999948792249:0.28246128557032674)0.9810470106587857:0.10995522912376297,((G000014025,G000284235)0.9999806740368682:0.2901334869323574,(G000585195,(G000585155,G000522465)1.0:1.1874817905872597)1.0:1.3892045740493524)1.0:1.4909665558211278)1.0:1.8246371857374084,(G000276965,((G900115615,(G000186245,(G000830175,(G000375865,(G000296775,(G000987835,G000010345)1.0:2.947091888373226)1.0:0.9100042198691707)0.9999999999990694:0.6951028138085589)1.0:0.4640075048954957)1.0:1.351158198155734)0.9998244506283173:0.17366706670628768,(G000830255,((G000747095,(G000183725,((G001829555,(G001830745,G001830725)0.9926526816761996:0.28882239835243423)1.0:2.2846898960787727,(G001830715,(G001830665,(G000310245,(G001829605,G001830685)0.9999500316832486:0.30321550759326027)0.9999999999989196:0.414468826772184)0.9775224318040648:0.1503448585258901)1.0:1.4427312188996186)1.0:0.474500523032458)1.0:0.9141571833270382)1.0:2.009024611241962,(G000147355,(G001829625,(((G000445475,G000242915)1.0:0.6583325742808394,(G001871315,G001873135)1.0:0.9932929990263945)0.9998726312564007:0.17526286031120564,((G001829695,(G001830805,G001829785)1.0:4.521788577049036)1.0:3.0013787016239655,((G001829775,(G001829715,G001829755)0.999999796343526:0.36079109417304256)1.0:1.621567152713599,(G000012965,(G001829705,(G001830775,(G001829655,G001829675)0.9999905326980815:0.3554660968841954)0.996220470837079:0.21999724562484477)1.0:2.79048186970315)0.7259478442187935:0.05408709394735397)0.999990310343386:0.20588834558753616)1.0:1.3071683549226076)0.534855625148565:0.0713009466822606)0.9990710369374145:0.16290011294581497)1.0:1.6343820296203329)1.0:0.6968654292283604)1.0:0.9855746230466363)0.7790333699554147:0.1581075277661076)0.9964863257211597:0.17439572067416861)0.9933506368590371:0.17578626763721905)0.9789282384127684:0.13655294179877633)0.9999993039131656:0.22466644446390652)0.9999999997484373:0.3234764184343648)1.0:1.4809633704929115)0.999961478002457:0.191755642407359)0.6865977210562888:0.04524511744011552)0.9663832416501654:0.12310380637617432)0.3823162631291918:0.060624553553638785,((G001781965,(G000224765,((G001627915,(G001627895,(G001627675,(G001469005,G001627685)0.33397938317798376:0.05675933290861702)0.9787535370891002:0.13398402366417989)0.3674677178243415:0.012092954069382222)1.0:1.2411124981184403,((G000484715,(G000213335,G000213355)0.7888450441625704:0.10824600686303759)0.9999999999907603:0.6236979957903016,(G001627975,(G001627955,(G001627765,(G001627755,(G001627835,(G001627815,(G001627735,(G001627845,(G001627865,G001627795)0.8349187214543229:0.102692972500059)0.749862286631621:0.09120516740681976)0.8127133082373412:0.08830519545068849)0.957411756883461:0.14312892545822134)0.9996875828245813:0.2220270230382165)0.9999979133241538:0.29017159067952697)0.974168145428371:0.1405787801181204)0.9999784864829251:0.2594732387276108)1.0:1.2867493426911323)1.0:1.2211640497201766)1.0:0.6006956053810977)1.0:1.1984742705668663)0.9999999999186264:0.3760038709019851,((((G001780385,(G002010715,((G001775695,(G001773915,G001773925)0.9999999915944942:0.5672672013998299)0.9999999995219675:0.4495936772472056,(G000398345,(G000398305,(G000405625,G000493965)0.9999999999999738:1.0157217100500657)0.999999944096194:0.8487551827380394)0.9999998960754736:0.515483275625262)1.0:0.7808013510960263)1.0:0.9634224753678075)0.9999999999999745:0.3992566838059903,((G000687145,(G000242615,G000428885)1.0:1.58385666394619)0.9999143927801843:0.1921290671816426,((G001918335,G001920795)1.0:0.9579709485057921,(G001919385,((G000226295,((G001918905,G000820845)0.9996744507728217:0.22691433763345703,(G001464665,(G001567505,G001464455)0.999987266966007:0.21911170882625008)1.0:2.196980557704728)1.0:0.9615298076462996)1.0:0.7266291292389702,(((G001919435,G001920835)0.9999997277562175:0.6596435880056627,(G001918885,(G001920875,G001919455)0.9891040105836145:0.17784344527057713)1.0:1.5484039618079561)1.0:0.7350417858200919,(((G001918395,(G001919445,G001920815)0.4692740986416672:0.0319367950393262)1.0:1.0521445978035888,(G001914735,((G001919715,G001920375)1.0:1.0651251671020088,((G001914775,G001917435)1.0:1.345326800362871,(G001920155,(G001917455,G001914785)0.8437709849410745:0.1570612272433216)1.0:0.8908673173296118)1.0:0.8026218437574119)1.0:0.812666816081304)1.0:1.2639020496336673)1.0:1.16756047607753,((G001767145,(G001767075,G001767115)0.9999999999279091:0.5988731297936598)1.0:1.0975252045663866,((G000014905,(G000702445,G000381625)0.9999980067907291:0.2194864335120662)1.0:1.4760520203841243,((G000014005,(G001920165,(G001917825,(G001917495,G001918935)0.762501090124234:0.13514846935413294)0.9999999909372341:0.6281476300563509)1.0:0.7926440255335041)1.0:0.5102033279189281,(((G000620725,G001449115)1.0:1.8483084520383666,(G000381585,(G000688455,(G000022565,G001006305)0.9956200384579539:0.15912105385027075)1.0:0.8300735137933122)0.9999999857824039:0.26510754356165966)0.9999998510030517:0.2343359106603983,((G000179915,(G900105625,(G000800015,G900102185)1.0:2.925371954063864)1.0:2.1390911342046732)1.0:1.4265606059194498,(G000178955,(G000178975,((G000381605,G001725305)0.9999979361558142:0.3546463639019685,(G000745965,(G000688615,G000421065)1.0:0.42314141342786105)1.0:1.3538247113616437)1.0:0.46621458523992493)0.9999999981647721:0.2922235574329857)1.0:0.4859413920899713)1.0:1.4712603111821176)1.0:1.6920258950469262)1.0:1.0056697506509884)0.8489389089447976:0.08780960369859094)0.7477828174266207:0.05051457705267321)1.0:0.5177910147340667)0.9999999996497269:0.2951145632019125)0.9995777516079766:0.21714484150152927)0.9330838991386761:0.13893791951880233)0.999712056828713:0.18455117320281988)0.944356305006237:0.1119545651204637)0.9999998142147482:0.23037524792763422,(((G001799195,((G001798655,G001798605)1.0:2.179816175223792,(((G000024805,(G900112715,(G000737335,G000170895)1.0:2.0202676561949073)1.0:1.3439496994764377)0.9999999995425223:0.29253501371100193,(G000737325,((G001263205,G001931505)1.0:0.6359197068148935,((G001312805,G001931535)0.9999999995464045:0.3286289527719812,(G000067165,(G001189295,G000601485)1.0:2.4539166472269702)1.0:0.4874183114235842)1.0:1.1733900256311365)1.0:0.7685428197061698)1.0:0.8034005636080973)0.9999922171209372:0.1950262549735248,(G001917705,((G000017505,G000022145)1.0:2.0696770526135015,(G001263175,((G000335475,G001027285)1.0:1.4077681032180887,((G000165485,G000737315)1.0:1.2348751602613495,(G000255295,(G000331735,(G000219105,G000012685)1.0:2.8367615366072285)1.0:0.9157978775224994)1.0:0.9228591406746952)0.9999999902498946:0.25978794508103104)1.0:1.8186498588978546)0.9283009865946037:0.08146184994810411)0.9996762213912218:0.25536113793133614)0.9999995153920153:0.374028544619015)0.8807864739227039:0.09523549182018626)0.9999999995195584:0.33507592170472217)0.5662570637054691:0.03306301677905688,((G001907975,G001748245)1.0:0.4665987446105813,((G001464715,(G001464795,((G000348725,(G001771815,G001769935)1.0:4.077705677092539)1.0:1.8977396295586213,(G000525675,(G001592735,((G000786105,(G001592745,G001592755)1.0:1.7857783988886133)1.0:2.335039200649903,(G000317895,(G000691605,G000196175)1.0:2.010448670192884)1.0:3.2082524070498417)0.9998895494826846:0.1885036805938153)1.0:0.6245331812566741)1.0:1.8854210386574721)0.9494608314060313:0.09691855757708627)1.0:1.1762672644126133)1.0:1.502960336113099,((G001770165,((G001769835,(G001770075,G001770175)1.0:2.237718263152032)0.4202750960820525:0.04671169911578798,(G001769915,(G001769475,G001769805)1.0:0.9585234954974281)1.0:1.5918162159899312)1.0:0.9542321673387851)1.0:1.0659889937679403,((G001769855,(G000210915,(G000447755,(G000443995,(G000447795,(G000447775,G001874305)1.0:1.4623160517074536)0.9999973899830423:0.24040357148092548)1.0:1.2491298465744143)0.8597929049392206:0.0881394089900324)1.0:1.2685911637370086)0.9957879721967595:0.14070060790083366,(((G001770085,G001771845)0.4444444444444444:0.1053605156578264,(G001770125,G001770035)0.7192982456140349:0.2876820724517809)1.0:3.991476789310045,(G001769975,(G001770005,(G001769995,(G001770105,(G001770015,G001771825)0.5359738666364112:0.10535301295456313)0.9999898611561212:1.0444576728718853)1.0:1.490212910826187)0.9999999999963711:0.5845728291044016)1.0:1.730656496914234)0.9999999394684624:0.28257862638391484)1.0:0.9604564228268176)0.5249015939302795:0.02474924412500848)0.9998526220736891:0.1729942974296936)0.9994819702726463:0.14856023371542418)0.9213831918443854:0.07565824101206595,((G001790695,((G000522425,G000522445)1.0:1.8657406127882974,(G000739515,G000739535)1.0:1.3268498201391081)0.3281033242973373:0.037767465791087834)0.5460912425912892:0.030822361830128212,((G000284315,(G000755505,((G001186405,G000262365)1.0:2.5820463702211884,(G001280545,(G000299235,(G000695975,(G002002505,G002002665)0.3925446794923092:0.008953998130063418)0.9663116086703792:0.13420106375392504)0.8878000090511872:0.12180993046509175)0.9996702911453081:0.20727124422988438)1.0:1.0415600062643953)1.0:3.37394782950001)1.0:2.353710777528743,(((G001643535,(G001914375,G000091165)1.0:1.3623169959734445)1.0:1.056836788913377,((((G001790645,G001790715)1.0:1.3883390878700554,(G001788635,(G001790785,(G001790675,(G001790865,G001790855)0.9999959016939073:0.569878990065503)0.9661898639590698:0.24210456395546157)1.0:2.8462983491364633)1.0:0.6696543426255969)1.0:1.5483564001962098,((G000341545,(G001803615,((G001044495,G001044505)0.9999999999998544:0.9458627692263701,(G000375745,(G000375765,G000372225)1.0:0.9996824060197932)1.0:1.150829943014214)1.0:0.8433614536347042)0.8287176858064763:0.07151270039831809)1.0:1.407330373932912,(G001803565,((G001804965,G001805005)1.0:1.1772177256519254,(G001804905,((G001804945,G001803525)0.7283921061883354:0.10595863722050768,(G001804975,(G001803535,G001804915)0.6119131384125774:0.07546911094473951)0.8016122735120131:0.12619453010209988)0.9785721265872758:0.22299843628840463)1.0:2.4031009401785344)1.0:1.6249041762341527)0.6524959377516167:0.17206440729766498)0.9999999999769227:0.3346255122768552)0.9944765992029098:0.12280962338440006,(((G001803815,(G001805165,(G001805025,(G001805205,(G001803925,G001805235)0.7225469154826184:0.07664135262178888)0.9907294053840174:0.1674221759970944)1.0:2.0721907094716903)1.0:1.6261402822394004)0.9999998543431483:0.31200853100638226,(G001914935,(G001643555,(G001917575,((G000196815,G001724505)1.0:1.4138825415331733,(G001273775,G001464735)1.0:1.1224644152493537)1.0:1.2148204173655786)0.9999999999963478:0.6713857045895766)0.999982037495978:0.3371700012167851)1.0:1.289928870341057)0.9999938414794638:0.2168944686304696,((G001803845,(G001803705,(G001803765,G001805085)1.0:1.6805752754095573)0.999999599793:0.3296929462719527)1.0:1.1773043727160448,((G001803885,(G002010775,(G002011735,G002011715)0.9987346560953742:0.32567875005219493)0.9993174631357388:0.27010009087947007)0.9999999999999863:0.4654889046260622,((G000020985,G000423865)1.0:3.7573688777523784,((G002011745,G000714715)0.999988063824163:0.22140617389901193,((G002010755,G002011795)1.0:5.239981789535066,((G001803685,(G001803605,G001803635)1.0:1.42364465889863)1.0:1.4322531329297619,(G002011815,((G001803645,(G001803785,(G001303745,(G001805135,(G001805125,(G001830135,G001873265)1.0:0.7428115687346416)0.8706355591813624:0.11037508074152316)0.9999937452299655:0.33331501015274945)0.9998375043081046:0.24026738007681692)1.0:0.8822892529897188)0.38632876018957846:0.0296323222303762,(G001871685,(G001805185,(G001803955,(G001805295,(G001803715,(G001803945,G001805105)1.0:1.150683963191656)0.9999999997428156:0.4289686197476534)0.9999999434398089:0.3255349459449924)1.0:1.5883672432719345)0.9999999999999887:0.4785561110331432)1.0:1.9860487623769907)1.0:0.4484913665362151)0.999983453731347:0.21999664351120338)0.9999999999991632:0.3838048122470252)0.535620116803117:0.03576339123166688)0.8832304668565982:0.07724062077935111)1.0:0.48880816739720206)1.0:0.8955919889252092)0.9404070559738678:0.11497335334811674)0.9999999990726472:0.2752091747279359)0.9936738990510192:0.121712271630024)0.9598642326079562:0.10947721783609539,(((G001798265,(G001798105,(G001798475,(G001798315,(G001797335,G001798085)1.0:1.718401280849761)0.9993149035846902:0.33177739231700537)1.0:2.2212373034388615)1.0:1.8677874453398362)0.9999999996747331:0.3704880790200855,((G001795505,(G001798535,(G001798235,G001798715)0.9502799334755181:0.15415149849107493)0.999999859660381:0.3974329364109)1.0:3.233887722507958,(G001798395,((G001799065,G001798185)1.0:4.130316177214299,(G001799115,(G001799095,G001799015)1.0:1.8720645815021988)1.0:1.2774664569807876)0.9999055260460997:0.25319651810240146)0.9999999999999827:0.5626650707279413)1.0:0.5895572286325563)0.9999999219433982:0.26183390446428234,((G002011845,((G000526155,(G001443455,G001798055)0.9999999999999986:0.8803826304453426)0.3921419780396024:0.014663143360128044,((G001775245,G001443445)1.0:1.6399026264598668,((G001798805,(G001918165,G001797435)1.0:0.9556029718633047)0.6234729048701626:0.03930335816669223,(G000512235,(G000266945,((((G000384395,(G900142125,(G900107645,G000711225)1.0:0.7060216323807422)1.0:0.9219716948581463)1.0:1.2816153297523676,((G000167355,G001751155)1.0:1.602242740009524,((G000820505,G000827125)1.0:1.6396255169329694,((G000012885,G001751225)1.0:0.829804477811799,(G001278055,G000472285)1.0:0.8016949042438545)0.7813222592477432:0.1283728982504037)0.9999999998808278:0.3042502150192517)0.4834185606798632:0.020717948739971882)1.0:0.9649689436853283,((G000020385,((G001802645,G001802095)0.9999997089354397:0.2746441555390661,(G000015045,(G001802615,(G001824455,G001799505)1.0:1.2277479943461271)0.5725305430887219:0.056132819946332776)0.7552958005878191:0.08598953456293408)1.0:0.6423398314710592)1.0:0.9881862107281223,(G000813145,((G000007985,(G000817955,G000012925)0.8649190720942075:0.09521619721770883)1.0:1.4808029083269487,(G000020725,(G000022265,G000016745)1.0:1.3873286075070361)1.0:0.5111308608331561)0.8141484911295456:0.05963904127671033)0.9999999999999902:0.36936741860661854)1.0:1.289160199548318)1.0:0.9682112040343368,(((G001798415,((G001798015,(G001797505,G001797465)1.0:2.434156787831655)0.9997837004360212:0.20886516852263068,((G001795535,G001798975)1.0:1.2152087011863888,(G001798425,(G001595385,G001795545)1.0:3.3557350075853964)1.0:3.5964353210798845)1.0:1.3748274841353127)0.9999999999999989:0.471751729973326)1.0:1.0829703031603761,(G001797495,(G001799025,(G001797515,(G001795495,(G001797595,(G001798625,(G001797585,(G001797665,(G001798485,(G001806225,G001798155)0.5391308332699593:0.05405922289626941)0.792401977895226:0.1113710151336778)0.5702975560135972:0.04620368194630412)0.840968432988242:0.10892344702712814)0.8135818689680092:0.14888489294301033)0.9961948030138157:0.28140618785744587)0.9998657388714004:0.3367899492671263)1.0:1.658456192666876)1.0:1.3668657160653164)1.0:0.8145865468717896)1.0:1.394125329918946,((((G001797935,G001797745)1.0:1.6475219614587149,(G001797895,(G001798855,G001798755)0.7605056006509787:0.08518468928870705)1.0:0.8342674340047707)0.99999999999269:0.35384063769970536,((G001873905,G001302765)0.9972380718320353:0.2263770827822621,(G001304105,(G001797735,G001798005)0.9999381796761178:0.3368087050874741)1.0:1.0022066217601457)0.9262947503611062:0.08580794455047688)0.9993088407816354:0.1533293946693351,(G000485155,(((G001797845,G001798915)1.0:1.6354949921350708,((G001412345,G001683985)1.0:1.4281147083248158,(G000747625,(G000816445,G000753945)1.0:2.3550075430070456)1.0:1.115382666795849)1.0:1.3849534683338947)1.0:1.401291243150116,(G000013405,(G001873675,((G001829875,G001830855)1.0:1.4615545255968843,(G001873745,(G001829835,(G001797945,G001830835)0.7743780091646817:0.12955913854919204)1.0:2.2081122965803175)0.8032838465752039:0.07241673065866418)1.0:1.2913223822521416)0.9985159239868575:0.16520767446430346)0.9999999997854463:0.31722833156918984)0.9999979544415478:0.3634383658721535)1.0:0.8960200458861551)0.9996943223076799:0.16733166277639225)0.845192605565363:0.07997567543389825)0.9006852143844024:0.08585457661328544)0.5523323745329906:0.03725805053379986)0.700953453949714:0.08099973187609086)0.756108470079703:0.05533492140460986)0.19221571150554517:0.056338646750146756)0.2697314220172621:0.007878590206130083)0.5793424594455434:0.04714748619112494,((G001311565,((((G000024325,G000620765)1.0:0.615006748539329,(G001748225,(G000023225,G000428825)1.0:2.3997821507178223)1.0:0.6710588126626208)0.4722252865734128:0.042533394261961954,((G900104045,(G000445205,G001507915)1.0:2.9276919495806175)1.0:2.512090628870049,(G000174435,(G000934755,G000686525)1.0:1.9332511289217886)1.0:1.8275299317014964)1.0:0.43481578299737345)0.9997488055925859:0.17881710297655876,((G000934745,(G000519265,G000717475)1.0:1.5792584287006488)1.0:2.383602875844112,((G000468495,(((G000482745,G000012665)1.0:4.70662095748783,(G001672295,(G900129975,(G000422525,(G000384815,G900142115)1.0:3.097084767814277)1.0:3.0073131241959583)0.9999999652547484:0.2552960659527662)1.0:3.2031584854428887)1.0:0.9041732517825529,((G000430005,G900143255)1.0:0.6515911005930302,((G000021385,G000195755)1.0:1.1808303589668452,((G000701705,(G001975945,(G000331715,G000055945)1.0:3.120895416507997)1.0:5.111987788356531)1.0:1.2495380208094153,(G900116045,(G001553605,(G000420465,(G000022125,G900119095)1.0:3.9457402237859927)1.0:1.1435645528320906)1.0:0.9608176723486941)1.0:1.8653254951564764)1.0:0.6509100112321411)0.9999999786646218:0.27186502273054997)0.9986845890010816:0.15669945219481476)1.0:0.9791842369887118)0.9999999982363862:0.285087055489046,((G000429305,(G000429325,((G000010665,G000526455)1.0:1.3750815175769824,(G000245055,(G000702665,G000179555)0.999999999999834:0.3602769299369093)1.0:0.46076941226946616)1.0:2.2475090895516954)0.9556479784739266:0.0901158402512275)1.0:0.778761222299541,(G000519125,((G000212675,(G000711295,(G000422205,G000422245)1.0:1.7555088167591493)1.0:1.4324482460582428)1.0:0.8079675713623165,((G000429985,(G000711735,(G000023445,(G000425265,G000331025)0.9999999999939656:0.33337335774538013)1.0:0.8101239867198179)1.0:1.8508213196266907)1.0:2.1184268610602084,(G000422565,(G000420485,((G001311825,G000375485)1.0:2.248425191727028,(G000189295,(G000176915,G000341895)0.9999839378495924:0.20960084078378857)1.0:1.9652131812031666)1.0:1.288546658634216)0.9999999999958832:0.34546634652114894)0.9999855837115297:0.22163816011051962)1.0:1.047259198837293)0.9962131889926186:0.1298900509277022)0.8973517159832752:0.07191651694339334)0.9992250099091037:0.14836252482133616)0.9999999999842955:0.31698232844703494)0.998744505406011:0.14804610410317873)0.9996583324342516:0.1918178018129167)1.0:0.9351567407688144,((G001577525,G001304365)1.0:1.6039677981071607,(((G001687335,((G000421585,G000217795)1.0:2.5839169890989635,(G001652585,(G001548275,((G000215975,G000746255)1.0:0.5037570293501673,((G000746435,G000734015)1.0:3.927146167002364,(G000423845,G000421605)0.9945855515126727:0.16014286185003276)1.0:3.297028873043481)1.0:1.0033219297128653)1.0:2.1442126740230414)0.9999999999821925:0.38853702465444756)1.0:1.5327852414377663)1.0:0.5455532366371284,((G001914235,(G001873115,(G000092205,(G001799285,G001799255)1.0:2.1820591135215386)0.9999999823617517:0.29557596063121416)0.9972994741300463:0.14207599890066608)1.0:0.8984747729907934,(((G000403885,G000403925)0.9999950945876546:0.660378835411805,((G000621145,G000186885)1.0:2.138261111751071,(G000429945,G000429965)1.0:0.9435064190553811)0.9997310008870561:0.2759426338557274)1.0:0.7040271314273812,(G900130015,(G000341395,(G900143695,(G000025945,(G900104445,(G001750995,(G001751145,G001750925)0.7563797052024891:0.08918825313128813)1.0:1.8894457847629904)1.0:0.5403745666996219)0.9923373142353963:0.11941350446078225)1.0:0.5873443833927647)0.36964692903833624:0.10186619684684145)1.0:0.9771192006518147)1.0:0.6552275355588284)1.0:0.9504066800918382)0.9993848096521716:0.1569159447452019,(G002011895,((G001577715,(G000143965,(G001184205,G000931935)0.9999999845848377:0.27620819657417833)1.0:1.7938550664798742)0.9999413449690295:0.21033161546649848,(((G900114975,(G900129305,G000014965)1.0:0.6720183344662028)1.0:1.5003262162306121,(G000195295,(G001797785,G001799325)0.9999999999999997:0.8102109182490863)1.0:1.2444220059829298)0.9676959097811735:0.09773595400164616,((G001797675,(G001798945,(G001874005,(G000179315,G000422285)0.8788062385505985:0.07826482120468928)0.9654212526465191:0.14529321143722562)1.0:0.8997775601577467)0.4419111352138936:0.025777620759550937,((G001750905,(G001751075,G001751085)1.0:1.02215841768223)1.0:0.5245260259973231,((G001292585,(G000021905,G000429905)1.0:3.856730998507618)0.8306330491084442:0.06872663961004093,(((G001854245,(G001311845,G000961655)0.9999999999230753:0.3098244857054055)0.9357460288684646:0.08629166223908663,((G001443525,G000429925)1.0:0.9231015837674016,(G001797695,(G000483025,(G000472805,(G001871035,(G001751005,G001751165)0.9999999999999177:0.8309335179999017)0.9715150312955639:0.1657214909877389)0.9995600473770245:0.28659331159196133)0.6483719486051749:0.06911415091245506)0.9999786117944275:0.20786509571940248)0.9166533139817299:0.08334656745759578)0.9999999999840015:0.3080420611381108,(G000018405,((G000426225,G900101345)0.9802546185022536:0.11475164880943071,(G000020365,(((G000421285,G000420085)0.9995258783093072:0.16362713009847446,(G000745975,(G000373985,G000233695)0.8004641018011608:0.05877273934673562)1.0:2.039834717631436)0.9999889072694785:0.20309449784422057,((G900105645,G000307105)1.0:2.388606331836791,((G001799425,G001798685)1.0:1.2406917130975013,(G001799395,G001799405)1.0:1.2167733414332216)1.0:1.3238455879096895)1.0:1.0308571642502276)1.0:1.0762660691134793)1.0:1.1544188840973308)0.9999999996194333:0.3071475344959609)0.6067077882825538:0.07838452368744855)0.9999986687918668:0.21401325758271414)1.0:0.42749691716237503)1.0:0.5683689648173061)0.9935499682768463:0.1165970105825193)0.6371270122234199:0.03917691345460928)0.9999472454578636:0.2972050288818603)2.25103429353802E-4:0.0)0.6341977447174915:0.036238880435084914)0.9697448967446793:0.10068875488454994)0.9999883364709748:0.19307663498893335)0.9855895898215578:0.12979170147547892)0.7259958914559299:0.045265423650301805)0.8247867724963381:0.09640365020466694)0.6530256188747463:0.061680859934363744)0.8184406016759834:0.07386946139048388)0.6817252995234495:0.04038193168043018)0.5531709399777266:0.03067498764843281,((G000014865,((G000388175,G000469665)1.0:2.797239440452537,(((G000299115,(((G000371825,G000419485)1.0:1.9843048759344575,(G000163555,(G000750175,G000195085)1.0:2.173524748569941)1.0:1.3065829205810886)1.0:0.7429283831704195,((G001719325,(G001180145,G001179945)0.9999999858919097:1.0300513003701641)1.0:0.9073168145559081,(G001703975,(G000012345,(G000299095,((G001179925,G001180065)0.9999474895331127:0.2547098442749885,((G000472605,G000155895)1.0:0.7832220587333892,(G001180165,(G000504225,G001180045)0.5467515426709155:0.06025824908494699)1.0:1.3339182650200285)1.0:0.6323177588477591)0.9999904585910546:0.22635852836283432)0.9994645446063235:0.19898167108586232)1.0:1.0385509892867846)1.0:0.9587567811652865)1.0:1.099760966296997)1.0:1.5177957936318545)0.9999999999999877:0.43560349452264346,((G001768805,(G001768925,(G001767865,(G001768015,G001767955)0.6445365389291923:0.18227144420186542)0.9999975799165949:1.079905567181162)1.0:1.468211483587777)1.0:2.65886386708457,(((G000219355,(G000815465,G000730245)1.0:4.0201160800200455)1.0:1.4602335930222736,(G001897445,((G000746585,G000970895)0.9999999999684878:0.6686841401507966,((G000309075,(G000964595,(G000063545,(G000964615,((G001654775,(G001654785,G000964585)1.0:4.001225737820507)0.9826757338565366:0.1480857210303048,(G001654795,(G000964605,G000010205)0.9999850388038668:0.2877134401202607)0.9999861620218232:0.2838104976364903)0.911768886045:0.1203122137538807)0.9965643647766382:0.21016143421095423)1.0:3.7376696182833857)1.0:4.212952373472822)1.0:2.221305101401172,((G000965005,(G000018245,G000012385)0.8835289192374306:0.1010532835872577)1.0:3.318298383724702,((G000014345,G000283915)1.0:3.616009105880566,((G000008045,G000195735)1.0:3.7692302387921037,(((G000012145,G000828125)0.9999999999999979:0.5239978593077027,(G000018205,G000284155)1.0:1.94026326230085)0.9999999999854731:0.4230398525856651,(G000255355,((G000696365,G000751075)1.0:1.920202538529318,(G000964995,((G000283855,G000284075)1.0:1.7623199941022742,(G000007025,G000283595)1.0:1.1891565658052097)0.5259558928543994:0.029991831404680806)1.0:2.2202169801439378)0.9999634704133705:0.2450371413891185)0.8057443722321788:0.12307505004269936)0.9992246477216176:0.19447452647302055)0.9999954015657844:0.28272122961718305)1.0:1.406331514801793)1.0:2.6165389502628598)1.0:2.2565805701764057)0.9845357307815837:0.13887831376958804)0.9965962351040217:0.1587656552867113)0.945015927603087:0.12068057584647321,((G000512675,(G000632985,(G001593535,(G000022525,G000013165)1.0:1.0401458301681459)1.0:4.841558964052319)1.0:3.9262464481408914)1.0:1.0910917685331918,((G001752665,((G000306885,(G000829315,G000008385)0.9641250036726735:0.1224113881857422)0.9999999739826537:0.3508886659990962,((G000008025,G000689175)1.0:2.2656991238949944,(G000376585,(G000073005,(G000331595,G001637495)0.9950026977448622:0.15532920294579755)0.6329147795752441:0.08445634223751354)1.0:2.3096232177164002)0.999999952012977:0.3205387785716766)1.0:2.458292846714869)1.0:3.0138319798029043,((G000964795,(G000026005,((G000825765,G000012565)1.0:2.8282992517846948,(G000013145,(G000508225,G000632845)1.0:2.9620186529639967)1.0:1.1820493674490942)1.0:1.9546980319112075)1.0:3.68488972073916)0.999948905274307:0.333922966643697,((((G000964745,G000964785)0.9997648199216609:0.23375396735750842,(G000689635,G900000025)0.850129908708721:0.08928449197720033)0.999997830460536:0.29671044103045885,((G000964915,(G000689615,G000478445)0.9872559600649993:0.23051955797608448)1.0:1.8896537115513714,(G000689655,(G000013125,(G000968455,(G000965125,G000968465)0.9998612137713606:0.8266299609010336)0.9996151693330348:0.4819106004057852)1.0:1.8542118782578743)1.0:0.6549586134433515)0.9613190735681681:0.13199484904081057)1.0:4.754866515465965,(G000024505,((G000215565,(G000495535,G000495495)1.0:1.1920857278530337)0.6475787824378045:0.05439131743156866,(G000172475,(G000215605,((G000215525,G000011945)1.0:1.297881925496967,(G000172515,(G000215485,(G000172495,(G000020305,G000215505)0.9999998801135415:0.613077532844842)0.8152760094365199:0.21076908864556212)0.9999994943472859:0.39570928123827953)0.9998661781105204:0.26182357357358094)0.6156773767862519:0.04526845604006155)0.7131101766791647:0.06847194456636901)0.8421963138335261:0.08534398547809248)1.0:1.006767045171836)1.0:4.061719334906019)1.0:4.03368930701538)1.0:2.264371928769664)1.0:2.1622378314941835)1.0:1.2321693716695417)0.9870827993502805:0.1373845335684768)0.9999999999999991:0.44993607403465546)0.999988547169372:0.20484491889714784,(G000742475,((G001768885,(G001897475,(G001192655,(G000757605,(G000742835,G000190415)1.0:2.9056131363309374)1.0:2.4016689635714137)0.460200649994618:0.019092989382218126)0.9999682346453044:0.2784204476453341)0.9999961138172545:0.3163172522274742,((G000434295,((G000434135,G001917135)1.0:3.3669354064385697,(G000432275,(G000436195,(G000980655,G001917125)0.976081261666453:0.15780699103036885)1.0:3.615426564382853)1.0:0.7398727196157804)1.0:2.160025797643253)1.0:0.7624651668717032,(((G000421325,G000384615)1.0:2.0826424281023272,(G001510185,(G000238815,G000024465)1.0:0.8580454606488795)1.0:0.6082410710056414)1.0:0.6386851720292945,((G000427665,(G000226315,(G000264455,((G000378465,((G000425365,(G000745835,((G000711725,G001941945)0.9999999999999896:0.37049701349694025,(G000245075,G000164635)1.0:1.1935805588468227)0.9999999999970361:0.3241692419703904)0.97214322240554:0.16250993964193677)1.0:1.45519796064234,(G000759655,((G000964365,((G000964385,G000687875)1.0:2.8310357166611357,(G000701585,G000202835)1.0:2.562872718501771)1.0:1.0234468719379475)0.9770512225447158:0.10268460243583931,(G000014285,((G000527695,G000231445)1.0:3.5290849999431506,((G000963885,(((G002005465,G000617865)0.9999999982307514:0.3168402753533632,(G001787335,(G000613845,G001547995)1.0:2.9151974517065566)1.0:0.43488672326189837)1.0:1.0576976377745129,((G000378165,(G002003665,G000723565)1.0:4.176715798497082)1.0:2.950461043645219,(G001598495,(G000311765,(G000011685,G000234355)0.9999999998824902:0.3207522664964301)1.0:0.8769909528019393)1.0:0.9470113291539214)1.0:1.3364554995282205)0.9999832791751442:0.20978376970481694)1.0:1.607694918768379,((G000021325,(G000164395,(G000182745,G000550765)1.0:2.330958680854493)1.0:1.807268880492426)1.0:1.2843879781395342,((G000429165,G000963905)1.0:1.4846140728638881,((G000010825,(G000613285,(G001499675,G000964225)1.0:2.640432528883198)0.9998277847239114:0.18677258095634244)1.0:1.0352357843942122,(G001580615,((G000963925,G000963965)1.0:1.385642656364925,(G001499615,G000963945)1.0:0.845353149395018)1.0:0.7867993777544583)1.0:1.1107885692626402)1.0:1.9238322283942904)1.0:0.9164308542437892)0.9999999997696373:0.2861100284163309)0.99999999999836:0.34896978588311156)1.0:1.2951157243901839)0.7955709332954727:0.12609556612898695)0.9499847913630614:0.11175894716633654)0.9999999672442835:0.25701720665585603)0.9824444625354269:0.17882735905569883)1.0:1.2312023082593335,((((G000300235,(G000421265,(G000300275,G000763295)1.0:0.7649145590107004)1.0:0.6844024180357836)1.0:2.6315263623277625,((G000688235,G900093605)1.0:2.3565474427107334,(G000968135,(G001746755,G001510075)0.9728819670311457:0.11908845412585986)0.9768515584641715:0.1041059710331318)0.9999999999854619:0.324591469160384)0.9703267343378648:0.10115547847190076,((G000513295,(G000294655,(G000009985,G000342045)1.0:2.6460127765798127)1.0:0.7988203224011866)1.0:1.9212712851051685,((G900100455,(G900101965,(G000284415,G000013085)1.0:1.6310371851370484)0.999999999981721:0.3191278517717482)0.9815638232065175:0.10371896461804887,(G000315795,(G900156605,(G000381985,G001611975)1.0:0.7210786514976764)1.0:1.4111994815022157)1.0:0.5015146992925092)1.0:0.5462050218413969)1.0:0.5227553493040116)0.9999970135896867:0.20290321483612433,(((G000420625,(G000515255,G900100655)1.0:1.6103082397521133)0.9999999999945413:0.3264659479419142,(G000374005,(G001026905,G000982415)1.0:2.3555740113275734)1.0:2.1866476759961775)1.0:0.5491786102838576,(G000312425,((G000299935,(G000426505,(G000171835,(G000423805,(G000319385,G000510265)1.0:4.98101543477869)1.0:1.682119598754106)1.0:1.410312022730598)1.0:0.9595731493802809)1.0:0.4242611648111248,(G000963705,((G000518365,G000620685)0.8436968910928855:0.13042383020600548,(G000423185,((G000225995,(G000016185,(G001939945,(G000429645,G001296005)1.0:1.844256134597204)1.0:0.5499637637848642)1.0:0.8590237231677665)1.0:1.0937350938612864,((G000576635,G000936425)1.0:2.741089124936968,(G000429625,(G001315015,(G001305595,G000283655)1.0:2.793279855823994)1.0:1.262446011820619)1.0:1.6091121580199772)0.9999999999999606:0.3487088018689785)1.0:0.7185290576434669)1.0:0.5464872762286906)0.9472316256567083:0.0845982062840575)0.873512931196049:0.06706666993396208)0.9256508717524634:0.0929787418936931)0.44166115772189457:0.04932620848664132)0.9804024461365337:0.09928703464885467)0.9999183518826997:0.16544483922869058)0.4267096064730151:0.01973195957224536)0.9604689558581815:0.11544847639442957)0.9746756572622759:0.13338337432245886)0.9933754337959108:0.11623851295126239,(G000616095,(((G000710935,G000375545)1.0:0.7267050475957065,(G000342165,((G001295935,(G000420765,G000331225)1.0:3.38507069456854)1.0:2.1159340834969664,((G000711715,(G000620665,G000585415)0.9476617759092505:0.09601047319043685)1.0:1.7789864979986822,((G000218875,(G000277755,(G000175255,((G000007105,G000303025)1.0:3.408633525502724,(G000576165,(G000576125,G000498655)0.9994203507708712:0.87534221335593)1.0:2.7945693305765347)0.6934241116808734:0.05120905623411631)1.0:0.7923764691628351)1.0:3.7511833374500974)1.0:3.3083765198003072,(((G000512205,((G000333335,G000383095)1.0:1.5153139809498264,((G000214335,G001853345)1.0:1.849390684307416,(G000744515,(G000016765,G000971055)1.0:1.2134835481171866)1.0:1.5500008658369977)1.0:0.49602640655530467)0.9999157835870496:0.1763814766557056)0.9368245383763394:0.13646687364277876,(G000974765,((G001421785,((G001421285,G000786205)0.9963248905205979:0.14163720031307284,((G001428865,G000935025)0.9999999999999925:0.3942422801378461,(G001469845,G000226955)1.0:2.4807816038851036)1.0:1.1324503300709152)0.45367361386082833:0.014816167631491139)0.9516795261302622:0.11566326754966459,(((G001423845,G000803065)1.0:0.4284628430100939,(G000241465,G000242835)1.0:1.3574230502402722)1.0:0.8178023600341142,((G000980895,(G000382485,(G001425405,(G000427645,G001421995)1.0:2.2171992494847736)0.9246400721282519:0.08432895973067679)1.0:0.5079879541362934)1.0:0.5335668253901736,((G001421505,G001421805)0.9999999999985663:0.3497075897802869,(G000739895,((G001426195,G001423765)1.0:0.7897009994946685,(G000764535,G001761345)1.0:1.587078100782913)0.9997071664031201:0.16094479431202624)0.9783916668364611:0.11992525534289457)0.999999998926696:0.2822151969958384)1.0:0.47995557757450263)0.999999999996137:0.32084929026145564)1.0:1.1195411580758492)0.99998283754873:0.19528865685600463)0.9993105278229837:0.16089274239566365,((G000283515,((G000447205,(G000445145,((G001598535,G000632125)1.0:5.390592302133553,(G000147835,G000091125)1.0:1.3476649490853743)1.0:0.585213986833602)0.9903918266648722:0.11698836289560788)0.6779214041208592:0.04270335372831682,(G000315525,((G000445105,G000508185)1.0:0.5900916559610173,(G001421665,(G000367345,G001713415)1.0:0.6534397987097121)0.756424737054815:0.13742317500293458)0.9925889003708014:0.1163758545873844)1.0:0.5030639541336235)1.0:1.8950976021559367)1.0:0.8132378603265891,((G000763945,(G001278035,(G001610975,(G000013985,(G001468395,(G001314325,(G001427085,G000803645)0.9999641376625962:0.19407621012421292)0.999999938490049:0.2564485344640661)0.5410354069897596:0.040461616803441555)0.999999999581691:0.2947187104308352)0.9537641241807958:0.08858553585101243)0.999999959862994:0.2560703314876644)1.0:2.2256768124731754,((G900128895,(G001889025,G000420305)0.9909534376199244:0.1329552523944891)1.0:0.5301405155593903,((G000331245,G001713435)1.0:2.865205591250482,((((G001598375,(G000429005,G000192575)1.0:1.413032948730247)0.9999996700433287:0.23238458784837956,(G001296055,(G001295795,(G000807925,G000013325)1.0:0.46257243624420846)1.0:1.4646629926807537)0.35758259062169595:0.02666628576574432)1.0:1.1165665857207376,(G001476695,((G000813185,(G000802225,G000767465)0.9999873903721207:0.21009948644961862)0.9974289480182044:0.13567666296548062,(G000445125,(G000272475,(G001421325,(G001046635,G001742225)0.8247935566819063:0.06113060071845961)1.0:0.5139169875686085)1.0:0.4533619918011763)0.9999616352654915:0.182040234831146)1.0:0.5896239877312414)1.0:1.2457632551349103)0.9999999161590108:0.2507411657832671,(G001028705,((G001305965,G000466945)0.9999992496407246:0.23434504904828501,((G000802385,(G001008165,G001427865)0.9956069881796674:0.13202657066242798)1.0:0.4413514764948764,((G001886695,(G001010945,(G001077815,G001021555)1.0:0.8564327394261126)0.9184309919457355:0.10616651099140627)1.0:1.5596425015727802,(G001441535,(G001028625,(((G001235865,G000756795)1.0:1.486039620118458,(G000013005,(G000186705,G000176355)1.0:2.804632175147411)0.9347595609056845:0.10648146079309331)0.9880677856626009:0.11332800358244137,(((G000331285,G000422985)0.9999355010834251:0.2510687711144642,(G000744895,G001296025)0.9999999919942514:0.29270619426095207)1.0:1.6815454890063537,(G001719165,(G000714765,(G000715015,G000152865)1.0:0.43870875468369924)1.0:0.8943595837445494)0.9999999981168484:0.2876863305183957)1.0:1.2301996196104255)0.9997980488323185:0.17270820577187365)0.999694917981359:0.19720113302012457)0.9303987323616602:0.14277160664186278)0.9934848360912762:0.22051185935136747)0.9999999827566222:0.26377775521482405)0.9999999840482219:0.2625594282832757)0.9937766032279254:0.11895300595324283)1.0:1.181684846369032)0.4077982941100443:0.08239068493677239)0.9999680348944884:0.18427075150145397)0.9999999774840805:0.2488187787529729)0.9999728391548468:0.1932425466806189)0.9999997861174053:0.2547775081008272)0.9809615427786189:0.14591544482536434)1.0:0.7476163764493889)0.8468601734818323:0.0715357856616586)1.0:1.793632344588658)0.9999999999997753:0.3405418058764298,((G000374145,(G900107585,((G900113695,G900143155)1.0:0.7722232066701298,(G900102905,(((G900107025,(G001884735,(G001870665,G001870675)1.0:1.6868850891678284)1.0:2.2824227969623987)1.0:1.0455444346587714,((G000687435,(G000740795,(G000429765,((G000739715,(G000012905,G000016405)1.0:2.9576538796876344)0.5973692796055992:0.0475377341948195,(G001303875,((G001202025,(G001202015,(G000420745,G001202035)0.9999999999734608:0.3244901814848232)0.9999999002569598:0.24301672997405951)1.0:1.7652695176183806,((G001294535,G000176015)0.9900914423079518:0.13022728380846557,(G001438045,(G001439135,G001438235)0.9999999999999988:0.4492776528170774)1.0:2.037149444335305)0.6785513043387889:0.048605544175886334)0.9999013720589814:0.17078264008011423)0.9229086083910294:0.07566253717270721)0.9999999999604119:0.3067045205380231)1.0:0.4574873221185299)0.6933846390435515:0.06592304786501227)0.9450545966328261:0.1045624332381119,(((G000740785,G000021865)1.0:0.4612416767690212,((G000714545,G000715505)1.0:1.1486700581868394,(G000737065,G000714535)1.0:0.7594192812089221)1.0:1.818718700349768)1.0:0.8067967942294284,((G000967825,G000420145)1.0:1.933081741585586,((G000763785,G000763805)1.0:2.4929054858729875,(G000444995,(G000763905,(G000622145,(G001546115,(G000185925,(G000513975,(G000203895,G000763885)0.9999999999987434:0.3321913027740741)1.0:0.5839384651737655)1.0:0.7564287074289687)0.9938498731885544:0.17921026061197573)0.9999858245862632:0.20603497869234)1.0:0.8992928538743029)1.0:0.687824730680271)0.9996109869706231:0.15529889992798507)1.0:1.3850718482146627)0.9999989506620546:0.2166209928895384)0.9999999994690891:0.27975510664131886)0.9999787150359479:0.181625206318397,((G000383155,G000153745)1.0:2.015119344610359,(((G001879715,(G001510085,(G000590925,G000013565)0.802846754195694:0.1103828811403779)0.9999999968478821:0.4561275823792266)1.0:0.528946117514315,(G001458315,(G000877395,(G001408515,(G001403795,G001403735)0.9999999999995682:0.36212717225421176)1.0:0.6184252466006097)1.0:1.2859278616001288)1.0:0.5000701648697279)0.9873726233464362:0.10980920210311833,((G900115595,(G000299575,(G000743715,G900113405)1.0:1.079778871366246)1.0:0.8318334232410438)1.0:0.4755139932688843,((G000018145,G000169395)3.354473728950798E-4:0.0,(((G900112335,G900099935)1.0:1.416493213044865,(G001548075,(G001305615,(G000744955,(G000671395,G000647975)0.9783083341824793:0.10978864908109665)0.6726821507816676:0.03921254424064159)0.9999999999902791:0.32940478356896313)0.9999957423804161:0.21477643105052618)0.8152309990325554:0.06739345735343238,(G001321835,(G001078595,(G000442275,(((G000812685,G000812665)0.999999999700051:0.3061794815269755,((G000152805,G001307765)1.0:0.42935704675900294,(G900109555,(G000819565,G000299875)1.0:0.5517466181346058)1.0:1.3177830409185545)0.5023959800356047:0.020651201214166134)0.5343467516855892:0.0362297090196864,((((G000223375,(G000600335,G000442315)1.0:1.3586784976792485)0.979385455941966:0.10775134377460645,(G000153305,(G000379485,(G000466965,G000600975)1.0:2.6117211662251774)0.9996708311707032:0.16593207172465535)0.9967173808035001:0.1810997429530324)0.9995995934823315:0.18927783518279806,((G000738435,G000981705)1.0:2.260806526144601,(G001049735,(G000161835,((G000155735,(G001187845,G900142425)1.0:4.208349299385473)1.0:1.8958845066215122,(G900129845,(G001420005,(G000967725,(G000382265,(G000169435,G001411945)1.0:1.3124764211662223)0.6441004634718914:0.12314168398565262)1.0:0.7377671430707743)0.6191174211100013:0.036106919906125995)1.0:0.6788784306194876)0.9618024686718065:0.12228384566907845)0.9997798196243668:0.18050623632688256)0.8640288477860196:0.09797349209082716)0.935048027895645:0.19845703033804865)0.4450237298902894:0.1269971889671202,(G900115865,((G001510135,(G000472185,(G000384635,(G000383135,(G000382645,(G001627375,G001627595)0.9999999998104102:0.6799847502911527)0.999999955845925:0.596977029053803)1.0:0.9272084747933291)0.9999999989538509:0.3513456391807545)0.9990773200118038:0.15012645665804128)1.0:0.6667899159587493,((G900111875,((G000220565,(G000688295,(G000768315,G000152725)1.0:1.163257952268524)0.8110009167979582:0.05761835652574441)1.0:0.6530630655966351,(G001205715,(G001046955,(G900129875,(G001038505,((G000521865,(G000521785,G000520615)1.0:0.8610056675816291)1.0:1.6878452721450854,((G000442255,(G001687105,(G000259095,(G001969385,(G000153725,G000161755)0.8124478117960681:0.0951594989145149)0.9994470794628892:0.15403091307983938)1.0:0.5965834347447239)0.9995415384456946:0.16270637389570183)1.0:0.9316103206627624,(G900107235,(G001482405,(G001458375,(G000807715,(G000169415,G000504185)0.8617529504414403:0.06509909612809343)0.9694495715578176:0.09633769647979575)0.9876649920390317:0.1125738810677389)1.0:0.48333110544177094)0.9999999999990256:0.33912886601618897)0.9999999995326824:0.2837060377842943)0.9120957594517389:0.0889928748716877)0.79209256213894:0.054025665903371704)0.9999999999874134:0.3216311199497484)0.9999993651879115:0.22657674714014708)0.9317780586878439:0.11495807435377099)0.7129047941851261:0.08818319410897243)0.6093279447102664:0.06046530687308665,((G900107355,(((G900110775,(G001458355,G001458435)1.0:0.5122295843044036)1.0:0.5908755697668745,(G000423645,(G900100005,G000526275)1.0:1.4304876134081785)0.9950689446029196:0.12579103617908333)0.9976064303762577:0.15065408213081524,(G000152625,((G001247715,G000152845)1.0:1.5333849776851576,(G000170875,(G001441635,G001441615)0.9999991884962214:0.22729683507720425)0.8753744605299519:0.132264619665192)0.9999969214627783:0.21364801432632005)1.0:0.6003522328557996)0.5336179397480814:0.02623320504524371)0.9636513183605745:0.09535561781685899,(G900156525,((G900110425,(G001458335,((G001292625,G001458175)1.0:1.000052741041124,(G900142085,G001458215)1.0:0.8327791548180892)0.999999999999938:0.3674355481302462)1.0:0.5159041867082039)0.9999999999997413:0.3491613258946208,(((G000156115,G001890925)1.0:2.6383134630554594,(G000814025,(G000712315,((G000014045,G000154785)1.0:2.6628998351546307,((G000622425,(G000622405,G000712275)1.0:4.1860772269896795)1.0:1.5443655513138026,((G000156335,G000647675)1.0:1.5788971412862507,(G000172095,(G000622345,(G000622325,(G000622365,G000622385)0.9993084138211453:0.167875264500889)1.0:1.1998765380907062)1.0:0.42784636016636507)0.9993494112710569:0.14797940135078652)0.9548620080112119:0.08625016914528022)1.0:0.7458084341569522)0.9856706369726308:0.1326505736889882)0.9095644358999585:0.14640217183376697)1.0:0.5706323757118593)0.576801517244881:0.08292564681963642,(G001262635,(G000473225,(G000429365,((G900109035,(G000011965,(G000161775,(G000743705,G000192475)1.0:0.9867727382981941)1.0:1.1043302606489622)0.9999176636101363:0.17935893798957797)1.0:0.4482156633952279,((G900102795,(G000376545,G001458415)1.0:0.5226928512986264)0.9893878638970024:0.11141373220408177,((G001258055,G000511385)1.0:1.2845792129290208,((G000169455,(G000473205,G001294455)1.0:1.977878987146832)1.0:1.0153991770109383,(G000511355,(G001458395,G000473145)1.0:2.0049111777708815)1.0:1.5772377023613122)0.997315944049548:0.13081617872291693)0.9991968161398068:0.14654666952682688)1.0:0.9026192311151247)0.9999999984564832:0.27734486194090757)0.7393110287403918:0.0464598396811917)0.999331165080973:0.15245288131372892)0.9999988018068992:0.2197807981099489)0.9274993315168867:0.10084589584551718)0.7225836473302588:0.13346060794254375)0.9975104656488956:0.15235191161593611)0.7160810510175927:0.04973797850209744)0.9882717644951065:0.11178714752127224)0.4118029101045415:0.040547435548104666)0.9999999997666807:0.2894031531149587)0.9374890584087039:0.08978586219107713)0.5093643332165152:0.028026442354307367)0.723975930002314:0.046173992658838425)0.3669576610978656:0.03713951175990222)0.8765938201897828:0.09182171376079279)0.021110240100938288:0.0)0.9996186278155422:0.1554240578702306)0.5977387399966969:0.03951556774354811)0.9999999033256954:0.24657520243608508)0.9941554380106836:0.18858279299354624)0.9964189162422701:0.15202426887846412)1.0:1.2751092918871298)0.9943551308138396:0.1812703431339577)1.0:0.6980655281601466)1.0:1.1465508792218164,(G001644385,(((G000733125,G000152825)1.0:2.1671290957275806,((((G000365025,G000428525)1.0:2.2585111107963676,(G000412185,(G000014745,(G000382325,(G000744995,(G000152745,G000420265)1.0:3.265114486063649)0.9999999998007604:0.3131114493801195)1.0:1.033921828075405)1.0:1.1180159726478278)0.9999999902342602:0.27379571470484515)0.9999984521945856:0.21648127801956754,((G000023785,G000378345)1.0:2.7165055818377453,(G000420665,(G000376805,((G000685315,G000013025)1.0:2.816405992678139,((G000685275,G000685295)1.0:2.1131274605707997,((G000685215,G000685235)1.0:2.694612066610106,(G000682755,(G000682715,G000682775)1.0:1.443960315528037)1.0:1.1987699951880433)0.9999999905241407:0.2643929219103669)0.999999999236686:0.2851282394912041)1.0:1.5750927106531072)1.0:1.1579347825791335)0.9999999999967442:0.34443905979106004)1.0:1.262533695660159)0.9999999702603205:0.2463439604081604,((G000733915,((G000017265,(G001425305,G001429025)1.0:2.4329272014461543)1.0:1.0668229753221197,((G001449105,G000022005)0.7427073137683168:0.05227297770020384,(G000744465,G000745545)0.9999989697695338:0.2219468174553843)1.0:2.017447508184521)1.0:0.7514573326443236)0.9999999999985874:0.34593219624254756,(((G000495855,G000175215)1.0:1.7445537686250905,(G000204015,(G000495815,G000376105)1.0:1.2437344847717446)1.0:1.1195595667932576)1.0:2.3417650883804644,(G000428765,(G000466985,(((G000144605,G000701445)1.0:1.0791316156946256,(G001427825,G001425945)1.0:0.8895840562395354)0.9136372838286912:0.07776697164174952,(G000204035,(G001424025,(G000813765,G001310255)1.0:1.754514655034438)0.9997463697527507:0.22273335619039267)0.9947720391628971:0.1514261051120531)1.0:0.6735553391122538)1.0:0.7305505914831796)1.0:1.5595796958745334)0.9945666172625883:0.14050700690362444)1.0:1.2904526858045609)1.0:0.40962927151559225)1.0:0.6851581598799903,(((G000469155,G000293845)1.0:3.6317885237243086,(G000689395,(G000017565,(G000509225,G000739695)0.9999999999999994:0.4070498652396319)1.0:1.04746103434285)0.9999998398156135:0.25198281376483206)0.9999999999999989:0.4070897559540122,(G000746275,(((G001708935,G000828475)1.0:1.6985982055693782,(G000166055,(G000981545,((G000503895,G000383415)1.0:1.757216437725484,(G000143145,(G000253295,G000384335)1.0:1.0502316391649966)1.0:2.3435909074134234)0.9999999999936529:0.33638404335425154)1.0:1.6813510235615323)0.9041029755676189:0.07909752577518896)1.0:0.6733270270062955,(G000496075,(((G000526315,G000384475)1.0:2.1885693745984787,((G001676615,((((G000178815,G000379125)1.0:2.354721518235266,(G000372845,(G000283235,G000188155)1.0:0.904517555147175)1.0:1.9167300386363892)1.0:2.0672868714633714,(G000385335,((G000745425,G000019845)1.0:2.5484114338701036,(G000021745,(G000746085,G000427445)1.0:0.8090847861875765)1.0:1.1384140311767523)0.9988061724981964:0.14992571037859234)1.0:1.4986102265915677)1.0:1.1215862982212819,((G001429505,(G000735605,(G001426225,((G001298265,G001429395)1.0:0.8421533113575655,(G000745475,(G001420315,G000800935)0.9999999997115631:0.2955100856039701)1.0:1.3587695610766777)0.9999986366264022:0.2613625328303862)0.9874467073446703:0.10847050459364223)0.7878310143293132:0.055426974639372316)1.0:1.9567690094183556,(G001418005,(G000429045,((G000745135,(G001006805,(G001017175,(G000518665,G000262405)0.9999999999979177:0.3393054273679912)1.0:2.0792485604420947)1.0:0.5152412230961003)0.999999999999988:0.36418384177037544,(((G000022085,G000019365)1.0:1.8971182106525353,(G001043915,G001548015)1.0:2.303517776396981)1.0:1.1819095046697146,((G001424525,(G000372825,(G001422375,G001422215)1.0:0.4184192257887477)0.9999999998944348:0.3056865734500429)1.0:1.2931613993171527,((G001262595,(G000019725,G001280145)1.0:3.3363814162879524)1.0:2.242351098494402,(G001425465,(G000019945,G001643095)1.0:3.3424730119939787)1.0:2.1357929227388324)0.9990904553356622:0.14570659411922293)1.0:1.7355939255980835)1.0:1.4954264873654883)0.9999968782029501:0.2059392542350285)1.0:0.41443516064501024)0.8559905195643375:0.0646962926493225)1.0:0.6559475294167664)0.9999999998861745:0.29402545571940736)0.9997750818733563:0.15695892489573215,(G000751295,((G001402875,((G000702305,(G000092925,(G000378025,G900100155)1.0:3.5078587817459734)1.0:1.3151481104174412)1.0:2.077501178120165,((G000473085,G000010525)1.0:2.0879712871802667,(G000526175,G000017645)1.0:2.522438902455265)1.0:1.5822039967078994)1.0:1.0555205676604773)0.7312271199591207:0.0777274196609963,(G000293785,((G001579845,G001426945)1.0:0.5265586332300183,(G000516555,(((G000314735,G000218565)1.0:2.2662450326941643,(G001425835,(G000336555,(G000308295,G000314675)0.9993161601611273:0.16091252803012276)1.0:1.642819064999349)0.9997925187591046:0.17083133355568286)1.0:0.6826395011270313,((G900108575,((G000013745,(G000504425,G000014825)1.0:0.9309971550801088)1.0:0.46261312678291683,(G000935205,((G000013365,G001295845)0.9999999998222754:0.3162634440428653,(G000333455,G000195775)0.9977235860168688:0.13150075773879563)1.0:1.575845093419466)0.9650210997369824:0.09122916502318702)1.0:0.588397835286193)0.9990888644330298:0.14836972395488615,((G000013885,G000012725)1.0:2.217860372167233,(G000701345,(((G000472865,(G000379145,G000938305)1.0:1.1434454897223558)0.999999999999998:0.37610902736577884,(G900104755,(G001440405,(G001693385,G001440475)0.9866496585638833:0.12861428680091777)1.0:1.3278849555984962)1.0:0.4987995104651051)0.9999999999998663:0.345694049608964,(((G000472385,G000472425)1.0:1.6060782242496494,(G000344805,G000239815)1.0:1.7376609308638442)0.9920547969102956:0.11537450250070325,(G001641695,(G001908185,((G000938285,G900011245)0.9999274000715322:0.19102786095670213,(G000473125,(G000011365,G000284375)0.8738888473638144:0.09549397830089881)0.9997270159856161:0.18870089276832003)0.999735917266858:0.18263180419676026)1.0:0.4294885576134341)1.0:1.944304775485402)0.999999999771707:0.2828131470260826)0.9999931828917227:0.2145722727325138)1.0:0.699084669125426)0.9996567893040754:0.15672200983252735)1.0:0.44043972381404245)1.0:0.6800464467937037)1.0:1.6408646179434418)0.9999996864102655:0.23543546847939598)1.0:0.928058185665632)0.9451768774031305:0.08195796808182101)0.9998781229109714:0.1726932855012717)0.9996219918986675:0.1539199957180426)1.0:0.6204384945166951,(((G000429865,G000423365)1.0:0.6458838487089311,(G000230555,((G000970465,G001185205)0.6236565359455191:0.0353786520671204,(G000969415,((G000735585,(G000971295,(G001426345,G000971275)0.9999999999980052:0.35088178188481217)0.9999881890981602:0.20162578760244754)1.0:0.6575585094957971,(G000969445,(G000970455,(G000743575,G001427875)1.0:0.8522908898773772)1.0:1.2566384173176326)1.0:0.9421295482021425)1.0:1.1582287815539232)1.0:0.6327504327951563)1.0:1.2356812064584708)1.0:0.6593795768446706)1.0:1.1737013804461525,(G001927245,((G000688515,G900110915)1.0:0.8021411343367312,((G900104485,(G000423225,G000380505)1.0:3.051836176064177)1.0:0.6377285778803862,((((G900148505,G001305515)0.7183201745157604:0.05365883736444266,(G001720135,(G000422965,G000425185)1.0:1.9652075941597458)1.0:0.8891233066012831)0.9985819211387184:0.13570809244800883,(G000374525,(G900115225,(G000423705,(((G001907205,G000422785)1.0:4.300495102555913,(G001562055,(G900104145,(G001310815,G900114245)1.0:0.8673049464748503)1.0:2.300125458726254)0.9999999999999992:0.40368500511182215)1.0:2.1983975627033416,((G001484065,G000192745)1.0:0.9678432965176555,(G000148725,(G000158095,(G000168975,(G001404055,G001404515)1.0:0.46918501414491703)1.0:0.4988797438621676)1.0:1.0538075977197856)1.0:1.7065913814837486)1.0:0.8208849172439262)0.7468584086548139:0.07033275364808242)1.0:1.2643849523963229)0.9547162966953588:0.1549154309826999)0.4688935117562338:0.026179929340223805)0.9653870775073022:0.09664198826792943,(G000179775,(((G001425575,(G000153465,G000153705)0.9999986686813132:0.24061140403773865)0.9999999942371942:0.29745667383857666,(G001424685,(G001463885,(G001423245,(G001475935,G000382705)1.0:1.7832718381483517)1.0:1.34809550803967)1.0:0.44135994978253934)0.9979491394028146:0.15481945227687016)1.0:1.3962230199056347,((G001293565,(G000620605,G000374465)1.0:2.426161545021639)1.0:3.025693086699357,(((G000154705,(G000759435,G001011155)1.0:0.5798924975385246)1.0:2.14939546606772,((G000960975,(G001578105,G000376125)0.8859433024207275:0.07132612112265402)1.0:2.346832602969219,((G000325745,(G000496595,((G000183665,((G001983655,G001983675)1.0:5.0061803411976795,(G000756225,(G000968075,(G001414235,G000968085)1.0:1.7345421425743)0.431864532227743:0.19566709628178564)1.0:2.819354556354854)0.9999999457682233:0.3027523253727791)1.0:4.08176578001523,(G001021085,(G000724755,(G001969535,(G000829355,(G001430705,(G000590865,(G000023765,(G000820625,(G001296945,G000346595)0.8275121202748299:0.2412602554383405)0.7846389858693318:0.1823462163614684)0.4602011049236097:0.03881681393842311)0.8204293507748813:0.17342243112618413)0.8795177326760216:0.20852468483453426)0.9999705397037078:0.42744951927117164)1.0:0.6842424022169856)1.0:5.0369526024136375)1.0:1.8675279552273665)1.0:2.7354563675393697)1.0:3.6211101793564993)1.0:2.6588280120962717,((G001652565,((G001424985,(G000379605,(G001687365,G001426665)1.0:1.1659928930582304)1.0:1.199465273875162)1.0:1.0835369664194248,((G001695855,G000697965)1.0:1.368536163294335,((G000017145,G000006965)1.0:2.071390154509556,(G000261485,(G001889105,G000018545)1.0:1.2205871495705787)0.9999999896612098:0.25783436450541225)1.0:1.149594607065304)1.0:1.2854076009043773)1.0:0.437954016637004)1.0:0.5905359435539681,(((G000426285,(G000696095,(G000330885,(G000745725,G000745735)1.0:0.8127119302535544)0.9999999999972179:0.34458768882125607)0.9110462849152914:0.11361055008843403)1.0:1.6304959259200034,((G000744505,(G000517605,G000092045)1.0:1.088156841024405)1.0:0.5029010807766683,(G000816845,(G000745655,(G001542405,G000312665)1.0:1.64203694630382)1.0:0.6968130888817874)0.9999996062192715:0.23268041906166956)1.0:0.8664210342524836)1.0:1.1879669289049806,(((G000621665,G000016285)1.0:0.8235834895604909,(G000518785,(G000247475,G000300855)1.0:0.8733318896821087)0.999999999999977:0.3636225859762993)1.0:0.5803944855810768,(((G000518585,G000739935)1.0:0.6798637758343804,(G000949895,(G001427625,G000092025)0.9990793404500059:0.14628775638369804)1.0:2.2153339564193093)1.0:1.8144209549044235,((G000967425,G000722615)1.0:1.073742055670868,(G001005825,(G000731315,G000757525)1.0:0.5133798809311972)1.0:0.5234149697223027)1.0:0.8250027377570849)0.9999999964613924:0.2644152426862481)0.9994384166208338:0.1569177734815534)0.9999999999996959:0.33210181309403597)0.9999999999999987:0.4353913300334079)0.9990245263545039:0.16992788682930426)1.0:0.6137323444213287)1.0:0.785867359022646,((((G000733725,(G000518985,G000014245)1.0:2.5209059444242143)0.9999787605116428:0.20109018385537472,(G000615975,(G000300335,G000300515)0.6295850243464564:0.06462302680925153)1.0:1.6248948070470037)1.0:1.0945144524645896,((G000497755,(G000526635,G001014615)0.9999898703740144:0.19897821340507155)0.9999976468017288:0.22032877190559594,(G000304395,(G000236565,((G000372965,G001424795)1.0:2.1385795327955592,((G000585625,G001427385)0.9999999999999996:0.4195850525859241,((G001426965,(G001705425,G000568555)1.0:5.4112656067296685)0.9980161714285279:0.14106225486887045,((G000824825,G000824785)1.0:1.5038310732603326,((G001686985,G001672375)0.386906654122329:0.005877469018119135,(G000185905,G001676765)1.0:0.785468693124485)0.99999999999842:0.3252212259997531)1.0:1.448269057157315)0.9998360460436445:0.16547069470226375)0.9999999999999758:0.35988823643293083)0.9999241654274424:0.17278401731335985)0.5770122983198981:0.09963770607481626)1.0:0.9933897553917944)0.9999999999999991:0.38075865172367984)1.0:0.8792741651723766,(((G000686005,G000282595)1.0:2.44746840925236,(G001558695,(G000409565,((G000017405,G000480315)0.9999999999983403:0.34537970837549403,(G001586735,(G001652485,G000344725)0.9999999999999031:0.3597077561749099)1.0:1.7821308118952748)1.0:1.650472189342053)1.0:0.4312133405288395)0.9999999999999998:0.40301977032222625)0.999999999991599:0.34231834367972264,(G002005325,(((G000279995,G000278275)1.0:5.31484666849926,(G002007565,((G002007485,G002007505)1.0:1.8712568562047083,(G001952045,(G001952075,G001952065)0.9999999999926454:0.3837951074777923)1.0:2.0368685533510655)0.9999999999968824:0.33222526732576524)1.0:2.9949075876789757)0.9999992348597709:0.2609515977274695,(((G000706645,(G000518185,G000253015)1.0:5.174264717878058)1.0:3.7694901244532546,(((G000278255,G000385435)1.0:1.5616705041631156,(G000384965,G000385395)1.0:2.0946670476052844)1.0:3.7820908630345667,(G001281405,(G000709795,(G000709775,((G000709835,(G000607225,(G000709735,G000709875)0.6666294366503266:0.28763959031614594)1.0:2.49565971027829)1.0:1.1217908914319779,((G000709855,(G001624625,(G000709755,G000607245)0.9999999951067707:1.5398601217156118)0.9999999999995846:0.9673058043601381)0.5838487822047438:0.07435010942976227,(G000709815,(G001625425,(G001559035,(G000607205,(G000015445,G000311905)0.533356669446057:0.10538368407150833)0.6298199222897699:0.22300214337828528)0.9114556546303612:0.42467437032496713)1.0:1.6571388529962021)0.9278773281158672:0.14876338699002012)1.0:0.6691195215466678)0.9996750732637394:0.20297580339535234)1.0:2.369704596406317)1.0:3.292255772341826)1.0:0.8403593216779169)0.999776260673792:0.19221925325249603)0.952824995444616:0.13279021509502503,(G000341355,(G000278155,(((G000278135,G000278195)1.0:4.15723711426562,(G000294715,(G000312545,(G000706625,((G001932215,G001932235)1.0:4.2819760703127185,((G001932175,G001932165)1.0:2.053258714415604,(G000046705,(G001932225,G000708545)1.0:0.8349420035230737)1.0:0.7398586075326431)0.9603235278563812:0.15507159599235285)1.0:3.835523646501508)1.0:0.5182644888870259)1.0:2.229523370501049)0.9999999996980729:0.34047059847118216)0.8642266140191265:0.12574985849043016,((G000022725,((G000312605,G000278215)1.0:4.46590811865459,(G000196435,G000689355)1.0:5.166688924069591)0.9152638438910515:0.09463093993367194)1.0:2.37604546120934,(G000312565,((G000278295,G000278115)1.0:2.160418475823062,((G000280015,(G000273375,G000312525)1.0:0.7888198040053827)0.9997393264933416:0.17834416650160795,(G000341385,(G000518105,G000385415)1.0:2.877949237897608)1.0:4.531783417567274)0.6152049549425223:0.04021366625057827)0.9973464131503676:0.15805284073683956)0.49557087200518785:0.03363713391067973)0.9999999943780199:0.29658815852186166)0.9999995943518311:0.25237538820525907)1.0:2.1990506312842593)0.8689617339321944:0.08969298003898493)1.0:3.001397669480585)1.0:1.1591438160952001)1.0:1.8851806319105389)1.0:0.6366862496318464)0.9999999998852439:0.2886001633403557)0.5393618890402623:0.028659794088384954)0.9999999999999981:0.3829792084271102)0.9999999999463931:0.3161220276883611)1.0:0.6171859159176826)0.4856340469009219:0.019396832908485352)0.7109474480412409:0.04247565017388454)0.977930800280291:0.10618570689692883)0.9892925451648744:0.13428985040939134)0.999987629004505:0.20306787954020078)0.8272427666501753:0.058708236418703603)1.0:0.42081095054989204)0.9999999908733207:0.26947696898755497)0.9999999999999344:0.36836971043914235)0.9999999996618342:0.2825356654626047)0.2247291372521394:0.0)0.7201091772748887:0.11366353387641683)0.999999999937837:0.2866384517851952)0.9999984679991718:0.21544531180634152)0.9989366829823655:0.15358006256589862)0.9969450521042443:0.13577293099421306)0.999999453147674:0.2562805565831632)0.9754856139154409:0.12127186620807462)0.706013406121451:0.16640236727364327)0.6792754960101822:0.05030703476355455)0.4911308122855367:0.05021822045966166)1.0:0.8211058629679512)0.9761416408833137:0.10486588669864048,((G000372125,(G000379225,((G000744415,G001873795)1.0:1.968119012881187,(G000153765,(G000379345,G001871925)0.9984432262873785:0.2831678661957585)1.0:1.1588850631509497)0.9999999964311864:0.29852330438630703)0.7553964868168306:0.11567372244140063)1.0:1.5334609337225993,((G001399755,(G000423825,(G000175575,(((G001857665,G000214095)1.0:3.2647451642864795,(G000179815,(G000021485,(G001418795,(G001559335,G001308895)0.46230001131136333:0.04652176315384072)0.9977487618647762:0.7205437247027652)1.0:3.109445631836293)1.0:2.9258404591269302)1.0:1.7869089786652448,((G000227215,G001931655)0.714418424815264:0.046232362982169505,(G000709715,((G001705805,G001705695)1.0:2.0517735679885547,(G001705725,(G001705755,((G000559045,G001756595)0.7242604784662575:0.15417745298002836,(G001705645,G001705625)0.6113108901625525:0.0996152007957909)0.8636708200514226:0.19731580131238496)0.9322177699795804:0.21487960156205588)1.0:0.8499111156753366)1.0:1.070705214320778)0.8916673992314572:0.07395582069514489)1.0:3.1456783157192807)1.0:2.3138540669532643)1.0:2.521613305410904)1.0:1.3849992039742838)0.9999979591325417:0.23823134141861818,(((G900078795,G001460935)1.0:3.846208024417144,((G000735045,G001431705)1.0:1.6244383318985962,(((G000376945,((G000428465,(G900115065,((G000969645,((G000428145,G000430805)1.0:2.2972336060550202,(G000620145,G000429785)1.0:1.3029776835491806)0.999999999912939:0.30806297853044345)0.9993634931005803:0.1461429987945478,((G001294205,G001313065)1.0:1.995186956821905,(G000374805,(G001808185,G000711875)0.999998226230619:0.21415305435324755)0.9999974531200481:0.21234368043479315)0.9999999730323209:0.2573480260969915)0.9999986120461408:0.22117256209808728)1.0:0.8786747495955748)1.0:0.5883744804757104,(((G000420525,(G000021025,G000620105)1.0:1.3702403060808401)1.0:0.48996344181178897,(G001619695,(G000422925,(G001418035,(G000174355,((G001037925,G000335715)1.0:1.7468121071217635,(G001515305,(G000711885,(G001020585,(G000812585,G000007705)0.9999999991813151:0.2832341657435444)1.0:1.6116100025076057)1.0:0.7713128374097832)1.0:0.8230633296061696)0.4867559881112161:0.05614988182809223)0.9924848267589613:0.11441562939689891)0.9975298504468364:0.13094736854803998)0.9999999997594675:0.3010549214187181)1.0:0.8058207713490728)0.9999999951351629:0.2755530974836645,((G000382305,G001457815)1.0:2.569976720578234,((G000600005,G000745895)1.0:1.130515607564809,((G000158615,G000226875)1.0:0.45697668949503156,(((G000428785,G000620925)1.0:2.6456228877222068,(G000160435,(G000190695,(G001458475,(G000163775,G000745955)0.9999999999682079:0.34242250409405517)0.9204448613120878:0.1896148867079962)0.9999499120716001:0.20398357046012988)1.0:0.8165508797899867)1.0:0.8351210770753883,((G000227765,(G001027865,(G001308005,G900086555)1.0:0.5431700962178371)0.9990996895004948:0.18988514072037696)0.8365769192284885:0.09854712230691853,((G000194925,G000818035)1.0:0.4720345978533568,(G001592185,(G000186165,(G001063255,(G000173895,(G000196295,(G000006845,G000008805)0.999999660090161:0.24740048840497417)1.0:0.6013998794052432)1.0:0.6946077072824693)0.355233314555456:0.023488854897068614)1.0:1.3983773072132628)1.0:0.5470738468394447)0.999999525029129:0.24929715493193547)1.0:0.4750551216894526)0.9695060905702626:0.09871438357523565)1.0:0.7185093940409544)1.0:0.5861157432504318)1.0:1.5741356847424646)1.0:0.43916628889104814)0.9999421648285999:0.18760524885325344)1.0:0.6771050736046431,((G000012745,(G000376425,G000373385)1.0:0.41727419028220786)1.0:2.661624871830433,(((G000981505,(G001044335,(G001438385,G000168995)1.0:4.02912090192997)1.0:1.470447235487916)1.0:1.4660969440370775,((G000023745,(G000617925,G000013705)1.0:1.9450679315071984)1.0:0.41451452309248693,(G000953015,((G000093025,G000023705)1.0:0.8600467300718588,(G000384375,((G000384355,G001464125)1.0:2.1800793741633724,(G001424665,(G000378225,G000515275)1.0:0.6035677305651986)1.0:2.670652241255457)0.9999999999999998:0.440078814248769)0.9999999939408417:0.30833246642802803)1.0:0.6866035110942557)0.9999942142078537:0.23404400814101)0.9999999999999916:0.4111290172379585)1.0:1.0710844311684449,(((G000746095,(G000025705,(G001830535,G001872865)0.9984317827096868:0.25689175532861447)1.0:0.8568242703638773)0.9994242579737005:0.1641204350586293,(G001801235,(G001802335,(G000145255,(G001802355,G001806235)0.9999999998286163:0.3957950632291043)1.0:1.395126317211517)1.0:1.1961976470919498)0.9999999374131289:0.48050995198616986)1.0:1.422957815104961,(G000297055,(((G000832065,G000355765)1.0:2.533427044959355,((G000196355,G900113575)0.8517730015333088:0.0639166811946401,(G900109785,(G000619905,G900103145)1.0:3.193705343277474)0.6950646773271493:0.05836413612147668)0.999999999962624:0.32210186330478124)1.0:2.0887123292635374,(((G000014765,G000009145)1.0:2.8508810331312833,((G900100485,G900107335)1.0:3.5304408158146288,(G900107265,(G900114745,(G900113925,(G900106545,G001007935)1.0:0.9019558716847805)1.0:1.797835150571007)1.0:2.4880258415616967)1.0:1.3584839078026116)1.0:2.2943799412396184)1.0:1.188658688638867,(G900143275,((G900114305,(G900111165,(G900111605,G900110145)1.0:3.333942439803167)1.0:2.2127789086535596)1.0:2.4904388540814764,((G000219585,G001464045)1.0:1.9284486390421332,(G000175095,(G900111055,(G900105875,G001455205)1.0:2.957511060733792)1.0:2.287317620863257)1.0:3.144778761269012)1.0:2.3190280106568726)1.0:0.919119185052008)1.0:1.1977970241720635)1.0:0.7851439863416066)1.0:1.7772105043921844)0.9998290345777717:0.1770530094389421)0.9999996289671477:0.22818439203891047)0.8702759132090004:0.06646810799116186)0.999999862328585:0.22957544698083887)0.31751099286420525:0.0,((((G900099695,G000024165)1.0:0.9651722750736765,((G000236665,G001307855)0.9999956889278826:0.20754776157837945,(G000429665,(G000429605,(G000519045,G000012425)1.0:0.4474834220284603)1.0:1.513787281775147)1.0:0.7032509394215278)0.9994448126620497:0.14818624720409695)1.0:0.8520317834137421,((G001586935,(G000828635,G000934545)1.0:1.2244980510501993)0.9999999797750742:0.46396770294221024,((G000372885,(G000214035,G000527135)1.0:0.6577214931441155)1.0:2.42153593736575,(G000373965,((G001418245,G000425565)1.0:3.3706339591473493,((G000025965,(G000378245,G000349945)0.9999999999999022:0.3584664612763226)1.0:1.4680488709743926,(G001682385,((G000443165,G001051995)0.9999999999999795:0.36719087862661576,(G000310185,G000310145)1.0:0.509501071867438)1.0:1.4389975132825918)1.0:0.5308875168819195)1.0:1.3482548179782234)0.9973936940778246:0.1970767508412393)0.999980843887319:0.19203035654873665)0.9539581597002235:0.09446544137286018)0.9993851081590635:0.15144035363585093)1.0:0.7857586740432497,((G000828975,(((G000980495,G000434815)1.0:1.7825981857156796,(G000205025,G000431455)1.0:1.2645060709440674)1.0:3.424696777407604,(G000437635,(G001182045,(G000434855,(G000297775,(G000250875,(G000432615,G000411515)1.0:4.069387147877561)0.612437861006666:0.10732823778500676)1.0:1.468088698429784)0.9716935560751758:0.13302606795808763)0.9583939055340122:0.1102625978154101)0.9999999999999997:0.48910224650087447)1.0:1.568643857800577)0.9999999999985116:0.3599469336246729,(G000186425,((G000170915,((G000521505,(G000743945,((G000506865,(G000226625,G000276685)1.0:3.8734139571308788)1.0:0.8406970327065296,(G000621025,(G000373745,(G000759065,(G001808335,G000372065)0.9321659141241767:0.10048417904711211)1.0:3.0602642206963164)1.0:2.888172374711924)1.0:0.7362931598696182)0.9989136118044003:0.16430971033800895)0.999999999999976:0.39779041321312125)1.0:0.6751349010063179,(((G000340825,G000340795)1.0:3.0602707946915624,(G000319245,(G000340865,G000340905)0.9999999999999992:0.5063739376357475)1.0:3.414442608412178)1.0:3.570003964641364,(((G000967305,G002005365)1.0:0.6761862036352597,(G000612685,(G000308195,(G000209655,G900129885)1.0:1.3564484204868377)1.0:0.6200182578003038)0.9819166824303888:0.10232175158756311)1.0:0.6450733653738651,(G000988095,(G900089455,(G001433395,(G000382185,((G000067205,(G001457475,G001571365)1.0:2.213760593306902)0.9987106069581786:0.14039289051009085,((G900078695,(G000612485,G001078275)1.0:1.3332298331876513)1.0:1.296583923444121,(G000195715,(G000318015,G000317935)0.9999234711242063:0.1913749488796439)1.0:2.9228062764475626)0.9991708473703307:0.18308461057183745)1.0:0.44311292134669794)0.9999383037980433:0.1887971778330921)1.0:0.5870861828492436)0.9999993916348942:0.27310880500076273)1.0:0.4087953223332918)0.9999999994025468:0.34637362678347644)0.7887912220882857:0.061796364685491885)1.0:1.3317897472637241)0.9024104913153694:0.07230142770217332,((G000482785,(((G000158475,G000158495)1.0:4.008517756607669,((((G001412595,(G001941825,G000745265)0.7008864960746012:0.07063397916783805)1.0:1.2842056403357862,(G001424165,(G000427785,(G000382345,G001866515)0.9988861605068997:0.1443098595633837)1.0:0.589969205506206)0.9999999999792258:0.30512120706358664)1.0:1.5940474111508285,((G000344615,G000723165)1.0:1.019321846781516,((G001191005,G000425385)1.0:1.1906241612973931,(G900114705,(G000335815,G000383895)1.0:0.9026683287482271)1.0:0.7212143817304447)0.12619584272115858:0.17202044717018802)1.0:0.7120703723496059)1.0:1.4334618390929068,(G000622895,((G000312045,(G000818395,G001428545)0.9999999999999878:0.3723955599053328)1.0:0.9611557073272943,((G000195205,(G000013625,(G001464355,G000026125)1.0:0.7998405419572129)1.0:2.305622244693691)0.9999999999141146:0.3009864492418549,(G000441555,(G001584185,((G001040945,(G001189955,G001571165)1.0:5.399669860808312)1.0:1.8668828488408884,(G001189915,(G001189965,G001267925)1.0:1.8072830982210004)1.0:0.4506416289212109)1.0:1.4235468935801774)0.9996571282224813:0.2611005202741428)0.8776390666023829:0.12539739844476785)0.9982590376242104:0.1454906144145687)0.6564485847252464:0.06602281504799573)0.9970053065031:0.14339477784973523)1.0:0.6689216288627904)1.0:1.1214179098758548,(((G000016345,G000019745)1.0:0.6256171334787491,(G001830325,G000973625)1.0:1.5626134055244472)1.0:2.924700836641545,((G000272025,((G001281465,(G000832305,(G000069785,G000196015)0.9999999982374485:0.2735444866835401)0.9999999999697954:0.30680618134223964)1.0:1.4315374643233159,(G000009125,(G000020205,(G000953875,G000954135)1.0:3.2292991987953816)1.0:0.9438540201517949)1.0:1.9523330707167634)0.9605179103194207:0.10768493776507175)1.0:1.3750576377801826,(G000767615,(G000970345,((G000227585,G000775775)1.0:1.4563250635972116,(G000198775,((G000959725,((G001411495,G000959245)1.0:1.5824509632092285,(G000011545,G000011705)1.0:2.687698414202307)0.9889630137959002:0.11248618804465292)1.0:1.3087182069281502,(G000373005,((G000698575,(G000698595,(G001544555,G001190015)1.0:1.6331363759695356)0.9775252944765377:0.1920201090361723)1.0:1.4030097255058962,((G000020045,(G001865575,G000013645)1.0:1.4775260591474744)1.0:0.6032144760089817,(G000739795,(G000684975,G000785435)1.0:1.8554069938105562)0.9997121556305687:0.15464807598224461)0.999999984602187:0.26324985261687034)0.9989910574114504:0.18167199547601295)0.44310036364585964:0.012840692655626894)1.0:0.9082521141015673)1.0:0.717984147987015)0.7180284468576942:0.05152810032190147)1.0:0.7413753621481642)1.0:0.7403436404562624)0.9999998445737608:0.27587802541215184)0.9999999999981047:0.3381577624906464)0.999999998601011:0.2742190364113754)0.5227968529288402:0.022380315604504753,(G001295775,(((G000377645,G000733775)1.0:1.3078887849558536,(G000253115,G001418255)1.0:2.9677127200456823)1.0:1.362131305778986,(((G001017435,G000381125)1.0:0.6619620948473264,(((G000768065,G001447195)1.0:1.8004938334541534,(G000019785,G000689195)1.0:1.178670496675097)0.7544214822251966:0.10145595091743694,((G000015725,(G001293525,(G001425865,(G001425785,(G001424785,G000799305)0.6761273576419282:0.1356709244934231)1.0:0.486124344368016)1.0:0.46928060866677346)0.9999999999999848:0.37711236880465293)0.6958550793503336:0.06025341246618631,(((G001483865,G001598255)1.0:1.8912466815417006,(G001477625,G001427705)0.9999999999999879:0.3786963148852024)1.0:1.3045567485975567,(G000333615,((G000969605,G000430725)0.8337780413310982:0.09379476155308346,(G000244995,(G000284255,(G001295905,G001295865)1.0:2.9576006428832)1.0:0.47143383410423256)0.9999994202777275:0.2212265744490552)0.9511263891227244:0.08613720286178832)0.9969272242782032:0.125677263407447)0.9916931246104433:0.11052408301799349)0.9999454767580034:0.17225923155857942)0.8916847552083511:0.08027759192182936)1.0:0.7392573241042891,(((G000807215,(G000828915,G000828895)1.0:3.1806690115341016)1.0:0.9002526307575209,(G000496475,(G000723405,G001713375)1.0:1.2744393260216145)0.765657247174387:0.10296868173795908)0.9998752900580512:0.19572535333239674,(G000477435,((G000374625,G001005215)0.4491460617771542:0.014613180870566943,((G001262075,G000422885)1.0:0.5571232610973441,(((G001270065,G001412575)1.0:1.1977077261336166,(((G000211835,G001432305)1.0:0.7097458892387337,((G001955715,(G000013605,G001771035)0.99999974664664:0.3405621284424903)1.0:0.4829544392008285,(G000013865,(G000688115,G000015505)0.9999867019349005:0.21569812244465303)1.0:1.4434364690070343)0.044745091167257785:0.10902142137237726)0.9961006533272746:0.1291021251585831,((G001044395,(G000215705,(G000426125,G001424545)1.0:0.593555577503055)1.0:0.587914168646476)1.0:1.0843287372711103,((G001422445,G001422405)1.0:1.654173806661269,((G000745855,G001476815)1.0:0.7750407830611876,(G000620225,G000184745)1.0:1.0736192594045664)1.0:0.74466074966724)0.9972959466078153:0.13293299525570249)0.9683489876099045:0.09162479494598968)0.890765400974036:0.07990303427464694)0.3924443785440304:0.007241019653277383,((G000381265,G001421705)0.9497934134195501:0.0913405123908825,(((G000688255,G900111115)1.0:0.5775249040496893,((G001424265,G000176855)1.0:0.767928427362641,((G000193225,G000015565)1.0:1.3155502963063683,(G001428645,(G001714725,G000204195)0.9999999999999948:0.3928969100660778)0.9999999999373946:0.3134758591344975)1.0:0.7387240487818292)0.9511832619576235:0.11644438157388287)0.999604025102593:0.15151010731315753,((G000410635,((G001294445,G000935165)1.0:1.5661842140885593,(G000739375,(G000018665,G000429845)1.0:0.4206483331681735)0.9999998727952699:0.2758094759949806)0.9999999969951222:0.27324650353122537)1.0:0.6243048930867888,((G001298675,G000739995)0.9517894637456973:0.11302705372175656,(G000484635,(G000282995,(G000204645,(G001310795,G000022305)1.0:2.2410613862291378)0.9999999999975212:0.3379535607745803)0.8820231058082119:0.11346876468981444)0.9987478075318171:0.14652317165032996)0.999998005587794:0.20768592201687033)0.9999973847248781:0.21065171060495944)1.0:0.600837425718293)0.9999910343127213:0.19746626495181524)0.9999987910636271:0.2190065203435118)0.9631971227668575:0.09625523358124743)0.924560164211246:0.12844020649715934)0.8898256296125715:0.08698691466781895)1.0:0.8375382838714179)1.0:0.8461926467156465)1.0:0.6362128769813066)0.9919170530135842:0.11523020605175123)0.9978719609001235:0.1292839501075945)0.5935606687189947:0.046424416564865886)0.9936802465208809:0.11868350179327104)0.9999999999999998:0.3926416365433924)0.9999999999965127:0.3107412649298639)0.7675092265556822:0.053065696227596146)0.9999999888469423:0.3333280879945269)1.0:0.5396827023489273,((G001697225,((G001705075,(G001785035,G001643475)0.9999999986270627:0.337751840281133)0.9999999999999796:0.39858740003996646,(G001543005,(G000376165,(G001576965,(G001629435,(G001629355,(G001629475,(G001629315,(G001629515,(G001629415,(G001629495,(G001629445,G001629395)0.7234214871213699:0.05580005686205828)0.54588635500883:0.03542021727923764)0.9974322163311726:0.17843478045574465)0.42824117000991296:0.0305312920942345)0.41805823169588757:0.03687782814389042)0.6946901894990433:0.056493331242653023)0.6454233742139296:0.06237407036875532)0.5511083042193007:0.06813831842859314)0.9990019438959271:0.362202023156957)0.9999997601323323:0.41990344364375165)1.0:0.6513084961885456)0.999949085526399:0.19493253050560314)0.8936479960159434:0.0938959576978474,(((G001888055,((G000015345,G001889065)1.0:0.6898138043945645,(G000160655,G000239355)1.0:2.8853086626393383)0.999936827684066:0.19513798408556457)1.0:1.7362852810760867,(G000510805,(G002006795,(G000375345,(G001632485,(G001634425,G000334955)0.8046721638031208:0.07342075695035571)0.999999867967688:0.2804398604389591)1.0:3.0642404306993605)1.0:2.3032048573419837)1.0:1.5296716414586273)0.9999999979355522:0.28307249987762306,(((G001437675,(G001438485,(G001439285,(G001438425,(G001438585,(G001438495,G001439525)1.0:4.0252375800016384)0.9834820996232173:0.19382166764835004)0.9221928694051067:0.12969746593398587)0.6529223098783433:0.08837686755068326)0.9999672164946497:0.29463090204522935)1.0:2.7973874993197745,((G000385115,G000252525)1.0:1.4921274444665027,((G000384935,G000383375)1.0:2.400922368629632,(G000385035,(G000384955,G000385055)1.0:2.3433579712812618)1.0:0.9151660040475341)1.0:1.2813171598226514)1.0:1.6022054648877957)1.0:2.3544225136523096,(((((G001629325,G001629365)1.0:2.634349562904923,(G001677435,G001579945)1.0:0.5652970762608895)0.0111920689936377:0.10021705001854797,((G001469965,G000024765)1.0:2.263981246698951,(((G000215955,G000732535)1.0:1.901422655763739,(G000733765,(G000711245,((G000711955,G000420645)1.0:0.989161427968852,(G000271305,(G900113085,(G000474945,G000426685)1.0:2.4391515089765305)1.0:0.7369106739891712)0.9981928016514093:0.15962021550733957)0.9953416150815403:0.16895755062295023)1.0:0.6592915714841301)1.0:1.145578698149932)1.0:0.5697422869451491,(G002000055,(G001187785,(((G000378125,G900115085)0.9999999995237555:0.29641309607441396,(G000953855,(G000761445,((G000964085,(G000800155,G001887595)1.0:0.9253542298986529)1.0:2.681479491570209,(G000242255,(G001182895,(G001641285,((G000620485,G000632805)1.0:0.6738505981405161,((G001428405,G000264335)0.6624587213923314:0.04208982658539662,(G000264315,(G000230695,G001617355)1.0:1.6558714026530228)1.0:0.7221650825619323)0.9999999999803761:0.31398344661788935)0.25321218574560406:0.011231066765943029)0.704964471672554:0.045609952635639196)1.0:0.44602756290188034)0.999604121899804:0.17906464212020393)1.0:0.814238284054454)1.0:0.6455619060860487)1.0:0.46066584584970316)1.0:0.5955002965840905,(G900101825,((G000429065,(G000420545,(G000426365,(G000747155,(G000743535,G000747075)1.0:0.548744520418387)1.0:0.7353182466989526)1.0:0.9870005306104834)1.0:0.7654101103164113)0.9999999989161609:0.29610896115971563,(((G000423885,(G000422305,(G000472505,((G001306995,G001014645)1.0:1.9432753283754278,(G001482195,G000559025)1.0:1.1913589029374085)0.6998089610915105:0.08765107114379997)0.9999999998194986:0.30259557841348994)0.9999999998409937:0.3099360701712733)0.6186577002025021:0.07674375894694621,(G000770795,((G000423325,(G000768335,(G000855665,G000768345)1.0:1.940545592412254)0.949632073393342:0.08849244518416235)1.0:0.7919456460512243,(G000426005,((G001427225,G000768355)0.8257860008843022:0.06446736771545117,(G001429315,(G001442515,(G001442785,G001442535)0.9999999852897927:0.2886318756240198)1.0:1.1114987867686859)1.0:1.292347982328681)0.9999867421855877:0.20134778081018018)0.6897438501331882:0.061985371232258654)1.0:0.4631692447056183)0.9998167133155041:0.17594817511720326)0.5006607390035951:0.09640448062741089,((G001431405,G001556105)1.0:0.5991385686947748,((G000972865,(G000513955,G000185965)0.9999999998588148:0.3389296495319921)1.0:1.6926308580168694,(G000233915,(((G001431485,G001431525)1.0:3.358715300207545,((G001700965,(G001314305,G001431505)1.0:0.7160719152111621)1.0:1.0048832000754742,(G000661955,(G001431535,(G001499755,G000072485)1.0:1.3492957962617185)1.0:0.6655743422985917)1.0:1.292415736603233)0.4982152123225405:0.12696446218518945)1.0:0.5363037213949791,((G001021935,G000815185)1.0:1.8852781512084642,(G001431645,((G000576405,G000006725)1.0:4.664914674634482,(G000401255,(G000007145,(G000007385,(G001705565,G001908775)0.9999999930556746:0.27629519731171415)1.0:0.6491099830141531)1.0:1.3870755465421833)1.0:1.7573843022727846)0.9999908715296989:0.21732472612877654)0.9999964056524675:0.22257706550040718)0.9999999848072196:0.25804348208706085)1.0:0.5792831385110677)0.9995759953567294:0.17708715802093883)0.9649923460358631:0.11899491928767666)1.0:0.8347724915832273)1.0:1.0382635478706654)1.0:0.5101947847778922)1.0:0.7653865740801632)1.0:1.3855157022536366)0.9999203699336209:0.1972678167804396)0.9999973590467305:0.23918178985964847)0.9995780008066167:0.16630559269325831)0.33374147836845947:0.03470237758622579)0.9162852609272307:0.07274657338543747,(G000583135,(((G001051235,G000531125)1.0:2.0115887563842993,((G900112605,(G001614315,((G900110585,(G000014785,G000015585)1.0:0.577946002735967)0.39988288082068557:0.01214699335931606,(G000153205,(G000374645,(G000319575,(G000485905,G001715285)1.0:0.9142991629095403)1.0:2.0463061038524777)0.9999904687534016:0.23113390637875728)1.0:0.6928568670492437)1.0:0.7594802565645586)0.5413259061529844:0.025589792298771293)0.996642635805568:0.12960612319306536,((G001730015,G000155715)0.6781051969868257:0.0570041647196847,((G000419525,((G000371925,G000380185)0.9999994305322905:0.22980415468924545,(G000260135,(G000621325,G900107695)1.0:1.6050144196705016)1.0:2.1139487699978483)1.0:1.1458916806124164)1.0:1.1005212704930123,(G000754095,((G000227725,((G000378965,G000021985)1.0:2.3694492217958953,(G900156225,(G000633935,G000225005)1.0:0.6415259182304016)1.0:1.095947007973039)0.9998470310527555:0.17219842315284356)1.0:0.780446604052222,((G000227685,G000321415)1.0:3.2669025297139123,((G000377885,G000377785)1.0:2.538688815249413,(G000385215,(G000381825,(G000745395,G001020955)1.0:0.5630339252244329)1.0:0.5753683596534438)1.0:1.3529487083268736)1.0:2.334458917492898)1.0:1.5868524639821262)1.0:0.4477502354974787)1.0:0.4843372752004611)0.9999632267488036:0.1772376961252024)0.9058908839446312:0.0898578642155581)0.673551680574148:0.041471672757369335)0.5063891284338679:0.02044082328622501,(((((G001305575,G000245015)1.0:3.214454780888843,(G000828835,(G001723675,(G000170715,G001640045)0.999999831887748:0.2664115805589968)0.5932771640765917:0.11416248843118412)1.0:1.2007487966339312)1.0:1.508630148787112,((G001801825,(G001802535,G001801945)1.0:1.2731947000259014)1.0:1.0777182404041334,(G001643635,(G001801725,(G001802575,G001801885)0.9999974114153383:0.4314081386576534)1.0:1.755982532887642)1.0:0.5178764391725014)1.0:1.0944860185027472)0.9998800713106571:0.17181704470695333,(((G001303045,G001303065)0.999999999992447:0.486532646
[truncated: 3,390,184 more chars]
