# Supplementary material for: Phylogenomics of 10,575 genomes reveals evolutionary proximity between domains Bacteria and Archaea
Source: Nat Commun. 2019 Dec 2;10:5477. doi: 10.1038/s41467-019-13443-4 (PMC6889312; doi:10.1038/s41467-019-13443-4)
Supplement: Supplementary file 6 — Source Data [file 41467_2019_13443_MOESM6_ESM.zip › Source Data/File02.tsv]

#genome	asm_name	assembly_accession	bioproject	biosample	wgs_master	seq_rel_date	submitter	ftp_path	img_id	gtdb_id	scope	assembly_level	genome_rep	refseq_category	release_type	taxid	species_taxid	organism_name	infraspecific_name	isolate	superkingdom	phylum	class	order	family	genus	species	classified	unique_name	lv1_group	lv2_group	score_faa	score_fna	score_rrna	score_trna	total_length	contigs	gc	n50	l50	proteins	protein_length	coding_density	completeness	contamination	strain_heterogeneity	markers	5s_rrna	16s_rrna
G000005825	ASM582v2	GCF_000005825.2	PRJNA224116	SAMN02603086		2010/12/15	Center for Genomic Sciences, Allegheny-Singer Research Institute	ftp://ftp.ncbi.nlm.nih.gov/genomes/all/GCF/000/005/825/GCF_000005825.2_ASM582v2	646311908	RS_GCF_000005825.2	Monoisolate	Complete Genome	Full	representative genome	Major	398511	79885	Bacillus pseudofirmus OF4	strain=OF4		Bacteria	Firmicutes	Bacilli	Bacillales	Bacillaceae	Bacillus	Bacillus pseudofirmus	True	Bacillus pseudofirmus OF4	Eubacteria	Firmicutes	1.0	0.995	1.0	1.0	4249248	3	39.86	3858997	1	4260	1228222	85.14412432505705	98.68	1.32	0.0	377	yes	yes
G000006175	ASM617v2	GCF_000006175.1	PRJNA224116	SAMN00000040		2010/06/03	US DOE Joint Genome Institute (JGI-PGF)	ftp://ftp.ncbi.nlm.nih.gov/genomes/all/GCF/000/006/175/GCF_000006175.1_ASM617v2	646564549	RS_GCF_000006175.1	Multispecies	Complete Genome	Full	representative genome	Major	456320	2188	Methanococcus voltae A3	strain=A3		Archaea	Euryarchaeota	Methanococci	Methanococcales	Methanococcaceae	Methanococcus	Methanococcus voltae	True	Methanococcus voltae A3	Archaea	Euryarchaeota	0.97	1.0	1.0	1.0	1936387	1	28.59	1936387	1	1727	526927	80.16703272641264	99.05	0.0	0.0	165	no	yes
G000006605	ASM660v1	GCF_000006605.1	PRJNA224116	SAMEA3283089		2005/06/27	Bielefeld Univ	ftp://ftp.ncbi.nlm.nih.gov/genomes/all/GCF/000/006/605/GCF_000006605.1_ASM660v1	637000085	RS_GCF_000006605.1	Monoisolate	Complete Genome	Full	representative genome	Major	306537	38289	Corynebacterium jeikeium K411	strain=K411 = NCTC 11915		Bacteria	Actinobacteria	Actinobacteria	Corynebacteriales	Corynebacteriaceae	Corynebacterium	Corynebacterium jeikeium	True	Corynebacterium jeikeium K411 K411 = NCTC 11915	Eubacteria	Actinobacteria	1.0	0.996	1.0	1.0	2476822	2	61.35	2462499	1	2137	751284	89.37868768930508	100.0	0.68	0.0	319	yes	yes
G000006725	ASM672v1	GCF_000006725.1	PRJNA224116	SAMN02603773		2004/06/04	Sao Paulo state (Brazil) Consortium	ftp://ftp.ncbi.nlm.nih.gov/genomes/all/GCF/000/006/725/GCF_000006725.1_ASM672v1	637000348	RS_GCF_000006725.1	Monoisolate	Complete Genome	Full	representative genome	Major	160492	2371	Xylella fastidiosa 9a5c			Bacteria	Proteobacteria	Gammaproteobacteria	Xanthomonadales	Xanthomonadaceae	Xylella	Xylella fastidiosa	True	Xylella fastidiosa 9a5c	Eubacteria	Proteobacteria	0.98	0.993	0.9	1.0	2731750	3	52.62	2679306	1	2664	765931	82.59298984167658	99.59	0.18	0.0	325	yes	yes
G000006745	ASM674v1	GCF_000006745.1	PRJNA57623	SAMN02603969		2001/01/09	TIGR	ftp://ftp.ncbi.nlm.nih.gov/genomes/all/GCF/000/006/745/GCF_000006745.1_ASM674v1	637000333	RS_GCF_000006745.1	Monoisolate	Complete Genome	Full	reference genome	Major	243277	666	Vibrio cholerae O1 biovar El Tor str. N16961	strain=N16961		Bacteria	Proteobacteria	Gammaproteobacteria	Vibrionales	Vibrionaceae	Vibrio	Vibrio cholerae	True	Vibrio cholerae O1 biovar El Tor str. N16961	Eubacteria	Proteobacteria	1.0	0.998	0.9	1.0	4033464	2	47.49	2961149	1	3594	1184587	86.53316355370967	99.86	0.03	0.0	360	yes	yes
G000006785	ASM678v2	GCF_000006785.2	PRJNA57845	SAMN02604089		2014/04/01	Univ. Oklahoma	ftp://ftp.ncbi.nlm.nih.gov/genomes/all/GCF/000/006/785/GCF_000006785.2_ASM678v2	637000291	RS_GCF_000006785.2	Monoisolate	Complete Genome	Full	reference genome	Major	160490	1314	Streptococcus pyogenes M1 GAS	strain=SF370		Bacteria	Firmicutes	Bacilli	Lactobacillales	Streptococcaceae	Streptococcus	Streptococcus pyogenes	True	Streptococcus pyogenes M1 GAS SF370	Eubacteria	Firmicutes	1.0	1.0	0.6	1.0	1852433	1	38.51	1852433	1	1776	539188	85.75127953345681	100.0	0.0	0.0	277	yes	yes
G000006845	ASM684v1	GCF_000006845.1	PRJNA57611	SAMN02604088		2005/02/14	Univ. Oklahoma	ftp://ftp.ncbi.nlm.nih.gov/genomes/all/GCF/000/006/845/GCF_000006845.1_ASM684v1	637000188	RS_GCF_000006845.1	Monoisolate	Complete Genome	Full	reference genome	Major	242231	485	Neisseria gonorrhoeae FA 1090	strain=FA 1090		Bacteria	Proteobacteria	Betaproteobacteria	Neisseriales	Neisseriaceae	Neisseria	Neisseria gonorrhoeae	True	Neisseria gonorrhoeae FA 1090	Eubacteria	Proteobacteria	1.0	1.0	1.0	1.0	2153922	1	52.69	2153922	1	2142	609210	83.31778030959339	99.82	0.21	0.0	323	yes	yes
G000006865	ASM686v1	GCF_000006865.1	PRJNA57671	SAMN02603339		2001/03/21	INRA	ftp://ftp.ncbi.nlm.nih.gov/genomes/all/GCF/000/006/865/GCF_000006865.1_ASM686v1	637000144	RS_GCF_000006865.1	Monoisolate	Complete Genome	Full	reference genome	Major	272623	1358	Lactococcus lactis subsp. lactis Il1403	strain=IL1403		Bacteria	Firmicutes	Bacilli	Lactobacillales	Streptococcaceae	Lactococcus	Lactococcus lactis	True	Lactococcus lactis subsp. lactis Il1403 IL1403	Eubacteria	Firmicutes	1.0	1.0	1.0	1.0	2365589	1	35.33	2365589	1	2383	693662	86.37848755637603	100.0	0.0	0.0	310	yes	yes
G000006925	ASM692v2	GCF_000006925.2	PRJNA62907	SAMN02603599		2011/08/03	Microbial Genome Center of ChMPH	ftp://ftp.ncbi.nlm.nih.gov/genomes/all/GCF/000/006/925/GCF_000006925.2_ASM692v2	637000264	RS_GCF_000006925.2	Monoisolate	Complete Genome	Full	reference genome	Major	198214	623	Shigella flexneri 2a str. 301	strain=301		Bacteria	Proteobacteria	Gammaproteobacteria	Enterobacterales	Enterobacteriaceae	Shigella	Shigella flexneri	True	Shigella flexneri 2a str. 301	Eubacteria	Proteobacteria	1.0	0.998	1.0	1.0	4828820	2	50.65	4607202	1	5003	1415151	86.32972444613797	99.7	0.21	0.0	372	yes	yes
G000006965	ASM696v1	GCF_000006965.1	PRJNA57603	SAMEA3283068		2003/05/06	MELILO	ftp://ftp.ncbi.nlm.nih.gov/genomes/all/GCF/000/006/965/GCF_000006965.1_ASM696v1	637000269	RS_GCF_000006965.1	Monoisolate	Complete Genome	Full	reference genome	Major	266834	382	Sinorhizobium meliloti 1021	strain=1021		Bacteria	Proteobacteria	Alphaproteobacteria	Rhizobiales	Rhizobiaceae	Sinorhizobium	Sinorhizobium meliloti	True	Sinorhizobium meliloti 1021	Eubacteria	Proteobacteria	1.0	0.997	0.1	1.0	6691694	3	62.17	3654135	1	6303	1956944	86.157242097442	99.28	0.31	0.0	373	yes	yes
G000006985	ASM698v1	GCF_000006985.1	PRJNA57897	SAMN02604006		2002/07/02	TIGR	ftp://ftp.ncbi.nlm.nih.gov/genomes/all/GCF/000/006/985/GCF_000006985.1_ASM698v1	637000073	RS_GCF_000006985.1	Monoisolate	Complete Genome	Full	reference genome	Major	194439	1097	Chlorobium tepidum TLS	strain=TLS		Bacteria	Chlorobi	Chlorobia	Chlorobiales	Chlorobiaceae	Chlorobaculum	Chlorobaculum tepidum	True	Chlorobium tepidum TLS	Eubacteria	FCB	1.0	1.0	0.8	1.0	2154946	1	56.53	2154946	1	2009	639065	87.37541451154692	98.9	0.55	0.0	334	yes	yes
G000007005	ASM700v1	GCF_000007005.1	PRJNA224116	SAMN02603227		2002/11/25	European/Canadian Consortium	ftp://ftp.ncbi.nlm.nih.gov/genomes/all/GCF/000/007/005/GCF_000007005.1_ASM700v1	638154518	RS_GCF_000007005.1	Monoisolate	Complete Genome	Full	representative genome	Major	273057	2287	Sulfolobus solfataricus P2	strain=P2		Archaea	Crenarchaeota	Thermoprotei	Sulfolobales	Sulfolobaceae	Sulfolobus	Sulfolobus solfataricus	True	Sulfolobus solfataricus P2	Archaea	Crenarchaeota	0.96	1.0	1.0	0.9	2992245	1	35.79	2992245	1	3281	874971	86.12513347002	100.0	0.0	0.0	196	no	yes
G000007025	ASM702v1	GCF_000007025.1	PRJNA224116	SAMN02603141		2002/11/25	CNRS	ftp://ftp.ncbi.nlm.nih.gov/genomes/all/GCF/000/007/025/GCF_000007025.1_ASM702v1	637000243	RS_GCF_000007025.1	Monoisolate	Complete Genome	Full	representative genome	Major	272944	781	Rickettsia conorii str. Malish 7	strain=Malish 7		Bacteria	Proteobacteria	Alphaproteobacteria	Rickettsiales	Rickettsiaceae	Rickettsia	Rickettsia conorii	True	Rickettsia conorii str. Malish 7	Eubacteria	Proteobacteria	1.0	1.0	0.9	1.0	1268755	1	32.44	1268755	1	1435	347621	80.68602685309615	99.46	0.33	0.0	218	yes	yes
G000007085	ASM708v1	GCF_000007085.1	PRJNA224116	SAMN02603009		2002/05/14	Beijing Center.HGP	ftp://ftp.ncbi.nlm.nih.gov/genomes/all/GCF/000/007/085/GCF_000007085.1_ASM708v1	637000318	RS_GCF_000007085.1	Monoisolate	Complete Genome	Full	representative genome	Major	273068	911092	Caldanaerobacter subterraneus subsp. tengcongensis MB4	strain=MB4		Bacteria	Firmicutes	Clostridia	Thermoanaerobacterales	Thermoanaerobacteraceae	Caldanaerobacter	Caldanaerobacter subterraneus	True	Caldanaerobacter subterraneus subsp. tengcongensis MB4	Eubacteria	Firmicutes	1.0	1.0	1.0	1.0	2689445	1	37.57	2689445	1	2674	812453	88.9950157002653	99.04	0.6	0.0	329	yes	yes
G000007105	ASM710v1	GCF_000007105.1	PRJNA224116	SAMN02603579		2010/01/12	Macrogen Inc.	ftp://ftp.ncbi.nlm.nih.gov/genomes/all/GCF/000/007/105/GCF_000007105.1_ASM710v1	637000356	RS_GCF_000007105.1	Monoisolate	Complete Genome	Full	na	Major	264203	542	Zymomonas mobilis subsp. mobilis ZM4 = ATCC 31821	strain=ZM4		Bacteria	Proteobacteria	Alphaproteobacteria	Sphingomonadales	Sphingomonadaceae	Zymomonas	Zymomonas mobilis	True	Zymomonas mobilis subsp. mobilis ZM4 = ATCC 31821 ZM4	Eubacteria	Proteobacteria	1.0	1.0	0.9	1.0	2056363	1	46.33	2056363	1	1753	604103	86.56244058077294	100.0	0.0	0.0	320	yes	yes
G000007145	ASM714v1	GCF_000007145.1	PRJNA57887	SAMN02603845		2002/05/24	Sao Paulo state (Brazil) Consortium	ftp://ftp.ncbi.nlm.nih.gov/genomes/all/GCF/000/007/145/GCF_000007145.1_ASM714v1	637000344	RS_GCF_000007145.1	Monoisolate	Complete Genome	Full	reference genome	Major	190485	339	Xanthomonas campestris pv. campestris str. ATCC 33913	strain=ATCC 33913		Bacteria	Proteobacteria	Gammaproteobacteria	Xanthomonadales	Xanthomonadaceae	Xanthomonas	Xanthomonas campestris	True	Xanthomonas campestris pv. campestris str. ATCC 33913	Eubacteria	Proteobacteria	1.0	1.0	0.9	1.0	5076188	1	65.07	5076188	1	4292	1472146	85.45315894525577	99.64	0.0	0.0	358	yes	yes
G000007185	ASM718v1	GCA_000007185.1	PRJNA294	SAMN02603235		2002/04/03	Fidelity Systems	ftp://ftp.ncbi.nlm.nih.gov/genomes/all/GCA/000/007/185/GCA_000007185.1_ASM718v1	638154507	GB_GCA_000007185.1	Monoisolate	Complete Genome	Full	na	Major	190192	2320	Methanopyrus kandleri AV19	strain=AV19		Archaea	Euryarchaeota	Methanopyri	Methanopyrales	Methanopyraceae	Methanopyrus	Methanopyrus kandleri	True	Methanopyrus kandleri AV19	Archaea	Euryarchaeota	1.0	1.0	0.9	1.0	1694969	1	61.16	1694969	1	1814	523004	90.89635267665662	96.74	1.6	0.0	146	yes	yes
G000007205	ASM720v1	GCF_000007205.1	PRJNA224116	SAMN02602979		2003/07/25	ALTANA Pharma	ftp://ftp.ncbi.nlm.nih.gov/genomes/all/GCF/000/007/205/GCF_000007205.1_ASM720v1	637000071	RS_GCF_000007205.1	Monoisolate	Complete Genome	Full	na	Major	182082	83558	Chlamydophila pneumoniae TW-183	strain=TW-183		Bacteria	Chlamydiae	Chlamydiia	Chlamydiales	Chlamydiaceae	Chlamydia	Chlamydia pneumoniae	True	Chlamydophila pneumoniae TW-183	Eubacteria	Chlamydiae	1.0	1.0	1.0	1.0	1225935	1	40.58	1225935	1	1055	372698	89.58386863903878	99.49	0.0	0.0	219	yes	yes
G000007225	ASM722v1	GCA_000007225.1	PRJNA172	SAMN02604075		2002/01/24	UCLA/CalTech	ftp://ftp.ncbi.nlm.nih.gov/genomes/all/GCA/000/007/225/GCA_000007225.1_ASM722v1	638154513	GB_GCA_000007225.1	Monoisolate	Complete Genome	Full	na	Major	178306	13773	Pyrobaculum aerophilum str. IM2	strain=IM2		Archaea	Crenarchaeota	Thermoprotei	Thermoproteales	Thermoproteaceae	Pyrobaculum	Pyrobaculum aerophilum	True	Pyrobaculum aerophilum str. IM2	Archaea	Crenarchaeota	1.0	1.0	0.8	0.6	2222430	1	51.36	2222430	1	2631	675358	89.49771196393137	100.0	0.74	0.0	176	no	yes
G000007265	ASM726v1	GCF_000007265.1	PRJNA57943	SAMN02604013		2002/08/28	TIGR	ftp://ftp.ncbi.nlm.nih.gov/genomes/all/GCF/000/007/265/GCF_000007265.1_ASM726v1	637000285	RS_GCF_000007265.1	Monoisolate	Complete Genome	Full	reference genome	Major	208435	1311	Streptococcus agalactiae 2603V/R	strain=2603V/R		Bacteria	Firmicutes	Bacilli	Lactobacillales	Streptococcaceae	Streptococcus	Streptococcus agalactiae	True	Streptococcus agalactiae 2603V/R	Eubacteria	Firmicutes	1.0	1.0	1.0	1.0	2160267	1	35.65	2160267	1	2106	643747	87.7915091051245	100.0	0.18	0.0	298	yes	yes
G000007305	ASM730v1	GCF_000007305.1	PRJNA224116	SAMN02604284		2002/02/27	Utah Genome Center	ftp://ftp.ncbi.nlm.nih.gov/genomes/all/GCF/000/007/305/GCF_000007305.1_ASM730v1	638154515	RS_GCF_000007305.1	Monoisolate	Complete Genome	Full	representative genome	Major	186497	2261	Pyrococcus furiosus DSM 3638	strain=DSM 3638		Archaea	Euryarchaeota	Thermococci	Thermococcales	Thermococcaceae	Pyrococcus	Pyrococcus furiosus	True	Pyrococcus furiosus DSM 3638	Archaea	Euryarchaeota	1.0	1.0	0.9	0.9	1908256	1	40.77	1908256	1	2102	594193	91.72212742944343	99.5	0.0	0.0	195	yes	yes
G000007325	ASM732v1	GCF_000007325.1	PRJNA57885	SAMN02603417		2002/04/09	Integrated Genomics	ftp://ftp.ncbi.nlm.nih.gov/genomes/all/GCF/000/007/325/GCF_000007325.1_ASM732v1	637000117	RS_GCF_000007325.1	Monoisolate	Complete Genome	Full	reference genome	Major	190304	851	Fusobacterium nucleatum subsp. nucleatum ATCC 25586	strain=ATCC 25586		Bacteria	Fusobacteria	Fusobacteriia	Fusobacteriales	Fusobacteriaceae	Fusobacterium	Fusobacterium nucleatum	True	Fusobacterium nucleatum subsp. nucleatum ATCC 25586	Eubacteria	Bacteria	1.0	1.0	1.0	1.0	2174500	1	27.15	2174500	1	2022	670780	90.88916992412048	99.95	0.0	0.0	297	yes	yes
G000007345	ASM734v1	GCF_000007345.1	PRJNA224116	SAMN03081414		2002/04/03	Broad Institute	ftp://ftp.ncbi.nlm.nih.gov/genomes/all/GCF/000/007/345/GCF_000007345.1_ASM734v1	638154508	RS_GCF_000007345.1	Monoisolate	Complete Genome	Full	representative genome	Major	188937	2214	Methanosarcina acetivorans C2A	strain=C2A		Archaea	Euryarchaeota	Methanomicrobia	Methanosarcinales	Methanosarcinaceae	Methanosarcina	Methanosarcina acetivorans	True	Methanosarcina acetivorans C2A	Archaea	Euryarchaeota	0.98	1.0	0.8	0.9	5751492	1	42.68	5751492	1	4884	1470904	75.34008566820575	99.84	0.03	0.0	229	no	yes
G000007365	ASM736v1	GCF_000007365.1	PRJNA224116	SAMN02604269		2002/07/02	Uppsala Univ.	ftp://ftp.ncbi.nlm.nih.gov/genomes/all/GCF/000/007/365/GCF_000007365.1_ASM736v1	637000045	RS_GCF_000007365.1	Monoisolate	Complete Genome	Full	representative genome	Major	198804	9	Buchnera aphidicola str. Sg (Schizaphis graminum)	strain=Sg		Bacteria	Proteobacteria	Gammaproteobacteria	Enterobacterales	Erwiniaceae	Buchnera	Buchnera aphidicola	True	Buchnera aphidicola str. Sg (Schizaphis graminum) Sg	Eubacteria	Proteobacteria	1.0	1.0	1.0	0.9	641454	1	25.33	641454	1	600	191650	88.02720070340196	98.77	0.0	0.0	206	yes	yes
G000007385	ASM738v1	GCF_000007385.1	PRJNA224116	SAMN02603680		2005/02/02	NIAB, Rural Development Administration	ftp://ftp.ncbi.nlm.nih.gov/genomes/all/GCF/000/007/385/GCF_000007385.1_ASM738v1	637000346	GB_GCA_000007385.1	Multiisolate	Complete Genome	Full	representative genome	Major	291331	347	Xanthomonas oryzae pv. oryzae KACC 10331			Bacteria	Proteobacteria	Gammaproteobacteria	Xanthomonadales	Xanthomonadaceae	Xanthomonas	Xanthomonas oryzae	True	Xanthomonas oryzae pv. oryzae KACC 10331	Eubacteria	Proteobacteria	1.0	1.0	0.9	1.0	4941439	1	63.69	4941439	1	4831	1427680	85.11399209825316	99.82	0.0	0.0	355	yes	yes
G000007465	ASM746v2	GCF_000007465.2	PRJNA57947	SAMN02604090		2011/09/01	Univ. Oklahoma	ftp://ftp.ncbi.nlm.nih.gov/genomes/all/GCF/000/007/465/GCF_000007465.2_ASM746v2	637000288	RS_GCF_000007465.2	Monoisolate	Complete Genome	Full	reference genome	Major	210007	1309	Streptococcus mutans UA159	strain=UA159		Bacteria	Firmicutes	Bacilli	Lactobacillales	Streptococcaceae	Streptococcus	Streptococcus mutans	True	Streptococcus mutans UA159	Eubacteria	Firmicutes	1.0	1.0	0.9	1.0	2032925	1	36.83	2032925	1	1897	591301	85.69248742575353	100.0	0.0	0.0	308	yes	yes
G000007485	ASM748v1	GCF_000007485.1	PRJNA224116	SAMN02603248		2003/02/24	Genoscope	ftp://ftp.ncbi.nlm.nih.gov/genomes/all/GCF/000/007/485/GCF_000007485.1_ASM748v1	637000331	RS_GCF_000007485.1	Monoisolate	Complete Genome	Full	representative genome	Major	203267	2039	Tropheryma whipplei str. Twist	strain=Twist		Bacteria	Actinobacteria	Actinobacteria	Micrococcales		Tropheryma	Tropheryma whipplei	True	Tropheryma whipplei str. Twist	Eubacteria	Actinobacteria	1.0	1.0	1.0	1.0	927303	1	46.33	927303	1	934	278179	88.37435013151041	76.27	0.0	0.0	224	yes	yes
G000007525	ASM752v1	GCF_000007525.1	PRJNA57939	SAMN02603675		2005/01/21	Nestle Research Center, Switzerland	ftp://ftp.ncbi.nlm.nih.gov/genomes/all/GCF/000/007/525/GCF_000007525.1_ASM752v1	637000031	RS_GCF_000007525.1	Monoisolate	Complete Genome	Full	reference genome	Major	206672	216816	Bifidobacterium longum NCC2705	strain=NCC2705		Bacteria	Actinobacteria	Actinobacteria	Bifidobacteriales	Bifidobacteriaceae	Bifidobacterium	Bifidobacterium longum	True	Bifidobacterium longum NCC2705	Eubacteria	Actinobacteria	1.0	0.996	0.9	1.0	2260266	2	60.13	2256640	1	1833	667063	86.96799403256077	100.0	0.0	0.0	289	yes	yes
G000007565	ASM756v2	GCF_000007565.2	PRJNA57843	SAMN02603999		2016/02/26	TIGR	ftp://ftp.ncbi.nlm.nih.gov/genomes/all/GCF/000/007/565/GCF_000007565.2_ASM756v2	637000222	RS_GCF_000007565.2	Multiisolate	Complete Genome	Full	reference genome	Major	160488	303	Pseudomonas putida KT2440	strain=KT2440		Bacteria	Proteobacteria	Gammaproteobacteria	Pseudomonadales	Pseudomonadaceae	Pseudomonas	Pseudomonas putida	True	Pseudomonas putida KT2440	Eubacteria	Proteobacteria	1.0	1.0	0.9	1.0	6181873	1	61.52	6181873	1	5584	1861131	88.70670749787321	99.97	1.2	0.0	381	yes	yes
G000007605	ASM760v1	GCF_000007605.1	PRJNA224116	SAMN02603993		2003/04/14	TIGR	ftp://ftp.ncbi.nlm.nih.gov/genomes/all/GCF/000/007/605/GCF_000007605.1_ASM760v1	637000066	RS_GCF_000007605.1	Monoisolate	Complete Genome	Full	representative genome	Major	227941	83557	Chlamydophila caviae GPIC		GPIC	Bacteria	Chlamydiae	Chlamydiia	Chlamydiales	Chlamydiaceae	Chlamydia	Chlamydia caviae	True	Chlamydophila caviae GPIC	Eubacteria	Chlamydiae	1.0	0.992	1.0	1.0	1181356	2	39.19	1173390	1	1003	363158	90.58818848848273	99.49	0.0	0.0	220	yes	yes
G000007625	ASM762v1	GCF_000007625.1	PRJNA224116	SAMN02603289		2003/02/05	Gottingen Genomics Laboratory	ftp://ftp.ncbi.nlm.nih.gov/genomes/all/GCF/000/007/625/GCF_000007625.1_ASM762v1	637000080	RS_GCF_000007625.1	Monoisolate	Complete Genome	Full	representative genome	Major	212717	1513	Clostridium tetani E88	strain=Massachusetts substr. E88		Bacteria	Firmicutes	Clostridia	Clostridiales	Clostridiaceae	Clostridium	Clostridium tetani	True	Clostridium tetani E88 Massachusetts substr. E88	Eubacteria	Firmicutes	1.0	0.997	1.0	1.0	2873333	2	28.64	2799251	1	2799	856294	87.79793361924983	98.28	0.14	0.0	315	yes	yes
G000007645	ASM764v1	GCF_000007645.1	PRJNA57861	SAMN02603126		2002/12/20	Chinese National HGC, Shanghai	ftp://ftp.ncbi.nlm.nih.gov/genomes/all/GCF/000/007/645/GCF_000007645.1_ASM764v1	637000281	RS_GCF_000007645.1	Monoisolate	Complete Genome	Full	reference genome	Major	176280	1282	Staphylococcus epidermidis ATCC 12228	strain=ATCC 12228		Bacteria	Firmicutes	Bacilli	Bacillales	Staphylococcaceae	Staphylococcus	Staphylococcus epidermidis	True	Staphylococcus epidermidis ATCC 12228 ASM764v1	Eubacteria	Firmicutes	1.0	0.977	0.9	1.0	2564615	7	32.05	2499279	1	2354	721937	82.93198004378824	99.81	0.0	0.0	345	yes	yes
G000007705	ASM770v1	GCF_000007705.1	PRJNA224116	SAMN02603528		2003/08/22	LNCC, Brazil	ftp://ftp.ncbi.nlm.nih.gov/genomes/all/GCF/000/007/705/GCF_000007705.1_ASM770v1	637000074	RS_GCF_000007705.1	Monoisolate	Complete Genome	Full	representative genome	Major	243365	536	Chromobacterium violaceum ATCC 12472	strain=ATCC 12472		Bacteria	Proteobacteria	Betaproteobacteria	Neisseriales	Chromobacteriaceae	Chromobacterium	Chromobacterium violaceum	True	Chromobacterium violaceum ATCC 12472	Eubacteria	Proteobacteria	1.0	1.0	0.9	1.0	4751080	1	64.83	4751080	1	4298	1428392	88.58223814374837	99.04	0.45	0.0	372	yes	yes
G000007725	ASM772v1	GCF_000007725.1	PRJNA224116	SAMN02604289		2003/01/29	Valencia Univ.	ftp://ftp.ncbi.nlm.nih.gov/genomes/all/GCF/000/007/725/GCF_000007725.1_ASM772v1	639633012	RS_GCF_000007725.1	Monoisolate	Complete Genome	Full	representative genome	Major	224915	9	Buchnera aphidicola str. Bp (Baizongia pistaciae)	strain=Bp (Baizongia pistaciae)		Bacteria	Proteobacteria	Gammaproteobacteria	Enterobacterales	Erwiniaceae	Buchnera	Buchnera aphidicola	True	Buchnera aphidicola str. Bp (Baizongia pistaciae)	Eubacteria	Proteobacteria	0.99	0.9840000000000001	1.0	0.9	618379	2	25.34	615980	1	525	171959	81.93664403221972	97.18	0.0	0.0	196	yes	yes
G000007745	ASM774v1	GCF_000007745.1	PRJNA224116	SAMN02603473		2004/09/17	Korea Advanced Institute of Science and Technology, Republic of Korea, Yuseong-gu	ftp://ftp.ncbi.nlm.nih.gov/genomes/all/GCF/000/007/745/GCF_000007745.1_ASM774v1	637000156	RS_GCF_000007745.1	Monoisolate	Complete Genome	Full	representative genome	Major	221988	157673	Mannheimia succiniciproducens MBEL55E	strain=MBEL55E		Bacteria	Proteobacteria	Gammaproteobacteria	Pasteurellales	Pasteurellaceae	Basfia	[Mannheimia] succiniciproducens	True	Mannheimia succiniciproducens MBEL55E	Eubacteria	Proteobacteria	1.0	1.0	1.0	1.0	2314078	1	42.54	2314078	1	2120	690147	87.87162749051674	100.0	0.0	0.0	329	yes	yes
G000007765	ASM776v1	GCF_000007765.1	PRJNA57631	SAMN02603970		2005/07/22	TIGR	ftp://ftp.ncbi.nlm.nih.gov/genomes/all/GCF/000/007/765/GCF_000007765.1_ASM776v1	637000086	RS_GCF_000007765.2	Monoisolate	Complete Genome	Full	reference genome	Major	227377	777	Coxiella burnetii RSA 493	strain=RSA 493		Bacteria	Proteobacteria	Gammaproteobacteria	Legionellales	Coxiellaceae	Coxiella	Coxiella burnetii	True	Coxiella burnetii RSA 493 ASM776v1	Eubacteria	Proteobacteria	1.0	0.995	0.9	1.0	2032674	2	42.6	1995281	1	2058	613036	88.84951546583466	100.0	0.0	0.0	308	yes	yes
G000007785	ASM778v1	GCF_000007785.1	PRJNA57669	SAMN02603978		2003/03/28	TIGR	ftp://ftp.ncbi.nlm.nih.gov/genomes/all/GCF/000/007/785/GCF_000007785.1_ASM778v1	637000101	RS_GCF_000007785.1	Monoisolate	Complete Genome	Full	reference genome	Major	226185	1351	Enterococcus faecalis V583	strain=V583		Bacteria	Firmicutes	Bacilli	Lactobacillales	Enterococcaceae	Enterococcus	Enterococcus faecalis	True	Enterococcus faecalis V583 ASM778v1	Eubacteria	Firmicutes	0.99	0.991	1.0	1.0	3359974	4	37.38	3218031	1	3271	1000353	87.71433945619818	99.53	0.31	0.0	309	yes	yes
G000007805	ASM780v1	GCF_000007805.1	PRJNA57967	SAMN02604017		2003/03/05	TIGR	ftp://ftp.ncbi.nlm.nih.gov/genomes/all/GCF/000/007/805/GCF_000007805.1_ASM780v1	2508501074	RS_GCF_000007805.1	Multiisolate	Complete Genome	Full	reference genome	Major	223283	251701	[Pseudomonas syringae] pv. tomato str. DC3000	strain=DC3000		Bacteria	Proteobacteria	Gammaproteobacteria	Pseudomonadales	Pseudomonadaceae	Pseudomonas	Pseudomonas syringae group genomosp. 3	True	[Pseudomonas syringae] pv. tomato str. DC3000	Eubacteria	Proteobacteria	1.0	0.997	0.9	1.0	6538260	3	58.34	6397126	1	5862	1948843	87.82510943278487	100.0	0.22	0.0	381	yes	yes
G000007825	ASM782v1	GCF_000007825.1	PRJNA57975	SAMN02603340		2004/07/06	INRA	ftp://ftp.ncbi.nlm.nih.gov/genomes/all/GCF/000/007/825/GCF_000007825.1_ASM782v1	637000017	RS_GCF_000007825.1	Monoisolate	Complete Genome	Full	reference genome	Major	226900	1396	Bacillus cereus ATCC 14579	strain=ATCC 14579		Bacteria	Firmicutes	Bacilli	Bacillales	Bacillaceae	Bacillus	Bacillus cereus	True	Bacillus cereus ATCC 14579	Eubacteria	Firmicutes	1.0	0.998	1.0	1.0	5427083	2	35.29	5411809	1	5541	1546426	83.93392914757338	98.18	0.58	18.18	383	yes	yes
G000007845	ASM784v1	GCF_000007845.1	PRJNA57909	SAMN02603432		2003/04/30	J. Craig Venter Institute	ftp://ftp.ncbi.nlm.nih.gov/genomes/all/GCF/000/007/845/GCF_000007845.1_ASM784v1	637000014	RS_GCF_000007845.1	Monoisolate	Complete Genome	Full	reference genome	Major	198094	1392	Bacillus anthracis str. Ames	strain=Ames		Bacteria	Firmicutes	Bacilli	Bacillales	Bacillaceae	Bacillus	Bacillus anthracis	True	Bacillus anthracis str. Ames	Eubacteria	Firmicutes	1.0	1.0	1.0	1.0	5227293	1	35.38	5227293	1	5474	1495110	84.24454110377972	99.23	0.15	0.0	381	yes	yes
G000007865	ASM786v1	GCF_000007865.1	PRJNA224116	SAMN02604086		2004/01/30	Univ. Minnesota	ftp://ftp.ncbi.nlm.nih.gov/genomes/all/GCF/000/007/865/GCF_000007865.1_ASM786v1	637000168	RS_GCF_000007865.1	Monoisolate	Complete Genome	Full	representative genome	Major	262316	1764	Mycobacterium avium subsp. paratuberculosis K-10	strain=K-10		Bacteria	Actinobacteria	Actinobacteria	Corynebacteriales	Mycobacteriaceae	Mycobacterium	Mycobacterium avium	True	Mycobacterium avium subsp. paratuberculosis K-10	Eubacteria	Actinobacteria	1.0	1.0	1.0	1.0	4829781	1	69.3	4829781	1	4544	1497326	91.34532186863132	99.28	0.33	0.0	336	yes	yes
G000007905	ASM790v1	GCF_000007905.1	PRJNA224116	SAMN02604097		2003/06/26	Univ. Wuerzburg	ftp://ftp.ncbi.nlm.nih.gov/genomes/all/GCF/000/007/905/GCF_000007905.1_ASM790v1	637000131	RS_GCF_000007905.1	Monoisolate	Complete Genome	Full	representative genome	Major	235279	32025	Helicobacter hepaticus ATCC 51449	strain=ATCC 51449		Bacteria	Proteobacteria	Epsilonproteobacteria	Campylobacterales	Helicobacteraceae	Helicobacter	Helicobacter hepaticus	True	Helicobacter hepaticus ATCC 51449	Eubacteria	Proteobacteria	1.0	1.0	0.9	1.0	1799146	1	35.93	1799146	1	1802	571920	93.65710175827864	99.94	0.35	0.0	303	yes	yes
G000007925	ASM792v1	GCF_000007925.1	PRJNA57995	SAMN02603142		2003/07/25	CNRS	ftp://ftp.ncbi.nlm.nih.gov/genomes/all/GCF/000/007/925/GCF_000007925.1_ASM792v1	637000213	RS_GCF_000007925.1	Monoisolate	Complete Genome	Full	reference genome	Major	167539	1219	Prochlorococcus marinus subsp. marinus str. CCMP1375	strain=CCMP1375; SS120		Bacteria	Cyanobacteria		Synechococcales	Prochloraceae	Prochlorococcus	Prochlorococcus marinus	True	Prochlorococcus marinus subsp. marinus str. CCMP1375	Eubacteria	Cyanobacteria	1.0	1.0	0.9	1.0	1751080	1	36.44	1751080	1	1908	529797	89.1202572126916	100.0	0.0	0.0	312	yes	yes
G000007945	ASM794v1	GCF_000007945.1	PRJNA224116	SAMN02604087		2003/07/23	Univ. Ohio	ftp://ftp.ncbi.nlm.nih.gov/genomes/all/GCF/000/007/945/GCF_000007945.1_ASM794v1	637000124	RS_GCF_000007945.1	Monoisolate	Complete Genome	Full	representative genome	Major	233412	730	Haemophilus ducreyi 35000HP	strain=35000HP		Bacteria	Proteobacteria	Gammaproteobacteria	Pasteurellales	Pasteurellaceae	Haemophilus	[Haemophilus] ducreyi	True	Haemophilus ducreyi 35000HP	Eubacteria	Proteobacteria	1.0	1.0	1.0	1.0	1698955	1	38.22	1698955	1	1689	506660	87.85624104228776	99.43	0.02	0.0	277	yes	yes
G000007985	ASM798v2	GCF_000007985.2	PRJNA57743	SAMN02603989		2012/07/31	TIGR	ftp://ftp.ncbi.nlm.nih.gov/genomes/all/GCF/000/007/985/GCF_000007985.2_ASM798v2	637000120	RS_GCF_000007985.2	Monoisolate	Complete Genome	Full	reference genome	Major	243231	35554	Geobacter sulfurreducens PCA	strain=PCA		Bacteria	Proteobacteria	Deltaproteobacteria	Desulfuromonadales	Geobacteraceae	Geobacter	Geobacter sulfurreducens	True	Geobacter sulfurreducens PCA	Eubacteria	Proteobacteria	1.0	1.0	1.0	1.0	3814128	1	60.94	3814128	1	3417	1176369	90.87854419149016	99.35	0.0	0.0	363	yes	yes
G000008025	ASM802v1	GCF_000008025.1	PRJNA224116	SAMN02604000		2004/02/05	TIGR	ftp://ftp.ncbi.nlm.nih.gov/genomes/all/GCF/000/008/025/GCF_000008025.1_ASM802v1	637000339	RS_GCF_000008025.1	Monoisolate	Complete Genome	Full	representative genome	Major	163164	163164	Wolbachia endosymbiont of Drosophila melanogaster	strain=wMel		Bacteria	Proteobacteria	Alphaproteobacteria	Rickettsiales	Anaplasmataceae	Wolbachia	Wolbachia endosymbiont of Drosophila melanogaster	True	Wolbachia endosymbiont of Drosophila melanogaster wMel	Eubacteria	Proteobacteria	0.96	1.0	0.9	1.0	1267782	1	35.23	1267782	1	1276	363312	84.42074426044857	99.79	0.0	0.0	229	yes	yes
G000008045	ASM804v1	GCF_000008045.1	PRJNA224116	SAMN02603327		2004/08/19	Human Genome Sequencing Center, Baylor College of Medicine	ftp://ftp.ncbi.nlm.nih.gov/genomes/all/GCF/000/008/045/GCF_000008045.1_ASM804v1	637000246	RS_GCF_000008045.1	Monoisolate	Complete Genome	Full	representative genome	Major	257363	785	Rickettsia typhi str. Wilmington	strain=Wilmington		Bacteria	Proteobacteria	Alphaproteobacteria	Rickettsiales	Rickettsiaceae	Rickettsia	Rickettsia typhi	True	Rickettsia typhi str. Wilmington	Eubacteria	Proteobacteria	1.0	1.0	0.9	1.0	1111496	1	28.92	1111496	1	868	286112	75.8456170782441	99.66	0.33	0.0	211	yes	yes
G000008165	ASM816v1	GCF_000008165.1	PRJNA58091	SAMN02598266		2004/06/24	DOE Joint Genome Institute	ftp://ftp.ncbi.nlm.nih.gov/genomes/all/GCF/000/008/165/GCF_000008165.1_ASM816v1	637000015	RS_GCF_000008165.1	Monoisolate	Complete Genome	Full	reference genome	Major	260799	1392	Bacillus anthracis str. Sterne	strain=Sterne		Bacteria	Firmicutes	Bacilli	Bacillales	Bacillaceae	Bacillus	Bacillus anthracis	True	Bacillus anthracis str. Sterne ASM816v1	Eubacteria	Firmicutes	1.0	1.0	1.0	1.0	5228663	1	35.38	5228663	1	5471	1495624	84.25184411387768	99.23	0.15	0.0	381	yes	yes
G000008185	ASM818v1	GCF_000008185.1	PRJNA57583	SAMN02603967		2004/02/03	TIGR	ftp://ftp.ncbi.nlm.nih.gov/genomes/all/GCF/000/008/185/GCF_000008185.1_ASM818v1	637000327	RS_GCF_000008185.1	Monoisolate	Complete Genome	Full	reference genome	Major	243275	158	Treponema denticola ATCC 35405	strain=ATCC 35405		Bacteria	Spirochaetes	Spirochaetia	Spirochaetales	Spirochaetaceae	Treponema	Treponema denticola	True	Treponema denticola ATCC 35405	Eubacteria	Spirochaetes	1.0	1.0	1.0	1.0	2843201	1	37.87	2843201	1	2578	885778	91.79931352021894	100.0	0.0	0.0	281	yes	yes
G000008265	ASM826v1	GCF_000008265.1	PRJNA224116	SAMN02603345		2004/06/08	Institut of Microbiology and Genetics, University of Goettingen	ftp://ftp.ncbi.nlm.nih.gov/genomes/all/GCF/000/008/265/GCF_000008265.1_ASM826v1	638154512	RS_GCF_000008265.1	Monoisolate	Complete Genome	Full	representative genome	Major	263820	82076	Picrophilus torridus DSM 9790	strain=DSM 9790		Archaea	Euryarchaeota	Thermoplasmata	Thermoplasmatales	Picrophilaceae	Picrophilus	Picrophilus torridus	True	Picrophilus torridus DSM 9790	Archaea	Euryarchaeota	0.99	1.0	0.8	0.9	1545895	1	35.97	1545895	1	1599	485076	92.44178938414316	99.59	0.0	0.0	196	no	yes
G000008325	ASM832v1	GCF_000008325.1	PRJNA224116	SAMN02603968		2005/05/18	TIGR	ftp://ftp.ncbi.nlm.nih.gov/genomes/all/GCF/000/008/325/GCF_000008325.1_ASM832v1	637000166	RS_GCF_000008325.1	Monoisolate	Complete Genome	Full	representative genome	Major	243233	414	Methylococcus capsulatus str. Bath	strain=Bath		Bacteria	Proteobacteria	Gammaproteobacteria	Methylococcales	Methylococcaceae	Methylococcus	Methylococcus capsulatus	True	Methylococcus capsulatus str. Bath	Eubacteria	Proteobacteria	1.0	1.0	1.0	1.0	3304561	1	63.58	3304561	1	3046	1020877	91.024465882155	99.2	0.0	0.0	357	yes	yes
G000008345	ASM834v1	GCF_000008345.1	PRJNA224116	SAMN02603281		2004/07/30	Goettingen Genomics Laboratory	ftp://ftp.ncbi.nlm.nih.gov/genomes/all/GCF/000/008/345/GCF_000008345.1_ASM834v1	637000215	RS_GCF_000008345.1	Monoisolate	Complete Genome	Full	representative genome	Major	267747	1747	Propionibacterium acnes KPA171202	strain=KPA171202		Bacteria	Actinobacteria	Actinobacteria	Propionibacteriales	Propionibacteriaceae	Cutibacterium	Cutibacterium acnes	True	Propionibacterium acnes KPA171202	Eubacteria	Actinobacteria	1.0	1.0	1.0	1.0	2560265	1	60.01	2560265	1	2373	780330	89.79957152872848	100.0	0.0	0.0	319	yes	yes
G000008385	ASM838v1	GCF_000008385.1	PRJNA224116	SAMN02603678		2005/02/02	New England Biolabs, Inc.	ftp://ftp.ncbi.nlm.nih.gov/genomes/all/GCF/000/008/385/GCF_000008385.1_ASM838v1	637000340	RS_GCF_000008385.1	Monoisolate	Complete Genome	Full	representative genome	Major	292805	80849	Wolbachia endosymbiont strain TRS of Brugia malayi			Bacteria	Proteobacteria	Alphaproteobacteria	Rickettsiales	Anaplasmataceae	Wolbachia	Wolbachia endosymbiont of Brugia malayi	True	Wolbachia endosymbiont strain TRS of Brugia malayi	Eubacteria	Proteobacteria	0.96	1.0	0.9	1.0	1080084	1	34.18	1080084	1	1140	271320	73.97369093514948	99.15	0.0	0.0	223	yes	yes
G000008465	ASM846v1	GCF_000008465.1	PRJNA224116	SAMN02604184		2004/12/02	University of Hawaii at Manoa	ftp://ftp.ncbi.nlm.nih.gov/genomes/all/GCF/000/008/465/GCF_000008465.1_ASM846v1	637000136	RS_GCF_000008465.1	Monoisolate	Complete Genome	Full	representative genome	Major	283942	135577	Idiomarina loihiensis L2TR	strain=L2TR		Bacteria	Proteobacteria	Gammaproteobacteria	Alteromonadales	Idiomarinaceae	Idiomarina	Idiomarina loihiensis	True	Idiomarina loihiensis L2TR	Eubacteria	Proteobacteria	1.0	1.0	1.0	1.0	2839318	1	47.04	2839318	1	2658	892961	92.66700665441489	100.0	0.17	0.0	344	yes	yes
G000008505	ASM850v1	GCF_000008505.1	PRJNA58089	SAMN02598265		2004/12/27	DOE Joint Genome Institute	ftp://ftp.ncbi.nlm.nih.gov/genomes/all/GCF/000/008/505/GCF_000008505.1_ASM850v1	637000023	RS_GCF_000008505.1	Monoisolate	Complete Genome	Full	reference genome	Major	281309	1428	[Bacillus thuringiensis] serovar konkukian str. 97-27	strain=97-27		Bacteria	Firmicutes	Bacilli	Bacillales	Bacillaceae	Bacillus	Bacillus thuringiensis	True	[Bacillus thuringiensis] serovar konkukian str. 97-27	Eubacteria	Firmicutes	1.0	0.998	1.0	1.0	5314794	2	35.37	5237682	1	5361	1516528	84.04976749804413	99.07	0.31	0.0	381	yes	yes
G000008525	ASM852v1	GCF_000008525.1	PRJNA57787	SAMN02603995		1999/12/22	TIGR	ftp://ftp.ncbi.nlm.nih.gov/genomes/all/GCF/000/008/525/GCF_000008525.1_ASM852v1	637000132	RS_GCF_000008525.1	Monoisolate	Complete Genome	Full	reference genome	Major	85962	210	Helicobacter pylori 26695	strain=26695		Bacteria	Proteobacteria	Epsilonproteobacteria	Campylobacterales	Helicobacteraceae	Helicobacter	Helicobacter pylori	True	Helicobacter pylori 26695 ASM852v1	Eubacteria	Proteobacteria	1.0	1.0	1.0	1.0	1667867	1	38.87	1667867	1	1579	514109	90.81749324136756	99.36	0.0	0.0	275	yes	yes
G000008545	ASM854v1	GCF_000008545.1	PRJNA57723	SAMN02603986		2001/01/09	TIGR	ftp://ftp.ncbi.nlm.nih.gov/genomes/all/GCF/000/008/545/GCF_000008545.1_ASM854v1	637000321	RS_GCF_000008545.1	Monoisolate	Complete Genome	Full	reference genome	Major	243274	2336	Thermotoga maritima MSB8	strain=MSB8		Bacteria	Thermotogae	Thermotogae	Thermotogales	Thermotogaceae	Thermotoga	Thermotoga maritima	True	Thermotoga maritima MSB8 ASM854v1	Eubacteria	Bacteria	1.0	1.0	0.9	1.0	1860725	1	46.25	1860725	1	1866	602696	95.4307057732873	100.0	1.79	100.0	312	yes	yes
G000008565	ASM856v1	GCF_000008565.1	PRJNA57665	SAMN02603976		2000/12/11	TIGR	ftp://ftp.ncbi.nlm.nih.gov/genomes/all/GCF/000/008/565/GCF_000008565.1_ASM856v1	637000092	RS_GCF_000008565.1	Monoisolate	Complete Genome	Full	reference genome	Major	243230	1299	Deinococcus radiodurans R1	strain=R1		Bacteria	Deinococcus-Thermus	Deinococci	Deinococcales	Deinococcaceae	Deinococcus	Deinococcus radiodurans	True	Deinococcus radiodurans R1 ASM856v1	Eubacteria	Terrabacteria	1.0	0.991	0.8	1.0	3284156	4	66.61	2648638	1	3248	987980	88.62596661059949	98.72	0.0	0.0	359	yes	yes
G000008605	ASM860v1	GCF_000008605.1	PRJNA224116	SAMN02604348		1999/12/22	US DOE Joint Genome Institute (JGI-PGF)	ftp://ftp.ncbi.nlm.nih.gov/genomes/all/GCF/000/008/605/GCF_000008605.1_ASM860v1	637000328	GB_GCA_000008605.1	Monoisolate	Complete Genome	Full	representative genome	Major	243276	160	Treponema pallidum subsp. pallidum str. Nichols	strain=Nichols		Bacteria	Spirochaetes	Spirochaetia	Spirochaetales	Spirochaetaceae	Treponema	Treponema pallidum	True	Treponema pallidum subsp. pallidum str. Nichols ASM860v1	Eubacteria	Spirochaetes	0.99	1.0	1.0	1.0	1138011	1	52.78	1138011	1	1009	357124	92.47344709321791	100.0	0.0	0.0	190	yes	yes
G000008625	ASM862v1	GCF_000008625.1	PRJNA57765	SAMN02603207		1999/12/22	DIVERSA	ftp://ftp.ncbi.nlm.nih.gov/genomes/all/GCF/000/008/625/GCF_000008625.1_ASM862v1	637000010	RS_GCF_000008625.1	Monoisolate	Complete Genome	Full	reference genome	Major	224324	63363	Aquifex aeolicus VF5	strain=VF5		Bacteria	Aquificae	Aquificae	Aquificales	Aquificaceae	Aquifex	Aquifex aeolicus	True	Aquifex aeolicus VF5	Eubacteria	Bacteria	1.0	0.9940000000000001	0.9	1.0	1590791	2	43.3	1551335	1	1776	514666	95.30485148583315	98.98	1.22	75.0	317	yes	yes
G000008645	ASM864v1	GCF_000008645.1	PRJNA224116	SAMN02603244		1999/12/22	Genome Therapeutics Corporation	ftp://ftp.ncbi.nlm.nih.gov/genomes/all/GCF/000/008/645/GCF_000008645.1_ASM864v1	638154510	RS_GCF_000008645.1	Monoisolate	Complete Genome	Full	representative genome	Major	187420	145262	Methanothermobacter thermautotrophicus str. Delta H	strain=Delta H		Archaea	Euryarchaeota	Methanobacteria	Methanobacteriales	Methanobacteriaceae	Methanothermobacter	Methanothermobacter thermautotrophicus	True	Methanothermobacter thermautotrophicus str. Delta H	Archaea	Euryarchaeota	0.99	1.0	0.9	1.0	1751377	1	49.54	1751377	1	1876	533233	89.68411712612419	100.0	0.31	16.67	182	no	yes
G000008665	ASM866v1	GCF_000008665.1	PRJNA224116	SAMN02603985		1999/12/22	TIGR	ftp://ftp.ncbi.nlm.nih.gov/genomes/all/GCF/000/008/665/GCF_000008665.1_ASM866v1	638154502	RS_GCF_000008665.1	Monoisolate	Complete Genome	Full	representative genome	Major	224325	2234	Archaeoglobus fulgidus DSM 4304	strain=DSM 4304		Archaea	Euryarchaeota	Archaeoglobi	Archaeoglobales	Archaeoglobaceae	Archaeoglobus	Archaeoglobus fulgidus	True	Archaeoglobus fulgidus DSM 4304	Archaea	Euryarchaeota	1.0	1.0	0.9	0.9	2178400	1	48.58	2178400	1	2518	688447	93.08676092544988	100.0	0.0	0.0	186	no	yes
G000008685	ASM868v2	GCF_000008685.2	PRJNA57581	SAMN02603966		2011/11/09	TIGR	ftp://ftp.ncbi.nlm.nih.gov/genomes/all/GCF/000/008/685/GCF_000008685.2_ASM868v2	637000036	RS_GCF_000008685.2	Monoisolate	Complete Genome	Full	reference genome	Major	224326	139	Borrelia burgdorferi B31	strain=B31		Bacteria	Spirochaetes	Spirochaetia	Spirochaetales	Borreliaceae	Borreliella	Borreliella burgdorferi	True	Borrelia burgdorferi B31	Eubacteria	Spirochaetes	1.0	0.879	1.0	0.9	1521208	22	28.18	910724	1	1511	441681	85.52361018348576	100.0	0.0	0.0	178	yes	yes
G000008725	ASM872v1	GCF_000008725.1	PRJNA57637	SAMN02603114		2001/01/09	ChGP	ftp://ftp.ncbi.nlm.nih.gov/genomes/all/GCF/000/008/725/GCF_000008725.1_ASM872v1	637000064	RS_GCF_000008725.1	Monoisolate	Complete Genome	Full	reference genome	Major	272561	813	Chlamydia trachomatis D/UW-3/CX	strain=D/UW-3/CX		Bacteria	Chlamydiae	Chlamydiia	Chlamydiales	Chlamydiaceae	Chlamydia	Chlamydia trachomatis	True	Chlamydia trachomatis D/UW-3/CX	Eubacteria	Chlamydiae	1.0	1.0	0.9	1.0	1042519	1	41.31	1042519	1	897	318650	90.06972534793131	98.92	0.0	0.0	215	yes	yes
G000008745	ASM874v1	GCF_000008745.1	PRJNA57811	SAMN02603115		1999/12/22	ChGP	ftp://ftp.ncbi.nlm.nih.gov/genomes/all/GCF/000/008/745/GCF_000008745.1_ASM874v1	637000069	RS_GCF_000008745.1	Monoisolate	Complete Genome	Full	reference genome	Major	115713	83558	Chlamydophila pneumoniae CWL029	strain=CWL029		Bacteria	Chlamydiae	Chlamydiia	Chlamydiales	Chlamydiaceae	Chlamydia	Chlamydia pneumoniae	True	Chlamydophila pneumoniae CWL029	Eubacteria	Chlamydiae	1.0	1.0	0.9	1.0	1230230	1	40.58	1230230	1	1063	373983	89.57885923770353	99.49	0.0	0.0	219	yes	yes
G000008765	ASM876v1	GCF_000008765.1	PRJNA57677	SAMN02603243		2002/11/22	Genome Therapeutics	ftp://ftp.ncbi.nlm.nih.gov/genomes/all/GCF/000/008/765/GCF_000008765.1_ASM876v1	637000076	RS_GCF_000008765.1	Monoisolate	Complete Genome	Full	reference genome	Major	272562	1488	Clostridium acetobutylicum ATCC 824	strain=ATCC 824		Bacteria	Firmicutes	Clostridia	Clostridiales	Clostridiaceae	Clostridium	Clostridium acetobutylicum	True	Clostridium acetobutylicum ATCC 824	Eubacteria	Firmicutes	1.0	0.998	0.1	0.9	4132880	2	30.93	3940880	1	3896	1211240	86.34356671376861	100.0	0.0	0.0	345	yes	yes
G000008805	ASM880v1	GCF_000008805.1	PRJNA57817	SAMN02603997		2005/05/26	TIGR	ftp://ftp.ncbi.nlm.nih.gov/genomes/all/GCF/000/008/805/GCF_000008805.1_ASM880v1	637000189	RS_GCF_000008805.1	Monoisolate	Complete Genome	Full	reference genome	Major	122586	487	Neisseria meningitidis MC58	strain=MC58		Bacteria	Proteobacteria	Betaproteobacteria	Neisseriales	Neisseriaceae	Neisseria	Neisseria meningitidis	True	Neisseria meningitidis MC58	Eubacteria	Proteobacteria	1.0	1.0	0.9	1.0	2272360	1	51.53	2272360	1	2107	632964	82.05931278494604	99.75	1.9	80.0	322	yes	yes
G000008865	ASM886v1	GCF_000008865.1	PRJNA57781	SAMN01911278		2004/05/11	GIRC	ftp://ftp.ncbi.nlm.nih.gov/genomes/all/GCF/000/008/865/GCF_000008865.1_ASM886v1	637000108	RS_GCF_000008865.1	Monoisolate	Complete Genome	Full	reference genome	Major	386585	562	Escherichia coli O157:H7 str. Sakai	strain=Sakai substr. RIMD 0509952		Bacteria	Proteobacteria	Gammaproteobacteria	Enterobacterales	Enterobacteriaceae	Escherichia	Escherichia coli	True	Escherichia coli O157:H7 str. Sakai Sakai substr. RIMD 0509952	Eubacteria	Proteobacteria	1.0	0.996	0.9	1.0	5594477	3	50.48	5498450	1	5399	1663868	87.62073738081325	99.97	0.33	0.0	374	yes	yes
G000008885	ASM888v1	GCF_000008885.1	PRJNA224116	SAMD00061100		2004/05/11	Yale Univ.	ftp://ftp.ncbi.nlm.nih.gov/genomes/all/GCF/000/008/885/GCF_000008885.1_ASM888v1	637000338	RS_GCF_000008885.1	Monoisolate	Complete Genome	Full	representative genome	Major	36870	51229	Wigglesworthia glossinidia endosymbiont of Glossina brevipalpis			Bacteria	Proteobacteria	Gammaproteobacteria	Enterobacterales	Erwiniaceae	Wigglesworthia	Wigglesworthia glossinidia	True	Wigglesworthia glossinidia endosymbiont of Glossina brevipalpis	Eubacteria	Proteobacteria	0.99	0.986	1.0	1.0	703004	2	22.48	697724	1	646	209912	87.9746061188841	100.0	0.0	0.0	207	yes	yes
G000008925	ASM892v1	GCF_000008925.1	PRJNA58233	SAMN02604111		2006/03/30	University College Cork	ftp://ftp.ncbi.nlm.nih.gov/genomes/all/GCF/000/008/925/GCF_000008925.1_ASM892v1	637000143	RS_GCF_000008925.1	Monoisolate	Complete Genome	Full	reference genome	Major	362948	1624	Lactobacillus salivarius UCC118	strain=UCC118		Bacteria	Firmicutes	Bacilli	Lactobacillales	Lactobacillaceae	Lactobacillus	Lactobacillus salivarius	True	Lactobacillus salivarius UCC118	Eubacteria	Firmicutes	1.0	0.986	1.0	1.0	2133977	4	33.04	1827111	1	2106	630045	86.97633573370285	99.48	0.52	0.0	292	yes	yes
G000009025	ASM902v1	GCF_000009025.1	PRJNA224116	SAMEA3138187		2005/08/19	Max Planck Institute	ftp://ftp.ncbi.nlm.nih.gov/genomes/all/GCF/000/009/025/GCF_000009025.1_ASM902v1	637000090	RS_GCF_000009025.1	Monoisolate	Complete Genome	Full	na	Major	255470	61435	Dehalococcoides mccartyi CBDB1	strain=CBDB1		Bacteria	Chloroflexi	Dehalococcoidia	Dehalococcoidales	Dehalococcoidaceae	Dehalococcoides	Dehalococcoides mccartyi	True	Dehalococcoides mccartyi CBDB1	Eubacteria	Chloroflexi	0.97	1.0	1.0	1.0	1395502	1	47.03	1395502	1	1437	426285	89.98503764236813	99.01	0.0	0.0	259	yes	yes
G000009065	ASM906v1	GCF_000009065.1	PRJNA57621	SAMEA1705942		2003/05/06	Sanger Institute	ftp://ftp.ncbi.nlm.nih.gov/genomes/all/GCF/000/009/065/GCF_000009065.1_ASM906v1	637000351	RS_GCF_000009065.1	Monoisolate	Complete Genome	Full	reference genome	Major	214092	632	Yersinia pestis CO92	strain=CO92		Bacteria	Proteobacteria	Gammaproteobacteria	Enterobacterales	Yersiniaceae	Yersinia	Yersinia pestis	True	Yersinia pestis CO92 ASM906v1	Eubacteria	Proteobacteria	1.0	0.9940000000000001	1.0	1.0	4829855	4	47.64	4653728	1	4298	1371586	83.66959256540828	99.82	0.0	0.0	372	yes	yes
G000009125	ASM912v1	GCF_000009125.1	PRJNA224116	SAMEA3138192		2003/05/06	Genoscope	ftp://ftp.ncbi.nlm.nih.gov/genomes/all/GCF/000/009/125/GCF_000009125.1_ASM912v1	637000231	RS_GCF_000009125.1	Multiisolate	Complete Genome	Full	representative genome	Major	267608	305	Ralstonia solanacearum GMI1000	strain=GMI1000		Bacteria	Proteobacteria	Betaproteobacteria	Burkholderiales	Burkholderiaceae	Ralstonia	Ralstonia solanacearum	True	Ralstonia solanacearum GMI1000	Eubacteria	Proteobacteria	1.0	0.998	0.9	1.0	5810922	2	66.98	3716413	1	5062	1725241	87.48269207537118	99.94	0.0	0.0	373	yes	yes
G000009145	ASM914v1	GCF_000009145.1	PRJNA224116	SAMEA3138193		2003/05/06	DOE Joint Genome Institute	ftp://ftp.ncbi.nlm.nih.gov/genomes/all/GCF/000/009/145/GCF_000009145.1_ASM914v1	637000195	RS_GCF_000009145.1	Multiisolate	Complete Genome	Full	representative genome	Major	228410	915	Nitrosomonas europaea ATCC 19718	strain=ATCC 19718		Bacteria	Proteobacteria	Betaproteobacteria	Nitrosomonadales	Nitrosomonadaceae	Nitrosomonas	Nitrosomonas europaea	True	Nitrosomonas europaea ATCC 19718	Eubacteria	Proteobacteria	0.98	1.0	0.9	1.0	2812094	1	50.72	2812094	1	2670	848291	88.87565636141609	99.97	0.74	25.0	352	yes	yes
G000009185	ASM918v1	GCF_000009185.1	PRJNA224116	SAMEA3138195		2006/06/22	Max Planck Institute	ftp://ftp.ncbi.nlm.nih.gov/genomes/all/GCF/000/009/185/GCF_000009185.1_ASM918v1	637000129	RS_GCF_000009185.1	Monoisolate	Complete Genome	Full	na	Major	362976	293091	Haloquadratum walsbyi DSM 16790	strain=DSM 16790 = HBSQ001		Archaea	Euryarchaeota	Halobacteria	Haloferacales	Haloferacaceae	Haloquadratum	Haloquadratum walsbyi	True	Haloquadratum walsbyi DSM 16790 DSM 16790 = HBSQ001	Archaea	Euryarchaeota	1.0	0.997	0.9	1.0	3179361	2	47.86	3132494	1	3071	845315	78.31715240892746	99.3	0.0	0.0	220	no	yes
G000009205	ASM920v1	GCF_000009205.1	PRJNA57679	SAMEA1705932		2006/09/20	Sanger Institute	ftp://ftp.ncbi.nlm.nih.gov/genomes/all/GCF/000/009/205/GCF_000009205.1_ASM920v1	640069308	RS_GCF_000009205.1	Monoisolate	Complete Genome	Full	reference genome	Major	272563	1496	Clostridioides difficile 630	strain=630		Bacteria	Firmicutes	Clostridia	Clostridiales	Peptostreptococcaceae	Clostridioides	Clostridioides difficile	True	Clostridioides difficile 630 ASM920v1	Eubacteria	Firmicutes	1.0	0.998	0.9	1.0	4298133	2	29.06	4290252	1	3829	1209268	82.89187421608405	99.51	0.37	0.0	340	yes	yes
G000009245	ASM924v1	GCF_000009245.1	PRJNA224116	SAMEA3138197		2006/03/02	LLNL	ftp://ftp.ncbi.nlm.nih.gov/genomes/all/GCF/000/009/245/GCF_000009245.1_ASM924v1	637000111	RS_GCF_000009245.1	Monoisolate	Complete Genome	Full	na	Major	376619	263	Francisella tularensis subsp. holarctica LVS	strain=LVS		Bacteria	Proteobacteria	Gammaproteobacteria	Thiotrichales	Francisellaceae	Francisella	Francisella tularensis	True	Francisella tularensis subsp. holarctica LVS ASM924v1	Eubacteria	Proteobacteria	1.0	1.0	0.9	1.0	1895994	1	32.15	1895994	1	2100	571581	88.79980632850103	99.82	0.41	100.0	311	yes	yes
G000009305	ASM930v1	GCF_000009305.1	PRJNA224116	SAMEA3138199		2006/06/28	Penn State Univ.	ftp://ftp.ncbi.nlm.nih.gov/genomes/all/GCF/000/009/305/GCF_000009305.1_ASM930v1	637000130	RS_GCF_000009305.1	Monoisolate	Complete Genome	Full	representative genome	Major	382638	212	Helicobacter acinonychis str. Sheeba	strain=Sheeba		Bacteria	Proteobacteria	Epsilonproteobacteria	Campylobacterales	Helicobacteraceae	Helicobacter	Helicobacter acinonychis	True	Helicobacter acinonychis str. Sheeba	Eubacteria	Proteobacteria	1.0	0.9940000000000001	0.9	1.0	1557588	2	38.17	1553927	1	1547	470618	89.01185679396606	99.12	0.7	100.0	271	yes	yes
G000009345	ASM934v1	GCF_000009345.1	PRJNA57741	SAMEA1705958		2007/01/12	Sanger Institute	ftp://ftp.ncbi.nlm.nih.gov/genomes/all/GCF/000/009/345/GCF_000009345.1_ASM934v1	640069335	RS_GCF_000009345.1	Monoisolate	Complete Genome	Full	reference genome	Major	393305	630	Yersinia enterocolitica subsp. enterocolitica 8081	strain=8081		Bacteria	Proteobacteria	Gammaproteobacteria	Enterobacterales	Yersiniaceae	Yersinia	Yersinia enterocolitica	True	Yersinia enterocolitica subsp. enterocolitica 8081	Eubacteria	Proteobacteria	1.0	0.998	0.9	1.0	4683620	2	47.22	4615899	1	4253	1352606	85.08681319150571	99.95	0.0	0.0	373	yes	yes
G000009365	ASM936v1	GCF_000009365.1	PRJNA224116	SAMEA3138202		2006/07/24	German Research Centre for Biotechnology	ftp://ftp.ncbi.nlm.nih.gov/genomes/all/GCF/000/009/365/GCF_000009365.1_ASM936v1	637000004	RS_GCF_000009365.1	Monoisolate	Complete Genome	Full	representative genome	Major	393595	59754	Alcanivorax borkumensis SK2	strain=SK2		Bacteria	Proteobacteria	Gammaproteobacteria	Oceanospirillales	Alcanivoracaceae	Alcanivorax	Alcanivorax borkumensis	True	Alcanivorax borkumensis SK2	Eubacteria	Proteobacteria	1.0	1.0	1.0	1.0	3120143	1	54.73	3120143	1	2820	929045	87.73194049118904	100.0	0.0	0.0	352	yes	yes
G000009545	ASM954v1	GCF_000009545.1	PRJNA224116	SAMEA3138207		2009/01/28	Sanger Institute	ftp://ftp.ncbi.nlm.nih.gov/genomes/all/GCF/000/009/545/GCF_000009545.1_ASM954v1	643348578	RS_GCF_000009545.1	Monoisolate	Complete Genome	Full	representative genome	Major	218495	1349	Streptococcus uberis 0140J	strain=0140J		Bacteria	Firmicutes	Bacilli	Lactobacillales	Streptococcaceae	Streptococcus	Streptococcus uberis	True	Streptococcus uberis 0140J	Eubacteria	Firmicutes	1.0	1.0	1.0	1.0	1852352	1	36.63	1852352	1	1807	559733	89.02541201672253	100.0	0.0	0.0	291	yes	yes
G000009705	ASM970v1	GCF_000009705.1	PRJNA224116	SAMD00061094		2004/05/11	Kazusa	ftp://ftp.ncbi.nlm.nih.gov/genomes/all/GCF/000/009/705/GCF_000009705.1_ASM970v1	637000199	RS_GCF_000009705.1	Monoisolate	Complete Genome	Full	representative genome	Major	103690	103690	Nostoc sp. PCC 7120			Bacteria	Cyanobacteria		Nostocales	Nostocaceae	Nostoc	Nostoc sp. PCC 7120	True	Nostoc sp. PCC 7120 ASM970v1	Eubacteria	Cyanobacteria	1.0	0.992	0.9	1.0	7211789	7	41.27	6413771	1	6159	2024679	82.71693750330189	99.19	0.0	0.0	360	yes	yes
G000009725	ASM972v1	GCF_000009725.1	PRJNA224116	SAMD00061113		2004/05/11	Kazusa	ftp://ftp.ncbi.nlm.nih.gov/genomes/all/GCF/000/009/725/GCF_000009725.1_ASM972v1	2514885032	RS_GCF_000009725.1	Monoisolate	Complete Genome	Full	representative genome	Major	1148	1148	Synechocystis sp. PCC 6803	strain=PCC 6803		Bacteria	Cyanobacteria		Synechococcales	Merismopediaceae	Synechocystis	Synechocystis sp. PCC 6803	True	Synechocystis sp. PCC 6803 ASM972v1	Eubacteria	Cyanobacteria	1.0	0.99	0.9	1.0	3947019	5	47.37	3573470	1	3713	1164101	86.89096758845093	99.78	0.0	0.0	349	yes	yes
G000009745	ASM974v1	GCF_000009745.1	PRJNA224116	SAMD00061075		2003/10/03	NHRI, Taiwan	ftp://ftp.ncbi.nlm.nih.gov/genomes/all/GCF/000/009/745/GCF_000009745.1_ASM974v1	637000337	RS_GCF_000009745.1	Multiisolate	Complete Genome	Full	representative genome	Major	196600	672	Vibrio vulnificus YJ016	strain=YJ016		Bacteria	Proteobacteria	Gammaproteobacteria	Vibrionales	Vibrionaceae	Vibrio	Vibrio vulnificus	True	Vibrio vulnificus YJ016	Eubacteria	Proteobacteria	1.0	0.996	1.0	1.0	5260086	3	46.68	3354505	1	4639	1553759	87.03524999401151	100.0	0.14	0.0	369	yes	yes
G000009765	ASM976v2	GCF_000009765.2	PRJNA224116	SAMD00061088		2016/03/24	NITE	ftp://ftp.ncbi.nlm.nih.gov/genomes/all/GCF/000/009/765/GCF_000009765.2_ASM976v2	637000304	RS_GCF_000009765.2	Monoisolate	Complete Genome	Full	representative genome	Minor	227882	33903	Streptomyces avermitilis MA-4680 = NBRC 14893	strain=MA-4680		Bacteria	Actinobacteria	Actinobacteria	Streptomycetales	Streptomycetaceae	Streptomyces	Streptomyces avermitilis	True	Streptomyces avermitilis MA-4680 = NBRC 14893 MA-4680 ASM976v2	Eubacteria	Actinobacteria	1.0	0.9990000000000001	1.0	1.0	9119895	2	70.7	9025608	1	7915	2675970	86.45652170337488	99.89	0.79	0.0	356	yes	yes
G000009825	ASM982v1	GCF_000009825.1	PRJNA224116	SAMD00061074		2004/12/30	Kao Corporation, Biological Science Laboratories, Japan	ftp://ftp.ncbi.nlm.nih.gov/genomes/all/GCF/000/009/825/GCF_000009825.1_ASM982v1	637000019	RS_GCF_000009825.1	Monoisolate	Complete Genome	Full	representative genome	Major	66692	79880	Bacillus clausii KSM-K16	strain=KSM-K16		Bacteria	Firmicutes	Bacilli	Bacillales	Bacillaceae	Bacillus	Bacillus clausii	True	Bacillus clausii KSM-K16	Eubacteria	Firmicutes	1.0	1.0	1.0	1.0	4303871	1	44.75	4303871	1	4304	1270194	86.94091900059271	98.67	0.33	0.0	373	yes	yes
G000009845	ASM984v1	GCF_000009845.1	PRJNA224116	SAMD00061121		2007/12/15	The University of Tokyo, Japan	ftp://ftp.ncbi.nlm.nih.gov/genomes/all/GCF/000/009/845/GCF_000009845.1_ASM984v1	637000202	RS_GCF_000009845.1	Monoisolate	Complete Genome	Full	representative genome	Major	262768	100379	Onion yellows phytoplasma OY-M	strain=onion yellows		Bacteria	Tenericutes	Mollicutes	Acholeplasmatales	Acholeplasmataceae	Candidatus Phytoplasma	Onion yellows phytoplasma	True	Onion yellows phytoplasma OY-M onion yellows	Eubacteria	Terrabacteria	0.93	1.0	0.9	1.0	853092	1	27.76	853092	1	956	230005	79.39542276800158	98.57	0.0	0.0	124	yes	yes
G000009865	ASM986v1	GCF_000009865.1	PRJNA224116	SAMD00061066		2005/06/30	NITE	ftp://ftp.ncbi.nlm.nih.gov/genomes/all/GCF/000/009/865/GCF_000009865.1_ASM986v1	642555160	RS_GCF_000009865.1	Monoisolate	Complete Genome	Full	representative genome	Major	279808	1283	Staphylococcus haemolyticus JCSC1435			Bacteria	Firmicutes	Bacilli	Bacillales	Staphylococcaceae	Staphylococcus	Staphylococcus haemolyticus	True	Staphylococcus haemolyticus JCSC1435	Eubacteria	Firmicutes	1.0	0.9890000000000001	1.0	1.0	2697861	4	32.78	2685015	1	2600	785925	85.82098929485248	99.62	0.0	0.0	341	yes	yes
G000009905	ASM990v1	GCF_000009905.1	PRJNA224116	SAMD00061067		2004/09/02	Kitasato Institute for Life Sciences, Japan	ftp://ftp.ncbi.nlm.nih.gov/genomes/all/GCF/000/009/905/GCF_000009905.1_ASM990v1	637000306	RS_GCF_000009905.1	Monoisolate	Complete Genome	Full	representative genome	Major	292459	2734	Symbiobacterium thermophilum IAM 14863	strain=IAM14863		Bacteria	Firmicutes	Clostridia	Clostridiales	Symbiobacteriaceae	Symbiobacterium	Symbiobacterium thermophilum	True	Symbiobacterium thermophilum IAM 14863 IAM14863	Eubacteria	Firmicutes	1.0	1.0	1.0	1.0	3566135	1	68.67	3566135	1	3297	1051001	86.83224275020436	98.02	0.03	0.0	347	yes	yes
G000009925	ASM992v1	GCF_000009925.1	PRJNA58195	SAMD00061068		2004/09/16	Kitasato Univ.	ftp://ftp.ncbi.nlm.nih.gov/genomes/all/GCF/000/009/925/GCF_000009925.1_ASM992v1	637000025	RS_GCF_000009925.1	Monoisolate	Complete Genome	Full	reference genome	Major	295405	817	Bacteroides fragilis YCH46	strain=YCH46		Bacteria	Bacteroidetes	Bacteroidia	Bacteroidales	Bacteroidaceae	Bacteroides	Bacteroides fragilis	True	Bacteroides fragilis YCH46	Eubacteria	Bacteroidetes	1.0	0.998	0.9	1.0	5310990	2	43.2	5277274	1	4416	1603639	88.97996418746787	99.26	0.0	0.0	347	yes	yes
G000009945	ASM994v1	GCF_000009945.1	PRJNA224116	SAMD00061108		2006/03/09	Japanese Consortium/Yamaguchi Univ.	ftp://ftp.ncbi.nlm.nih.gov/genomes/all/GCF/000/009/945/GCF_000009945.1_ASM994v1	637000067	RS_GCF_000009945.1	Monoisolate	Complete Genome	Full	representative genome	Major	264202	83556	Chlamydia felis Fe/C-56	strain=Fe/C-56		Bacteria	Chlamydiae	Chlamydiia	Chlamydiales	Chlamydiaceae	Chlamydia	Chlamydia felis	True	Chlamydia felis Fe/C-56	Eubacteria	Chlamydiae	1.0	0.992	1.0	1.0	1173791	2	39.34	1166239	1	994	361027	90.63530049216598	99.49	0.0	0.0	223	yes	yes
G000009965	ASM996v1	GCF_000009965.1	PRJNA224116	SAMD00061071		2005/01/05	Kyoto University, Japan	ftp://ftp.ncbi.nlm.nih.gov/genomes/all/GCF/000/009/965/GCF_000009965.1_ASM996v1	638154520	RS_GCF_000009965.1	Monoisolate	Complete Genome	Full	representative genome	Major	69014	311400	Thermococcus kodakarensis KOD1	strain=KOD1		Archaea	Euryarchaeota	Thermococci	Thermococcales	Thermococcaceae	Thermococcus	Thermococcus kodakarensis	True	Thermococcus kodakarensis KOD1	Archaea	Euryarchaeota	1.0	1.0	0.9	0.9	2088737	1	52.0	2088737	1	2314	650473	91.73242011799475	100.0	0.0	0.0	190	no	yes
G000009985	ASM998v1	GCF_000009985.1	PRJNA224116	SAMD00061077		2005/12/01	Tokyo University of Agriculture and Technology, Japan	ftp://ftp.ncbi.nlm.nih.gov/genomes/all/GCF/000/009/985/GCF_000009985.1_ASM998v1	637000155	RS_GCF_000009985.1	Monoisolate	Complete Genome	Full	representative genome	Major	342108	84159	Magnetospirillum magneticum AMB-1	strain=AMB-1		Bacteria	Proteobacteria	Alphaproteobacteria	Rhodospirillales	Rhodospirillaceae	Magnetospirillum	Magnetospirillum magneticum	True	Magnetospirillum magneticum AMB-1	Eubacteria	Proteobacteria	1.0	1.0	0.9	1.0	4967148	1	65.09	4967148	1	4628	1522305	90.29875896590961	99.0	0.0	0.0	360	yes	yes
G000010065	ASM1006v1	GCF_000010065.1	PRJNA224116	SAMD00061073		2004/12/16	Nagoya University, Japan	ftp://ftp.ncbi.nlm.nih.gov/genomes/all/GCF/000/010/065/GCF_000010065.1_ASM1006v1	637000307	RS_GCF_000010065.1	Monoisolate	Complete Genome	Full	representative genome	Major	269084	32046	Synechococcus elongatus PCC 6301	strain=PCC 6301		Bacteria	Cyanobacteria		Synechococcales	Synechococcaceae	Synechococcus	Synechococcus elongatus	True	Synechococcus elongatus PCC 6301	Eubacteria	Cyanobacteria	1.0	1.0	0.9	1.0	2696255	1	55.48	2696255	1	2691	815460	89.1009196088649	99.73	0.0	0.0	342	yes	yes
G000010085	ASM1008v1	GCF_000010085.1	PRJNA224116	SAMD00061079		2006/01/10	Kitasato Institute for Life Sciences, Japan	ftp://ftp.ncbi.nlm.nih.gov/genomes/all/GCF/000/010/085/GCF_000010085.1_ASM1008v1	637000270	RS_GCF_000010085.1	Monoisolate	Complete Genome	Full	representative genome	Major	343509	63612	Sodalis glossinidius str. 'morsitans'	strain=morsitans		Bacteria	Proteobacteria	Gammaproteobacteria	Enterobacterales	Pectobacteriaceae	Sodalis	Sodalis glossinidius	True	Sodalis glossinidius str. 'morsitans' morsitans	Eubacteria	Proteobacteria	1.0	0.993	1.0	1.0	4292502	4	54.5	4171146	1	5742	1142020	78.31083130537854	100.0	0.0	0.0	357	yes	yes
G000010125	ASM1012v1	GCF_000010125.1	PRJNA224116	SAMD00061076		2005/08/12	Kitasato Institute for Life Sciences, Japan	ftp://ftp.ncbi.nlm.nih.gov/genomes/all/GCF/000/010/125/GCF_000010125.1_ASM1012v1	637000284	RS_GCF_000010125.1	Monoisolate	Complete Genome	Full	representative genome	Major	342451	29385	Staphylococcus saprophyticus subsp. saprophyticus ATCC 15305	strain=ATCC 15305		Bacteria	Firmicutes	Bacilli	Bacillales	Staphylococcaceae	Staphylococcus	Staphylococcus saprophyticus	True	Staphylococcus saprophyticus subsp. saprophyticus ATCC 15305 ASM1012v1	Eubacteria	Firmicutes	1.0	0.992	1.0	1.0	2577899	3	33.19	2516575	1	2502	730892	83.51917588703049	99.44	0.0	0.0	348	yes	yes
G000010145	ASM1014v1	GCF_000010145.1	PRJNA224116	SAMD00060917		2008/04/15	Kitasato Institute for Life Sciences	ftp://ftp.ncbi.nlm.nih.gov/genomes/all/GCF/000/010/145/GCF_000010145.1_ASM1014v1	641522633	RS_GCF_000010145.1	Monoisolate	Complete Genome	Full	representative genome	Major	334390	1613	Lactobacillus fermentum IFO 3956	strain=IFO 3956		Bacteria	Firmicutes	Bacilli	Lactobacillales	Lactobacillaceae	Lactobacillus	Lactobacillus fermentum	True	Lactobacillus fermentum IFO 3956	Eubacteria	Firmicutes	1.0	1.0	1.0	1.0	2098685	1	51.47	2098685	1	2094	609422	85.54442424661157	99.18	0.82	50.0	290	yes	yes
G000010165	ASM1016v1	GCF_000010165.1	PRJNA224116	SAMD00060942		2009/04/01	National Institute of Technology and Evaluation	ftp://ftp.ncbi.nlm.nih.gov/genomes/all/GCF/000/010/165/GCF_000010165.1_ASM1016v1	643692011	RS_GCF_000010165.1	Monoisolate	Complete Genome	Full	representative genome	Major	358681	1393	Brevibacillus brevis NBRC 100599	strain=NBRC 100599 (= 47)		Bacteria	Firmicutes	Bacilli	Bacillales	Paenibacillaceae	Brevibacillus	Brevibacillus brevis	True	Brevibacillus brevis NBRC 100599	Eubacteria	Firmicutes	1.0	1.0	1.0	1.0	6296436	1	47.27	6296436	1	5917	1875522	87.75797927589512	99.73	0.27	0.0	381	yes	yes
G000010185	ASM1018v1	GCF_000010185.1	PRJNA224116	SAMD00060918		2008/02/14	Kitasato Institute for Life Sciences	ftp://ftp.ncbi.nlm.nih.gov/genomes/all/GCF/000/010/185/GCF_000010185.1_ASM1018v1	641522627	RS_GCF_000010185.1	Monoisolate	Complete Genome	Full	representative genome	Major	334413	1260	Finegoldia magna ATCC 29328	strain=ATCC 29328		Bacteria	Firmicutes	Tissierellia	Tissierellales	Peptoniphilaceae	Finegoldia	Finegoldia magna	True	Finegoldia magna ATCC 29328	Eubacteria	Firmicutes	1.0	0.995	1.0	1.0	1986740	2	32.07	1797577	1	1846	611719	90.72087943062505	99.39	0.0	0.0	282	yes	yes
G000010205	ASM1020v1	GCF_000010205.1	PRJNA224116	SAMD00060919		2008/05/29	Kitasato Institute for Life Sciences	ftp://ftp.ncbi.nlm.nih.gov/genomes/all/GCF/000/010/205/GCF_000010205.1_ASM1020v1	642555145	RS_GCF_000010205.1	Monoisolate	Complete Genome	Full	na	Major	334380	784	Orientia tsutsugamushi str. Ikeda	strain=Ikeda		Bacteria	Proteobacteria	Alphaproteobacteria	Rickettsiales	Rickettsiaceae	Orientia	Orientia tsutsugamushi	True	Orientia tsutsugamushi str. Ikeda	Eubacteria	Proteobacteria	0.99	1.0	0.9	1.0	2008987	1	30.51	2008987	1	2188	522417	76.57650348160541	99.51	0.49	0.0	186	yes	yes
G000010285	ASM1028v1	GCF_000010285.1	PRJNA224116	SAMD00060935		2008/04/17	National Institute of Technology and Evaluation	ftp://ftp.ncbi.nlm.nih.gov/genomes/all/GCF/000/010/285/GCF_000010285.1_ASM1028v1	642555133	RS_GCF_000010285.1	Monoisolate	Complete Genome	Full	representative genome	Major	378753	72000	Kocuria rhizophila DC2201	strain=DC2201 (= NBRC 103217)		Bacteria	Actinobacteria	Actinobacteria	Micrococcales	Micrococcaceae	Kocuria	Kocuria rhizophila	True	Kocuria rhizophila DC2201	Eubacteria	Actinobacteria	1.0	1.0	1.0	1.0	2697540	1	71.16	2697540	1	2314	807429	88.19846971685314	98.68	0.0	0.0	324	yes	yes
G000010305	ASM1030v1	GCF_000010305.1	PRJNA224116	SAMD00060909		2009/04/01	National Institute of Technology and Evaluation	ftp://ftp.ncbi.nlm.nih.gov/genomes/all/GCF/000/010/305/GCF_000010305.1_ASM1030v1	643692024	RS_GCF_000010305.1	Monoisolate	Complete Genome	Full	representative genome	Major	379066	173480	Gemmatimonas aurantiaca T-27	strain=T-27		Bacteria	Gemmatimonadetes	Gemmatimonadetes	Gemmatimonadales	Gemmatimonadaceae	Gemmatimonas	Gemmatimonas aurantiaca	True	Gemmatimonas aurantiaca T-27	Eubacteria	FCB	1.0	1.0	1.0	1.0	4636964	1	64.27	4636964	1	4004	1466180	93.17702272435153	98.9	4.4	0.0	353	yes	yes
G000010325	ASM1032v1	GCF_000010325.1	PRJNA224116	SAMD00060914		2007/07/11	Japan Agency for Marine-Earth Science and Technology	ftp://ftp.ncbi.nlm.nih.gov/genomes/all/GCF/000/010/325/GCF_000010325.1_ASM1032v1	640753037	RS_GCF_000010325.1	Monoisolate	Complete Genome	Full	representative genome	Major	387092	387092	Nitratiruptor sp. SB155-2	strain=SB155-2		Bacteria	Proteobacteria	Epsilonproteobacteria			Nitratiruptor	Nitratiruptor sp. SB155-2	True	Nitratiruptor sp. SB155-2 ASM1032v1	Eubacteria	Proteobacteria	1.0	1.0	1.0	1.0	1877931	1	39.69	1877931	1	1933	610396	95.76102636358844	98.78	0.0	0.0	319	yes	yes
G000010345	ASM1034v1	GCF_000010345.1	PRJNA224116	SAMD00060915		2007/07/11	Japan Agency for Marine-Earth Science and Technology	ftp://ftp.ncbi.nlm.nih.gov/genomes/all/GCF/000/010/345/GCF_000010345.1_ASM1034v1	640753056	RS_GCF_000010345.1	Monoisolate	Complete Genome	Full	na	Major	387093	387093	Sulfurovum sp. NBC37-1	strain=NBC37-1		Bacteria	Proteobacteria	Epsilonproteobacteria			Sulfurovum	Sulfurovum sp. NBC37-1	True	Sulfurovum sp. NBC37-1 ASM1034v1	Eubacteria	Proteobacteria	1.0	1.0	0.9	1.0	2562277	1	43.87	2562277	1	2552	795482	91.46399862309968	99.59	0.61	0.0	334	yes	yes
G000010405	ASM1040v1	GCF_000010405.1	PRJNA224116	SAMD00060908		2007/05/08	Japan Agency for Maine-Earth Science and Technology	ftp://ftp.ncbi.nlm.nih.gov/genomes/all/GCF/000/010/405/GCF_000010405.1_ASM1040v1	640427107	RS_GCF_000010405.1	Monoisolate	Complete Genome	Full	representative genome	Major	412965	410330	Candidatus Vesicomyosocius okutanii HA	strain=HA		Bacteria	Proteobacteria	Gammaproteobacteria				Calyptogena okutanii thioautotrophic gill symbiont	True	Candidatus Vesicomyosocius okutanii HA	Eubacteria	Proteobacteria	1.0	1.0	1.0	1.0	1022154	1	31.59	1022154	1	976	297702	85.80380255812724	93.54	0.0	0.0	271	yes	yes
G000010425	ASM1042v1	GCF_000010425.1	PRJNA224116	SAMD00061080		2006/12/05	Gifu University, Life Science Research Center, Japan	ftp://ftp.ncbi.nlm.nih.gov/genomes/all/GCF/000/010/425/GCF_000010425.1_ASM1042v1	639633010	RS_GCF_000010425.1	Monoisolate	Complete Genome	Full	representative genome	Major	367928	1680	Bifidobacterium adolescentis ATCC 15703	strain=ATCC 15703		Bacteria	Actinobacteria	Actinobacteria	Bifidobacteriales	Bifidobacteriaceae	Bifidobacterium	Bifidobacterium adolescentis	True	Bifidobacterium adolescentis ATCC 15703	Eubacteria	Actinobacteria	1.0	1.0	1.0	1.0	2089645	1	59.18	2089645	1	1683	614966	86.72233800478072	100.0	0.0	0.0	284	yes	yes
G000010505	ASM1050v1	GCF_000010505.1	PRJNA224116	SAMD00060922		2008/05/20	Kitasato University	ftp://ftp.ncbi.nlm.nih.gov/genomes/all/GCF/000/010/505/GCF_000010505.1_ASM1050v1	642555148	RS_GCF_000010505.1	Monoisolate	Complete Genome	Full	representative genome	Major	431947	837	Porphyromonas gingivalis ATCC 33277	strain=ATCC 33277		Bacteria	Bacteroidetes	Bacteroidia	Bacteroidales	Porphyromonadaceae	Porphyromonas	Porphyromonas gingivalis	True	Porphyromonas gingivalis ATCC 33277	Eubacteria	Bacteroidetes	1.0	1.0	0.9	1.0	2354886	1	48.36	2354886	1	1981	685765	85.80517273447632	99.92	0.0	0.0	278	yes	yes
G000010525	ASM1052v1	GCF_000010525.1	PRJNA224116	SAMD00060925		2007/10/16	University of Tokyo	ftp://ftp.ncbi.nlm.nih.gov/genomes/all/GCF/000/010/525/GCF_000010525.1_ASM1052v1	641228476	RS_GCF_000010525.1	Monoisolate	Complete Genome	Full	representative genome	Major	438753	7	Azorhizobium caulinodans ORS 571	strain=ORS 571		Bacteria	Proteobacteria	Alphaproteobacteria	Rhizobiales	Xanthobacteraceae	Azorhizobium	Azorhizobium caulinodans	True	Azorhizobium caulinodans ORS 571	Eubacteria	Proteobacteria	1.0	1.0	0.9	1.0	5369772	1	67.32	5369772	1	4810	1620542	88.92271403702057	100.0	0.0	0.0	358	yes	yes
G000010565	ASM1056v1	GCA_000010565.1	PRJDA19023	SAMD00060921		2007/05/07	Marine Biotechnology Institute Co., Ltd	ftp://ftp.ncbi.nlm.nih.gov/genomes/all/GCA/000/010/565/GCA_000010565.1_ASM1056v1	640427128	GB_GCA_000010565.1	Monoisolate	Complete Genome	Full	na	Major	370438	110500	Pelotomaculum thermopropionicum SI	strain=SI		Bacteria	Firmicutes	Clostridia	Clostridiales	Peptococcaceae	Pelotomaculum	Pelotomaculum thermopropionicum	True	Pelotomaculum thermopropionicum SI	Eubacteria	Firmicutes	0.98	1.0	1.0	1.0	3025375	1	52.96	3025375	1	3001	887464	86.41566747923811	100.0	0.63	0.0	331	yes	yes
G000010585	ASM1058v1	GCF_000010585.1	PRJNA224116	SAMD00060930		2009/01/28	Juntendo University School of Medicine	ftp://ftp.ncbi.nlm.nih.gov/genomes/all/GCF/000/010/585/GCF_000010585.1_ASM1058v1	643348562	RS_GCF_000010585.1	Monoisolate	Complete Genome	Full	representative genome	Major	458233	69966	Macrococcus caseolyticus JCSC5402	strain=JCSC5402		Bacteria	Firmicutes	Bacilli	Bacillales	Staphylococcaceae	Macrococcus	Macrococcus caseolyticus	True	Macrococcus caseolyticus JCSC5402	Eubacteria	Firmicutes	1.0	0.965	1.0	1.0	2219737	9	36.56	2102324	1	2352	677409	89.89605525339263	96.13	1.1	0.0	339	yes	yes
G000010605	ASM1060v1	GCF_000010605.1	PRJNA224116	SAMD00060929		2008/04/08	The University of Tokyo	ftp://ftp.ncbi.nlm.nih.gov/genomes/all/GCF/000/010/605/GCF_000010605.1_ASM1060v1	641522653	RS_GCF_000010605.1	Monoisolate	Complete Genome	Full	representative genome	Major	455632	1911	Streptomyces griseus subsp. griseus NBRC 13350	strain=NBRC 13350		Bacteria	Actinobacteria	Actinobacteria	Streptomycetales	Streptomycetaceae	Streptomyces	Streptomyces griseus	True	Streptomyces griseus subsp. griseus NBRC 13350	Eubacteria	Actinobacteria	1.0	1.0	1.0	1.0	8545929	1	72.23	8545929	1	7113	2547362	87.83722635654941	99.84	0.0	0.0	357	yes	yes
G000010625	ASM1062v1	GCF_000010625.1	PRJNA224116	SAMD00060936		2008/01/24	Kazusa DNA Research Institute	ftp://ftp.ncbi.nlm.nih.gov/genomes/all/GCF/000/010/625/GCF_000010625.1_ASM1062v1	641522640	RS_GCF_000010625.1	Monoisolate	Complete Genome	Full	representative genome	Major	449447	1126	Microcystis aeruginosa NIES-843	strain=NIES-843		Bacteria	Cyanobacteria		Chroococcales	Microcystaceae	Microcystis	Microcystis aeruginosa	True	Microcystis aeruginosa NIES-843	Eubacteria	Cyanobacteria	1.0	1.0	0.9	1.0	5842795	1	42.33	5842795	1	5605	1591543	80.23908078239953	99.89	0.51	25.0	350	yes	yes
G000010645	ASM1064v1	GCF_000010645.1	PRJNA224116	SAMD00060940		2008/11/12	RIKEN Genomic Sciences Center (GSC)	ftp://ftp.ncbi.nlm.nih.gov/genomes/all/GCF/000/010/645/GCF_000010645.1_ASM1064v1	643348524	RS_GCF_000010645.1	Monoisolate	Complete Genome	Full	representative genome	Major	511995	511435	Candidatus Azobacteroides pseudotrichonymphae genomovar. CFP2			Bacteria	Bacteroidetes	Bacteroidia	Bacteroidales		Candidatus Azobacteroides	Candidatus Azobacteroides pseudotrichonymphae	True	Candidatus Azobacteroides pseudotrichonymphae genomovar. CFP2	Eubacteria	Bacteroidetes	1.0	0.968	1.0	1.0	1224919	5	32.95	1114206	1	1089	310957	74.78012831868884	89.51	1.09	0.0	252	yes	yes
G000010665	ASM1066v1	GCF_000010665.1	PRJNA224116	SAMD00060954		2009/06/11	National Institute of Technology and Evaluation	ftp://ftp.ncbi.nlm.nih.gov/genomes/all/GCF/000/010/665/GCF_000010665.1_ASM1066v1	644736352	RS_GCF_000010665.1	Monoisolate	Complete Genome	Full	representative genome	Major	573370	184917	Desulfovibrio magneticus RS-1	strain=RS-1		Bacteria	Proteobacteria	Deltaproteobacteria	Desulfovibrionales	Desulfovibrionaceae	Desulfovibrio	Desulfovibrio magneticus	True	Desulfovibrio magneticus RS-1	Eubacteria	Proteobacteria	0.99	0.996	1.0	1.0	5315620	3	62.67	5248049	1	4555	1546858	85.74405243414691	100.0	0.0	0.0	357	yes	yes
G000010785	ASM1078v1	GCF_000010785.1	PRJNA224116	SAMD00060961		2010/02/11	The University of Tokyo	ftp://ftp.ncbi.nlm.nih.gov/genomes/all/GCF/000/010/785/GCF_000010785.1_ASM1078v1	646311936	RS_GCF_000010785.1	Monoisolate	Complete Genome	Full	representative genome	Major	608538	940	Hydrogenobacter thermophilus TK-6	strain=TK-6		Bacteria	Aquificae	Aquificae	Aquificales	Aquificaceae	Hydrogenobacter	Hydrogenobacter thermophilus	True	Hydrogenobacter thermophilus TK-6 ASM1078v1	Eubacteria	Bacteria	1.0	1.0	0.8	1.0	1743135	1	44.0	1743135	1	1905	573308	96.88888123983513	98.78	0.51	0.0	310	yes	yes
G000010825	ASM1082v1	GCF_000010825.1	PRJNA224116	SAMD00060943		2009/08/26	Acetobacter pasteurianus genome sequencing consortium	ftp://ftp.ncbi.nlm.nih.gov/genomes/all/GCF/000/010/825/GCF_000010825.1_ASM1082v1	644736321	RS_GCF_000010825.1	Monoisolate	Complete Genome	Full	representative genome	Major	634452	438	Acetobacter pasteurianus IFO 3283-01	strain=IFO 3283 substr. IFO 3283-01		Bacteria	Proteobacteria	Alphaproteobacteria	Rhodospirillales	Acetobacteraceae	Acetobacter	Acetobacter pasteurianus	True	Acetobacter pasteurianus IFO 3283-01 IFO 3283 substr. IFO 3283-01	Eubacteria	Proteobacteria	1.0	0.982	0.9	1.0	3340249	7	53.1	2907495	1	3156	1006859	88.81071441081188	100.0	0.0	0.0	352	yes	yes
G000010985	ASM1098v1	GCF_000010985.1	PRJNA224116	SAMD00060965		2010/03/05	Japan Agency for Marine-Earth Science and Technology	ftp://ftp.ncbi.nlm.nih.gov/genomes/all/GCF/000/010/985/GCF_000010985.1_ASM1098v1	646564525	RS_GCF_000010985.1	Monoisolate	Complete Genome	Full	representative genome	Major	639282	197162	Deferribacter desulfuricans SSM1	strain=SSM1		Bacteria	Deferribacteres	Deferribacteres	Deferribacterales	Deferribacteraceae	Deferribacter	Deferribacter desulfuricans	True	Deferribacter desulfuricans SSM1	Eubacteria	Bacteria	1.0	0.996	1.0	1.0	2542933	2	30.31	2234389	1	2468	805380	93.31496346934819	96.55	1.72	0.0	345	yes	yes
G000011005	ASM1100v1	GCA_000011005.1	PRJDA20361	SAMD00060931		2009/12/25	NITE	ftp://ftp.ncbi.nlm.nih.gov/genomes/all/GCA/000/011/005/GCA_000011005.1_ASM1100v1	2505679075	GB_GCA_000011005.1	Monoisolate	Complete Genome	Full	na	Major	304371	570267	Methanocella paludicola SANAE	strain=SANAE		Archaea	Euryarchaeota	Methanomicrobia	Methanocellales	Methanocellaceae	Methanocella	Methanocella paludicola	True	Methanocella paludicola SANAE	Archaea	Euryarchaeota	1.0	1.0	0.8	0.9	2957635	1	54.92	2957635	1	3055	877570	87.40571436299611	100.0	0.65	0.0	198	no	yes
G000011025	ASM1102v1	GCF_000011025.1	PRJNA224116	SAMD00060968		2010/01/05	Department of Bacteriology, Osaka Dental University	ftp://ftp.ncbi.nlm.nih.gov/genomes/all/GCF/000/011/025/GCF_000011025.1_ASM1102v1	646311951	RS_GCF_000011025.1	Monoisolate	Complete Genome	Full	representative genome	Major	680646	43675	Rothia mucilaginosa DY-18	strain=DY-18		Bacteria	Actinobacteria	Actinobacteria	Micrococcales	Micrococcaceae	Rothia	Rothia mucilaginosa	True	Rothia mucilaginosa DY-18	Eubacteria	Actinobacteria	1.0	1.0	1.0	1.0	2264603	1	59.62	2264603	1	1722	637843	83.00090567750728	99.33	0.0	0.0	293	yes	yes
G000011065	ASM1106v1	GCF_000011065.1	PRJNA62913	SAMN02604314		2003/03/28	Washington University Department of Molecular Biology and Pharmacology	ftp://ftp.ncbi.nlm.nih.gov/genomes/all/GCF/000/011/065/GCF_000011065.1_ASM1106v1	637000026	RS_GCF_000011065.1	Monoisolate	Complete Genome	Full	reference genome	Major	226186	818	Bacteroides thetaiotaomicron VPI-5482	strain=VPI-5482		Bacteria	Bacteroidetes	Bacteroidia	Bacteroidales	Bacteroidaceae	Bacteroides	Bacteroides thetaiotaomicron	True	Bacteroides thetaiotaomicron VPI-5482	Eubacteria	Bacteroidetes	1.0	0.998	0.7	1.0	6293399	2	42.86	6260361	1	4944	1919297	89.87602724696146	99.41	0.4	0.0	348	yes	yes
G000011105	ASM1110v1	GCF_000011105.1	PRJNA224116	SAMD00061090		2004/05/11	NITE	ftp://ftp.ncbi.nlm.nih.gov/genomes/all/GCF/000/011/105/GCF_000011105.1_ASM1110v1		RS_GCF_000011105.1	Monoisolate	Complete Genome	Full	representative genome	Major	70601	53953	Pyrococcus horikoshii OT3	strain=OT3		Archaea	Euryarchaeota	Thermococci	Thermococcales	Thermococcaceae	Pyrococcus	Pyrococcus horikoshii	True	Pyrococcus horikoshii OT3	Archaea	Euryarchaeota	1.0	1.0	0.8	1.0	1738505	1	41.88	1738505	1	1881	545686	92.46237428135093	100.0	0.0	0.0	161	yes	yes
G000011125	ASM1112v1	GCA_000011125.1	PRJNA211	SAMD00061092		2006/10/11	NITE	ftp://ftp.ncbi.nlm.nih.gov/genomes/all/GCA/000/011/125/GCA_000011125.1_ASM1112v1		GB_GCA_000011125.1	Monoisolate	Complete Genome	Full	na	Major	272557	56636	Aeropyrum pernix K1	strain=K1		Archaea	Crenarchaeota	Thermoprotei	Desulfurococcales	Desulfurococcaceae	Aeropyrum	Aeropyrum pernix	True	Aeropyrum pernix K1	Archaea	Crenarchaeota	0.99	1.0	1.0	1.0	1669696	1	56.31	1669696	1	1718	504667	89.03968147495112	97.78	0.95	0.0	162	no	yes
G000011165	ASM1116v1	GCF_000011165.1	PRJNA224116	SAMD00061097		2004/05/11	Yamaguchi/Kyushu U.	ftp://ftp.ncbi.nlm.nih.gov/genomes/all/GCF/000/011/165/GCF_000011165.1_ASM1116v1	637000070	RS_GCF_000011165.1	Monoisolate	Complete Genome	Full	na	Major	138677	83558	Chlamydophila pneumoniae J138	strain=J138		Bacteria	Chlamydiae	Chlamydiia	Chlamydiales	Chlamydiaceae	Chlamydia	Chlamydia pneumoniae	True	Chlamydophila pneumoniae J138	Eubacteria	Chlamydiae	1.0	1.0	1.0	1.0	1226565	1	40.58	1226565	1	1056	372234	89.42656932164215	99.49	0.0	0.0	219	yes	yes
G000011185	ASM1118v1	GCF_000011185.1	PRJNA224116	SAMD00061089		2004/05/11	National Institute of Advanced Industrial Science and Technology, Japan	ftp://ftp.ncbi.nlm.nih.gov/genomes/all/GCF/000/011/185/GCF_000011185.1_ASM1118v1	638154522	RS_GCF_000011185.1	Monoisolate	Complete Genome	Full	representative genome	Major	273116	50339	Thermoplasma volcanium GSS1	strain=GSS1		Archaea	Euryarchaeota	Thermoplasmata	Thermoplasmatales	Thermoplasmataceae	Thermoplasma	Thermoplasma volcanium	True	Thermoplasma volcanium GSS1	Archaea	Euryarchaeota	0.98	1.0	0.8	1.0	1584804	1	39.92	1584804	1	1635	470744	87.50028394678459	97.97	0.0	0.0	185	no	yes
G000011205	ASM1120v1	GCF_000011205.1	PRJNA224116	SAMD00061096		2004/05/11	NITE	ftp://ftp.ncbi.nlm.nih.gov/genomes/all/GCF/000/011/205/GCF_000011205.1_ASM1120v1	638154519	RS_GCF_000011205.1	Monoisolate	Complete Genome	Full	representative genome	Major	273063	111955	Sulfolobus tokodaii str. 7	strain=7		Archaea	Crenarchaeota	Thermoprotei	Sulfolobales	Sulfolobaceae	Sulfolobus	Sulfolobus tokodaii	True	Sulfolobus tokodaii str. 7	Archaea	Crenarchaeota	1.0	1.0	1.0	1.0	2694756	1	32.79	2694756	1	3005	789531	86.29627320618268	100.0	0.0	0.0	186	no	yes
G000011225	ASM1122v1	GCF_000011225.1	PRJNA224116	SAMD00061084		2004/05/11	NIID Japan	ftp://ftp.ncbi.nlm.nih.gov/genomes/all/GCF/000/011/225/GCF_000011225.1_ASM1122v1	637000182	RS_GCF_000011225.1	Monoisolate	Complete Genome	Full	representative genome	Major	272633	28227	Mycoplasma penetrans HF-2	strain=HF-2		Bacteria	Tenericutes	Mollicutes	Mycoplasmatales	Mycoplasmataceae	Mycoplasma	Mycoplasma penetrans	True	Mycoplasma penetrans HF-2	Eubacteria	Terrabacteria	1.0	1.0	0.9	1.0	1358633	1	25.72	1358633	1	2363	307598	66.56102126181243	98.33	1.92	0.0	178	yes	yes
G000011245	ASM1124v1	GCF_000011245.1	PRJNA224116	SAMD00061101		2004/02/19	JAMSTEC	ftp://ftp.ncbi.nlm.nih.gov/genomes/all/GCF/000/011/245/GCF_000011245.1_ASM1124v1	637000201	RS_GCF_000011245.1	Monoisolate	Complete Genome	Full	representative genome	Major	221109	182710	Oceanobacillus iheyensis HTE831	strain=HTE831		Bacteria	Firmicutes	Bacilli	Bacillales	Bacillaceae	Oceanobacillus	Oceanobacillus iheyensis	True	Oceanobacillus iheyensis HTE831	Eubacteria	Firmicutes	1.0	1.0	1.0	1.0	3630528	1	35.68	3630528	1	3554	1045810	84.8583181289333	99.33	0.56	0.0	366	yes	yes
G000011305	ASM1130v1	GCF_000011305.1	PRJNA224116	SAMD00061103		2004/05/11	NITE	ftp://ftp.ncbi.nlm.nih.gov/genomes/all/GCF/000/011/305/GCF_000011305.1_ASM1130v1	644736345	RS_GCF_000011305.1	Monoisolate	Complete Genome	Full	representative genome	Major	196164	152794	Corynebacterium efficiens YS-314			Bacteria	Actinobacteria	Actinobacteria	Corynebacteriales	Corynebacteriaceae	Corynebacterium	Corynebacterium efficiens	True	Corynebacterium efficiens YS-314 ASM1130v1	Eubacteria	Actinobacteria	1.0	0.9940000000000001	1.0	1.0	3219505	3	62.97	3147090	1	2877	960455	87.8989782590802	99.89	0.0	0.0	330	yes	yes
G000011345	ASM1134v1	GCF_000011345.1	PRJNA57907	SAMD00061106		2004/05/11	Kazusa	ftp://ftp.ncbi.nlm.nih.gov/genomes/all/GCF/000/011/345/GCF_000011345.1_ASM1134v1	637000320	RS_GCF_000011345.1	Monoisolate	Complete Genome	Full	reference genome	Major	197221	146786	Thermosynechococcus elongatus BP-1			Bacteria	Cyanobacteria		Synechococcales	Synechococcaceae	Thermosynechococcus	Thermosynechococcus elongatus	True	Thermosynechococcus elongatus BP-1	Eubacteria	Cyanobacteria	1.0	1.0	0.8	1.0	2593857	1	53.92	2593857	1	2520	792041	89.96471278100528	99.76	0.12	0.0	336	yes	yes
G000011365	ASM1136v1	GCF_000011365.1	PRJNA57599	SAMD00061083		2004/05/11	Kazusa	ftp://ftp.ncbi.nlm.nih.gov/genomes/all/GCF/000/011/365/GCF_000011365.1_ASM1136v1	637000038	RS_GCF_000011365.1	Monoisolate	Complete Genome	Full	reference genome	Major	224911	1355477	Bradyrhizobium diazoefficiens USDA 110	strain=USDA 110		Bacteria	Proteobacteria	Alphaproteobacteria	Rhizobiales	Bradyrhizobiaceae	Bradyrhizobium	Bradyrhizobium diazoefficiens	True	Bradyrhizobium diazoefficiens USDA 110	Eubacteria	Proteobacteria	1.0	1.0	0.9	1.0	9105828	1	64.06	9105828	1	8498	2633797	85.21389817598136	99.99	0.3	0.0	374	yes	yes
G000011385	ASM1138v1	GCF_000011385.1	PRJNA58011	SAMD00061120		2003/10/03	Kazusa	ftp://ftp.ncbi.nlm.nih.gov/genomes/all/GCF/000/011/385/GCF_000011385.1_ASM1138v1	637000121	RS_GCF_000011385.1	Monoisolate	Complete Genome	Full	reference genome	Major	251221	33072	Gloeobacter violaceus PCC 7421	strain=PCC 7421		Bacteria	Cyanobacteria	Gloeobacteria	Gloeobacterales	Gloeobacteraceae	Gloeobacter	Gloeobacter violaceus	True	Gloeobacter violaceus PCC 7421	Eubacteria	Cyanobacteria	1.0	1.0	0.9	1.0	4659019	1	62.0	4659019	1	4517	1409656	89.14013872877531	99.15	0.85	0.0	348	yes	yes
G000011405	ASM1140v1	GCF_000011405.1	PRJNA224116	SAMN02641482		2008/10/17	University of Maryland College Park	ftp://ftp.ncbi.nlm.nih.gov/genomes/all/GCF/000/011/405/GCF_000011405.1_ASM1140v1	2690315721	RS_GCF_000011405.1	Monoisolate	Complete Genome	Full	na	Major	393011	263	Francisella tularensis subsp. holarctica OSU18	strain=OSU18		Bacteria	Proteobacteria	Gammaproteobacteria	Thiotrichales	Francisellaceae	Francisella	Francisella tularensis	True	Francisella tularensis subsp. holarctica OSU18 ASM1140v1	Eubacteria	Proteobacteria	1.0	1.0	0.9	1.0	1895727	1	32.16	1895727	1	2114	570913	88.70755124551162	99.82	0.41	50.0	312	yes	yes
G000011465	ASM1146v1	GCF_000011465.1	PRJNA224116	SAMEA3138209		2003/08/18	DOE Joint Genome Institute	ftp://ftp.ncbi.nlm.nih.gov/genomes/all/GCF/000/011/465/GCF_000011465.1_ASM1146v1	637000214	RS_GCF_000011465.1	Multiisolate	Complete Genome	Full	representative genome	Major	59919	1219	Prochlorococcus marinus subsp. pastoris str. CCMP1986	strain=MED4		Bacteria	Cyanobacteria		Synechococcales	Prochloraceae	Prochlorococcus	Prochlorococcus marinus	True	Prochlorococcus marinus subsp. pastoris str. CCMP1986 MED4	Eubacteria	Cyanobacteria	1.0	1.0	0.9	1.0	1657990	1	30.8	1657990	1	1921	508373	90.3099536185381	99.46	0.27	0.0	303	yes	yes
G000011485	ASM1148v1	GCF_000011485.1	PRJNA224116	SAMEA3138210		2003/08/18	DOE Joint Genome Institute	ftp://ftp.ncbi.nlm.nih.gov/genomes/all/GCF/000/011/485/GCF_000011485.1_ASM1148v1	637000211	RS_GCF_000011485.1	Multiisolate	Complete Genome	Full	representative genome	Major	74547	1219	Prochlorococcus marinus str. MIT 9313	strain=MIT9313		Bacteria	Cyanobacteria		Synechococcales	Prochloraceae	Prochlorococcus	Prochlorococcus marinus	True	Prochlorococcus marinus str. MIT 9313 MIT9313	Eubacteria	Cyanobacteria	1.0	1.0	0.9	1.0	2410873	1	50.74	2410873	1	2565	684345	83.60784661821671	99.46	0.14	0.0	330	yes	yes
G000011545	ASM1154v1	GCF_000011545.1	PRJNA57733	SAMEA1705938		2004/09/16	Sanger Institute	ftp://ftp.ncbi.nlm.nih.gov/genomes/all/GCF/000/011/545/GCF_000011545.1_ASM1154v1	637000050	RS_GCF_000011545.1	Monoisolate	Complete Genome	Full	reference genome	Major	272560	28450	Burkholderia pseudomallei K96243	strain=K96243		Bacteria	Proteobacteria	Betaproteobacteria	Burkholderiales	Burkholderiaceae	Burkholderia	Burkholderia pseudomallei	True	Burkholderia pseudomallei K96243 ASM1154v1	Eubacteria	Proteobacteria	1.0	0.9990000000000001	0.9	1.0	7247547	2	68.06	4074542	1	5948	2066734	84.0285961581208	100.0	0.0	0.0	375	yes	yes
G000011565	ASM1156v1	GCF_000011565.1	PRJNA224116	SAMEA3138214		2004/04/16	University of Vienna, Austria	ftp://ftp.ncbi.nlm.nih.gov/genomes/all/GCF/000/011/565/GCF_000011565.1_ASM1156v1	637000059	RS_GCF_000011565.1	Monoisolate	Chromosome	Full	representative genome	Major	264201	362787	Candidatus Protochlamydia amoebophila UWE25	strain=UWE25		Bacteria	Chlamydiae	Chlamydiia	Parachlamydiales	Parachlamydiaceae	Candidatus Protochlamydia	Candidatus Protochlamydia amoebophila	True	Candidatus Protochlamydia amoebophila UWE25	Eubacteria	Chlamydiae	1.0	0.996	1.0	0.9	2414465	1	34.72	2414465	1	1907	665114	81.17177097203728	99.96	0.0	0.0	272	yes	yes
G000011645	ASM1164v1	GCF_000011645.1	PRJNA224116	SAMN02603685		2007/04/26	Novozymes Biotech	ftp://ftp.ncbi.nlm.nih.gov/genomes/all/GCF/000/011/645/GCF_000011645.1_ASM1164v1	639279304	RS_GCF_000011645.1	Monoisolate	Complete Genome	Full	representative genome	Major	279010	1402	Bacillus licheniformis DSM 13 = ATCC 14580	strain=ATCC 14580; DSM 13		Bacteria	Firmicutes	Bacilli	Bacillales	Bacillaceae	Bacillus	Bacillus licheniformis	True	Bacillus licheniformis DSM 13 = ATCC 14580	Eubacteria	Firmicutes	1.0	1.0	1.0	1.0	4222597	1	46.19	4222597	1	4295	1256133	87.63074003983805	98.82	0.0	0.0	378	yes	yes
G000011685	ASM1168v1	GCF_000011685.1	PRJNA224116	SAMN02603293		2005/01/21	Gottingen Genomics Laboratory	ftp://ftp.ncbi.nlm.nih.gov/genomes/all/GCF/000/011/685/GCF_000011685.1_ASM1168v1	637000122	RS_GCF_000011685.1	Monoisolate	Complete Genome	Full	representative genome	Major	290633	442	Gluconobacter oxydans 621H	strain=621H		Bacteria	Proteobacteria	Alphaproteobacteria	Rhodospirillales	Acetobacteraceae	Gluconobacter	Gluconobacter oxydans	True	Gluconobacter oxydans 621H	Eubacteria	Proteobacteria	1.0	0.983	0.9	1.0	2922384	6	60.82	2702173	1	2837	900712	90.80685495130002	100.0	0.0	0.0	342	yes	yes
G000011705	ASM1170v1	GCF_000011705.1	PRJNA57725	SAMN02603987		2005/06/06	TIGR	ftp://ftp.ncbi.nlm.nih.gov/genomes/all/GCF/000/011/705/GCF_000011705.1_ASM1170v1	637000048	RS_GCF_000011705.1	Monoisolate	Complete Genome	Full	reference genome	Major	243160	13373	Burkholderia mallei ATCC 23344	strain=ATCC 23344		Bacteria	Proteobacteria	Betaproteobacteria	Burkholderiales	Burkholderiaceae	Burkholderia	Burkholderia mallei	True	Burkholderia mallei ATCC 23344	Eubacteria	Proteobacteria	0.96	0.998	0.9	1.0	5835527	2	68.49	3510148	1	5002	1666426	84.14222057408011	99.95	0.0	0.0	373	yes	yes
G000011745	ASM1174v1	GCF_000011745.1	PRJNA224116	SAMN02603465		2005/08/04	Josephine Bay Paul Center	ftp://ftp.ncbi.nlm.nih.gov/genomes/all/GCF/000/011/745/GCF_000011745.1_ASM1174v1	637000057	RS_GCF_000011745.1	Monoisolate	Complete Genome	Full	representative genome	Major	291272	101534	Candidatus Blochmannia pennsylvanicus str. BPEN	strain=BPEN		Bacteria	Proteobacteria	Gammaproteobacteria	Enterobacterales	Enterobacteriaceae	Candidatus Blochmannia	Candidatus Blochmannia pennsylvanicus	True	Candidatus Blochmannia pennsylvanicus str. BPEN	Eubacteria	Proteobacteria	0.99	1.0	1.0	1.0	791654	1	29.56	791654	1	621	206149	76.72745921829485	98.78	0.0	0.0	212	yes	yes
G000011805	ASM1180v1	GCF_000011805.1	PRJNA58163	SAMN02604303		2008/04/02	W.M. Keck Microbial Communities and Cell-signaling Program	ftp://ftp.ncbi.nlm.nih.gov/genomes/all/GCF/000/011/805/GCF_000011805.1_ASM1180v1	637000334	RS_GCF_000011805.1	Monoisolate	Complete Genome	Full	reference genome	Major	312309	668	Vibrio fischeri ES114	strain=ES114		Bacteria	Proteobacteria	Gammaproteobacteria	Vibrionales	Vibrionaceae	Aliivibrio	Aliivibrio fischeri	True	Vibrio fischeri ES114	Eubacteria	Proteobacteria	1.0	0.995	0.9	1.0	4273718	3	38.35	2897536	1	3819	1265696	87.25999235326243	99.8	0.0	0.0	361	yes	yes
G000011905	ASM1190v1	GCF_000011905.1	PRJNA224116	SAMN02603990		2005/01/07	TIGR	ftp://ftp.ncbi.nlm.nih.gov/genomes/all/GCF/000/011/905/GCF_000011905.1_ASM1190v1	637000089	RS_GCF_000011905.1	Monoisolate	Complete Genome	Full	representative genome	Major	243164	61435	Dehalococcoides mccartyi 195	strain=195		Bacteria	Chloroflexi	Dehalococcoidia	Dehalococcoidales	Dehalococcoidaceae	Dehalococcoides	Dehalococcoides mccartyi	True	Dehalococcoides mccartyi 195	Eubacteria	Chloroflexi	0.97	1.0	1.0	1.0	1469720	1	48.85	1469720	1	1543	453142	90.82505511253845	99.01	0.0	0.0	259	yes	yes
G000011945	ASM1194v1	GCF_000011945.1	PRJNA224116	SAMN02604305		2004/12/06	Washington State University	ftp://ftp.ncbi.nlm.nih.gov/genomes/all/GCF/000/011/945/GCF_000011945.1_ASM1194v1	637000008	RS_GCF_000011945.1	Monoisolate	Complete Genome	Full	na	Major	234826	770	Anaplasma marginale str. St. Maries	strain=St. Maries		Bacteria	Proteobacteria	Alphaproteobacteria	Rickettsiales	Anaplasmataceae	Anaplasma	Anaplasma marginale	True	Anaplasma marginale str. St. Maries ASM1194v1	Eubacteria	Proteobacteria	1.0	1.0	0.9	1.0	1197687	1	49.76	1197687	1	1018	353062	86.8646816739265	100.0	1.28	75.0	234	yes	yes
G000011965	ASM1196v2	GCF_000011965.2	PRJNA224116	SAMN02604003		2013/12/10	TIGR	ftp://ftp.ncbi.nlm.nih.gov/genomes/all/GCF/000/011/965/GCF_000011965.2_ASM1196v2	637000267	RS_GCF_000011965.2	Monoisolate	Complete Genome	Full	representative genome	Major	246200	89184	Ruegeria pomeroyi DSS-3	strain=DSS-3		Bacteria	Proteobacteria	Alphaproteobacteria	Rhodobacterales	Rhodobacteraceae	Ruegeria	Ruegeria pomeroyi	True	Ruegeria pomeroyi DSS-3	Eubacteria	Proteobacteria	1.0	0.998	1.0	0.9	4601048	2	64.07	4109437	1	4393	1413330	90.5017726396247	99.36	0.0	0.0	355	yes	yes
G000011985	ASM1198v1	GCF_000011985.1	PRJNA57685	SAMN02603047		2007/11/01	Cal Poly. San Luis Obispo	ftp://ftp.ncbi.nlm.nih.gov/genomes/all/GCF/000/011/985/GCF_000011985.1_ASM1198v1	637000138	RS_GCF_000011985.1	Monoisolate	Complete Genome	Full	reference genome	Major	272621	1579	Lactobacillus acidophilus NCFM	strain=NCFM		Bacteria	Firmicutes	Bacilli	Lactobacillales	Lactobacillaceae	Lactobacillus	Lactobacillus acidophilus	True	Lactobacillus acidophilus NCFM	Eubacteria	Firmicutes	1.0	1.0	1.0	1.0	1993560	1	34.71	1993560	1	1880	599516	88.59883825919461	98.94	0.0	0.0	260	yes	yes
G000012005	ASM1200v1	GCF_000012005.1	PRJNA58213	SAMN02603600		2007/04/05	Microbial Genome Center of ChMPH	ftp://ftp.ncbi.nlm.nih.gov/genomes/all/GCF/000/012/005/GCF_000012005.1_ASM1200v1	640427142	RS_GCF_000012005.1	Monoisolate	Complete Genome	Full	reference genome	Major	300267	622	Shigella dysenteriae Sd197	strain=Sd197		Bacteria	Proteobacteria	Gammaproteobacteria	Enterobacterales	Enterobacteriaceae	Shigella	Shigella dysenteriae	True	Shigella dysenteriae Sd197	Eubacteria	Proteobacteria	1.0	0.996	1.0	1.0	4560911	3	50.97	4369232	1	5218	1315872	84.96348646136704	99.9	0.06	0.0	368	yes	yes
G000012065	ASM1206v2	GCF_000012065.2	PRJNA224116	SAMN02641559		2012/05/10	Rocky Mountain Laboratories, NIAID, NIH	ftp://ftp.ncbi.nlm.nih.gov/genomes/all/GCF/000/012/065/GCF_000012065.2_ASM1206v2	2561511124	RS_GCF_000012065.2	Monoisolate	Chromosome	Full	representative genome	Major	314723	140	Borrelia hermsii DAH	strain=DAH		Bacteria	Spirochaetes	Spirochaetia	Spirochaetales	Borreliaceae	Borrelia	Borrelia hermsii	True	Borrelia hermsii DAH	Eubacteria	Spirochaetes	1.0	0.914	1.0	1.0	1066225	11	30.21	922307	1	1010	326800	90.30739290487467	100.0	0.0	0.0	178	yes	yes
G000012085	ASM1208v1	GCF_000012085.1	PRJNA224116	SAMN02603508		2006/12/22	Laboratory of Human Bacterial Pathenogenesis, Rocky Mountain Laboratories, NIAID	ftp://ftp.ncbi.nlm.nih.gov/genomes/all/GCF/000/012/085/GCF_000012085.1_ASM1208v1	2775507261	RS_GCF_000012085.2	Monoisolate	Complete Genome	Full	na	Major	314724	142	Borrelia turicatae 91E135	strain=9.10E+136		Bacteria	Spirochaetes	Spirochaetia	Spirochaetales	Borreliaceae	Borrelia	Borrelia turicatae	True	Borrelia turicatae 91E135 9.10E+136	Eubacteria	Spirochaetes	1.0	1.0	1.0	1.0	917330	1	29.12	917330	1	832	292193	93.85804454231301	99.19	0.0	0.0	177	yes	yes
G000012145	ASM1214v1	GCF_000012145.1	PRJNA224116	SAMN02603143		2005/06/07	CNRS	ftp://ftp.ncbi.nlm.nih.gov/genomes/all/GCF/000/012/145/GCF_000012145.1_ASM1214v1	637000244	RS_GCF_000012145.1	Monoisolate	Complete Genome	Full	representative genome	Major	315456	42862	Rickettsia felis URRWXCal2	strain=URRWXCal2; California 2		Bacteria	Proteobacteria	Alphaproteobacteria	Rickettsiales	Rickettsiaceae	Rickettsia	Rickettsia felis	True	Rickettsia felis URRWXCal2	Eubacteria	Proteobacteria	1.0	0.988	0.9	1.0	1587240	3	32.51	1485148	1	1650	457784	84.95633930596507	100.0	0.47	0.0	222	yes	yes
G000012225	ASM1222v1	GCF_000012225.1	PRJNA224116	SAMN02603687		2006/01/11	Ohio State University	ftp://ftp.ncbi.nlm.nih.gov/genomes/all/GCF/000/012/225/GCF_000012225.1_ASM1222v1	637000011	RS_GCF_000012225.1	Monoisolate	Complete Genome	Full	representative genome	Major	322098	229545	Aster yellows witches'-broom phytoplasma AYWB			Bacteria	Tenericutes	Mollicutes	Acholeplasmatales	Acholeplasmataceae	Candidatus Phytoplasma	Aster yellows witches'-broom phytoplasma	True	Aster yellows witches'-broom phytoplasma AYWB	Eubacteria	Terrabacteria	0.97	0.948	0.9	1.0	723970	5	26.81	706569	1	690	178613	72.66682321090653	97.14	0.0	0.0	125	yes	yes
G000012245	ASM1224v1	GCF_000012245.1	PRJNA57931	SAMN02604347		2005/05/12	DOE Joint Genome Institute	ftp://ftp.ncbi.nlm.nih.gov/genomes/all/GCF/000/012/245/GCF_000012245.1_ASM1224v1	637000224	RS_GCF_000012245.1	Monoisolate	Complete Genome	Full	reference genome	Major	205918	317	Pseudomonas syringae pv. syringae B728a	strain=B728a		Bacteria	Proteobacteria	Gammaproteobacteria	Pseudomonadales	Pseudomonadaceae	Pseudomonas	Pseudomonas syringae	True	Pseudomonas syringae pv. syringae B728a	Eubacteria	Proteobacteria	1.0	1.0	1.0	1.0	6093698	1	59.23	6093698	1	5207	1820299	88.02088649618015	100.0	0.11	0.0	378	yes	yes
G000012285	ASM1228v1	GCF_000012285.1	PRJNA224116	SAMN02603173		2005/07/05	Danish Archaea Centre	ftp://ftp.ncbi.nlm.nih.gov/genomes/all/GCF/000/012/285/GCF_000012285.1_ASM1228v1	638154517	RS_GCF_000012285.1	Monoisolate	Complete Genome	Full	representative genome	Major	330779	2285	Sulfolobus acidocaldarius DSM 639	strain=DSM 639		Archaea	Crenarchaeota	Thermoprotei	Sulfolobales	Sulfolobaceae	Sulfolobus	Sulfolobus acidocaldarius	True	Sulfolobus acidocaldarius DSM 639	Archaea	Crenarchaeota	0.99	1.0	1.0	1.0	2225959	1	36.71	2225959	1	2355	665516	88.07412894846671	99.4	0.0	0.0	184	no	yes
G000012305	ASM1230v1	GCF_000012305.1	PRJNA224116	SAMN02598544		2005/07/20	DOE Joint Genome Institute	ftp://ftp.ncbi.nlm.nih.gov/genomes/all/GCF/000/012/305/GCF_000012305.1_ASM1230v1	637000226	RS_GCF_000012305.1	Monoisolate	Complete Genome	Full	representative genome	Major	259536	334543	Psychrobacter arcticus 273-4	strain=273-4		Bacteria	Proteobacteria	Gammaproteobacteria	Pseudomonadales	Moraxellaceae	Psychrobacter	Psychrobacter arcticus	True	Psychrobacter arcticus 273-4	Eubacteria	Proteobacteria	1.0	1.0	0.9	1.0	2650701	1	42.8	2650701	1	2199	733130	81.49614007766247	99.73	0.0	0.0	340	yes	yes
G000012325	ASM1232v1	GCF_000012325.1	PRJNA224116	SAMN02604001		2005/07/26	TIGR	ftp://ftp.ncbi.nlm.nih.gov/genomes/all/GCF/000/012/325/GCF_000012325.1_ASM1232v1	637000081	RS_GCF_000012325.1	Monoisolate	Complete Genome	Full	representative genome	Major	167879	28229	Colwellia psychrerythraea 34H	strain=34H; BAA-681		Bacteria	Proteobacteria	Gammaproteobacteria	Alteromonadales	Colwelliaceae	Colwellia	Colwellia psychrerythraea	True	Colwellia psychrerythraea 34H	Eubacteria	Proteobacteria	1.0	1.0	1.0	1.0	5373180	1	38.01	5373180	1	4512	1535393	84.1984634797271	100.0	1.68	0.0	363	yes	yes
G000012345	ASM1234v1	GCF_000012345.1	PRJNA224116	SAMN02603690		2005/07/22	Oregon State University	ftp://ftp.ncbi.nlm.nih.gov/genomes/all/GCF/000/012/345/GCF_000012345.1_ASM1234v1	637000058	RS_GCF_000012345.1	Monoisolate	Complete Genome	Full	representative genome	Major	335992	198252	Candidatus Pelagibacter ubique HTCC1062	strain=HTCC1062		Bacteria	Proteobacteria	Alphaproteobacteria	Pelagibacterales	Pelagibacteraceae	Candidatus Pelagibacter	Candidatus Pelagibacter ubique	True	Candidatus Pelagibacter ubique HTCC1062	Eubacteria	Proteobacteria	1.0	1.0	0.9	1.0	1308759	1	29.68	1308759	1	1352	428167	96.3819159982854	100.0	0.47	0.0	287	yes	yes
G000012385	ASM1238v1	GCF_000012385.1	PRJNA224116	SAMN02603144		2006/04/05	CNRS	ftp://ftp.ncbi.nlm.nih.gov/genomes/all/GCF/000/012/385/GCF_000012385.1_ASM1238v1	637000242	RS_GCF_000012385.1	Monoisolate	Complete Genome	Full	representative genome	Major	336407	33990	Rickettsia bellii RML369-C	strain=RML369-C		Bacteria	Proteobacteria	Alphaproteobacteria	Rickettsiales	Rickettsiaceae	Rickettsia	Rickettsia bellii	True	Rickettsia bellii RML369-C	Eubacteria	Proteobacteria	1.0	1.0	0.9	1.0	1522076	1	31.65	1522076	1	1516	445509	86.22558926098303	100.0	0.0	0.0	220	yes	yes
G000012405	ASM1240v1	GCF_000012405.1	PRJNA224116	SAMN02598543		2005/08/08	DOE Joint Genome Institute	ftp://ftp.ncbi.nlm.nih.gov/genomes/all/GCF/000/012/405/GCF_000012405.1_ASM1240v1	637000319	RS_GCF_000012405.1	Monoisolate	Complete Genome	Full	representative genome	Major	269800	2021	Thermobifida fusca YX	strain=YX		Bacteria	Actinobacteria	Actinobacteria	Streptosporangiales	Nocardiopsaceae	Thermobifida	Thermobifida fusca	True	Thermobifida fusca YX	Eubacteria	Actinobacteria	1.0	1.0	1.0	1.0	3642249	1	67.5	3642249	1	3146	1044861	84.52403995443476	100.0	0.0	0.0	333	yes	yes
G000012425	ASM1242v1	GCF_000012425.1	PRJNA224116	SAMN02598546		2005/08/05	DOE Joint Genome Institute	ftp://ftp.ncbi.nlm.nih.gov/genomes/all/GCF/000/012/425/GCF_000012425.1_ASM1242v1	637000088	RS_GCF_000012425.1	Monoisolate	Complete Genome	Full	representative genome	Major	159087	259537	Dechloromonas aromatica RCB	strain=RCB		Bacteria	Proteobacteria	Betaproteobacteria	Rhodocyclales	Rhodocyclaceae	Dechloromonas	Dechloromonas aromatica	True	Dechloromonas aromatica RCB	Eubacteria	Proteobacteria	0.99	1.0	0.9	1.0	4501104	1	59.25	4501104	1	4244	1399514	91.6106581851919	99.61	0.3	0.0	366	yes	yes
G000012465	ASM1246v1	GCF_000012465.1	PRJNA224116	SAMN00623057		2007/08/09	DOE Joint Genome Institute	ftp://ftp.ncbi.nlm.nih.gov/genomes/all/GCF/000/012/465/GCF_000012465.1_ASM1246v1	637000212	RS_GCF_000012465.1	Monoisolate	Complete Genome	Full	representative genome	Major	59920	1219	Prochlorococcus marinus str. NATL2A	strain=NATL2A		Bacteria	Cyanobacteria		Synechococcales	Prochloraceae	Prochlorococcus	Prochlorococcus marinus	True	Prochlorococcus marinus str. NATL2A	Eubacteria	Cyanobacteria	1.0	1.0	0.9	1.0	1842899	1	35.12	1842899	1	2117	546422	87.32415612575622	99.45	0.0	0.0	303	yes	yes
G000012485	ASM1248v1	GCF_000012485.1	PRJNA224116	SAMN02598284		2005/10/26	DOE Joint Genome Institute	ftp://ftp.ncbi.nlm.nih.gov/genomes/all/GCF/000/012/485/GCF_000012485.1_ASM1248v1	637000205	RS_GCF_000012485.1	Monoisolate	Complete Genome	Full	representative genome	Major	319225	1100	Chlorobium luteolum DSM 273	strain=DSM 273		Bacteria	Chlorobi	Chlorobia	Chlorobiales	Chlorobiaceae	Pelodictyon	Pelodictyon luteolum	True	Chlorobium luteolum DSM 273	Eubacteria	FCB	0.99	1.0	1.0	1.0	2364842	1	57.33	2364842	1	2198	726500	90.51560315657451	98.91	0.0	0.0	331	yes	yes
G000012505	ASM1250v1	GCF_000012505.1	PRJNA224116	SAMN02598312		2005/10/26	DOE Joint Genome Institute	ftp://ftp.ncbi.nlm.nih.gov/genomes/all/GCF/000/012/505/GCF_000012505.1_ASM1250v1	637000311	RS_GCF_000012505.1	Monoisolate	Complete Genome	Full	representative genome	Major	316279	316279	Synechococcus sp. CC9902	strain=CC9902		Bacteria	Cyanobacteria		Synechococcales	Synechococcaceae	Synechococcus	Synechococcus sp. CC9902	True	Synechococcus sp. CC9902 ASM1250v1	Eubacteria	Cyanobacteria	1.0	1.0	0.9	1.0	2234828	1	54.16	2234828	1	2461	688626	90.76604553012581	99.46	0.0	0.0	328	yes	yes
G000012525	ASM1252v1	GCF_000012525.1	PRJNA224116	SAMN02598254		2005/11/08	DOE Joint Genome Institute	ftp://ftp.ncbi.nlm.nih.gov/genomes/all/GCF/000/012/525/GCF_000012525.1_ASM1252v1	637000308	RS_GCF_000012525.1	Monoisolate	Complete Genome	Full	na	Major	1140	32046	Synechococcus elongatus PCC 7942	strain=PCC 7942		Bacteria	Cyanobacteria		Synechococcales	Synechococcaceae	Synechococcus	Synechococcus elongatus	True	Synechococcus elongatus PCC 7942	Eubacteria	Cyanobacteria	1.0	0.996	0.9	1.0	2742269	2	55.43	2695903	1	2725	829188	89.08086697548636	100.0	0.0	0.0	342	yes	yes
G000012545	ASM1254v1	GCF_000012545.1	PRJNA224116	SAMN02604180		2006/01/05	University of Goettingen	ftp://ftp.ncbi.nlm.nih.gov/genomes/all/GCF/000/012/545/GCF_000012545.1_ASM1254v1	637000163	RS_GCF_000012545.1	Monoisolate	Complete Genome	Full	representative genome	Major	339860	2317	Methanosphaera stadtmanae DSM 3091	strain=DSM 3091		Archaea	Euryarchaeota	Methanobacteria	Methanobacteriales	Methanobacteriaceae	Methanosphaera	Methanosphaera stadtmanae	True	Methanosphaera stadtmanae DSM 3091	Archaea	Euryarchaeota	0.99	1.0	0.9	1.0	1767403	1	27.63	1767403	1	1552	506257	84.3934858094051	97.6	0.0	0.0	171	no	yes
G000012565	ASM1256v1	GCF_000012565.1	PRJNA224116	SAMN02598261		2005/08/12	DOE Joint Genome Institute	ftp://ftp.ncbi.nlm.nih.gov/genomes/all/GCF/000/012/565/GCF_000012565.1_ASM1256v1	637000097	RS_GCF_000012565.1	Monoisolate	Complete Genome	Full	representative genome	Major	269484	944	Ehrlichia canis str. Jake	strain=Jake		Bacteria	Proteobacteria	Alphaproteobacteria	Rickettsiales	Anaplasmataceae	Ehrlichia	Ehrlichia canis	True	Ehrlichia canis str. Jake	Eubacteria	Proteobacteria	1.0	1.0	0.9	1.0	1315030	1	28.96	1315030	1	978	324802	72.77628647255196	99.57	0.21	100.0	221	yes	yes
G000012585	ASM1258v1	GCF_000012585.1	PRJNA224116	SAMN02598328		2005/10/26	DOE Joint Genome Institute	ftp://ftp.ncbi.nlm.nih.gov/genomes/all/GCF/000/012/585/GCF_000012585.1_ASM1258v1	637000072	RS_GCF_000012585.1	Monoisolate	Complete Genome	Full	representative genome	Major	340177	337090	Chlorobium chlorochromatii CaD3	strain=CaD3		Bacteria	Chlorobi	Chlorobia	Chlorobiales	Chlorobiaceae	Chlorobium	Chlorobium chlorochromatii	True	Chlorobium chlorochromatii CaD3	Eubacteria	FCB	1.0	1.0	1.0	1.0	2572079	1	44.28	2572079	1	2100	778357	89.17762634817981	98.9	0.37	0.0	322	yes	yes
G000012605	ASM1260v1	GCF_000012605.1	PRJNA224116	SAMN02598288		2006/07/27	DOE Joint Genome Institute	ftp://ftp.ncbi.nlm.nih.gov/genomes/all/GCF/000/012/605/GCF_000012605.1_ASM1260v1	637000325	RS_GCF_000012605.1	Monoisolate	Complete Genome	Full	representative genome	Major	317025	39765	Thiomicrospira crunogena XCL-2	strain=XCL-2		Bacteria	Proteobacteria	Gammaproteobacteria	Thiotrichales	Piscirickettsiaceae	Thiomicrospira	Thiomicrospira crunogena	True	Thiomicrospira crunogena XCL-2	Eubacteria	Proteobacteria	1.0	1.0	0.9	1.0	2427734	1	43.13	2427734	1	2267	746648	90.61734110903419	99.39	0.0	0.0	336	yes	yes
G000012645	ASM1264v1	GCF_000012645.1	PRJNA224116	SAMN02598321		2005/11/02	DOE Joint Genome Institute	ftp://ftp.ncbi.nlm.nih.gov/genomes/all/GCF/000/012/645/GCF_000012645.1_ASM1264v1	637000210	RS_GCF_000012645.1	Monoisolate	Complete Genome	Full	representative genome	Major	74546	1219	Prochlorococcus marinus str. MIT 9312	strain=MIT 9312		Bacteria	Cyanobacteria		Synechococcales	Prochloraceae	Prochlorococcus	Prochlorococcus marinus	True	Prochlorococcus marinus str. MIT 9312	Eubacteria	Cyanobacteria	1.0	1.0	0.9	1.0	1709204	1	31.21	1709204	1	1922	523880	90.27921769431853	99.73	0.0	0.0	304	yes	yes
G000012665	ASM1266v1	GCF_000012665.1	PRJNA224116	SAMN02598492		2005/10/28	DOE Joint Genome Institute	ftp://ftp.ncbi.nlm.nih.gov/genomes/all/GCF/000/012/665/GCF_000012665.1_ASM1266v1	637000095	RS_GCF_000012665.1	Monoisolate	Complete Genome	Full	representative genome	Major	207559	58180	Desulfovibrio alaskensis G20	strain=G20		Bacteria	Proteobacteria	Deltaproteobacteria	Desulfovibrionales	Desulfovibrionaceae	Desulfovibrio	Desulfovibrio alaskensis	True	Desulfovibrio alaskensis G20	Eubacteria	Proteobacteria	0.99	1.0	1.0	1.0	3730232	1	57.84	3730232	1	3348	1116423	88.18341593766822	100.0	0.0	0.0	354	yes	yes
G000012685	ASM1268v1	GCF_000012685.1	PRJNA224116	SAMN02604018		2006/06/07	TIGR	ftp://ftp.ncbi.nlm.nih.gov/genomes/all/GCF/000/012/685/GCF_000012685.1_ASM1268v1	637000186	RS_GCF_000012685.1	Monoisolate	Complete Genome	Full	representative genome	Major	246197	34	Myxococcus xanthus DK 1622	strain=DK 1622		Bacteria	Proteobacteria	Deltaproteobacteria	Myxococcales	Myxococcaceae	Myxococcus	Myxococcus xanthus	True	Myxococcus xanthus DK 1622	Eubacteria	Proteobacteria	1.0	1.0	1.0	1.0	9139763	1	68.89	9139763	1	7333	2805330	90.45319884115158	99.35	1.3	0.0	373	yes	yes
G000012725	ASM1272v1	GCF_000012725.1	PRJNA224116	SAMN02598308		2005/09/12	DOE Joint Genome Institute	ftp://ftp.ncbi.nlm.nih.gov/genomes/all/GCF/000/012/725/GCF_000012725.1_ASM1272v1	637000193	RS_GCF_000012725.1	Monoisolate	Complete Genome	Full	representative genome	Major	323098	913	Nitrobacter winogradskyi Nb-255	strain=Nb-255		Bacteria	Proteobacteria	Alphaproteobacteria	Rhizobiales	Bradyrhizobiaceae	Nitrobacter	Nitrobacter winogradskyi	True	Nitrobacter winogradskyi Nb-255	Eubacteria	Proteobacteria	1.0	1.0	0.9	1.0	3402093	1	62.05	3402093	1	3262	978232	84.70729636138694	99.8	0.0	0.0	351	yes	yes
G000012745	ASM1274v1	GCF_000012745.1	PRJNA224116	SAMN02598291		2005/09/01	DOE Joint Genome Institute	ftp://ftp.ncbi.nlm.nih.gov/genomes/all/GCF/000/012/745/GCF_000012745.1_ASM1274v1	637000324	RS_GCF_000012745.1	Monoisolate	Complete Genome	Full	representative genome	Major	292415	36861	Thiobacillus denitrificans ATCC 25259	strain=ATCC 25259		Bacteria	Proteobacteria	Betaproteobacteria	Hydrogenophilales	Hydrogenophilaceae	Thiobacillus	Thiobacillus denitrificans	True	Thiobacillus denitrificans ATCC 25259	Eubacteria	Proteobacteria	1.0	1.0	1.0	1.0	2909809	1	66.07	2909809	1	2819	905403	91.67374903301213	100.0	1.2	0.0	353	yes	yes
G000012805	ASM1280v1	GCF_000012805.1	PRJNA224116	SAMN02598329		2005/10/04	DOE Joint Genome Institute	ftp://ftp.ncbi.nlm.nih.gov/genomes/all/GCF/000/012/805/GCF_000012805.1_ASM1280v1	637000194	RS_GCF_000012805.1	Monoisolate	Complete Genome	Full	representative genome	Major	323261	1229	Nitrosococcus oceani ATCC 19707	strain=ATCC 19707		Bacteria	Proteobacteria	Gammaproteobacteria	Chromatiales	Chromatiaceae	Nitrosococcus	Nitrosococcus oceani	True	Nitrosococcus oceani ATCC 19707	Eubacteria	Proteobacteria	0.99	0.997	1.0	1.0	3522111	2	50.34	3481691	1	3319	1042073	87.16565150842776	97.35	0.0	0.0	354	yes	yes
G000012825	ASM1282v1	GCF_000012825.1	PRJNA224116	SAMN02604309		2007/06/27	Washington University (WashU)	ftp://ftp.ncbi.nlm.nih.gov/genomes/all/GCF/000/012/825/GCF_000012825.1_ASM1282v1	640753008	RS_GCF_000012825.1	Monoisolate	Complete Genome	Full	representative genome	Major	435590	821	Bacteroides vulgatus ATCC 8482	strain=ATCC 8482		Bacteria	Bacteroidetes	Bacteroidia	Bacteroidales	Bacteroidaceae	Bacteroides	Bacteroides vulgatus	True	Bacteroides vulgatus ATCC 8482	Eubacteria	Bacteroidetes	1.0	1.0	0.9	1.0	5163189	1	42.2	5163189	1	4218	1564891	89.31584724092029	99.25	0.94	66.67	342	yes	yes
G000012845	ASM1284v1	GCF_000012845.1	PRJNA224116	SAMN02604310		2007/06/27	Washington University (WashU)	ftp://ftp.ncbi.nlm.nih.gov/genomes/all/GCF/000/012/845/GCF_000012845.1_ASM1284v1	640753039	RS_GCF_000012845.1	Monoisolate	Complete Genome	Full	representative genome	Major	435591	823	Parabacteroides distasonis ATCC 8503	strain=ATCC 8503		Bacteria	Bacteroidetes	Bacteroidia	Bacteroidales	Porphyromonadaceae	Parabacteroides	Parabacteroides distasonis	True	Parabacteroides distasonis ATCC 8503	Eubacteria	Bacteroidetes	1.0	1.0	0.9	1.0	4811379	1	45.06	4811379	1	4002	1479480	90.61225482340926	99.42	0.38	0.0	341	yes	yes
G000012865	ASM1286v1	GCF_000012865.1	PRJNA224116	SAMN02603998		2005/10/21	TIGR	ftp://ftp.ncbi.nlm.nih.gov/genomes/all/GCF/000/012/865/GCF_000012865.1_ASM1286v1	637000060	RS_GCF_000012865.1	Monoisolate	Complete Genome	Full	representative genome	Major	246194	129958	Carboxydothermus hydrogenoformans Z-2901	strain=Z-2901		Bacteria	Firmicutes	Clostridia	Thermoanaerobacterales	Thermoanaerobacteraceae	Carboxydothermus	Carboxydothermus hydrogenoformans	True	Carboxydothermus hydrogenoformans Z-2901	Eubacteria	Firmicutes	1.0	1.0	1.0	1.0	2401520	1	42.05	2401520	1	2478	738361	90.57088843732302	100.0	0.0	0.0	333	yes	yes
G000012885	ASM1288v1	GCF_000012885.1	PRJNA224116	SAMN02598295		2006/03/30	DOE Joint Genome Institute	ftp://ftp.ncbi.nlm.nih.gov/genomes/all/GCF/000/012/885/GCF_000012885.1_ASM1288v1	637000204	RS_GCF_000012885.1	Monoisolate	Complete Genome	Full	representative genome	Major	338963	19	Pelobacter carbinolicus DSM 2380	strain=DSM 2380		Bacteria	Proteobacteria	Deltaproteobacteria	Desulfuromonadales	Desulfuromonadaceae	Pelobacter	Pelobacter carbinolicus	True	Pelobacter carbinolicus DSM 2380	Eubacteria	Proteobacteria	0.98	1.0	1.0	1.0	3665893	1	55.11	3665893	1	3242	1079955	86.80245168094103	99.35	0.65	0.0	366	yes	yes
G000012905	ASM1290v2	GCF_000012905.2	PRJNA57653	SAMN02598537		2013/10/23	DOE Joint Genome Institute	ftp://ftp.ncbi.nlm.nih.gov/genomes/all/GCF/000/012/905/GCF_000012905.2_ASM1290v2	640069327	RS_GCF_000012905.2	Monoisolate	Chromosome	Full	reference genome	Major	272943	1063	Rhodobacter sphaeroides 2.4.1	strain=2.4.1; ATCC BAA-808		Bacteria	Proteobacteria	Alphaproteobacteria	Rhodobacterales	Rhodobacteraceae	Rhodobacter	Rhodobacter sphaeroides	True	Rhodobacter sphaeroides 2.4.1 ASM1290v2	Eubacteria	Proteobacteria	1.0	0.983	0.9	1.0	4602977	7	68.79	3188524	1	4351	1371912	87.81101882542536	99.39	0.0	0.0	372	yes	yes
G000012925	ASM1292v1	GCF_000012925.1	PRJNA224116	SAMN02598399		2005/10/27	DOE Joint Genome Institute	ftp://ftp.ncbi.nlm.nih.gov/genomes/all/GCF/000/012/925/GCF_000012925.1_ASM1292v1	637000119	RS_GCF_000012925.1	Monoisolate	Complete Genome	Full	representative genome	Major	269799	28232	Geobacter metallireducens GS-15	strain=GS-15		Bacteria	Proteobacteria	Deltaproteobacteria	Desulfuromonadales	Geobacteraceae	Geobacter	Geobacter metallireducens	True	Geobacter metallireducens GS-15	Eubacteria	Proteobacteria	0.97	0.998	1.0	1.0	4011182	2	59.49	3997420	1	3595	1234520	90.68631141643534	99.42	0.0	0.0	368	yes	yes
G000012965	ASM1296v1	GCF_000012965.1	PRJNA224116	SAMN02598289		2005/11/01	US DOE Joint Genome Institute (JGI-PGF)	ftp://ftp.ncbi.nlm.nih.gov/genomes/all/GCF/000/012/965/GCF_000012965.1_ASM1296v1	637000326	RS_GCF_000012965.1	Monoisolate	Complete Genome	Full	representative genome	Major	326298	39766	Sulfurimonas denitrificans DSM 1251	strain=DSM 1251		Bacteria	Proteobacteria	Epsilonproteobacteria	Campylobacterales	Helicobacteraceae	Sulfurimonas	Sulfurimonas denitrificans	True	Sulfurimonas denitrificans DSM 1251	Eubacteria	Proteobacteria	1.0	1.0	0.9	1.0	2201561	1	34.46	2201561	1	2166	698795	93.51537386427175	99.59	1.22	0.0	332	yes	yes
G000012985	ASM1298v1	GCF_000012985.1	PRJNA224116	SAMN02603483		2005/12/14	Korea Research Institute of Bioscience and Biotechnology (KRIBB)	ftp://ftp.ncbi.nlm.nih.gov/genomes/all/GCF/000/012/985/GCF_000012985.1_ASM1298v1	637000128	RS_GCF_000012985.1	Monoisolate	Complete Genome	Full	representative genome	Major	349521	158327	Hahella chejuensis KCTC 2396	strain=KCTC 2396		Bacteria	Proteobacteria	Gammaproteobacteria	Oceanospirillales	Hahellaceae	Hahella	Hahella chejuensis	True	Hahella chejuensis KCTC 2396	Eubacteria	Proteobacteria	1.0	1.0	1.0	1.0	7215267	1	53.87	7215267	1	6388	2150654	87.82556487514599	99.86	1.06	0.0	373	yes	yes
G000013005	ASM1300v1	GCF_000013005.1	PRJNA224116	SAMN00622970		2006/01/11	The Gordon and Betty Moore Foundation Marine Microbiology Initiative	ftp://ftp.ncbi.nlm.nih.gov/genomes/all/GCF/000/013/005/GCF_000013005.1_ASM1300v1	637000103	RS_GCF_000013005.1	Monoisolate	Complete Genome	Full	representative genome	Major	314225	39960	Erythrobacter litoralis HTCC2594	strain=HTCC2594		Bacteria	Proteobacteria	Alphaproteobacteria	Sphingomonadales	Erythrobacteraceae	Erythrobacter	Erythrobacter litoralis	True	Erythrobacter litoralis HTCC2594	Eubacteria	Proteobacteria	1.0	1.0	0.9	1.0	3052398	1	63.07	3052398	1	2964	952022	91.89280034910257	99.59	0.0	0.0	339	yes	yes
G000013025	ASM1302v1	GCF_000013025.1	PRJNA224116	SAMN02604041		2006/09/18	TIGR	ftp://ftp.ncbi.nlm.nih.gov/genomes/all/GCF/000/013/025/GCF_000013025.1_ASM1302v1	637000135	RS_GCF_000013025.1	Monoisolate	Complete Genome	Full	representative genome	Major	228405	81032	Hyphomonas neptunium ATCC 15444	strain=ATCC 15444		Bacteria	Proteobacteria	Alphaproteobacteria	Rhodobacterales	Hyphomonadaceae	Hyphomonas	Hyphomonas neptunium	True	Hyphomonas neptunium ATCC 15444	Eubacteria	Proteobacteria	1.0	1.0	0.9	1.0	3705021	1	61.93	3705021	1	3503	1144920	91.04612362521021	99.68	0.0	0.0	355	yes	yes
G000013045	ASM1304v1	GCF_000013045.1	PRJNA58513	SAMN02604045		2005/12/20	TIGR	ftp://ftp.ncbi.nlm.nih.gov/genomes/all/GCF/000/013/045/GCF_000013045.1_ASM1304v1	637000250	RS_GCF_000013045.1	Monoisolate	Complete Genome	Full	reference genome	Major	309807	146919	Salinibacter ruber DSM 13855	strain=DSM 13855; M31		Bacteria	Bacteroidetes		Bacteroidetes Order II. Incertae sedis	Rhodothermaceae	Salinibacter	Salinibacter ruber	True	Salinibacter ruber DSM 13855	Eubacteria	Bacteroidetes	1.0	0.997	1.0	1.0	3587328	2	66.13	3551823	1	3036	1039081	85.34867734425177	96.51	1.16	0.0	343	yes	yes
G000013085	ASM1308v1	GCF_000013085.1	PRJNA57655	SAMN02598538		2005/12/12	DOE Joint Genome Institute	ftp://ftp.ncbi.nlm.nih.gov/genomes/all/GCF/000/013/085/GCF_000013085.1_ASM1308v1	637000241	RS_GCF_000013085.1	Monoisolate	Complete Genome	Full	reference genome	Major	269796	1085	Rhodospirillum rubrum ATCC 11170	strain=ATCC 11170		Bacteria	Proteobacteria	Alphaproteobacteria	Rhodospirillales	Rhodospirillaceae	Rhodospirillum	Rhodospirillum rubrum	True	Rhodospirillum rubrum ATCC 11170	Eubacteria	Proteobacteria	1.0	0.998	0.9	1.0	4406557	2	65.38	4352825	1	3895	1323764	88.5150923952646	99.5	0.0	0.0	373	yes	yes
G000013105	ASM1310v1	GCF_000013105.1	PRJNA58051	SAMN02598257		2005/12/12	DOE Joint Genome Institute	ftp://ftp.ncbi.nlm.nih.gov/genomes/all/GCF/000/013/105/GCF_000013105.1_ASM1310v1	637000167	RS_GCF_000013105.1	Monoisolate	Complete Genome	Full	reference genome	Major	264732	1525	Moorella thermoacetica ATCC 39073	strain=ATCC 39073		Bacteria	Firmicutes	Clostridia	Thermoanaerobacterales	Thermoanaerobacteraceae	Moorella	Moorella thermoacetica	True	Moorella thermoacetica ATCC 39073	Eubacteria	Firmicutes	1.0	1.0	1.0	1.0	2628784	1	55.79	2628784	1	2640	787634	88.2609982410118	99.23	0.0	0.0	343	yes	yes
G000013125	ASM1312v1	GCF_000013125.1	PRJNA224116	SAMN02604015		2006/02/21	TIGR	ftp://ftp.ncbi.nlm.nih.gov/genomes/all/GCF/000/013/125/GCF_000013125.1_ASM1312v1	637000009	RS_GCF_000013125.1	Monoisolate	Complete Genome	Full	representative genome	Major	212042	948	Anaplasma phagocytophilum str. HZ	strain=HZ		Bacteria	Proteobacteria	Alphaproteobacteria	Rickettsiales	Anaplasmataceae	Anaplasma	Anaplasma phagocytophilum	True	Anaplasma phagocytophilum str. HZ	Eubacteria	Proteobacteria	1.0	1.0	0.9	1.0	1471282	1	41.64	1471282	1	1256	360447	72.17114054273756	99.57	3.5	90.91	215	yes	yes
G000013145	ASM1314v1	GCF_000013145.1	PRJNA224116	SAMN02604010		2006/02/21	TIGR	ftp://ftp.ncbi.nlm.nih.gov/genomes/all/GCF/000/013/145/GCF_000013145.1_ASM1314v1	637000098	RS_GCF_000013145.1	Monoisolate	Complete Genome	Full	representative genome	Major	205920	945	Ehrlichia chaffeensis str. Arkansas	strain=Arkansas		Bacteria	Proteobacteria	Alphaproteobacteria	Rickettsiales	Anaplasmataceae	Ehrlichia	Ehrlichia chaffeensis	True	Ehrlichia chaffeensis str. Arkansas	Eubacteria	Proteobacteria	1.0	1.0	0.9	1.0	1176248	1	30.1	1176248	1	936	312197	78.20595656698247	100.0	0.43	100.0	219	yes	yes
G000013165	ASM1316v1	GCF_000013165.1	PRJNA224116	SAMN02604016		2006/02/21	TIGR	ftp://ftp.ncbi.nlm.nih.gov/genomes/all/GCF/000/013/165/GCF_000013165.1_ASM1316v1	637000191	RS_GCF_000013165.1	Monoisolate	Complete Genome	Full	representative genome	Major	222891	951	Neorickettsia sennetsu str. Miyayama	strain=Miyayama		Bacteria	Proteobacteria	Alphaproteobacteria	Rickettsiales	Anaplasmataceae	Neorickettsia	Neorickettsia sennetsu	True	Neorickettsia sennetsu str. Miyayama	Eubacteria	Proteobacteria	1.0	1.0	0.9	1.0	859006	1	41.08	859006	1	789	250438	85.89928359056863	99.28	0.0	0.0	206	yes	yes
G000013185	ASM1318v1	GCF_000013185.1	PRJNA224116	SAMN02604023		2006/04/27	TIGR	ftp://ftp.ncbi.nlm.nih.gov/genomes/all/GCF/000/013/185/GCF_000013185.1_ASM1318v1	637000029	RS_GCF_000013185.1	Monoisolate	Complete Genome	Full	representative genome	Major	374463	186490	Baumannia cicadellinicola str. Hc (Homalodisca coagulata)	strain=Hc (Homalodisca coagulata)		Bacteria	Proteobacteria	Gammaproteobacteria				Candidatus Baumannia cicadellinicola	True	Baumannia cicadellinicola str. Hc (Homalodisca coagulata)	Eubacteria	Proteobacteria	1.0	1.0	1.0	1.0	686194	1	33.24	686194	1	607	202035	86.75112286029898	100.0	0.0	0.0	218	yes	yes
G000013205	ASM1320v1	GCF_000013205.1	PRJNA224116	SAMN02604048		2006/02/06	TIGR	ftp://ftp.ncbi.nlm.nih.gov/genomes/all/GCF/000/013/205/GCF_000013205.1_ASM1320v1	637000313	RS_GCF_000013205.1	Monoisolate	Complete Genome	Full	representative genome	Major	321327	321327	Synechococcus sp. JA-3-3Ab	strain=JA-3-3Ab		Bacteria	Cyanobacteria		Synechococcales	Synechococcaceae	Synechococcus	Synechococcus sp. JA-3-3Ab	True	Synechococcus sp. JA-3-3Ab ASM1320v1	Eubacteria	Cyanobacteria	1.0	1.0	0.9	1.0	2932766	1	60.24	2932766	1	2750	857869	86.17888368864068	100.0	1.32	100.0	335	yes	yes
G000013225	ASM1322v1	GCF_000013225.1	PRJNA224116	SAMN02604049		2006/02/06	TIGR	ftp://ftp.ncbi.nlm.nih.gov/genomes/all/GCF/000/013/225/GCF_000013225.1_ASM1322v1	637000312	RS_GCF_000013225.1	Monoisolate	Complete Genome	Full	representative genome	Major	321332	321332	Synechococcus sp. JA-2-3B'a(2-13)	strain=JA-2-3B'a(2-13)		Bacteria	Cyanobacteria		Synechococcales	Synechococcaceae	Synechococcus	Synechococcus sp. JA-2-3B'a(2-13)	True	Synechococcus sp. JA-2-3B'a(2-13) ASM1322v1	Eubacteria	Cyanobacteria	1.0	1.0	0.9	1.0	3046682	1	58.45	3046682	1	2844	891129	86.17102145875415	100.0	0.0	0.0	336	yes	yes
G000013285	ASM1328v1	GCF_000013285.1	PRJNA224116	SAMN02604008		2006/07/25	TIGR	ftp://ftp.ncbi.nlm.nih.gov/genomes/all/GCF/000/013/285/GCF_000013285.1_ASM1328v1	637000077	RS_GCF_000013285.1	Monoisolate	Complete Genome	Full	representative genome	Major	195103	1502	Clostridium perfringens ATCC 13124	strain=ATCC 13124		Bacteria	Firmicutes	Clostridia	Clostridiales	Clostridiaceae	Clostridium	Clostridium perfringens	True	Clostridium perfringens ATCC 13124	Eubacteria	Firmicutes	1.0	1.0	1.0	1.0	3256683	1	28.38	3256683	1	2879	926372	83.81039849441902	99.19	0.0	0.0	326	yes	yes
G000013325	ASM1332v1	GCF_000013325.1	PRJNA224116	SAMN02598432		2007/04/18	US DOE Joint Genome Institute	ftp://ftp.ncbi.nlm.nih.gov/genomes/all/GCF/000/013/325/GCF_000013325.1_ASM1332v1	640427126	RS_GCF_000013325.1	Monoisolate	Complete Genome	Full	representative genome	Major	279238	48935	Novosphingobium aromaticivorans DSM 12444	strain=DSM 12444		Bacteria	Proteobacteria	Alphaproteobacteria	Sphingomonadales	Sphingomonadaceae	Novosphingobium	Novosphingobium aromaticivorans	True	Novosphingobium aromaticivorans DSM 12444	Eubacteria	Proteobacteria	1.0	0.995	0.9	1.0	4233314	3	65.11	3561584	1	4001	1318971	91.79949798195929	99.82	0.0	0.0	356	yes	yes
G000013345	ASM1334v1	GCF_000013345.1	PRJNA224116	SAMN02199398		2006/02/06	US DOE Joint Genome Institute (JGI-PGF)	ftp://ftp.ncbi.nlm.nih.gov/genomes/all/GCF/000/013/345/GCF_000013345.1_ASM1334v1	637000116	RS_GCF_000013345.1	Monoisolate	Complete Genome	Full	representative genome	Major	106370	106370	Frankia casuarinae	strain=CcI3		Bacteria	Actinobacteria	Actinobacteria	Frankiales	Frankiaceae	Frankia	Frankia casuarinae	True	Frankia casuarinae CcI3	Eubacteria	Actinobacteria	1.0	1.0	1.0	1.0	5433628	1	70.08	5433628	1	4786	1572444	85.26816705155376	99.59	1.31	0.0	339	yes	yes
G000013365	ASM1336v1	GCF_000013365.1	PRJNA224116	SAMN02598335		2006/02/06	DOE Joint Genome Institute	ftp://ftp.ncbi.nlm.nih.gov/genomes/all/GCF/000/013/365/GCF_000013365.1_ASM1336v1	637000240	RS_GCF_000013365.1	Monoisolate	Complete Genome	Full	representative genome	Major	316058	1076	Rhodopseudomonas palustris HaA2	strain=HaA2		Bacteria	Proteobacteria	Alphaproteobacteria	Rhizobiales	Bradyrhizobiaceae	Rhodopseudomonas	Rhodopseudomonas palustris	True	Rhodopseudomonas palustris HaA2	Eubacteria	Proteobacteria	1.0	1.0	0.9	1.0	5331656	1	66.04	5331656	1	4738	1576554	87.12580106443475	99.89	0.0	0.0	362	yes	yes
G000013405	ASM1340v1	GCF_000013405.1	PRJNA224116	SAMN02603418		2006/01/26	Integrated Genomics	ftp://ftp.ncbi.nlm.nih.gov/genomes/all/GCF/000/013/405/GCF_000013405.1_ASM1340v1	637000317	RS_GCF_000013405.1	Monoisolate	Complete Genome	Full	representative genome	Major	56780	316277	Syntrophus aciditrophicus SB	strain=SB		Bacteria	Proteobacteria	Deltaproteobacteria	Syntrophobacterales	Syntrophaceae	Syntrophus	Syntrophus aciditrophicus	True	Syntrophus aciditrophicus SB	Eubacteria	Proteobacteria	0.98	1.0	1.0	1.0	3179300	1	51.46	3179300	1	2931	933557	86.51376089076211	96.43	3.87	0.0	330	yes	yes
G000013445	ASM1344v1	GCF_000013445.1	PRJNA224116	SAMN02598287		2006/02/17	DOE Joint Genome Institute	ftp://ftp.ncbi.nlm.nih.gov/genomes/all/GCF/000/013/445/GCF_000013445.1_ASM1344v1	637000164	RS_GCF_000013445.1	Monoisolate	Complete Genome	Full	representative genome	Major	323259	2203	Methanospirillum hungatei JF-1	strain=JF-1		Archaea	Euryarchaeota	Methanomicrobia	Methanomicrobiales	Methanospirillaceae	Methanospirillum	Methanospirillum hungatei	True	Methanospirillum hungatei JF-1	Archaea	Euryarchaeota	0.99	1.0	0.8	1.0	3544738	1	45.15	3544738	1	3415	1067132	88.69400220834375	99.02	0.33	0.0	213	no	yes
G000013565	ASM1356v1	GCF_000013565.1	PRJNA224116	SAMN02598279		2006/02/27	US DOE Joint Genome Institute	ftp://ftp.ncbi.nlm.nih.gov/genomes/all/GCF/000/013/565/GCF_000013565.1_ASM1356v1	637000137	RS_GCF_000013565.1	Monoisolate	Complete Genome	Full	representative genome	Major	290400	290400	Jannaschia sp. CCS1	strain=CCS1		Bacteria	Proteobacteria	Alphaproteobacteria	Rhodobacterales	Rhodobacteraceae	Jannaschia	Jannaschia sp. CCS1	True	Jannaschia sp. CCS1 ASM1356v1	Eubacteria	Proteobacteria	1.0	0.998	1.0	0.9	4404049	2	62.24	4317977	1	4358	1353522	90.54545033445359	99.39	0.45	0.0	355	yes	yes
G000013605	ASM1360v1	GCF_000013605.1	PRJNA224116	SAMN02598320		2006/03/10	DOE Joint Genome Institute	ftp://ftp.ncbi.nlm.nih.gov/genomes/all/GCF/000/013/605/GCF_000013605.1_ASM1360v1	637000235	RS_GCF_000013605.1	Monoisolate	Complete Genome	Full	representative genome	Major	338969	192843	Rhodoferax ferrireducens T118	strain=DSM 15236		Bacteria	Proteobacteria	Betaproteobacteria	Burkholderiales	Comamonadaceae	Rhodoferax	Rhodoferax ferrireducens	True	Rhodoferax ferrireducens T118 DSM 15236	Eubacteria	Proteobacteria	1.0	0.998	0.9	1.0	4969784	2	59.6	4712337	1	4580	1519571	90.09222533615143	99.8	1.88	12.5	375	yes	yes
G000013625	ASM1362v1	GCF_000013625.1	PRJNA224116	SAMN02603336		2007/07/06	Information Genomique et Structurale, CNRS UPR2589	ftp://ftp.ncbi.nlm.nih.gov/genomes/all/GCF/000/013/625/GCF_000013625.1_ASM1362v1	640753030	RS_GCF_000013625.1	Monoisolate	Complete Genome	Full	representative genome	Major	375286	375286	Janthinobacterium sp. Marseille	strain=Marseille		Bacteria	Proteobacteria	Betaproteobacteria	Burkholderiales	Oxalobacteraceae	Janthinobacterium	Janthinobacterium sp. Marseille	True	Janthinobacterium sp. Marseille ASM1362v1	Eubacteria	Proteobacteria	1.0	1.0	0.9	1.0	4110251	1	54.23	4110251	1	3847	1254048	89.89443710371945	99.82	0.5	0.0	360	yes	yes
G000013645	ASM1364v1	GCF_000013645.1	PRJNA224116	SAMN02598451		2006/04/10	DOE Joint Genome Institute	ftp://ftp.ncbi.nlm.nih.gov/genomes/all/GCF/000/013/645/GCF_000013645.1_ASM1364v1	637000053	RS_GCF_000013645.1	Monoisolate	Complete Genome	Full	representative genome	Major	266265	36873	Paraburkholderia xenovorans LB400	strain=LB400		Bacteria	Proteobacteria	Betaproteobacteria	Burkholderiales	Burkholderiaceae	Paraburkholderia	Paraburkholderia xenovorans	True	Paraburkholderia xenovorans LB400 ASM1364v1	Eubacteria	Proteobacteria	1.0	0.998	0.9	1.0	9731138	3	62.63	4895836	1	8704	2839846	85.98431139297377	100.0	0.3	0.0	376	yes	yes
G000013665	ASM1366v1	GCF_000013665.1	PRJNA224116	SAMN02598483		2006/03/17	DOE Joint Genome Institute	ftp://ftp.ncbi.nlm.nih.gov/genomes/all/GCF/000/013/665/GCF_000013665.1_ASM1366v1	637000249	RS_GCF_000013665.1	Monoisolate	Complete Genome	Full	representative genome	Major	203122	86304	Saccharophagus degradans 2-40	strain=2-40		Bacteria	Proteobacteria	Gammaproteobacteria	Cellvibrionales	Cellvibrionaceae	Saccharophagus	Saccharophagus degradans	True	Saccharophagus degradans 2-40	Eubacteria	Proteobacteria	1.0	1.0	0.9	1.0	5057531	1	45.83	5057531	1	4143	1499762	87.38414060141203	100.0	1.29	0.0	355	yes	yes
G000013705	ASM1370v1	GCF_000013705.1	PRJNA224116	SAMN02598256		2006/04/10	DOE Joint Genome Institute	ftp://ftp.ncbi.nlm.nih.gov/genomes/all/GCF/000/013/705/GCF_000013705.1_ASM1370v1	637000165	RS_GCF_000013705.1	Monoisolate	Complete Genome	Full	representative genome	Major	265072	405	Methylobacillus flagellatus KT	strain=KT		Bacteria	Proteobacteria	Betaproteobacteria	Methylophilales	Methylophilaceae	Methylobacillus	Methylobacillus flagellatus	True	Methylobacillus flagellatus KT	Eubacteria	Proteobacteria	1.0	1.0	0.9	1.0	2971517	1	55.72	2971517	1	2844	914059	90.63017307321479	99.36	4.72	100.0	349	yes	yes
G000013725	ASM1372v1	GCF_000013725.1	PRJNA224116	SAMN02598545		2006/04/10	DOE Joint Genome Institute	ftp://ftp.ncbi.nlm.nih.gov/genomes/all/GCF/000/013/725/GCF_000013725.1_ASM1372v1	637000161	RS_GCF_000013725.1	Monoisolate	Complete Genome	Full	representative genome	Major	259564	29291	Methanococcoides burtonii DSM 6242	strain=DSM 6242		Archaea	Euryarchaeota	Methanomicrobia	Methanosarcinales	Methanosarcinaceae	Methanococcoides	Methanococcoides burtonii	True	Methanococcoides burtonii DSM 6242	Archaea	Euryarchaeota	1.0	1.0	0.8	0.9	2575032	1	40.76	2575032	1	2616	745526	85.2816586356985	99.35	0.0	0.0	209	no	yes
G000013745	ASM1374v1	GCF_000013745.1	PRJNA224116	SAMN02598337		2006/03/21	DOE Joint Genome Institute	ftp://ftp.ncbi.nlm.nih.gov/genomes/all/GCF/000/013/745/GCF_000013745.1_ASM1374v1	637000237	RS_GCF_000013745.1	Monoisolate	Complete Genome	Full	representative genome	Major	316056	1076	Rhodopseudomonas palustris BisB18	strain=BisB18		Bacteria	Proteobacteria	Alphaproteobacteria	Rhizobiales	Bradyrhizobiaceae	Rhodopseudomonas	Rhodopseudomonas palustris	True	Rhodopseudomonas palustris BisB18	Eubacteria	Proteobacteria	1.0	1.0	0.9	1.0	5513844	1	64.96	5513844	1	4981	1602737	85.64034455817031	99.31	1.01	33.33	366	yes	yes
G000013765	ASM1376v1	GCF_000013765.1	PRJNA224116	SAMN02598300		2006/04/10	DOE Joint Genome Institute	ftp://ftp.ncbi.nlm.nih.gov/genomes/all/GCF/000/013/765/GCF_000013765.1_ASM1376v1	2524023135	RS_GCF_000013765.1	Monoisolate	Complete Genome	Full	representative genome	Major	318161	192073	Shewanella denitrificans OS217	strain=OS217		Bacteria	Proteobacteria	Gammaproteobacteria	Alteromonadales	Shewanellaceae	Shewanella	Shewanella denitrificans	True	Shewanella denitrificans OS217	Eubacteria	Proteobacteria	1.0	1.0	1.0	1.0	4545906	1	45.15	4545906	1	3904	1314873	85.22749920477898	96.01	1.17	0.0	355	yes	yes
G000013865	ASM1386v1	GCF_000013865.1	PRJNA224116	SAMN02598293		2006/04/10	DOE Joint Genome Institute	ftp://ftp.ncbi.nlm.nih.gov/genomes/all/GCF/000/013/865/GCF_000013865.1_ASM1386v1	637000208	RS_GCF_000013865.1	Monoisolate	Complete Genome	Full	representative genome	Major	296591	296591	Polaromonas sp. JS666	strain=JS666		Bacteria	Proteobacteria	Betaproteobacteria	Burkholderiales	Comamonadaceae	Polaromonas	Polaromonas sp. JS666	True	Polaromonas sp. JS666 ASM1386v1	Eubacteria	Proteobacteria	1.0	0.997	0.9	1.0	5898676	3	61.97	5200264	1	5657	1765743	88.19329964893818	99.61	0.0	0.0	368	yes	yes
G000013885	ASM1388v1	GCF_000013885.1	PRJNA224116	SAMN02598307		2006/04/11	DOE Joint Genome Institute	ftp://ftp.ncbi.nlm.nih.gov/genomes/all/GCF/000/013/885/GCF_000013885.1_ASM1388v1	637000192	RS_GCF_000013885.1	Monoisolate	Complete Genome	Full	representative genome	Major	323097	912	Nitrobacter hamburgensis X14	strain=X14		Bacteria	Proteobacteria	Alphaproteobacteria	Rhizobiales	Bradyrhizobiaceae	Nitrobacter	Nitrobacter hamburgensis	True	Nitrobacter hamburgensis X14	Eubacteria	Proteobacteria	1.0	0.9940000000000001	0.9	1.0	5011522	4	61.62	4406967	1	4887	1416603	83.26817681335132	99.89	0.49	0.0	362	yes	yes
G000013945	ASM1394v1	GCF_000013945.1	PRJNA224116	SAMN02603615		2006/10/13	Monash University	ftp://ftp.ncbi.nlm.nih.gov/genomes/all/GCF/000/013/945/GCF_000013945.1_ASM1394v1	639633033	RS_GCF_000013945.1	Monoisolate	Complete Genome	Full	representative genome	Major	355276	174	Leptospira borgpetersenii serovar Hardjo-bovis str. L550	strain=L550		Bacteria	Spirochaetes	Spirochaetia		Leptospiraceae	Leptospira	Leptospira borgpetersenii	True	Leptospira borgpetersenii serovar Hardjo-bovis str. L550	Eubacteria	Spirochaetes	0.97	0.997	0.9	1.0	3931782	2	40.23	3614446	1	3612	1093888	81.96085133916377	97.22	7.41	100.0	334	yes	yes
G000013985	ASM1398v1	GCF_000013985.1	PRJNA224116	SAMN02598319		2006/05/18	DOE Joint Genome Institute	ftp://ftp.ncbi.nlm.nih.gov/genomes/all/GCF/000/013/985/GCF_000013985.1_ASM1398v1	637000271	RS_GCF_000013985.1	Monoisolate	Complete Genome	Full	representative genome	Major	317655	117207	Sphingopyxis alaskensis RB2256	strain=RB2256		Bacteria	Proteobacteria	Alphaproteobacteria	Sphingomonadales	Sphingomonadaceae	Sphingopyxis	Sphingopyxis alaskensis	True	Sphingopyxis alaskensis RB2256	Eubacteria	Proteobacteria	1.0	0.997	0.9	1.0	3373713	2	65.46	3345170	1	3240	1035160	90.39989471540703	99.98	0.0	0.0	348	yes	yes
G000014005	ASM1400v1	GCF_000014005.1	PRJNA224116	SAMN02598354		2006/05/04	DOE Joint Genome Institute	ftp://ftp.ncbi.nlm.nih.gov/genomes/all/GCF/000/014/005/GCF_000014005.1_ASM1400v1	637000001	RS_GCF_000014005.1	Monoisolate	Complete Genome	Full	representative genome	Major	204669	658062	Candidatus Koribacter versatilis Ellin345	strain=Ellin345		Bacteria	Acidobacteria	Acidobacteriia	Acidobacteriales	Acidobacteriaceae	Candidatus Koribacter	Candidatus Koribacter versatilis	True	Candidatus Koribacter versatilis Ellin345	Eubacteria	Bacteria	1.0	1.0	1.0	1.0	5650368	1	58.38	5650368	1	4998	1731070	90.27500509701315	99.95	0.0	0.0	357	yes	yes
G000014025	ASM1402v1	GCF_000014025.1	PRJNA224116	SAMN02604276		2007/09/27	USDA - Agricultural Research Service, USA	ftp://ftp.ncbi.nlm.nih.gov/genomes/all/GCF/000/014/025/GCF_000014025.1_ASM1402v1	640753004	RS_GCF_000014025.1	Monoisolate	Complete Genome	Full	representative genome	Major	367737	28197	Arcobacter butzleri RM4018	strain=RM4018		Bacteria	Proteobacteria	Epsilonproteobacteria	Campylobacterales	Campylobacteraceae	Arcobacter	Arcobacter butzleri	True	Arcobacter butzleri RM4018	Eubacteria	Proteobacteria	1.0	1.0	1.0	1.0	2341251	1	27.05	2341251	1	2285	743054	93.50731724193604	100.0	0.0	0.0	328	yes	yes
G000014045	ASM1404v1	GCF_000014045.1	PRJNA224116	SAMN02602987		2006/09/22	Arizona State University/TGen	ftp://ftp.ncbi.nlm.nih.gov/genomes/all/GCF/000/014/045/GCF_000014045.1_ASM1404v1	639633056	RS_GCF_000014045.1	Monoisolate	Complete Genome	Full	representative genome	Major	375451	2434	Roseobacter denitrificans OCh 114	strain=OCh 114		Bacteria	Proteobacteria	Alphaproteobacteria	Rhodobacterales	Rhodobacteraceae	Roseobacter	Roseobacter denitrificans	True	Roseobacter denitrificans OCh 114	Eubacteria	Proteobacteria	1.0	0.991	0.9	0.9	4331234	5	58.88	4133097	1	4103	1331879	90.60196239685965	99.25	0.0	0.0	367	yes	yes
G000014125	ASM1412v1	GCF_000014125.1	PRJNA224116	SAMN02603464		2006/11/17	Johns Hopkins Kimmel Comprehensive Cancer Center	ftp://ftp.ncbi.nlm.nih.gov/genomes/all/GCF/000/014/125/GCF_000014125.1_ASM1412v1	639633021	RS_GCF_000014125.1	Monoisolate	Complete Genome	Full	representative genome	Major	386415	1542	Clostridium novyi NT	strain=NT		Bacteria	Firmicutes	Clostridia	Clostridiales	Clostridiaceae	Clostridium	Clostridium novyi	True	Clostridium novyi NT	Eubacteria	Firmicutes	1.0	1.0	1.0	1.0	2547720	1	28.86	2547720	1	2320	752359	87.01109227073619	100.0	0.0	0.0	328	yes	yes
G000014145	ASM1414v1	GCF_000014145.1	PRJNA224116	SAMN02598536		2006/07/11	DOE Joint Genome Institute	ftp://ftp.ncbi.nlm.nih.gov/genomes/all/GCF/000/014/145/GCF_000014145.1_ASM1414v1	637000087	RS_GCF_000014145.1	Monoisolate	Complete Genome	Full	representative genome	Major	269798	985	Cytophaga hutchinsonii ATCC 33406	strain=ATCC 33406		Bacteria	Bacteroidetes	Cytophagia	Cytophagales	Cytophagaceae	Cytophaga	Cytophaga hutchinsonii	True	Cytophaga hutchinsonii ATCC 33406	Eubacteria	Bacteroidetes	1.0	1.0	1.0	1.0	4433218	1	38.85	4433218	1	3780	1356037	90.13443507628092	100.0	0.0	0.0	347	yes	yes
G000014185	ASM1418v1	GCF_000014185.1	PRJNA224116	SAMN02598258		2006/06/09	DOE Joint Genome Institute	ftp://ftp.ncbi.nlm.nih.gov/genomes/all/GCF/000/014/185/GCF_000014185.1_ASM1418v1	637000248	RS_GCF_000014185.1	Monoisolate	Complete Genome	Full	representative genome	Major	266117	49319	Rubrobacter xylanophilus DSM 9941	strain=DSM 9941		Bacteria	Actinobacteria	Rubrobacteria	Rubrobacterales	Rubrobacteraceae	Rubrobacter	Rubrobacter xylanophilus	True	Rubrobacter xylanophilus DSM 9941	Eubacteria	Actinobacteria	1.0	1.0	1.0	1.0	3225748	1	70.48	3225748	1	3240	1014000	92.60670703353145	98.25	2.05	0.0	332	yes	yes
G000014205	ASM1420v1	GCF_000014205.1	PRJNA224116	SAMN02604299		2007/02/09	Virginia Commonwealth University	ftp://ftp.ncbi.nlm.nih.gov/genomes/all/GCF/000/014/205/GCF_000014205.1_ASM1420v1	640069334	RS_GCF_000014205.1	Monoisolate	Complete Genome	Full	reference genome	Major	388919	1305	Streptococcus sanguinis SK36	strain=SK36		Bacteria	Firmicutes	Bacilli	Lactobacillales	Streptococcaceae	Streptococcus	Streptococcus sanguinis	True	Streptococcus sanguinis SK36	Eubacteria	Firmicutes	1.0	1.0	0.9	1.0	2388435	1	43.4	2388435	1	2274	721195	88.96168411533075	100.0	0.0	0.0	318	yes	yes
G000014225	ASM1422v1	GCF_000014225.1	PRJNA224116	SAMN02598305		2006/06/28	DOE Joint Genome Institute	ftp://ftp.ncbi.nlm.nih.gov/genomes/all/GCF/000/014/225/GCF_000014225.1_ASM1422v1	637000216	RS_GCF_000014225.1	Monoisolate	Complete Genome	Full	representative genome	Major	342610	288	Pseudoalteromonas atlantica T6c	strain=T6c		Bacteria	Proteobacteria	Gammaproteobacteria	Alteromonadales	Pseudoalteromonadaceae	Pseudoalteromonas	Pseudoalteromonas atlantica	True	Pseudoalteromonas atlantica T6c	Eubacteria	Proteobacteria	1.0	1.0	1.0	1.0	5187005	1	44.62	5187005	1	4414	1532574	87.06440421784826	100.0	0.51	0.0	368	yes	yes
G000014245	ASM1424v1	GCF_000014245.1	PRJNA224116	SAMN02598260		2006/07/11	DOE Joint Genome Institute	ftp://ftp.ncbi.nlm.nih.gov/genomes/all/GCF/000/014/245/GCF_000014245.1_ASM1424v1	637000160	RS_GCF_000014245.1	Monoisolate	Complete Genome	Full	representative genome	Major	266779	266779	Chelativorans sp. BNC1	strain=BNC1		Bacteria	Proteobacteria	Alphaproteobacteria	Rhizobiales	Phyllobacteriaceae	Chelativorans	Chelativorans sp. BNC1	True	Chelativorans sp. BNC1 ASM1424v1	Eubacteria	Proteobacteria	1.0	0.9940000000000001	0.9	1.0	4935185	4	61.1	4412446	1	4704	1502124	89.67463225795993	99.18	2.96	0.0	364	yes	yes
G000014265	ASM1426v1	GCF_000014265.1	PRJNA224116	SAMN02598485		2006/07/06	DOE Joint Genome Institute	ftp://ftp.ncbi.nlm.nih.gov/genomes/all/GCF/000/014/265/GCF_000014265.1_ASM1426v1	637000329	RS_GCF_000014265.1	Monoisolate	Complete Genome	Full	representative genome	Major	203124	1206	Trichodesmium erythraeum IMS101	strain=IMS101		Bacteria	Cyanobacteria		Oscillatoriales	Microcoleaceae	Trichodesmium	Trichodesmium erythraeum	True	Trichodesmium erythraeum IMS101	Eubacteria	Cyanobacteria	0.99	1.0	0.9	1.0	7750108	1	34.14	7750108	1	5431	1645663	62.55748952143635	99.71	0.44	0.0	358	yes	yes
G000014285	ASM1428v1	GCF_000014285.1	PRJNA224116	SAMN02603769		2006/09/13	Rocky Mountain Laboratories, National Institutes of Allergy and Infectious Disease, The National Institutes of Health	ftp://ftp.ncbi.nlm.nih.gov/genomes/all/GCF/000/014/285/GCF_000014285.1_ASM1428v1	637000123	RS_GCF_000014285.2	Monoisolate	Complete Genome	Full	representative genome	Major	391165	364410	Granulibacter bethesdensis CGDNIH1	strain=CGDNIH1		Bacteria	Proteobacteria	Alphaproteobacteria	Rhodospirillales	Acetobacteraceae	Granulibacter	Granulibacter bethesdensis	True	Granulibacter bethesdensis CGDNIH1	Eubacteria	Proteobacteria	1.0	1.0	0.9	1.0	2708355	1	59.07	2708355	1	2445	838191	91.19291968741173	99.5	0.0	0.0	350	yes	yes
G000014345	ASM1434v1	GCF_000014345.1	PRJNA224116	SAMN02604083		2007/10/01	Univ. Iowa	ftp://ftp.ncbi.nlm.nih.gov/genomes/all/GCF/000/014/345/GCF_000014345.1_ASM1434v1	640753045	RS_GCF_000014345.1	Monoisolate	Complete Genome	Full	representative genome	Major	293613	788	Rickettsia canadensis str. McKiel	strain=McKiel		Bacteria	Proteobacteria	Alphaproteobacteria	Rickettsiales	Rickettsiaceae	Rickettsia	Rickettsia canadensis	True	Rickettsia canadensis str. McKiel	Eubacteria	Proteobacteria	1.0	1.0	0.9	1.0	1159772	1	31.05	1159772	1	1066	295412	75.03259261303083	99.53	0.0	0.0	211	yes	yes
G000014385	ASM1438v1	GCF_000014385.1	PRJNA224116	SAMN02598484		2006/10/13	US DOE Joint Genome Institute (JGI), The Lactic Acid Bacteria Genome Consortium and Fidelity Systems Inc.	ftp://ftp.ncbi.nlm.nih.gov/genomes/all/GCF/000/014/385/GCF_000014385.1_ASM1438v1	639633047	RS_GCF_000014385.1	Monoisolate	Complete Genome	Full	representative genome	Major	203123	1247	Oenococcus oeni PSU-1	strain=PSU-1		Bacteria	Firmicutes	Bacilli	Lactobacillales	Leuconostocaceae	Oenococcus	Oenococcus oeni	True	Oenococcus oeni PSU-1	Eubacteria	Firmicutes	1.0	1.0	0.9	1.0	1780517	1	37.89	1780517	1	1837	533373	88.23942708775036	98.66	0.0	0.0	276	yes	yes
G000014425	ASM1442v1	GCF_000014425.1	PRJNA224116	SAMN02598542		2006/10/13	US DOE Joint Genome Institute (JGI), The Lactic Acid Bacteria Genome Consortium and Fidelity Systems Inc.	ftp://ftp.ncbi.nlm.nih.gov/genomes/all/GCF/000/014/425/GCF_000014425.1_ASM1442v1	639633030	RS_GCF_000014425.1	Monoisolate	Complete Genome	Full	representative genome	Major	324831	1596	Lactobacillus gasseri ATCC 33323 = JCM 1131	strain=ATCC 33323		Bacteria	Firmicutes	Bacilli	Lactobacillales	Lactobacillaceae	Lactobacillus	Lactobacillus gasseri	True	Lactobacillus gasseri ATCC 33323 = JCM 1131 ATCC 33323	Eubacteria	Firmicutes	1.0	1.0	1.0	1.0	1894360	1	35.26	1894360	1	1808	575876	89.56275470343546	98.45	0.0	0.0	243	yes	yes
G000014445	ASM1444v1	GCF_000014445.1	PRJNA224116	SAMN02598482		2006/10/13	US DOE Joint Genome Institute (JGI), The Lactic Acid Bacteria Genome Consortium and Fidelity Systems Inc.	ftp://ftp.ncbi.nlm.nih.gov/genomes/all/GCF/000/014/445/GCF_000014445.1_ASM1444v1	639633034	RS_GCF_000014445.1	Monoisolate	Complete Genome	Full	representative genome	Major	203120	1245	Leuconostoc mesenteroides subsp. mesenteroides ATCC 8293	strain=ATCC 8293		Bacteria	Firmicutes	Bacilli	Lactobacillales	Leuconostocaceae	Leuconostoc	Leuconostoc mesenteroides	True	Leuconostoc mesenteroides subsp. mesenteroides ATCC 8293	Eubacteria	Firmicutes	1.0	0.995	1.0	1.0	2075763	2	37.67	2038396	1	2032	625375	88.75579726587284	100.0	0.53	0.0	299	yes	yes
G000014465	ASM1446v1	GCF_000014465.1	PRJNA224116	SAMN02598532		2006/10/13	US DOE Joint Genome Institute (JGI), The Lactic Acid Bacteria Genome Consortium and Fidelity Systems Inc.	ftp://ftp.ncbi.nlm.nih.gov/genomes/all/GCF/000/014/465/GCF_000014465.1_ASM1446v1	639633027	RS_GCF_000014465.1	Monoisolate	Complete Genome	Full	representative genome	Major	387344	1580	Lactobacillus brevis ATCC 367	strain=ATCC 367		Bacteria	Firmicutes	Bacilli	Lactobacillales	Lactobacillaceae	Lactobacillus	Lactobacillus brevis	True	Lactobacillus brevis ATCC 367	Eubacteria	Firmicutes	0.99	0.992	1.0	1.0	2340228	3	46.06	2291220	1	2283	680405	85.64947517934151	99.06	0.0	0.0	258	yes	yes
G000014505	ASM1450v1	GCF_000014505.1	PRJNA224116	SAMN02598525		2006/10/13	US DOE Joint Genome Institute (JGI), The Lactic Acid Bacteria Genome Consortium and Fidelity Systems Inc.	ftp://ftp.ncbi.nlm.nih.gov/genomes/all/GCF/000/014/505/GCF_000014505.1_ASM1450v1	639633049	RS_GCF_000014505.1	Monoisolate	Complete Genome	Full	representative genome	Major	278197	1255	Pediococcus pentosaceus ATCC 25745	strain=ATCC 25745		Bacteria	Firmicutes	Bacilli	Lactobacillales	Lactobacillaceae	Pediococcus	Pediococcus pentosaceus	True	Pediococcus pentosaceus ATCC 25745	Eubacteria	Firmicutes	1.0	1.0	1.0	1.0	1832387	1	37.36	1832387	1	1752	550456	88.50193763653638	99.38	0.0	0.0	272	yes	yes
G000014525	ASM1452v1	GCF_000014525.1	PRJNA57985	SAMN02598528		2006/10/13	US DOE Joint Genome Institute (JGI), The Lactic Acid Bacteria Genome Consortium and Fidelity Systems Inc.	ftp://ftp.ncbi.nlm.nih.gov/genomes/all/GCF/000/014/525/GCF_000014525.1_ASM1452v1	639633028	RS_GCF_000014525.1	Monoisolate	Complete Genome	Full	reference genome	Major	321967	1597	Lactobacillus paracasei ATCC 334	strain=ATCC 334		Bacteria	Firmicutes	Bacilli	Lactobacillales	Lactobacillaceae	Lactobacillus	Lactobacillus paracasei	True	Lactobacillus paracasei ATCC 334	Eubacteria	Firmicutes	1.0	0.997	0.9	1.0	2924325	2	46.58	2895264	1	2850	843339	84.9583750096176	99.46	0.0	0.0	305	yes	yes
G000014565	ASM1456v1	GCF_000014565.1	PRJNA224116	SAMN02604146		2006/07/28	University of British Columbia	ftp://ftp.ncbi.nlm.nih.gov/genomes/all/GCF/000/014/565/GCF_000014565.1_ASM1456v1	637000234	RS_GCF_000014565.1	Monoisolate	Complete Genome	Full	representative genome	Major	101510	132919	Rhodococcus jostii RHA1	strain=RHA1		Bacteria	Actinobacteria	Actinobacteria	Corynebacteriales	Nocardiaceae	Rhodococcus	Rhodococcus jostii	True	Rhodococcus jostii RHA1	Eubacteria	Actinobacteria	1.0	0.997	1.0	1.0	9702737	4	66.98	7804765	1	9061	2896403	87.9521314449727	99.94	1.62	12.5	356	yes	yes
G000014585	ASM1458v1	GCF_000014585.1	PRJNA224116	SAMN02604031		2006/09/01	TIGR	ftp://ftp.ncbi.nlm.nih.gov/genomes/all/GCF/000/014/585/GCF_000014585.1_ASM1458v1	637000309	RS_GCF_000014585.1	Monoisolate	Complete Genome	Full	representative genome	Major	64471	64471	Synechococcus sp. CC9311	strain=CC9311		Bacteria	Cyanobacteria		Synechococcales	Synechococcaceae	Synechococcus	Synechococcus sp. CC9311	True	Synechococcus sp. CC9311 ASM1458v1	Eubacteria	Cyanobacteria	1.0	1.0	0.9	1.0	2606748	1	52.45	2606748	1	2879	775937	87.67475797430362	99.73	0.0	0.0	327	yes	yes
G000014605	ASM1460v1	GCF_000014605.1	PRJNA224116	SAMN02641482		2006/09/20	Baylor College of Medicine	ftp://ftp.ncbi.nlm.nih.gov/genomes/all/GCF/000/014/605/GCF_000014605.1_ASM1460v1	637000112	RS_GCF_000014605.1	Monoisolate	Complete Genome	Full	na	Major	393011	263	Francisella tularensis subsp. holarctica OSU18	strain=OSU18		Bacteria	Proteobacteria	Gammaproteobacteria	Thiotrichales	Francisellaceae	Francisella	Francisella tularensis	True	Francisella tularensis subsp. holarctica OSU18 ASM1460v1	Eubacteria	Proteobacteria	1.0	1.0	0.9	1.0	1895727	1	32.16	1895727	1	2114	570921	88.70881725058514	99.82	0.41	50.0	312	yes	yes
G000014705	ASM1470v1	GCF_000014705.1	PRJNA224116	SAMN02598301		2006/09/14	DOE Joint Genome Institute	ftp://ftp.ncbi.nlm.nih.gov/genomes/all/GCF/000/014/705/GCF_000014705.1_ASM1470v1	2524023134	RS_GCF_000014705.1	Monoisolate	Complete Genome	Full	representative genome	Major	318167	56812	Shewanella frigidimarina NCIMB 400	strain=NCIMB 400		Bacteria	Proteobacteria	Gammaproteobacteria	Alteromonadales	Shewanellaceae	Shewanella	Shewanella frigidimarina	True	Shewanella frigidimarina NCIMB 400	Eubacteria	Proteobacteria	1.0	1.0	1.0	1.0	4845257	1	41.58	4845257	1	4124	1391528	84.62436564252422	99.84	0.37	0.0	367	yes	yes
G000014725	ASM1472v1	GCF_000014725.1	PRJNA224116	SAMN02598286		2006/09/14	DOE Joint Genome Institute	ftp://ftp.ncbi.nlm.nih.gov/genomes/all/GCF/000/014/725/GCF_000014725.1_ASM1472v1	637000316	RS_GCF_000014725.1	Monoisolate	Complete Genome	Full	representative genome	Major	335541	863	Syntrophomonas wolfei subsp. wolfei str. Goettingen G311	strain=Goettingen G311		Bacteria	Firmicutes	Clostridia	Clostridiales	Syntrophomonadaceae	Syntrophomonas	Syntrophomonas wolfei	True	Syntrophomonas wolfei subsp. wolfei str. Goettingen G311	Eubacteria	Firmicutes	1.0	1.0	1.0	1.0	2936195	1	44.87	2936195	1	2657	842568	84.5441123631094	97.35	0.21	0.0	317	yes	yes
G000014745	ASM1474v1	GCF_000014745.1	PRJNA224116	SAMN02598382		2006/09/14	DOE Joint Genome Institute	ftp://ftp.ncbi.nlm.nih.gov/genomes/all/GCF/000/014/745/GCF_000014745.1_ASM1474v1	637000157	RS_GCF_000014745.1	Monoisolate	Complete Genome	Full	representative genome	Major	394221	74318	Maricaulis maris MCS10	strain=MCS10		Bacteria	Proteobacteria	Alphaproteobacteria	Rhodobacterales	Hyphomonadaceae	Maricaulis	Maricaulis maris	True	Maricaulis maris MCS10	Eubacteria	Proteobacteria	1.0	1.0	0.9	1.0	3368780	1	62.73	3368780	1	3131	1033138	90.358260260391	99.51	0.0	0.0	348	yes	yes
G000014765	ASM1476v1	GCF_000014765.1	PRJNA224116	SAMN02598323		2006/09/13	DOE Joint Genome Institute	ftp://ftp.ncbi.nlm.nih.gov/genomes/all/GCF/000/014/765/GCF_000014765.1_ASM1476v1	637000196	RS_GCF_000014765.1	Monoisolate	Complete Genome	Full	representative genome	Major	335283	916	Nitrosomonas eutropha C91	strain=C91		Bacteria	Proteobacteria	Betaproteobacteria	Nitrosomonadales	Nitrosomonadaceae	Nitrosomonas	Nitrosomonas eutropha	True	Nitrosomonas eutropha C91	Eubacteria	Proteobacteria	0.99	0.993	0.9	1.0	2781824	3	48.54	2661057	1	2718	829009	87.79318892927806	99.5	0.12	0.0	350	yes	yes
G000014785	ASM1478v1	GCF_000014785.1	PRJNA224116	SAMN02598349		2006/09/12	DOE Joint Genome Institute	ftp://ftp.ncbi.nlm.nih.gov/genomes/all/GCF/000/014/785/GCF_000014785.1_ASM1478v1	637000005	RS_GCF_000014785.1	Monoisolate	Complete Genome	Full	representative genome	Major	187272	351052	Alkalilimnicola ehrlichii MLHE-1	strain=MLHE-1		Bacteria	Proteobacteria	Gammaproteobacteria	Chromatiales	Ectothiorhodospiraceae	Alkalilimnicola	Alkalilimnicola ehrlichii	True	Alkalilimnicola ehrlichii MLHE-1	Eubacteria	Proteobacteria	1.0	1.0	1.0	1.0	3275944	1	67.53	3275944	1	2901	1005991	90.48542954336216	100.0	0.59	0.0	359	yes	yes
G000014805	ASM1480v1	GCF_000014805.1	PRJNA58617	SAMN02604052		2006/11/06	TIGR	ftp://ftp.ncbi.nlm.nih.gov/genomes/all/GCF/000/014/805/GCF_000014805.1_ASM1480v1	639633004	RS_GCF_000014805.1	Monoisolate	Complete Genome	Full	reference genome	Major	380703	644	Aeromonas hydrophila subsp. hydrophila ATCC 7966	strain=ATCC 7966		Bacteria	Proteobacteria	Gammaproteobacteria	Aeromonadales	Aeromonadaceae	Aeromonas	Aeromonas hydrophila	True	Aeromonas hydrophila subsp. hydrophila ATCC 7966	Eubacteria	Proteobacteria	1.0	1.0	0.8	1.0	4744448	1	61.55	4744448	1	4188	1405590	87.29118751011708	99.97	0.0	0.0	379	yes	yes
G000014825	ASM1482v1	GCF_000014825.1	PRJNA224116	SAMN02598338		2006/10/04	DOE Joint Genome Institute	ftp://ftp.ncbi.nlm.nih.gov/genomes/all/GCF/000/014/825/GCF_000014825.1_ASM1482v1	639279312	RS_GCF_000014825.1	Monoisolate	Complete Genome	Full	representative genome	Major	316055	1076	Rhodopseudomonas palustris BisA53	strain=BisA53		Bacteria	Proteobacteria	Alphaproteobacteria	Rhizobiales	Bradyrhizobiaceae	Rhodopseudomonas	Rhodopseudomonas palustris	True	Rhodopseudomonas palustris BisA53	Eubacteria	Proteobacteria	1.0	1.0	0.9	1.0	5505494	1	64.44	5505494	1	4946	1602646	85.76679949156242	99.66	0.35	0.0	363	yes	yes
G000014865	ASM1486v1	GCF_000014865.1	PRJNA224116	SAMN02598452		2006/11/08	US DOE Joint Genome Institute	ftp://ftp.ncbi.nlm.nih.gov/genomes/all/GCF/000/014/865/GCF_000014865.1_ASM1486v1	639633036	RS_GCF_000014865.1	Monoisolate	Complete Genome	Full	representative genome	Major	156889	1124597	Magnetococcus marinus MC-1	strain=MC-1		Bacteria	Proteobacteria	Alphaproteobacteria	Magnetococcales	Magnetococcaceae	Magnetococcus	Magnetococcus marinus	True	Magnetococcus marinus MC-1	Eubacteria	Proteobacteria	1.0	1.0	0.9	1.0	4719581	1	54.17	4719581	1	3924	1398469	87.31467899374967	98.32	0.84	0.0	353	yes	yes
G000014885	ASM1488v1	GCF_000014885.1	PRJNA224116	SAMN02603456		2008/11/13	James D. Watson Institute of Genome Sciences	ftp://ftp.ncbi.nlm.nih.gov/genomes/all/GCF/000/014/885/GCF_000014885.1_ASM1488v1	643348575	RS_GCF_000014885.1	Monoisolate	Complete Genome	Full	representative genome	Major	225849	404011	Shewanella piezotolerans WP3	strain=WP3		Bacteria	Proteobacteria	Gammaproteobacteria	Alteromonadales	Shewanellaceae	Shewanella	Shewanella piezotolerans	True	Shewanella piezotolerans WP3	Eubacteria	Proteobacteria	0.98	1.0	1.0	0.9	5396476	1	43.29	5396476	1	4593	1542196	84.20478475212342	99.84	0.0	0.0	363	yes	yes
G000014905	ASM1490v1	GCF_000014905.1	PRJNA224116	SAMN02598277		2006/10/16	US DOE Joint Genome Institute	ftp://ftp.ncbi.nlm.nih.gov/genomes/all/GCF/000/014/905/GCF_000014905.1_ASM1490v1	639633060	RS_GCF_000014905.1	Monoisolate	Complete Genome	Full	representative genome	Major	234267	332163	Candidatus Solibacter usitatus Ellin6076	strain=Ellin6076		Bacteria	Acidobacteria	Solibacteres	Solibacterales	Solibacteraceae	Candidatus Solibacter	Candidatus Solibacter usitatus	True	Candidatus Solibacter usitatus Ellin6076	Eubacteria	Bacteria	1.0	1.0	1.0	1.0	9965640	1	61.9	9965640	1	8205	3093461	91.47708526497044	100.0	0.88	0.0	375	yes	yes
G000014925	ASM1492v1	GCF_000014925.1	PRJNA224116	SAMN02604022		2006/12/26	TIGR	ftp://ftp.ncbi.nlm.nih.gov/genomes/all/GCF/000/014/925/GCF_000014925.1_ASM1492v1	639633005	RS_GCF_000014925.1	Monoisolate	Complete Genome	Full	representative genome	Major	290340	43663	Paenarthrobacter aurescens TC1	strain=TC1; ATCC BAA-1386		Bacteria	Actinobacteria	Actinobacteria	Micrococcales	Micrococcaceae	Paenarthrobacter	Paenarthrobacter aurescens	True	Paenarthrobacter aurescens TC1	Eubacteria	Actinobacteria	1.0	0.996	1.0	1.0	5226648	3	62.43	4597686	1	4819	1597688	90.06529615156789	99.71	0.0	0.0	336	yes	yes
G000014945	ASM1494v1	GCA_000014945.1	PRJNA15765	SAMN02598350		2006/10/25	US DOE Joint Genome Institute	ftp://ftp.ncbi.nlm.nih.gov/genomes/all/GCA/000/014/945/GCA_000014945.1_ASM1494v1	639633038	GB_GCA_000014945.1	Monoisolate	Complete Genome	Full	na	Major	349307	2224	Methanosaeta thermophila PT	strain=PT		Archaea	Euryarchaeota	Methanomicrobia	Methanosarcinales	Methanosaetaceae	Methanosaeta	Methanosaeta thermophila	True	Methanosaeta thermophila PT	Archaea	Euryarchaeota	1.0	1.0	0.9	0.6	1879471	1	53.55	1879471	1	1810	542010	84.95470267963698	100.0	0.0	0.0	179	no	yes
G000014965	ASM1496v1	GCF_000014965.1	PRJNA224116	SAMN02598285		2006/10/26	US DOE Joint Genome Institute	ftp://ftp.ncbi.nlm.nih.gov/genomes/all/GCF/000/014/965/GCF_000014965.1_ASM1496v1	639633063	RS_GCF_000014965.1	Monoisolate	Complete Genome	Full	representative genome	Major	335543	119484	Syntrophobacter fumaroxidans MPOB	strain=MPOB		Bacteria	Proteobacteria	Deltaproteobacteria	Syntrophobacterales	Syntrophobacteraceae	Syntrophobacter	Syntrophobacter fumaroxidans	True	Syntrophobacter fumaroxidans MPOB	Eubacteria	Proteobacteria	0.99	1.0	1.0	1.0	4990251	1	59.95	4990251	1	4154	1402649	82.82012267519208	99.84	7.58	60.0	357	yes	yes
G000015005	ASM1500v1	GCF_000015005.1	PRJNA57701	SAMN02603982		2006/11/20	TIGR	ftp://ftp.ncbi.nlm.nih.gov/genomes/all/GCF/000/015/005/GCF_000015005.1_ASM1500v1	639633041	RS_GCF_000015005.1	Monoisolate	Complete Genome	Full	reference genome	Major	246196	1772	Mycobacterium smegmatis str. MC2 155	strain=MC2 155		Bacteria	Actinobacteria	Actinobacteria	Corynebacteriales	Mycobacteriaceae	Mycobacterium	Mycobacterium smegmatis	True	Mycobacterium smegmatis str. MC2 155 ASM1500v1	Eubacteria	Actinobacteria	1.0	1.0	1.0	1.0	6988209	1	67.4	6988209	1	6690	2193424	92.48017625116822	99.84	1.13	80.0	350	yes	yes
G000015025	ASM1502v1	GCF_000015025.1	PRJNA224116	SAMN02598358		2006/11/09	DOE Joint Genome Institute	ftp://ftp.ncbi.nlm.nih.gov/genomes/all/GCF/000/015/025/GCF_000015025.1_ASM1502v1	639633001	RS_GCF_000015025.1	Monoisolate	Complete Genome	Full	representative genome	Major	351607	28049	Acidothermus cellulolyticus 11B	strain=11B; ATCC 43068		Bacteria	Actinobacteria	Actinobacteria	Acidothermales	Acidothermaceae	Acidothermus	Acidothermus cellulolyticus	True	Acidothermus cellulolyticus 11B	Eubacteria	Actinobacteria	1.0	1.0	1.0	1.0	2443540	1	66.91	2443540	1	2200	748100	90.21350172291021	98.75	0.27	0.0	326	yes	yes
G000015045	ASM1504v1	GCF_000015045.1	PRJNA224116	SAMN02598297		2006/11/30	US DOE Joint Genome Institute	ftp://ftp.ncbi.nlm.nih.gov/genomes/all/GCF/000/015/045/GCF_000015045.1_ASM1504v1	639633050	RS_GCF_000015045.1	Monoisolate	Complete Genome	Full	representative genome	Major	338966	29543	Pelobacter propionicus DSM 2379	strain=DSM 2379		Bacteria	Proteobacteria	Deltaproteobacteria	Desulfuromonadales	Desulfuromonadaceae	Pelobacter	Pelobacter propionicus	True	Pelobacter propionicus DSM 2379	Eubacteria	Proteobacteria	0.97	0.995	1.0	1.0	4241119	3	58.48	4008000	1	3814	1265254	87.89908983926176	97.17	0.86	0.0	367	yes	yes
G000015105	ASM1510v1	GCF_000015105.1	PRJNA224116	SAMN02598375		2006/12/01	DOE Joint Genome Institute	ftp://ftp.ncbi.nlm.nih.gov/genomes/all/GCF/000/015/105/GCF_000015105.1_ASM1510v1	639633019	RS_GCF_000015105.1	Monoisolate	Complete Genome	Full	representative genome	Major	413404	386487	Candidatus Ruthia magnifica str. Cm (Calyptogena magnifica)	strain=Cm (Calyptogena magnifica)		Bacteria	Proteobacteria	Gammaproteobacteria			Candidatus Ruthia	Candidatus Ruthia magnifica	True	Candidatus Ruthia magnifica str. Cm (Calyptogena magnifica)	Eubacteria	Proteobacteria	1.0	1.0	1.0	1.0	1160782	1	34.03	1160782	1	1133	322125	81.7463571971309	94.16	0.0	0.0	282	yes	yes
G000015125	ASM1512v1	GCF_000015125.1	PRJNA224116	SAMN02598273		2006/12/11	US DOE Joint Genome Institute	ftp://ftp.ncbi.nlm.nih.gov/genomes/all/GCF/000/015/125/GCF_000015125.1_ASM1512v1	639633020	RS_GCF_000015125.1	Monoisolate	Complete Genome	Full	representative genome	Major	290317	1096	Chlorobium phaeobacteroides DSM 266	strain=DSM 266		Bacteria	Chlorobi	Chlorobia	Chlorobiales	Chlorobiaceae	Chlorobium	Chlorobium phaeobacteroides	True	Chlorobium phaeobacteroides DSM 266	Eubacteria	FCB	1.0	1.0	1.0	1.0	3133902	1	48.35	3133902	1	2891	915176	86.03970385800194	99.45	0.0	0.0	337	yes	yes
G000015145	ASM1514v1	GCF_000015145.1	PRJNA224116	SAMN02604082		2007/01/22	Univ. Copenhagen	ftp://ftp.ncbi.nlm.nih.gov/genomes/all/GCF/000/015/145/GCF_000015145.1_ASM1514v1	640069314	RS_GCF_000015145.1	Monoisolate	Complete Genome	Full	representative genome	Major	415426	54248	Hyperthermus butylicus DSM 5456	strain=DSM 5456		Archaea	Crenarchaeota	Thermoprotei	Desulfurococcales	Pyrodictiaceae	Hyperthermus	Hyperthermus butylicus	True	Hyperthermus butylicus DSM 5456	Archaea	Crenarchaeota	1.0	1.0	0.9	0.9	1667163	1	53.74	1667163	1	1828	484935	85.6706872693312	98.73	1.42	0.0	146	no	yes
G000015205	ASM1520v1	GCF_000015205.1	PRJNA224116	SAMN02598374		2006/12/20	DOE Joint Genome Institute	ftp://ftp.ncbi.nlm.nih.gov/genomes/all/GCF/000/015/205/GCF_000015205.1_ASM1520v1	639633053	RS_GCF_000015205.1	Monoisolate	Complete Genome	Full	representative genome	Major	384616	2277	Pyrobaculum islandicum DSM 4184	strain=DSM 4184		Archaea	Crenarchaeota	Thermoprotei	Thermoproteales	Thermoproteaceae	Pyrobaculum	Pyrobaculum islandicum	True	Pyrobaculum islandicum DSM 4184	Archaea	Crenarchaeota	0.98	1.0	0.9	0.2	1826402	1	49.6	1826402	1	2176	556300	89.70489519831888	100.0	0.0	0.0	180	no	yes
G000015225	ASM1522v1	GCF_000015225.1	PRJNA224116	SAMN02598366		2006/12/18	DOE Joint Genome Institute	ftp://ftp.ncbi.nlm.nih.gov/genomes/all/GCF/000/015/225/GCF_000015225.1_ASM1522v1	639633064	RS_GCF_000015225.1	Monoisolate	Complete Genome	Full	representative genome	Major	368408	2269	Thermofilum pendens Hrk 5	strain=Hrk 5		Archaea	Crenarchaeota	Thermoprotei	Thermoproteales	Thermofilaceae	Thermofilum	Thermofilum pendens	True	Thermofilum pendens Hrk 5	Archaea	Crenarchaeota	1.0	0.995	1.0	0.6	1813393	2	57.65	1781889	1	1931	562857	91.43550239799096	98.53	0.74	0.0	134	no	yes
G000015245	ASM1524v1	GCF_000015245.1	PRJNA224116	SAMN02598298		2006/12/21	DOE Joint Genome Institute	ftp://ftp.ncbi.nlm.nih.gov/genomes/all/GCF/000/015/245/GCF_000015245.1_ASM1524v1	2518645527	RS_GCF_000015245.1	Monoisolate	Complete Genome	Full	representative genome	Major	326297	60478	Shewanella amazonensis SB2B	strain=SB2B		Bacteria	Proteobacteria	Gammaproteobacteria	Alteromonadales	Shewanellaceae	Shewanella	Shewanella amazonensis	True	Shewanella amazonensis SB2B	Eubacteria	Proteobacteria	1.0	1.0	1.0	1.0	4306142	1	53.59	4306142	1	3723	1292943	88.47388218967234	100.0	0.54	0.0	362	yes	yes
G000015265	ASM1526v1	GCF_000015265.1	PRJNA224116	SAMN02598280		2006/12/18	DOE Joint Genome Institute	ftp://ftp.ncbi.nlm.nih.gov/genomes/all/GCF/000/015/265/GCF_000015265.1_ASM1526v1	639633046	RS_GCF_000015265.1	Monoisolate	Complete Genome	Full	representative genome	Major	196162	196162	Nocardioides sp. JS614	strain=JS614		Bacteria	Actinobacteria	Actinobacteria	Propionibacteriales	Nocardioidaceae	Nocardioides	Nocardioides sp. JS614	True	Nocardioides sp. JS614 ASM1526v1	Eubacteria	Actinobacteria	0.99	0.998	1.0	1.0	5293685	2	71.44	4985871	1	5085	1645277	91.57010664593757	98.96	2.68	12.5	349	yes	yes
G000015285	ASM1528v1	GCF_000015285.1	PRJNA224116	SAMN02598361		2006/12/22	DOE Joint Genome Institute	ftp://ftp.ncbi.nlm.nih.gov/genomes/all/GCF/000/015/285/GCF_000015285.1_ASM1528v1	639633052	RS_GCF_000015285.1	Monoisolate	Complete Genome	Full	representative genome	Major	357804	357794	Psychromonas ingrahamii 37	strain=37		Bacteria	Proteobacteria	Gammaproteobacteria	Alteromonadales	Psychromonadaceae	Psychromonas	Psychromonas ingrahamii	True	Psychromonas ingrahamii 37	Eubacteria	Proteobacteria	1.0	1.0	1.0	1.0	4559598	1	40.09	4559598	1	3828	1226198	79.23303764937172	100.0	0.15	60.0	368	yes	yes
G000015305	ASM1530v1	GCF_000015305.1	PRJNA224116	SAMN02598347		2006/12/27	DOE Joint Genome Institute	ftp://ftp.ncbi.nlm.nih.gov/genomes/all/GCF/000/015/305/GCF_000015305.1_ASM1530v1	639633044	RS_GCF_000015305.1	Monoisolate	Complete Genome	Full	representative genome	Major	350058	110539	Mycobacterium vanbaalenii PYR-1	strain=PYR-1		Bacteria	Actinobacteria	Actinobacteria	Corynebacteriales	Mycobacteriaceae	Mycobacterium	Mycobacterium vanbaalenii	True	Mycobacterium vanbaalenii PYR-1	Eubacteria	Actinobacteria	1.0	1.0	1.0	1.0	6491865	1	67.79	6491865	1	6170	2029477	92.11014092252381	100.0	0.1	0.0	346	yes	yes
G000015345	ASM1534v1	GCF_000015345.1	PRJNA224116	SAMN02603972		2007/05/04	TIGR	ftp://ftp.ncbi.nlm.nih.gov/genomes/all/GCF/000/015/345/GCF_000015345.1_ASM1534v1	640427112	RS_GCF_000015345.1	Monoisolate	Complete Genome	Full	representative genome	Major	246195	870	Dichelobacter nodosus VCS1703A	strain=VCS1703A		Bacteria	Proteobacteria	Gammaproteobacteria	Cardiobacteriales	Cardiobacteriaceae	Dichelobacter	Dichelobacter nodosus	True	Dichelobacter nodosus VCS1703A	Eubacteria	Proteobacteria	1.0	1.0	0.9	1.0	1389350	1	44.4	1389350	1	1285	431282	91.46183467088926	97.94	0.0	0.0	276	yes	yes
G000015405	ASM1540v1	GCF_000015405.1	PRJNA224116	SAMN02598356		2006/12/20	DOE Joint Genome Institute	ftp://ftp.ncbi.nlm.nih.gov/genomes/all/GCF/000/015/405/GCF_000015405.1_ASM1540v1	639633042	RS_GCF_000015405.1	Monoisolate	Complete Genome	Full	representative genome	Major	189918	189918	Mycobacterium sp. KMS	strain=KMS		Bacteria	Actinobacteria	Actinobacteria	Corynebacteriales	Mycobacteriaceae	Mycobacterium	Mycobacterium sp. KMS	True	Mycobacterium sp. KMS ASM1540v1	Eubacteria	Actinobacteria	1.0	0.997	1.0	1.0	6256079	3	68.23	5737227	1	6074	1959836	92.3003370002201	100.0	0.0	0.0	348	yes	yes
G000015445	ASM1544v1	GCF_000015445.1	PRJNA224116	SAMN02604047		2007/01/04	TIGR	ftp://ftp.ncbi.nlm.nih.gov/genomes/all/GCF/000/015/445/GCF_000015445.1_ASM1544v1	639633009	RS_GCF_000015445.1	Monoisolate	Complete Genome	Full	representative genome	Major	360095	774	Bartonella bacilliformis KC583	strain=KC583; ATCC 35685		Bacteria	Proteobacteria	Alphaproteobacteria	Rhizobiales	Bartonellaceae	Bartonella	Bartonella bacilliformis	True	Bartonella bacilliformis KC583	Eubacteria	Proteobacteria	1.0	1.0	0.9	1.0	1445021	1	38.24	1445021	1	1235	399919	81.53943783515949	98.28	5.8	100.0	276	yes	yes
G000015505	ASM1550v1	GCF_000015505.1	PRJNA224116	SAMN02598302		2007/01/04	DOE Joint Genome Institute	ftp://ftp.ncbi.nlm.nih.gov/genomes/all/GCF/000/015/505/GCF_000015505.1_ASM1550v1	639633051	RS_GCF_000015505.1	Monoisolate	Complete Genome	Full	representative genome	Major	365044	216465	Polaromonas naphthalenivorans CJ2	strain=CJ2		Bacteria	Proteobacteria	Betaproteobacteria	Burkholderiales	Comamonadaceae	Polaromonas	Polaromonas naphthalenivorans	True	Polaromonas naphthalenivorans CJ2	Eubacteria	Proteobacteria	1.0	0.985	0.9	1.0	5366143	9	61.68	4410291	1	5020	1611136	88.45889869129466	99.38	1.46	0.0	365	yes	yes
G000015565	ASM1556v1	GCF_000015565.1	PRJNA224116	SAMN02598379		2007/01/09	DOE Joint Genome Institute	ftp://ftp.ncbi.nlm.nih.gov/genomes/all/GCF/000/015/565/GCF_000015565.1_ASM1556v1	639633065	RS_GCF_000015565.1	Monoisolate	Complete Genome	Full	representative genome	Major	391735	364317	Verminephrobacter eiseniae EF01-2	strain=EF01-2		Bacteria	Proteobacteria	Betaproteobacteria	Burkholderiales	Comamonadaceae	Verminephrobacter	Verminephrobacter eiseniae	True	Verminephrobacter eiseniae EF01-2	Eubacteria	Proteobacteria	1.0	0.998	1.0	1.0	5597943	2	65.24	5566749	1	4950	1690168	88.96526813509891	99.62	0.08	0.0	362	yes	yes
G000015585	ASM1558v1	GCF_000015585.1	PRJNA224116	SAMN00623046		2007/01/10	DOE Joint Genome Institute	ftp://ftp.ncbi.nlm.nih.gov/genomes/all/GCF/000/015/585/GCF_000015585.1_ASM1558v1	639633026	RS_GCF_000015585.1	Monoisolate	Complete Genome	Full	representative genome	Major	349124	1053	Halorhodospira halophila SL1	strain=SL1		Bacteria	Proteobacteria	Gammaproteobacteria	Chromatiales	Ectothiorhodospiraceae	Halorhodospira	Halorhodospira halophila	True	Halorhodospira halophila SL1	Eubacteria	Proteobacteria	1.0	1.0	1.0	1.0	2678452	1	67.98	2678452	1	2462	838827	92.27777835854441	98.91	1.41	0.0	351	yes	yes
G000015645	ASM1564v1	GCF_000015645.1	PRJNA224116	SAMN02603921		2007/01/19	The Gordon and Betty Moore Foundation Marine Microbiology Initiative	ftp://ftp.ncbi.nlm.nih.gov/genomes/all/GCF/000/015/645/GCF_000015645.1_ASM1564v1	640069321	RS_GCF_000015645.1	Monoisolate	Complete Genome	Full	representative genome	Major	146891	1219	Prochlorococcus marinus str. AS9601	strain=AS9601		Bacteria	Cyanobacteria		Synechococcales	Prochloraceae	Prochlorococcus	Prochlorococcus marinus	True	Prochlorococcus marinus str. AS9601	Eubacteria	Cyanobacteria	0.93	1.0	0.9	1.0	1669886	1	31.32	1669886	1	1891	515893	90.99854720621647	99.64	0.0	0.0	303	yes	yes
G000015665	ASM1566v1	GCF_000015665.1	PRJNA224116	SAMN02603924		2007/01/19	The Gordon and Betty Moore Foundation Marine Microbiology Initiative	ftp://ftp.ncbi.nlm.nih.gov/genomes/all/GCF/000/015/665/GCF_000015665.1_ASM1566v1	640069324	RS_GCF_000015665.1	Monoisolate	Complete Genome	Full	representative genome	Major	167542	1219	Prochlorococcus marinus str. MIT 9515	strain=MIT 9515		Bacteria	Cyanobacteria		Synechococcales	Prochloraceae	Prochlorococcus	Prochlorococcus marinus	True	Prochlorococcus marinus str. MIT 9515	Eubacteria	Cyanobacteria	1.0	1.0	0.9	1.0	1704176	1	30.79	1704176	1	1901	514082	88.85121020364095	100.0	0.0	0.0	306	yes	yes
G000015685	ASM1568v1	GCF_000015685.1	PRJNA224116	SAMN02603287		2007/01/22	Gordon and Betty Moore Foundation Marine Microbiology Initiative	ftp://ftp.ncbi.nlm.nih.gov/genomes/all/GCF/000/015/685/GCF_000015685.1_ASM1568v1	640069325	RS_GCF_000015685.1	Monoisolate	Complete Genome	Full	na	Major	167555	1219	Prochlorococcus marinus str. NATL1A	strain=NATL1A		Bacteria	Cyanobacteria		Synechococcales	Prochloraceae	Prochlorococcus	Prochlorococcus marinus	True	Prochlorococcus marinus str. NATL1A	Eubacteria	Cyanobacteria	1.0	1.0	0.9	1.0	1864731	1	34.98	1864731	1	2155	551641	87.12613240193893	99.73	0.0	0.0	305	yes	yes
G000015705	ASM1570v1	GCA_000015705.1	PRJNA13496	SAMN02603917		2007/01/22	The Gordon and Betty Moore Foundation Marine Microbiology Initiative	ftp://ftp.ncbi.nlm.nih.gov/genomes/all/GCA/000/015/705/GCA_000015705.1_ASM1570v1	640069323	GB_GCA_000015705.1	Monoisolate	Complete Genome	Full	na	Major	59922	1219	Prochlorococcus marinus str. MIT 9303	strain=MIT 9303		Bacteria	Cyanobacteria		Synechococcales	Prochloraceae	Prochlorococcus	Prochlorococcus marinus	True	Prochlorococcus marinus str. MIT 9303	Eubacteria	Cyanobacteria	1.0	1.0	0.8	1.0	2682675	1	50.01	2682675	1	2742	760741	83.53143783723336	100.0	0.14	0.0	329	yes	yes
G000015725	ASM1572v1	GCF_000015725.1	PRJNA224116	SAMN02598264		2007/01/29	DOE Joint Genome Institute	ftp://ftp.ncbi.nlm.nih.gov/genomes/all/GCF/000/015/725/GCF_000015725.1_ASM1572v1	640069319	RS_GCF_000015725.1	Monoisolate	Complete Genome	Full	representative genome	Major	420662	105560	Methylibium petroleiphilum PM1	strain=PM1		Bacteria	Proteobacteria	Betaproteobacteria	Burkholderiales		Methylibium	Methylibium petroleiphilum	True	Methylibium petroleiphilum PM1	Eubacteria	Proteobacteria	1.0	0.998	0.9	1.0	4643639	2	68.78	4044195	1	4507	1442032	91.4925126608679	99.53	2.91	0.0	359	yes	yes
G000015745	ASM1574v1	GCF_000015745.1	PRJNA224116	SAMN02603899		2007/03/29	TEDA School of Biological Sciences and Biotechnology, Nankai University	ftp://ftp.ncbi.nlm.nih.gov/genomes/all/GCF/000/015/745/GCF_000015745.1_ASM1574v1	640069312	RS_GCF_000015745.1	Monoisolate	Complete Genome	Full	representative genome	Major	420246	33940	Geobacillus thermodenitrificans NG80-2	strain=NG80-2		Bacteria	Firmicutes	Bacilli	Bacillales	Bacillaceae	Geobacillus	Geobacillus thermodenitrificans	True	Geobacillus thermodenitrificans NG80-2	Eubacteria	Firmicutes	1.0	0.997	1.0	1.0	3608012	2	48.86	3550319	1	3564	1033432	84.37289011233887	99.44	0.0	0.0	375	yes	yes
G000015765	ASM1576v1	GCF_000015765.1	PRJNA224116	SAMN00623052		2007/02/01	DOE Joint Genome Institute	ftp://ftp.ncbi.nlm.nih.gov/genomes/all/GCF/000/015/765/GCF_000015765.1_ASM1576v1	640069317	RS_GCF_000015765.1	Monoisolate	Complete Genome	Full	representative genome	Major	410358	83984	Methanocorpusculum labreanum Z			Archaea	Euryarchaeota	Methanomicrobia	Methanomicrobiales	Methanocorpusculaceae	Methanocorpusculum	Methanocorpusculum labreanum	True	Methanocorpusculum labreanum Z	Archaea	Euryarchaeota	0.99	1.0	0.8	1.0	1804962	1	50.01	1804962	1	1816	542847	88.60142207980002	99.54	0.0	0.0	181	yes	yes
G000015805	ASM1580v1	GCA_000015805.1	PRJNA18111	SAMN00623060		2007/02/27	DOE Joint Genome Institute	ftp://ftp.ncbi.nlm.nih.gov/genomes/all/GCA/000/015/805/GCA_000015805.1_ASM1580v1	640069326	GB_GCA_000015805.1	Monoisolate	Complete Genome	Full	na	Major	410359	181486	Pyrobaculum calidifontis JCM 11548	strain=JCM 11548		Archaea	Crenarchaeota	Thermoprotei	Thermoproteales	Thermoproteaceae	Pyrobaculum	Pyrobaculum calidifontis	True	Pyrobaculum calidifontis JCM 11548	Archaea	Crenarchaeota	0.99	1.0	0.9	0.1	2009313	1	57.15	2009313	1	2292	630934	92.49235932878551	100.0	0.0	0.0	180	no	yes
G000015825	ASM1582v1	GCF_000015825.1	PRJNA224116	SAMN02598365		2007/02/16	DOE Joint Genome Institute	ftp://ftp.ncbi.nlm.nih.gov/genomes/all/GCF/000/015/825/GCF_000015825.1_ASM1582v1	640069318	RS_GCF_000015825.1	Monoisolate	Complete Genome	Full	representative genome	Major	368407	2198	Methanoculleus marisnigri JR1	strain=JR1		Archaea	Euryarchaeota	Methanomicrobia	Methanomicrobiales	Methanomicrobiaceae	Methanoculleus	Methanoculleus marisnigri	True	Methanoculleus marisnigri JR1	Archaea	Euryarchaeota	1.0	1.0	0.8	1.0	2478101	1	62.06	2478101	1	2481	735119	87.38651088071067	99.35	1.31	92.86	203	yes	yes
G000015865	ASM1586v1	GCF_000015865.1	PRJNA224116	SAMN02598481		2007/02/14		ftp://ftp.ncbi.nlm.nih.gov/genomes/all/GCF/000/015/865/GCF_000015865.1_ASM1586v1	640069309	RS_GCF_000015865.1	Monoisolate	Complete Genome	Full	representative genome	Major	203119	1515	Ruminiclostridium thermocellum ATCC 27405	strain=ATCC 27405		Bacteria	Firmicutes	Clostridia	Clostridiales	Ruminococcaceae	Ruminiclostridium	Ruminiclostridium thermocellum	True	Ruminiclostridium thermocellum ATCC 27405	Eubacteria	Firmicutes	1.0	1.0	1.0	1.0	3843301	1	38.99	3843301	1	3398	1109589	85.06515622898128	99.33	0.67	0.0	340	yes	yes
G000015885	ASM1588v1	GCF_000015885.1	PRJNA224116	SAMN02603665		2007/02/23	National Research Council of Canada	ftp://ftp.ncbi.nlm.nih.gov/genomes/all/GCF/000/015/885/GCF_000015885.1_ASM1588v1	640069302	RS_GCF_000015885.1	Monoisolate	Complete Genome	Full	representative genome	Major	416269	715	Actinobacillus pleuropneumoniae serovar 5b str. L20	strain=L20		Bacteria	Proteobacteria	Gammaproteobacteria	Pasteurellales	Pasteurellaceae	Actinobacillus	Actinobacillus pleuropneumoniae	True	Actinobacillus pleuropneumoniae serovar 5b str. L20	Eubacteria	Proteobacteria	1.0	1.0	1.0	1.0	2274482	1	41.3	2274482	1	2131	682030	88.34816015250945	99.89	0.3	50.0	322	yes	yes
G000015945	ASM1594v1	GCF_000015945.1	PRJNA224116	SAMN02598390		2007/02/21	US DOE Joint Genome Institute	ftp://ftp.ncbi.nlm.nih.gov/genomes/all/GCF/000/015/945/GCF_000015945.1_ASM1594v1	640069332	RS_GCF_000015945.1	Monoisolate	Complete Genome	Full	representative genome	Major	399550	2280	Staphylothermus marinus F1	strain=F1		Archaea	Crenarchaeota	Thermoprotei	Desulfurococcales	Desulfurococcaceae	Staphylothermus	Staphylothermus marinus	True	Staphylothermus marinus F1	Archaea	Crenarchaeota	1.0	1.0	1.0	0.8	1570485	1	35.73	1570485	1	1659	475169	89.12864497273135	98.73	0.0	0.0	126	no	yes
G000015965	ASM1596v1	GCF_000015965.1	PRJNA224116	SAMN02603288		2007/03/05	Gordon and Betty Moore Foundation Marine Microbiology Initiative	ftp://ftp.ncbi.nlm.nih.gov/genomes/all/GCF/000/015/965/GCF_000015965.1_ASM1596v1	640069322	RS_GCF_000015965.1	Monoisolate	Complete Genome	Full	representative genome	Major	167546	1219	Prochlorococcus marinus str. MIT 9301	strain=MIT 9301		Bacteria	Cyanobacteria		Synechococcales	Prochloraceae	Prochlorococcus	Prochlorococcus marinus	True	Prochlorococcus marinus str. MIT 9301	Eubacteria	Cyanobacteria	0.93	1.0	0.9	1.0	1641879	1	31.34	1641879	1	1875	506744	90.90560266621353	99.46	0.0	0.0	305	yes	yes
G000016065	ASM1606v1	GCF_000016065.1	PRJNA224116	SAMN00623064		2007/03/07	US DOE Joint Genome Institute	ftp://ftp.ncbi.nlm.nih.gov/genomes/all/GCF/000/016/065/GCF_000016065.1_ASM1606v1	2521172611	RS_GCF_000016065.1	Monoisolate	Complete Genome	Full	representative genome	Major	323850	359303	Shewanella loihica PV-4	strain=PV-4		Bacteria	Proteobacteria	Gammaproteobacteria	Alteromonadales	Shewanellaceae	Shewanella	Shewanella loihica	True	Shewanella loihica PV-4	Eubacteria	Proteobacteria	1.0	1.0	1.0	1.0	4602594	1	53.67	4602594	1	3903	1340382	85.81076236574418	99.7	0.31	0.0	363	yes	yes
G000016085	ASM1608v1	GCF_000016085.1	PRJNA224116	SAMN02598271		2007/04/12	US DOE Joint Genome Institute	ftp://ftp.ncbi.nlm.nih.gov/genomes/all/GCF/000/016/085/GCF_000016085.1_ASM1608v1	640427130	RS_GCF_000016085.1	Monoisolate	Complete Genome	Full	representative genome	Major	290318	1094	Chlorobium phaeovibrioides DSM 265	strain=DSM 265		Bacteria	Chlorobi	Chlorobia	Chlorobiales	Chlorobiaceae	Chlorobium	Chlorobium phaeovibrioides	True	Chlorobium phaeovibrioides DSM 265	Eubacteria	FCB	1.0	1.0	1.0	1.0	1966858	1	52.99	1966858	1	1795	613756	91.9471054849918	98.36	1.09	0.0	324	yes	yes
G000016165	ASM1616v1	GCF_000016165.1	PRJNA224116	SAMN02598304		2007/03/24	US DOE Joint Genome Institute	ftp://ftp.ncbi.nlm.nih.gov/genomes/all/GCF/000/016/165/GCF_000016165.1_ASM1616v1	640069310	RS_GCF_000016165.1	Monoisolate	Complete Genome	Full	representative genome	Major	349161	59610	Desulfotomaculum reducens MI-1	strain=MI-1		Bacteria	Firmicutes	Clostridia	Clostridiales	Peptococcaceae	Desulfotomaculum	Desulfotomaculum reducens	True	Desulfotomaculum reducens MI-1	Eubacteria	Firmicutes	1.0	1.0	0.9	1.0	3608104	1	42.28	3608104	1	3522	1042119	85.08330136825325	100.0	1.27	0.0	351	yes	yes
G000016185	ASM1618v1	GCF_000016185.1	PRJNA224116	SAMN02603908		2010/02/17	TGen	ftp://ftp.ncbi.nlm.nih.gov/genomes/all/GCF/000/016/185/GCF_000016185.1_ASM1618v1	643348571	RS_GCF_000016185.1	Monoisolate	Complete Genome	Full	representative genome	Major	414684	34018	Rhodospirillum centenum SW	strain=SW; ATCC 51521		Bacteria	Proteobacteria	Alphaproteobacteria	Rhodospirillales	Rhodospirillaceae	Rhodospirillum	Rhodospirillum centenum	True	Rhodospirillum centenum SW	Eubacteria	Proteobacteria	1.0	1.0	0.9	1.0	4355543	1	70.46	4355543	1	3937	1304115	88.21937930586381	99.56	0.0	0.0	368	yes	yes
G000016285	ASM1628v1	GCF_000016285.1	PRJNA224116	SAMN02602976		2009/01/27	Agrobacterium consortium	ftp://ftp.ncbi.nlm.nih.gov/genomes/all/GCF/000/016/285/GCF_000016285.1_ASM1628v1	643348505	RS_GCF_000016285.1	Monoisolate	Complete Genome	Full	representative genome	Major	311402	373	Agrobacterium vitis S4	strain=S4	Kecskemet-Hungary; ATCC BAA-846	Bacteria	Proteobacteria	Alphaproteobacteria	Rhizobiales	Rhizobiaceae	Agrobacterium	Agrobacterium vitis	True	Agrobacterium vitis S4 isolate Kecskemet-Hungary; ATCC BAA-846	Eubacteria	Proteobacteria	1.0	0.991	1.0	1.0	6320946	7	57.47	3726375	1	5781	1874710	87.38527429280364	99.67	1.44	14.29	364	yes	yes
G000016325	ASM1632v1	GCF_000016325.1	PRJNA224116	SAMN02598394		2007/04/18	US DOE Joint Genome Institute	ftp://ftp.ncbi.nlm.nih.gov/genomes/all/GCF/000/016/325/GCF_000016325.1_ASM1632v1	640427113	RS_GCF_000016325.1	Monoisolate	Complete Genome	Full	representative genome	Major	399742	399742	Enterobacter sp. 638	strain=638		Bacteria	Proteobacteria	Gammaproteobacteria	Enterobacterales	Enterobacteriaceae	Enterobacter	Enterobacter sp. 638	True	Enterobacter sp. 638 ASM1632v1	Eubacteria	Proteobacteria	0.96	0.998	1.0	1.0	4676461	2	52.9	4518712	1	4411	1399851	88.19271667185934	99.7	0.1	0.0	374	yes	yes
G000016345	ASM1634v1	GCF_000016345.1	PRJNA224116	SAMN02598371		2007/04/12	DOE Joint Genome Institute	ftp://ftp.ncbi.nlm.nih.gov/genomes/all/GCF/000/016/345/GCF_000016345.1_ASM1634v1	640427129	RS_GCF_000016345.1	Monoisolate	Complete Genome	Full	representative genome	Major	312153	576611	Polynucleobacter asymbioticus QLW-P1DMWA-1	strain=QLW-P1DMWA-1		Bacteria	Proteobacteria	Betaproteobacteria	Burkholderiales	Burkholderiaceae	Polynucleobacter	Polynucleobacter asymbioticus	True	Polynucleobacter asymbioticus QLW-P1DMWA-1	Eubacteria	Proteobacteria	1.0	1.0	0.9	1.0	2159490	1	44.83	2159490	1	2135	684927	93.44650820332578	99.87	0.21	0.0	327	yes	yes
G000016385	ASM1638v1	GCA_000016385.1	PRJNA15582	SAMN02598330		2007/04/16	DOE Joint Genome Institute	ftp://ftp.ncbi.nlm.nih.gov/genomes/all/GCA/000/016/385/GCA_000016385.1_ASM1638v1	640427135	GB_GCA_000016385.1	Monoisolate	Complete Genome	Full	na	Major	340102	121277	Pyrobaculum arsenaticum DSM 13514	strain=DSM 13514		Archaea	Crenarchaeota	Thermoprotei	Thermoproteales	Thermoproteaceae	Pyrobaculum	Pyrobaculum arsenaticum	True	Pyrobaculum arsenaticum DSM 13514	Archaea	Crenarchaeota	0.99	1.0	0.9	0.9	2121076	1	55.05	2121076	1	2490	643511	89.3543654258499	100.0	0.0	0.0	184	no	yes
G000016405	ASM1640v1	GCF_000016405.1	PRJNA224116	SAMN02598341		2007/04/20	US DOE Joint Genome Institute	ftp://ftp.ncbi.nlm.nih.gov/genomes/all/GCF/000/016/405/GCF_000016405.1_ASM1640v1	640427138	RS_GCF_000016405.1	Monoisolate	Complete Genome	Full	representative genome	Major	349102	1063	Rhodobacter sphaeroides ATCC 17025			Bacteria	Proteobacteria	Alphaproteobacteria	Rhodobacterales	Rhodobacteraceae	Rhodobacter	Rhodobacter sphaeroides	True	Rhodobacter sphaeroides ATCC 17025	Eubacteria	Proteobacteria	1.0	0.9890000000000001	1.0	1.0	4557127	6	68.23	3217726	1	4504	1380392	89.23879014124469	99.39	0.23	0.0	367	yes	yes
G000016425	ASM1642v1	GCF_000016425.1	PRJNA224116	SAMN02598367		2007/04/17	US DOE Joint Genome Institute	ftp://ftp.ncbi.nlm.nih.gov/genomes/all/GCF/000/016/425/GCF_000016425.1_ASM1642v1	640427140	RS_GCF_000016425.1	Monoisolate	Complete Genome	Full	representative genome	Major	369723	168695	Salinispora tropica CNB-440	strain=CNB-440		Bacteria	Actinobacteria	Actinobacteria	Micromonosporales	Micromonosporaceae	Salinispora	Salinispora tropica	True	Salinispora tropica CNB-440	Eubacteria	Actinobacteria	1.0	1.0	1.0	1.0	5183331	1	69.46	5183331	1	4682	1547944	87.99162160394542	99.49	0.77	0.0	347	yes	yes
G000016505	ASM1650v1	GCF_000016505.1	PRJNA224116	SAMN02603294		2007/07/19	Gottingen Genomics Laboratory G2L	ftp://ftp.ncbi.nlm.nih.gov/genomes/all/GCF/000/016/505/GCF_000016505.1_ASM1650v1	640753020	RS_GCF_000016505.1	Monoisolate	Complete Genome	Full	representative genome	Major	431943	1534	Clostridium kluyveri DSM 555	strain=DSM 555		Bacteria	Firmicutes	Clostridia	Clostridiales	Clostridiaceae	Clostridium	Clostridium kluyveri	True	Clostridium kluyveri DSM 555	Eubacteria	Firmicutes	1.0	0.998	1.0	1.0	4023800	2	32.04	3964618	1	3973	1155431	84.58899547691237	99.31	0.0	0.0	359	yes	yes
G000016525	ASM1652v1	GCF_000016525.1	PRJNA224116	SAMN02604313		2007/06/04	Washington University Center for Genome Sciences	ftp://ftp.ncbi.nlm.nih.gov/genomes/all/GCF/000/016/525/GCF_000016525.1_ASM1652v1	640427121	RS_GCF_000016525.1	Monoisolate	Complete Genome	Full	representative genome	Major	420247	2173	Methanobrevibacter smithii ATCC 35061	strain=ATCC 35061; PS; DSMZ 861		Archaea	Euryarchaeota	Methanobacteria	Methanobacteriales	Methanobacteriaceae	Methanobrevibacter	Methanobrevibacter smithii	True	Methanobrevibacter smithii ATCC 35061	Archaea	Euryarchaeota	1.0	1.0	0.9	0.9	1853160	1	31.03	1853160	1	1782	567654	90.25043709123875	100.0	0.0	0.0	183	no	yes
G000016545	ASM1654v1	GCF_000016545.1	PRJNA224116	SAMN00623033		2007/04/19	US DOE Joint Genome Institute	ftp://ftp.ncbi.nlm.nih.gov/genomes/all/GCF/000/016/545/GCF_000016545.1_ASM1654v1	640427106	RS_GCF_000016545.1	Monoisolate	Complete Genome	Full	representative genome	Major	351627	44001	Caldicellulosiruptor saccharolyticus DSM 8903	strain=DSM 8903		Bacteria	Firmicutes	Clostridia	Thermoanaerobacterales	Thermoanaerobacterales Family III. Incertae Sedis	Caldicellulosiruptor	Caldicellulosiruptor saccharolyticus	True	Caldicellulosiruptor saccharolyticus DSM 8903	Eubacteria	Firmicutes	1.0	1.0	1.0	1.0	2970275	1	35.25	2970275	1	2872	892495	88.52038952622232	99.5	0.0	0.0	333	yes	yes
G000016565	ASM1656v1	GCF_000016565.1	PRJNA224116	SAMN02598392		2007/04/20	US DOE Joint Genome Institute	ftp://ftp.ncbi.nlm.nih.gov/genomes/all/GCF/000/016/565/GCF_000016565.1_ASM1656v1	640427131	RS_GCF_000016565.1	Monoisolate	Complete Genome	Full	representative genome	Major	399739	300	Pseudomonas mendocina ymp	strain=ymp		Bacteria	Proteobacteria	Gammaproteobacteria	Pseudomonadales	Pseudomonadaceae	Pseudomonas	Pseudomonas mendocina	True	Pseudomonas mendocina ymp	Eubacteria	Proteobacteria	1.0	1.0	1.0	1.0	5072807	1	64.68	5072807	1	4633	1539336	89.40884208683674	99.94	0.79	0.0	379	yes	yes
G000016605	ASM1660v1	GCF_000016605.1	PRJNA224116	SAMN02598389		2007/04/25	US DOE Joint Genome Institute	ftp://ftp.ncbi.nlm.nih.gov/genomes/all/GCF/000/016/605/GCF_000016605.1_ASM1660v1	640427120	RS_GCF_000016605.1	Monoisolate	Complete Genome	Full	representative genome	Major	399549	43687	Metallosphaera sedula DSM 5348	strain=DSM 5348		Archaea	Crenarchaeota	Thermoprotei	Sulfolobales	Sulfolobaceae	Metallosphaera	Metallosphaera sedula	True	Metallosphaera sedula DSM 5348	Archaea	Crenarchaeota	0.99	1.0	1.0	0.9	2191517	1	46.23	2191517	1	2391	665986	89.51497980622555	100.0	0.0	0.0	182	no	yes
G000016645	ASM1664v1	GCF_000016645.1	PRJNA224116	SAMN02598357		2007/05/01	US DOE Joint Genome Institute	ftp://ftp.ncbi.nlm.nih.gov/genomes/all/GCF/000/016/645/GCF_000016645.1_ASM1664v1	644736369	RS_GCF_000016645.1	Monoisolate	Complete Genome	Full	representative genome	Major	376686	986	Flavobacterium johnsoniae UW101	strain=UW101; ATCC 17061		Bacteria	Bacteroidetes	Flavobacteriia	Flavobacteriales	Flavobacteriaceae	Flavobacterium	Flavobacterium johnsoniae	True	Flavobacterium johnsoniae UW101	Eubacteria	Bacteroidetes	1.0	1.0	0.9	0.9	6096872	1	34.11	6096872	1	5199	1823863	88.14816843784813	99.65	0.14	0.0	354	yes	yes
G000016665	ASM1666v1	GCF_000016665.1	PRJNA224116	SAMN02598362		2007/06/04	US DOE Joint Genome Institute	ftp://ftp.ncbi.nlm.nih.gov/genomes/all/GCF/000/016/665/GCF_000016665.1_ASM1666v1	640427139	RS_GCF_000016665.1	Monoisolate	Complete Genome	Full	representative genome	Major	357808	357808	Roseiflexus sp. RS-1	strain=RS-1		Bacteria	Chloroflexi	Chloroflexia	Chloroflexales	Roseiflexaceae	Roseiflexus	Roseiflexus sp. RS-1	True	Roseiflexus sp. RS-1 ASM1666v1	Eubacteria	Chloroflexi	0.99	1.0	1.0	1.0	5801598	1	60.39	5801598	1	4990	1730882	87.90919329467502	99.69	1.83	0.0	349	yes	yes
G000016705	ASM1670v1	GCF_000016705.1	PRJNA224116	SAMN02598353		2007/05/07	US DOE Joint Genome Institute	ftp://ftp.ncbi.nlm.nih.gov/genomes/all/GCF/000/016/705/GCF_000016705.1_ASM1670v1	640427111	RS_GCF_000016705.1	Monoisolate	Complete Genome	Full	na	Major	216389	61435	Dehalococcoides mccartyi BAV1	strain=BAV1		Bacteria	Chloroflexi	Dehalococcoidia	Dehalococcoidales	Dehalococcoidaceae	Dehalococcoides	Dehalococcoides mccartyi	True	Dehalococcoides mccartyi BAV1	Eubacteria	Chloroflexi	0.97	1.0	1.0	1.0	1341892	1	47.17	1341892	1	1409	413813	90.8409171527962	99.01	0.0	0.0	258	yes	yes
G000016745	ASM1674v1	GCF_000016745.1	PRJNA224116	SAMN02598352		2007/05/11	US DOE Joint Genome Institute	ftp://ftp.ncbi.nlm.nih.gov/genomes/all/GCF/000/016/745/GCF_000016745.1_ASM1674v1	640427115	RS_GCF_000016745.1	Monoisolate	Complete Genome	Full	representative genome	Major	351605	351604	Geobacter uraniireducens Rf4	strain=Rf4		Bacteria	Proteobacteria	Deltaproteobacteria	Desulfuromonadales	Geobacteraceae	Geobacter	Geobacter uraniireducens	True	Geobacter uraniireducens Rf4	Eubacteria	Proteobacteria	0.99	1.0	1.0	1.0	5136364	1	54.24	5136364	1	4550	1531097	87.83285218882463	97.66	0.0	0.0	365	yes	yes
G000016765	ASM1676v1	GCF_000016765.1	PRJNA224116	SAMN02598383		2007/05/31	US DOE Joint Genome Institute	ftp://ftp.ncbi.nlm.nih.gov/genomes/all/GCF/000/016/765/GCF_000016765.1_ASM1676v1	640427144	RS_GCF_000016765.1	Monoisolate	Complete Genome	Full	representative genome	Major	392499	160791	Sphingomonas wittichii RW1	strain=RW1		Bacteria	Proteobacteria	Alphaproteobacteria	Sphingomonadales	Sphingomonadaceae	Sphingomonas	Sphingomonas wittichii	True	Sphingomonas wittichii RW1	Eubacteria	Proteobacteria	1.0	0.997	0.9	1.0	5915246	3	67.9	5382261	1	5464	1831322	91.21933390428732	99.1	1.81	0.0	357	yes	yes
G000016785	ASM1678v1	GCF_000016785.1	PRJNA224116	SAMN02598377		2007/05/18	US DOE Joint Genome Institute	ftp://ftp.ncbi.nlm.nih.gov/genomes/all/GCF/000/016/785/GCF_000016785.1_ASM1678v1	640427150	RS_GCF_000016785.1	Monoisolate	Complete Genome	Full	representative genome	Major	390874	93929	Thermotoga petrophila RKU-1	strain=RKU-1		Bacteria	Thermotogae	Thermotogae	Thermotogales	Thermotogaceae	Thermotoga	Thermotoga petrophila	True	Thermotoga petrophila RKU-1	Eubacteria	Bacteria	1.0	1.0	0.9	1.0	1823511	1	46.1	1823511	1	1811	590790	95.45470249425422	100.0	0.0	0.0	312	yes	yes
G000016825	ASM1682v1	GCF_000016825.1	PRJNA224116	SAMN02598351		2007/06/01	US DOE Joint Genome Institute	ftp://ftp.ncbi.nlm.nih.gov/genomes/all/GCF/000/016/825/GCF_000016825.1_ASM1682v1	640427118	RS_GCF_000016825.1	Monoisolate	Complete Genome	Full	representative genome	Major	557436	1598	Lactobacillus reuteri DSM 20016	strain=DSM 20016		Bacteria	Firmicutes	Bacilli	Lactobacillales	Lactobacillaceae	Lactobacillus	Lactobacillus reuteri	True	Lactobacillus reuteri DSM 20016 ASM1682v1	Eubacteria	Firmicutes	1.0	1.0	1.0	1.0	1999618	1	38.87	1999618	1	1983	589275	86.81813226326229	98.9	0.0	0.0	283	yes	yes
G000016885	ASM1688v1	GCF_000016885.1	PRJNA224116	SAMN02598345		2007/06/04	US DOE Joint Genome Institute	ftp://ftp.ncbi.nlm.nih.gov/genomes/all/GCF/000/016/885/GCF_000016885.1_ASM1688v1	640427134	RS_GCF_000016885.1	Monoisolate	Complete Genome	Full	na	Major	349106	349106	Psychrobacter sp. PRwf-1	strain=PRwf-1		Bacteria	Proteobacteria	Gammaproteobacteria	Pseudomonadales	Moraxellaceae	Psychrobacter	Psychrobacter sp. PRwf-1	True	Psychrobacter sp. PRwf-1 ASM1688v1	Eubacteria	Proteobacteria	1.0	0.993	0.9	1.0	2995049	3	44.84	2978976	1	2441	851130	83.73859659725099	99.93	0.0	0.0	352	yes	yes
G000016905	ASM1690v1	GCF_000016905.1	PRJNA224116	SAMN00623068		2007/06/26	US DOE Joint Genome Institute (JGI-PGF)	ftp://ftp.ncbi.nlm.nih.gov/genomes/all/GCF/000/016/905/GCF_000016905.1_ASM1690v1	640753057	RS_GCF_000016905.1	Monoisolate	Complete Genome	Full	representative genome	Major	391009	46541	Thermosipho melanesiensis BI429	strain=BI429		Bacteria	Thermotogae	Thermotogae	Thermotogales	Fervidobacteriaceae	Thermosipho	Thermosipho melanesiensis	True	Thermosipho melanesiensis BI429	Eubacteria	Bacteria	1.0	1.0	1.0	1.0	1915238	1	31.4	1915238	1	1929	602070	92.61047452066009	98.28	0.0	0.0	296	yes	yes
G000016985	ASM1698v1	GCF_000016985.1	PRJNA224116	SAMN02598282		2007/06/28	US DOE Joint Genome Institute	ftp://ftp.ncbi.nlm.nih.gov/genomes/all/GCF/000/016/985/GCF_000016985.1_ASM1698v1	640753002	RS_GCF_000016985.1	Monoisolate	Complete Genome	Full	representative genome	Major	293826	208226	Alkaliphilus metalliredigens QYMF	strain=QYMF		Bacteria	Firmicutes	Clostridia	Clostridiales	Clostridiaceae	Alkaliphilus	Alkaliphilus metalliredigens	True	Alkaliphilus metalliredigens QYMF	Eubacteria	Firmicutes	1.0	1.0	1.0	1.0	4929566	1	36.82	4929566	1	4823	1410001	84.2598922501494	99.29	2.13	25.0	363	yes	yes
G000017005	ASM1700v1	GCF_000017005.1	PRJNA224116	SAMN02603977		2007/09/11	TIGR	ftp://ftp.ncbi.nlm.nih.gov/genomes/all/GCF/000/017/005/GCF_000017005.1_ASM1700v1	640753055	RS_GCF_000017005.1	Monoisolate	Complete Genome	Full	representative genome	Major	467705	1302	Streptococcus gordonii str. Challis substr. CH1	strain=Challis substr. CH1		Bacteria	Firmicutes	Bacilli	Lactobacillales	Streptococcaceae	Streptococcus	Streptococcus gordonii	True	Streptococcus gordonii str. Challis substr. CH1	Eubacteria	Firmicutes	1.0	1.0	1.0	1.0	2196662	1	40.51	2196662	1	2055	661979	88.78990031238307	100.0	0.0	0.0	307	yes	yes
G000017045	ASM1704v1	GCF_000017045.1	PRJNA58931	SAMN02603534		2007/07/20	Los Alamos National Laboratory	ftp://ftp.ncbi.nlm.nih.gov/genomes/all/GCF/000/017/045/GCF_000017045.1_ASM1704v1	640753018	RS_GCF_000017045.1	Monoisolate	Complete Genome	Full	reference genome	Major	441771	1491	Clostridium botulinum A str. Hall	strain=Hall		Bacteria	Firmicutes	Clostridia	Clostridiales	Clostridiaceae	Clostridium	Clostridium botulinum	True	Clostridium botulinum A str. Hall	Eubacteria	Firmicutes	1.0	1.0	1.0	1.0	3760560	1	28.18	3760560	1	3397	1039323	81.4228731890995	99.31	0.0	0.0	328	yes	yes
G000017105	ASM1710v1	GCF_000017105.1	PRJNA224116	SAMN02603436		2007/08/01	J. Craig Venter Institute	ftp://ftp.ncbi.nlm.nih.gov/genomes/all/GCF/000/017/105/GCF_000017105.1_ASM1710v1	640753021	RS_GCF_000017105.1	Monoisolate	Complete Genome	Full	representative genome	Major	434922	777	Coxiella burnetii Dugway 5J108-111	strain=Dugway 5J108-111		Bacteria	Proteobacteria	Gammaproteobacteria	Legionellales	Coxiellaceae	Coxiella	Coxiella burnetii	True	Coxiella burnetii Dugway 5J108-111	Eubacteria	Proteobacteria	1.0	0.996	0.9	1.0	2212937	2	42.37	2158758	1	2111	668282	88.97442629410598	100.0	0.0	0.0	306	yes	yes
G000017145	ASM1714v1	GCF_000017145.1	PRJNA58549	SAMN02598363		2007/06/29	US DOE Joint Genome Institute	ftp://ftp.ncbi.nlm.nih.gov/genomes/all/GCF/000/017/145/GCF_000017145.1_ASM1714v1	640753051	RS_GCF_000017145.1	Monoisolate	Complete Genome	Full	reference genome	Major	366394	110321	Sinorhizobium medicae WSM419	strain=WSM419		Bacteria	Proteobacteria	Alphaproteobacteria	Rhizobiales	Rhizobiaceae	Sinorhizobium	Sinorhizobium medicae	True	Sinorhizobium medicae WSM419	Eubacteria	Proteobacteria	1.0	0.996	0.9	1.0	6817576	4	61.15	3781904	1	6494	2012062	86.94780960270924	99.16	0.0	0.0	371	yes	yes
G000017165	ASM1716v1	GCF_000017165.1	PRJNA224116	SAMN02598403		2007/06/29	US DOE Joint Genome Institute (JGI-PGF)	ftp://ftp.ncbi.nlm.nih.gov/genomes/all/GCF/000/017/165/GCF_000017165.1_ASM1716v1	640753036	RS_GCF_000017165.1	Monoisolate	Complete Genome	Full	representative genome	Major	406327	2187	Methanococcus vannielii SB	strain=SB		Archaea	Euryarchaeota	Methanococci	Methanococcales	Methanococcaceae	Methanococcus	Methanococcus vannielii	True	Methanococcus vannielii SB	Archaea	Euryarchaeota	1.0	1.0	0.9	0.9	1720048	1	31.33	1720048	1	1746	507401	86.89867957173288	99.5	0.0	0.0	187	yes	yes
G000017185	ASM1718v1	GCF_000017185.1	PRJNA224116	SAMN00623051		2007/06/29	US DOE Joint Genome Institute (JGI-PGF)	ftp://ftp.ncbi.nlm.nih.gov/genomes/all/GCF/000/017/185/GCF_000017185.1_ASM1718v1	640753034	RS_GCF_000017185.1	Monoisolate	Complete Genome	Full	representative genome	Major	419665	42879	Methanococcus aeolicus Nankai-3			Archaea	Euryarchaeota	Methanococci	Methanococcales	Methanococcaceae	Methanococcus	Methanococcus aeolicus	True	Methanococcus aeolicus Nankai-3	Archaea	Euryarchaeota	0.98	1.0	0.9	1.0	1569500	1	30.04	1569500	1	1525	452970	85.02070723160242	99.03	0.0	0.0	170	no	yes
G000017225	ASM1722v1	GCF_000017225.1	PRJNA224116	SAMN00000031		2007/06/29	US DOE Joint Genome Institute (JGI-PGF)	ftp://ftp.ncbi.nlm.nih.gov/genomes/all/GCF/000/017/225/GCF_000017225.1_ASM1722v1	640753035	RS_GCF_000017225.1	Multispecies	Complete Genome	Full	representative genome	Major	426368	39152	Methanococcus maripaludis C7	strain=C7		Archaea	Euryarchaeota	Methanococci	Methanococcales	Methanococcaceae	Methanococcus	Methanococcus maripaludis	True	Methanococcus maripaludis C7	Archaea	Euryarchaeota	1.0	1.0	1.0	1.0	1772694	1	33.28	1772694	1	1833	530127	88.09168418238004	99.5	0.0	0.0	179	no	yes
G000017245	ASM1724v1	GCF_000017245.1	PRJNA224116	SAMN02598296		2007/07/05	US DOE Joint Genome Institute	ftp://ftp.ncbi.nlm.nih.gov/genomes/all/GCF/000/017/245/GCF_000017245.1_ASM1724v1	640753001	RS_GCF_000017245.1	Monoisolate	Complete Genome	Full	representative genome	Major	339671	67854	Actinobacillus succinogenes 130Z	strain=130Z		Bacteria	Proteobacteria	Gammaproteobacteria	Pasteurellales	Pasteurellaceae	Actinobacillus	Actinobacillus succinogenes	True	Actinobacillus succinogenes 130Z	Eubacteria	Proteobacteria	1.0	1.0	1.0	1.0	2319663	1	44.92	2319663	1	2138	698663	88.74267512134307	100.0	0.0	0.0	330	yes	yes
G000017265	ASM1726v1	GCF_000017265.1	PRJNA224116	SAMN02603048		2008/08/18	Cancer Institute, The Second Affiliated Hospital, Zhejiang University Medical School	ftp://ftp.ncbi.nlm.nih.gov/genomes/all/GCF/000/017/265/GCF_000017265.1_ASM1726v1	642555147	RS_GCF_000017265.1	Monoisolate	Complete Genome	Full	representative genome	Major	450851	284016	Phenylobacterium zucineum HLK1	strain=HLK1		Bacteria	Proteobacteria	Alphaproteobacteria	Caulobacterales	Caulobacteraceae	Phenylobacterium	Phenylobacterium zucineum	True	Phenylobacterium zucineum HLK1	Eubacteria	Proteobacteria	1.0	0.998	0.9	1.0	4379231	2	71.1	3996255	1	4273	1358428	91.39145662788741	100.0	0.0	0.0	360	yes	yes
G000017305	ASM1730v1	GCF_000017305.1	PRJNA224116	SAMN02598259		2008/08/14	US DOE Joint Genome Institute	ftp://ftp.ncbi.nlm.nih.gov/genomes/all/GCF/000/017/305/GCF_000017305.1_ASM1730v1	640753031	RS_GCF_000017305.1	Monoisolate	Complete Genome	Full	representative genome	Major	266940	131568	Kineococcus radiotolerans SRS30216 = ATCC BAA-149	strain=SRS30216		Bacteria	Actinobacteria	Actinobacteria	Kineosporiales	Kineosporiaceae	Kineococcus	Kineococcus radiotolerans	True	Kineococcus radiotolerans SRS30216 = ATCC BAA-149 SRS30216	Eubacteria	Actinobacteria	1.0	0.996	1.0	1.0	4956672	3	74.25	4761183	1	4708	1504760	89.44265426479703	99.19	0.54	0.0	343	yes	yes
G000017405	ASM1740v1	GCF_000017405.1	PRJNA224116	SAMN02598421		2007/07/12	US DOE Joint Genome Institute	ftp://ftp.ncbi.nlm.nih.gov/genomes/all/GCF/000/017/405/GCF_000017405.1_ASM1740v1	640753038	RS_GCF_000017405.1	Monoisolate	Complete Genome	Full	representative genome	Major	439375	529	Ochrobactrum anthropi ATCC 49188	strain=ATCC 49188		Bacteria	Proteobacteria	Alphaproteobacteria	Rhizobiales	Brucellaceae	Ochrobactrum	Ochrobactrum anthropi	True	Ochrobactrum anthropi ATCC 49188	Eubacteria	Proteobacteria	1.0	0.99	1.0	1.0	5205777	6	56.13	2887297	1	5012	1559477	88.25748778712573	100.0	0.0	0.0	361	yes	yes
G000017425	ASM1742v1	GCF_000017425.1	PRJNA224116	SAMN02598310		2007/07/17	US DOE Joint Genome Institute	ftp://ftp.ncbi.nlm.nih.gov/genomes/all/GCF/000/017/425/GCF_000017425.1_ASM1742v1	640753006	RS_GCF_000017425.1	Monoisolate	Complete Genome	Full	representative genome	Major	315749	580165	Bacillus cytotoxicus NVH 391-98	strain=NVH 391-98		Bacteria	Firmicutes	Bacilli	Bacillales	Bacillaceae	Bacillus	Bacillus cytotoxicus	True	Bacillus cytotoxicus NVH 391-98	Eubacteria	Firmicutes	0.96	0.998	1.0	1.0	4094159	2	35.87	4087024	1	4102	1132349	81.4655952541169	98.85	0.0	0.0	374	yes	yes
G000017465	ASM1746v2	GCF_000017465.2	PRJNA224116	SAMN02604055		2016/09/09	TIGR	ftp://ftp.ncbi.nlm.nih.gov/genomes/all/GCF/000/017/465/GCF_000017465.2_ASM1746v2	640753010	RS_GCF_000017465.2	Monoisolate	Complete Genome	Full	representative genome	Major	360105	200	Campylobacter curvus 525.92	strain=525.92		Bacteria	Proteobacteria	Epsilonproteobacteria	Campylobacterales	Campylobacteraceae	Campylobacter	Campylobacter curvus	True	Campylobacter curvus 525.92	Eubacteria	Proteobacteria	1.0	1.0	0.9	1.0	1971270	1	44.54	1971270	1	1943	610581	91.25386172366038	99.88	0.0	0.0	309	yes	yes
G000017505	ASM1750v1	GCF_000017505.1	PRJNA224116	SAMN02598401		2007/07/17	US DOE Joint Genome Institute (JGI-PGF)	ftp://ftp.ncbi.nlm.nih.gov/genomes/all/GCF/000/017/505/GCF_000017505.1_ASM1750v1	640753003	RS_GCF_000017505.1	Monoisolate	Complete Genome	Full	representative genome	Major	404589	404589	Anaeromyxobacter sp. Fw109-5	strain=Fw109-5		Bacteria	Proteobacteria	Deltaproteobacteria	Myxococcales	Anaeromyxobacteraceae	Anaeromyxobacter	Anaeromyxobacter sp. Fw109-5	True	Anaeromyxobacter sp. Fw109-5 ASM1750v1	Eubacteria	Proteobacteria	0.99	1.0	1.0	1.0	5277990	1	73.53	5277990	1	4602	1612070	89.9986926841468	99.35	0.65	0.0	370	yes	yes
G000017545	ASM1754v1	GCF_000017545.1	PRJNA224116	SAMN00623043		2007/07/30	US DOE Joint Genome Institute	ftp://ftp.ncbi.nlm.nih.gov/genomes/all/GCF/000/017/545/GCF_000017545.1_ASM1754v1	640753026	RS_GCF_000017545.1	Monoisolate	Complete Genome	Full	representative genome	Major	381764	2424	Fervidobacterium nodosum Rt17-B1	strain=Rt17-B1		Bacteria	Thermotogae	Thermotogae	Thermotogales	Fervidobacteriaceae	Fervidobacterium	Fervidobacterium nodosum	True	Fervidobacterium nodosum Rt17-B1	Eubacteria	Bacteria	1.0	1.0	1.0	1.0	1948941	1	34.99	1948941	1	1829	606859	91.74536325111944	98.25	0.0	0.0	289	yes	yes
G000017565	ASM1756v1	GCF_000017565.1	PRJNA224116	SAMN00623055		2007/07/30	US DOE Joint Genome Institute (JGI-PGF)	ftp://ftp.ncbi.nlm.nih.gov/genomes/all/GCF/000/017/565/GCF_000017565.1_ASM1756v1	640753040	RS_GCF_000017565.1	Monoisolate	Complete Genome	Full	representative genome	Major	402881	256618	Parvibaculum lavamentivorans DS-1	strain=DS-1		Bacteria	Proteobacteria	Alphaproteobacteria	Rhizobiales	Rhodobiaceae	Parvibaculum	Parvibaculum lavamentivorans	True	Parvibaculum lavamentivorans DS-1	Eubacteria	Proteobacteria	1.0	1.0	0.9	1.0	3914745	1	62.33	3914745	1	3703	1200531	90.354467532368	100.0	0.0	0.0	360	yes	yes
G000017585	ASM1758v1	GCF_000017585.1	PRJNA224116	SAMN02603439		2007/07/25	J. Craig Venter Institute	ftp://ftp.ncbi.nlm.nih.gov/genomes/all/GCF/000/017/585/GCF_000017585.1_ASM1758v1	640753011	RS_GCF_000017585.1	Monoisolate	Complete Genome	Full	representative genome	Major	360107	76517	Campylobacter hominis ATCC BAA-381	strain=ATCC BAA-381		Bacteria	Proteobacteria	Epsilonproteobacteria	Campylobacterales	Campylobacteraceae	Campylobacter	Campylobacter hominis	True	Campylobacter hominis ATCC BAA-381	Eubacteria	Proteobacteria	1.0	0.9940000000000001	1.0	1.0	1714951	2	31.74	1711273	1	1637	506969	87.08995184118963	99.88	1.48	50.0	297	yes	yes
G000017625	ASM1762v1	GCF_000017625.1	PRJNA224116	SAMN02598409		2007/07/26	US DOE Joint Genome Institute	ftp://ftp.ncbi.nlm.nih.gov/genomes/all/GCF/000/017/625/GCF_000017625.1_ASM1762v1	640753014	RS_GCF_000017625.1	Monoisolate	Complete Genome	Full	representative genome	Major	456442	358766	Methanoregula boonei 6A8	strain=6A8		Archaea	Euryarchaeota	Methanomicrobia	Methanomicrobiales	Methanoregulaceae	Methanoregula	Methanoregula boonei	True	Methanoregula boonei 6A8	Archaea	Euryarchaeota	1.0	1.0	0.8	0.9	2542943	1	54.51	2542943	1	2527	750531	86.94473293345546	99.54	1.31	0.0	206	no	yes
G000017645	ASM1764v1	GCF_000017645.1	PRJNA224116	SAMN02598342		2007/07/30	US DOE Joint Genome Institute	ftp://ftp.ncbi.nlm.nih.gov/genomes/all/GCF/000/017/645/GCF_000017645.1_ASM1764v1	640753059	RS_GCF_000017645.1	Monoisolate	Complete Genome	Full	representative genome	Major	78245	280	Xanthobacter autotrophicus Py2	strain=Py2		Bacteria	Proteobacteria	Alphaproteobacteria	Rhizobiales	Xanthobacteraceae	Xanthobacter	Xanthobacter autotrophicus	True	Xanthobacter autotrophicus Py2	Eubacteria	Proteobacteria	1.0	0.998	0.9	1.0	5625098	2	67.35	5308934	1	5177	1675589	87.76423095206519	100.0	0.32	0.0	360	yes	yes
G000017685	ASM1768v1	GCF_000017685.1	PRJNA224116	SAMN02603347		2008/02/13	Institut Pasteur	ftp://ftp.ncbi.nlm.nih.gov/genomes/all/GCF/000/017/685/GCF_000017685.1_ASM1768v1	642555137	RS_GCF_000017685.1	Monoisolate	Complete Genome	Full	representative genome	Major	456481	172	Leptospira biflexa serovar Patoc strain 'Patoc 1 (Paris)'	strain='Patoc 1 (Paris)		Bacteria	Spirochaetes	Spirochaetia		Leptospiraceae	Leptospira	Leptospira biflexa	True	Leptospira biflexa serovar Patoc strain 'Patoc 1 (Paris)' 'Patoc 1 (Paris)	Eubacteria	Spirochaetes	0.98	0.995	1.0	1.0	3951448	3	38.89	3599677	1	3693	1251261	93.30270827301788	100.0	0.0	0.0	349	yes	yes
G000017705	ASM1770v1	GCF_000017705.1	PRJNA224116	SAMN02603960		2007/08/28	The Vibrio harveyi Genome Sequencing Project	ftp://ftp.ncbi.nlm.nih.gov/genomes/all/GCF/000/017/705/GCF_000017705.1_ASM1770v1	640753058	RS_GCF_000017705.1	Monoisolate	Complete Genome	Full	representative genome	Major	338187	680	Vibrio campbellii ATCC BAA-1116	strain=ATCC BAA-1116; BB120		Bacteria	Proteobacteria	Gammaproteobacteria	Vibrionales	Vibrionaceae	Vibrio	Vibrio campbellii	True	Vibrio campbellii ATCC BAA-1116 ASM1770v1	Eubacteria	Proteobacteria	1.0	0.997	1.0	1.0	6058377	3	45.42	3765351	1	5638	1752215	85.212079076624	99.73	0.09	0.0	369	yes	yes
G000017785	ASM1778v1	GCF_000017785.1	PRJNA224116	SAMN02603037		2007/08/23	BioHealthBase	ftp://ftp.ncbi.nlm.nih.gov/genomes/all/GCF/000/017/785/GCF_000017785.1_ASM1778v1	640753028	RS_GCF_000017785.1	Monoisolate	Complete Genome	Full	na	Major	458234	263	Francisella tularensis subsp. holarctica FTNF002-00	strain=FTNF002-00		Bacteria	Proteobacteria	Gammaproteobacteria	Thiotrichales	Francisellaceae	Francisella	Francisella tularensis	True	Francisella tularensis subsp. holarctica FTNF002-00	Eubacteria	Proteobacteria	0.97	1.0	0.9	1.0	1890909	1	32.16	1890909	1	2097	569578	88.72589849643742	99.82	0.0	0.0	311	yes	yes
G000017805	ASM1780v1	GCF_000017805.1	PRJNA224116	SAMN02598306		2007/08/23	US DOE Joint Genome Institute	ftp://ftp.ncbi.nlm.nih.gov/genomes/all/GCF/000/017/805/GCF_000017805.1_ASM1780v1	640753047	RS_GCF_000017805.1	Monoisolate	Complete Genome	Full	representative genome	Major	383372	120962	Roseiflexus castenholzii DSM 13941	strain=DSM 13941		Bacteria	Chloroflexi	Chloroflexia	Chloroflexales	Roseiflexaceae	Roseiflexus	Roseiflexus castenholzii	True	Roseiflexus castenholzii DSM 13941	Eubacteria	Chloroflexi	1.0	1.0	1.0	1.0	5723298	1	60.69	5723298	1	4907	1677890	86.3837074358176	99.69	0.0	0.0	347	yes	yes
G000017845	ASM1784v1	GCF_000017845.1	PRJNA224116	SAMN02604312		2008/04/01	Washington University (WashU)	ftp://ftp.ncbi.nlm.nih.gov/genomes/all/GCF/000/017/845/GCF_000017845.1_ASM1784v1	641522622	RS_GCF_000017845.1	Monoisolate	Complete Genome	Full	representative genome	Major	43989	43989	Cyanothece sp. ATCC 51142	strain=ATCC 51142		Bacteria	Cyanobacteria		Oscillatoriales	Cyanothecaceae	Cyanothece	Cyanothece sp. ATCC 51142	True	Cyanothece sp. ATCC 51142 ASM1784v1	Eubacteria	Cyanobacteria	1.0	0.991	0.9	1.0	5460377	6	37.94	4934271	1	5091	1593604	85.98137088336574	99.96	0.0	0.0	357	yes	yes
G000017865	ASM1786v1	GCF_000017865.1	PRJNA224116	SAMN02598331		2007/09/18	US DOE Joint Genome Institute	ftp://ftp.ncbi.nlm.nih.gov/genomes/all/GCF/000/017/865/GCF_000017865.1_ASM1786v1	641228511	RS_GCF_000017865.1	Monoisolate	Complete Genome	Full	representative genome	Major	416591	177758	Pseudothermotoga lettingae TMO	strain=TMO		Bacteria	Thermotogae	Thermotogae	Thermotogales	Thermotogaceae	Pseudothermotoga	Pseudothermotoga lettingae	True	Pseudothermotoga lettingae TMO	Eubacteria	Bacteria	1.0	1.0	0.9	1.0	2135342	1	38.7	2135342	1	2084	686778	94.76556916877952	100.0	0.0	0.0	301	yes	yes
G000017945	ASM1794v1	GCF_000017945.1	PRJNA224116	SAMN02598324		2007/08/29	US DOE Joint Genome Institute	ftp://ftp.ncbi.nlm.nih.gov/genomes/all/GCF/000/017/945/GCF_000017945.1_ASM1794v1	640753029	RS_GCF_000017945.1	Monoisolate	Complete Genome	Full	representative genome	Major	453591	160233	Ignicoccus hospitalis KIN4/I	strain=KIN4/I		Archaea	Crenarchaeota	Thermoprotei	Desulfurococcales	Desulfurococcaceae	Ignicoccus	Ignicoccus hospitalis	True	Ignicoccus hospitalis KIN4/I	Archaea	Crenarchaeota	0.98	1.0	1.0	0.9	1297538	1	56.52	1297538	1	1490	411120	93.32489684309823	99.37	0.84	0.0	156	no	yes
G000018025	ASM1802v1	GCF_000018025.1	PRJNA224116	SAMN02598412		2007/09/18	US DOE Joint Genome Institute (JGI-PGF)	ftp://ftp.ncbi.nlm.nih.gov/genomes/all/GCF/000/018/025/GCF_000018025.1_ASM1802v1	640753050	RS_GCF_000018025.1	Monoisolate	Complete Genome	Full	representative genome	Major	425104	271097	Shewanella sediminis HAW-EB3	strain=HAW-EB3		Bacteria	Proteobacteria	Gammaproteobacteria	Alteromonadales	Shewanellaceae	Shewanella	Shewanella sediminis	True	Shewanella sediminis HAW-EB3	Eubacteria	Proteobacteria	1.0	1.0	1.0	1.0	5517674	1	46.08	5517674	1	4655	1568399	83.7540420111808	99.84	0.0	0.0	365	yes	yes
G000018105	ASM1810v1	GCF_000018105.1	PRJNA224116	SAMN02604308		2007/10/16	Washington University	ftp://ftp.ncbi.nlm.nih.gov/genomes/all/GCF/000/018/105/GCF_000018105.1_ASM1810v1	641228474	RS_GCF_000018105.1	Monoisolate	Complete Genome	Full	representative genome	Major	329726	155978	Acaryochloris marina MBIC11017	strain=MBIC11017		Bacteria	Cyanobacteria		Synechococcales	Acaryochloridaceae	Acaryochloris	Acaryochloris marina	True	Acaryochloris marina MBIC11017	Eubacteria	Cyanobacteria	1.0	0.9890000000000001	0.9	1.0	8361599	10	46.96	6503724	1	7769	2386976	84.1003257869697	99.53	5.07	51.16	358	yes	yes
G000018145	ASM1814v1	GCF_000018145.1	PRJNA224116	SAMN02598387		2007/10/05	US DOE Joint Genome Institute	ftp://ftp.ncbi.nlm.nih.gov/genomes/all/GCF/000/018/145/GCF_000018145.1_ASM1814v1	2501004205	RS_GCF_000018145.1	Monoisolate	Complete Genome	Full	representative genome	Major	398580	215813	Dinoroseobacter shibae DFL 12 = DSM 16493	strain=DFL 12		Bacteria	Proteobacteria	Alphaproteobacteria	Rhodobacterales	Rhodobacteraceae	Dinoroseobacter	Dinoroseobacter shibae	True	Dinoroseobacter shibae DFL 12 = DSM 16493 DFL 12	Eubacteria	Proteobacteria	1.0	0.9890000000000001	1.0	0.9	4417868	6	65.52	3789584	1	4283	1351471	90.12736460211124	99.09	0.56	0.0	361	yes	yes
G000018205	ASM1820v1	GCF_000018205.1	PRJNA224116	SAMN02604084		2007/10/02	Univ. Iowa	ftp://ftp.ncbi.nlm.nih.gov/genomes/all/GCF/000/018/205/GCF_000018205.1_ASM1820v1	640753043	RS_GCF_000018205.1	Monoisolate	Complete Genome	Full	representative genome	Major	293614	786	Rickettsia akari str. Hartford	strain=Hartford		Bacteria	Proteobacteria	Alphaproteobacteria	Rickettsiales	Rickettsiaceae	Rickettsia	Rickettsia akari	True	Rickettsia akari str. Hartford	Eubacteria	Proteobacteria	0.98	1.0	0.9	1.0	1231060	1	32.33	1231060	1	1313	328211	78.52038081003363	100.0	0.0	0.0	218	yes	yes
G000018245	ASM1824v1	GCF_000018245.1	PRJNA224116	SAMN02604191		2007/10/02	University of Iowa	ftp://ftp.ncbi.nlm.nih.gov/genomes/all/GCF/000/018/245/GCF_000018245.1_ASM1824v1	640753044	RS_GCF_000018245.1	Monoisolate	Complete Genome	Full	na	Major	391896	33990	Rickettsia bellii OSU 85-389	strain=OSU 85-389		Bacteria	Proteobacteria	Alphaproteobacteria	Rickettsiales	Rickettsiaceae	Rickettsia	Rickettsia bellii	True	Rickettsia bellii OSU 85-389	Eubacteria	Proteobacteria	0.99	1.0	0.9	1.0	1528980	1	31.63	1528980	1	1572	447118	86.13860220539183	99.04	0.0	0.0	219	yes	yes
G000018265	ASM1826v1	GCF_000018265.1	PRJNA224116	SAMN02598378		2007/10/05	US DOE Joint Genome Institute	ftp://ftp.ncbi.nlm.nih.gov/genomes/all/GCF/000/018/265/GCF_000018265.1_ASM1826v1	641228504	RS_GCF_000018265.1	Monoisolate	Complete Genome	Full	representative genome	Major	391037	168697	Salinispora arenicola CNS-205	strain=CNS-205		Bacteria	Actinobacteria	Actinobacteria	Micromonosporales	Micromonosporaceae	Salinispora	Salinispora arenicola	True	Salinispora arenicola CNS-205	Eubacteria	Actinobacteria	1.0	1.0	1.0	1.0	5786361	1	69.52	5786361	1	5095	1717031	87.43236033838883	99.39	0.12	0.0	350	yes	yes
G000018285	ASM1828v1	GCF_000018285.1	PRJNA224116	SAMN02598386		2007/10/04	US DOE Joint Genome Institute	ftp://ftp.ncbi.nlm.nih.gov/genomes/all/GCF/000/018/285/GCF_000018285.1_ASM1828v1	641228508	RS_GCF_000018285.1	Monoisolate	Complete Genome	Full	representative genome	Major	398579	70864	Shewanella pealeana ATCC 700345	strain=ATCC 700345		Bacteria	Proteobacteria	Gammaproteobacteria	Alteromonadales	Shewanellaceae	Shewanella	Shewanella pealeana	True	Shewanella pealeana ATCC 700345	Eubacteria	Proteobacteria	1.0	1.0	1.0	1.0	5174581	1	44.66	5174581	1	4369	1474473	83.95804413922596	99.68	0.04	0.0	364	yes	yes
G000018305	ASM1830v1	GCF_000018305.1	PRJNA224116	SAMN00623034		2007/10/05	US DOE Joint Genome Institute (JGI-PGF)	ftp://ftp.ncbi.nlm.nih.gov/genomes/all/GCF/000/018/305/GCF_000018305.1_ASM1830v1	641228483	RS_GCF_000018305.1	Monoisolate	Complete Genome	Full	representative genome	Major	397948	76887	Caldivirga maquilingensis IC-167			Archaea	Crenarchaeota	Thermoprotei	Thermoproteales	Thermoproteaceae	Caldivirga	Caldivirga maquilingensis	True	Caldivirga maquilingensis IC-167	Archaea	Crenarchaeota	0.98	1.0	0.9	0.9	2077567	1	43.1	2077567	1	2077	625617	88.7151172501296	99.26	0.0	0.0	171	no	yes
G000018325	ASM1832v1	GCF_000018325.1	PRJNA224116	SAMN00623039		2007/10/11	US DOE Joint Genome Institute	ftp://ftp.ncbi.nlm.nih.gov/genomes/all/GCF/000/018/325/GCF_000018325.1_ASM1832v1	641228475	RS_GCF_000018325.1	Monoisolate	Complete Genome	Full	representative genome	Major	350688	461876	Alkaliphilus oremlandii OhILAs	strain=OhILAs		Bacteria	Firmicutes	Clostridia	Clostridiales	Clostridiaceae	Alkaliphilus	Alkaliphilus oremlandii	True	Alkaliphilus oremlandii OhILAs	Eubacteria	Firmicutes	1.0	1.0	1.0	1.0	3123558	1	36.26	3123558	1	2980	905716	85.42460232849847	98.58	0.95	0.0	313	yes	yes
G000018365	ASM1836v1	GCF_000018365.1	PRJNA224116	SAMN02603476		2008/11/06	Korea Ocean Research & Development Institute	ftp://ftp.ncbi.nlm.nih.gov/genomes/all/GCF/000/018/365/GCF_000018365.1_ASM1836v1	643348580	RS_GCF_000018365.1	Monoisolate	Complete Genome	Full	representative genome	Major	523850	342948	Thermococcus onnurineus NA1	strain=NA1		Archaea	Euryarchaeota	Thermococci	Thermococcales	Thermococcaceae	Thermococcus	Thermococcus onnurineus	True	Thermococcus onnurineus NA1	Archaea	Euryarchaeota	1.0	1.0	0.9	1.0	1847607	1	51.27	1847607	1	1998	570735	90.99370158264176	97.52	0.0	0.0	164	no	yes
G000018405	ASM1840v1	GCF_000018405.1	PRJNA224116	SAMN00623035		2007/10/19	US DOE Joint Genome Institute (JGI-PGF)	ftp://ftp.ncbi.nlm.nih.gov/genomes/all/GCF/000/018/405/GCF_000018405.1_ASM1840v1	2503692001	RS_GCF_000018405.1	Monoisolate	Complete Genome	Full	representative genome	Major	96561	181663	Desulfococcus oleovorans Hxd3	strain=Hxd3		Bacteria	Proteobacteria	Deltaproteobacteria	Desulfobacterales	Desulfobacteraceae	Desulfococcus	Desulfococcus oleovorans	True	Desulfococcus oleovorans Hxd3	Eubacteria	Proteobacteria	0.99	1.0	1.0	1.0	3944167	1	56.17	3944167	1	3315	1186009	88.60798744069407	99.35	0.65	0.0	331	yes	yes
G000018425	ASM1842v1	GCF_000018425.1	PRJNA224116	SAMN02598442		2008/03/06	US DOE Joint Genome Institute (JGI-PGF)	ftp://ftp.ncbi.nlm.nih.gov/genomes/all/GCF/000/018/425/GCF_000018425.1_ASM1842v1	641522610	RS_GCF_000018425.1	Monoisolate	Complete Genome	Full	representative genome	Major	477974	471827	Candidatus Desulforudis audaxviator MP104C	strain=MP104C		Bacteria	Firmicutes	Clostridia	Clostridiales	Peptococcaceae	Candidatus Desulforudis	Candidatus Desulforudis audaxviator	True	Candidatus Desulforudis audaxviator MP104C	Eubacteria	Firmicutes	0.96	1.0	0.9	1.0	2349476	1	60.85	2349476	1	2301	693960	87.01276369709672	98.09	0.32	0.0	318	yes	yes
G000018465	ASM1846v1	GCA_000018465.1	PRJNA19265	SAMN00000032		2007/11/15	US DOE Joint Genome Institute (JGI-PGF)	ftp://ftp.ncbi.nlm.nih.gov/genomes/all/GCA/000/018/465/GCA_000018465.1_ASM1846v1	641228499	GB_GCA_000018465.1	Multispecies	Complete Genome	Full	na	Major	436308	338192	Nitrosopumilus maritimus SCM1	strain=SCM1		Archaea	Thaumarchaeota		Nitrosopumilales	Nitrosopumilaceae	Nitrosopumilus	Nitrosopumilus maritimus	True	Nitrosopumilus maritimus SCM1	Archaea	TACK	0.99	1.0	0.8	0.6	1645259	1	34.17	1645259	1	1947	514794	92.15315035505049	100.0	0.97	0.0	185	no	yes
G000018485	ASM1848v1	GCF_000018485.1	PRJNA224116	SAMN02598423		2007/11/13	US DOE Joint Genome Institute	ftp://ftp.ncbi.nlm.nih.gov/genomes/all/GCF/000/018/485/GCF_000018485.1_ASM1848v1	641228496	RS_GCF_000018485.1	Monoisolate	Complete Genome	Full	na	Major	444158	39152	Methanococcus maripaludis C6	strain=C6		Archaea	Euryarchaeota	Methanococci	Methanococcales	Methanococcaceae	Methanococcus	Methanococcus maripaludis	True	Methanococcus maripaludis C6	Archaea	Euryarchaeota	1.0	1.0	1.0	0.9	1744193	1	33.42	1744193	1	1869	523076	88.33471983891691	99.98	0.0	0.0	181	no	yes
G000018545	ASM1854v1	GCF_000018545.1	PRJNA59081	SAMN02603283		2009/04/22	Goettingen Genomics Laboratory	ftp://ftp.ncbi.nlm.nih.gov/genomes/all/GCF/000/018/545/GCF_000018545.1_ASM1854v1	643692032	RS_GCF_000018545.1	Monoisolate	Complete Genome	Full	reference genome	Major	394	380	Sinorhizobium fredii NGR234	strain=NGR234		Bacteria	Proteobacteria	Alphaproteobacteria	Rhizobiales	Rhizobiaceae	Sinorhizobium	Sinorhizobium fredii	True	Sinorhizobium fredii NGR234	Eubacteria	Proteobacteria	1.0	0.997	0.8	1.0	6891900	3	62.42	3925702	1	6413	2015527	86.16158098637531	100.0	0.0	0.0	375	yes	yes
G000018565	ASM1856v1	GCA_000018565.1	PRJNA16523	SAMN00623048		2007/11/13	US DOE Joint Genome Institute	ftp://ftp.ncbi.nlm.nih.gov/genomes/all/GCA/000/018/565/GCA_000018565.1_ASM1856v1	2508501111	GB_GCA_000018565.1	Monoisolate	Complete Genome	Full	na	Major	316274	65	Herpetosiphon aurantiacus DSM 785			Bacteria	Chloroflexi	Chloroflexia	Herpetosiphonales	Herpetosiphonaceae	Herpetosiphon	Herpetosiphon aurantiacus	True	Herpetosiphon aurantiacus DSM 785	Eubacteria	Chloroflexi	1.0	0.997	0.9	1.0	6785430	3	50.9	6346587	1	5617	2044380	88.78438065089463	98.18	1.82	0.0	360	yes	yes
G000018605	ASM1860v1	GCF_000018605.1	PRJNA224116	SAMN00623056		2007/11/16	US DOE Joint Genome Institute (JGI-PGF)	ftp://ftp.ncbi.nlm.nih.gov/genomes/all/GCF/000/018/605/GCF_000018605.1_ASM1860v1	641228500	RS_GCF_000018605.1	Monoisolate	Complete Genome	Full	representative genome	Major	403833	69499	Petrotoga mobilis SJ95	strain=SJ95		Bacteria	Thermotogae	Thermotogae	Petrotogales		Petrotoga	Petrotoga mobilis	True	Petrotoga mobilis SJ95	Eubacteria	Bacteria	1.0	1.0	1.0	1.0	2169548	1	34.12	2169548	1	1986	666451	90.51074232973872	96.55	0.0	0.0	326	yes	yes
G000018665	ASM1866v1	GCF_000018665.1	PRJNA224116	SAMN00623041		2007/11/16	US DOE Joint Genome Institute	ftp://ftp.ncbi.nlm.nih.gov/genomes/all/GCF/000/018/665/GCF_000018665.1_ASM1866v1	641228489	RS_GCF_000018665.1	Monoisolate	Complete Genome	Full	representative genome	Major	398578	80866	Delftia acidovorans SPH-1	strain=SPH-1		Bacteria	Proteobacteria	Betaproteobacteria	Burkholderiales	Comamonadaceae	Delftia	Delftia acidovorans	True	Delftia acidovorans SPH-1	Eubacteria	Proteobacteria	1.0	1.0	0.9	1.0	6767514	1	66.48	6767514	1	6122	2058024	89.60333144489987	99.85	0.1	0.0	371	yes	yes
G000018685	ASM1868v1	GCF_000018685.1	PRJNA224116	SAMN02598360		2007/11/19	US DOE Joint Genome Institute	ftp://ftp.ncbi.nlm.nih.gov/genomes/all/GCF/000/018/685/GCF_000018685.1_ASM1868v1	641228486	RS_GCF_000018685.1	Monoisolate	Complete Genome	Full	representative genome	Major	357809	66219	Lachnoclostridium phytofermentans ISDg	strain=ISDg		Bacteria	Firmicutes	Clostridia	Clostridiales	Lachnospiraceae	Lachnoclostridium	Lachnoclostridium phytofermentans	True	Lachnoclostridium phytofermentans ISDg	Eubacteria	Firmicutes	1.0	1.0	1.0	1.0	4847594	1	35.35	4847594	1	4095	1365065	82.97347096312109	99.11	3.36	0.0	337	yes	yes
G000018785	ASM1878v1	GCF_000018785.1	PRJNA224116	SAMN02603756		2007/12/07	Research Institute for Physico-Chemical Medicine	ftp://ftp.ncbi.nlm.nih.gov/genomes/all/GCF/000/018/785/GCF_000018785.1_ASM1878v1	641522601	RS_GCF_000018785.1	Monoisolate	Complete Genome	Full	representative genome	Major	441768	2148	Acholeplasma laidlawii PG-8A	strain=PG-8A		Bacteria	Tenericutes	Mollicutes	Acholeplasmatales	Acholeplasmataceae	Acholeplasma	Acholeplasma laidlawii	True	Acholeplasma laidlawii PG-8A	Eubacteria	Terrabacteria	1.0	1.0	0.9	1.0	1496992	1	31.93	1496992	1	1389	465346	91.59026901947371	98.65	0.0	0.0	238	yes	yes
G000018865	ASM1886v1	GCF_000018865.1	PRJNA57657	SAMN02598539		2007/12/20	US DOE Joint Genome Institute	ftp://ftp.ncbi.nlm.nih.gov/genomes/all/GCF/000/018/865/GCF_000018865.1_ASM1886v1	641228485	RS_GCF_000018865.1	Monoisolate	Complete Genome	Full	reference genome	Major	324602	1108	Chloroflexus aurantiacus J-10-fl	strain=J-10-fl		Bacteria	Chloroflexi	Chloroflexia	Chloroflexales	Chloroflexaceae	Chloroflexus	Chloroflexus aurantiacus	True	Chloroflexus aurantiacus J-10-fl	Eubacteria	Chloroflexi	1.0	1.0	1.0	1.0	5258541	1	56.7	5258541	1	4336	1497671	83.92107240392345	99.69	0.0	0.0	348	yes	yes
G000018885	ASM1888v1	GCF_000018885.1	PRJNA224116	SAMN02603684		2007/12/18	Northwest Fisheries Science Center, NOAA Fisheries Service	ftp://ftp.ncbi.nlm.nih.gov/genomes/all/GCF/000/018/885/GCF_000018885.1_ASM1888v1	641228502	RS_GCF_000018885.1	Monoisolate	Complete Genome	Full	representative genome	Major	288705	1646	Renibacterium salmoninarum ATCC 33209			Bacteria	Actinobacteria	Actinobacteria	Micrococcales	Micrococcaceae	Renibacterium	Renibacterium salmoninarum	True	Renibacterium salmoninarum ATCC 33209	Eubacteria	Actinobacteria	1.0	1.0	1.0	1.0	3155250	1	56.27	3155250	1	3528	970771	90.6242928452579	99.02	0.49	0.0	332	yes	yes
G000018945	ASM1894v1	GCF_000018945.1	PRJNA224116	SAMN02603251		2009/01/27	Genotech Corp.	ftp://ftp.ncbi.nlm.nih.gov/genomes/all/GCF/000/018/945/GCF_000018945.1_ASM1894v1	643348584	RS_GCF_000018945.1	Monoisolate	Complete Genome	Full	representative genome	Major	309803	2337	Thermotoga neapolitana DSM 4359	strain=DSM 4359		Bacteria	Thermotogae	Thermotogae	Thermotogales	Thermotogaceae	Thermotoga	Thermotoga neapolitana	True	Thermotoga neapolitana DSM 4359	Eubacteria	Bacteria	1.0	1.0	0.9	1.0	1884562	1	46.94	1884562	1	1915	612504	95.75662673873293	100.0	0.0	0.0	317	yes	yes
G000019165	ASM1916v1	GCF_000019165.1	PRJNA224116	SAMN02602985		2008/04/01	Arizona State University	ftp://ftp.ncbi.nlm.nih.gov/genomes/all/GCF/000/019/165/GCF_000019165.1_ASM1916v1	641522632	RS_GCF_000019165.1	Monoisolate	Complete Genome	Full	representative genome	Major	498761	35701	Heliobacterium modesticaldum Ice1	strain=Ice1; ATCC 51547		Bacteria	Firmicutes	Clostridia	Clostridiales	Heliobacteriaceae	Heliobacterium	Heliobacterium modesticaldum	True	Heliobacterium modesticaldum Ice1	Eubacteria	Firmicutes	0.99	1.0	1.0	1.0	3075407	1	56.98	3075407	1	2749	896699	85.90384947423219	100.0	0.89	0.0	343	yes	yes
G000019205	ASM1920v1	GCF_000019205.1	PRJNA224116	SAMN02604025		2009/02/05	TIGR	ftp://ftp.ncbi.nlm.nih.gov/genomes/all/GCF/000/019/205/GCF_000019205.1_ASM1920v1	643692014	RS_GCF_000019205.1	Monoisolate	Complete Genome	Full	representative genome	Major	306263	201	Campylobacter lari RM2100	strain=RM2100; ATCC BAA-1060D		Bacteria	Proteobacteria	Epsilonproteobacteria	Campylobacterales	Campylobacteraceae	Campylobacter	Campylobacter lari	True	Campylobacter lari RM2100	Eubacteria	Proteobacteria	1.0	0.9940000000000001	1.0	1.0	1571661	2	29.62	1525460	1	1580	504089	94.49575958174186	98.78	0.0	0.0	290	yes	yes
G000019225	ASM1922v1	GCF_000019225.1	PRJNA224116	SAMN02603448		2008/06/19	J. Craig Venter Institute	ftp://ftp.ncbi.nlm.nih.gov/genomes/all/GCF/000/019/225/GCF_000019225.1_ASM1922v1	642555119	RS_GCF_000019225.1	Monoisolate	Complete Genome	Full	representative genome	Major	498211	155077	Cellvibrio japonicus Ueda107	strain=Ueda107		Bacteria	Proteobacteria	Gammaproteobacteria	Cellvibrionales	Cellvibrionaceae	Cellvibrio	Cellvibrio japonicus	True	Cellvibrio japonicus Ueda107	Eubacteria	Proteobacteria	1.0	1.0	1.0	1.0	4576573	1	51.99	4576573	1	3695	1409395	90.75607446882198	100.0	1.1	0.0	350	yes	yes
G000019285	ASM1928v1	GCF_000019285.1	PRJNA224116	SAMN02598454		2008/02/11	DOE Joint Genome Institute	ftp://ftp.ncbi.nlm.nih.gov/genomes/all/GCF/000/019/285/GCF_000019285.1_ASM1928v1	641522628	RS_GCF_000019285.1	Monoisolate	Complete Genome	Full	representative genome	Major	484022	28110	Francisella philomiragia subsp. philomiragia ATCC 25017	strain=ATCC 25017		Bacteria	Proteobacteria	Gammaproteobacteria	Thiotrichales	Francisellaceae	Francisella	Francisella philomiragia	True	Francisella philomiragia subsp. philomiragia ATCC 25017	Eubacteria	Proteobacteria	1.0	0.995	0.9	1.0	2049711	2	32.57	2045775	1	1977	640984	92.13684270611809	99.82	0.34	0.0	326	yes	yes
G000019365	ASM1936v1	GCF_000019365.1	PRJNA224116	SAMN00623053		2008/02/20	US DOE Joint Genome Institute (JGI-PGF)	ftp://ftp.ncbi.nlm.nih.gov/genomes/all/GCF/000/019/365/GCF_000019365.1_ASM1936v1	641522639	RS_GCF_000019365.1	Monoisolate	Complete Genome	Full	representative genome	Major	426117	426117	Methylobacterium sp. 4-46	strain=Apr-46		Bacteria	Proteobacteria	Alphaproteobacteria	Rhizobiales	Methylobacteriaceae	Methylobacterium	Methylobacterium sp. 4-46	True	Methylobacterium sp. 4-46 Apr-46	Eubacteria	Proteobacteria	1.0	0.997	0.9	1.0	7737025	3	71.5	7659055	1	6992	2181203	83.05754472810932	99.69	0.0	0.0	370	yes	yes
G000019405	ASM1940v1	GCF_000019405.1	PRJNA224116	SAMN02598524		2008/02/26	US DOE Joint Genome Institute	ftp://ftp.ncbi.nlm.nih.gov/genomes/all/GCF/000/019/405/GCF_000019405.1_ASM1940v1	641522630	RS_GCF_000019405.1	Monoisolate	Complete Genome	Full	representative genome	Major	228400	731	Haemophilus somnus 2336	strain=2336		Bacteria	Proteobacteria	Gammaproteobacteria	Pasteurellales	Pasteurellaceae	Histophilus	Histophilus somni	True	Haemophilus somnus 2336	Eubacteria	Proteobacteria	1.0	1.0	1.0	1.0	2263857	1	37.38	2263857	1	2068	682438	88.82005356345387	99.84	0.0	0.0	307	yes	yes
G000019485	ASM1948v1	GCF_000019485.1	PRJNA224116	SAMN01081740		2008/03/14	Penn State University	ftp://ftp.ncbi.nlm.nih.gov/genomes/all/GCF/000/019/485/GCF_000019485.1_ASM1948v1	641522654	RS_GCF_000019485.1	Monoisolate	Complete Genome	Full	representative genome	Major	32049	32049	Synechococcus sp. PCC 7002	strain=PCC 7002; ATCC 27264		Bacteria	Cyanobacteria		Synechococcales	Synechococcaceae	Synechococcus	Synechococcus sp. PCC 7002	True	Synechococcus sp. PCC 7002 ASM1948v1	Eubacteria	Cyanobacteria	1.0	0.983	0.9	1.0	3409935	7	49.19	3008047	1	3233	1017294	87.89481324424072	100.0	0.0	0.0	344	yes	yes
G000019525	ASM1952v1	GCF_000019525.1	PRJNA224116	SAMN02598391		2008/03/13	US DOE Joint Genome Institute	ftp://ftp.ncbi.nlm.nih.gov/genomes/all/GCF/000/019/525/GCF_000019525.1_ASM1952v1	641522649	RS_GCF_000019525.1	Monoisolate	Complete Genome	Full	representative genome	Major	392500	60961	Shewanella woodyi ATCC 51908	strain=ATCC 51908		Bacteria	Proteobacteria	Gammaproteobacteria	Alteromonadales	Shewanellaceae	Shewanella	Shewanella woodyi	True	Shewanella woodyi ATCC 51908	Eubacteria	Proteobacteria	1.0	1.0	1.0	1.0	5935403	1	43.7	5935403	1	4996	1723059	85.5407964716128	99.84	0.0	0.0	367	yes	yes
G000019605	ASM1960v1	GCF_000019605.1	PRJNA224116	SAMN02598368		2008/03/18	US DOE Joint Genome Institute	ftp://ftp.ncbi.nlm.nih.gov/genomes/all/GCF/000/019/605/GCF_000019605.1_ASM1960v1	641522611	RS_GCF_000019605.1	Monoisolate	Complete Genome	Full	representative genome	Major	374847	498846	Candidatus Korarchaeum cryptofilum OPF8			Archaea	Candidatus Korarchaeota				Candidatus Korarchaeum	Candidatus Korarchaeum cryptofilum	True	Candidatus Korarchaeum cryptofilum OPF8	Archaea	TACK	0.99	1.0	0.8	1.0	1590757	1	49.0	1590757	1	1683	495812	91.81383454543969	93.39	2.8	0.0	149	no	yes
G000019665	ASM1966v1	GCF_000019665.1	PRJNA224116	SAMN02604183		2008/05/30	University of Hawaii	ftp://ftp.ncbi.nlm.nih.gov/genomes/all/GCF/000/019/665/GCF_000019665.1_ASM1966v1	642555138	RS_GCF_000019665.1	Monoisolate	Complete Genome	Full	representative genome	Major	481448	511746	Methylacidiphilum infernorum V4	strain=V4		Bacteria	Verrucomicrobia	Methylacidiphilae	Methylacidiphilales	Methylacidiphilaceae	Methylacidiphilum	Methylacidiphilum infernorum	True	Methylacidiphilum infernorum V4	Eubacteria	PVC	1.0	1.0	0.9	1.0	2287145	1	45.48	2287145	1	2109	692087	89.15901702777917	98.65	0.34	0.0	324	yes	yes
G000019685	ASM1968v1	GCF_000019685.1	PRJNA224116	SAMN02603585		2008/09/15	Marseille-Nice Genopole	ftp://ftp.ncbi.nlm.nih.gov/genomes/all/GCF/000/019/685/GCF_000019685.1_ASM1968v1	643348518	RS_GCF_000019685.1	Monoisolate	Complete Genome	Full	representative genome	Major	412419	40834	Borrelia duttonii Ly	strain=Ly		Bacteria	Spirochaetes	Spirochaetia	Spirochaetales	Borreliaceae	Borrelia	Borrelia duttonii	True	Borrelia duttonii Ly	Eubacteria	Spirochaetes	1.0	0.9079999999999999	1.0	1.0	1574881	17	28.01	931674	1	1568	459997	86.04231049838052	100.0	0.0	0.0	184	yes	yes
G000019705	ASM1970v1	GCF_000019705.1	PRJNA224116	SAMN02603586		2008/09/15	Marseille-Nice Genopole	ftp://ftp.ncbi.nlm.nih.gov/genomes/all/GCF/000/019/705/GCF_000019705.1_ASM1970v1	643348519	RS_GCF_000019705.1	Monoisolate	Complete Genome	Full	na	Major	412418	44449	Borrelia recurrentis A1	strain=A1		Bacteria	Spirochaetes	Spirochaetia	Spirochaetales	Borreliaceae	Borrelia	Borrelia recurrentis	True	Borrelia recurrentis A1	Eubacteria	Spirochaetes	1.0	0.9470000000000001	1.0	1.0	1242163	8	27.53	930981	1	1214	368318	87.35206249099353	100.0	2.42	100.0	183	yes	yes
G000019725	ASM1972v1	GCF_000019725.1	PRJNA224116	SAMN00000277		2008/03/21	US DOE Joint Genome Institute	ftp://ftp.ncbi.nlm.nih.gov/genomes/all/GCF/000/019/725/GCF_000019725.1_ASM1972v1	641522638	RS_GCF_000019725.1	Monoisolate	Complete Genome	Full	representative genome	Major	426355	31998	Methylobacterium radiotolerans JCM 2831	strain=JCM 2831		Bacteria	Proteobacteria	Alphaproteobacteria	Rhizobiales	Methylobacteriaceae	Methylobacterium	Methylobacterium radiotolerans	True	Methylobacterium radiotolerans JCM 2831	Eubacteria	Proteobacteria	1.0	0.9890000000000001	0.9	1.0	6899110	9	71.04	6077833	1	6504	1999815	85.39658013859759	100.0	0.16	0.0	367	yes	yes
G000019745	ASM1974v1	GCF_000019745.1	PRJNA224116	SAMN02598428		2008/03/28	US DOE Joint Genome Institute (JGI-PGF)	ftp://ftp.ncbi.nlm.nih.gov/genomes/all/GCF/000/019/745/GCF_000019745.1_ASM1974v1	2503982034	RS_GCF_000019745.1	Monoisolate	Complete Genome	Full	representative genome	Major	452638	576610	Polynucleobacter necessarius subsp. necessarius STIR1	strain=STIR1		Bacteria	Proteobacteria	Betaproteobacteria	Burkholderiales	Burkholderiaceae	Polynucleobacter	Polynucleobacter necessarius	True	Polynucleobacter necessarius subsp. necessarius STIR1	Eubacteria	Proteobacteria	1.0	1.0	0.9	1.0	1560469	1	45.56	1560469	1	1917	476225	89.8747107440135	92.78	0.21	0.0	312	yes	yes
G000019785	ASM1978v1	GCF_000019785.1	PRJNA224116	SAMN02598429		2008/03/25	US DOE Joint Genome Institute	ftp://ftp.ncbi.nlm.nih.gov/genomes/all/GCF/000/019/785/GCF_000019785.1_ASM1978v1	641522635	RS_GCF_000019785.1	Monoisolate	Complete Genome	Full	representative genome	Major	395495	34029	Leptothrix cholodnii SP-6	strain=SP-6		Bacteria	Proteobacteria	Betaproteobacteria	Burkholderiales		Leptothrix	Leptothrix cholodnii	True	Leptothrix cholodnii SP-6	Eubacteria	Proteobacteria	1.0	1.0	0.9	1.0	4909403	1	68.9	4909403	1	4366	1536815	92.24148027774457	100.0	0.0	0.0	367	yes	yes
G000019805	ASM1980v1	GCA_000019805.1	PRJNA15645	SAMN02598332		2008/03/27	US DOE Joint Genome Institute (JGI-PGF)	ftp://ftp.ncbi.nlm.nih.gov/genomes/all/GCA/000/019/805/GCA_000019805.1_ASM1980v1	641522657	GB_GCA_000019805.1	Monoisolate	Complete Genome	Full	na	Major	444157	70771	Pyrobaculum neutrophilum V24Sta	strain=V24Sta		Archaea	Crenarchaeota	Thermoprotei	Thermoproteales	Thermoproteaceae	Pyrobaculum	Pyrobaculum neutrophilum	True	Pyrobaculum neutrophilum V24Sta	Archaea	Crenarchaeota	0.98	1.0	1.0	0.4	1769823	1	59.91	1769823	1	2051	549442	91.44016096524906	100.0	0.0	0.0	175	no	yes
G000019845	ASM1984v1	GCF_000019845.1	PRJNA224116	SAMN02598441		2008/04/11	US DOE Joint Genome Institute	ftp://ftp.ncbi.nlm.nih.gov/genomes/all/GCF/000/019/845/GCF_000019845.1_ASM1984v1	641522606	RS_GCF_000019845.1	Monoisolate	Complete Genome	Full	representative genome	Major	395963	533	Beijerinckia indica subsp. indica ATCC 9039	strain=ATCC 9039		Bacteria	Proteobacteria	Alphaproteobacteria	Rhizobiales	Beijerinckiaceae	Beijerinckia	Beijerinckia indica	True	Beijerinckia indica subsp. indica ATCC 9039	Eubacteria	Proteobacteria	1.0	0.995	0.9	1.0	4418616	3	56.98	4170153	1	4021	1261285	84.09841452617742	99.55	0.94	66.67	351	yes	yes
G000019905	ASM1990v1	GCF_000019905.1	PRJNA224116	SAMN00120225		2008/04/03	US DOE Joint Genome Institute	ftp://ftp.ncbi.nlm.nih.gov/genomes/all/GCF/000/019/905/GCF_000019905.1_ASM1990v1	641522626	RS_GCF_000019905.1	Monoisolate	Complete Genome	Full	representative genome	Major	262543	332410	Exiguobacterium sibiricum 255-15	strain=255-15		Bacteria	Firmicutes	Bacilli	Bacillales		Exiguobacterium	Exiguobacterium sibiricum	True	Exiguobacterium sibiricum 255-15	Eubacteria	Firmicutes	1.0	0.993	1.0	1.0	3040786	3	47.7	3034136	1	3079	913393	88.48896305100062	100.0	0.0	0.0	353	yes	yes
G000019945	ASM1994v1	GCF_000019945.1	PRJNA224116	SAMN00000038		2008/04/09	US DOE Joint Genome Institute (JGI-PGF)	ftp://ftp.ncbi.nlm.nih.gov/genomes/all/GCF/000/019/945/GCF_000019945.1_ASM1994v1	642555139	RS_GCF_000019945.1	Multispecies	Complete Genome	Full	representative genome	Major	441620	223967	Methylobacterium populi BJ001	strain=BJ001		Bacteria	Proteobacteria	Alphaproteobacteria	Rhizobiales	Methylobacteriaceae	Methylobacterium	Methylobacterium populi	True	Methylobacterium populi BJ001	Eubacteria	Proteobacteria	1.0	0.997	0.9	1.0	5848997	3	69.36	5800441	1	5446	1709748	86.1221505157209	99.69	0.47	0.0	365	yes	yes
G000019965	ASM1996v1	GCF_000019965.1	PRJNA224116	SAMN00000285		2008/04/08	US DOE Joint Genome Institute	ftp://ftp.ncbi.nlm.nih.gov/genomes/all/GCF/000/019/965/GCF_000019965.1_ASM1996v1	641522643	RS_GCF_000019965.1	Monoisolate	Complete Genome	Full	representative genome	Major	452637	107709	Opitutus terrae PB90-1	strain=PB90-1		Bacteria	Verrucomicrobia	Opitutae	Opitutales	Opitutaceae	Opitutus	Opitutus terrae	True	Opitutus terrae PB90-1	Eubacteria	PVC	1.0	1.0	1.0	1.0	5957605	1	65.34	5957605	1	4672	1793667	88.72521760002552	99.32	3.42	0.0	356	yes	yes
G000020005	ASM2000v1	GCF_000020005.1	PRJNA224116	SAMN02598430		2008/04/09	US DOE Joint Genome Institute (JGI-PGF)	ftp://ftp.ncbi.nlm.nih.gov/genomes/all/GCF/000/020/005/GCF_000020005.1_ASM2000v1	642555142	RS_GCF_000020005.1	Monoisolate	Complete Genome	Full	representative genome	Major	457570	375929	Natranaerobius thermophilus JW/NM-WN-LF	strain=JW/NM-WN-LF		Bacteria	Firmicutes	Clostridia	Natranaerobiales	Natranaerobiaceae	Natranaerobius	Natranaerobius thermophilus	True	Natranaerobius thermophilus JW/NM-WN-LF	Eubacteria	Firmicutes	1.0	0.9940000000000001	1.0	1.0	3191453	3	36.31	3165557	1	2981	946777	87.40492183340942	98.31	1.69	0.0	336	yes	yes
G000020025	ASM2002v1	GCF_000020025.1	PRJNA224116	SAMN02598449		2008/04/24	US DOE Joint Genome Institute	ftp://ftp.ncbi.nlm.nih.gov/genomes/all/GCF/000/020/025/GCF_000020025.1_ASM2002v1	642555144	RS_GCF_000020025.1	Monoisolate	Complete Genome	Full	representative genome	Major	63737	272131	Nostoc punctiforme PCC 73102	strain=ATCC 29133; PCC 73102		Bacteria	Cyanobacteria		Nostocales	Nostocaceae	Nostoc	Nostoc punctiforme	True	Nostoc punctiforme PCC 73102 ATCC 29133	Eubacteria	Cyanobacteria	1.0	0.995	0.9	1.0	9059191	6	41.35	8234322	1	7754	2507444	81.54794396100048	99.56	0.44	0.0	360	yes	yes
G000020045	ASM2004v1	GCF_000020045.1	PRJNA224116	SAMN02598384		2008/04/22	US DOE Joint Genome Institute	ftp://ftp.ncbi.nlm.nih.gov/genomes/all/GCF/000/020/045/GCF_000020045.1_ASM2004v1	642555112	RS_GCF_000020045.1	Monoisolate	Complete Genome	Full	representative genome	Major	391038	148447	Paraburkholderia phymatum STM815	strain=STM815		Bacteria	Proteobacteria	Betaproteobacteria	Burkholderiales	Burkholderiaceae	Paraburkholderia	Paraburkholderia phymatum	True	Paraburkholderia phymatum STM815	Eubacteria	Proteobacteria	1.0	0.997	0.9	1.0	8676562	4	62.29	2697374	2	7814	2516562	85.45473425995228	99.09	0.79	0.0	374	yes	yes
G000020145	ASM2014v1	GCF_000020145.1	PRJNA224116	SAMN00000042		2008/04/30	US DOE Joint Genome Institute (JGI-PGF)	ftp://ftp.ncbi.nlm.nih.gov/genomes/all/GCF/000/020/145/GCF_000020145.1_ASM2014v1	642555127	RS_GCF_000020145.1	Multispecies	Complete Genome	Full	representative genome	Major	445932	423605	Elusimicrobium minutum Pei191	strain=Pei191		Bacteria	Elusimicrobia	Elusimicrobia	Elusimicrobiales	Elusimicrobiaceae	Elusimicrobium	Elusimicrobium minutum	True	Elusimicrobium minutum Pei191	Eubacteria	Bacteria	0.97	1.0	1.0	1.0	1643562	1	39.95	1643562	1	1541	508361	91.13614211085435	96.63	0.0	0.0	268	yes	yes
G000020165	ASM2016v1	GCF_000020165.1	PRJNA224116	SAMN02603538		2008/05/07	Los Alamos National Laboratory	ftp://ftp.ncbi.nlm.nih.gov/genomes/all/GCF/000/020/165/GCF_000020165.1_ASM2016v1	641522618	RS_GCF_000020165.1	Monoisolate	Complete Genome	Full	representative genome	Major	935198	1491	Clostridium botulinum B str. Eklund 17B (NRP)	strain=Eklund 17B		Bacteria	Firmicutes	Clostridia	Clostridiales	Clostridiaceae	Clostridium	Clostridium botulinum	True	Clostridium botulinum B str. Eklund 17B (NRP) Eklund 17B	Eubacteria	Firmicutes	1.0	0.997	1.0	1.0	3847969	2	27.48	3800327	1	3492	1078498	82.57433986604362	100.0	0.0	0.0	342	yes	yes
G000020205	ASM2020v1	GCF_000020205.1	PRJNA224116	SAMN02598396		2008/05/07	US DOE Joint Genome Institute (JGI-PGF)	ftp://ftp.ncbi.nlm.nih.gov/genomes/all/GCF/000/020/205/GCF_000020205.1_ASM2020v1	642555151	RS_GCF_000020205.1	Monoisolate	Complete Genome	Full	representative genome	Major	402626	329	Ralstonia pickettii 12J	strain=12J		Bacteria	Proteobacteria	Betaproteobacteria	Burkholderiales	Burkholderiaceae	Ralstonia	Ralstonia pickettii	True	Ralstonia pickettii 12J	Eubacteria	Proteobacteria	1.0	0.996	0.9	1.0	5325729	3	63.65	3942557	1	4994	1604954	88.78846445247214	99.94	0.0	0.0	371	yes	yes
G000020225	ASM2022v1	GCF_000020225.1	PRJNA224116	SAMN00138213		2008/05/05	US DOE Joint Genome Institute (JGI-PGF)	ftp://ftp.ncbi.nlm.nih.gov/genomes/all/GCF/000/020/225/GCF_000020225.1_ASM2022v1	642555104	RS_GCF_000020225.1	Monoisolate	Complete Genome	Full	representative genome	Major	349741	239935	Akkermansia muciniphila ATCC BAA-835	strain=ATCC BAA-835		Bacteria	Verrucomicrobia	Verrucomicrobiae	Verrucomicrobiales	Akkermansiaceae	Akkermansia	Akkermansia muciniphila	True	Akkermansia muciniphila ATCC BAA-835	Eubacteria	PVC	0.96	1.0	0.9	1.0	2664102	1	55.76	2664102	1	2190	798142	88.28625930989129	97.96	0.0	0.0	327	yes	yes
G000020305	ASM2030v1	GCF_000020305.1	PRJNA224116	SAMN02604306		2009/02/03	Washington State University	ftp://ftp.ncbi.nlm.nih.gov/genomes/all/GCF/000/020/305/GCF_000020305.1_ASM2030v1	643692003	RS_GCF_000020305.1	Monoisolate	Complete Genome	Full	representative genome	Major	320483	770	Anaplasma marginale str. Florida	strain=Florida		Bacteria	Proteobacteria	Alphaproteobacteria	Rickettsiales	Anaplasmataceae	Anaplasma	Anaplasma marginale	True	Anaplasma marginale str. Florida ASM2030v1	Eubacteria	Proteobacteria	1.0	1.0	0.9	1.0	1202435	1	49.77	1202435	1	1023	354860	86.96328699680232	100.0	1.28	75.0	234	yes	yes
G000020365	ASM2036v1	GCF_000020365.1	PRJNA224116	SAMN02603282		2009/02/18	Goettingen Genomics Laboratory	ftp://ftp.ncbi.nlm.nih.gov/genomes/all/GCF/000/020/365/GCF_000020365.1_ASM2036v1	643692021	RS_GCF_000020365.1	Monoisolate	Complete Genome	Full	representative genome	Major	177437	2296	Desulfobacterium autotrophicum HRM2	strain=HRM2		Bacteria	Proteobacteria	Deltaproteobacteria	Desulfobacterales	Desulfobacteraceae	Desulfobacterium	Desulfobacterium autotrophicum	True	Desulfobacterium autotrophicum HRM2	Eubacteria	Proteobacteria	0.99	0.998	1.0	1.0	5657782	2	48.76	5589073	1	4934	1693438	88.19454337406425	99.35	1.29	0.0	361	yes	yes
G000020385	ASM2038v1	GCF_000020385.1	PRJNA224116	SAMN00623044		2008/06/05	US DOE Joint Genome Institute	ftp://ftp.ncbi.nlm.nih.gov/genomes/all/GCF/000/020/385/GCF_000020385.1_ASM2038v1	642555130	RS_GCF_000020385.1	Monoisolate	Complete Genome	Full	representative genome	Major	398767	313985	Geobacter lovleyi SZ	strain=SZ		Bacteria	Proteobacteria	Deltaproteobacteria	Desulfuromonadales	Geobacteraceae	Geobacter	Geobacter lovleyi	True	Geobacter lovleyi SZ	Eubacteria	Proteobacteria	1.0	0.998	1.0	1.0	3994874	2	54.74	3917761	1	3718	1247588	92.01654420139408	99.68	0.65	0.0	358	yes	yes
G000020465	ASM2046v1	GCF_000020465.1	PRJNA224116	SAMN02598270		2008/06/04	US DOE Joint Genome Institute	ftp://ftp.ncbi.nlm.nih.gov/genomes/all/GCF/000/020/465/GCF_000020465.1_ASM2046v1	642555121	RS_GCF_000020465.1	Monoisolate	Complete Genome	Full	representative genome	Major	290315	1092	Chlorobium limicola DSM 245	strain=DSM 245		Bacteria	Chlorobi	Chlorobia	Chlorobiales	Chlorobiaceae	Chlorobium	Chlorobium limicola	True	Chlorobium limicola DSM 245	Eubacteria	FCB	1.0	1.0	1.0	1.0	2763181	1	51.32	2763181	1	2573	830440	88.5480538553211	99.98	0.0	0.0	343	yes	yes
G000020485	ASM2048v1	GCF_000020485.1	PRJNA224116	SAMN00623047		2009/01/13	US DOE Joint Genome Institute	ftp://ftp.ncbi.nlm.nih.gov/genomes/all/GCF/000/020/485/GCF_000020485.1_ASM2048v1	643348557	RS_GCF_000020485.1	Monoisolate	Complete Genome	Full	representative genome	Major	373903	31909	Halothermothrix orenii H 168	strain=H 168		Bacteria	Firmicutes	Clostridia	Halanaerobiales	Halanaerobiaceae	Halothermothrix	Halothermothrix orenii	True	Halothermothrix orenii H 168	Eubacteria	Firmicutes	1.0	1.0	1.0	1.0	2578146	1	37.88	2578146	1	2419	767500	87.70721285761162	99.12	0.88	100.0	330	yes	yes
G000020505	ASM2050v1	GCF_000020505.1	PRJNA224116	SAMN02598460		2008/06/27	US DOE Joint Genome Institute	ftp://ftp.ncbi.nlm.nih.gov/genomes/all/GCF/000/020/505/GCF_000020505.1_ASM2050v1	642555120	RS_GCF_000020505.1	Monoisolate	Complete Genome	Full	representative genome	Major	517417	274539	Chlorobaculum parvum NCIB 8327	strain=NCIB 8327		Bacteria	Chlorobi	Chlorobia	Chlorobiales	Chlorobiaceae	Chlorobaculum	Chlorobaculum parvum	True	Chlorobaculum parvum NCIB 8327	Eubacteria	FCB	1.0	1.0	1.0	1.0	2289249	1	55.8	2289249	1	2100	682741	87.87248569290628	98.89	0.28	0.0	330	yes	yes
G000020525	ASM2052v1	GCF_000020525.1	PRJNA224116	SAMN02598461		2008/06/27	US DOE Joint Genome Institute	ftp://ftp.ncbi.nlm.nih.gov/genomes/all/GCF/000/020/525/GCF_000020525.1_ASM2052v1	642555123	RS_GCF_000020525.1	Monoisolate	Complete Genome	Full	representative genome	Major	517418	100716	Chloroherpeton thalassium ATCC 35110	strain=ATCC 35110		Bacteria	Chlorobi	Chlorobia	Chlorobiales	Chlorobiaceae	Chloroherpeton	Chloroherpeton thalassium	True	Chloroherpeton thalassium ATCC 35110	Eubacteria	FCB	1.0	1.0	0.9	1.0	3293456	1	45.04	3293456	1	2819	977910	87.4927735485156	99.45	1.09	0.0	344	yes	yes
G000020545	ASM2054v1	GCF_000020545.1	PRJNA224116	SAMN02598272		2008/06/09	US DOE Joint Genome Institute	ftp://ftp.ncbi.nlm.nih.gov/genomes/all/GCF/000/020/545/GCF_000020545.1_ASM2054v1	642555122	RS_GCF_000020545.1	Monoisolate	Complete Genome	Full	representative genome	Major	331678	1096	Chlorobium phaeobacteroides BS1	strain=BS1		Bacteria	Chlorobi	Chlorobia	Chlorobiales	Chlorobiaceae	Chlorobium	Chlorobium phaeobacteroides	True	Chlorobium phaeobacteroides BS1	Eubacteria	FCB	1.0	1.0	1.0	1.0	2736403	1	48.93	2736403	1	2590	800790	86.21800224601421	99.45	0.0	0.0	339	yes	yes
G000020565	ASM2056v1	GCF_000020565.1	PRJNA224116	SAMN00000287		2008/06/09	US DOE Joint Genome Institute (JGI-PGF)	ftp://ftp.ncbi.nlm.nih.gov/genomes/all/GCF/000/020/565/GCF_000020565.1_ASM2056v1	642555114	RS_GCF_000020565.1	Monoisolate	Complete Genome	Full	representative genome	Major	452471	281120	Candidatus Amoebophilus asiaticus 5a2	strain=5a2		Bacteria	Bacteroidetes	Cytophagia	Cytophagales	Amoebophilaceae	Candidatus Amoebophilus	Candidatus Amoebophilus asiaticus	True	Candidatus Amoebophilus asiaticus 5a2	Eubacteria	Bacteroidetes	0.99	1.0	1.0	1.0	1884364	1	35.05	1884364	1	1537	522650	81.7362781288541	81.31	1.46	0.0	211	yes	yes
G000020605	ASM2060v1	GCF_000020605.1	PRJNA224116	SAMN02603082		2009/06/04	Center for Genome Sciences, Washington University School of Medicine	ftp://ftp.ncbi.nlm.nih.gov/genomes/all/GCF/000/020/605/GCF_000020605.1_ASM2060v1	644736367	RS_GCF_000020605.1	Monoisolate	Complete Genome	Full	representative genome	Major	515619	39491	[Eubacterium rectale] ATCC 33656	strain=ATCC 33656		Bacteria	Firmicutes	Clostridia	Clostridiales	Lachnospiraceae		[Eubacterium] rectale	True	[Eubacterium rectale] ATCC 33656	Eubacteria	Firmicutes	1.0	1.0	0.9	1.0	3449685	1	41.48	3449685	1	3271	1031119	88.06438848764454	99.28	0.0	0.0	329	yes	yes
G000020625	ASM2062v1	GCF_000020625.1	PRJNA224116	SAMN02598281		2008/07/18	US DOE Joint Genome Institute	ftp://ftp.ncbi.nlm.nih.gov/genomes/all/GCF/000/020/625/GCF_000020625.1_ASM2062v1	642555149	RS_GCF_000020625.1	Monoisolate	Complete Genome	Full	representative genome	Major	290512	1102	Prosthecochloris aestuarii DSM 271	strain=DSM 271		Bacteria	Chlorobi	Chlorobia	Chlorobiales	Chlorobiaceae	Prosthecochloris	Prosthecochloris aestuarii	True	Prosthecochloris aestuarii DSM 271	Eubacteria	FCB	1.0	0.996	1.0	1.0	2579695	2	50.11	2512923	1	2382	774620	88.47208681646474	98.9	0.27	0.0	341	yes	yes
G000020645	ASM2064v1	GCF_000020645.1	PRJNA224116	SAMN02598283		2008/07/18	US DOE Joint Genome Institute	ftp://ftp.ncbi.nlm.nih.gov/genomes/all/GCF/000/020/645/GCF_000020645.1_ASM2064v1	642555146	RS_GCF_000020645.1	Monoisolate	Complete Genome	Full	representative genome	Major	324925	34090	Pelodictyon phaeoclathratiforme BU-1	strain=BU-1		Bacteria	Chlorobi	Chlorobia	Chlorobiales	Chlorobiaceae	Pelodictyon	Pelodictyon phaeoclathratiforme	True	Pelodictyon phaeoclathratiforme BU-1	Eubacteria	FCB	1.0	1.0	1.0	1.0	3018238	1	48.08	3018238	1	2922	903503	88.19205112386763	98.9	0.0	0.0	334	yes	yes
G000020685	ASM2068v1	GCF_000020685.1	PRJNA224116	SAMN02603250		2009/04/02	Genoscope	ftp://ftp.ncbi.nlm.nih.gov/genomes/all/GCF/000/020/685/GCF_000020685.1_ASM2068v1	643692020	RS_GCF_000020685.1	Monoisolate	Complete Genome	Full	representative genome	Major	546414	310783	Deinococcus deserti VCD115	strain=VCD115		Bacteria	Deinococcus-Thermus	Deinococci	Deinococcales	Deinococcaceae	Deinococcus	Deinococcus deserti	True	Deinococcus deserti VCD115	Eubacteria	Terrabacteria	1.0	0.992	0.9	1.0	3855329	4	62.97	2819842	1	3631	1122635	85.78832052984325	98.3	0.57	0.0	359	yes	yes
G000020725	ASM2072v1	GCF_000020725.1	PRJNA224116	SAMN02598400		2008/08/19	US DOE Joint Genome Institute (JGI-PGF)	ftp://ftp.ncbi.nlm.nih.gov/genomes/all/GCF/000/020/725/GCF_000020725.1_ASM2072v1	642555129	RS_GCF_000020725.1	Monoisolate	Complete Genome	Full	representative genome	Major	404380	225194	Geobacter bemidjiensis Bem	strain=Bem		Bacteria	Proteobacteria	Deltaproteobacteria	Desulfuromonadales	Geobacteraceae	Geobacter	Geobacter bemidjiensis	True	Geobacter bemidjiensis Bem	Eubacteria	Proteobacteria	1.0	1.0	1.0	1.0	4615150	1	60.27	4615150	1	4022	1369069	87.40994333878639	99.78	0.0	0.0	370	yes	yes
G000020785	ASM2078v1	GCF_000020785.1	PRJNA224116	SAMN02598419		2008/08/06	US DOE Joint Genome Institute (JGI-PGF)	ftp://ftp.ncbi.nlm.nih.gov/genomes/all/GCF/000/020/785/GCF_000020785.1_ASM2078v1	642555132	RS_GCF_000020785.1	Monoisolate	Complete Genome	Full	representative genome	Major	380749	380749	Hydrogenobaculum sp. Y04AAS1	strain=Y04AAS1		Bacteria	Aquificae	Aquificae	Aquificales	Aquificaceae	Hydrogenobaculum	Hydrogenobaculum sp. Y04AAS1	True	Hydrogenobaculum sp. Y04AAS1 ASM2078v1	Eubacteria	Bacteria	1.0	1.0	0.9	1.0	1559514	1	34.85	1559514	1	1636	505563	95.50340683058953	100.0	0.0	0.0	305	yes	yes
G000020905	ASM2090v1	GCF_000020905.1	PRJNA224116	SAMN02603098		2008/12/24	Centre 'Bioengineering' RAS	ftp://ftp.ncbi.nlm.nih.gov/genomes/all/GCF/000/020/905/GCF_000020905.1_ASM2090v1	643348540	RS_GCF_000020905.1	Monoisolate	Complete Genome	Full	representative genome	Major	490899	477693	Desulfurococcus kamchatkensis 1221n	strain=1221n		Archaea	Crenarchaeota	Thermoprotei	Desulfurococcales	Desulfurococcaceae	Desulfurococcus	Desulfurococcus kamchatkensis	True	Desulfurococcus kamchatkensis 1221n	Archaea	Crenarchaeota	1.0	1.0	1.0	0.9	1365223	1	45.34	1365223	1	1434	411085	88.7039699741361	100.0	0.0	0.0	131	no	yes
G000020945	ASM2094v1	GCF_000020945.1	PRJNA224116	SAMN02603927		2008/09/26	The J. Craig Venter Institute	ftp://ftp.ncbi.nlm.nih.gov/genomes/all/GCF/000/020/945/GCF_000020945.1_ASM2094v1	643348530	RS_GCF_000020945.1	Monoisolate	Complete Genome	Full	representative genome	Major	309798	35786	Coprothermobacter proteolyticus DSM 5265	strain=DSM 5265		Bacteria	Firmicutes	Clostridia	Thermoanaerobacterales	Thermodesulfobiaceae	Coprothermobacter	Coprothermobacter proteolyticus	True	Coprothermobacter proteolyticus DSM 5265	Eubacteria	Firmicutes	1.0	1.0	1.0	1.0	1424912	1	44.77	1424912	1	1417	449225	92.88384124774021	100.0	0.0	0.0	270	yes	yes
G000020965	ASM2096v1	GCF_000020965.1	PRJNA224116	SAMN02603928		2008/09/26	The J. Craig Venter Institute	ftp://ftp.ncbi.nlm.nih.gov/genomes/all/GCF/000/020/965/GCF_000020965.1_ASM2096v1	643348542	RS_GCF_000020965.1	Monoisolate	Complete Genome	Full	representative genome	Major	309799	14	Dictyoglomus thermophilum H-6-12	strain=H-6-12; ATCC 35947		Bacteria	Dictyoglomi	Dictyoglomia	Dictyoglomales	Dictyoglomaceae	Dictyoglomus	Dictyoglomus thermophilum	True	Dictyoglomus thermophilum H-6-12	Eubacteria	Bacteria	1.0	1.0	1.0	1.0	1959987	1	33.74	1959987	1	1890	623818	93.77725464505632	100.0	1.72	0.0	307	yes	yes
G000020985	ASM2098v1	GCF_000020985.1	PRJNA59257	SAMN02603929		2008/09/26	The J. Craig Venter Institute	ftp://ftp.ncbi.nlm.nih.gov/genomes/all/GCF/000/020/985/GCF_000020985.1_ASM2098v1	643348581	RS_GCF_000020985.1	Monoisolate	Complete Genome	Full	reference genome	Major	289376	28262	Thermodesulfovibrio yellowstonii DSM 11347	strain=DSM 11347		Bacteria	Nitrospirae	Nitrospira	Nitrospirales	Nitrospiraceae	Thermodesulfovibrio	Thermodesulfovibrio yellowstonii	True	Thermodesulfovibrio yellowstonii DSM 11347	Eubacteria	Bacteria	1.0	1.0	1.0	1.0	2003803	1	34.13	2003803	1	2007	641695	94.34759804232252	99.08	3.67	100.0	316	yes	yes
G000021025	ASM2102v1	GCF_000021025.1	PRJNA224116	SAMN02603956		2009/04/14	The University of Hong Kong	ftp://ftp.ncbi.nlm.nih.gov/genomes/all/GCF/000/021/025/GCF_000021025.1_ASM2102v1	643692026	RS_GCF_000021025.1	Monoisolate	Complete Genome	Full	representative genome	Major	557598	168471	Laribacter hongkongensis HLHK9	strain=HLHK9		Bacteria	Proteobacteria	Betaproteobacteria	Neisseriales	Chromobacteriaceae	Laribacter	Laribacter hongkongensis	True	Laribacter hongkongensis HLHK9	Eubacteria	Proteobacteria	1.0	1.0	0.9	1.0	3169329	1	62.35	3169329	1	3003	939536	87.33864486773068	99.57	0.0	0.0	365	yes	yes
G000021045	ASM2104v1	GCF_000021045.1	PRJNA224116	SAMN02604349		2009/04/14	US DOE Joint Genome Institute (JGI-PGF)	ftp://ftp.ncbi.nlm.nih.gov/genomes/all/GCF/000/021/045/GCF_000021045.1_ASM2104v1	643692004	RS_GCF_000021045.1	Monoisolate	Complete Genome	Full	representative genome	Major	322710	354	Azotobacter vinelandii DJ	strain=DJ; ATCC BAA-1303		Bacteria	Proteobacteria	Gammaproteobacteria	Pseudomonadales	Pseudomonadaceae	Azotobacter	Azotobacter vinelandii	True	Azotobacter vinelandii DJ	Eubacteria	Proteobacteria	1.0	1.0	1.0	1.0	5365318	1	65.68	5365318	1	4821	1574647	86.47148221223794	99.59	1.01	25.0	375	yes	yes
G000021285	ASM2128v1	GCF_000021285.1	PRJNA224116	SAMN02603170		2008/12/10	Dalhousie University	ftp://ftp.ncbi.nlm.nih.gov/genomes/all/GCF/000/021/285/GCF_000021285.1_ASM2128v1	643348583	RS_GCF_000021285.1	Monoisolate	Complete Genome	Full	representative genome	Major	484019	2421	Thermosipho africanus TCF52B	strain=TCF52B		Bacteria	Thermotogae	Thermotogae	Thermotogales	Fervidobacteriaceae	Thermosipho	Thermosipho africanus	True	Thermosipho africanus TCF52B	Eubacteria	Bacteria	1.0	1.0	1.0	1.0	2016657	1	30.81	2016657	1	2005	629156	91.9160273660816	96.39	0.0	0.0	298	yes	yes
G000021325	ASM2132v1	GCF_000021325.1	PRJNA224116	SAMN02598444		2008/10/16	US DOE Joint Genome Institute (JGI-PGF)	ftp://ftp.ncbi.nlm.nih.gov/genomes/all/GCF/000/021/325/GCF_000021325.1_ASM2132v1	643348555	RS_GCF_000021325.1	Monoisolate	Complete Genome	Full	representative genome	Major	272568	33996	Gluconacetobacter diazotrophicus PA1 5	strain=PAl 5; ATCC 49037		Bacteria	Proteobacteria	Alphaproteobacteria	Rhodospirillales	Acetobacteraceae	Gluconacetobacter	Gluconacetobacter diazotrophicus	True	Gluconacetobacter diazotrophicus PA1 5 PAl 5 ASM2132v1	Eubacteria	Proteobacteria	1.0	0.997	0.9	1.0	3914947	2	66.32	3887492	1	3614	1187455	89.36695694730989	100.0	0.0	0.0	360	yes	yes
G000021385	ASM2138v1	GCF_000021385.1	PRJNA224116	SAMN00000799		2008/12/24	US DOE Joint Genome Institute	ftp://ftp.ncbi.nlm.nih.gov/genomes/all/GCF/000/021/385/GCF_000021385.1_ASM2138v1	643348539	RS_GCF_000021385.1	Monoisolate	Complete Genome	Full	representative genome	Major	883	881	Desulfovibrio vulgaris str. 'Miyazaki F'	strain=Miyazaki F		Bacteria	Proteobacteria	Deltaproteobacteria	Desulfovibrionales	Desulfovibrionaceae	Desulfovibrio	Desulfovibrio vulgaris	True	Desulfovibrio vulgaris str. 'Miyazaki F' Miyazaki F	Eubacteria	Proteobacteria	1.0	1.0	1.0	1.0	4040304	1	67.11	4040304	1	3249	1144614	83.47948570206599	99.7	0.0	0.0	355	yes	yes
G000021485	ASM2148v1	GCF_000021485.1	PRJNA224116	SAMN02603974		2008/12/19	TIGR	ftp://ftp.ncbi.nlm.nih.gov/genomes/all/GCF/000/021/485/GCF_000021485.1_ASM2148v1	643348501	RS_GCF_000021485.1	Monoisolate	Complete Genome	Full	representative genome	Major	243159	920	Acidithiobacillus ferrooxidans ATCC 23270	strain=ATCC 23270		Bacteria	Proteobacteria	Acidithiobacillia	Acidithiobacillales	Acidithiobacillaceae	Acidithiobacillus	Acidithiobacillus ferrooxidans	True	Acidithiobacillus ferrooxidans ATCC 23270	Eubacteria	Proteobacteria	0.99	1.0	1.0	1.0	2982397	1	58.77	2982397	1	3051	917358	90.61540096774507	99.34	0.0	0.0	346	yes	yes
G000021545	ASM2154v1	GCF_000021545.1	PRJNA224116	SAMN02604030		2009/03/25	TIGR	ftp://ftp.ncbi.nlm.nih.gov/genomes/all/GCF/000/021/545/GCF_000021545.1_ASM2154v1	643692050	RS_GCF_000021545.1	Monoisolate	Complete Genome	Full	representative genome	Major	204536	309806	Sulfurihydrogenibium azorense Az-Fu1	strain=Az-Fu1		Bacteria	Aquificae	Aquificae	Aquificales	Hydrogenothermaceae	Sulfurihydrogenibium	Sulfurihydrogenibium azorense	True	Sulfurihydrogenibium azorense Az-Fu1	Eubacteria	Bacteria	0.99	1.0	1.0	1.0	1640877	1	32.75	1640877	1	1716	527662	94.73744832793682	99.39	0.0	0.0	317	yes	yes
G000021565	ASM2156v1	GCF_000021565.1	PRJNA224116	SAMN02604029		2009/03/25	TIGR	ftp://ftp.ncbi.nlm.nih.gov/genomes/all/GCF/000/021/565/GCF_000021565.1_ASM2156v1	643692030	RS_GCF_000021565.1	Monoisolate	Complete Genome	Full	representative genome	Major	123214	309805	Persephonella marina EX-H1	strain=EX-H1		Bacteria	Aquificae	Aquificae	Aquificales	Hydrogenothermaceae	Persephonella	Persephonella marina	True	Persephonella marina EX-H1	Eubacteria	Bacteria	0.99	0.995	1.0	1.0	1983966	2	37.08	1930284	1	2054	639989	95.03645727799771	99.8	1.83	12.5	317	yes	yes
G000021645	ASM2164v1	GCF_000021645.1	PRJNA59177	SAMN00002661		2008/12/12	US DOE Joint Genome Institute (JGI-PGF)	ftp://ftp.ncbi.nlm.nih.gov/genomes/all/GCF/000/021/645/GCF_000021645.1_ASM2164v1	643348543	RS_GCF_000021645.1	Monoisolate	Complete Genome	Full	reference genome	Major	515635	513050	Dictyoglomus turgidum DSM 6724	strain=DSM 6724		Bacteria	Dictyoglomi	Dictyoglomia	Dictyoglomales	Dictyoglomaceae	Dictyoglomus	Dictyoglomus turgidum	True	Dictyoglomus turgidum DSM 6724	Eubacteria	Bacteria	1.0	1.0	1.0	1.0	1855560	1	33.96	1855560	1	1818	593370	94.21926534307701	100.0	0.0	0.0	302	yes	yes
G000021685	ASM2168v1	GCF_000021685.1	PRJNA224116	SAMN02603430		2009/01/22	J Craig Venter Institute	ftp://ftp.ncbi.nlm.nih.gov/genomes/all/GCF/000/021/685/GCF_000021685.1_ASM2168v1	643348582	RS_GCF_000021685.1	Monoisolate	Complete Genome	Full	representative genome	Major	309801	500	Thermomicrobium roseum DSM 5159	strain=DSM 5159		Bacteria	Chloroflexi	Thermomicrobia	Thermomicrobiales	Thermomicrobiaceae	Thermomicrobium	Thermomicrobium roseum	True	Thermomicrobium roseum DSM 5159	Eubacteria	Chloroflexi	0.94	0.997	1.0	1.0	2920744	2	64.28	2003006	1	2651	880761	88.85164191041734	98.13	0.0	0.0	327	yes	yes
G000021705	ASM2170v1	GCF_000021705.1	PRJNA224116	SAMN02604135		2009/05/05	University of Arizona	ftp://ftp.ncbi.nlm.nih.gov/genomes/all/GCF/000/021/705/GCF_000021705.1_ASM2170v1	644736334	RS_GCF_000021705.1	Monoisolate	Chromosome	Full	na	Major	572265	138072	Candidatus Hamiltonella defensa 5AT (Acyrthosiphon pisum)	strain=T5A		Bacteria	Proteobacteria	Gammaproteobacteria	Enterobacterales	Enterobacteriaceae	Candidatus Hamiltonella	Candidatus Hamiltonella defensa	True	Candidatus Hamiltonella defensa 5AT (Acyrthosiphon pisum) T5A	Eubacteria	Proteobacteria	1.0	0.986	1.0	1.0	2169363	2	40.46	2110331	1	2136	617213	83.81073153732224	98.91	0.15	0.0	276	yes	yes
G000021725	ASM2172v1	GCF_000021725.1	PRJNA224116	SAMN02603431		2009/02/13	J Craig Venter Institute	ftp://ftp.ncbi.nlm.nih.gov/genomes/all/GCF/000/021/725/GCF_000021725.1_ASM2172v1	643692029	RS_GCF_000021725.1	Monoisolate	Complete Genome	Full	representative genome	Major	598659	244787	Nautilia profundicola AmH	strain=AmH		Bacteria	Proteobacteria	Epsilonproteobacteria	Nautiliales	Nautiliaceae	Nautilia	Nautilia profundicola	True	Nautilia profundicola AmH	Eubacteria	Proteobacteria	1.0	1.0	1.0	1.0	1676444	1	33.51	1676444	1	1737	533858	93.8164352641663	99.59	0.41	0.0	307	yes	yes
G000021745	ASM2174v1	GCF_000021745.1	PRJNA224116	SAMN00000045		2008/12/15	US DOE Joint Genome Institute (JGI-PGF)	ftp://ftp.ncbi.nlm.nih.gov/genomes/all/GCF/000/021/745/GCF_000021745.1_ASM2174v1	643348565	RS_GCF_000021745.1	Multispecies	Complete Genome	Full	representative genome	Major	395965	199596	Methylocella silvestris BL2	strain=BL2		Bacteria	Proteobacteria	Alphaproteobacteria	Rhizobiales	Beijerinckiaceae	Methylocella	Methylocella silvestris	True	Methylocella silvestris BL2	Eubacteria	Proteobacteria	1.0	1.0	0.9	1.0	4305430	1	63.08	4305430	1	3914	1268106	86.78025191444293	99.37	0.0	0.0	355	yes	yes
G000021805	ASM2180v1	GCF_000021805.1	PRJNA224116	SAMN00000280		2008/12/17	US DOE Joint Genome Institute (JGI-PGF)	ftp://ftp.ncbi.nlm.nih.gov/genomes/all/GCF/000/021/805/GCF_000021805.1_ASM2180v1	643348535	RS_GCF_000021805.1	Monoisolate	Complete Genome	Full	representative genome	Major	41431	41431	Cyanothece sp. PCC 8801	strain=PCC 8801		Bacteria	Cyanobacteria		Oscillatoriales	Cyanothecaceae	Cyanothece	Cyanothece sp. PCC 8801	True	Cyanothece sp. PCC 8801 ASM2180v1	Eubacteria	Cyanobacteria	1.0	0.9940000000000001	0.9	1.0	4787694	4	39.76	4679413	1	4540	1398734	86.06847054135038	99.56	0.0	0.0	351	yes	yes
G000021825	ASM2182v1	GCF_000021825.1	PRJNA224116	SAMN00000286		2008/12/17	US DOE Joint Genome Institute (JGI-PGF)	ftp://ftp.ncbi.nlm.nih.gov/genomes/all/GCF/000/021/825/GCF_000021825.1_ASM2182v1	643348533	RS_GCF_000021825.1	Monoisolate	Complete Genome	Full	representative genome	Major	65393	65393	Cyanothece sp. PCC 7424	strain=PCC 7424		Bacteria	Cyanobacteria		Oscillatoriales	Cyanothecaceae	Cyanothece	Cyanothece sp. PCC 7424	True	Cyanothece sp. PCC 7424 ASM2182v1	Eubacteria	Cyanobacteria	1.0	0.991	0.9	1.0	6554169	7	38.51	5942652	1	5914	1843127	82.84981665867939	99.71	0.0	0.0	362	yes	yes
G000021865	ASM2186v1	GCF_000021865.1	PRJNA224116	SAMN02604080		2010/04/09	Univ. Chicago	ftp://ftp.ncbi.nlm.nih.gov/genomes/all/GCF/000/021/865/GCF_000021865.1_ASM2186v1	646564563	RS_GCF_000021865.1	Monoisolate	Complete Genome	Full	representative genome	Major	272942	1061	Rhodobacter capsulatus SB 1003	strain=SB 1003		Bacteria	Proteobacteria	Alphaproteobacteria	Rhodobacterales	Rhodobacteraceae	Rhodobacter	Rhodobacter capsulatus	True	Rhodobacter capsulatus SB 1003	Eubacteria	Proteobacteria	1.0	0.997	0.9	0.9	3871920	2	66.56	3738958	1	3632	1188540	90.44226120374388	99.09	0.63	0.0	366	yes	yes
G000021885	ASM2188v1	GCF_000021885.1	PRJNA224116	SAMN02603313		2009/01/07	Huazhong Agricultural University	ftp://ftp.ncbi.nlm.nih.gov/genomes/all/GCF/000/021/885/GCF_000021885.1_ASM2188v1	643348556	RS_GCF_000021885.1	Monoisolate	Complete Genome	Full	representative genome	Major	557723	738	Haemophilus parasuis SH0165	strain=SH0165		Bacteria	Proteobacteria	Gammaproteobacteria	Pasteurellales	Pasteurellaceae	Haemophilus	[Haemophilus] parasuis	True	Haemophilus parasuis SH0165	Eubacteria	Proteobacteria	1.0	1.0	1.0	1.0	2269156	1	39.99	2269156	1	2208	666429	86.51965752905485	99.47	0.46	0.0	322	yes	yes
G000021905	ASM2190v1	GCF_000021905.1	PRJNA224116	SAMN00000039		2008/12/24	US DOE Joint Genome Institute (JGI-PGF)	ftp://ftp.ncbi.nlm.nih.gov/genomes/all/GCF/000/021/905/GCF_000021905.1_ASM2190v1	2502957028	RS_GCF_000021905.1	Multispecies	Complete Genome	Full	na	Major	439235	259354	Desulfatibacillum alkenivorans AK-01	strain=AK-1		Bacteria	Proteobacteria	Deltaproteobacteria	Desulfobacterales	Desulfobacteraceae	Desulfatibacillum	Desulfatibacillum alkenivorans	True	Desulfatibacillum alkenivorans AK-01 AK-1	Eubacteria	Proteobacteria	1.0	1.0	1.0	1.0	6517073	1	54.48	6517073	1	5288	1933332	87.41916808358599	99.35	1.14	0.0	350	yes	yes
G000021925	ASM2192v1	GCF_000021925.1	PRJNA224116	SAMN02598433		2009/01/05	US DOE Joint Genome Institute	ftp://ftp.ncbi.nlm.nih.gov/genomes/all/GCF/000/021/925/GCF_000021925.1_ASM2192v1	643348537	RS_GCF_000021925.1	Monoisolate	Complete Genome	Full	representative genome	Major	272564	49338	Desulfitobacterium hafniense DCB-2	strain=DCB-2		Bacteria	Firmicutes	Clostridia	Clostridiales	Peptococcaceae	Desulfitobacterium	Desulfitobacterium hafniense	True	Desulfitobacterium hafniense DCB-2	Eubacteria	Firmicutes	0.99	1.0	1.0	1.0	5279134	1	47.54	5279134	1	4924	1554826	86.77502787388993	98.98	3.32	0.0	372	yes	yes
G000021945	ASM2194v1	GCF_000021945.1	PRJNA224116	SAMN00623036		2009/01/05	US DOE Joint Genome Institute	ftp://ftp.ncbi.nlm.nih.gov/genomes/all/GCF/000/021/945/GCF_000021945.1_ASM2194v1	643348527	RS_GCF_000021945.1	Monoisolate	Complete Genome	Full	representative genome	Major	326427	152260	Chloroflexus aggregans DSM 9485	strain=DSM 9485		Bacteria	Chloroflexi	Chloroflexia	Chloroflexales	Chloroflexaceae	Chloroflexus	Chloroflexus aggregans	True	Chloroflexus aggregans DSM 9485	Eubacteria	Chloroflexi	0.99	1.0	1.0	1.0	4684931	1	56.43	4684931	1	3955	1413755	88.92278242731857	99.69	0.0	0.0	350	yes	yes
G000021965	ASM2196v1	GCF_000021965.1	PRJNA224116	SAMN00001866		2009/01/05	US DOE Joint Genome Institute (JGI-PGF)	ftp://ftp.ncbi.nlm.nih.gov/genomes/all/GCF/000/021/965/GCF_000021965.1_ASM2196v1	643348525	RS_GCF_000021965.1	Monoisolate	Complete Genome	Full	representative genome	Major	521011	475088	Methanosphaerula palustris E1-9c	strain=E1-9c		Archaea	Euryarchaeota	Methanomicrobia	Methanomicrobiales	Methanoregulaceae	Methanosphaerula	Methanosphaerula palustris	True	Methanosphaerula palustris E1-9c	Archaea	Euryarchaeota	1.0	1.0	0.8	0.9	2922917	1	55.35	2922917	1	2779	855770	86.2559901632513	99.84	0.0	0.0	202	no	yes
G000021985	ASM2198v1	GCF_000021985.1	PRJNA224116	SAMN00001443		2009/01/13	US DOE Joint Genome Institute (JGI-PGF)	ftp://ftp.ncbi.nlm.nih.gov/genomes/all/GCF/000/021/985/GCF_000021985.1_ASM2198v1	643348585	RS_GCF_000021985.1	Monoisolate	Complete Genome	Full	representative genome	Major	396588	1033854	Thioalkalivibrio sulfidiphilus HL-EbGr7	strain=HL-EbGR7		Bacteria	Proteobacteria	Gammaproteobacteria	Chromatiales	Ectothiorhodospiraceae	Thioalkalivibrio	Thioalkalivibrio sulfidiphilus	True	Thioalkalivibrio sulfidiphilus HL-EbGr7 HL-EbGR7	Eubacteria	Proteobacteria	1.0	1.0	1.0	1.0	3464554	1	65.06	3464554	1	3318	1034946	88.00907707023761	99.88	0.12	0.0	354	yes	yes
G000022005	ASM2200v1	GCF_000022005.1	PRJNA59307	SAMN02604151		2009/01/16	University of Chicago	ftp://ftp.ncbi.nlm.nih.gov/genomes/all/GCF/000/022/005/GCF_000022005.1_ASM2200v1	643348526	RS_GCF_000022005.1	Monoisolate	Complete Genome	Full	reference genome	Major	565050	155892	Caulobacter crescentus NA1000	strain=NA1000		Bacteria	Proteobacteria	Alphaproteobacteria	Caulobacterales	Caulobacteraceae	Caulobacter	Caulobacter vibrioides	True	Caulobacter crescentus NA1000	Eubacteria	Proteobacteria	1.0	1.0	0.9	1.0	4042929	1	67.17	4042929	1	3724	1222024	89.05600370424511	99.68	0.0	0.0	355	yes	yes
G000022025	ASM2202v1	GCF_000022025.1	PRJNA224116	SAMN00000051		2009/01/09	US DOE Joint Genome Institute (JGI-PGF)	ftp://ftp.ncbi.nlm.nih.gov/genomes/all/GCF/000/022/025/GCF_000022025.1_ASM2202v1	643348509	RS_GCF_000022025.1	Monoisolate	Complete Genome	Full	representative genome	Major	452863	85085	Pseudarthrobacter chlorophenolicus A6	strain=A6		Bacteria	Actinobacteria	Actinobacteria	Micrococcales	Micrococcaceae	Pseudarthrobacter	Pseudarthrobacter chlorophenolicus	True	Pseudarthrobacter chlorophenolicus A6 ASM2202v1	Eubacteria	Actinobacteria	1.0	0.996	1.0	1.0	4980870	3	65.96	4395537	1	4645	1514488	89.58645778749495	99.71	0.0	0.0	350	yes	yes
G000022045	ASM2204v1	GCF_000022045.1	PRJNA224116	SAMN00000655		2009/01/09	US DOE Joint Genome Institute (JGI-PGF)	ftp://ftp.ncbi.nlm.nih.gov/genomes/all/GCF/000/022/045/GCF_000022045.1_ASM2204v1	643348534	RS_GCF_000022045.1	Monoisolate	Complete Genome	Full	representative genome	Major	395961	395961	Cyanothece sp. PCC 7425	strain=PCC 7425		Bacteria	Cyanobacteria		Oscillatoriales	Cyanothecaceae	Cyanothece	Cyanothece sp. PCC 7425	True	Cyanothece sp. PCC 7425 ASM2204v1	Eubacteria	Cyanobacteria	1.0	0.995	0.9	1.0	5786110	4	50.65	5374574	1	5440	1708020	86.96936283617146	99.29	0.24	0.0	354	yes	yes
G000022065	ASM2206v1	GCF_000022065.1	PRJNA224116	SAMN00623037		2009/01/13	US DOE Joint Genome Institute	ftp://ftp.ncbi.nlm.nih.gov/genomes/all/GCF/000/022/065/GCF_000022065.1_ASM2206v1	643348528	RS_GCF_000022065.1	Monoisolate	Complete Genome	Full	representative genome	Major	394503	1521	[Clostridium] cellulolyticum H10	strain=H10		Bacteria	Firmicutes	Clostridia	Clostridiales	Ruminococcaceae	Ruminiclostridium	[Clostridium] cellulolyticum	True	[Clostridium] cellulolyticum H10	Eubacteria	Firmicutes	1.0	1.0	1.0	1.0	4068724	1	37.4	4068724	1	3513	1213647	87.89527134305497	99.32	1.01	50.0	334	yes	yes
G000022085	ASM2208v1	GCF_000022085.1	PRJNA224116	SAMN00000043		2009/01/12	US DOE Joint Genome Institute (JGI-PGF)	ftp://ftp.ncbi.nlm.nih.gov/genomes/all/GCF/000/022/085/GCF_000022085.1_ASM2208v1	643348564	RS_GCF_000022085.1	Multispecies	Complete Genome	Full	representative genome	Major	460265	114616	Methylobacterium nodulans ORS 2060	strain=ORS 2060		Bacteria	Proteobacteria	Alphaproteobacteria	Rhizobiales	Methylobacteriaceae	Methylobacterium	Methylobacterium nodulans	True	Methylobacterium nodulans ORS 2060	Eubacteria	Proteobacteria	1.0	0.992	0.9	1.0	8839022	8	68.44	7772460	1	8636	2461885	82.04407682207375	99.84	0.42	0.0	374	yes	yes
G000022125	ASM2212v1	GCF_000022125.1	PRJNA224116	SAMN00001882		2009/01/09	US DOE Joint Genome Institute (JGI-PGF)	ftp://ftp.ncbi.nlm.nih.gov/genomes/all/GCF/000/022/125/GCF_000022125.1_ASM2212v1	643348538	RS_GCF_000022125.1	Monoisolate	Complete Genome	Full	representative genome	Major	525146	876	Desulfovibrio desulfuricans subsp. desulfuricans str. ATCC 27774	strain=ATCC 27774		Bacteria	Proteobacteria	Deltaproteobacteria	Desulfovibrionales	Desulfovibrionaceae	Desulfovibrio	Desulfovibrio desulfuricans	True	Desulfovibrio desulfuricans subsp. desulfuricans str. ATCC 27774	Eubacteria	Proteobacteria	1.0	1.0	1.0	1.0	2873437	1	58.07	2873437	1	2398	823679	84.46330996642698	99.41	0.0	0.0	340	yes	yes
G000022145	ASM2214v1	GCF_000022145.1	PRJNA224116	SAMN00000050		2009/01/12	US DOE Joint Genome Institute (JGI-PGF)	ftp://ftp.ncbi.nlm.nih.gov/genomes/all/GCF/000/022/145/GCF_000022145.1_ASM2214v1	643348507	RS_GCF_000022145.1	Multispecies	Complete Genome	Full	representative genome	Major	455488	161493	Anaeromyxobacter dehalogenans 2CP-1	strain=2CP1		Bacteria	Proteobacteria	Deltaproteobacteria	Myxococcales	Anaeromyxobacteraceae	Anaeromyxobacter	Anaeromyxobacter dehalogenans	True	Anaeromyxobacter dehalogenans 2CP-1 2CP1	Eubacteria	Proteobacteria	1.0	1.0	1.0	1.0	5029329	1	74.72	5029329	1	4520	1549111	90.75781282155134	99.35	0.0	0.0	369	yes	yes
G000022185	ASM2218v1	GCF_000022185.1	PRJNA224116	SAMN02598448		2009/02/04	US DOE Joint Genome Institute (JGI-PGF)	ftp://ftp.ncbi.nlm.nih.gov/genomes/all/GCF/000/022/185/GCF_000022185.1_ASM2218v1	643692015	RS_GCF_000022185.1	Monoisolate	Complete Genome	Full	na	Major	480224	480224	Chloroflexus sp. Y-400-fl	strain=Y-400-fl		Bacteria	Chloroflexi	Chloroflexia	Chloroflexales	Chloroflexaceae	Chloroflexus	Chloroflexus sp. Y-400-fl	True	Chloroflexus sp. Y-400-fl ASM2218v1	Eubacteria	Chloroflexi	0.99	1.0	1.0	1.0	5268950	1	56.68	5268950	1	4338	1496743	83.70301483217719	99.69	0.0	0.0	348	yes	yes
G000022205	ASM2220v1	GCF_000022205.1	PRJNA224116	SAMN02598407		2009/02/04	US DOE Joint Genome Institute (JGI-PGF)	ftp://ftp.ncbi.nlm.nih.gov/genomes/all/GCF/000/022/205/GCF_000022205.1_ASM2220v1	643692025	RS_GCF_000022205.1	Monoisolate	Complete Genome	Full	representative genome	Major	416348	2247	Halorubrum lacusprofundi ATCC 49239	strain=ATCC 49239		Archaea	Euryarchaeota	Halobacteria	Haloferacales	Halorubraceae	Halorubrum	Halorubrum lacusprofundi	True	Halorubrum lacusprofundi ATCC 49239	Archaea	Euryarchaeota	1.0	0.995	0.9	0.9	3692576	3	63.97	2735295	1	3643	1071570	85.48910029204545	99.76	0.0	0.0	223	yes	yes
G000022265	ASM2226v1	GCF_000022265.1	PRJNA224116	SAMN00623045		2009/01/27	US DOE Joint Genome Institute	ftp://ftp.ncbi.nlm.nih.gov/genomes/all/GCF/000/022/265/GCF_000022265.1_ASM2226v1	643348554	RS_GCF_000022265.1	Monoisolate	Complete Genome	Full	representative genome	Major	316067	1203471	Geobacter daltonii FRC-32	strain=FRC-32		Bacteria	Proteobacteria	Deltaproteobacteria	Desulfuromonadales	Geobacteraceae	Geobacter	Geobacter daltonii	True	Geobacter daltonii FRC-32	Eubacteria	Proteobacteria	0.99	1.0	1.0	1.0	4304501	1	53.47	4304501	1	3834	1320312	90.38092917158109	99.35	0.0	0.0	356	yes	yes
G000022305	ASM2230v1	GCF_000022305.1	PRJNA224116	SAMN00001444		2009/01/27	US DOE Joint Genome Institute (JGI-PGF)	ftp://ftp.ncbi.nlm.nih.gov/genomes/all/GCF/000/022/305/GCF_000022305.1_ASM2230v1	643348541	RS_GCF_000022305.1	Monoisolate	Complete Genome	Full	representative genome	Major	535289	721785	Acidovorax ebreus TPSY	strain=TPSY		Bacteria	Proteobacteria	Betaproteobacteria	Burkholderiales	Comamonadaceae	Acidovorax	Acidovorax ebreus	True	Acidovorax ebreus TPSY	Eubacteria	Proteobacteria	1.0	1.0	0.9	1.0	3796573	1	66.83	3796573	1	3526	1160531	90.06448710455456	99.93	0.62	0.0	365	yes	yes
G000022325	ASM2232v1	GCF_000022325.1	PRJNA224116	SAMN02598462		2009/02/04	US DOE Joint Genome Institute (JGI-PGF)	ftp://ftp.ncbi.nlm.nih.gov/genomes/all/GCF/000/022/325/GCF_000022325.1_ASM2232v1	643692002	RS_GCF_000022325.1	Monoisolate	Complete Genome	Full	representative genome	Major	521460	31899	Caldicellulosiruptor bescii DSM 6725	strain=DSM 6725		Bacteria	Firmicutes	Clostridia	Thermoanaerobacterales	Thermoanaerobacterales Family III. Incertae Sedis	Caldicellulosiruptor	Caldicellulosiruptor bescii	True	Caldicellulosiruptor bescii DSM 6725	Eubacteria	Firmicutes	1.0	0.993	1.0	1.0	2931662	3	35.19	2919718	1	2807	872351	87.66187916615216	100.0	0.0	0.0	333	yes	yes
G000022365	ASM2236v1	GCF_000022365.1	PRJNA224116	SAMN02603333		2009/06/12	IGM/ Universit Paris-Sud, France	ftp://ftp.ncbi.nlm.nih.gov/genomes/all/GCF/000/022/365/GCF_000022365.1_ASM2236v1	644736411	RS_GCF_000022365.1	Monoisolate	Complete Genome	Full	representative genome	Major	593117	187878	Thermococcus gammatolerans EJ3	strain=EJ3; DSM 15229		Archaea	Euryarchaeota	Thermococci	Thermococcales	Thermococcaceae	Thermococcus	Thermococcus gammatolerans	True	Thermococcus gammatolerans EJ3	Archaea	Euryarchaeota	1.0	1.0	0.8	1.0	2045438	1	53.56	2045438	1	2175	644986	92.89120471996706	100.0	0.0	0.0	181	no	yes
G000022385	ASM2238v1	GCF_000022385.1	PRJNA224116	SAMN02598420		2009/04/24	US DOE Joint Genome Institute	ftp://ftp.ncbi.nlm.nih.gov/genomes/all/GCF/000/022/385/GCF_000022385.1_ASM2238v1	643692044	RS_GCF_000022385.1	Monoisolate	Complete Genome	Full	representative genome	Major	429572	43080	Sulfolobus islandicus L.S.2.15	strain=L.S.2.15		Archaea	Crenarchaeota	Thermoprotei	Sulfolobales	Sulfolobaceae	Sulfolobus	Sulfolobus islandicus	True	Sulfolobus islandicus L.S.2.15	Archaea	Crenarchaeota	1.0	1.0	1.0	0.9	2736272	1	35.11	2736272	1	3071	820449	88.3143561751171	99.4	0.0	0.0	193	no	yes
G000022405	ASM2240v1	GCF_000022405.1	PRJNA224116	SAMN02598416		2009/04/24	US DOE Joint Genome Institute	ftp://ftp.ncbi.nlm.nih.gov/genomes/all/GCF/000/022/405/GCF_000022405.1_ASM2240v1	643692045	RS_GCF_000022405.1	Monoisolate	Complete Genome	Full	na	Major	427317	43080	Sulfolobus islandicus M.14.25	strain=M.14.25		Archaea	Crenarchaeota	Thermoprotei	Sulfolobales	Sulfolobaceae	Sulfolobus	Sulfolobus islandicus	True	Sulfolobus islandicus M.14.25	Archaea	Crenarchaeota	1.0	1.0	1.0	0.9	2608832	1	35.1	2608832	1	2879	785860	88.72867244805337	99.4	0.0	0.0	192	no	yes
G000022425	ASM2242v1	GCF_000022425.1	PRJNA224116	SAMN02598417		2009/04/29	US DOE Joint Genome Institute	ftp://ftp.ncbi.nlm.nih.gov/genomes/all/GCF/000/022/425/GCF_000022425.1_ASM2242v1	643692046	RS_GCF_000022425.1	Monoisolate	Complete Genome	Full	na	Major	427318	43080	Sulfolobus islandicus M.16.27	strain=M.16.27		Archaea	Crenarchaeota	Thermoprotei	Sulfolobales	Sulfolobaceae	Sulfolobus	Sulfolobus islandicus	True	Sulfolobus islandicus M.16.27	Archaea	Crenarchaeota	1.0	1.0	1.0	0.9	2692402	1	35.01	2692402	1	2956	806768	88.26170831844577	99.4	0.0	0.0	193	no	yes
G000022445	ASM2244v1	GCF_000022445.1	PRJNA224116	SAMN02598414		2009/05/27	US DOE Joint Genome Institute	ftp://ftp.ncbi.nlm.nih.gov/genomes/all/GCF/000/022/445/GCF_000022445.1_ASM2244v1	643692047	GB_GCA_000022445.1	Monoisolate	Complete Genome	Full	na	Major	426118	43080	Sulfolobus islandicus M.16.4	strain=M.16.4		Archaea	Crenarchaeota	Thermoprotei	Sulfolobales	Sulfolobaceae	Sulfolobus	Sulfolobus islandicus	True	Sulfolobus islandicus M.16.4	Archaea	Crenarchaeota	1.0	1.0	1.0	0.8	2586647	1	35.0	2586647	1	2851	780327	88.85851065104747	99.4	0.0	0.0	192	no	yes
G000022465	ASM2246v1	GCF_000022465.1	PRJNA224116	SAMN02598422		2009/04/29	US DOE Joint Genome Institute	ftp://ftp.ncbi.nlm.nih.gov/genomes/all/GCF/000/022/465/GCF_000022465.1_ASM2246v1	643692048	RS_GCF_000022465.1	Monoisolate	Complete Genome	Full	na	Major	439386	43080	Sulfolobus islandicus Y.G.57.14	strain=Y.G.57.14		Archaea	Crenarchaeota	Thermoprotei	Sulfolobales	Sulfolobaceae	Sulfolobus	Sulfolobus islandicus	True	Sulfolobus islandicus Y.G.57.14	Archaea	Crenarchaeota	1.0	1.0	1.0	0.9	2702058	1	35.39	2702058	1	3051	815049	88.84550220609624	99.4	0.0	0.0	191	no	yes
G000022485	ASM2248v1	GCF_000022485.1	PRJNA224116	SAMN02598411		2009/04/29	US DOE Joint Genome Institute (JGI-PGF)	ftp://ftp.ncbi.nlm.nih.gov/genomes/all/GCF/000/022/485/GCF_000022485.1_ASM2248v1	643692049	RS_GCF_000022485.1	Monoisolate	Complete Genome	Full	na	Major	419942	43080	Sulfolobus islandicus Y.N.15.51	strain=Y.N.15.51		Archaea	Crenarchaeota	Thermoprotei	Sulfolobales	Sulfolobaceae	Sulfolobus	Sulfolobus islandicus	True	Sulfolobus islandicus Y.N.15.51	Archaea	Crenarchaeota	1.0	0.997	1.0	0.9	2854410	2	35.31	2812165	1	3256	853737	88.09200500278517	99.4	0.0	0.0	193	no	yes
G000022525	ASM2252v1	GCF_000022525.1	PRJNA224116	SAMN02603947		2009/07/23	The Ohio State University	ftp://ftp.ncbi.nlm.nih.gov/genomes/all/GCF/000/022/525/GCF_000022525.1_ASM2252v1	644736395	RS_GCF_000022525.1	Monoisolate	Complete Genome	Full	representative genome	Major	434131	950	Neorickettsia risticii str. Illinois	strain=Illinois		Bacteria	Proteobacteria	Alphaproteobacteria	Rickettsiales	Anaplasmataceae	Neorickettsia	Neorickettsia risticii	True	Neorickettsia risticii str. Illinois	Eubacteria	Proteobacteria	0.96	1.0	0.9	1.0	879977	1	41.27	879977	1	812	256258	85.79678787059207	99.26	0.0	0.0	204	yes	yes
G000022545	ASM2254v1	GCF_000022545.1	PRJNA224116	SAMN02603090		2009/06/29	Centre	ftp://ftp.ncbi.nlm.nih.gov/genomes/all/GCF/000/022/545/GCF_000022545.1_ASM2254v1	644736412	RS_GCF_000022545.1	Monoisolate	Complete Genome	Full	representative genome	Major	604354	172049	Thermococcus sibiricus MM 739	strain=MM 739		Archaea	Euryarchaeota	Thermococci	Thermococcales	Thermococcaceae	Thermococcus	Thermococcus sibiricus	True	Thermococcus sibiricus MM 739	Archaea	Euryarchaeota	1.0	1.0	0.8	1.0	1845800	1	40.2	1845800	1	2021	571514	91.20403077256474	98.51	0.0	0.0	166	no	yes
G000022565	ASM2256v1	GCF_000022565.1	PRJNA224116	SAMN02603447		2009/03/30	J. Craig Venter Institute	ftp://ftp.ncbi.nlm.nih.gov/genomes/all/GCF/000/022/565/GCF_000022565.1_ASM2256v1	643692001	RS_GCF_000022565.1	Monoisolate	Complete Genome	Full	representative genome	Major	240015	33075	Acidobacterium capsulatum ATCC 51196	strain=ATCC 51196		Bacteria	Acidobacteria	Acidobacteriia	Acidobacteriales	Acidobacteriaceae	Acidobacterium	Acidobacterium capsulatum	True	Acidobacterium capsulatum ATCC 51196	Eubacteria	Bacteria	1.0	1.0	1.0	1.0	4127356	1	60.5	4127356	1	3370	1241883	88.66841144790999	100.0	0.85	0.0	354	yes	yes
G000022605	ASM2260v1	GCF_000022605.2	PRJNA224116	SAMN02604249		2011/06/17	University of Valencia	ftp://ftp.ncbi.nlm.nih.gov/genomes/all/GCF/000/022/605/GCF_000022605.2_ASM2260v1	650716011	RS_GCF_000022605.2	Monoisolate	Complete Genome	Full	representative genome	Major	331104	624186	Blattabacterium sp. (Blattella germanica) str. Bge	strain=Bge		Bacteria	Bacteroidetes	Flavobacteriia	Flavobacteriales	Blattabacteriaceae	Blattabacterium	Blattabacterium sp. (Blattella germanica)	True	Blattabacterium sp. (Blattella germanica) str. Bge	Eubacteria	Bacteroidetes	0.98	0.985	0.9	1.0	640935	2	27.16	636850	1	596	207208	95.26363827845258	98.82	0.0	0.0	232	yes	yes
G000022725	ASM2272v1	GCF_000022725.1	PRJNA224116	SAMN02603206		2009/06/19	Dept. of Molecular Evolution, Uppsala University	ftp://ftp.ncbi.nlm.nih.gov/genomes/all/GCF/000/022/725/GCF_000022725.1_ASM2272v1	644736328	RS_GCF_000022725.1	Monoisolate	Complete Genome	Full	representative genome	Major	634504	33045	Bartonella grahamii as4aup	strain=as4aup		Bacteria	Proteobacteria	Alphaproteobacteria	Rhizobiales	Bartonellaceae	Bartonella	Bartonella grahamii	True	Bartonella grahamii as4aup	Eubacteria	Proteobacteria	1.0	0.996	0.9	1.0	2369520	2	38.04	2341328	1	1997	612541	76.15719639420642	99.89	0.44	100.0	291	yes	yes
G000022885	ASM2288v2	GCF_000022885.2	PRJNA224116	SAMN02603942		2012/10/16	The Laboratory for Genomics and Microbiology	ftp://ftp.ncbi.nlm.nih.gov/genomes/all/GCF/000/022/885/GCF_000022885.2_ASM2288v2	644736357	RS_GCF_000022885.2	Monoisolate	Complete Genome	Full	representative genome	Major	634503	67780	Edwardsiella ictaluri 93-146	strain=93-146		Bacteria	Proteobacteria	Gammaproteobacteria	Enterobacterales	Hafniaceae	Edwardsiella	Edwardsiella ictaluri	True	Edwardsiella ictaluri 93-146	Eubacteria	Proteobacteria	1.0	1.0	1.0	1.0	3812301	1	57.44	3812301	1	3426	1077499	83.27089072977186	99.25	0.45	0.0	369	yes	yes
G000022905	ASM2290v1	GCF_000022905.1	PRJNA224116	SAMN02603064		2009/04/24	Center for BioTechnology, Bielefeld University	ftp://ftp.ncbi.nlm.nih.gov/genomes/all/GCF/000/022/905/GCF_000022905.1_ASM2290v1	643692018	RS_GCF_000022905.1	Monoisolate	Complete Genome	Full	representative genome	Major	548476	169292	Corynebacterium aurimucosum ATCC 700975			Bacteria	Actinobacteria	Actinobacteria	Corynebacteriales	Corynebacteriaceae	Corynebacterium	Corynebacterium aurimucosum	True	Corynebacterium aurimucosum ATCC 700975 ASM2290v1	Eubacteria	Actinobacteria	1.0	0.996	1.0	1.0	2819226	2	60.56	2790189	1	2662	858243	89.69217082986607	99.56	0.0	0.0	331	yes	yes
G000022965	ASM2296v1	GCF_000022965.1	PRJNA224116	SAMN02603171		2009/06/19	Danisco USA Inc.	ftp://ftp.ncbi.nlm.nih.gov/genomes/all/GCF/000/022/965/GCF_000022965.1_ASM2296v1	644736330	RS_GCF_000022965.1	Monoisolate	Complete Genome	Full	representative genome	Major	555970	28025	Bifidobacterium animalis subsp. lactis DSM 10140	strain=DSM 10140		Bacteria	Actinobacteria	Actinobacteria	Bifidobacteriales	Bifidobacteriaceae	Bifidobacterium	Bifidobacterium animalis	True	Bifidobacterium animalis subsp. lactis DSM 10140	Eubacteria	Actinobacteria	1.0	1.0	1.0	1.0	1938483	1	60.48	1938483	1	1571	571288	86.84476469486707	100.0	0.0	0.0	282	yes	yes
G000023025	ASM2302v1	GCF_000023025.1	PRJNA224116	SAMN02603454		2009/06/15	J. Craig Venter Institute	ftp://ftp.ncbi.nlm.nih.gov/genomes/all/GCF/000/023/025/GCF_000023025.1_ASM2302v1	644736410	RS_GCF_000023025.1	Monoisolate	Complete Genome	Full	representative genome	Major	377629	2426	Teredinibacter turnerae T7901	strain=T7901		Bacteria	Proteobacteria	Gammaproteobacteria	Cellvibrionales	Cellvibrionaceae	Teredinibacter	Teredinibacter turnerae	True	Teredinibacter turnerae T7901	Eubacteria	Proteobacteria	1.0	1.0	0.9	1.0	5193164	1	50.89	5193164	1	4218	1539357	87.3495233349072	100.0	0.0	0.0	351	yes	yes
G000023065	ASM2306v1	GCF_000023065.1	PRJNA224116	SAMN02598508		2009/05/13	US DOE Joint Genome Institute (JGI-PGF)	ftp://ftp.ncbi.nlm.nih.gov/genomes/all/GCF/000/023/065/GCF_000023065.1_ASM2306v1	643692052	RS_GCF_000023065.1	Monoisolate	Complete Genome	Full	representative genome	Major	595494	43948	Tolumonas auensis DSM 9187	strain=DSM 9187		Bacteria	Proteobacteria	Gammaproteobacteria	Aeromonadales	Aeromonadaceae	Tolumonas	Tolumonas auensis	True	Tolumonas auensis DSM 9187	Eubacteria	Proteobacteria	1.0	1.0	1.0	1.0	3471292	1	49.03	3471292	1	3176	1051714	89.26742550036126	100.0	0.54	0.0	357	yes	yes
G000023105	ASM2310v1	GCF_000023105.1	PRJNA224116	SAMN02598436		2009/05/07	US DOE Joint Genome Institute (JGI-PGF)	ftp://ftp.ncbi.nlm.nih.gov/genomes/all/GCF/000/023/105/GCF_000023105.1_ASM2310v1	643692008	RS_GCF_000023105.1	Monoisolate	Complete Genome	Full	representative genome	Major	471853	84757	Beutenbergia cavernae DSM 12333	strain=DSM 12333		Bacteria	Actinobacteria	Actinobacteria	Micrococcales	Beutenbergiaceae	Beutenbergia	Beutenbergia cavernae	True	Beutenbergia cavernae DSM 12333	Eubacteria	Actinobacteria	1.0	1.0	1.0	1.0	4669183	1	73.12	4669183	1	4217	1471076	92.8375263938038	99.71	0.0	0.0	341	yes	yes
G000023125	ASM2312v1	GCF_000023125.1	PRJNA224116	SAMN02598437		2009/07/31	US DOE Joint Genome Institute (JGI-PGF)	ftp://ftp.ncbi.nlm.nih.gov/genomes/all/GCF/000/023/125/GCF_000023125.1_ASM2312v1	644736356	RS_GCF_000023125.1	Monoisolate	Complete Genome	Full	representative genome	Major	471854	94254	Dyadobacter fermentans DSM 18053	strain=DSM 18053		Bacteria	Bacteroidetes	Cytophagia	Cytophagales	Cytophagaceae	Dyadobacter	Dyadobacter fermentans	True	Dyadobacter fermentans DSM 18053	Eubacteria	Bacteroidetes	0.99	1.0	0.9	1.0	6967790	1	51.54	6967790	1	5865	2146147	90.76367112097236	99.7	0.3	0.0	354	yes	yes
G000023145	ASM2314v1	GCF_000023145.1	PRJNA224116	SAMN02603033		2009/05/19	Bielefeld University, Center for Biotechnology	ftp://ftp.ncbi.nlm.nih.gov/genomes/all/GCF/000/023/145/GCF_000023145.1_ASM2314v1	643692019	RS_GCF_000023145.1	Monoisolate	Complete Genome	Full	representative genome	Major	645127	161879	Corynebacterium kroppenstedtii DSM 44385	strain=DSM 44385		Bacteria	Actinobacteria	Actinobacteria	Corynebacteriales	Corynebacteriaceae	Corynebacterium	Corynebacterium kroppenstedtii	True	Corynebacterium kroppenstedtii DSM 44385	Eubacteria	Actinobacteria	1.0	1.0	1.0	1.0	2446804	1	57.46	2446804	1	2127	735790	88.60897726176677	97.86	0.0	0.0	315	yes	yes
G000023205	ASM2320v1	GCF_000023205.1	PRJNA224116	SAMN00000281		2009/06/12	US DOE Joint Genome Institute (JGI-PGF)	ftp://ftp.ncbi.nlm.nih.gov/genomes/all/GCF/000/023/205/GCF_000023205.1_ASM2320v1	644736390	RS_GCF_000023205.1	Monoisolate	Complete Genome	Full	representative genome	Major	465515	1270	Micrococcus luteus NCTC 2665	strain=NCTC 2665 (Fleming 2665)		Bacteria	Actinobacteria	Actinobacteria	Micrococcales	Micrococcaceae	Micrococcus	Micrococcus luteus	True	Micrococcus luteus NCTC 2665 NCTC 2665 (Fleming 2665)	Eubacteria	Actinobacteria	1.0	1.0	1.0	1.0	2501097	1	73.0	2501097	1	2288	769726	90.68236857666857	98.25	0.0	0.0	325	yes	yes
G000023225	ASM2322v1	GCF_000023225.1	PRJNA224116	SAMN00002602		2009/08/26	US DOE Joint Genome Institute (JGI-PGF)	ftp://ftp.ncbi.nlm.nih.gov/genomes/all/GCF/000/023/225/GCF_000023225.1_ASM2322v1	644736350	RS_GCF_000023225.1	Monoisolate	Complete Genome	Full	representative genome	Major	525897	899	Desulfomicrobium baculatum DSM 4028	strain=DSM 4028		Bacteria	Proteobacteria	Deltaproteobacteria	Desulfovibrionales	Desulfomicrobiaceae	Desulfomicrobium	Desulfomicrobium baculatum	True	Desulfomicrobium baculatum DSM 4028	Eubacteria	Proteobacteria	0.99	1.0	1.0	1.0	3942657	1	58.65	3942657	1	3455	1199379	89.6385610008682	99.96	0.0	0.0	360	yes	yes
G000023245	ASM2324v1	GCF_000023245.1	PRJNA224116	SAMN00001904		2009/08/13	US DOE Joint Genome Institute (JGI-PGF)	ftp://ftp.ncbi.nlm.nih.gov/genomes/all/GCF/000/023/245/GCF_000023245.1_ASM2324v1	644736323	RS_GCF_000023245.1	Monoisolate	Complete Genome	Full	representative genome	Major	446462	40567	Actinosynnema mirum DSM 43827	strain=DSM 43827		Bacteria	Actinobacteria	Actinobacteria	Pseudonocardiales	Pseudonocardiaceae	Actinosynnema	Actinosynnema mirum	True	Actinosynnema mirum DSM 43827	Eubacteria	Actinobacteria	1.0	1.0	1.0	1.0	8248144	1	73.71	8248144	1	7065	2465837	88.09043586047964	100.0	1.05	0.0	351	yes	yes
G000023265	ASM2326v1	GCF_000023265.1	PRJNA224116	SAMN02598466		2009/08/18	US DOE Joint Genome Institute (JGI-PGF)	ftp://ftp.ncbi.nlm.nih.gov/genomes/all/GCF/000/023/265/GCF_000023265.1_ASM2326v1	644736322	RS_GCF_000023265.1	Monoisolate	Complete Genome	Full	representative genome	Major	525909	53635	Acidimicrobium ferrooxidans DSM 10331	strain=DSM 10331		Bacteria	Actinobacteria	Acidimicrobiia	Acidimicrobiales	Acidimicrobiaceae	Acidimicrobium	Acidimicrobium ferrooxidans	True	Acidimicrobium ferrooxidans DSM 10331	Eubacteria	Actinobacteria	0.99	1.0	1.0	1.0	2158157	1	68.29	2158157	1	2056	667999	91.19711865262815	94.87	1.28	0.0	314	yes	yes
G000023285	ASM2328v1	GCF_000023285.1	PRJNA224116	SAMN00001911		2009/08/26	US DOE Joint Genome Institute (JGI-PGF)	ftp://ftp.ncbi.nlm.nih.gov/genomes/all/GCF/000/023/285/GCF_000023285.1_ASM2328v1	644736338	RS_GCF_000023285.1	Monoisolate	Complete Genome	Full	representative genome	Major	521097	1018	Capnocytophaga ochracea DSM 7271	strain=DSM 7271		Bacteria	Bacteroidetes	Flavobacteriia	Flavobacteriales	Flavobacteriaceae	Capnocytophaga	Capnocytophaga ochracea	True	Capnocytophaga ochracea DSM 7271	Eubacteria	Bacteroidetes	1.0	1.0	0.9	1.0	2612925	1	39.59	2612925	1	2185	768509	86.66689629438274	100.0	0.0	0.0	292	yes	yes
G000023325	ASM2332v1	GCF_000023325.1	PRJNA224116	SAMN00001868		2009/06/08	US DOE Joint Genome Institute (JGI-PGF)	ftp://ftp.ncbi.nlm.nih.gov/genomes/all/GCF/000/023/325/GCF_000023325.1_ASM2332v1	644736379	RS_GCF_000023325.1	Monoisolate	Complete Genome	Full	representative genome	Major	521045	651457	Kosmotoga olearia TBF 19.5.1	strain=TBF 19.5.1		Bacteria	Thermotogae	Thermotogae	Kosmotogales	Kosmotogaceae	Kosmotoga	Kosmotoga olearia	True	Kosmotoga olearia TBF 19.5.1	Eubacteria	Bacteria	1.0	1.0	1.0	1.0	2302126	1	41.55	2302126	1	2166	700548	89.6566478116315	100.0	1.72	0.0	287	yes	yes
G000023405	ASM2340v1	GCF_000023405.1	PRJNA58649	SAMN00002685		2009/08/25	US DOE Joint Genome Institute (JGI-PGF)	ftp://ftp.ncbi.nlm.nih.gov/genomes/all/GCF/000/023/405/GCF_000023405.1_ASM2340v1	644736331	RS_GCF_000023405.1	Monoisolate	Complete Genome	Full	reference genome	Major	446465	43669	Brachybacterium faecium DSM 4810	strain=DSM 4810		Bacteria	Actinobacteria	Actinobacteria	Micrococcales	Dermabacteraceae	Brachybacterium	Brachybacterium faecium	True	Brachybacterium faecium DSM 4810	Eubacteria	Actinobacteria	1.0	1.0	0.9	1.0	3614992	1	72.05	3614992	1	3122	1104071	89.99770953849968	100.0	0.58	0.0	326	yes	yes
G000023445	ASM2344v1	GCF_000023445.1	PRJNA224116	SAMN00001870		2009/06/26	US DOE Joint Genome Institute (JGI-PGF)	ftp://ftp.ncbi.nlm.nih.gov/genomes/all/GCF/000/023/445/GCF_000023445.1_ASM2344v1	644736353	RS_GCF_000023445.1	Monoisolate	Complete Genome	Full	representative genome	Major	526222	880	Desulfovibrio salexigens DSM 2638	strain=DSM 2638		Bacteria	Proteobacteria	Deltaproteobacteria	Desulfovibrionales	Desulfovibrionaceae	Desulfovibrio	Desulfovibrio salexigens	True	Desulfovibrio salexigens DSM 2638	Eubacteria	Proteobacteria	1.0	1.0	1.0	1.0	4289847	1	47.09	4289847	1	3843	1297600	89.12737447279588	100.0	0.07	0.0	361	yes	yes
G000023465	ASM2346v1	GCF_000023465.1	PRJNA224116	SAMN02603855		2010/04/21	ShanDong University	ftp://ftp.ncbi.nlm.nih.gov/genomes/all/GCF/000/023/465/GCF_000023465.1_ASM2346v1	646564591	RS_GCF_000023465.1	Monoisolate	Complete Genome	Full	representative genome	Major	655815	398743	Zunongwangia profunda SM-A87	strain=SMA-87		Bacteria	Bacteroidetes	Flavobacteriia	Flavobacteriales	Flavobacteriaceae	Zunongwangia	Zunongwangia profunda	True	Zunongwangia profunda SM-A87 SMA-87	Eubacteria	Bacteroidetes	1.0	1.0	0.9	1.0	5128187	1	36.22	5128187	1	4490	1528842	87.84332552615574	99.62	0.57	0.0	342	yes	yes
G000023585	ASM2358v1	GCF_000023585.1	PRJNA224116	SAMN00000047		2009/07/02	US DOE Joint Genome Institute (JGI-PGF)	ftp://ftp.ncbi.nlm.nih.gov/genomes/all/GCF/000/023/585/GCF_000023585.1_ASM2358v1	644736396	RS_GCF_000023585.1	Multispecies	Complete Genome	Full	representative genome	Major	324057	324057	Paenibacillus sp. JDR-2	strain=JDR-2		Bacteria	Firmicutes	Bacilli	Bacillales	Paenibacillaceae	Paenibacillus	Paenibacillus sp. JDR-2	True	Paenibacillus sp. JDR-2 ASM2358v1	Eubacteria	Firmicutes	0.99	1.0	1.0	1.0	7184930	1	50.28	7184930	1	6295	2166789	88.86303693981709	99.73	0.0	0.0	378	yes	yes
G000023605	ASM2360v1	GCF_000023605.1	PRJNA224116	SAMN02598478		2009/07/07	US DOE Joint Genome Institute	ftp://ftp.ncbi.nlm.nih.gov/genomes/all/GCF/000/023/605/GCF_000023605.1_ASM2360v1	644736397	RS_GCF_000023605.1	Monoisolate	Complete Genome	Full	representative genome	Major	561230	554	Pectobacterium carotovorum subsp. carotovorum PC1	strain=PC1		Bacteria	Proteobacteria	Gammaproteobacteria	Enterobacterales	Pectobacteriaceae	Pectobacterium	Pectobacterium carotovorum	True	Pectobacterium carotovorum subsp. carotovorum PC1	Eubacteria	Proteobacteria	1.0	1.0	1.0	1.0	4862913	1	51.93	4862913	1	4283	1431818	86.75392712145992	99.97	0.22	0.0	369	yes	yes
G000023705	ASM2370v1	GCF_000023705.1	PRJNA224116	SAMN00017443		2009/07/15	US DOE Joint Genome Institute	ftp://ftp.ncbi.nlm.nih.gov/genomes/all/GCF/000/023/705/GCF_000023705.1_ASM2370v1	644736388	RS_GCF_000023705.1	Monoisolate	Complete Genome	Full	representative genome	Major	583345	359408	Methylotenera mobilis JLW8	strain=JLW8		Bacteria	Proteobacteria	Betaproteobacteria	Methylophilales	Methylophilaceae	Methylotenera	Methylotenera mobilis	True	Methylotenera mobilis JLW8	Eubacteria	Proteobacteria	1.0	1.0	1.0	1.0	2547570	1	45.51	2547570	1	2344	776402	89.79227263627692	99.57	0.0	0.0	343	yes	yes
G000023725	ASM2372v1	GCF_000023725.1	PRJNA224116	SAMN02604231		2009/08/05	University of Nevada Las Vegas	ftp://ftp.ncbi.nlm.nih.gov/genomes/all/GCF/000/023/725/GCF_000023725.1_ASM2372v1	644736368	RS_GCF_000023725.1	Monoisolate	Complete Genome	Full	representative genome	Major	531844	531844	Flavobacteriaceae bacterium 3519-10	strain=3519-10		Bacteria	Bacteroidetes	Flavobacteriia	Flavobacteriales	Flavobacteriaceae		Flavobacteriaceae bacterium 3519-10	True	Flavobacteriaceae bacterium 3519-10 ASM2372v1	Eubacteria	Bacteroidetes	1.0	1.0	0.9	1.0	2768102	1	42.69	2768102	1	2513	849895	90.46888445584736	100.0	0.0	0.0	319	yes	yes
G000023745	ASM2374v1	GCF_000023745.1	PRJNA224116	SAMN02598498		2009/07/15	US DOE Joint Genome Institute	ftp://ftp.ncbi.nlm.nih.gov/genomes/all/GCF/000/023/745/GCF_000023745.1_ASM2374v1	644736389	RS_GCF_000023745.1	Monoisolate	Complete Genome	Full	representative genome	Major	582744	266009	Methylovorus glucosetrophus SIP3-4	strain=SIP3-4		Bacteria	Proteobacteria	Betaproteobacteria	Methylophilales	Methylophilaceae	Methylovorus	Methylovorus glucosotrophus	True	Methylovorus glucosetrophus SIP3-4	Eubacteria	Proteobacteria	0.99	0.9940000000000001	0.9	1.0	3082007	3	54.61	2995511	1	2915	955948	91.38483462237431	99.57	0.0	0.0	351	yes	yes
G000023765	ASM2376v2	GCF_000023765.2	PRJNA224116	SAMN02603311		2011/08/02	Horticultural Research Laboratory, USDA-ARS	ftp://ftp.ncbi.nlm.nih.gov/genomes/all/GCF/000/023/765/GCF_000023765.2_ASM2376v2	644736336	RS_GCF_000023765.2	Monoisolate	Complete Genome	Full	na	Major	537021	34021	Candidatus Liberibacter asiaticus str. psy62	strain=psy62		Bacteria	Proteobacteria	Alphaproteobacteria	Rhizobiales	Rhizobiaceae	Candidatus Liberibacter	Candidatus Liberibacter asiaticus	True	Candidatus Liberibacter asiaticus str. psy62	Eubacteria	Proteobacteria	0.99	1.0	0.9	1.0	1227328	1	36.47	1227328	1	1095	330377	79.30129517129895	97.3	0.0	0.0	257	yes	yes
G000023785	ASM2378v1	GCF_000023785.1	PRJNA224116	SAMN02598497		2009/07/17	US DOE Joint Genome Institute	ftp://ftp.ncbi.nlm.nih.gov/genomes/all/GCF/000/023/785/GCF_000023785.1_ASM2378v1	644736375	RS_GCF_000023785.1	Monoisolate	Complete Genome	Full	representative genome	Major	582402	2724	Hirschia baltica ATCC 49814	strain=ATCC 49814		Bacteria	Proteobacteria	Alphaproteobacteria	Rhodobacterales	Hyphomonadaceae	Hirschia	Hirschia baltica	True	Hirschia baltica ATCC 49814	Eubacteria	Proteobacteria	1.0	0.997	0.9	1.0	3540114	2	45.19	3455622	1	3213	1079031	89.80837905220001	99.57	0.0	0.0	346	yes	yes
G000023825	ASM2382v1	GCF_000023825.1	PRJNA224116	SAMN02598456		2009/08/05	US DOE Joint Genome Institute (JGI-PGF)	ftp://ftp.ncbi.nlm.nih.gov/genomes/all/GCF/000/023/825/GCF_000023825.1_ASM2382v1	644736398	RS_GCF_000023825.1	Monoisolate	Complete Genome	Full	representative genome	Major	485917	984	Pedobacter heparinus DSM 2366	strain=DSM 2366		Bacteria	Bacteroidetes	Sphingobacteriia	Sphingobacteriales	Sphingobacteriaceae	Pedobacter	Pedobacter heparinus	True	Pedobacter heparinus DSM 2366 ASM2382v1	Eubacteria	Bacteroidetes	1.0	1.0	0.9	1.0	5167383	1	42.05	5167383	1	4272	1631577	93.0513375919687	100.0	0.48	0.0	349	yes	yes
G000023845	ASM2384v1	GCF_000023845.1	PRJNA224116	SAMN02598434		2009/08/26	US DOE Joint Genome Institute (JGI-PGF)	ftp://ftp.ncbi.nlm.nih.gov/genomes/all/GCF/000/023/845/GCF_000023845.1_ASM2384v1	644736346	RS_GCF_000023845.1	Monoisolate	Complete Genome	Full	representative genome	Major	469378	84163	Cryptobacterium curtum DSM 15641	strain=DSM 15641		Bacteria	Actinobacteria	Coriobacteriia	Eggerthellales	Eggerthellaceae	Cryptobacterium	Cryptobacterium curtum	True	Cryptobacterium curtum DSM 15641	Eubacteria	Actinobacteria	1.0	1.0	1.0	1.0	1617804	1	50.91	1617804	1	1367	483883	88.13206049682162	100.0	0.0	0.0	279	yes	yes
G000023865	ASM2386v1	GCF_000023865.1	PRJNA224116	SAMN02598440		2009/08/26	US DOE Joint Genome Institute (JGI-PGF)	ftp://ftp.ncbi.nlm.nih.gov/genomes/all/GCF/000/023/865/GCF_000023865.1_ASM2386v1	644736404	RS_GCF_000023865.1	Monoisolate	Complete Genome	Full	representative genome	Major	471857	1852	Saccharomonospora viridis DSM 43017	strain=DSM 43017		Bacteria	Actinobacteria	Actinobacteria	Pseudonocardiales	Pseudonocardiaceae	Saccharomonospora	Saccharomonospora viridis	True	Saccharomonospora viridis DSM 43017	Eubacteria	Actinobacteria	0.99	1.0	1.0	1.0	4308349	1	67.32	4308349	1	3939	1291846	88.34695146563104	100.0	0.0	0.0	342	yes	yes
G000023885	ASM2388v1	GCF_000023885.1	PRJNA224116	SAMN02598438		2009/08/28	US DOE Joint Genome Institute (JGI-PGF)	ftp://ftp.ncbi.nlm.nih.gov/genomes/all/GCF/000/023/885/GCF_000023885.1_ASM2388v1	644736405	RS_GCF_000023885.1	Monoisolate	Complete Genome	Full	representative genome	Major	471855	84110	Slackia heliotrinireducens DSM 20476	strain=DSM 20476		Bacteria	Actinobacteria	Coriobacteriia	Eggerthellales	Eggerthellaceae	Slackia	Slackia heliotrinireducens	True	Slackia heliotrinireducens DSM 20476	Eubacteria	Actinobacteria	1.0	1.0	1.0	1.0	3165038	1	60.21	3165038	1	2773	931330	86.70085477646714	100.0	0.0	0.0	314	yes	yes
G000023905	ASM2390v1	GCF_000023905.1	PRJNA224116	SAMN00002593		2009/09/01	US DOE Joint Genome Institute (JGI-PGF)	ftp://ftp.ncbi.nlm.nih.gov/genomes/all/GCF/000/023/905/GCF_000023905.1_ASM2390v1	644736384	RS_GCF_000023905.1	Monoisolate	Complete Genome	Full	representative genome	Major	523794	40542	Leptotrichia buccalis C-1013-b	strain=DSM 1135		Bacteria	Fusobacteria	Fusobacteriia	Fusobacteriales	Leptotrichiaceae	Leptotrichia	Leptotrichia buccalis	True	Leptotrichia buccalis C-1013-b DSM 1135	Eubacteria	Bacteria	1.0	1.0	1.0	1.0	2465610	1	29.65	2465610	1	2299	712747	85.16541545499896	100.0	1.14	0.0	321	yes	yes
G000023925	ASM2392v1	GCF_000023925.1	PRJNA224116	SAMN02598443		2009/08/27	US DOE Joint Genome Institute (JGI-PGF)	ftp://ftp.ncbi.nlm.nih.gov/genomes/all/GCF/000/023/925/GCF_000023925.1_ASM2392v1	644736380	RS_GCF_000023925.1	Monoisolate	Complete Genome	Full	representative genome	Major	478801	1276	Kytococcus sedentarius DSM 20547	strain=DSM 20547		Bacteria	Actinobacteria	Actinobacteria	Micrococcales	Dermacoccaceae	Kytococcus	Kytococcus sedentarius	True	Kytococcus sedentarius DSM 20547	Eubacteria	Actinobacteria	0.99	1.0	1.0	1.0	2785024	1	71.63	2785024	1	2624	857724	90.74205464656679	94.68	0.0	0.0	321	yes	yes
G000023945	ASM2394v1	GCF_000023945.1	PRJNA224116	SAMN00002611		2009/08/27	US DOE Joint Genome Institute (JGI-PGF)	ftp://ftp.ncbi.nlm.nih.gov/genomes/all/GCF/000/023/945/GCF_000023945.1_ASM2394v1	644736373	RS_GCF_000023945.1	Monoisolate	Complete Genome	Full	representative genome	Major	519442	146826	Halorhabdus utahensis DSM 12940	strain=DSM 12940		Archaea	Euryarchaeota	Halobacteria	Halobacteriales	Haloarculaceae	Halorhabdus	Halorhabdus utahensis	True	Halorhabdus utahensis DSM 12940	Archaea	Euryarchaeota	1.0	1.0	0.8	0.9	3116795	1	62.9	3116795	1	3043	937288	88.59668345207176	98.25	0.87	0.0	226	yes	yes
G000023965	ASM2396v1	GCF_000023965.1	PRJNA224116	SAMN00002610		2009/09/03	US DOE Joint Genome Institute (JGI-PGF)	ftp://ftp.ncbi.nlm.nih.gov/genomes/all/GCF/000/023/965/GCF_000023965.1_ASM2396v1	644736372	RS_GCF_000023965.1	Monoisolate	Complete Genome	Full	representative genome	Major	485914	57705	Halomicrobium mukohataei DSM 12286	strain=DSM 12286		Archaea	Euryarchaeota	Halobacteria	Halobacteriales	Haloarculaceae	Halomicrobium	Halomicrobium mukohataei	True	Halomicrobium mukohataei DSM 12286	Archaea	Euryarchaeota	1.0	0.997	0.8	1.0	3332349	2	65.53	3110487	1	3386	984495	87.03131034594516	99.93	0.0	0.0	234	yes	yes
G000023985	ASM2398v1	GCF_000023985.1	PRJNA224116	SAMN02598490		2009/08/28	US DOE Joint Genome Institute (JGI-PGF)	ftp://ftp.ncbi.nlm.nih.gov/genomes/all/GCF/000/023/985/GCF_000023985.1_ASM2398v1	644736385	RS_GCF_000023985.1	Monoisolate	Complete Genome	Full	representative genome	Major	573064	83171	Methanocaldococcus fervens AG86	strain=AG86		Archaea	Euryarchaeota	Methanococci	Methanococcales	Methanocaldococcaceae	Methanocaldococcus	Methanocaldococcus fervens	True	Methanocaldococcus fervens AG86	Archaea	Euryarchaeota	1.0	0.993	1.0	1.0	1507251	2	32.22	1485061	1	1640	464028	90.68741702609586	99.52	0.0	0.0	163	yes	yes
G000024005	ASM2400v1	GCF_000024005.1	PRJNA224116	SAMN00001914		2009/08/19	US DOE Joint Genome Institute (JGI-PGF)	ftp://ftp.ncbi.nlm.nih.gov/genomes/all/GCF/000/024/005/GCF_000024005.1_ASM2400v1	644736340	RS_GCF_000024005.1	Monoisolate	Complete Genome	Full	representative genome	Major	485918	79329	Chitinophaga pinensis DSM 2588	strain=DSM 2588		Bacteria	Bacteroidetes	Chitinophagia	Chitinophagales	Chitinophagaceae	Chitinophaga	Chitinophaga pinensis	True	Chitinophaga pinensis DSM 2588	Eubacteria	Bacteroidetes	1.0	1.0	0.9	1.0	9127347	1	45.23	9127347	1	7309	2757422	89.02857533519871	99.51	0.74	0.0	362	yes	yes
G000024025	ASM2402v1	GCF_000024025.1	PRJNA224116	SAMN02598445		2009/08/21	US DOE Joint Genome Institute (JGI-PGF)	ftp://ftp.ncbi.nlm.nih.gov/genomes/all/GCF/000/024/025/GCF_000024025.1_ASM2402v1	644736339	RS_GCF_000024025.1	Monoisolate	Complete Genome	Full	representative genome	Major	479433	304895	Catenulispora acidiphila DSM 44928	strain=DSM 44928		Bacteria	Actinobacteria	Actinobacteria	Catenulisporales	Catenulisporaceae	Catenulispora	Catenulispora acidiphila	True	Catenulispora acidiphila DSM 44928	Eubacteria	Actinobacteria	1.0	1.0	1.0	1.0	10467782	1	69.77	10467782	1	9036	3168467	89.19167403371603	99.74	1.32	0.0	357	yes	yes
G000024065	ASM2406v1	GCF_000024065.1	PRJNA224116	SAMN02598439		2009/08/27	US DOE Joint Genome Institute (JGI-PGF)	ftp://ftp.ncbi.nlm.nih.gov/genomes/all/GCF/000/024/065/GCF_000024065.1_ASM2406v1	644736376	RS_GCF_000024065.1	Monoisolate	Complete Genome	Full	representative genome	Major	471856	43674	Jonesia denitrificans DSM 20603	strain=DSM 20603		Bacteria	Actinobacteria	Actinobacteria	Micrococcales	Jonesiaceae	Jonesia	Jonesia denitrificans	True	Jonesia denitrificans DSM 20603	Eubacteria	Actinobacteria	1.0	1.0	1.0	1.0	2749646	1	58.42	2749646	1	2565	850469	91.13504065614264	100.0	0.0	0.0	333	yes	yes
G000024085	ASM2408v1	GCF_000024085.1	PRJNA224116	SAMN00002604		2009/08/28	US DOE Joint Genome Institute (JGI-PGF)	ftp://ftp.ncbi.nlm.nih.gov/genomes/all/GCF/000/024/085/GCF_000024085.1_ASM2408v1	644736377	RS_GCF_000024085.1	Monoisolate	Complete Genome	Full	representative genome	Major	523791	261964	Kangiella koreensis DSM 16069	strain=DSM 16069		Bacteria	Proteobacteria	Gammaproteobacteria	Oceanospirillales	Kangiellaceae	Kangiella	Kangiella koreensis	True	Kangiella koreensis DSM 16069	Eubacteria	Proteobacteria	1.0	1.0	1.0	1.0	2852073	1	43.69	2852073	1	2638	871972	90.08279241099369	100.0	0.0	0.0	332	yes	yes
G000024105	ASM2410v1	GCF_000024105.1	PRJNA224116	SAMN00001908		2009/08/28	US DOE Joint Genome Institute (JGI-PGF)	ftp://ftp.ncbi.nlm.nih.gov/genomes/all/GCF/000/024/105/GCF_000024105.1_ASM2410v1	644736326	RS_GCF_000024105.1	Monoisolate	Complete Genome	Full	representative genome	Major	525919	33034	Anaerococcus prevotii DSM 20548	strain=DSM 20548		Bacteria	Firmicutes	Tissierellia	Tissierellales	Peptoniphilaceae	Anaerococcus	Anaerococcus prevotii	True	Anaerococcus prevotii DSM 20548	Eubacteria	Firmicutes	1.0	0.995	1.0	1.0	1998633	2	35.64	1883067	1	1830	605237	89.22608602980137	99.39	0.0	0.0	278	yes	yes
G000024125	ASM2412v1	GCF_000024125.1	PRJNA224116	SAMN02603916		2009/09/11	The Gordon and Betty Moore Foundation Marine Microbiology Initiative	ftp://ftp.ncbi.nlm.nih.gov/genomes/all/GCF/000/024/125/GCF_000024125.1_ASM2412v1	646311950	RS_GCF_000024125.1	Monoisolate	Complete Genome	Full	representative genome	Major	313596	252307	Robiginitalea biformata HTCC2501	strain=HTCC2501		Bacteria	Bacteroidetes	Flavobacteriia	Flavobacteriales	Flavobacteriaceae	Robiginitalea	Robiginitalea biformata	True	Robiginitalea biformata HTCC2501	Eubacteria	Bacteroidetes	1.0	1.0	0.9	1.0	3530383	1	55.29	3530383	1	3117	1098551	91.68874878448032	99.01	0.11	0.0	335	yes	yes
G000024145	ASM2414v1	GCF_000024145.1	PRJNA224116	SAMN02604061		2009/11/20	TIGR	ftp://ftp.ncbi.nlm.nih.gov/genomes/all/GCF/000/024/145/GCF_000024145.1_ASM2414v1	646862319	RS_GCF_000024145.1	Monoisolate	Complete Genome	Full	na	Major	406984	83558	Chlamydophila pneumoniae LPCoLN	strain=LPCoLN		Bacteria	Chlamydiae	Chlamydiia	Chlamydiales	Chlamydiaceae	Chlamydia	Chlamydia pneumoniae	True	Chlamydophila pneumoniae LPCoLN	Eubacteria	Chlamydiae	1.0	0.992	1.0	1.0	1248550	2	40.5	1241020	1	1040	381150	89.95939289575908	99.49	0.0	0.0	217	yes	yes
G000024165	ASM2416v1	GCF_000024165.1	PRJNA224116	SAMN02598465		2009/09/01	US DOE Joint Genome Institute	ftp://ftp.ncbi.nlm.nih.gov/genomes/all/GCF/000/024/165/GCF_000024165.1_ASM2416v1	644736333	RS_GCF_000024165.1	Monoisolate	Complete Genome	Full	representative genome	Major	522306	327160	Candidatus Accumulibacter phosphatis clade IIA str. UW-1	strain=UW-1		Bacteria	Proteobacteria	Betaproteobacteria			Candidatus Accumulibacter	Candidatus Accumulibacter phosphatis	True	Candidatus Accumulibacter phosphatis clade IIA str. UW-1	Eubacteria	Proteobacteria	1.0	0.9940000000000001	1.0	1.0	5306133	4	63.97	5058518	1	4717	1603953	89.06944096576547	99.84	0.24	0.0	364	yes	yes
G000024185	ASM2418v1	GCF_000024185.1	PRJNA224116	SAMN02603710		2010/02/05	Pastoral Greenhouse Gas Research Consortium	ftp://ftp.ncbi.nlm.nih.gov/genomes/all/GCF/000/024/185/GCF_000024185.1_ASM2418v1	646311943	RS_GCF_000024185.1	Monoisolate	Complete Genome	Full	representative genome	Major	634498	83816	Methanobrevibacter ruminantium M1	strain=M1		Archaea	Euryarchaeota	Methanobacteria	Methanobacteriales	Methanobacteriaceae	Methanobrevibacter	Methanobrevibacter ruminantium	True	Methanobrevibacter ruminantium M1	Archaea	Euryarchaeota	1.0	1.0	0.8	1.0	2937203	1	32.64	2937203	1	2199	778515	78.10348825055674	99.14	1.6	0.0	193	no	yes
G000024205	ASM2420v1	GCF_000024205.1	PRJNA224116	SAMN02598455		2009/09/10	US DOE Joint Genome Institute (JGI-PGF)	ftp://ftp.ncbi.nlm.nih.gov/genomes/all/GCF/000/024/205/GCF_000024205.1_ASM2420v1	644736351	RS_GCF_000024205.1	Monoisolate	Complete Genome	Full	representative genome	Major	485916	58138	Desulfotomaculum acetoxidans DSM 771	strain=DSM 771		Bacteria	Firmicutes	Clostridia	Clostridiales	Peptococcaceae	Desulfotomaculum	Desulfotomaculum acetoxidans	True	Desulfotomaculum acetoxidans DSM 771	Eubacteria	Firmicutes	0.96	1.0	1.0	1.0	4545624	1	41.55	4545624	1	4300	1279002	82.8876959466951	99.27	0.16	0.0	352	yes	yes
G000024225	ASM2422v1	GCF_000024225.1	PRJNA224116	SAMN00001907		2009/09/09	US DOE Joint Genome Institute (JGI-PGF)	ftp://ftp.ncbi.nlm.nih.gov/genomes/all/GCF/000/024/225/GCF_000024225.1_ASM2422v1	644736327	RS_GCF_000024225.1	Monoisolate	Complete Genome	Full	representative genome	Major	521095	1382	Atopobium parvulum DSM 20469	strain=DSM 20469		Bacteria	Actinobacteria	Coriobacteriia	Coriobacteriales	Atopobiaceae	Atopobium	Atopobium parvulum	True	Atopobium parvulum DSM 20469	Eubacteria	Actinobacteria	0.99	1.0	1.0	1.0	1543805	1	45.69	1543805	1	1363	470755	89.85124416619975	100.0	0.0	0.0	251	yes	yes
G000024265	ASM2426v1	GCF_000024265.1	PRJNA224116	SAMN00002594		2009/09/09	US DOE Joint Genome Institute (JGI-PGF)	ftp://ftp.ncbi.nlm.nih.gov/genomes/all/GCF/000/024/265/GCF_000024265.1_ASM2426v1	644736358	RS_GCF_000024265.1	Monoisolate	Complete Genome	Full	representative genome	Major	479437	84112	Eggerthella lenta DSM 2243	strain=DSM 2243		Bacteria	Actinobacteria	Coriobacteriia	Eggerthellales	Eggerthellaceae	Eggerthella	Eggerthella lenta	True	Eggerthella lenta DSM 2243	Eubacteria	Actinobacteria	1.0	1.0	1.0	1.0	3632260	1	64.2	3632260	1	3116	1081517	87.73405538149802	100.0	0.0	0.0	323	yes	yes
G000024285	ASM2428v1	GCF_000024285.1	PRJNA224116	SAMN00001901		2009/09/09	US DOE Joint Genome Institute (JGI-PGF)	ftp://ftp.ncbi.nlm.nih.gov/genomes/all/GCF/000/024/285/GCF_000024285.1_ASM2428v1	644736325	RS_GCF_000024285.1	Monoisolate	Complete Genome	Full	representative genome	Major	521098	405212	Alicyclobacillus acidocaldarius subsp. acidocaldarius DSM 446	strain=DSM 446		Bacteria	Firmicutes	Bacilli	Bacillales	Alicyclobacillaceae	Alicyclobacillus	Alicyclobacillus acidocaldarius	True	Alicyclobacillus acidocaldarius subsp. acidocaldarius DSM 446	Eubacteria	Firmicutes	1.0	0.991	1.0	1.0	3205686	4	61.89	3018755	1	3153	967775	88.93812432034828	99.21	0.0	0.0	350	yes	yes
G000024305	ASM2430v1	GCF_000024305.1	PRJNA224116	SAMN02598413		2010/01/22	US DOE Joint Genome Institute	ftp://ftp.ncbi.nlm.nih.gov/genomes/all/GCF/000/024/305/GCF_000024305.1_ASM2430v1	646311959	RS_GCF_000024305.1	Monoisolate	Chromosome	Full	na	Major	425944	43080	Sulfolobus islandicus L.D.8.5	strain=L.D.8.5		Archaea	Crenarchaeota	Thermoprotei	Sulfolobales	Sulfolobaceae	Sulfolobus	Sulfolobus islandicus	True	Sulfolobus islandicus L.D.8.5	Archaea	Crenarchaeota	1.0	0.993	1.0	0.9	2748647	2	35.26	2722032	1	3116	823175	88.2079437628768	99.4	0.0	0.0	193	no	yes
G000024325	ASM2432v1	GCF_000024325.1	PRJNA224116	SAMN02598459		2009/09/11	US DOE Joint Genome Institute (JGI-PGF)	ftp://ftp.ncbi.nlm.nih.gov/genomes/all/GCF/000/024/325/GCF_000024325.1_ASM2432v1	644736349	RS_GCF_000024325.1	Monoisolate	Complete Genome	Full	representative genome	Major	485915	45663	Desulfohalobium retbaense DSM 5692	strain=DSM 5692		Bacteria	Proteobacteria	Deltaproteobacteria	Desulfovibrionales	Desulfohalobiaceae	Desulfohalobium	Desulfohalobium retbaense	True	Desulfohalobium retbaense DSM 5692	Eubacteria	Proteobacteria	0.99	0.997	1.0	1.0	2909567	2	57.33	2864304	1	2554	843489	85.4188956638565	100.0	0.0	0.0	345	yes	yes
G000024345	ASM2434v1	GCF_000024345.1	PRJNA224116	SAMN02598447		2010/01/13	US DOE Joint Genome Institute (JGI-PGF)	ftp://ftp.ncbi.nlm.nih.gov/genomes/all/GCF/000/024/345/GCF_000024345.1_ASM2434v1	646311938	RS_GCF_000024345.1	Monoisolate	Complete Genome	Full	representative genome	Major	479435	182640	Kribbella flavida DSM 17836	strain=DSM 17836		Bacteria	Actinobacteria	Actinobacteria	Propionibacteriales	Nocardioidaceae	Kribbella	Kribbella flavida	True	Kribbella flavida DSM 17836	Eubacteria	Actinobacteria	1.0	1.0	1.0	1.0	7579488	1	70.57	7579488	1	7063	2321875	90.25895944422632	100.0	2.94	0.0	353	yes	yes
G000024365	ASM2436v1	GCF_000024365.1	PRJNA224116	SAMN02598467		2009/09/15	US DOE Joint Genome Institute (JGI-PGF)	ftp://ftp.ncbi.nlm.nih.gov/genomes/all/GCF/000/024/365/GCF_000024365.1_ASM2436v1	644736393	RS_GCF_000024365.1	Monoisolate	Complete Genome	Full	representative genome	Major	479431	53461	Nakamurella multipartita DSM 44233	strain=DSM 44233		Bacteria	Actinobacteria	Actinobacteria	Nakamurellales	Nakamurellaceae	Nakamurella	Nakamurella multipartita	True	Nakamurella multipartita DSM 44233	Eubacteria	Actinobacteria	0.99	1.0	1.0	1.0	6060298	1	70.92	6060298	1	5465	1847045	89.80370272220937	99.93	1.32	0.0	353	yes	yes
G000024385	ASM2438v1	GCF_000024385.1	PRJNA224116	SAMN02598435		2009/11/16	US DOE Joint Genome Institute (JGI-PGF)	ftp://ftp.ncbi.nlm.nih.gov/genomes/all/GCF/000/024/385/GCF_000024385.1_ASM2438v1	646311963	RS_GCF_000024385.1	Monoisolate	Complete Genome	Full	representative genome	Major	471852	2020	Thermomonospora curvata DSM 43183	strain=DSM 43183		Bacteria	Actinobacteria	Actinobacteria	Streptosporangiales	Thermomonosporaceae	Thermomonospora	Thermomonospora curvata	True	Thermomonospora curvata DSM 43183	Eubacteria	Actinobacteria	1.0	1.0	1.0	1.0	5639016	1	71.64	5639016	1	4983	1627530	85.03749590354062	100.0	1.52	0.0	352	yes	yes
G000024405	ASM2440v1	GCF_000024405.1	PRJNA224116	SAMN02598468		2009/11/18	US DOE Joint Genome Institute (JGI-PGF)	ftp://ftp.ncbi.nlm.nih.gov/genomes/all/GCF/000/024/405/GCF_000024405.1_ASM2440v1	646311952	RS_GCF_000024405.1	Monoisolate	Complete Genome	Full	representative genome	Major	526218	826	Sebaldella termitidis ATCC 33386	strain=ATCC 33386		Bacteria	Fusobacteria	Fusobacteriia	Fusobacteriales	Leptotrichiaceae	Sebaldella	Sebaldella termitidis	True	Sebaldella termitidis ATCC 33386	Eubacteria	Bacteria	1.0	0.996	1.0	1.0	4486650	3	33.38	4418842	1	4202	1317425	86.5087760355722	100.0	1.69	0.0	338	yes	yes
G000024465	ASM2446v1	GCF_000024465.1	PRJNA224116	SAMN02603472		2010/03/31	KORDI/Inha Univ	ftp://ftp.ncbi.nlm.nih.gov/genomes/all/GCF/000/024/465/GCF_000024465.1_ASM2446v1	646564516	RS_GCF_000024465.1	Monoisolate	Complete Genome	Full	representative genome	Major	488538	767892	Candidatus Puniceispirillum marinum IMCC1322	strain=IMCC1322		Bacteria	Proteobacteria	Alphaproteobacteria			Candidatus Puniceispirillum	Candidatus Puniceispirillum marinum	True	Candidatus Puniceispirillum marinum IMCC1322	Eubacteria	Proteobacteria	1.0	1.0	0.9	1.0	2753527	1	48.85	2753527	1	2601	854264	91.40785617863925	99.94	0.15	0.0	348	yes	yes
G000024505	ASM2450v1	GCF_000024505.1	PRJNA224116	SAMN02604279		2009/11/24	USDA-ARS	ftp://ftp.ncbi.nlm.nih.gov/genomes/all/GCF/000/024/505/GCF_000024505.1_ASM2450v1	646311905	RS_GCF_000024505.1	Monoisolate	Complete Genome	Full	representative genome	Major	574556	769	Anaplasma centrale str. Israel	strain=Israel		Bacteria	Proteobacteria	Alphaproteobacteria	Rickettsiales	Anaplasmataceae	Anaplasma	Anaplasma centrale	True	Anaplasma centrale str. Israel	Eubacteria	Proteobacteria	1.0	1.0	0.9	1.0	1206806	1	49.98	1206806	1	1025	356407	87.02467505133386	100.0	0.64	50.0	235	yes	yes
G000024525	ASM2452v1	GCA_000024525.1	PRJNA28817	SAMN00002598		2010/01/13	US DOE Joint Genome Institute (JGI-PGF)	ftp://ftp.ncbi.nlm.nih.gov/genomes/all/GCA/000/024/525/GCA_000024525.1_ASM2452v1	646311954	GB_GCA_000024525.1	Monoisolate	Complete Genome	Full	na	Major	504472	108	Spirosoma linguale DSM 74	strain=DSM 74		Bacteria	Bacteroidetes	Cytophagia	Cytophagales	Cytophagaceae	Spirosoma	Spirosoma linguale	True	Spirosoma linguale DSM 74	Eubacteria	Bacteroidetes	1.0	0.991	0.9	1.0	8491258	9	50.15	8078757	1	7129	2542227	88.2234999808038	100.0	0.89	25.0	357	yes	yes
G000024545	ASM2454v1	GCF_000024545.1	PRJNA224116	SAMN02598427		2010/03/05	US DOE Joint Genome Institute (JGI-PGF)	ftp://ftp.ncbi.nlm.nih.gov/genomes/all/GCF/000/024/545/GCF_000024545.1_ASM2454v1	646564571	RS_GCF_000024545.1	Monoisolate	Complete Genome	Full	representative genome	Major	446470	283811	Stackebrandtia nassauensis DSM 44728	strain=DSM 44728		Bacteria	Actinobacteria	Actinobacteria	Glycomycetales	Glycomycetaceae	Stackebrandtia	Stackebrandtia nassauensis	True	Stackebrandtia nassauensis DSM 44728	Eubacteria	Actinobacteria	0.99	1.0	1.0	1.0	6841557	1	68.13	6841557	1	6441	2123921	91.46817018406776	99.55	0.75	0.0	350	yes	yes
G000024565	ASM2456v1	GCF_000024565.1	PRJNA224116	SAMN00002603		2009/11/16	US DOE Joint Genome Institute (JGI-PGF)	ftp://ftp.ncbi.nlm.nih.gov/genomes/all/GCF/000/024/565/GCF_000024565.1_ASM2456v1	646311956	RS_GCF_000024565.1	Monoisolate	Complete Genome	Full	representative genome	Major	519441	34105	Streptobacillus moniliformis DSM 12112	strain=DSM 12112		Bacteria	Fusobacteria	Fusobacteriia	Fusobacteriales	Leptotrichiaceae	Streptobacillus	Streptobacillus moniliformis	True	Streptobacillus moniliformis DSM 12112	Eubacteria	Bacteria	1.0	0.9940000000000001	1.0	1.0	1673280	2	26.28	1662578	1	1540	515140	90.71410642570281	98.88	1.12	0.0	242	yes	yes
G000024605	ASM2460v1	GCF_000024605.1	PRJNA224116	SAMN02598268		2009/10/08	US DOE Joint Genome Institute	ftp://ftp.ncbi.nlm.nih.gov/genomes/all/GCF/000/024/605/GCF_000024605.1_ASM2460v1	646311904	RS_GCF_000024605.1	Monoisolate	Complete Genome	Full	representative genome	Major	429009	42838	Ammonifex degensii KC4	strain=KC4		Bacteria	Firmicutes	Clostridia	Thermoanaerobacterales	Thermoanaerobacteraceae	Ammonifex	Ammonifex degensii	True	Ammonifex degensii KC4	Eubacteria	Firmicutes	1.0	0.995	1.0	1.0	2157067	2	59.47	2129237	1	2215	667788	91.20342576285299	95.84	0.0	0.0	305	yes	yes
G000024625	ASM2462v1	GCF_000024625.1	PRJNA224116	SAMN02598493		2009/10/15	US DOE Joint Genome Institute (JGI-PGF)	ftp://ftp.ncbi.nlm.nih.gov/genomes/all/GCF/000/024/625/GCF_000024625.1_ASM2462v1	646311944	RS_GCF_000024625.1	Monoisolate	Complete Genome	Full	representative genome	Major	579137	73913	Methanocaldococcus vulcanius M7	strain=M7		Archaea	Euryarchaeota	Methanococci	Methanococcales	Methanocaldococcaceae	Methanocaldococcus	Methanocaldococcus vulcanius	True	Methanocaldococcus vulcanius M7	Archaea	Euryarchaeota	1.0	0.9890000000000001	1.0	1.0	1761737	3	31.58	1746329	1	1761	510408	85.34281791209472	99.52	0.0	0.0	168	yes	yes
G000024665	ASM2466v1	GCF_000024665.1	PRJNA224116	SAMN02598491		2009/10/15	US DOE Joint Genome Institute (JGI-PGF)	ftp://ftp.ncbi.nlm.nih.gov/genomes/all/GCF/000/024/665/GCF_000024665.1_ASM2466v1	646311927	RS_GCF_000024665.1	Monoisolate	Complete Genome	Full	na	Major	59374	833	Fibrobacter succinogenes subsp. succinogenes S85	strain=S85		Bacteria	Fibrobacteres	Fibrobacteria	Fibrobacterales	Fibrobacteraceae	Fibrobacter	Fibrobacter succinogenes	True	Fibrobacter succinogenes subsp. succinogenes S85 ASM2466v1	Eubacteria	FCB	0.99	1.0	1.0	1.0	3842635	1	48.05	3842635	1	3126	1190972	91.33880787532513	100.0	1.78	14.29	319	yes	yes
G000024725	ASM2472v1	GCF_000024725.1	PRJNA224116	SAMN02598510		2010/03/26	US DOE Joint Genome Institute	ftp://ftp.ncbi.nlm.nih.gov/genomes/all/GCF/000/024/725/GCF_000024725.1_ASM2472v1	646564556	RS_GCF_000024725.1	Monoisolate	Complete Genome	Full	representative genome	Major	472759	133539	Nitrosococcus halophilus Nc 4	strain=Nc 4		Bacteria	Proteobacteria	Gammaproteobacteria	Chromatiales	Chromatiaceae	Nitrosococcus	Nitrosococcus halophilus	True	Nitrosococcus halophilus Nc 4	Eubacteria	Proteobacteria	1.0	0.998	1.0	1.0	4145260	2	51.61	4079427	1	3992	1236625	87.88623632775749	99.47	1.18	0.0	362	yes	yes
G000024745	ASM2474v1	GCF_000024745.1	PRJNA224116	SAMN00120218		2009/10/20	US DOE Joint Genome Institute (JGI-PGF)	ftp://ftp.ncbi.nlm.nih.gov/genomes/all/GCF/000/024/745/GCF_000024745.1_ASM2474v1	646862347	RS_GCF_000024745.1	Monoisolate	Complete Genome	Full	na	Major	555311	2287	Sulfolobus solfataricus 98/2	strain=98/2		Archaea	Crenarchaeota	Thermoprotei	Sulfolobales	Sulfolobaceae	Sulfolobus	Sulfolobus solfataricus	True	Sulfolobus solfataricus 98/2 ASM2474v1	Archaea	Crenarchaeota	1.0	1.0	1.0	0.9	2668974	1	35.83	2668974	1	2975	786209	86.75906921536141	100.0	0.0	0.0	192	no	yes
G000024765	ASM2476v1	GCF_000024765.1	PRJNA224116	SAMN02598477		2009/10/21	US DOE Joint Genome Institute (JGI-PGF)	ftp://ftp.ncbi.nlm.nih.gov/genomes/all/GCF/000/024/765/GCF_000024765.1_ASM2476v1	646311935	RS_GCF_000024765.1	Monoisolate	Complete Genome	Full	representative genome	Major	555778	927	Halothiobacillus neapolitanus c2	strain=c2		Bacteria	Proteobacteria	Gammaproteobacteria	Chromatiales	Halothiobacillaceae	Halothiobacillus	Halothiobacillus neapolitanus	True	Halothiobacillus neapolitanus c2	Eubacteria	Proteobacteria	0.99	1.0	0.9	1.0	2582886	1	54.71	2582886	1	2416	788454	89.93997412197055	100.0	0.57	0.0	352	yes	yes
G000024785	ASM2478v1	GCF_000024785.1	PRJNA224116	SAMN00002600		2009/10/27	US DOE Joint Genome Institute (JGI-PGF)	ftp://ftp.ncbi.nlm.nih.gov/genomes/all/GCF/000/024/785/GCF_000024785.1_ASM2478v1	646311932	RS_GCF_000024785.1	Monoisolate	Complete Genome	Full	representative genome	Major	526226	2054	Gordonia bronchialis DSM 43247	strain=DSM 43247		Bacteria	Actinobacteria	Actinobacteria	Corynebacteriales	Gordoniaceae	Gordonia	Gordonia bronchialis	True	Gordonia bronchialis DSM 43247	Eubacteria	Actinobacteria	1.0	0.998	1.0	1.0	5290012	2	67.04	5208602	1	5004	1627510	90.64748813424242	100.0	0.06	0.0	348	yes	yes
G000024805	ASM2480v1	GCF_000024805.1	PRJNA224116	SAMN00002596		2009/10/27	US DOE Joint Genome Institute (JGI-PGF)	ftp://ftp.ncbi.nlm.nih.gov/genomes/all/GCF/000/024/805/GCF_000024805.1_ASM2480v1	646311933	RS_GCF_000024805.1	Monoisolate	Complete Genome	Full	na	Major	502025	80816	Haliangium ochraceum DSM 14365	strain=DSM 14365		Bacteria	Proteobacteria	Deltaproteobacteria	Myxococcales	Kofleriaceae	Haliangium	Haliangium ochraceum	True	Haliangium ochraceum DSM 14365	Eubacteria	Proteobacteria	0.97	1.0	1.0	1.0	9446314	1	69.48	9446314	1	6868	2842469	88.68729114869566	98.39	2.93	0.0	368	yes	yes
G000024845	ASM2484v1	GCF_000024845.1	PRJNA224116	SAMN00002700		2009/11/03	US DOE Joint Genome Institute (JGI-PGF)	ftp://ftp.ncbi.nlm.nih.gov/genomes/all/GCF/000/024/845/GCF_000024845.1_ASM2484v1	646311949	RS_GCF_000024845.1	Monoisolate	Complete Genome	Full	representative genome	Major	518766	29549	Rhodothermus marinus DSM 4252	strain=DSM 4252		Bacteria	Bacteroidetes		Bacteroidetes Order II. Incertae sedis	Rhodothermaceae	Rhodothermus	Rhodothermus marinus	True	Rhodothermus marinus DSM 4252	Eubacteria	Bacteroidetes	1.0	0.997	1.0	1.0	3386737	2	64.3	3261604	1	2922	1058404	92.09173903967152	100.0	0.0	0.0	350	yes	yes
G000024865	ASM2486v1	GCF_000024865.1	PRJNA224116	SAMN00002585		2009/12/10	US DOE Joint Genome Institute (JGI-PGF)	ftp://ftp.ncbi.nlm.nih.gov/genomes/all/GCF/000/024/865/GCF_000024865.1_ASM2486v1	646311958	RS_GCF_000024865.1	Monoisolate	Complete Genome	Full	representative genome	Major	479432	2001	Streptosporangium roseum DSM 43021	strain=DSM 43021		Bacteria	Actinobacteria	Actinobacteria	Streptosporangiales	Streptosporangiaceae	Streptosporangium	Streptosporangium roseum	True	Streptosporangium roseum DSM 43021	Eubacteria	Actinobacteria	1.0	0.9990000000000001	1.0	1.0	10369518	2	70.86	10341314	1	9229	3053070	86.74965413050056	99.29	0.87	0.0	366	yes	yes
G000024885	ASM2488v1	GCF_000024885.1	PRJNA224116	SAMN00002613		2009/11/18	US DOE Joint Genome Institute (JGI-PGF)	ftp://ftp.ncbi.nlm.nih.gov/genomes/all/GCF/000/024/885/GCF_000024885.1_ASM2488v1	646311960	RS_GCF_000024885.1	Monoisolate	Complete Genome	Full	representative genome	Major	525898	65553	Sulfurospirillum deleyianum DSM 6946	strain=DSM 6946		Bacteria	Proteobacteria	Epsilonproteobacteria	Campylobacterales	Campylobacteraceae	Sulfurospirillum	Sulfurospirillum deleyianum	True	Sulfurospirillum deleyianum DSM 6946	Eubacteria	Proteobacteria	1.0	1.0	1.0	1.0	2306351	1	38.97	2306351	1	2285	729606	93.20476371549691	99.87	0.0	0.0	338	yes	yes
G000024905	ASM2490v1	GCF_000024905.1	PRJNA41925	SAMN00002595		2009/11/19	US DOE Joint Genome Institute (JGI-PGF)	ftp://ftp.ncbi.nlm.nih.gov/genomes/all/GCF/000/024/905/GCF_000024905.1_ASM2490v1	646311961	RS_GCF_000024905.1	Monoisolate	Complete Genome	Full	reference genome	Major	525903	81462	Thermanaerovibrio acidaminovorans DSM 6589	strain=DSM 6589		Bacteria	Synergistetes	Synergistia	Synergistales	Synergistaceae	Thermanaerovibrio	Thermanaerovibrio acidaminovorans	True	Thermanaerovibrio acidaminovorans DSM 6589	Eubacteria	Bacteria	1.0	1.0	1.0	1.0	1848474	1	63.79	1848474	1	1763	583715	93.043505074997	98.31	0.0	0.0	317	yes	yes
G000024925	ASM2492v1	GCF_000024925.1	PRJNA224116	SAMN02598426		2009/11/19	US DOE Joint Genome Institute (JGI-PGF)	ftp://ftp.ncbi.nlm.nih.gov/genomes/all/GCF/000/024/925/GCF_000024925.1_ASM2492v1	646564565	RS_GCF_000024925.1	Monoisolate	Complete Genome	Full	representative genome	Major	446469	60920	Sanguibacter keddieii DSM 10542	strain=DSM 10542		Bacteria	Actinobacteria	Actinobacteria	Micrococcales	Sanguibacteraceae	Sanguibacter	Sanguibacter keddieii	True	Sanguibacter keddieii DSM 10542	Eubacteria	Actinobacteria	0.99	1.0	1.0	1.0	4253413	1	71.89	4253413	1	3717	1305104	90.41487389068496	100.0	0.1	0.0	343	yes	yes
G000024945	ASM2494v1	GCF_000024945.1	PRJNA224116	SAMN00002609		2009/11/19	US DOE Joint Genome Institute (JGI-PGF)	ftp://ftp.ncbi.nlm.nih.gov/genomes/all/GCF/000/024/945/GCF_000024945.1_ASM2494v1	646311965	RS_GCF_000024945.1	Monoisolate	Complete Genome	Full	representative genome	Major	479436	29466	Veillonella parvula DSM 2008	strain=DSM 2008		Bacteria	Firmicutes	Negativicutes	Veillonellales	Veillonellaceae	Veillonella	Veillonella parvula	True	Veillonella parvula DSM 2008	Eubacteria	Firmicutes	1.0	1.0	1.0	1.0	2132142	1	38.63	2132142	1	1865	632375	87.38775372372008	100.0	0.0	0.0	327	yes	yes
G000024965	ASM2496v1	GCF_000024965.1	PRJNA224116	SAMN00002456		2009/11/20	US DOE Joint Genome Institute (JGI-PGF)	ftp://ftp.ncbi.nlm.nih.gov/genomes/all/GCF/000/024/965/GCF_000024965.1_ASM2496v1	646311968	RS_GCF_000024965.1	Monoisolate	Complete Genome	Full	representative genome	Major	446471	186189	Xylanimonas cellulosilytica DSM 15894	strain=DSM 15894		Bacteria	Actinobacteria	Actinobacteria	Micrococcales	Promicromonosporaceae	Xylanimonas	Xylanimonas cellulosilytica	True	Xylanimonas cellulosilytica DSM 15894	Eubacteria	Actinobacteria	1.0	0.997	1.0	1.0	3831380	2	72.45	3742776	1	3466	1186725	91.26440081641601	100.0	0.0	0.0	338	yes	yes
G000024985	ASM2498v1	GCF_000024985.1	PRJNA224116	SAMN02598446		2009/11/23	US DOE Joint Genome Institute (JGI-PGF)	ftp://ftp.ncbi.nlm.nih.gov/genomes/all/GCF/000/024/985/GCF_000024985.1_ASM2498v1	646311953	RS_GCF_000024985.1	Monoisolate	Complete Genome	Full	representative genome	Major	479434	2057	Sphaerobacter thermophilus DSM 20745	strain=DSM 20745		Bacteria	Chloroflexi	Thermomicrobia	Sphaerobacterales	Sphaerobacteraceae	Sphaerobacter	Sphaerobacter thermophilus	True	Sphaerobacter thermophilus DSM 20745	Eubacteria	Chloroflexi	1.0	0.998	0.9	1.0	3993764	2	68.11	2741033	1	3523	1168430	86.20281518887947	98.13	0.0	0.0	336	yes	yes
G000025005	ASM2500v1	GCF_000025005.1	PRJNA224116	SAMN00017581		2009/11/23	US DOE Joint Genome Institute (JGI-PGF)	ftp://ftp.ncbi.nlm.nih.gov/genomes/all/GCF/000/025/005/GCF_000025005.1_ASM2500v1	646311962	RS_GCF_000025005.1	Monoisolate	Complete Genome	Full	representative genome	Major	525904	166501	Thermobaculum terrenum ATCC BAA-798	strain=ATCC BAA-798		Bacteria					Thermobaculum	Thermobaculum terrenum	True	Thermobaculum terrenum ATCC BAA-798	Eubacteria	Terrabacteria	0.98	0.997	1.0	1.0	3101581	2	53.51	2026947	1	2868	966285	91.79499100619975	98.58	0.0	0.0	323	yes	yes
G000025025	ASM2502v1	GCF_000025025.1	PRJNA224116	SAMN02598415		2009/12/03	US DOE Joint Genome Institute (JGI-PGF)	ftp://ftp.ncbi.nlm.nih.gov/genomes/all/GCF/000/025/025/GCF_000025025.1_ASM2502v1	646311919	RS_GCF_000025025.1	Monoisolate	Complete Genome	Full	na	Major	311424	61435	Dehalococcoides mccartyi VS	strain=VS		Bacteria	Chloroflexi	Dehalococcoidia	Dehalococcoidales	Dehalococcoidaceae	Dehalococcoides	Dehalococcoides mccartyi	True	Dehalococcoides mccartyi VS	Eubacteria	Chloroflexi	0.98	1.0	1.0	1.0	1413462	1	47.27	1413462	1	1460	434821	90.62196224588988	99.01	0.0	0.0	260	yes	yes
G000025085	ASM2508v1	GCF_000025085.1	PRJNA224116	SAMN02603957		2010/02/19	The University of Hong Kong	ftp://ftp.ncbi.nlm.nih.gov/genomes/all/GCF/000/025/085/GCF_000025085.1_ASM2508v1	646564572	RS_GCF_000025085.1	Monoisolate	Complete Genome	Full	representative genome	Major	698737	28035	Staphylococcus lugdunensis HKU09-01	strain=HKU09-01		Bacteria	Firmicutes	Bacilli	Bacillales	Staphylococcaceae	Staphylococcus	Staphylococcus lugdunensis	True	Staphylococcus lugdunensis HKU09-01	Eubacteria	Firmicutes	1.0	1.0	1.0	1.0	2658366	1	33.87	2658366	1	2471	765717	84.85671273255826	99.61	0.0	0.0	343	yes	yes
G000025105	ASM2510v1	GCF_000025105.1	PRJNA224116	SAMN02598505		2009/12/18	US DOE Joint Genome Institute (JGI-PGF)	ftp://ftp.ncbi.nlm.nih.gov/genomes/all/GCF/000/025/105/GCF_000025105.1_ASM2510v1	646311964	RS_GCF_000025105.1	Monoisolate	Complete Genome	Full	na	Major	590168	93930	Thermotoga naphthophila RKU-10	strain=RKU-10		Bacteria	Thermotogae	Thermotogae	Thermotogales	Thermotogaceae	Thermotoga	Thermotoga naphthophila	True	Thermotoga naphthophila RKU-10	Eubacteria	Bacteria	1.0	1.0	0.9	1.0	1809823	1	46.14	1809823	1	1823	585737	95.3523079328752	100.0	0.0	0.0	314	yes	yes
G000025125	ASM2512v1	GCF_000025125.1	PRJNA224116	SAMN02641594		2010/01/28	University of California at Santa Cruz	ftp://ftp.ncbi.nlm.nih.gov/genomes/all/GCF/000/025/125/GCF_000025125.1_ASM2512v1	646311970	RS_GCF_000025125.1	Monoisolate	Complete Genome	Full	representative genome	Major	1453429	713887	Candidatus Atelocyanobacterium thalassa isolate ALOHA	strain=ALOHA	ALOHA	Bacteria	Cyanobacteria		Chroococcales	Aphanothecaceae	Candidatus Atelocyanobacterium	Candidatus Atelocyanobacterium thalassa	True	Candidatus Atelocyanobacterium thalassa isolate ALOHA	Eubacteria	Cyanobacteria	0.98	1.0	0.9	1.0	1443806	1	31.12	1443806	1	1196	396222	80.85774681640055	73.92	0.0	0.0	257	yes	yes
G000025185	ASM2518v1	GCF_000025185.1	PRJNA224116	SAMN00120219		2010/01/07	US DOE Joint Genome Institute (JGI-PGF)	ftp://ftp.ncbi.nlm.nih.gov/genomes/all/GCF/000/025/185/GCF_000025185.1_ASM2518v1	646311948	RS_GCF_000025185.1	Monoisolate	Complete Genome	Full	representative genome	Major	530564	125	Pirellula staleyi DSM 6068	strain=DSM 6068		Bacteria	Planctomycetes	Planctomycetia	Planctomycetales	Planctomycetaceae	Pirellula	Pirellula staleyi	True	Pirellula staleyi DSM 6068	Eubacteria	PVC	1.0	1.0	0.9	1.0	6196199	1	57.46	6196199	1	4719	1815298	86.33825350025072	98.78	0.0	0.0	340	yes	yes
G000025205	ASM2520v1	GCF_000025205.1	PRJNA224116	SAMN02299422		2010/01/07	J. Craig Venter Institute	ftp://ftp.ncbi.nlm.nih.gov/genomes/all/GCF/000/025/205/GCF_000025205.1_ASM2520v1	646311928	RS_GCF_000025205.1	Monoisolate	Complete Genome	Full	representative genome	Major	553190	2702	Gardnerella vaginalis 409-05	strain=409-05		Bacteria	Actinobacteria	Actinobacteria	Bifidobacteriales	Bifidobacteriaceae	Gardnerella	Gardnerella vaginalis	True	Gardnerella vaginalis 409-05	Eubacteria	Actinobacteria	1.0	1.0	1.0	1.0	1617545	1	42.02	1617545	1	1273	476881	86.88036499757348	99.93	0.0	0.0	243	yes	yes
G000025225	ASM2522v1	GCF_000025225.2	PRJNA224116	SAMN00006219		2010/09/21	JCVI	ftp://ftp.ncbi.nlm.nih.gov/genomes/all/GCF/000/025/225/GCF_000025225.2_ASM2522v1	646564521	RS_GCF_000025225.2	Monoisolate	Complete Genome	Full	representative genome	Major	699246	884684	Mageeibacillus indolicus UPII9-5	strain=UPII9-5		Bacteria	Firmicutes	Clostridia	Clostridiales	Ruminococcaceae	Mageeibacillus	Mageeibacillus indolicus	True	Mageeibacillus indolicus UPII9-5	Eubacteria	Firmicutes	0.95	1.0	1.0	1.0	1809746	1	44.21	1809746	1	1493	548124	89.24959635219528	93.74	0.71	0.0	252	yes	yes
G000025265	ASM2526v1	GCF_000025265.1	PRJNA224116	SAMN00002582		2010/01/15	US DOE Joint Genome Institute (JGI-PGF)	ftp://ftp.ncbi.nlm.nih.gov/genomes/all/GCF/000/025/265/GCF_000025265.1_ASM2526v1	646311917	RS_GCF_000025265.1	Monoisolate	Complete Genome	Full	representative genome	Major	469383	191495	Conexibacter woesei DSM 14684	strain=DSM 14684		Bacteria	Actinobacteria	Thermoleophilia	Solirubrobacterales	Conexibacteraceae	Conexibacter	Conexibacter woesei	True	Conexibacter woesei DSM 14684	Eubacteria	Actinobacteria	0.99	1.0	1.0	1.0	6359369	1	72.73	6359369	1	5927	2028242	93.97573878792062	98.29	1.78	0.0	351	yes	yes
G000025285	ASM2528v1	GCF_000025285.1	PRJNA224116	SAMN00017459		2010/01/19	US DOE Joint Genome Institute (JGI-PGF)	ftp://ftp.ncbi.nlm.nih.gov/genomes/all/GCF/000/025/285/GCF_000025285.1_ASM2528v1	646311906	RS_GCF_000025285.1	Monoisolate	Complete Genome	Full	representative genome	Major	572546	84156	Archaeoglobus profundus DSM 5631	strain=DSM 5631		Archaea	Euryarchaeota	Archaeoglobi	Archaeoglobales	Archaeoglobaceae	Archaeoglobus	Archaeoglobus profundus	True	Archaeoglobus profundus DSM 5631	Archaea	Euryarchaeota	1.0	0.9940000000000001	0.9	1.0	1563423	2	42.0	1560622	1	1873	497069	93.64126023475413	99.84	0.0	0.0	166	no	yes
G000025305	ASM2530v1	GCF_000025305.1	PRJNA224116	SAMN02598507		2010/01/15	US DOE Joint Genome Institute (JGI-PGF)	ftp://ftp.ncbi.nlm.nih.gov/genomes/all/GCF/000/025/305/GCF_000025305.1_ASM2530v1	646311901	RS_GCF_000025305.1	Monoisolate	Complete Genome	Full	representative genome	Major	591001	905	Acidaminococcus fermentans DSM 20731	strain=DSM 20731		Bacteria	Firmicutes	Negativicutes	Acidaminococcales	Acidaminococcaceae	Acidaminococcus	Acidaminococcus fermentans	True	Acidaminococcus fermentans DSM 20731	Eubacteria	Firmicutes	0.98	1.0	1.0	1.0	2329769	1	55.84	2329769	1	2063	692888	87.62903103269036	99.98	0.0	0.0	321	yes	yes
G000025325	ASM2532v1	GCF_000025325.1	PRJNA224116	SAMN02598471		2010/01/19	US DOE Joint Genome Institute (JGI-PGF)	ftp://ftp.ncbi.nlm.nih.gov/genomes/all/GCF/000/025/325/GCF_000025325.1_ASM2532v1	646311934	RS_GCF_000025325.1	Monoisolate	Complete Genome	Full	representative genome	Major	543526	62320	Haloterrigena turkmenica DSM 5511	strain=DSM 5511		Archaea	Euryarchaeota	Halobacteria	Natrialbales	Natrialbaceae	Haloterrigena	Haloterrigena turkmenica	True	Haloterrigena turkmenica DSM 5511	Archaea	Euryarchaeota	1.0	0.9890000000000001	0.9	0.9	5440782	7	64.26	3889038	1	5224	1518190	82.19976466618218	99.49	0.95	0.0	244	yes	yes
G000025345	ASM2534v1	GCF_000025345.1	PRJNA224116	SAMN00002612		2010/01/20	US DOE Joint Genome Institute (JGI-PGF)	ftp://ftp.ncbi.nlm.nih.gov/genomes/all/GCF/000/025/345/GCF_000025345.1_ASM2534v1	646311931	RS_GCF_000025345.1	Monoisolate	Complete Genome	Full	representative genome	Major	526225	1861	Geodermatophilus obscurus DSM 43160	strain=DSM 43160		Bacteria	Actinobacteria	Actinobacteria	Geodermatophilales	Geodermatophilaceae	Geodermatophilus	Geodermatophilus obscurus	True	Geodermatophilus obscurus DSM 43160	Eubacteria	Actinobacteria	1.0	1.0	1.0	1.0	5322497	1	73.98	5322497	1	5089	1571469	86.98392878380203	99.37	1.64	0.0	348	yes	yes
G000025405	ASM2540v1	GCF_000025405.2	PRJNA224116	SAMN02603236		2011/03/24	Forestry and Agricultural Biotechnology Institute	ftp://ftp.ncbi.nlm.nih.gov/genomes/all/GCF/000/025/405/GCF_000025405.2_ASM2540v1	646564558	RS_GCF_000025405.2	Monoisolate	Complete Genome	Full	representative genome	Major	706191	553	Pantoea ananatis LMG 20103	strain=LMG 20103		Bacteria	Proteobacteria	Gammaproteobacteria	Enterobacterales	Erwiniaceae	Pantoea	Pantoea ananatis	True	Pantoea ananatis LMG 20103	Eubacteria	Proteobacteria	0.98	1.0	1.0	1.0	4703373	1	53.69	4703373	1	4261	1378514	86.35315549075099	100.0	0.08	0.0	373	yes	yes
G000025485	ASM2548v1	GCF_000025485.1	PRJNA224116	SAMN02598487		2010/02/16	US DOE Joint Genome Institute (JGI-PGF)	ftp://ftp.ncbi.nlm.nih.gov/genomes/all/GCF/000/025/485/GCF_000025485.1_ASM2548v1	646564502	RS_GCF_000025485.1	Monoisolate	Complete Genome	Full	representative genome	Major	572477	1049	Allochromatium vinosum DSM 180	strain=DSM 180		Bacteria	Proteobacteria	Gammaproteobacteria	Chromatiales	Chromatiaceae	Allochromatium	Allochromatium vinosum	True	Allochromatium vinosum DSM 180	Eubacteria	Proteobacteria	1.0	0.995	1.0	1.0	3669074	3	64.19	3526903	1	3261	1133176	91.00446052600738	99.74	0.63	0.0	359	yes	yes
G000025505	ASM2550v1	GCF_000025505.1	PRJNA224116	SAMN02598503		2010/02/16	US DOE Joint Genome Institute	ftp://ftp.ncbi.nlm.nih.gov/genomes/all/GCF/000/025/505/GCF_000025505.1_ASM2550v1	646564534	RS_GCF_000025505.1	Monoisolate	Complete Genome	Full	representative genome	Major	589924	54261	Ferroglobus placidus DSM 10642	strain=DSM 10642		Archaea	Euryarchaeota	Archaeoglobi	Archaeoglobales	Archaeoglobaceae	Ferroglobus	Ferroglobus placidus	True	Ferroglobus placidus DSM 10642	Archaea	Euryarchaeota	1.0	1.0	0.9	1.0	2196266	1	44.14	2196266	1	2599	692584	92.87973314707781	100.0	0.0	0.0	187	no	yes
G000025525	ASM2552v1	GCF_000025525.1	PRJNA224116	SAMN02598520		2010/02/17	US DOE Joint Genome Institute	ftp://ftp.ncbi.nlm.nih.gov/genomes/all/GCF/000/025/525/GCF_000025525.1_ASM2552v1	646564548	RS_GCF_000025525.1	Monoisolate	Complete Genome	Full	na	Major	644281	644281	Methanocaldococcus sp. FS406-22	strain=FS406-22		Archaea	Euryarchaeota	Methanococci	Methanococcales	Methanocaldococcaceae	Methanocaldococcus	Methanocaldococcus sp. FS406-22	True	Methanocaldococcus sp. FS406-22 ASM2552v1	Archaea	Euryarchaeota	1.0	0.9940000000000001	1.0	1.0	1773136	2	32.04	1760939	1	1875	534846	88.85359047472951	99.52	0.0	0.0	168	yes	yes
G000025565	ASM2556v1	GCF_000025565.1	PRJNA48363	SAMN02603901		2010/04/23	TEDA School of Biological Sciences and Biotechnology, Nankai University	ftp://ftp.ncbi.nlm.nih.gov/genomes/all/GCF/000/025/565/GCF_000025565.1_ASM2556v1	646564529	RS_GCF_000025565.1	Monoisolate	Complete Genome	Full	reference genome	Major	716541	550	Enterobacter cloacae subsp. cloacae ATCC 13047	strain=ATCC 13047		Bacteria	Proteobacteria	Gammaproteobacteria	Enterobacterales	Enterobacteriaceae	Enterobacter	Enterobacter cloacae	True	Enterobacter cloacae subsp. cloacae ATCC 13047	Eubacteria	Proteobacteria	1.0	0.996	0.9	1.0	5598796	3	54.58	5314581	1	5457	1691313	88.99650924948864	100.0	0.77	0.0	377	yes	yes
G000025585	ASM2558v1	GCF_000025585.1	PRJNA224116	SAMN02598511		2010/02/17	US DOE Joint Genome Institute	ftp://ftp.ncbi.nlm.nih.gov/genomes/all/GCF/000/025/585/GCF_000025585.1_ASM2558v1	646564526	RS_GCF_000025585.1	Monoisolate	Complete Genome	Full	na	Major	633145	61435	Dehalococcoides mccartyi GT	strain=GT		Bacteria	Chloroflexi	Dehalococcoidia	Dehalococcoidales	Dehalococcoidaceae	Dehalococcoides	Dehalococcoides mccartyi	True	Dehalococcoides mccartyi GT	Eubacteria	Chloroflexi	0.97	1.0	1.0	1.0	1360154	1	47.31	1360154	1	1428	416900	90.28690868828089	99.01	0.0	0.0	257	yes	yes
G000025605	ASM2560v1	GCF_000025605.1	PRJNA224116	SAMN02598512		2010/02/19	US DOE Joint Genome Institute (JGI-PGF)	ftp://ftp.ncbi.nlm.nih.gov/genomes/all/GCF/000/025/605/GCF_000025605.1_ASM2560v1	646564582	RS_GCF_000025605.1	Monoisolate	Complete Genome	Full	representative genome	Major	638303	136094	Thermocrinis albus DSM 14484	strain=DSM 14484		Bacteria	Aquificae	Aquificae	Aquificales	Aquificaceae	Thermocrinis	Thermocrinis albus	True	Thermocrinis albus DSM 14484	Eubacteria	Bacteria	1.0	1.0	0.8	1.0	1500577	1	46.93	1500577	1	1621	492870	96.75977973806076	99.39	0.0	0.0	308	yes	yes
G000025625	ASM2562v1	GCF_000025625.1	PRJNA224116	SAMN02598473		2010/02/24	US DOE Joint Genome Institute (JGI-PGF)	ftp://ftp.ncbi.nlm.nih.gov/genomes/all/GCF/000/025/625/GCF_000025625.1_ASM2562v1	646564555	RS_GCF_000025625.1	Monoisolate	Complete Genome	Full	representative genome	Major	547559	13769	Natrialba magadii ATCC 43099	strain=ATCC 43099		Archaea	Euryarchaeota	Halobacteria	Natrialbales	Natrialbaceae	Natrialba	Natrialba magadii	True	Natrialba magadii ATCC 43099	Archaea	Euryarchaeota	1.0	0.993	0.8	0.9	4443643	4	61.05	3751858	1	4317	1271132	84.26889828908398	99.17	0.0	0.0	235	yes	yes
G000025645	ASM2564v1	GCF_000025645.1	PRJNA224116	SAMN02598495		2010/02/24	US DOE Joint Genome Institute (JGI-PGF)	ftp://ftp.ncbi.nlm.nih.gov/genomes/all/GCF/000/025/645/GCF_000025645.1_ASM2564v1	646564579	RS_GCF_000025645.1	Monoisolate	Complete Genome	Full	representative genome	Major	580331	108150	Thermoanaerobacter italicus Ab9	strain=Ab9		Bacteria	Firmicutes	Clostridia	Thermoanaerobacterales	Thermoanaerobacteraceae	Thermoanaerobacter	Thermoanaerobacter italicus	True	Thermoanaerobacter italicus Ab9	Eubacteria	Firmicutes	1.0	1.0	1.0	0.9	2451061	1	34.15	2451061	1	2382	733066	88.11200537236732	99.52	0.0	0.0	331	yes	yes
G000025665	ASM2566v1	GCF_000025665.1	PRJNA224116	SAMN02598523		2010/02/24	US DOE Joint Genome Institute	ftp://ftp.ncbi.nlm.nih.gov/genomes/all/GCF/000/025/665/GCF_000025665.1_ASM2566v1	646564501	RS_GCF_000025665.1	Monoisolate	Complete Genome	Full	representative genome	Major	439481	379547	Aciduliprofundum boonei T469	strain=T469		Archaea	Euryarchaeota				Aciduliprofundum	Aciduliprofundum boonei	True	Aciduliprofundum boonei T469 ASM2566v1	Archaea	Euryarchaeota	1.0	1.0	0.8	0.9	1486778	1	39.16	1486778	1	1558	480339	95.17937445940147	100.0	0.0	0.0	168	no	yes
G000025685	ASM2568v1	GCF_000025685.1	PRJNA224116	SAMN02604027		2010/03/23	TIGR	ftp://ftp.ncbi.nlm.nih.gov/genomes/all/GCF/000/025/685/GCF_000025685.1_ASM2568v1	646564536	RS_GCF_000025685.1	Monoisolate	Complete Genome	Full	representative genome	Major	309800	2246	Haloferax volcanii DS2	strain=DS2		Archaea	Euryarchaeota	Halobacteria	Haloferacales	Haloferacaceae	Haloferax	Haloferax volcanii	True	Haloferax volcanii DS2 ASM2568v1	Archaea	Euryarchaeota	1.0	0.99	0.8	0.9	4012900	5	65.48	2847757	1	4024	1169385	85.84295646539908	99.57	0.0	0.0	242	yes	yes
G000025705	ASM2570v1	GCF_000025705.1	PRJNA224116	SAMN02598496		2010/03/26	US DOE Joint Genome Institute (JGI-PGF)	ftp://ftp.ncbi.nlm.nih.gov/genomes/all/GCF/000/025/705/GCF_000025705.1_ASM2570v1	646564569	RS_GCF_000025705.1	Monoisolate	Complete Genome	Full	representative genome	Major	580332	63745	Sideroxydans lithotrophicus ES-1	strain=ES-1		Bacteria	Proteobacteria	Betaproteobacteria	Gallionellales	Gallionellaceae	Sideroxydans	Sideroxydans lithotrophicus	True	Sideroxydans lithotrophicus ES-1	Eubacteria	Proteobacteria	1.0	1.0	1.0	1.0	3003656	1	57.54	3003656	1	2974	932571	91.47332450853227	99.52	0.48	0.0	344	yes	yes
G000025725	ASM2572v1	GCF_000025725.1	PRJNA224116	SAMN02598464		2010/03/11	US DOE Joint Genome Institute (JGI-PGF)	ftp://ftp.ncbi.nlm.nih.gov/genomes/all/GCF/000/025/725/GCF_000025725.1_ASM2572v1	646564527	RS_GCF_000025725.1	Monoisolate	Complete Genome	Full	representative genome	Major	522772	118000	Denitrovibrio acetiphilus DSM 12809	strain=DSM 12809		Bacteria	Deferribacteres	Deferribacteres	Deferribacterales	Deferribacteraceae	Denitrovibrio	Denitrovibrio acetiphilus	True	Denitrovibrio acetiphilus DSM 12809	Eubacteria	Bacteria	1.0	1.0	1.0	1.0	3222077	1	42.54	3222077	1	3021	1000457	91.48626801904486	98.22	0.86	0.0	355	yes	yes
G000025865	ASM2586v1	GCF_000025865.1	PRJNA224116	SAMN02598474		2010/03/31	US DOE Joint Genome Institute (JGI-PGF)	ftp://ftp.ncbi.nlm.nih.gov/genomes/all/GCF/000/025/865/GCF_000025865.1_ASM2586v1	646564550	RS_GCF_000025865.1	Monoisolate	Complete Genome	Full	representative genome	Major	547558	2176	Methanohalophilus mahii DSM 5219	strain=DSM 5219		Archaea	Euryarchaeota	Methanomicrobia	Methanosarcinales	Methanosarcinaceae	Methanohalophilus	Methanohalophilus mahii	True	Methanohalophilus mahii DSM 5219	Archaea	Euryarchaeota	1.0	1.0	0.8	0.9	2012424	1	42.62	2012424	1	2012	610034	89.3049874181584	99.35	0.0	0.0	199	yes	yes
G000025885	ASM2588v1	GCF_000025885.1	PRJNA224116	SAMN02598488		2010/04/05	US DOE Joint Genome Institute (JGI-PGF)	ftp://ftp.ncbi.nlm.nih.gov/genomes/all/GCF/000/025/885/GCF_000025885.1_ASM2588v1	646564503	RS_GCF_000025885.1	Monoisolate	Complete Genome	Full	representative genome	Major	572547	81468	Aminobacterium colombiense DSM 12261	strain=DSM 12261		Bacteria	Synergistetes	Synergistia	Synergistales	Synergistaceae	Aminobacterium	Aminobacterium colombiense	True	Aminobacterium colombiense DSM 12261	Eubacteria	Bacteria	1.0	1.0	1.0	1.0	1980592	1	45.31	1980592	1	1914	616407	91.69788628854403	100.0	0.0	0.0	310	yes	yes
G000025905	ASM2590v1	GCF_000025905.1	PRJNA224116	SAMN02598501		2010/04/05	US DOE Joint Genome Institute (JGI-PGF)	ftp://ftp.ncbi.nlm.nih.gov/genomes/all/GCF/000/025/905/GCF_000025905.1_ASM2590v1	646564524	RS_GCF_000025905.1	Monoisolate	Complete Genome	Full	representative genome	Major	583355	395922	Coraliomargarita akajimensis DSM 45221	strain=DSM 45221		Bacteria	Verrucomicrobia	Opitutae	Puniceicoccales	Puniceicoccaceae	Coraliomargarita	Coraliomargarita akajimensis	True	Coraliomargarita akajimensis DSM 45221	Eubacteria	PVC	0.96	1.0	0.9	1.0	3750771	1	53.6	3750771	1	3146	1149593	90.31703081846373	99.77	0.0	0.0	344	yes	yes
G000025925	ASM2592v1	GCF_000025925.1	PRJNA224116	SAMN02604020		2010/04/09	TIGR	ftp://ftp.ncbi.nlm.nih.gov/genomes/all/GCF/000/025/925/GCF_000025925.1_ASM2592v1	646564560	RS_GCF_000025925.1	Monoisolate	Complete Genome	Full	representative genome	Major	264731	839	Prevotella ruminicola 23	strain=Bryant 23		Bacteria	Bacteroidetes	Bacteroidia	Bacteroidales	Prevotellaceae	Prevotella	Prevotella ruminicola	True	Prevotella ruminicola 23 Bryant 23	Eubacteria	Bacteroidetes	1.0	1.0	0.9	1.0	3619559	1	47.69	3619559	1	3046	1133771	92.30632792558431	99.63	0.37	100.0	319	yes	yes
G000025945	ASM2594v1	GCF_000025945.1	PRJNA224116	SAMEA3138217		2004/07/31	e.gene Biotechnologie GmbH	ftp://ftp.ncbi.nlm.nih.gov/genomes/all/GCF/000/025/945/GCF_000025945.1_ASM2594v1	637000094	RS_GCF_000025945.1	Monoisolate	Complete Genome	Full	representative genome	Major	177439	84980	Desulfotalea psychrophila LSv54	strain=LSv54		Bacteria	Proteobacteria	Deltaproteobacteria	Desulfobacterales	Desulfobulbaceae	Desulfotalea	Desulfotalea psychrophila	True	Desulfotalea psychrophila LSv54	Eubacteria	Proteobacteria	1.0	0.995	1.0	1.0	3659634	3	46.63	3523383	1	3246	1046160	84.22194678484242	97.29	0.6	0.0	351	yes	yes
G000025965	ASM2596v1	GCF_000025965.1	PRJNA224116	SAMEA3138218		2004/12/03	Max Planck Institute	ftp://ftp.ncbi.nlm.nih.gov/genomes/all/GCF/000/025/965/GCF_000025965.1_ASM2596v1	637000012	RS_GCF_000025965.1	Monoisolate	Complete Genome	Full	representative genome	Major	76114	551760	Aromatoleum aromaticum EbN1	strain=EbN1		Bacteria	Proteobacteria	Betaproteobacteria	Rhodocyclales	Rhodocyclaceae	Aromatoleum	Aromatoleum aromaticum	True	Aromatoleum aromaticum EbN1	Eubacteria	Proteobacteria	1.0	0.996	1.0	1.0	4727255	3	64.7	4296230	1	4512	1433957	89.36839666994905	100.0	0.0	0.0	364	yes	yes
G000026005	ASM2600v1	GCF_000026005.1	PRJNA224116	SAMEA1705918		2005/01/05	University of Pretoria, South Africa	ftp://ftp.ncbi.nlm.nih.gov/genomes/all/GCF/000/026/005/GCF_000026005.1_ASM2600v1	639279308	RS_GCF_000026005.1	Monoisolate	Complete Genome	Full	representative genome	Major	254945	779	Ehrlichia ruminantium str. Welgevonden	strain=Welgevonden		Bacteria	Proteobacteria	Alphaproteobacteria	Rickettsiales	Anaplasmataceae	Ehrlichia	Ehrlichia ruminantium	True	Ehrlichia ruminantium str. Welgevonden ASM2600v1	Eubacteria	Proteobacteria	1.0	1.0	0.9	1.0	1516355	1	27.48	1516355	1	968	324050	62.96724711561607	100.0	0.0	0.0	222	yes	yes
G000026045	ASM2604v1	GCF_000026045.1	PRJNA224116	SAMEA3138222		2005/09/28	Max Planck Institute	ftp://ftp.ncbi.nlm.nih.gov/genomes/all/GCF/000/026/045/GCF_000026045.1_ASM2604v1	637000187	RS_GCF_000026045.1	Monoisolate	Complete Genome	Full	representative genome	Major	348780	2257	Natronomonas pharaonis DSM 2160	strain=Gabara		Archaea	Euryarchaeota	Halobacteria	Halobacteriales	Haloarculaceae	Natronomonas	Natronomonas pharaonis	True	Natronomonas pharaonis DSM 2160 Gabara	Archaea	Euryarchaeota	0.99	0.993	0.8	0.9	2749696	3	63.12	2595221	1	2849	843950	90.41919543105857	99.29	1.28	0.0	221	yes	yes
G000026065	ASM2606v1	GCF_000026065.1	PRJNA224116	SAMEA3138223		2005/11/02	Institut National de la Recherche Agronomique (INRA)	ftp://ftp.ncbi.nlm.nih.gov/genomes/all/GCF/000/026/065/GCF_000026065.1_ASM2606v1	637000142	RS_GCF_000026065.1	Monoisolate	Complete Genome	Full	representative genome	Major	314315	1599	Lactobacillus sakei subsp. sakei 23K	strain=23K		Bacteria	Firmicutes	Bacilli	Lactobacillales	Lactobacillaceae	Lactobacillus	Lactobacillus sakei	True	Lactobacillus sakei subsp. sakei 23K	Eubacteria	Firmicutes	1.0	1.0	1.0	1.0	1884661	1	41.26	1884661	1	1851	555728	86.86713419548661	99.46	0.0	0.0	267	yes	yes
G000026105	ASM2610v1	GCF_000026105.1	PRJNA224116	SAMEA3138225		2006/05/10	Genoscope	ftp://ftp.ncbi.nlm.nih.gov/genomes/all/GCF/000/026/105/GCF_000026105.1_ASM2610v1	637000219	RS_GCF_000026105.1	Monoisolate	Complete Genome	Full	representative genome	Major	384676	312306	Pseudomonas entomophila L48	strain=L48		Bacteria	Proteobacteria	Gammaproteobacteria	Pseudomonadales	Pseudomonadaceae	Pseudomonas	Pseudomonas entomophila	True	Pseudomonas entomophila L48	Eubacteria	Proteobacteria	0.99	1.0	1.0	1.0	5888780	1	64.16	5888780	1	5073	1771824	88.65889029646209	100.0	0.46	0.0	381	yes	yes
G000026125	ASM2612v1	GCF_000026125.1	PRJNA224116	SAMEA3138226		2007/03/16	Genoscope	ftp://ftp.ncbi.nlm.nih.gov/genomes/all/GCF/000/026/125/GCF_000026125.1_ASM2612v1	640069313	RS_GCF_000026125.1	Monoisolate	Complete Genome	Full	representative genome	Major	204773	204773	Herminiimonas arsenicoxydans			Bacteria	Proteobacteria	Betaproteobacteria	Burkholderiales	Oxalobacteraceae	Herminiimonas	Herminiimonas arsenicoxydans	True	Herminiimonas arsenicoxydans ASM2612v1	Eubacteria	Proteobacteria	1.0	1.0	1.0	1.0	3424307	1	54.29	3424307	1	3263	1028588	88.49907441126044	99.92	0.6	0.0	356	yes	yes
G000026205	ASM2620v1	GCF_000026205.1	PRJNA224116	SAMEA2272373		2008/07/04	Federal Biological Research Center for Agriculture and Forestry	ftp://ftp.ncbi.nlm.nih.gov/genomes/all/GCF/000/026/205/GCF_000026205.1_ASM2620v1	642555118	RS_GCF_000026205.1	Monoisolate	Complete Genome	Full	representative genome	Major	37692	37692	Candidatus Phytoplasma mali	strain=AT		Bacteria	Tenericutes	Mollicutes	Acholeplasmatales	Acholeplasmataceae	Candidatus Phytoplasma	Candidatus Phytoplasma mali	True	Candidatus Phytoplasma mali AT	Eubacteria	Terrabacteria	0.95	1.0	0.9	1.0	601943	1	21.39	601943	1	505	161027	78.81028602375973	95.43	0.0	0.0	121	yes	yes
G000026325	ASM2632v1	GCF_000026325.1	PRJNA62981	SAMEA3138233		2008/12/18	Genoscope	ftp://ftp.ncbi.nlm.nih.gov/genomes/all/GCF/000/026/325/GCF_000026325.1_ASM2632v1	644736365	RS_GCF_000026325.1	Monoisolate	Chromosome	Full	reference genome	Major	585056	562	Escherichia coli UMN026	strain=UMN026		Bacteria	Proteobacteria	Gammaproteobacteria	Enterobacterales	Enterobacteriaceae	Escherichia	Escherichia coli	True	Escherichia coli UMN026	Eubacteria	Proteobacteria	1.0	0.9940000000000001	0.1	1.0	5358200	3	50.66	5202090	1	5021	1599264	87.93708708148259	99.97	0.09	0.0	375	yes	yes
G000026345	ASM2634v1	GCF_000026345.1	PRJNA59381	SAMEA3138234		2008/12/18	Genoscope	ftp://ftp.ncbi.nlm.nih.gov/genomes/all/GCF/000/026/345/GCF_000026345.1_ASM2634v1	643348547	RS_GCF_000026345.1	Monoisolate	Complete Genome	Full	reference genome	Major	585057	562	Escherichia coli IAI39	strain=IAI39		Bacteria	Proteobacteria	Gammaproteobacteria	Enterobacterales	Enterobacteriaceae	Escherichia	Escherichia coli	True	Escherichia coli IAI39	Eubacteria	Proteobacteria	1.0	1.0	0.1	1.0	5132068	1	50.63	5132068	1	4863	1536444	88.20619680019828	98.78	0.04	0.0	374	yes	yes
G000026405	ASM2640v1	GCF_000026405.1	PRJNA224116	SAMN02603482		2008/03/12	Korea Research Institute of Bioscience and Biotechnology (KRIBB)	ftp://ftp.ncbi.nlm.nih.gov/genomes/all/GCF/000/026/405/GCF_000026405.1_ASM2640v1	641522636	RS_GCF_000026405.1	Monoisolate	Complete Genome	Full	representative genome	Major	349519	33964	Leuconostoc citreum KM20	strain=KM20		Bacteria	Firmicutes	Bacilli	Lactobacillales	Leuconostocaceae	Leuconostoc	Leuconostoc citreum	True	Leuconostoc citreum KM20	Eubacteria	Firmicutes	1.0	0.9790000000000001	1.0	1.0	1896614	5	38.87	1796284	1	1857	572632	88.94872651999826	99.89	0.0	0.0	285	yes	yes
G000026745	ASM2674v1	GCF_000026745.1	PRJNA59321	SAMEA2272697		2009/07/07	The Wellcome Trust Sanger Institute	ftp://ftp.ncbi.nlm.nih.gov/genomes/all/GCF/000/026/745/GCF_000026745.1_ASM2674v1	644736407	RS_GCF_000026745.1	Monoisolate	Complete Genome	Full	reference genome	Major	568814	1307	Streptococcus suis BM407	strain=BM407		Bacteria	Firmicutes	Bacilli	Lactobacillales	Streptococcaceae	Streptococcus	Streptococcus suis	True	Streptococcus suis BM407	Eubacteria	Firmicutes	1.0	0.995	0.9	1.0	2170808	2	41.01	2146229	1	2067	645430	87.59434275163902	100.0	0.37	0.0	297	yes	yes
G000027145	ASM2714v1	GCF_000027145.1	PRJNA224116	SAMEA2272547		2010/02/18	PathoGenoMik	ftp://ftp.ncbi.nlm.nih.gov/genomes/all/GCF/000/027/145/GCF_000027145.1_ASM2714v1	646564544	RS_GCF_000027145.1	Monoisolate	Complete Genome	Full	representative genome	Major	683837	1640	Listeria seeligeri serovar 1/2b str. SLCC3954	strain=SLCC3954		Bacteria	Firmicutes	Bacilli	Bacillales	Listeriaceae	Listeria	Listeria seeligeri	True	Listeria seeligeri serovar 1/2b str. SLCC3954	Eubacteria	Firmicutes	1.0	1.0	1.0	1.0	2797636	1	37.38	2797636	1	2688	844441	88.92768751903392	99.45	0.0	0.0	351	yes	yes
G000027165	ASM2716v1	GCF_000027165.1	PRJNA46097	SAMEA3138244		2010/02/16	Department of Microbiology, University of Kaiserslautern	ftp://ftp.ncbi.nlm.nih.gov/genomes/all/GCF/000/027/165/GCF_000027165.1_ASM2716v1	646564574	RS_GCF_000027165.1	Monoisolate	Complete Genome	Full	reference genome	Major	365659	28037	Streptococcus mitis B6	strain=B6		Bacteria	Firmicutes	Bacilli	Lactobacillales	Streptococcaceae	Streptococcus	Streptococcus mitis	True	Streptococcus mitis B6	Eubacteria	Firmicutes	1.0	1.0	1.0	1.0	2146611	1	39.98	2146611	1	2050	638947	87.6927398583162	99.82	0.2	0.0	296	yes	yes
G000027225	ASM2722v1	GCF_000027225.1	PRJNA224116	SAMEA3138245		2010/02/18	Danforth Science Center	ftp://ftp.ncbi.nlm.nih.gov/genomes/all/GCF/000/027/225/GCF_000027225.1_ASM2722v1	646564589	RS_GCF_000027225.1	Monoisolate	Complete Genome	Full	representative genome	Major	406818	40576	Xenorhabdus bovienii SS-2004	strain=SS-2004		Bacteria	Proteobacteria	Gammaproteobacteria	Enterobacterales	Morganellaceae	Xenorhabdus	Xenorhabdus bovienii	True	Xenorhabdus bovienii SS-2004	Eubacteria	Proteobacteria	1.0	1.0	1.0	1.0	4225498	1	44.97	4225498	1	3795	1215193	84.7311015175016	100.0	0.18	0.0	361	yes	yes
G000027305	ASM2730v1	GCF_000027305.1	PRJNA57771	SAMN02603991		1999/12/22	TIGR	ftp://ftp.ncbi.nlm.nih.gov/genomes/all/GCF/000/027/305/GCF_000027305.1_ASM2730v1	637000126	RS_GCF_000027305.1	Monoisolate	Complete Genome	Full	reference genome	Major	71421	727	Haemophilus influenzae Rd KW20			Bacteria	Proteobacteria	Gammaproteobacteria	Pasteurellales	Pasteurellaceae	Haemophilus	Haemophilus influenzae	True	Haemophilus influenzae Rd KW20	Eubacteria	Proteobacteria	1.0	1.0	1.0	1.0	1830138	1	38.15	1830138	1	1748	545346	87.7902649964101	99.67	0.22	100.0	306	yes	yes
G000043285	ASM4328v1	GCF_000043285.1	PRJNA224116	SAMEA3138247		2003/08/08	Univ. Valencia	ftp://ftp.ncbi.nlm.nih.gov/genomes/all/GCF/000/043/285/GCF_000043285.1_ASM4328v1	637000056	RS_GCF_000043285.1	Monoisolate	Complete Genome	Full	representative genome	Major	203907	203907	Candidatus Blochmannia floridanus			Bacteria	Proteobacteria	Gammaproteobacteria	Enterobacterales	Enterobacteriaceae	Candidatus Blochmannia	Candidatus Blochmannia floridanus	True	Candidatus Blochmannia floridanus ASM4328v1	Eubacteria	Proteobacteria	0.99	1.0	1.0	1.0	705557	1	27.38	705557	1	603	201413	84.11014276663686	98.37	0.0	0.0	207	yes	yes
G000046705	ASM4670v1	GCF_000046705.1	PRJNA224116	SAMEA3138249		2004/06/25	Uppsala Univ.	ftp://ftp.ncbi.nlm.nih.gov/genomes/all/GCF/000/046/705/GCF_000046705.1_ASM4670v1	637000027	RS_GCF_000046705.1	Monoisolate	Complete Genome	Full	representative genome	Major	283166	38323	Bartonella henselae str. Houston-1	strain=Houston-1		Bacteria	Proteobacteria	Alphaproteobacteria	Rhizobiales	Bartonellaceae	Bartonella	Bartonella henselae	True	Bartonella henselae str. Houston-1 ASM4670v1	Eubacteria	Proteobacteria	1.0	1.0	0.9	1.0	1931047	1	38.23	1931047	1	1634	489672	74.6995800723649	100.0	0.0	0.0	286	yes	yes
G000055785	ASM5578v1	GCF_000055785.1	PRJNA224116	SAMN02598275		2006/04/11	DOE Joint Genome Institute	ftp://ftp.ncbi.nlm.nih.gov/genomes/all/GCF/000/055/785/GCF_000055785.1_ASM5578v1	637000075	RS_GCF_000055785.1	Monoisolate	Complete Genome	Full	representative genome	Major	290398	158080	Chromohalobacter salexigens DSM 3043	strain=DSM 3043		Bacteria	Proteobacteria	Gammaproteobacteria	Oceanospirillales	Halomonadaceae	Chromohalobacter	Chromohalobacter salexigens	True	Chromohalobacter salexigens DSM 3043	Eubacteria	Proteobacteria	1.0	1.0	1.0	1.0	3696649	1	63.91	3696649	1	3322	1122302	89.45636980952209	99.14	0.43	0.0	364	yes	yes
G000055945	ASM5594v1	GCF_000055945.1	PRJNA224116	SAMEA3138257		2006/05/05	Univ. Minnesota	ftp://ftp.ncbi.nlm.nih.gov/genomes/all/GCF/000/055/945/GCF_000055945.1_ASM5594v1	637000145	RS_GCF_000055945.1	Monoisolate	Complete Genome	Full	representative genome	Major	363253	29546	Lawsonia intracellularis PHE/MN1-00	strain=PHE/MN1-00		Bacteria	Proteobacteria	Deltaproteobacteria	Desulfovibrionales	Desulfovibrionaceae	Lawsonia	Lawsonia intracellularis	True	Lawsonia intracellularis PHE/MN1-00	Eubacteria	Proteobacteria	1.0	0.983	1.0	1.0	1719014	4	33.08	1457619	1	1442	492841	84.47802053968147	93.49	0.0	0.0	276	yes	yes
G000056065	ASM5606v1	GCF_000056065.1	PRJNA224116	SAMEA3138258		2006/05/26	Genoscope	ftp://ftp.ncbi.nlm.nih.gov/genomes/all/GCF/000/056/065/GCF_000056065.1_ASM5606v1	637000139	RS_GCF_000056065.1	Monoisolate	Complete Genome	Full	representative genome	Major	390333	1584	Lactobacillus delbrueckii subsp. bulgaricus ATCC 11842 = JCM 1002	strain=ATCC 11842		Bacteria	Firmicutes	Bacilli	Lactobacillales	Lactobacillaceae	Lactobacillus	Lactobacillus delbrueckii	True	Lactobacillus delbrueckii subsp. bulgaricus ATCC 11842 = JCM 1002 ATCC 11842	Eubacteria	Firmicutes	0.99	1.0	1.0	1.0	1864998	1	49.72	1864998	1	1916	533220	84.21660505802151	98.38	0.0	0.0	274	yes	yes
G000058485	ASM5848v1	GCF_000058485.1	PRJNA224116	SAMEA3138259		2006/08/03	Genoscope	ftp://ftp.ncbi.nlm.nih.gov/genomes/all/GCF/000/058/485/GCF_000058485.1_ASM5848v1	637000115	RS_GCF_000058485.1	Monoisolate	Complete Genome	Full	representative genome	Major	326424	1859	Frankia alni ACN14a	strain=ACN14A		Bacteria	Actinobacteria	Actinobacteria	Frankiales	Frankiaceae	Frankia	Frankia alni	True	Frankia alni ACN14a ACN14A	Eubacteria	Actinobacteria	1.0	1.0	1.0	1.0	7497934	1	72.83	7497934	1	6084	2177701	85.58509584106768	99.65	1.09	0.0	339	yes	yes
G000060345	ASM6034v1	GCF_000060345.1	PRJNA224116	SAMEA2272667		2006/11/06	Max Planck Institute for Molecular Genetics	ftp://ftp.ncbi.nlm.nih.gov/genomes/all/GCF/000/060/345/GCF_000060345.1_ASM6034v1	639633025	RS_GCF_000060345.1	Monoisolate	Complete Genome	Full	representative genome	Major	411154	411153	Gramella forsetii KT0803	strain=KT0803		Bacteria	Bacteroidetes	Flavobacteriia	Flavobacteriales	Flavobacteriaceae	Gramella	Gramella forsetii	True	Gramella forsetii KT0803	Eubacteria	Bacteroidetes	1.0	1.0	0.9	1.0	3798465	1	36.61	3798465	1	3448	1157739	89.80646129423333	99.62	0.19	0.0	333	yes	yes
G000062885	ASM6288v1	GCF_000062885.1	PRJNA224116	SAMEA2272514		2007/03/21	Department of Biochemistry, University of Cambridge	ftp://ftp.ncbi.nlm.nih.gov/genomes/all/GCF/000/062/885/GCF_000062885.1_ASM6288v1	640069329	RS_GCF_000062885.1	Monoisolate	Complete Genome	Full	representative genome	Major	405948	1836	Saccharopolyspora erythraea NRRL 2338	strain=NRRL 2338		Bacteria	Actinobacteria	Actinobacteria	Pseudonocardiales	Pseudonocardiaceae	Saccharopolyspora	Saccharopolyspora erythraea	True	Saccharopolyspora erythraea NRRL 2338 ASM6288v1	Eubacteria	Actinobacteria	1.0	1.0	1.0	1.0	8212805	1	71.15	8212805	1	7279	2411723	86.52285059732941	100.0	1.95	18.18	355	yes	yes
G000063445	ASM6344v1	GCF_000063445.1	PRJNA224116	SAMEA3138262		2006/10/12	Max Planck Institute	ftp://ftp.ncbi.nlm.nih.gov/genomes/all/GCF/000/063/445/GCF_000063445.1_ASM6344v1	2505679073	RS_GCF_000063445.1	Monoisolate	Complete Genome	Full	representative genome	Major	351160	1175445	Methanocella arvoryzae MRE50	strain=MRE50		Archaea	Euryarchaeota	Methanomicrobia	Methanocellales	Methanocellaceae	Methanocella	Methanocella arvoryzae	True	Methanocella arvoryzae MRE50	Archaea	Euryarchaeota	0.99	1.0	0.8	0.9	3179916	1	54.6	3179916	1	3117	910397	84.339114618122	100.0	0.0	0.0	208	no	yes
G000063505	ASM6350v1	GCF_000063505.1	PRJNA224116	SAMEA3138264		2007/05/19	Genoscope	ftp://ftp.ncbi.nlm.nih.gov/genomes/all/GCF/000/063/505/GCF_000063505.1_ASM6350v1	640427149	RS_GCF_000063505.1	Monoisolate	Complete Genome	Full	representative genome	Major	32051	32051	Synechococcus sp. WH 7803			Bacteria	Cyanobacteria		Synechococcales	Synechococcaceae	Synechococcus	Synechococcus sp. WH 7803	True	Synechococcus sp. WH 7803 ASM6350v1	Eubacteria	Cyanobacteria	1.0	1.0	0.9	1.0	2366980	1	60.24	2366980	1	2558	750431	93.39432525834607	99.18	0.0	0.0	332	yes	yes
G000063525	ASM6352v1	GCF_000063525.1	PRJNA224116	SAMEA3138265		2007/05/19	Genoscope	ftp://ftp.ncbi.nlm.nih.gov/genomes/all/GCF/000/063/525/GCF_000063525.1_ASM6352v1	640427148	RS_GCF_000063525.1	Monoisolate	Complete Genome	Full	representative genome	Major	316278	316278	Synechococcus sp. RCC307			Bacteria	Cyanobacteria		Synechococcales	Synechococcaceae	Synechococcus	Synechococcus sp. RCC307	True	Synechococcus sp. RCC307 ASM6352v1	Eubacteria	Cyanobacteria	0.96	1.0	0.9	1.0	2224914	1	60.84	2224914	1	2540	702067	92.9506039334554	99.64	0.0	0.0	333	yes	yes
G000063545	ASM6354v1	GCF_000063545.1	PRJNA224116	SAMEA3138266		2007/05/15	Seoul National University College of Medicine	ftp://ftp.ncbi.nlm.nih.gov/genomes/all/GCF/000/063/545/GCF_000063545.1_ASM6354v1	640427127	RS_GCF_000063545.1	Monoisolate	Complete Genome	Full	representative genome	Major	357244	784	Orientia tsutsugamushi str. Boryong	strain=Boryong		Bacteria	Proteobacteria	Alphaproteobacteria	Rickettsiales	Rickettsiaceae	Orientia	Orientia tsutsugamushi	True	Orientia tsutsugamushi str. Boryong	Eubacteria	Proteobacteria	0.99	1.0	0.9	1.0	2127051	1	30.53	2127051	1	2446	546155	75.59776422850227	99.03	0.49	100.0	186	yes	yes
G000063585	ASM6358v1	GCF_000063585.1	PRJNA61579	SAMEA1705919		2007/05/24	Sanger Institute	ftp://ftp.ncbi.nlm.nih.gov/genomes/all/GCF/000/063/585/GCF_000063585.1_ASM6358v1	640427109	RS_GCF_000063585.1	Monoisolate	Complete Genome	Full	reference genome	Major	413999	1491	Clostridium botulinum A str. ATCC 3502	strain=ATCC 3502		Bacteria	Firmicutes	Clostridia	Clostridiales	Clostridiaceae	Clostridium	Clostridium botulinum	True	Clostridium botulinum A str. ATCC 3502	Eubacteria	Firmicutes	1.0	0.997	0.9	1.0	3903260	2	28.24	3886916	1	3563	1079743	81.49557036938354	99.31	0.0	0.0	328	yes	yes
G000064305	ASM6430v2	GCF_000064305.2	PRJNA61627	SAMEA3138269		2013/05/30	I.N.R.A., FRANCE	ftp://ftp.ncbi.nlm.nih.gov/genomes/all/GCF/000/064/305/GCF_000064305.2_ASM6430v2	640753027	RS_GCF_000064305.2	Monoisolate	Complete Genome	Full	reference genome	Major	402612	96345	Flavobacterium psychrophilum JIP02/86	strain=JIP02/86		Bacteria	Bacteroidetes	Flavobacteriia	Flavobacteriales	Flavobacteriaceae	Flavobacterium	Flavobacterium psychrophilum	True	Flavobacterium psychrophilum JIP02/86	Eubacteria	Bacteroidetes	1.0	1.0	0.9	1.0	2860382	1	32.53	2860382	1	2514	844972	87.04249991784314	99.29	0.44	0.0	315	yes	yes
G000067165	ASM6716v1	GCF_000067165.1	PRJNA224116	SAMEA3138271		2007/11/27	Bielefeld Univ	ftp://ftp.ncbi.nlm.nih.gov/genomes/all/GCF/000/067/165/GCF_000067165.1_ASM6716v1	641228509	RS_GCF_000067165.1	Monoisolate	Complete Genome	Full	representative genome	Major	448385	56	Sorangium cellulosum So ce56	strain=So ce 56		Bacteria	Proteobacteria	Deltaproteobacteria	Myxococcales	Polyangiaceae	Sorangium	Sorangium cellulosum	True	Sorangium cellulosum So ce56 So ce 56	Eubacteria	Proteobacteria	0.99	1.0	1.0	1.0	13033779	1	71.38	13033779	1	9664	3851137	87.07991749745028	94.19	7.12	7.69	364	yes	yes
G000067205	ASM6720v1	GCF_000067205.1	PRJNA224116	SAMEA3138272		2007/12/18	Bielefeld Univ	ftp://ftp.ncbi.nlm.nih.gov/genomes/all/GCF/000/067/205/GCF_000067205.1_ASM6720v1	641228479	RS_GCF_000067205.1	Monoisolate	Complete Genome	Full	representative genome	Major	94624	94624	Bordetella petrii	strain=DSM 12804		Bacteria	Proteobacteria	Betaproteobacteria	Burkholderiales	Alcaligenaceae	Bordetella	Bordetella petrii	True	Bordetella petrii DSM 12804	Eubacteria	Proteobacteria	1.0	1.0	1.0	1.0	5287950	1	65.48	5287950	1	5073	1615746	90.0234306300173	100.0	0.0	0.0	365	yes	yes
G000068585	ASM6858v1	GCF_000068585.1	PRJNA61633	SAMEA1705923		2008/01/17	Wellcome Trust Sanger Institute	ftp://ftp.ncbi.nlm.nih.gov/genomes/all/GCF/000/068/585/GCF_000068585.1_ASM6858v1	644736341	RS_GCF_000068585.1	Monoisolate	Complete Genome	Full	reference genome	Major	471472	813	Chlamydia trachomatis 434/Bu	strain=434/Bu		Bacteria	Chlamydiae	Chlamydiia	Chlamydiales	Chlamydiaceae	Chlamydia	Chlamydia trachomatis	True	Chlamydia trachomatis 434/Bu	Eubacteria	Chlamydiae	1.0	1.0	0.9	1.0	1038842	1	41.33	1038842	1	896	317500	90.06104874465993	98.92	0.0	0.0	215	yes	yes
G000069025	ASM6902v1	GCF_000069025.1	PRJNA224116	SAMEA3138275		2008/02/12	Max Planck Institute	ftp://ftp.ncbi.nlm.nih.gov/genomes/all/GCF/000/069/025/GCF_000069025.1_ASM6902v1	641522631	RS_GCF_000069025.1	Monoisolate	Complete Genome	Full	representative genome	Major	478009	2242	Halobacterium salinarum R1	strain=DSM 671 = R1		Archaea	Euryarchaeota	Halobacteria	Halobacteriales	Halobacteriaceae	Halobacterium	Halobacterium salinarum	True	Halobacterium salinarum R1 DSM 671 = R1	Archaea	Euryarchaeota	1.0	0.985	0.8	0.9	2668776	5	65.71	2000962	1	2771	797765	88.05317493862354	99.42	0.0	0.0	210	yes	yes
G000069185	ASM6918v1	GCF_000069185.1	PRJNA61613	SAMEA3138276		2008/03/01	Genoscope	ftp://ftp.ncbi.nlm.nih.gov/genomes/all/GCF/000/069/185/GCF_000069185.1_ASM6918v1	641522641	RS_GCF_000069185.1	Monoisolate	Complete Genome	Full	reference genome	Major	36809	36809	Mycobacterium abscessus			Bacteria	Actinobacteria	Actinobacteria	Corynebacteriales	Mycobacteriaceae	Mycobacterium	Mycobacterium abscessus	True	Mycobacterium abscessus ASM6918v1	Eubacteria	Actinobacteria	1.0	0.998	1.0	0.1	5090491	2	64.15	5067172	1	4993	1606260	92.96916544985542	100.0	0.0	0.0	341	yes	yes
G000069225	ASM6922v1	GCF_000069225.1	PRJNA224116	SAMEA1705948		2008/02/29	Sanger Institute	ftp://ftp.ncbi.nlm.nih.gov/genomes/all/GCF/000/069/225/GCF_000069225.1_ASM6922v1	642555124	RS_GCF_000069225.1	Monoisolate	Complete Genome	Full	representative genome	Major	31964	28447	Clavibacter michiganensis subsp. sepedonicus			Bacteria	Actinobacteria	Actinobacteria	Micrococcales	Microbacteriaceae	Clavibacter	Clavibacter michiganensis	True	Clavibacter michiganensis subsp. sepedonicus	Eubacteria	Actinobacteria	1.0	0.9940000000000001	1.0	1.0	3403786	3	72.38	3258645	1	3244	1034936	89.58118988679077	99.49	0.0	0.0	319	yes	yes
G000069785	ASM6978v1	GCF_000069785.1	PRJNA224116	SAMEA3138280		2008/03/27	Genoscope	ftp://ftp.ncbi.nlm.nih.gov/genomes/all/GCF/000/069/785/GCF_000069785.1_ASM6978v1	644736347	RS_GCF_000069785.1	Monoisolate	Chromosome	Full	representative genome	Major	977880	164546	Cupriavidus taiwanensis LMG 19424	strain=LMG 19424		Bacteria	Proteobacteria	Betaproteobacteria	Burkholderiales	Burkholderiaceae	Cupriavidus	Cupriavidus taiwanensis	True	Cupriavidus taiwanensis LMG 19424	Eubacteria	Proteobacteria	1.0	0.9940000000000001	1.0	1.0	6476522	3	66.99	3416911	1	5767	1923596	87.51326715172125	99.94	0.0	0.0	375	yes	yes
G000069925	ASM6992v1	GCF_000069925.1	PRJNA224116	SAMEA3138281		2008/04/02	Max Planck Institute	ftp://ftp.ncbi.nlm.nih.gov/genomes/all/GCF/000/069/925/GCF_000069925.1_ASM6992v1	642555117	RS_GCF_000069925.1	Monoisolate	Complete Genome	Full	representative genome	Major	59748	59748	Candidatus Phytoplasma australiense			Bacteria	Tenericutes	Mollicutes	Acholeplasmatales	Acholeplasmataceae	Candidatus Phytoplasma	Candidatus Phytoplasma australiense	True	Candidatus Phytoplasma australiense ASM6992v1	Eubacteria	Terrabacteria	0.97	1.0	0.9	1.0	879959	1	27.42	879959	1	831	221726	74.21084391431873	98.55	0.0	0.0	125	yes	yes
G000069945	ASM6994v1	GCF_000069945.1	PRJNA224116	SAMEA3138282		2008/04/02	Bielefeld Univ	ftp://ftp.ncbi.nlm.nih.gov/genomes/all/GCF/000/069/945/GCF_000069945.1_ASM6994v1	641522620	RS_GCF_000069945.1	Monoisolate	Complete Genome	Full	representative genome	Major	504474	43771	Corynebacterium urealyticum DSM 7109	strain=DSM 7109		Bacteria	Actinobacteria	Actinobacteria	Corynebacteriales	Corynebacteriaceae	Corynebacterium	Corynebacterium urealyticum	True	Corynebacterium urealyticum DSM 7109	Eubacteria	Actinobacteria	1.0	1.0	1.0	1.0	2369219	1	64.19	2369219	1	2011	712738	88.64794685506068	100.0	0.0	0.0	320	yes	yes
G000069965	ASM6996v1	GCF_000069965.1	PRJNA224116	SAMEA1705945		2008/04/03	Sanger Institute	ftp://ftp.ncbi.nlm.nih.gov/genomes/all/GCF/000/069/965/GCF_000069965.1_ASM6996v1	642555150	RS_GCF_000069965.1	Monoisolate	Complete Genome	Full	representative genome	Major	529507	584	Proteus mirabilis HI4320			Bacteria	Proteobacteria	Gammaproteobacteria	Enterobacterales	Morganellaceae	Proteus	Proteus mirabilis	True	Proteus mirabilis HI4320	Eubacteria	Proteobacteria	1.0	0.998	1.0	1.0	4099895	2	38.88	4063606	1	3690	1182493	84.97585913785596	100.0	0.0	0.0	365	yes	yes
G000072485	ASM7248v1	GCF_000072485.1	PRJNA224116	SAMEA1705934		2008/06/10	Wellcome Trust Sanger Institute	ftp://ftp.ncbi.nlm.nih.gov/genomes/all/GCF/000/072/485/GCF_000072485.1_ASM7248v1	642555161	RS_GCF_000072485.1	Monoisolate	Complete Genome	Full	representative genome	Major	522373	40324	Stenotrophomonas maltophilia K279a			Bacteria	Proteobacteria	Gammaproteobacteria	Xanthomonadales	Xanthomonadaceae	Stenotrophomonas	Stenotrophomonas maltophilia	True	Stenotrophomonas maltophilia K279a	Eubacteria	Proteobacteria	1.0	1.0	0.9	1.0	4851126	1	66.32	4851126	1	4418	1461083	88.7422219088929	100.0	0.0	0.0	357	yes	yes
G000073005	ASM7300v1	GCF_000073005.1	PRJNA224116	SAMEA1705930		2008/06/13	Wellcome Trust Sanger Institute	ftp://ftp.ncbi.nlm.nih.gov/genomes/all/GCF/000/073/005/GCF_000073005.1_ASM7300v1	642555168	RS_GCF_000073005.1	Monoisolate	Chromosome	Full	representative genome	Major	570417	263437	Wolbachia endosymbiont of Culex quinquefasciatus Pel			Bacteria	Proteobacteria	Alphaproteobacteria	Rickettsiales	Anaplasmataceae	Wolbachia	Wolbachia endosymbiont of Culex quinquefasciatus	True	Wolbachia endosymbiont of Culex quinquefasciatus Pel	Eubacteria	Proteobacteria	0.96	0.993	0.9	1.0	1482455	1	34.19	1482455	1	1414	439646	87.37661514177496	100.0	0.0	0.0	224	yes	yes
G000090965	ASM9096v1	GCF_000090965.1	PRJNA224116	SAMN02604290		2006/10/18	Valencia Univ.	ftp://ftp.ncbi.nlm.nih.gov/genomes/all/GCF/000/090/965/GCF_000090965.1_ASM9096v1	643348521	RS_GCF_000090965.1	Monoisolate	Complete Genome	Full	representative genome	Major	372461	9	Buchnera aphidicola BCc	strain=BCc		Bacteria	Proteobacteria	Gammaproteobacteria	Enterobacterales	Erwiniaceae	Buchnera	Buchnera aphidicola	True	Buchnera aphidicola BCc	Eubacteria	Proteobacteria	0.93	0.977	1.0	1.0	422434	2	20.2	416380	1	374	122589	85.50235066306216	98.59	0.0	0.0	152	yes	yes
G000091085	ASM9108v2	GCA_000091085.2	PRJNA247	SAMN02641564		2001/01/09	TIGR	ftp://ftp.ncbi.nlm.nih.gov/genomes/all/GCA/000/091/085/GCA_000091085.2_ASM9108v2	637000068	GB_GCA_000091085.2	Monoisolate	Complete Genome	Full	na	Major	115711	83558	Chlamydophila pneumoniae AR39	strain=AR39		Bacteria	Chlamydiae	Chlamydiia	Chlamydiales	Chlamydiaceae	Chlamydia	Chlamydia pneumoniae	True	Chlamydophila pneumoniae AR39	Eubacteria	Chlamydiae	1.0	0.992	0.1	1.0	1234385	2	40.58	1229853	1	1063	374971	89.51283432640545	99.49	0.0	0.0	219	yes	yes
G000091125	ASM9112v1	GCF_000091125.1	PRJNA224116	SAMD00060927		2010/03/31	National Institute of Technology and Evaluation (NITE)	ftp://ftp.ncbi.nlm.nih.gov/genomes/all/GCF/000/091/125/GCF_000091125.1_ASM9112v1	646564570	RS_GCF_000091125.1	Monoisolate	Complete Genome	Full	representative genome	Major	452662	332056	Sphingobium japonicum UT26S	strain=UT26S		Bacteria	Proteobacteria	Alphaproteobacteria	Sphingomonadales	Sphingomonadaceae	Sphingobium	Sphingobium japonicum	True	Sphingobium japonicum UT26S	Eubacteria	Proteobacteria	1.0	0.991	0.9	1.0	4424862	5	64.85	3514822	1	4152	1334331	88.84534704133145	100.0	0.0	0.0	357	yes	yes
G000091165	ASM9116v1	GCA_000091165.1	PRJNA40193	SAMEA3138294		2009/09/16	Genoscope	ftp://ftp.ncbi.nlm.nih.gov/genomes/all/GCA/000/091/165/GCA_000091165.1_ASM9116v1		GB_GCA_000091165.1	Environment	Complete Genome	Full	na	Major	671143	671143	Candidatus Methylomirabilis oxyfera			Bacteria	candidate division NC10				Candidatus Methylomirabilis	Candidatus Methylomirabilis oxyfera	True	Candidatus Methylomirabilis oxyfera ASM9116v1	Eubacteria	Bacteria	1.0	1.0	1.0	1.0	2752854	1	58.58	2752854	1	2716	826489	88.44911499120549	96.26	2.59	0.0	332	yes	yes
G000091305	ASM9130v1	GCF_000091305.1	PRJNA224116	SAMEA2272773		2009/10/06	Wellcome Trust Sanger Institute	ftp://ftp.ncbi.nlm.nih.gov/genomes/all/GCF/000/091/305/GCF_000091305.1_ASM9130v1	646564576	RS_GCF_000091305.1	Monoisolate	Complete Genome	Full	representative genome	Major	680198	1930	Streptomyces scabiei 87.22	strain=87.22		Bacteria	Actinobacteria	Actinobacteria	Streptomycetales	Streptomycetaceae	Streptomyces	Streptomyces scabiei	True	Streptomyces scabiei 87.22	Eubacteria	Actinobacteria	1.0	1.0	1.0	1.0	10148695	1	71.45	10148695	1	8791	3007200	87.31140309172756	100.0	0.0	0.0	355	yes	yes
G000091325	ASM9132v1	GCF_000091325.1	PRJNA224116	SAMD00060963		2010/04/01	Nara Institute of Science and Technology	ftp://ftp.ncbi.nlm.nih.gov/genomes/all/GCF/000/091/325/GCF_000091325.1_ASM9132v1	646564568	RS_GCF_000091325.1	Monoisolate	Complete Genome	Full	representative genome	Major	637905	60217	Shewanella violacea DSS12	strain=DSS12		Bacteria	Proteobacteria	Gammaproteobacteria	Alteromonadales	Shewanellaceae	Shewanella	Shewanella violacea	True	Shewanella violacea DSS12	Eubacteria	Proteobacteria	1.0	1.0	1.0	1.0	4962103	1	44.72	4962103	1	4087	1377289	81.78433619777744	99.84	0.0	0.0	371	yes	yes
G000091465	ASM9146v1	GCF_000091465.1	PRJNA224116	SAMEA2271989		2009/02/13	Institut Pasteur	ftp://ftp.ncbi.nlm.nih.gov/genomes/all/GCF/000/091/465/GCF_000091465.1_ASM9146v1	643348587	RS_GCF_000091465.1	Monoisolate	Complete Genome	Full	representative genome	Major	575788	212663	Vibrio tasmaniensis LGP32	strain=LGP32		Bacteria	Proteobacteria	Gammaproteobacteria	Vibrionales	Vibrionaceae	Vibrio	Vibrio tasmaniensis	True	Vibrio tasmaniensis LGP32	Eubacteria	Proteobacteria	1.0	0.998	1.0	1.0	4974818	2	43.91	3299303	1	4332	1439662	85.26709921850407	99.98	0.28	0.0	364	yes	yes
G000091545	ASM9154v1	GCF_000091545.1	PRJNA58223	SAMD00061070		2004/11/15	National Institute of Advanced Industrial Science and Technology, Japan	ftp://ftp.ncbi.nlm.nih.gov/genomes/all/GCF/000/091/545/GCF_000091545.1_ASM9154v1	637000323	RS_GCF_000091545.1	Monoisolate	Complete Genome	Full	reference genome	Major	300852	274	Thermus thermophilus HB8	strain=HB8		Bacteria	Deinococcus-Thermus	Deinococci	Thermales	Thermaceae	Thermus	Thermus thermophilus	True	Thermus thermophilus HB8	Eubacteria	Terrabacteria	1.0	0.991	0.9	1.0	2116056	3	69.5	1849742	1	2224	676994	94.25010491215733	99.58	0.0	0.0	337	yes	yes
G000091565	ASM9156v1	GCF_000091565.1	PRJNA224116	SAMEA3138297		2010/03/25	Bielefeld Univ	ftp://ftp.ncbi.nlm.nih.gov/genomes/all/GCF/000/091/565/GCF_000091565.1_ASM9156v1	646564531	RS_GCF_000091565.1	Monoisolate	Complete Genome	Full	representative genome	Major	665029	552	Erwinia amylovora CFBP1430			Bacteria	Proteobacteria	Gammaproteobacteria	Enterobacterales	Erwiniaceae	Erwinia	Erwinia amylovora	True	Erwinia amylovora CFBP1430	Eubacteria	Proteobacteria	1.0	0.997	1.0	1.0	3833832	2	53.58	3805573	1	3418	1104030	84.84252831109971	100.0	0.0	0.0	366	yes	yes
G000091665	ASM9166v1	GCF_000091665.1	PRJNA224116	SAMN02603984		1999/12/22	TIGR	ftp://ftp.ncbi.nlm.nih.gov/genomes/all/GCF/000/091/665/GCF_000091665.1_ASM9166v1	638154505	RS_GCF_000091665.1	Monoisolate	Complete Genome	Full	representative genome	Major	243232	2190	Methanocaldococcus jannaschii DSM 2661	strain=DSM 2661		Archaea	Euryarchaeota	Methanococci	Methanococcales	Methanocaldococcaceae	Methanocaldococcus	Methanocaldococcus jannaschii	True	Methanocaldococcus jannaschii DSM 2661	Archaea	Euryarchaeota	1.0	0.9890000000000001	1.0	1.0	1739927	3	31.29	1664970	1	1877	520033	88.03869357737423	99.52	0.0	0.0	166	yes	yes
G000091765	ASM9176v1	GCF_000091765.1	PRJNA224116	SAMEA2272191		2010/04/22	Institute of Biotechnology, University of Helsinki, Finland	ftp://ftp.ncbi.nlm.nih.gov/genomes/all/GCF/000/091/765/GCF_000091765.1_ASM9176v1	646564539	RS_GCF_000091765.1	Monoisolate	Chromosome	Full	representative genome	Major	748671	47770	Lactobacillus crispatus ST1	strain=ST1		Bacteria	Firmicutes	Bacilli	Lactobacillales	Lactobacillaceae	Lactobacillus	Lactobacillus crispatus	True	Lactobacillus crispatus ST1	Eubacteria	Firmicutes	1.0	0.995	1.0	1.0	2043161	1	36.89	2043161	1	1990	612038	88.25148874709335	99.03	0.0	0.0	252	yes	yes
G000091785	ASM9178v1	GCF_000091785.1	PRJNA224116	SAMEA2272007		2010/02/13	Institut Pasteur - Unite de Biologie des Bacteries Intracellulaires	ftp://ftp.ncbi.nlm.nih.gov/genomes/all/GCF/000/091/785/GCF_000091785.1_ASM9178v1	648028038	RS_GCF_000091785.1	Monoisolate	Complete Genome	Full	representative genome	Major	661367	450	Legionella longbeachae NSW150	strain=NSW150		Bacteria	Proteobacteria	Gammaproteobacteria	Legionellales	Legionellaceae	Legionella	Legionella longbeachae	True	Legionella longbeachae NSW150	Eubacteria	Proteobacteria	1.0	0.998	1.0	1.0	4149158	2	37.13	4077332	1	3549	1206903	85.70685907839615	100.0	0.19	0.0	341	yes	yes
G000091985	ASM9198v1	GCF_000091985.1	PRJNA224116	SAMEA2272735		2010/03/11	Wellcome Trust Sanger Institute	ftp://ftp.ncbi.nlm.nih.gov/genomes/all/GCF/000/091/985/GCF_000091985.1_ASM9198v1	646564537	RS_GCF_000091985.1	Monoisolate	Complete Genome	Full	representative genome	Major	679897	217	Helicobacter mustelae 12198	strain=12198		Bacteria	Proteobacteria	Epsilonproteobacteria	Campylobacterales	Helicobacteraceae	Helicobacter	Helicobacter mustelae	True	Helicobacter mustelae 12198	Eubacteria	Proteobacteria	1.0	1.0	1.0	1.0	1578097	1	42.47	1578097	1	1426	479346	89.49716018723818	99.59	0.07	0.0	289	yes	yes
G000092025	ASM9202v1	GCF_000092025.1	PRJNA57865	SAMN02603108		2007/11/05	Cereon	ftp://ftp.ncbi.nlm.nih.gov/genomes/all/GCF/000/092/025/GCF_000092025.1_ASM9202v1	639279302	RS_GCF_000092025.1	Monoisolate	Complete Genome	Full	reference genome	Major	176299	1176649	Agrobacterium fabrum str. C58	strain=C58		Bacteria	Proteobacteria	Alphaproteobacteria	Rhizobiales	Rhizobiaceae	Agrobacterium	Agrobacterium fabrum	True	Agrobacterium fabrum str. C58	Eubacteria	Proteobacteria	1.0	0.995	0.9	1.0	5674258	4	59.04	2841580	1	5288	1694274	87.97224236190881	100.0	0.0	0.0	363	yes	yes
G000092045	ASM9204v1	GCF_000092045.1	PRJNA224116	SAMN02603106		2006/03/06	Centro de Ciencias Genomicas, Universidad Nacional Autonoma de Mexico	ftp://ftp.ncbi.nlm.nih.gov/genomes/all/GCF/000/092/045/GCF_000092045.1_ASM9204v1	640427137	RS_GCF_000092045.1	Monoisolate	Complete Genome	Full	representative genome	Major	347834	29449	Rhizobium etli CFN 42	strain=CFN 42		Bacteria	Proteobacteria	Alphaproteobacteria	Rhizobiales	Rhizobiaceae	Rhizobium	Rhizobium etli	True	Rhizobium etli CFN 42	Eubacteria	Proteobacteria	1.0	0.991	0.9	1.0	6530228	7	61.03	4381608	1	6255	1918862	86.56861598094278	99.94	0.0	0.0	365	yes	yes
G000092105	ASM9210v1	GCF_000092105.1	PRJNA224116	SAMN02598463		2010/05/13	US DOE Joint Genome Institute (JGI-PGF)	ftp://ftp.ncbi.nlm.nih.gov/genomes/all/GCF/000/092/105/GCF_000092105.1_ASM9210v1	646564559	RS_GCF_000092105.1	Monoisolate	Complete Genome	Full	representative genome	Major	521674	120	Planctopirus limnophila DSM 3776	strain=DSM 3776		Bacteria	Planctomycetes	Planctomycetia	Planctomycetales	Planctomycetaceae	Planctopirus	Planctopirus limnophila	True	Planctopirus limnophila DSM 3776	Eubacteria	PVC	1.0	0.998	0.9	1.0	5460085	2	53.68	5423075	1	4288	1576299	85.07576347254667	99.93	1.12	0.0	347	yes	yes
G000092125	ASM9212v1	GCF_000092125.1	PRJNA224116	SAMN02598469		2010/05/26	US DOE Joint Genome Institute (JGI-PGF)	ftp://ftp.ncbi.nlm.nih.gov/genomes/all/GCF/000/092/125/GCF_000092125.1_ASM9212v1	646564546	RS_GCF_000092125.1	Monoisolate	Complete Genome	Full	representative genome	Major	526227	52022	Meiothermus silvanus DSM 9946			Bacteria	Deinococcus-Thermus	Deinococci	Thermales	Thermaceae	Meiothermus	Meiothermus silvanus	True	Meiothermus silvanus DSM 9946	Eubacteria	Terrabacteria	1.0	0.995	0.9	1.0	3721669	3	62.72	3249394	1	3713	1144219	90.57436327626127	99.79	0.14	0.0	355	yes	yes
G000092185	ASM9218v1	GCF_000092185.1	PRJNA224116	SAMN02598509		2010/05/17	US DOE Joint Genome Institute (JGI-PGF)	ftp://ftp.ncbi.nlm.nih.gov/genomes/all/GCF/000/092/185/GCF_000092185.1_ASM9218v1	646564583	RS_GCF_000092185.1	Monoisolate	Complete Genome	Full	representative genome	Major	633148	54254	Thermosphaera aggregans DSM 11486	strain=DSM 11486		Archaea	Crenarchaeota	Thermoprotei	Desulfurococcales	Desulfurococcaceae	Thermosphaera	Thermosphaera aggregans	True	Thermosphaera aggregans DSM 11486	Archaea	Crenarchaeota	1.0	1.0	1.0	0.8	1316595	1	46.73	1316595	1	1415	411529	92.07729028288881	98.73	0.0	0.0	119	no	yes
G000092205	ASM9220v1	GCF_000092205.1	PRJNA224116	SAMN02598502		2010/05/27	US DOE Joint Genome Institute (JGI-PGF)	ftp://ftp.ncbi.nlm.nih.gov/genomes/all/GCF/000/092/205/GCF_000092205.1_ASM9220v1	646564528	RS_GCF_000092205.1	Monoisolate	Complete Genome	Full	representative genome	Major	589865	427923	Desulfurivibrio alkaliphilus AHT 2	strain=AHT 2		Bacteria	Proteobacteria	Deltaproteobacteria	Desulfobacterales	Desulfobulbaceae	Desulfurivibrio	Desulfurivibrio alkaliphilus	True	Desulfurivibrio alkaliphilus AHT 2	Eubacteria	Proteobacteria	1.0	1.0	1.0	1.0	3097763	1	60.29	3097763	1	2698	947120	90.0885251712284	99.4	0.0	0.0	337	yes	yes
G000092225	ASM9222v1	GCF_000092225.1	PRJNA224116	SAMN00002597		2010/05/13	US DOE Joint Genome Institute (JGI-PGF)	ftp://ftp.ncbi.nlm.nih.gov/genomes/all/GCF/000/092/225/GCF_000092225.1_ASM9222v1	646564587	RS_GCF_000092225.1	Monoisolate	Complete Genome	Full	representative genome	Major	521096	2061	Tsukamurella paurometabola DSM 20162	strain=DSM 20162		Bacteria	Actinobacteria	Actinobacteria	Corynebacteriales	Tsukamurellaceae	Tsukamurella	Tsukamurella paurometabola	True	Tsukamurella paurometabola DSM 20162	Eubacteria	Actinobacteria	1.0	0.998	1.0	1.0	4479724	2	68.4	4379918	1	4336	1409449	92.70042082949753	99.94	0.48	0.0	342	yes	yes
G000092245	ASM9224v1	GCF_000092245.1	PRJNA224116	SAMN02598489		2010/05/17	US DOE Joint Genome Institute (JGI-PGF)	ftp://ftp.ncbi.nlm.nih.gov/genomes/all/GCF/000/092/245/GCF_000092245.1_ASM9224v1	646564506	RS_GCF_000092245.1	Monoisolate	Complete Genome	Full	representative genome	Major	572480	28199	Arcobacter nitrofigilis DSM 7299	strain=DSM 7299		Bacteria	Proteobacteria	Epsilonproteobacteria	Campylobacterales	Campylobacteraceae	Arcobacter	Arcobacter nitrofigilis	True	Arcobacter nitrofigilis DSM 7299	Eubacteria	Proteobacteria	1.0	1.0	1.0	1.0	3192235	1	28.36	3192235	1	3150	1011408	93.34829672627485	99.59	2.98	0.0	351	yes	yes
G000092265	ASM9226v1	GCF_000092265.1	PRJNA224116	SAMN02603777		2010/05/11	Radboud University Nijmegen Medical Centre	ftp://ftp.ncbi.nlm.nih.gov/genomes/all/GCF/000/092/265/GCF_000092265.1_ASM9226v1	646564552	RS_GCF_000092265.1	Monoisolate	Complete Genome	Full	representative genome	Major	1236608	480	Moraxella catarrhalis BBH18	strain=BBH18		Bacteria	Proteobacteria	Gammaproteobacteria	Pseudomonadales	Moraxellaceae	Moraxella	Moraxella catarrhalis	True	Moraxella catarrhalis BBH18	Eubacteria	Proteobacteria	1.0	1.0	1.0	1.0	1863286	1	41.67	1863286	1	1678	540731	85.50619711627738	100.0	0.27	0.0	318	yes	yes
G000092305	ASM9230v1	GCF_000092305.1	PRJNA224116	SAMN00017484		2010/04/30	US DOE Joint Genome Institute (JGI-PGF)	ftp://ftp.ncbi.nlm.nih.gov/genomes/all/GCF/000/092/305/GCF_000092305.1_ASM9230v1	646564547	RS_GCF_000092305.1	Monoisolate	Complete Genome	Full	representative genome	Major	573063	67760	Methanocaldococcus infernus ME	strain=ME		Archaea	Euryarchaeota	Methanococci	Methanococcales	Methanocaldococcaceae	Methanocaldococcus	Methanocaldococcus infernus	True	Methanocaldococcus infernus ME	Archaea	Euryarchaeota	1.0	1.0	1.0	1.0	1328194	1	33.62	1328194	1	1474	420228	93.19737929850609	99.05	0.0	0.0	161	yes	yes
G000092365	ASM9236v1	GCF_000092365.1	PRJNA224116	SAMN02598519		2010/05/27	US DOE Joint Genome Institute (JGI-PGF)	ftp://ftp.ncbi.nlm.nih.gov/genomes/all/GCF/000/092/365/GCF_000092365.1_ASM9236v1	646564505	RS_GCF_000092365.1	Monoisolate	Complete Genome	Full	representative genome	Major	644284	28264	Arcanobacterium haemolyticum DSM 20595	strain=DSM 20595		Bacteria	Actinobacteria	Actinobacteria	Actinomycetales	Actinomycetaceae	Arcanobacterium	Arcanobacterium haemolyticum	True	Arcanobacterium haemolyticum DSM 20595	Eubacteria	Actinobacteria	1.0	1.0	1.0	1.0	1986154	1	53.13	1986154	1	1852	601277	89.19278162720514	97.99	0.0	0.0	271	yes	yes
G000092385	ASM9238v1	GCF_000092385.1	PRJNA224116	SAMN02603683		2010/05/28	Northeast Agricultural University	ftp://ftp.ncbi.nlm.nih.gov/genomes/all/GCF/000/092/385/GCF_000092385.1_ASM9238v1	646862346	RS_GCF_000092385.1	Monoisolate	Complete Genome	Full	representative genome	Major	749414	379067	Streptomyces bingchenggensis BCW-1	strain=BCW-1		Bacteria	Actinobacteria	Actinobacteria	Streptomycetales	Streptomycetaceae	Streptomyces	Streptomyces bingchenggensis	True	Streptomyces bingchenggensis BCW-1	Eubacteria	Actinobacteria	1.0	1.0	1.0	1.0	11936683	1	70.75	11936683	1	9968	3591560	88.6636513678046	99.74	1.96	28.57	360	yes	yes
G000092405	ASM9240v1	GCF_000092405.1	PRJNA224116	SAMN02598518		2010/05/28	US DOE Joint Genome Institute (JGI-PGF)	ftp://ftp.ncbi.nlm.nih.gov/genomes/all/GCF/000/092/405/GCF_000092405.1_ASM9240v1	646564577	RS_GCF_000092405.1	Monoisolate	Complete Genome	Full	representative genome	Major	643648	86170	Syntrophothermus lipocalidus DSM 12680	strain=DSM 12680		Bacteria	Firmicutes	Clostridia	Clostridiales	Syntrophomonadaceae	Syntrophothermus	Syntrophothermus lipocalidus	True	Syntrophothermus lipocalidus DSM 12680	Eubacteria	Firmicutes	1.0	1.0	0.8	1.0	2405559	1	50.99	2405559	1	2400	712952	87.30976874813713	98.81	0.51	0.0	322	yes	yes
G000092425	ASM9242v1	GCF_000092425.1	PRJNA224116	SAMN02598522		2010/05/28	US DOE Joint Genome Institute (JGI-PGF)	ftp://ftp.ncbi.nlm.nih.gov/genomes/all/GCF/000/092/425/GCF_000092425.1_ASM9242v1	646564586	RS_GCF_000092425.1	Monoisolate	Complete Genome	Full	representative genome	Major	649638	332249	Truepera radiovictrix DSM 17093	strain=DSM 17093		Bacteria	Deinococcus-Thermus	Deinococci	Deinococcales	Trueperaceae	Truepera	Truepera radiovictrix	True	Truepera radiovictrix DSM 17093	Eubacteria	Terrabacteria	0.98	1.0	1.0	1.0	3260398	1	68.14	3260398	1	2988	974173	88.03400689118322	97.88	0.42	0.0	353	yes	yes
G000092465	ASM9246v1	GCF_000092465.1	PRJNA224116	SAMN00002730		2010/06/01	US DOE Joint Genome Institute (JGI-PGF)	ftp://ftp.ncbi.nlm.nih.gov/genomes/all/GCF/000/092/465/GCF_000092465.1_ASM9246v1	646564573	RS_GCF_000092465.1	Monoisolate	Complete Genome	Full	representative genome	Major	591019	84599	Staphylothermus hellenicus DSM 12710	strain=DSM 12710		Archaea	Crenarchaeota	Thermoprotei	Desulfurococcales	Desulfurococcaceae	Staphylothermus	Staphylothermus hellenicus	True	Staphylothermus hellenicus DSM 12710	Archaea	Crenarchaeota	1.0	1.0	0.9	0.8	1580347	1	36.84	1580347	1	1646	474451	88.44070321264887	99.37	0.0	0.0	123	no	yes
G000092505	ASM9250v1	GCF_000092505.1	PRJNA224116	SAMN02603394		2010/05/06	Institute of Microbiology	ftp://ftp.ncbi.nlm.nih.gov/genomes/all/GCF/000/092/505/GCF_000092505.1_ASM9250v1	646564543	RS_GCF_000092505.1	Monoisolate	Complete Genome	Full	representative genome	Major	762051	136609	Leuconostoc kimchii IMSNU 11154	strain=IMSNU 11154		Bacteria	Firmicutes	Bacilli	Lactobacillales	Leuconostocaceae	Leuconostoc	Leuconostoc kimchii	True	Leuconostoc kimchii IMSNU 11154	Eubacteria	Firmicutes	1.0	0.977	1.0	1.0	2101787	6	37.91	2002721	1	2089	629996	88.30300120801965	100.0	0.0	0.0	295	yes	yes
G000092565	ASM9256v1	GCF_000092565.1	PRJNA57881	SAMN02603127		2010/04/06	Chinese National HGC, Shanghai	ftp://ftp.ncbi.nlm.nih.gov/genomes/all/GCF/000/092/565/GCF_000092565.1_ASM9256v1	637000151	RS_GCF_000092565.1	Monoisolate	Complete Genome	Full	reference genome	Major	189518	173	Leptospira interrogans serovar Lai str. 56601	strain=56601		Bacteria	Spirochaetes	Spirochaetia		Leptospiraceae	Leptospira	Leptospira interrogans	True	Leptospira interrogans serovar Lai str. 56601	Eubacteria	Spirochaetes	0.98	0.998	1.0	1.0	4698134	2	35.02	4338762	1	3785	1204726	75.54912226854321	96.47	0.0	0.0	338	yes	yes
G000092645	ASM9264v1	GCF_000092645.1	PRJNA224116	SAMN00002587		2010/05/17	US DOE Joint Genome Institute (JGI-PGF)	ftp://ftp.ncbi.nlm.nih.gov/genomes/all/GCF/000/092/645/GCF_000092645.1_ASM9264v1	646564581	RS_GCF_000092645.1	Monoisolate	Complete Genome	Full	representative genome	Major	469371	2006	Thermobispora bispora DSM 43833	strain=DSM 43833		Bacteria	Actinobacteria	Actinobacteria			Thermobispora	Thermobispora bispora	True	Thermobispora bispora DSM 43833	Eubacteria	Actinobacteria	1.0	1.0	1.0	1.0	4189976	1	72.43	4189976	1	3588	1195791	84.08869167747022	98.94	0.26	0.0	338	yes	yes
G000092785	ASM9278v1	GCF_000092785.1	PRJNA224116	SAMN02603402		2010/06/03	Institute of Microbiology, University Hospital Center and University of Lausanne, Switzerland	ftp://ftp.ncbi.nlm.nih.gov/genomes/all/GCF/000/092/785/GCF_000092785.1_ASM9278v1	646564588	RS_GCF_000092785.1	Monoisolate	Complete Genome	Full	representative genome	Major	716544	71667	Waddlia chondrophila WSU 86-1044	strain=WSU 86-1044		Bacteria	Chlamydiae	Chlamydiia	Parachlamydiales	Waddliaceae	Waddlia	Waddlia chondrophila	True	Waddlia chondrophila WSU 86-1044 ASM9278v1	Eubacteria	Chlamydiae	1.0	0.995	1.0	1.0	2131905	2	43.74	2116312	1	1917	679142	93.87069311249799	97.47	0.0	0.0	295	yes	yes
G000092825	ASM9282v1	GCF_000092825.1	PRJNA224116	SAMN02598516		2010/05/18	US DOE Joint Genome Institute (JGI-PGF)	ftp://ftp.ncbi.nlm.nih.gov/genomes/all/GCF/000/092/825/GCF_000092825.1_ASM9282v1	646564566	RS_GCF_000092825.1	Monoisolate	Complete Genome	Full	representative genome	Major	640132	286802	Segniliparus rotundus DSM 44985	strain=DSM 44985		Bacteria	Actinobacteria	Actinobacteria	Corynebacteriales	Segniliparaceae	Segniliparus	Segniliparus rotundus	True	Segniliparus rotundus DSM 44985	Eubacteria	Actinobacteria	0.99	1.0	1.0	1.0	3157527	1	66.79	3157527	1	3075	974954	90.97423394954343	96.73	0.0	0.0	325	yes	yes
G000092845	ASM9284v1	GCF_000092845.1	PRJNA224116	SAMN00001910		2010/05/13	US DOE Joint Genome Institute (JGI-PGF)	ftp://ftp.ncbi.nlm.nih.gov/genomes/all/GCF/000/092/845/GCF_000092845.1_ASM9284v1	646564514	RS_GCF_000092845.1	Monoisolate	Complete Genome	Full	representative genome	Major	526224	84378	Brachyspira murdochii DSM 12563	strain=DSM 12563		Bacteria	Spirochaetes	Spirochaetia	Brachyspirales	Brachyspiraceae	Brachyspira	Brachyspira murdochii	True	Brachyspira murdochii DSM 12563	Eubacteria	Spirochaetes	1.0	1.0	1.0	1.0	3241804	1	27.75	3241804	1	2868	956009	86.89171214545975	99.2	0.0	0.0	316	yes	yes
G000092865	ASM9286v1	GCF_000092865.1	PRJNA224116	SAMN02598424		2010/05/13	US DOE Joint Genome Institute (JGI-PGF)	ftp://ftp.ncbi.nlm.nih.gov/genomes/all/GCF/000/092/865/GCF_000092865.1_ASM9286v1	646564520	RS_GCF_000092865.1	Monoisolate	Complete Genome	Full	representative genome	Major	446466	1711	Cellulomonas flavigena DSM 20109	strain=DSM 20109		Bacteria	Actinobacteria	Actinobacteria	Micrococcales	Cellulomonadaceae	Cellulomonas	Cellulomonas flavigena	True	Cellulomonas flavigena DSM 20109	Eubacteria	Actinobacteria	1.0	1.0	1.0	1.0	4123179	1	74.29	4123179	1	3721	1269905	90.75038944464939	100.0	0.58	100.0	342	yes	yes
G000092905	ASM9290v1	GCF_000092905.1	PRJNA224116	SAMN00017498		2010/04/29	US DOE Joint Genome Institute (JGI-PGF)	ftp://ftp.ncbi.nlm.nih.gov/genomes/all/GCF/000/092/905/GCF_000092905.1_ASM9290v1	646564511	RS_GCF_000092905.1	Monoisolate	Complete Genome	Full	representative genome	Major	562970	33943	Kyrpidia tusciae DSM 2912	strain=DSM 2912		Bacteria	Firmicutes	Bacilli	Bacillales	Alicyclobacillaceae	Kyrpidia	Kyrpidia tusciae	True	Kyrpidia tusciae DSM 2912	Eubacteria	Firmicutes	1.0	1.0	1.0	1.0	3384766	1	59.11	3384766	1	3326	1003071	87.30311046612971	95.01	1.31	0.0	354	yes	yes
G000092925	ASM9292v1	GCF_000092925.1	PRJNA224116	SAMN02598514		2010/05/27	US DOE Joint Genome Institute	ftp://ftp.ncbi.nlm.nih.gov/genomes/all/GCF/000/092/925/GCF_000092925.1_ASM9292v1	648028054	RS_GCF_000092925.1	Monoisolate	Complete Genome	Full	representative genome	Major	639283	921	Starkeya novella DSM 506	strain=DSM 506		Bacteria	Proteobacteria	Alphaproteobacteria	Rhizobiales	Xanthobacteraceae	Starkeya	Starkeya novella	True	Starkeya novella DSM 506	Eubacteria	Proteobacteria	1.0	1.0	0.9	1.0	4765023	1	67.88	4765023	1	4482	1439811	89.0259711233293	100.0	0.32	0.0	358	yes	yes
G000092985	ASM9298v1	GCF_000092985.1	PRJNA224116	SAMN02598425		2010/05/26	US DOE Joint Genome Institute (JGI-PGF)	ftp://ftp.ncbi.nlm.nih.gov/genomes/all/GCF/000/092/985/GCF_000092985.1_ASM9298v1	646564557	RS_GCF_000092985.1	Monoisolate	Complete Genome	Full	representative genome	Major	446468	2014	Nocardiopsis dassonvillei subsp. dassonvillei DSM 43111	strain=DSM 43111		Bacteria	Actinobacteria	Actinobacteria	Streptosporangiales	Nocardiopsaceae	Nocardiopsis	Nocardiopsis dassonvillei	True	Nocardiopsis dassonvillei subsp. dassonvillei DSM 43111	Eubacteria	Actinobacteria	0.96	0.998	1.0	1.0	6543312	2	72.73	5767958	1	5559	1884976	84.88210557589184	100.0	0.0	0.0	352	yes	yes
G000093025	ASM9302v1	GCF_000093025.1	PRJNA224116	SAMN02598526		2010/06/01	US DOE Joint Genome Institute	ftp://ftp.ncbi.nlm.nih.gov/genomes/all/GCF/000/093/025/GCF_000093025.1_ASM9302v1	646564551	RS_GCF_000093025.1	Monoisolate	Complete Genome	Full	representative genome	Major	666681	1055487	Methylotenera versatilis 301	strain=301		Bacteria	Proteobacteria	Betaproteobacteria	Methylophilales	Methylophilaceae	Methylotenera	Methylotenera versatilis	True	Methylotenera versatilis 301	Eubacteria	Proteobacteria	1.0	1.0	1.0	1.0	3059871	1	42.64	3059871	1	2800	937818	90.30606192221829	99.57	1.28	0.0	345	yes	yes
G000093065	ASM9306v1	GCF_000093065.1	PRJNA224116	SAMN02603451		2010/03/16	J. Craig Venter Institute	ftp://ftp.ncbi.nlm.nih.gov/genomes/all/GCF/000/093/065/GCF_000093065.1_ASM9306v1	646564517	RS_GCF_000093065.1	Monoisolate	Complete Genome	Full	representative genome	Major	515618	401619	Candidatus Riesia pediculicola USDA	strain=USDA		Bacteria	Proteobacteria	Gammaproteobacteria	Enterobacterales	Enterobacteriaceae	Candidatus Riesia	Candidatus Riesia pediculicola	True	Candidatus Riesia pediculicola USDA	Eubacteria	Proteobacteria	0.94	0.983	0.8	1.0	582127	2	28.57	574390	1	493	158284	80.11138462912733	93.33	1.25	100.0	177	yes	yes
G000093085	ASM9308v1	GCF_000093085.1	PRJNA224116	SAMN00000036		2010/05/28	US DOE Joint Genome Institute (JGI-PGF)	ftp://ftp.ncbi.nlm.nih.gov/genomes/all/GCF/000/093/085/GCF_000093085.1_ASM9308v1	646564509	RS_GCF_000093085.1	Multispecies	Complete Genome	Full	representative genome	Major	439292	85683	[Bacillus] selenitireducens MLS10	strain=MLS10		Bacteria	Firmicutes	Bacilli	Bacillales	Sporolactobacillaceae		[Bacillus] selenitireducens	True	[Bacillus] selenitireducens MLS10	Eubacteria	Firmicutes	1.0	1.0	1.0	1.0	3592487	1	48.67	3592487	1	3361	1075959	88.2406533412647	99.34	0.88	0.0	376	yes	yes
G000093165	ASM9316v1	GCF_000093165.1	PRJNA224116	SAMN02604139		2010/04/01	University of Arizona-Tucson	ftp://ftp.ncbi.nlm.nih.gov/genomes/all/GCF/000/093/165/GCF_000093165.1_ASM9316v1	646311912	RS_GCF_000093165.1	Monoisolate	Complete Genome	Full	representative genome	Major	600809	367488	Blattabacterium sp. (Periplaneta americana) str. BPLAN	strain=BPLAN		Bacteria	Bacteroidetes	Flavobacteriia	Flavobacteriales	Blattabacteriaceae	Blattabacterium	Blattabacterium sp. (Periplaneta americana)	True	Blattabacterium sp. (Periplaneta americana) str. BPLAN	Eubacteria	Bacteroidetes	0.97	0.985	1.0	1.0	640442	2	28.21	636994	1	602	206338	94.93224991490253	97.62	0.0	0.0	231	yes	yes
G000143085	ASM14308v1	GCF_000143085.1	PRJNA224116	SAMN02598531		2010/06/25	US DOE Joint Genome Institute	ftp://ftp.ncbi.nlm.nih.gov/genomes/all/GCF/000/143/085/GCF_000143085.1_ASM14308v1	648028046	RS_GCF_000143085.1	Monoisolate	Complete Genome	Full	representative genome	Major	105559	473531	Nitrosococcus watsonii C-113	strain=C-113		Bacteria	Proteobacteria	Gammaproteobacteria	Chromatiales	Chromatiaceae	Nitrosococcus	Nitrosococcus watsonii	True	Nitrosococcus watsonii C-113	Eubacteria	Proteobacteria	0.99	0.9940000000000001	1.0	1.0	3373286	3	50.14	3328570	1	3167	1002087	87.52009168508096	100.0	8.62	100.0	357	yes	yes
G000143145	ASM14314v1	GCF_000143145.1	PRJNA224116	SAMN02598499		2010/06/25	US DOE Joint Genome Institute (JGI-PGF)	ftp://ftp.ncbi.nlm.nih.gov/genomes/all/GCF/000/143/145/GCF_000143145.1_ASM14314v1	648028034	RS_GCF_000143145.1	Monoisolate	Complete Genome	Full	representative genome	Major	582899	53399	Hyphomicrobium denitrificans ATCC 51888	strain=ATCC 51888		Bacteria	Proteobacteria	Alphaproteobacteria	Rhizobiales	Hyphomicrobiaceae	Hyphomicrobium	Hyphomicrobium denitrificans	True	Hyphomicrobium denitrificans ATCC 51888	Eubacteria	Proteobacteria	1.0	1.0	0.9	1.0	3638969	1	60.81	3638969	1	3550	1087277	88.02333847856357	99.8	0.6	0.0	349	yes	yes
G000143165	ASM14316v1	GCF_000143165.1	PRJNA224116	SAMN02598529		2010/06/25	US DOE Joint Genome Institute (JGI-PGF)	ftp://ftp.ncbi.nlm.nih.gov/genomes/all/GCF/000/143/165/GCF_000143165.1_ASM14316v1	648028022	RS_GCF_000143165.1	Monoisolate	Complete Genome	Full	representative genome	Major	552811	552810	Dehalogenimonas lykanthroporepellens BL-DC-9	strain=BL-DC-9		Bacteria	Chloroflexi	Dehalococcoidia			Dehalogenimonas	Dehalogenimonas lykanthroporepellens	True	Dehalogenimonas lykanthroporepellens BL-DC-9	Eubacteria	Chloroflexi	0.94	1.0	1.0	1.0	1686510	1	55.04	1686510	1	1719	510555	89.17925182773894	97.36	0.0	0.0	275	yes	yes
G000143625	ASM14362v1	GCF_000143625.1	PRJNA224116	SAMN02471564	ACYF00000000.1	2010/08/19	International Aphid Genomics Consortium	ftp://ftp.ncbi.nlm.nih.gov/genomes/all/GCF/000/143/625/GCF_000143625.1_ASM14362v1	648861007	RS_GCF_000143625.1	Monoisolate	Scaffold	Full	representative genome	Major	663321	138073	Candidatus Regiella insecticola LSR1	strain=LSR1		Bacteria	Proteobacteria	Gammaproteobacteria	Enterobacterales	Enterobacteriaceae	Candidatus Regiella	Candidatus Regiella insecticola	True	Candidatus Regiella insecticola LSR1	Eubacteria	Proteobacteria	1.0	0.491	1.0	0.9	2067400	173	42.47	227596	3	2344	577091	82.19933249492117	98.39	0.22	0.0	290	yes	yes
G000143705	ASM14370v1	GCF_000143705.1	PRJNA224116	SAMN02603078		2010/07/16	Center for Biotechnology, Bielefeld University	ftp://ftp.ncbi.nlm.nih.gov/genomes/all/GCF/000/143/705/GCF_000143705.1_ASM14370v1	648028019	RS_GCF_000143705.1	Monoisolate	Complete Genome	Full	na	Major	765874	1719	Corynebacterium pseudotuberculosis FRC41	strain=FRC41		Bacteria	Actinobacteria	Actinobacteria	Corynebacteriales	Corynebacteriaceae	Corynebacterium	Corynebacterium pseudotuberculosis	True	Corynebacterium pseudotuberculosis FRC41	Eubacteria	Actinobacteria	1.0	1.0	1.0	1.0	2337913	1	52.19	2337913	1	2139	700914	88.33288492771116	99.56	0.0	0.0	317	yes	yes
G000143765	ASM14376v1	GCF_000143765.1	PRJNA224116	SAMN00001488	ACHA00000000.2	2010/07/22	BCM	ftp://ftp.ncbi.nlm.nih.gov/genomes/all/GCF/000/143/765/GCF_000143765.1_ASM14376v1	2562617179	RS_GCF_000143765.1	Monoisolate	Scaffold	Full	representative genome	Major	525373	258	Sphingobacterium spiritivorum ATCC 33861	strain=ATCC 33861		Bacteria	Bacteroidetes	Sphingobacteriia	Sphingobacteriales	Sphingobacteriaceae	Sphingobacterium	Sphingobacterium spiritivorum	True	Sphingobacterium spiritivorum ATCC 33861	Eubacteria	Bacteroidetes	1.0	0.973	0.9	1.0	5093512	11	39.81	1019525	2	4383	1563245	90.43834588001364	99.84	0.0	0.0	349	yes	yes
G000143825	ASM14382v1	GCF_000143825.1	PRJNA224116	SAMN00139184	ACLJ00000000.2	2010/09/07	Baylor College of Medicine	ftp://ftp.ncbi.nlm.nih.gov/genomes/all/GCF/000/143/825/GCF_000143825.1_ASM14382v1	648276633	RS_GCF_000143825.1	Monoisolate	Chromosome	Full	representative genome	Major	585529	38288	Corynebacterium genitalium ATCC 33030	strain=ATCC 33030		Bacteria	Actinobacteria	Actinobacteria	Corynebacteriales	Corynebacteriaceae	Corynebacterium	Corynebacterium genitalium	True	Corynebacterium genitalium ATCC 33030	Eubacteria	Actinobacteria	0.99	0.987	1.0	1.0	2349953	1	62.73	2349953	1	2219	727040	91.15612099476033	99.78	0.22	100.0	312	yes	yes
G000143845	ASM14384v1	GCF_000143845.1	PRJNA224116	SAMN00016989		2010/07/26	US DOE Joint Genome Institute (JGI-PGF)	ftp://ftp.ncbi.nlm.nih.gov/genomes/all/GCF/000/143/845/GCF_000143845.1_ASM14384v1	648028047	RS_GCF_000143845.1	Monoisolate	Complete Genome	Full	representative genome	Major	633147	133926	Olsenella uli DSM 7084	strain=DSM 7084		Bacteria	Actinobacteria	Coriobacteriia	Coriobacteriales	Atopobiaceae	Olsenella	Olsenella uli	True	Olsenella uli DSM 7084 ASM14384v1	Eubacteria	Actinobacteria	1.0	1.0	1.0	1.0	2051896	1	64.7	2051896	1	1775	609907	87.58221664255889	99.19	0.0	0.0	282	yes	yes
G000143965	ASM14396v1	GCF_000143965.1	PRJNA224116	SAMN02598521		2010/07/29	US DOE Joint Genome Institute (JGI-PGF)	ftp://ftp.ncbi.nlm.nih.gov/genomes/all/GCF/000/143/965/GCF_000143965.1_ASM14396v1	648028023	RS_GCF_000143965.1	Monoisolate	Complete Genome	Full	representative genome	Major	644282	453230	Desulfarculus baarsii DSM 2075	strain=DSM 2075		Bacteria	Proteobacteria	Deltaproteobacteria	Desulfarculales	Desulfarculaceae	Desulfarculus	Desulfarculus baarsii	True	Desulfarculus baarsii DSM 2075	Eubacteria	Proteobacteria	0.99	1.0	1.0	1.0	3655731	1	65.7	3655731	1	3297	1125190	90.6927506427579	98.71	0.0	0.0	340	yes	yes
G000143985	ASM14398v1	GCF_000143985.1	PRJNA224116	SAMN00017394		2010/07/29	US DOE Joint Genome Institute (JGI-PGF)	ftp://ftp.ncbi.nlm.nih.gov/genomes/all/GCF/000/143/985/GCF_000143985.1_ASM14398v1	648028052	RS_GCF_000143985.1	Monoisolate	Complete Genome	Full	representative genome	Major	573413	55206	Sediminispirochaeta smaragdinae DSM 11293	strain=DSM 11293		Bacteria	Spirochaetes	Spirochaetia	Spirochaetales	Spirochaetaceae	Sediminispirochaeta	Sediminispirochaeta smaragdinae	True	Sediminispirochaeta smaragdinae DSM 11293	Eubacteria	Spirochaetes	0.99	1.0	1.0	1.0	4653970	1	48.97	4653970	1	4288	1473656	93.30079480529527	96.48	1.15	0.0	335	yes	yes
G000144405	ASM14440v1	GCF_000144405.1	PRJNA224116	SAMN00001916		2010/08/04	J. Craig Venter Institute	ftp://ftp.ncbi.nlm.nih.gov/genomes/all/GCF/000/144/405/GCF_000144405.1_ASM14440v1	648028051	RS_GCF_000144405.1	Monoisolate	Complete Genome	Full	representative genome	Major	553174	28132	Prevotella melaninogenica ATCC 25845	strain=ATCC 25845		Bacteria	Bacteroidetes	Bacteroidia	Bacteroidales	Prevotellaceae	Prevotella	Prevotella melaninogenica	True	Prevotella melaninogenica ATCC 25845	Eubacteria	Bacteroidetes	1.0	0.997	1.0	0.9	3168282	2	40.98	1796408	1	2464	887262	82.52541913882666	99.32	0.0	0.0	293	yes	yes
G000144605	ASM14460v1	GCF_000144605.1	PRJNA224116	SAMN00007485		2010/08/05	US DOE Joint Genome Institute	ftp://ftp.ncbi.nlm.nih.gov/genomes/all/GCF/000/144/605/GCF_000144605.1_ASM14460v1	648028010	RS_GCF_000144605.1	Monoisolate	Complete Genome	Full	representative genome	Major	633149	74313	Brevundimonas subvibrioides ATCC 15264	strain=ATCC 15264		Bacteria	Proteobacteria	Alphaproteobacteria	Caulobacterales	Caulobacteraceae	Brevundimonas	Brevundimonas subvibrioides	True	Brevundimonas subvibrioides ATCC 15264	Eubacteria	Proteobacteria	1.0	1.0	0.9	1.0	3445263	1	68.42	3445263	1	3332	1066512	91.20340014681028	100.0	0.0	0.0	345	yes	yes
G000144625	ASM14462v1	GCF_000144625.1	PRJNA224116	SAMN00017134		2010/08/05	US DOE Joint Genome Institute	ftp://ftp.ncbi.nlm.nih.gov/genomes/all/GCF/000/144/625/GCF_000144625.1_ASM14462v1	648028018	RS_GCF_000144625.1	Monoisolate	Complete Genome	Full	representative genome	Major	610130	84030	[Clostridium] saccharolyticum WM1	strain=WM1		Bacteria	Firmicutes	Clostridia	Clostridiales	Lachnospiraceae	Lachnoclostridium	[Clostridium] saccharolyticum	True	[Clostridium] saccharolyticum WM1	Eubacteria	Firmicutes	1.0	1.0	0.9	1.0	4662871	1	45.0	4662871	1	4241	1395177	88.15869021467675	99.37	0.0	0.0	342	yes	yes
G000144645	ASM14464v1	GCF_000144645.1	PRJNA224116	SAMN00713558		2010/08/05	US DOE Joint Genome Institute (JGI-PGF)	ftp://ftp.ncbi.nlm.nih.gov/genomes/all/GCF/000/144/645/GCF_000144645.1_ASM14464v1	648028061	RS_GCF_000144645.1	Monoisolate	Complete Genome	Full	representative genome	Major	555079	291990	Thermosediminibacter oceani DSM 16646	strain=DSM 16646		Bacteria	Firmicutes	Clostridia	Thermoanaerobacterales	Thermoanaerobacterales Family III. Incertae Sedis	Thermosediminibacter	Thermosediminibacter oceani	True	Thermosediminibacter oceani DSM 16646	Eubacteria	Firmicutes	1.0	1.0	1.0	1.0	2280035	1	46.82	2280035	1	2307	689298	89.06218544890758	95.19	0.0	0.0	300	yes	yes
G000144675	ASM14467v1	GCF_000144675.1	PRJNA224116	SAMN02604117		2010/08/05	University Federal of Minas Gerais	ftp://ftp.ncbi.nlm.nih.gov/genomes/all/GCF/000/144/675/GCF_000144675.1_ASM14467v1	648231703	RS_GCF_000144675.1	Monoisolate	Complete Genome	Full	representative genome	Major	681645	1719	Corynebacterium pseudotuberculosis C231	strain=C231		Bacteria	Actinobacteria	Actinobacteria	Corynebacteriales	Corynebacteriaceae	Corynebacterium	Corynebacterium pseudotuberculosis	True	Corynebacterium pseudotuberculosis C231	Eubacteria	Actinobacteria	1.0	1.0	1.0	1.0	2328208	1	52.19	2328208	1	2139	699419	88.51206593225348	99.56	0.0	0.0	317	yes	yes
G000144695	ASM14469v1	GCF_000144695.1	PRJNA224116	SAMN00016993		2010/08/05	US DOE Joint Genome Institute (JGI-PGF)	ftp://ftp.ncbi.nlm.nih.gov/genomes/all/GCF/000/144/695/GCF_000144695.1_ASM14469v1	648028002	RS_GCF_000144695.1	Monoisolate	Complete Genome	Full	representative genome	Major	574087	28187	Acetohalobium arabaticum DSM 5501	strain=DSM 5501		Bacteria	Firmicutes	Clostridia	Halanaerobiales	Halobacteroidaceae	Acetohalobium	Acetohalobium arabaticum	True	Acetohalobium arabaticum DSM 5501	Eubacteria	Firmicutes	1.0	1.0	1.0	1.0	2469596	1	36.63	2469596	1	2353	728268	86.87708434901903	97.41	0.0	0.0	342	yes	yes
G000144735	ASM14473v1	GCF_000144735.1	PRJNA224116	SAMN00189232	ADYS00000000.1	2010/08/10	Genome Sequencing Center (GSC) at Washington University (WashU) School of Medicine	ftp://ftp.ncbi.nlm.nih.gov/genomes/all/GCF/000/144/735/GCF_000144735.1_ASM14473v1	2529292847	RS_GCF_000144735.1	Monoisolate	Scaffold	Full	na	Major	765114	1747	Propionibacterium acnes HL063PA2	strain=HL063PA2		Bacteria	Actinobacteria	Actinobacteria	Propionibacteriales	Propionibacteriaceae	Cutibacterium	Cutibacterium acnes	True	Propionibacterium acnes HL063PA2	Eubacteria	Actinobacteria	1.0	0.856	0.5	1.0	2503840	16	60.11	715411	2	2342	764705	89.98514282062752	98.94	0.03	0.0	319	no	yes
G000144915	ASM14491v1	GCF_000144915.1	PRJNA224116	SAMN02603091		2010/08/06	Centre Bioengineering RAS	ftp://ftp.ncbi.nlm.nih.gov/genomes/all/GCF/000/144/915/GCF_000144915.1_ASM14491v1	648028003	RS_GCF_000144915.1	Monoisolate	Complete Genome	Full	representative genome	Major	666510	242703	Acidilobus saccharovorans 345-15	strain=345-15		Archaea	Crenarchaeota	Thermoprotei	Acidilobales	Acidilobaceae	Acidilobus	Acidilobus saccharovorans	True	Acidilobus saccharovorans 345-15	Archaea	Crenarchaeota	1.0	1.0	1.0	1.0	1496453	1	57.22	1496453	1	1502	462945	91.14352405321115	99.37	0.0	0.0	149	no	yes
G000144935	ASM14493v2	GCF_000144935.1	PRJNA224116	SAMN02603609		2011/07/19	Minas Gerais Genome Network	ftp://ftp.ncbi.nlm.nih.gov/genomes/all/GCF/000/144/935/GCF_000144935.1_ASM14493v2	648231702	RS_GCF_000144935.1	Monoisolate	Complete Genome	Full	na	Major	679896	1719	Corynebacterium pseudotuberculosis 1002	strain=1002		Bacteria	Actinobacteria	Actinobacteria	Corynebacteriales	Corynebacteriaceae	Corynebacterium	Corynebacterium pseudotuberculosis	True	Corynebacterium pseudotuberculosis 1002	Eubacteria	Actinobacteria	1.0	1.0	1.0	1.0	2335113	1	52.19	2335113	1	2135	700316	88.36351816807152	99.56	0.0	0.0	317	yes	yes
G000145035	ASM14503v1	GCF_000145035.1	PRJNA224116	SAMN02602973		2010/08/10	AgResearch	ftp://ftp.ncbi.nlm.nih.gov/genomes/all/GCF/000/145/035/GCF_000145035.1_ASM14503v1	648028012	RS_GCF_000145035.1	Monoisolate	Complete Genome	Full	representative genome	Major	515622	43305	Butyrivibrio proteoclasticus B316	strain=B316		Bacteria	Firmicutes	Clostridia	Clostridiales	Lachnospiraceae	Butyrivibrio	Butyrivibrio proteoclasticus	True	Butyrivibrio proteoclasticus B316	Eubacteria	Firmicutes	1.0	0.993	0.9	1.0	4404886	4	40.01	3554804	1	3870	1333302	89.18948186173263	99.57	0.0	0.0	328	yes	yes
G000145215	ASM14521v1	GCF_000145215.1	PRJNA224116	SAMN00713559		2010/08/11	US DOE Joint Genome Institute	ftp://ftp.ncbi.nlm.nih.gov/genomes/all/GCF/000/145/215/GCF_000145215.1_ASM14521v1	648028013	RS_GCF_000145215.1	Monoisolate	Complete Genome	Full	na	Major	608506	717609	Caldicellulosiruptor obsidiansis OB47	strain=OB47		Bacteria	Firmicutes	Clostridia	Thermoanaerobacterales	Thermoanaerobacterales Family III. Incertae Sedis	Caldicellulosiruptor	Caldicellulosiruptor obsidiansis	True	Caldicellulosiruptor obsidiansis OB47	Eubacteria	Firmicutes	1.0	1.0	1.0	1.0	2532343	1	35.24	2532343	1	2378	763884	88.8720840739189	99.52	0.0	0.0	326	yes	yes
G000145235	ASM14523v1	GCF_000145235.1	PRJNA224116	SAMN00006196		2010/08/11	US DOE Joint Genome Institute (JGI-PGF)	ftp://ftp.ncbi.nlm.nih.gov/genomes/all/GCF/000/145/235/GCF_000145235.1_ASM14523v1	648028042	RS_GCF_000145235.1	Monoisolate	Complete Genome	Full	representative genome	Major	644283	47850	Micromonospora aurantiaca ATCC 27029	strain=ATCC 27029		Bacteria	Actinobacteria	Actinobacteria	Micromonosporales	Micromonosporaceae	Micromonospora	Micromonospora aurantiaca	True	Micromonospora aurantiaca ATCC 27029	Eubacteria	Actinobacteria	1.0	1.0	1.0	1.0	7025559	1	72.82	7025559	1	6298	2147625	90.07093955085995	100.0	0.0	0.0	356	yes	yes
G000145255	ASM14525v1	GCF_000145255.1	PRJNA224116	SAMN00002572		2010/08/11	US DOE Joint Genome Institute (JGI-PGF)	ftp://ftp.ncbi.nlm.nih.gov/genomes/all/GCF/000/145/255/GCF_000145255.1_ASM14525v1	648028028	RS_GCF_000145255.1	Monoisolate	Complete Genome	Full	representative genome	Major	395494	370405	Gallionella capsiferriformans ES-2	strain=ES-2		Bacteria	Proteobacteria	Betaproteobacteria	Gallionellales	Gallionellaceae	Gallionella	Gallionella capsiferriformans	True	Gallionella capsiferriformans ES-2	Eubacteria	Proteobacteria	1.0	1.0	1.0	1.0	3162471	1	52.75	3162471	1	2927	979784	91.28564340985261	99.37	0.78	80.0	352	yes	yes
G000145275	ASM14527v1	GCF_000145275.1	PRJNA224116	SAMN00002614		2010/08/11	US DOE Joint Genome Institute (JGI-PGF)	ftp://ftp.ncbi.nlm.nih.gov/genomes/all/GCF/000/145/275/GCF_000145275.1_ASM14527v1	648028016	RS_GCF_000145275.1	Monoisolate	Complete Genome	Full	representative genome	Major	573061	1493	Clostridium cellulovorans 743B	strain=743B		Bacteria	Firmicutes	Clostridia	Clostridiales	Clostridiaceae	Clostridium	Clostridium cellulovorans	True	Clostridium cellulovorans 743B ASM14527v1	Eubacteria	Firmicutes	1.0	1.0	1.0	1.0	5262222	1	31.21	5262222	1	4380	1491605	83.52253097645823	98.83	1.61	0.0	351	yes	yes
[truncated: 9,923 more rows]
[truncated: 3 more columns]
