# Supplementary material for: Phylogenomics of 10,575 genomes reveals evolutionary proximity between domains Bacteria and Archaea
Source: Nat Commun. 2019 Dec 2;10:5477. doi: 10.1038/s41467-019-13443-4 (PMC6889312; doi:10.1038/s41467-019-13443-4)
Supplement: Supplementary file 6 — Source Data [file 41467_2019_13443_MOESM6_ESM.zip › Source Data/File17.xlsx]

## Sheet: Sheet1
Rank	Taxon	TaxID	Count	Monophyly	Consistency	Quartet score
kingdom	Archaea	2157	669	Yes	1	1
kingdom	Bacteria	2	9906	Yes	1	1
phylum	Acidobacteria	57723	56	No	0.965	0.97
phylum	Actinobacteria	201174	1097	No	0.994	0.998
phylum	Aquificae	200783	17	No	0.941	1
phylum	Armatimonadetes	67819	9	No	0.889	1
phylum	Bacteroidetes	976	834	No	0.993	0.997
phylum	Balneolaeota	1936987	4	No	0.75	1
phylum	Caldiserica	67814	2	Yes	1	1
phylum	Calditrichaeota	1930617	2	Yes	1	1
phylum	Candidatus Acetothermia	67810	7	Yes	1	1
phylum	Candidatus Adlerbacteria	1752736	5	Yes	1	1
phylum	Candidatus Aerophobetes	1052815	3	Yes	1	1
phylum	Candidatus Amesbacteria	1752730	30	Yes	1	1
phylum	Candidatus Aminicenantes	67817	8	Yes	1	1
phylum	Candidatus Andersenbacteria	1817901	8	Yes	1	1
phylum	Candidatus Atribacteria	67818	4	No	0.75	0.68
phylum	Candidatus Azambacteria	1752741	23	No	0.783	0.971
phylum	Candidatus Bathyarchaeota	928852	14	No	0.778	0.999
phylum	Candidatus Beckwithbacteria	1752726	14	Yes	1	1
phylum	Candidatus Berkelbacteria	1618330	8	Yes	1	1
phylum	Candidatus Blackburnbacteria	1817898	7	Yes	1	1
phylum	Candidatus Buchananbacteria	1817903	10	No	0.8	0.999
phylum	Candidatus Calescamantes	1052197	7	Yes	1	1
phylum	Candidatus Chisholmbacteria	1817900	4	Yes	1	1
phylum	Candidatus Cloacimonetes	456828	10	Yes	1	1
phylum	Candidatus Collierbacteria	1752725	30	No	0.968	0.999
phylum	Candidatus Colwellbacteria	1817904	7	Yes	1	1
phylum	Candidatus Curtissbacteria	1752717	17	No	0.944	1
phylum	Candidatus Dadabacteria	1752716	2	Yes	1	1
phylum	Candidatus Daviesbacteria	1752718	36	Yes	1	1
phylum	Candidatus Doudnabacteria	1817799	19	Yes	1	1
phylum	Candidatus Falkowbacteria	1752728	23	No	0.739	0.997
phylum	Candidatus Fervidibacteria	1383058	3	Yes	1	1
phylum	Candidatus Giovannonibacteria	1752738	46	No	0.958	0.999
phylum	Candidatus Glassbacteria	1817805	3	Yes	1	1
phylum	Candidatus Gottesmanbacteria	1752720	23	No	0.957	0.998
phylum	Candidatus Harrisonbacteria	1817905	9	No	0.778	1
phylum	Candidatus Hydrogenedentes	142187	5	Yes	1	1
phylum	Candidatus Jacksonbacteria	1817906	8	Yes	1	0.999
phylum	Candidatus Jorgensenbacteria	1752739	8	Yes	1	1
phylum	Candidatus Kaiserbacteria	1752734	48	No	0.81	0.997
phylum	Candidatus Kerfeldbacteria	1817907	4	Yes	1	1
phylum	Candidatus Komeilibacteria	1817908	8	No	0.875	0.991
phylum	Candidatus Kryptonia	1855361	21	Yes	1	1
phylum	Candidatus Kuenenbacteria	1752740	6	Yes	1	1
phylum	Candidatus Latescibacteria	74015	2	Yes	1	1
phylum	Candidatus Levybacteria	1752719	37	Yes	1	1
phylum	Candidatus Liptonbacteria	1817909	10	No	0.727	0.999
phylum	Candidatus Llyodbacteria	1817910	12	No	0.833	0.999
phylum	Candidatus Magasanikbacteria	1752731	45	No	0.978	1
phylum	Candidatus Marinimicrobia	62680	18	No	0.944	0.929
phylum	Candidatus Micrarchaeota	1801631	2	Yes	1	1
phylum	Candidatus Microgenomates	67820	5	No	0.2	0.948
phylum	Candidatus Moranbacteria	1752737	41	Yes	1	0.999
phylum	Candidatus Nealsonbacteria	1817911	7	No	0.636	0.999
phylum	Candidatus Nomurabacteria	1752729	63	No	0.937	0.995
phylum	Candidatus Omnitrophica	67812	37	No	0.973	0.956
phylum	Candidatus Pacebacteria	1752724	11	No	0.917	0.999
phylum	Candidatus Parcubacteria	221216	10	No	0.4	0.925
phylum	Candidatus Peregrinibacteria	1619053	60	Yes	1	1
phylum	Candidatus Poribacteria	265317	3	Yes	1	1
phylum	Candidatus Portnoybacteria	1817913	4	Yes	1	0.999
phylum	Candidatus Roizmanbacteria	1752723	69	No	0.903	1
phylum	Candidatus Ryanbacteria	1817914	11	No	0.909	0.986
phylum	Candidatus Saccharibacteria	95818	18	Yes	1	1
phylum	Candidatus Schekmanbacteria	1817811	8	No	0.875	0.985
phylum	Candidatus Shapirobacteria	1752721	6	Yes	1	1
phylum	Candidatus Spechtbacteria	1817915	6	Yes	1	1
phylum	Candidatus Staskawiczbacteria	1817916	24	Yes	1	1
phylum	Candidatus Sungbacteria	1817917	19	Yes	1	0.999
phylum	Candidatus Tagabacteria	1817918	2	No	0.5	0.991
phylum	Candidatus Taylorbacteria	1817919	37	No	0.974	0.999
phylum	Candidatus Tectomicrobia	1802339	2	Yes	1	1
phylum	Candidatus Terrybacteria	1817920	6	Yes	1	1
phylum	Candidatus Thorarchaeota	1706441	3	Yes	1	1
phylum	Candidatus Uhrbacteria	1752732	57	No	0.81	0.995
phylum	Candidatus Veblenbacteria	1817921	3	Yes	1	0.999
phylum	Candidatus Verstraetearchaeota	1915410	4	Yes	1	1
phylum	Candidatus Vogelbacteria	1817922	2	Yes	1	0.999
phylum	Candidatus Wildermuthbacteria	1817923	11	No	0.545	0.998
phylum	Candidatus Woesebacteria	1752722	82	Yes	1	0.999
phylum	Candidatus Wolfebacteria	1752735	20	No	0.95	0.999
phylum	Candidatus Woykebacteria	1817899	10	Yes	1	1
phylum	Candidatus Yanofskybacteria	1752733	42	Yes	1	1
phylum	Candidatus Yonathbacteria	1817924	6	No	0.545	0.999
phylum	Candidatus Zambryskibacteria	1817925	31	Yes	1	0.999
phylum	Chlamydiae	204428	106	Yes	1	1
phylum	Chlorobi	1090	16	No	0.812	0.949
phylum	Chloroflexi	200795	147	No	0.98	0.988
phylum	Chrysiogenetes	200938	2	Yes	1	1
phylum	Crenarchaeota	28889	167	No	0.976	0.999
phylum	Cyanobacteria	1117	295	Yes	1	1
phylum	Deferribacteres	200930	8	No	0.875	0.855
phylum	Deinococcus-Thermus	1297	41	Yes	1	1
phylum	Dictyoglomi	68297	2	Yes	1	1
phylum	Elusimicrobia	74152	29	Yes	1	1
phylum	Euryarchaeota	28890	407	No	0.88	0.989
phylum	Fibrobacteres	65842	25	No	0.962	1
phylum	Firmicutes	1239	1948	No	0.961	0.984
phylum	Fusobacteria	32066	36	Yes	1	1
phylum	Gemmatimonadetes	142182	8	Yes	1	1
phylum	Ignavibacteriae	1134404	26	No	0.808	0.998
phylum	Lentisphaerae	256845	9	No	0.9	1
phylum	Nitrospinae	1293497	16	Yes	1	1
phylum	Nitrospirae	40117	55	No	0.818	0.97
phylum	Planctomycetes	203682	63	Yes	1	1
phylum	Proteobacteria	1224	2975	No	0.937	0.984
phylum	Spirochaetes	203691	135	No	0.993	0.99
phylum	Synergistetes	508458	30	No	0.967	0.95
phylum	Tenericutes	544448	66	No	0.6	0.993
phylum	Thaumarchaeota	651137	49	No	0.959	0.997
phylum	Thermodesulfobacteria	200940	10	Yes	1	1
phylum	Thermotogae	200918	35	Yes	1	1
phylum	Verrucomicrobia	74201	55	Yes	1	1
phylum	candidate division CPR2	1618339	6	Yes	1	1
phylum	candidate division CPR3	1618340	3	Yes	1	1
phylum	candidate division NC10	640293	3	Yes	1	1
phylum	candidate division WOR-3	1703755	2	Yes	1	1
phylum	candidate division WWE3	422282	62	Yes	1	1
phylum	candidate division Zixibacteria	1379697	8	Yes	1	1
class	Acidimicrobiia	84992	13	No	0.619	0.999
class	Acidithiobacillia	1807140	19	No	0.95	1
class	Acidobacteriia	204432	21	No	0.952	1
class	Actinobacteria	1760	998	No	0.989	0.998
class	Alphaproteobacteria	28211	890	No	0.998	0.999
class	Anaerolineae	292625	20	No	0.87	0.998
class	Aquificae	187857	17	Yes	1	1
class	Archaeoglobi	183980	21	Yes	1	1
class	Bacilli	91061	1035	No	0.901	0.991
class	Bacteroidia	200643	261	No	0.989	0.992
class	Balneolia	1853221	4	No	0.75	1
class	Betaproteobacteria	28216	331	No	0.994	1
class	Blastocatellia	1562566	2	Yes	1	0.999
class	Caldisericia	693071	2	Yes	1	1
class	Calditrichae	1962850	2	Yes	1	1
class	Candidatus Methanomethylia	1915413	4	Yes	1	1
class	Candidatus Peribacteria	1801911	34	Yes	1	1
class	Chitinophagia	1853228	44	No	0.796	0.992
class	Chlamydiia	204429	91	Yes	1	0.999
class	Chlorobia	191410	13	Yes	1	1
class	Chloroflexia	32061	10	Yes	1	1
class	Chrysiogenetes	118001	2	Yes	1	1
class	Chthonomonadetes	1077257	4	Yes	1	1
class	Clostridia	186801	716	No	0.776	0.911
class	Coriobacteriia	84998	63	Yes	1	1
class	Cytophagia	768503	105	Yes	1	1
class	Deferribacteres	68337	8	No	0.875	0.855
class	Dehalococcoidia	301297	42	Yes	1	0.998
class	Deinococci	188787	41	Yes	1	1
class	Deltaproteobacteria	28221	317	No	0.827	0.93
class	Dictyoglomia	203486	2	Yes	1	1
class	Epsilonproteobacteria	29547	110	Yes	1	1
class	Erysipelotrichia	526524	50	No	0.705	0.983
class	Fibrobacteria	204430	22	No	0.955	1
class	Flavobacteriia	117743	291	Yes	1	1
class	Fusobacteriia	203490	36	Yes	1	1
class	Gammaproteobacteria	1236	1293	No	0.993	0.994
class	Gemmatimonadetes	219685	4	Yes	1	1
class	Gloeobacteria	307596	2	Yes	1	1
class	Hadesarchaea	1775750	2	Yes	1	1
class	Halobacteria	183963	99	No	0.99	0.999
class	Holophagae	533205	2	Yes	1	1
class	Ignavibacteria	795747	26	Yes	1	0.998
class	Ktedonobacteria	388447	8	Yes	1	1
class	Lentisphaeria	1313211	2	Yes	1	0.999
class	Methanobacteria	183925	34	Yes	1	1
class	Methanococci	183939	19	Yes	1	1
class	Methanomicrobia	224756	132	No	0.917	0.987
class	Methylacidiphilae	1955630	3	Yes	1	1
class	Mollicutes	31969	48	No	0.471	0.99
class	Negativicutes	909932	73	Yes	1	1
class	Nitrososphaeria	1643678	5	Yes	1	1
class	Nitrospinia	1293498	6	Yes	1	1
class	Nitrospira	203693	19	No	0.474	0.925
class	Opitutae	414999	9	No	0.9	0.999
class	Phycisphaerae	666505	8	Yes	1	0.999
class	Planctomycetia	203683	34	No	0.882	0.999
class	Rubrobacteria	84995	3	Yes	1	1
class	Saprospiria	1937959	9	Yes	1	1
class	Solibacteres	332159	2	No	0.667	1
class	Spartobacteria	134549	3	Yes	1	0.999
class	Sphingobacteriia	117747	78	No	0.846	0.989
class	Spirochaetia	203692	127	No	0.992	0.989
class	Synergistia	649775	29	No	0.966	0.949
class	Thermococci	183968	38	Yes	1	1
class	Thermodesulfobacteria	67799	10	Yes	1	1
class	Thermoleophilia	1497346	9	Yes	1	1
class	Thermomicrobia	189775	4	Yes	1	1
class	Thermoplasmata	183967	25	No	0.893	0.998
class	Thermoprotei	183924	156	Yes	1	1
class	Thermotogae	188708	35	Yes	1	1
class	Tissierellia	1737404	39	No	0.696	0.972
class	Verrucomicrobiae	203494	22	No	0.75	0.998
class	Zetaproteobacteria	580370	7	Yes	1	1
order	Acholeplasmatales	186329	24	No	0.852	0.996
order	Acidaminococcales	1843488	12	Yes	1	1
order	Acidilobales	871006	6	Yes	1	1
order	Acidimicrobiales	84993	13	Yes	1	0.999
order	Acidithiobacillales	225057	19	No	0.95	1
order	Acidobacteriales	204433	21	No	0.952	1
order	Actinomycetales	2037	70	No	0.959	1
order	Actinopolysporales	622450	3	Yes	1	1
order	Aeromonadales	135624	22	No	0.5	0.966
order	Alteromonadales	135622	155	No	0.588	0.951
order	Anaerolineales	292629	16	No	0.889	0.998
order	Aquificales	32069	13	No	0.923	1
order	Archaeoglobales	2231	20	Yes	1	1
order	Bacillales	1385	542	No	0.518	0.929
order	Bacteroidales	171549	260	No	0.992	0.992
order	Bacteroidetes Order II. Incertae sedis	1100069	3	Yes	1	1
order	Balneolales	1853223	4	No	0.75	1
order	Bdellovibrionales	213481	37	Yes	1	1
order	Bifidobacteriales	85004	43	Yes	1	1
order	Brachyspirales	1643686	5	No	0.8	0.73
order	Burkholderiales	80840	187	No	0.979	0.998
order	Caldisericales	693072	2	Yes	1	1
order	Calditrichales	1962852	2	Yes	1	1
order	Campylobacterales	213849	101	Yes	1	0.999
order	Candidatus Altiarchaeales	1803511	5	Yes	1	1
order	Candidatus Brocadiales	1127829	4	Yes	1	0.999
order	Candidatus Methanomethyliales	1915414	4	Yes	1	1
order	Candidatus Peribacterales	1803398	5	Yes	1	1
order	Cardiobacteriales	135615	5	Yes	1	1
order	Catenulisporales	414714	2	Yes	1	1
order	Caulobacterales	204458	24	No	0.958	1
order	Cellvibrionales	1706369	46	No	0.939	0.999
order	Chitinophagales	1853229	44	No	0.843	0.992
order	Chlamydiales	51291	81	No	0.951	1
order	Chlorobiales	191411	13	Yes	1	1
order	Chloroflexales	32064	8	Yes	1	1
order	Chromatiales	135613	57	No	0.413	0.927
order	Chroococcales	1118	39	No	0.644	0.996
order	Chroococcidiopsidales	1890505	2	No	0.5	0.999
order	Chrysiogenales	189769	2	Yes	1	1
order	Chthonomonadales	1077263	4	Yes	1	1
order	Clostridiales	186802	638	No	0.815	0.93
order	Coriobacteriales	84999	46	No	0.913	0.999
order	Corynebacteriales	85007	271	No	0.989	0.998
order	Cytophagales	768507	105	Yes	1	1
order	Deferribacterales	191393	7	Yes	1	1
order	Dehalococcoidales	1202465	30	Yes	1	0.999
order	Deinococcales	118964	22	Yes	1	1
order	Desulfarculales	453227	5	No	0.6	0.981
order	Desulfobacterales	213118	47	No	0.712	0.997
order	Desulfovibrionales	213115	60	Yes	1	1
order	Desulfurellales	213113	5	Yes	1	1
order	Desulfurobacteriales	1485951	4	Yes	1	1
order	Desulfurococcales	114380	19	No	0.731	0.999
order	Desulfuromonadales	69541	27	No	0.963	0.955
order	Dictyoglomales	203487	2	Yes	1	1
order	Eggerthellales	1643822	17	No	0.85	1
order	Enterobacterales	91347	172	No	0.983	0.997
order	Entomoplasmatales	186328	17	No	0.889	0.998
order	Erysipelotrichales	526525	50	No	0.717	0.983
order	Ferrovales	1442155	2	Yes	1	1
order	Fibrobacterales	218872	15	Yes	1	1
order	Flavobacteriales	200644	287	Yes	1	1
order	Frankiales	85013	12	No	0.667	0.947
order	Fusobacteriales	203491	36	Yes	1	1
order	Gallionellales	713636	9	Yes	1	1
order	Gemmatimonadales	219686	4	Yes	1	1
order	Geodermatophilales	1643682	10	Yes	1	1
order	Gloeobacterales	307595	2	Yes	1	1
order	Glycomycetales	85014	5	Yes	1	1
order	Halanaerobiales	53433	17	Yes	1	1
order	Halobacteriales	2235	34	No	0.676	0.994
order	Haloferacales	1644055	35	No	0.946	0.999
order	Herpetosiphonales	189772	2	Yes	1	1
order	Holophagales	574975	2	Yes	1	1
order	Holosporales	1921002	7	No	0.571	0.897
order	Hydrogenophilales	119069	5	No	0.6	0.964
order	Ignavibacteriales	795748	4	Yes	1	0.998
order	Jiangellales	1217098	3	Yes	1	1
order	Kiloniellales	597358	3	Yes	1	1
order	Kineosporiales	622452	4	No	0.75	0.996
order	Kosmotogales	1643946	3	No	0.75	1
order	Ktedonobacterales	388448	6	Yes	1	1
order	Lactobacillales	186826	493	No	0.992	0.998
order	Legionellales	118969	92	Yes	1	0.999
order	Methanobacteriales	2158	34	Yes	1	1
order	Methanocellales	570264	3	Yes	1	1
order	Methanococcales	2182	19	Yes	1	1
order	Methanomassiliicoccales	1235850	7	No	0.7	0.999
order	Methanomicrobiales	2191	34	No	0.941	0.994
order	Methanosarcinales	94695	85	No	0.976	1
order	Methylacidiphilales	717963	3	Yes	1	1
order	Methylococcales	135618	22	Yes	1	1
order	Methylophilales	206350	15	Yes	1	1
order	Micrococcales	85006	229	No	0.654	0.987
order	Micromonosporales	85008	23	No	0.913	0.919
order	Mycoplasmatales	2085	6	No	0.667	0.986
order	Myxococcales	29	23	Yes	1	1
order	Nakamurellales	1643684	2	Yes	1	1
order	Natrialbales	1644060	29	No	0.967	1
order	Nautiliales	235899	3	Yes	1	1
order	Neisseriales	206351	50	No	0.962	1
order	Nevskiales	1775403	9	No	0.889	0.997
order	Nitrosomonadales	32003	27	Yes	1	1
order	Nitrosopumilales	31932	14	Yes	1	0.999
order	Nitrososphaerales	1033996	5	Yes	1	1
order	Nitrospinales	1293499	6	Yes	1	1
order	Nitrospirales	189778	18	No	0.5	0.922
order	Nostocales	1161	53	Yes	1	1
order	Oceanospirillales	135619	95	No	0.721	0.981
order	Opitutales	415000	6	No	0.833	0.999
order	Orbales	1240482	19	Yes	1	1
order	Oscillatoriales	1150	48	No	0.479	0.984
order	Parachlamydiales	1963360	10	No	0.714	0.999
order	Parvularculales	255473	2	Yes	1	1
order	Pasteurellales	135625	53	Yes	1	1
order	Pelagibacterales	54526	17	Yes	1	1
order	Petrotogales	1643947	6	No	0.857	1
order	Phycisphaerales	666506	2	Yes	1	0.998
order	Planctomycetales	112	30	Yes	1	1
order	Pleurocapsales	52604	6	No	0.667	0.995
order	Propionibacteriales	85009	56	Yes	1	1
order	Pseudomonadales	72274	157	No	0.684	0.95
order	Pseudonocardiales	85010	54	No	0.93	0.994
order	Puniceicoccales	415001	3	No	0.75	0.999
order	Rhizobiales	356	298	No	0.925	0.995
order	Rhodobacterales	204455	216	No	0.819	0.98
order	Rhodocyclales	206389	22	No	0.917	1
order	Rhodospirillales	204441	92	No	0.867	0.975
order	Rickettsiales	766	81	No	0.976	0.996
order	Rubrobacterales	84996	3	Yes	1	1
order	Salinisphaerales	742030	2	Yes	1	1
order	Saprospirales	1936988	9	Yes	1	1
order	Selenomonadales	909929	36	Yes	1	1
order	Solibacterales	332160	2	No	0.667	1
order	Solirubrobacterales	588673	8	Yes	1	1
order	Sphaerobacterales	85001	2	Yes	1	1
order	Sphingobacteriales	200666	76	No	0.868	0.99
order	Sphingomonadales	204457	113	Yes	1	1
order	Spirochaetales	136	94	Yes	1	1
order	Spirulinales	1890443	2	Yes	1	1
order	Streptomycetales	85011	127	No	0.977	0.998
order	Streptosporangiales	85012	39	No	0.974	0.999
order	Sulfolobales	2281	95	Yes	1	1
order	Synechococcales	1890424	140	No	0.6	0.982
order	Synergistales	649776	29	No	0.966	0.949
order	Syntrophobacterales	213462	20	No	0.6	0.981
order	Thermales	68933	19	Yes	1	1
order	Thermoanaerobacterales	68295	47	No	0.462	0.765
order	Thermococcales	2258	38	Yes	1	1
order	Thermodesulfobacteriales	188710	10	Yes	1	1
order	Thermogemmatisporales	768667	2	Yes	1	1
order	Thermoplasmatales	2301	17	No	0.824	0.999
order	Thermoproteales	2266	35	No	0.886	0.995
order	Thermotogales	2419	25	No	0.92	1
order	Thiotrichales	72273	123	No	0.65	0.903
order	Tissierellales	1737405	31	No	0.737	0.965
order	Veillonellales	1843489	25	Yes	1	1
order	Verrucomicrobiales	48461	22	No	0.808	0.998
order	Vibrionales	135623	66	Yes	1	1
order	Xanthomonadales	135614	67	No	0.985	1
family	Acaryochloridaceae	1890429	2	Yes	1	1
family	Acetobacteraceae	433	46	No	0.935	0.984
family	Acholeplasmataceae	2146	20	No	0.95	0.997
family	Acidaminococcaceae	909930	12	Yes	1	1
family	Acidilobaceae	871007	5	Yes	1	1
family	Acidimicrobiaceae	84994	12	No	0.923	0.999
family	Acidithiobacillaceae	225058	18	No	0.947	1
family	Acidobacteriaceae	204434	19	No	0.947	1
family	Actinomycetaceae	2049	70	No	0.959	1
family	Actinopolysporaceae	622451	3	Yes	1	1
family	Aerococcaceae	186827	14	Yes	1	1
family	Aeromonadaceae	84642	11	Yes	1	1
family	Akkermansiaceae	1647988	12	Yes	1	1
family	Alcaligenaceae	506	31	No	0.935	0.996
family	Alcanivoracaceae	224372	7	No	0.857	0.937
family	Alicyclobacillaceae	186823	14	Yes	1	1
family	Alteromonadaceae	72275	61	No	0.619	0.939
family	Amoebophilaceae	1501348	3	Yes	1	1
family	Anaerolineaceae	292628	11	Yes	1	0.999
family	Anaeromyxobacteraceae	1524215	2	Yes	1	1
family	Anaplasmataceae	942	47	Yes	1	1
family	Aphanizomenonaceae	1892259	11	No	0.667	0.999
family	Aphanothecaceae	1890450	10	No	0.615	0.996
family	Aquificaceae	64898	7	Yes	1	1
family	Archaeoglobaceae	2232	20	Yes	1	1
family	Archangiaceae	39	4	No	0.5	0.999
family	Atopobiaceae	1643824	30	No	0.968	1
family	Aurantimonadaceae	255475	11	No	0.727	0.987
family	Bacillaceae	186817	256	No	0.846	0.98
family	Bacteriovoracaceae	263369	5	Yes	1	1
family	Bacteroidaceae	815	54	No	0.815	0.958
family	Balneolaceae	1813606	4	No	0.8	1
family	Bartonellaceae	772	60	Yes	1	1
family	Bdellovibrionaceae	213483	9	Yes	1	1
family	Beijerinckiaceae	45404	7	No	0.857	0.998
family	Bernardetiaceae	1937968	2	Yes	1	1
family	Bifidobacteriaceae	31953	42	Yes	1	1
family	Blattabacteriaceae	39782	8	Yes	1	1
family	Borreliaceae	1643685	43	Yes	1	1
family	Brachyspiraceae	143786	5	No	0.8	0.73
family	Bradyrhizobiaceae	41294	46	No	0.804	0.997
family	Brevibacteriaceae	85019	7	Yes	1	1
family	Brucellaceae	118882	6	Yes	1	1
family	Budviciaceae	1903416	4	Yes	1	1
family	Burkholderiaceae	119060	37	No	0.919	0.994
family	Caldisericaceae	693073	2	Yes	1	1
family	Calditrichaceae	1962854	2	Yes	1	1
family	Campylobacteraceae	72294	37	No	0.784	0.997
family	Candidatus Brocadiaceae	1127830	4	Yes	1	0.999
family	Candidatus Methanomethyliaceae	1915415	4	Yes	1	1
family	Candidatus Methanoperedenaceae	1392996	2	Yes	1	1
family	Candidatus Midichloriaceae	1328881	2	No	0.667	1
family	Candidatus Paracaedibacteraceae	1777752	3	Yes	1	1
family	Cardiobacteriaceae	868	5	Yes	1	1
family	Carnobacteriaceae	186828	31	No	0.71	0.999
family	Caulobacteraceae	76892	24	No	0.958	1
family	Cellulomonadaceae	85016	17	No	0.824	0.997
family	Cellvibrionaceae	1706371	21	No	0.955	1
family	Chitinophagaceae	563835	44	No	0.977	0.992
family	Chlamydiaceae	809	80	No	0.963	1
family	Chlorobiaceae	191412	13	Yes	1	1
family	Chloroflexaceae	1106	5	Yes	1	1
family	Chlorogloeopsidaceae	1892261	2	Yes	1	1
family	Christensenellaceae	990719	4	No	0.429	0.998
family	Chromatiaceae	1046	25	No	0.48	0.893
family	Chromobacteriaceae	1499392	22	No	0.522	0.997
family	Chroococcaceae	1890464	5	No	0.4	0.98
family	Chroococcidiopsidaceae	1890528	2	No	0.5	0.999
family	Chrysiogenaceae	189770	2	Yes	1	1
family	Chthonomonadaceae	1077264	4	Yes	1	1
family	Clostridiaceae	31979	170	No	0.471	0.89
family	Clostridiales Family XII. Incertae Sedis	543313	2	Yes	1	1
family	Clostridiales Family XIII. Incertae Sedis	543314	10	No	0.692	0.995
family	Clostridiales Family XVII. Incertae Sedis	539000	3	No	0.75	1
family	Coleofasciculaceae	1892251	7	No	0.375	0.976
family	Colwelliaceae	267889	10	Yes	1	1
family	Comamonadaceae	80864	53	No	0.981	0.999
family	Competibacteraceae	1400857	2	Yes	1	1
family	Conexibacteraceae	320583	2	No	0.5	0.999
family	Coriobacteriaceae	84107	15	No	0.733	0.996
family	Corynebacteriaceae	1653	132	No	0.985	0.995
family	Coxiellaceae	118968	11	No	0.909	0.994
family	Crocinitomicaceae	1853230	8	Yes	1	1
family	Cryomorphaceae	246874	11	No	0.333	0.958
family	Cyanobacteriaceae	1890452	3	No	0.667	1
family	Cyanothecaceae	1892249	7	No	0.429	0.988
family	Cyclobacteriaceae	563798	21	No	0.84	1
family	Cytophagaceae	89373	34	No	0.735	0.996
family	Deferribacteraceae	191394	6	Yes	1	1
family	Dehalococcoidaceae	1202464	30	Yes	1	0.999
family	Deinococcaceae	183710	21	Yes	1	1
family	Demequinaceae	1042322	2	Yes	1	1
family	Dermabacteraceae	85020	8	Yes	1	1
family	Dermacoccaceae	145357	7	No	0.857	0.998
family	Dermatophilaceae	85018	6	Yes	1	1
family	Desulfarculaceae	453228	5	No	0.6	0.981
family	Desulfobacteraceae	213119	24	Yes	1	0.999
family	Desulfobulbaceae	213121	16	Yes	1	1
family	Desulfohalobiaceae	213117	9	No	0.667	0.998
family	Desulfomicrobiaceae	213116	3	Yes	1	1
family	Desulfonatronaceae	224380	3	Yes	1	1
family	Desulfovibrionaceae	194924	45	Yes	1	1
family	Desulfurellaceae	117942	5	Yes	1	1
family	Desulfurobacteriaceae	558314	4	Yes	1	1
family	Desulfurococcaceae	2272	15	No	0.6	0.999
family	Desulfuromonadaceae	213421	10	No	0.538	0.878
family	Dictyoglomaceae	203488	2	Yes	1	1
family	Dietziaceae	85029	3	Yes	1	1
family	Ectothiorhodospiraceae	72276	26	No	0.75	0.996
family	Eggerthellaceae	1643826	17	No	0.895	1
family	Enterobacteriaceae	543	62	No	0.613	0.985
family	Enterococcaceae	81852	33	No	0.939	0.994
family	Entomoplasmataceae	33925	2	Yes	1	1
family	Erwiniaceae	1903409	30	No	0.606	0.989
family	Erysipelotrichaceae	128827	50	No	0.729	0.983
family	Erythrobacteraceae	335929	22	No	0.88	1
family	Eubacteriaceae	186806	35	No	0.229	0.905
family	Ferrimonadaceae	267892	4	Yes	1	1
family	Ferroplasmaceae	90142	6	Yes	1	1
family	Ferrovaceae	1442156	2	Yes	1	1
family	Fervidobacteriaceae	1643950	5	Yes	1	1
family	Fibrobacteraceae	204431	12	Yes	1	0.999
family	Flammeovirgaceae	200667	18	No	0.556	0.997
family	Flavobacteriaceae	49546	257	No	0.955	0.999
family	Francisellaceae	34064	54	Yes	1	1
family	Frankiaceae	74712	10	No	0.8	0.976
family	Fusobacteriaceae	203492	21	Yes	1	1
family	Gallionellaceae	90627	5	Yes	1	1
family	Gemmataceae	1914233	2	Yes	1	1
family	Gemmatimonadaceae	219687	4	Yes	1	1
family	Geobacteraceae	213422	14	No	0.688	0.999
family	Geodermatophilaceae	85030	10	Yes	1	1
family	Gloeobacteraceae	1890422	2	Yes	1	1
family	Glycomycetaceae	85034	5	Yes	1	1
family	Gordoniaceae	85026	21	No	0.857	0.998
family	Hafniaceae	1903412	3	Yes	1	1
family	Hahellaceae	224379	7	No	0.714	0.988
family	Halanaerobiaceae	972	10	Yes	1	1
family	Halieaceae	1706372	9	Yes	1	1
family	Haliscomenobacteraceae	1937961	2	Yes	1	1
family	Haloarculaceae	1963268	12	No	0.857	1
family	Halobacteriaceae	2236	10	No	0.4	0.988
family	Halobacteroidaceae	53434	7	Yes	1	1
family	Halococcaceae	1963270	7	Yes	1	1
family	Haloferacaceae	1644056	19	No	0.842	0.999
family	Halomonadaceae	28256	34	Yes	1	1
family	Halorubraceae	1963271	16	No	0.889	0.999
family	Halothiobacillaceae	255526	2	Yes	1	1
family	Hapalosiphonaceae	1892263	10	Yes	1	1
family	Helicobacteraceae	72293	61	No	0.622	0.996
family	Heliobacteriaceae	31984	2	No	0.5	0.473
family	Herpetosiphonaceae	189773	2	Yes	1	1
family	Holophagaceae	574976	2	Yes	1	1
family	Holosporaceae	44746	3	No	0.667	0.896
family	Hydrogenophilaceae	206349	5	No	0.6	0.964
family	Hydrogenothermaceae	224027	5	Yes	1	1
family	Hyellaceae	1890500	3	No	0.667	0.993
family	Hymenobacteraceae	1853232	19	Yes	1	1
family	Hyphomicrobiaceae	45401	24	No	0.583	0.969
family	Hyphomonadaceae	69657	20	No	0.952	1
family	Idiomarinaceae	267893	17	Yes	1	1
family	Intrasporangiaceae	85021	30	No	0.806	0.999
family	Isosphaeraceae	1763524	3	No	0.75	1
family	Jiangellaceae	1217100	3	Yes	1	1
family	Jonesiaceae	85022	2	Yes	1	1
family	Kangiellaceae	1920240	2	Yes	1	1
family	Kiloniellaceae	597359	3	Yes	1	1
family	Kineosporiaceae	83778	4	No	0.75	0.996
family	Kosmotogaceae	1643948	3	Yes	1	1
family	Ktedonobacteraceae	388449	6	Yes	1	1
family	Lachnospiraceae	186803	177	No	0.76	0.993
family	Lactobacillaceae	33958	258	No	0.726	0.986
family	Legionellaceae	444	81	Yes	1	1
family	Leptolyngbyaceae	1890438	14	No	0.5	0.98
family	Leptospiraceae	170	27	Yes	1	1
family	Leptotrichiaceae	1129771	15	Yes	1	1
family	Leuconostocaceae	81850	92	Yes	1	1
family	Lewinellaceae	1937960	4	Yes	1	1
family	Listeriaceae	186820	23	Yes	1	1
family	Marinilabiliaceae	558415	10	Yes	1	1
family	Melioribacteraceae	1334117	3	Yes	1	0.999
family	Merismopediaceae	1890428	9	No	0.889	0.993
family	Methanobacteriaceae	2159	33	Yes	1	1
family	Methanocaldococcaceae	196117	10	No	0.8	0.999
family	Methanocellaceae	570265	3	Yes	1	1
family	Methanococcaceae	2183	9	Yes	1	1
family	Methanocorpusculaceae	88404	3	Yes	1	1
family	Methanomassiliicoccaceae	1577788	5	No	0.833	0.999
family	Methanomicrobiaceae	2194	22	No	0.808	0.995
family	Methanoregulaceae	1198451	4	Yes	1	1
family	Methanosaetaceae	143067	5	Yes	1	1
family	Methanosarcinaceae	2206	71	Yes	1	1
family	Methylacidiphilaceae	717964	3	Yes	1	1
family	Methylobacteriaceae	119045	19	No	0.85	0.989
family	Methylococcaceae	403	19	No	0.905	1
family	Methylocystaceae	31993	11	No	0.455	0.938
family	Methylophilaceae	32011	12	Yes	1	1
family	Methylothermaceae	1486721	2	Yes	1	1
family	Microbacteriaceae	85023	85	No	0.977	0.999
family	Microbulbiferaceae	1706373	2	Yes	1	1
family	Micrococcaceae	1268	53	No	0.981	1
family	Microcoleaceae	1892252	18	No	0.8	0.998
family	Microcystaceae	1890449	21	Yes	1	1
family	Micromonosporaceae	28056	23	No	0.913	0.919
family	Microscillaceae	1937962	2	No	0.667	1
family	Moraxellaceae	468	110	No	0.973	0.965
family	Morganellaceae	1903414	17	Yes	1	1
family	Moritellaceae	267891	2	Yes	1	1
family	Mycobacteriaceae	1762	62	No	0.984	1
family	Mycoplasmataceae	2092	6	No	0.667	0.986
family	Myxococcaceae	31	4	Yes	1	1
family	Nakamurellaceae	85031	2	Yes	1	1
family	Nannocystaceae	224463	2	Yes	1	1
family	Natrialbaceae	1644061	29	No	0.967	1
family	Nautiliaceae	224467	3	Yes	1	1
family	Neisseriaceae	481	28	No	0.929	1
family	Nitrosomonadaceae	206379	26	Yes	1	1
family	Nitrosopumilaceae	338190	14	Yes	1	0.999
family	Nitrososphaeraceae	1033997	5	Yes	1	1
family	Nitrospinaceae	407032	6	Yes	1	1
family	Nitrospiraceae	189779	18	No	0.5	0.922
family	Nocardiaceae	85025	44	No	0.935	1
family	Nocardioidaceae	85015	33	No	0.909	0.999
family	Nocardiopsaceae	83676	18	Yes	1	1
family	Nostocaceae	1162	17	No	0.452	0.997
family	Oceanospirillaceae	135620	40	No	0.767	0.997
family	Odoribacteraceae	1853231	11	No	0.786	1
family	Opitutaceae	134623	6	No	0.833	0.999
family	Orbaceae	1240483	19	Yes	1	1
family	Oscillatoriaceae	1892254	9	No	0.333	0.985
family	Oscillospiraceae	216572	7	No	0.857	0.994
family	Oxalobacteraceae	75682	30	No	0.935	0.996
family	Paenibacillaceae	186822	125	No	0.969	1
family	Parachlamydiaceae	92713	6	No	0.667	0.999
family	Parvularculaceae	255474	2	Yes	1	1
family	Pasteurellaceae	712	53	Yes	1	1
family	Patulibacteraceae	361606	3	Yes	1	1
family	Pectobacteriaceae	1903410	8	No	0.667	0.988
family	Pelagibacteraceae	1655514	17	Yes	1	1
family	Peptococcaceae	186807	44	No	0.808	0.984
family	Peptoniphilaceae	1570339	28	No	0.903	0.999
family	Peptostreptococcaceae	186804	25	No	0.92	0.974
family	Phyllobacteriaceae	69277	30	No	0.8	0.993
family	Piscirickettsiaceae	135616	52	No	0.481	0.881
family	Planctomycetaceae	126	25	No	0.96	1
family	Planococcaceae	186818	27	No	0.548	0.991
family	Polyangiaceae	49	5	No	0.833	1
family	Porphyromonadaceae	171551	47	No	0.75	0.987
family	Porticoccaceae	1706374	6	Yes	1	1
family	Prevotellaceae	171552	90	No	0.957	0.999
family	Prochloraceae	1213	54	No	0.944	0.995
family	Prolixibacteraceae	1471398	7	Yes	1	1
family	Promicromonosporaceae	85017	6	No	0.75	1
family	Propionibacteriaceae	31957	23	No	0.92	1
family	Pseudanabaenaceae	1890436	8	No	0.444	0.973
family	Pseudoalteromonadaceae	267888	29	No	0.931	0.998
family	Pseudomonadaceae	135621	44	No	0.956	0.987
family	Pseudonocardiaceae	2070	54	No	0.93	0.994
family	Psychromonadaceae	267894	6	Yes	1	1
family	Puniceicoccaceae	415002	2	No	0.667	0.999
family	Pyrodictiaceae	2307	4	Yes	1	1
family	Rhizobiaceae	82115	60	No	0.967	0.998
family	Rhodanobacteraceae	1775411	17	No	0.889	0.999
family	Rhodobacteraceae	31989	195	No	0.903	0.987
family	Rhodobiaceae	119043	7	No	0.429	0.929
family	Rhodocyclaceae	75787	22	No	0.917	1
family	Rhodospirillaceae	41295	42	No	0.792	0.981
family	Rhodothermaceae	563843	3	Yes	1	1
family	Rickettsiaceae	775	29	Yes	1	1
family	Rikenellaceae	171550	17	No	0.8	0.993
family	Rivulariaceae	1185	5	No	0.6	0.996
family	Roseiflexaceae	1508635	2	Yes	1	1
family	Ruaniaceae	1331736	2	Yes	1	1
family	Rubritaleaceae	1648490	2	Yes	1	1
family	Rubrobacteraceae	84997	3	Yes	1	1
family	Ruminococcaceae	541000	82	No	0.523	0.98
family	Saccharospirillaceae	255527	3	Yes	1	1
family	Salinisphaeraceae	742031	2	Yes	1	1
family	Saprospiraceae	89374	3	Yes	1	1
family	Scytonemataceae	1182	3	No	0.5	0.999
family	Segniliparaceae	316606	2	Yes	1	1
family	Selenomonadaceae	1843491	25	Yes	1	1
family	Shewanellaceae	267890	24	Yes	1	1
family	Sinobacteraceae	568386	8	No	0.875	0.996
family	Solirubrobacteraceae	320599	2	Yes	1	1
family	Sphaerobacteraceae	85002	2	Yes	1	1
family	Sphingobacteriaceae	84566	66	Yes	1	1
family	Sphingomonadaceae	41297	91	No	0.805	0.997
family	Spirochaetaceae	137	42	Yes	1	0.999
family	Spiroplasmataceae	2131	14	No	0.824	1
family	Spirulinaceae	1890448	2	Yes	1	1
family	Spongiibacteraceae	1706375	7	Yes	1	1
family	Sporolactobacillaceae	186821	8	No	0.625	0.973
family	Sporomusaceae	1843490	11	Yes	1	1
family	Staphylococcaceae	90964	52	No	0.981	0.993
family	Streptococcaceae	1300	65	Yes	1	1
family	Streptomycetaceae	2062	127	No	0.977	0.998
family	Streptosporangiaceae	2004	14	No	0.929	0.996
family	Succinivibrionaceae	83763	11	Yes	1	1
family	Sulfolobaceae	118883	92	Yes	1	1
family	Sutterellaceae	995019	9	No	0.9	1
family	Synechococcaceae	1890426	52	No	0.327	0.972
family	Synergistaceae	649777	23	No	0.957	0.935
family	Syntrophaceae	213468	13	No	0.769	0.987
family	Syntrophobacteraceae	213465	4	No	0.75	0.993
family	Syntrophomonadaceae	68298	9	No	0.889	0.929
family	Thermaceae	188786	19	Yes	1	1
family	Thermoactinomycetaceae	186824	18	No	0.947	1
family	Thermoanaerobacteraceae	186814	25	No	0.444	0.832
family	Thermoanaerobacterales Family III. Incertae Sedis	543371	15	No	0.6	0.921
family	Thermococcaceae	2259	37	Yes	1	1
family	Thermodesulfobacteriaceae	188711	10	Yes	1	1
family	Thermodesulfobiaceae	227387	4	No	0.75	0.996
family	Thermofilaceae	114378	4	Yes	1	1
family	Thermogemmatisporaceae	768668	2	Yes	1	1
family	Thermomonosporaceae	2012	7	Yes	1	1
family	Thermoplasmataceae	46659	2	Yes	1	1
family	Thermoproteaceae	2267	31	Yes	1	1
family	Thermotogaceae	188709	19	No	0.947	1
family	Thiotrichaceae	135617	16	No	0.375	0.984
family	Tissierellaceae	1737406	2	No	0.5	0.488
family	Tolypothrichaceae	119859	3	No	0.333	0.993
family	Tsukamurellaceae	85028	2	Yes	1	1
family	Veillonellaceae	31977	25	Yes	1	1
family	Verrucomicrobia subdivision 3	134621	3	Yes	1	1
family	Verrucomicrobiaceae	203557	3	No	0.333	0.995
family	Vibrionaceae	641	66	Yes	1	1
family	Waddliaceae	92714	2	Yes	1	1
family	Williamsiaceae	182102	2	No	0.667	1
family	Xanthobacteraceae	335928	10	No	0.636	0.985
family	Xanthomonadaceae	32033	50	Yes	1	1
family	Yersiniaceae	1903411	46	No	0.938	0.999
genus	Acaryochloris	155977	2	Yes	1	1
genus	Acetivibrio	35829	2	No	0.5	0.927
genus	Acetobacter	434	14	No	0.786	0.951
genus	Acetobacterium	33951	3	Yes	1	1
genus	Acetomicrobium	49894	4	Yes	1	1
genus	Acholeplasma	2147	10	No	0.5	0.993
genus	Achromatium	44937	4	Yes	1	1
genus	Achromobacter	222	2	Yes	1	1
genus	Acidaminococcus	904	6	Yes	1	1
genus	Acidianus	12914	2	Yes	1	1
genus	Acidilobus	105850	5	Yes	1	1
genus	Acidimicrobium	53634	4	No	0.75	0.998
genus	Acidiphilium	522	2	Yes	1	1
genus	Acidiplasma	507753	5	Yes	1	1
genus	Acidipropionibacterium	1912215	3	Yes	1	1
genus	Acidithiobacillus	119977	18	No	0.947	1
genus	Acidobacterium	33973	2	No	0.667	1
genus	Acidocella	50709	2	Yes	1	1
genus	Acidovorax	12916	7	No	0.556	0.998
genus	Aciduliprofundum	379546	3	Yes	1	1
genus	Acinetobacter	469	42	No	0.929	0.91
genus	Actibacterium	1433986	2	Yes	1	1
genus	Actinobacillus	713	2	No	0.5	0.992
genus	Actinobaculum	76833	6	No	0.833	1
genus	Actinokineospora	39845	3	Yes	1	1
genus	Actinomadura	1988	5	No	0.833	1
genus	Actinomyces	1654	41	No	0.69	0.998
genus	Actinoplanes	1865	7	No	0.875	1
genus	Actinopolyspora	1849	3	Yes	1	1
genus	Actinotignum	1653174	4	Yes	1	1
genus	Aequorivita	153265	2	Yes	1	1
genus	Aerococcus	1375	5	Yes	1	1
genus	Aeromicrobium	2040	6	Yes	1	1
genus	Aeromonas	642	8	Yes	1	1
genus	Aeropyrum	56635	3	Yes	1	1
genus	Aestuariibacter	249523	2	No	0.5	0.996
genus	Aestuariivita	1608457	2	No	0.5	0.985
genus	Afipia	1033	6	No	0.714	0.998
genus	Agarivorans	261825	2	Yes	1	1
genus	Aggregatibacter	416916	2	Yes	1	1
genus	Agrobacterium	357	9	No	0.4	0.998
genus	Agromyces	33877	4	Yes	1	1
genus	Ahrensia	152180	4	No	0.75	0.985
genus	Akkermansia	239934	12	Yes	1	1
genus	Alcanivorax	59753	6	Yes	1	1
genus	Algibacter	261827	2	No	0.5	0.999
genus	Algoriphagus	246875	10	Yes	1	1
genus	Alicyclobacillus	29330	11	Yes	1	1
genus	Aliivibrio	511678	3	Yes	1	1
genus	Alishewanella	111142	2	Yes	1	1
genus	Alistipes	239759	13	No	0.714	0.999
genus	Alkaliphilus	114627	4	No	0.667	1
genus	Alloprevotella	1283313	3	No	0.667	1
genus	Alloscardovia	419014	2	Yes	1	1
genus	Altererythrobacter	361177	4	No	0.5	0.997
genus	Alteribacillus	1433300	3	No	0.667	1
genus	Alteromonas	226	15	No	0.938	1
genus	Aminobacter	31988	2	No	0.5	0.997
genus	Aminobacterium	81466	3	Yes	1	1
genus	Amphibacillus	29331	2	Yes	1	1
genus	Amphritea	515417	2	Yes	1	1
genus	Amycolatopsis	1813	8	No	0.875	0.999
genus	Anabaena	1163	4	No	0.5	0.997
genus	Anaerococcus	165779	8	No	0.889	1
genus	Anaerocolumna	1843210	2	No	0.667	1
genus	Anaeromyxobacter	161492	2	Yes	1	1
genus	Anaerophaga	177399	2	Yes	1	1
genus	Anaerostipes	207244	3	Yes	1	1
genus	Anaerotruncus	244127	4	No	0.5	0.989
genus	Anaerovibrio	82373	2	Yes	1	1
genus	Anaplasma	768	25	Yes	1	1
genus	Aneurinibacillus	55079	11	Yes	1	1
genus	Anoxybacillus	150247	2	No	0.5	0.997
genus	Aquabacterium	92793	2	Yes	1	1
genus	Aquimarina	290174	6	Yes	1	1
genus	Arcanobacterium	28263	4	No	0.6	0.993
genus	Archaeoglobus	2233	17	No	0.85	1
genus	Arcobacter	28196	8	Yes	1	1
genus	Arcticibacter	1288026	2	Yes	1	1
genus	Arenibacter	178469	6	Yes	1	1
genus	Arenimonas	490567	5	Yes	1	1
genus	Arsenicicoccus	267408	2	Yes	1	1
genus	Arsenophonus	637	3	Yes	1	1
genus	Arsukibacterium	336830	2	No	0.667	1
genus	Arthrobacter	1663	19	No	0.667	0.999
genus	Arthrospira	35823	8	Yes	1	1
genus	Asaia	91914	2	Yes	1	1
genus	Asticcacaulis	76890	5	Yes	1	1
genus	Atopobium	1380	19	No	0.655	0.998
genus	Aurantimonas	182269	2	No	0.667	1
genus	Aureimonas	414371	5	Yes	1	1
genus	Avibacterium	292486	4	Yes	1	1
genus	Azoarcus	12960	3	No	0.667	0.999
genus	Azorhizobium	6	2	Yes	1	1
genus	Azospirillum	191	6	No	0.667	0.927
genus	Bacillus	1386	150	No	0.653	0.979
genus	Bacteriovorax	146784	5	Yes	1	1
genus	Bacteroides	816	53	No	0.782	0.957
genus	Balneola	455358	2	Yes	1	1
genus	Barnesiella	397864	2	Yes	1	1
genus	Bartonella	773	60	Yes	1	1
genus	Basfia	697331	2	Yes	1	1
genus	Bdellovibrio	958	9	Yes	1	1
genus	Beggiatoa	1021	3	No	0.667	1
genus	Beijerinckia	532	2	Yes	1	1
genus	Bellilinea	475960	2	Yes	1	1
genus	Bhargavaea	941338	2	No	0.667	1
genus	Bibersteinia	476528	3	Yes	1	1
genus	Bifidobacterium	1678	32	No	0.865	1
genus	Blastococcus	38501	3	No	0.75	1
genus	Blastomonas	150203	2	Yes	1	1
genus	Blattabacterium	34098	8	Yes	1	1
genus	Blautia	572511	13	No	0.579	0.997
genus	Bordetella	517	9	No	0.818	1
genus	Borrelia	138	18	Yes	1	1
genus	Borreliella	64895	25	Yes	1	1
genus	Bosea	85413	8	No	0.778	0.996
genus	Brachybacterium	43668	5	Yes	1	1
genus	Brachyspira	29521	5	No	0.8	0.73
genus	Bradyrhizobium	374	19	Yes	1	1
genus	Brevibacillus	55080	24	No	0.923	1
genus	Brevibacterium	1696	7	Yes	1	1
genus	Brevundimonas	41275	10	Yes	1	1
genus	Brochothrix	2755	2	Yes	1	1
genus	Buchnera	32199	8	Yes	1	1
genus	Burkholderia	32008	7	No	0.714	0.999
genus	Butyricicoccus	580596	3	Yes	1	1
genus	Butyricimonas	574697	4	Yes	1	1
genus	Butyrivibrio	830	37	No	0.892	0.996
genus	Caballeronia	1827195	3	No	0.75	1
genus	Caldanaerobacter	249529	5	No	0.8	1
genus	Caldanaerobius	862261	2	Yes	1	1
genus	Caldicellulosiruptor	44000	9	Yes	1	1
genus	Caldisericum	693074	2	Yes	1	1
genus	Caldithrix	187144	2	Yes	1	1
genus	Caldivirga	76886	3	Yes	1	1
genus	Caloramator	44258	3	No	0.75	1
genus	Caloranaerobacter	171003	2	Yes	1	1
genus	Calothrix	1186	4	No	0.75	0.995
genus	Campylobacter	194	21	Yes	1	1
genus	Candidatus Arthromitus	49082	12	Yes	1	1
genus	Candidatus Atelocyanobacterium	1453359	2	Yes	1	1
genus	Candidatus Blochmannia	203804	5	Yes	1	1
genus	Candidatus Cardinium	273135	2	Yes	1	1
genus	Candidatus Cloacimonas	456826	2	Yes	1	0.999
genus	Candidatus Endolissoclinum	1263978	2	Yes	1	1
genus	Candidatus Entotheonella	93171	2	Yes	1	1
genus	Candidatus Izimaplasma	1912503	2	Yes	1	1
genus	Candidatus Kryptobacter	1855364	3	Yes	1	1
genus	Candidatus Kryptonium	1855365	16	Yes	1	1
genus	Candidatus Liberibacter	34019	19	Yes	1	1
genus	Candidatus Methanomethylicus	1915411	3	Yes	1	1
genus	Candidatus Methanomethylophilus	1291539	2	No	0.667	1
genus	Candidatus Methanoperedens	1392997	2	Yes	1	1
genus	Candidatus Methylomirabilis	1170227	2	Yes	1	1
genus	Candidatus Methylopumilus	1679002	2	No	0.5	0.997
genus	Candidatus Nitrosoarchaeum	1007082	3	Yes	1	1
genus	Candidatus Nitrosocosmicus	1826864	2	Yes	1	1
genus	Candidatus Nitrosopelagicus	1593364	5	Yes	1	1
genus	Candidatus Nitrosotenuis	1825023	2	Yes	1	1
genus	Candidatus Paracaedibacter	1521255	2	No	0.667	1
genus	Candidatus Pelagibacter	198251	11	Yes	1	1
genus	Candidatus Peribacter	1803399	5	Yes	1	1
genus	Candidatus Photodesmus	1076727	2	Yes	1	1
genus	Candidatus Phytoplasma	33926	10	Yes	1	1
genus	Candidatus Portiera	235572	3	Yes	1	1
genus	Candidatus Protochlamydia	282132	2	No	0.667	1
genus	Candidatus Riesia	401618	2	Yes	1	1
genus	Candidatus Syntrophoarchaeum	1912923	2	Yes	1	1
genus	Candidatus Thiodiazotropha	1913444	5	Yes	1	1
genus	Capnocytophaga	1016	17	Yes	1	1
genus	Carboxydothermus	129957	2	Yes	1	1
genus	Cardiobacterium	2717	2	Yes	1	1
genus	Carnobacterium	2747	11	No	0.786	1
genus	Catenibacterium	135858	2	Yes	1	1
genus	Catenovulum	1172191	3	No	0.75	1
genus	Caulobacter	75	4	Yes	1	1
genus	Celeribacter	875170	2	Yes	1	1
genus	Cellulomonas	1707	14	No	0.867	0.996
genus	Cellulophaga	104264	4	No	0.75	0.998
genus	Cellulosilyticum	698776	2	Yes	1	1
genus	Cellvibrio	10	4	Yes	1	1
genus	Chelativorans	449972	2	Yes	1	1
genus	Chitinilyticum	551208	2	Yes	1	1
genus	Chitinophaga	79328	12	Yes	1	1
genus	Chlamydia	810	79	No	0.975	1
genus	Chlorobaculum	256319	2	Yes	1	1
genus	Chlorobium	1091	7	No	0.667	1
genus	Chloroflexus	1107	5	Yes	1	1
genus	Chlorogloeopsis	1123	2	Yes	1	1
genus	Chondromyces	50	2	Yes	1	1
genus	Chromobacterium	535	4	Yes	1	1
genus	Chromohalobacter	42054	2	Yes	1	1
genus	Chryseobacterium	59732	33	No	0.971	1
genus	Chthonomonas	1077265	4	Yes	1	1
genus	Citreicella	282682	2	No	0.5	1
genus	Citrobacter	544	2	Yes	1	1
genus	Citromicrobium	72173	2	Yes	1	1
genus	Cloacibacillus	508459	2	No	0.667	1
genus	Clostridioides	1870884	4	No	0.75	0.846
genus	Clostridium	1485	118	No	0.462	0.862
genus	Cohnella	329857	4	Yes	1	1
genus	Collinsella	102106	8	Yes	1	1
genus	Colwellia	28228	5	Yes	1	1
genus	Comamonas	283	7	No	0.625	0.999
genus	Commensalibacter	1079922	2	Yes	1	1
genus	Conchiformibius	334107	2	Yes	1	1
genus	Conexibacter	191494	2	No	0.5	0.999
genus	Coprobacillus	100883	3	No	0.333	0.979
genus	Coprococcus	33042	7	No	0.571	0.975
genus	Coprothermobacter	68335	3	Yes	1	1
genus	Coraliomargarita	442430	2	Yes	1	0.999
genus	Corynebacterium	1716	130	No	0.985	0.998
genus	Coxiella	776	5	Yes	1	0.999
genus	Crocinitomix	246873	3	Yes	1	1
genus	Crocosphaera	263510	6	Yes	1	1
genus	Cryptobacterium	84162	2	No	0.5	0.999
genus	Cupriavidus	106589	4	Yes	1	1
genus	Curtobacterium	2034	4	Yes	1	1
genus	Curvibacter	281915	2	No	0.5	0.992
genus	Cutibacterium	1912216	7	No	0.875	1
genus	Cyanobacterium	102234	3	No	0.667	1
genus	Cyanobium	167375	2	No	0.667	1
genus	Cyanothece	43988	7	No	0.429	0.988
genus	Cyclobacterium	68288	3	Yes	1	1
genus	Cycloclasticus	34067	2	Yes	1	1
genus	Cylindrospermopsis	77021	6	No	0.857	1
genus	Cytophaga	978	2	Yes	1	1
genus	Dechloromonas	73029	2	Yes	1	1
genus	Dehalococcoides	61434	30	No	0.9	0.999
genus	Dehalogenimonas	670486	4	Yes	1	1
genus	Deinococcus	1298	21	Yes	1	1
genus	Denitrobacterium	79603	2	Yes	1	1
genus	Dermacoccus	57495	2	Yes	1	1
genus	Desulfatibacillum	218207	2	Yes	1	1
genus	Desulfitibacter	293136	2	Yes	1	1
genus	Desulfitobacterium	36853	6	Yes	1	1
genus	Desulfobacca	60892	2	Yes	1	1
genus	Desulfobacter	2289	3	Yes	1	1
genus	Desulfobacula	28222	4	Yes	1	1
genus	Desulfobulbus	893	6	Yes	1	1
genus	Desulfococcus	896	2	No	0.5	0.995
genus	Desulfomicrobium	898	2	Yes	1	1
genus	Desulfonatronovibrio	53244	2	Yes	1	1
genus	Desulfonatronum	66848	3	Yes	1	1
genus	Desulfonauticus	206664	3	Yes	1	1
genus	Desulfosarcina	2299	2	No	0.5	0.998
genus	Desulfosporosinus	79206	8	Yes	1	1
genus	Desulfotomaculum	1562	11	No	0.786	0.999
genus	Desulfovibrio	872	36	No	0.8	0.999
genus	Desulfurobacterium	64159	3	No	0.75	1
genus	Desulfurococcus	2273	5	Yes	1	1
genus	Desulfuromonas	890	4	No	0.5	0.698
genus	Devosia	46913	11	Yes	1	1
genus	Dialister	39948	7	No	0.875	1
genus	Dickeya	204037	3	Yes	1	1
genus	Dictyoglomus	13	2	Yes	1	1
genus	Dietzia	37914	3	Yes	1	1
genus	Dokdonia	326319	2	Yes	1	1
genus	Domibacillus	1433999	3	Yes	1	1
genus	Dorea	189330	5	No	0.8	1
genus	Draconibacterium	1471399	3	Yes	1	1
genus	Dyadobacter	120831	4	Yes	1	1
genus	Dyella	231454	3	No	0.667	0.999
genus	Dysgonomonas	156973	5	No	0.833	1
genus	Echinicola	390846	2	Yes	1	1
genus	Ectothiorhodospira	1051	2	Yes	1	1
genus	Eggerthella	84111	5	No	0.5	0.999
genus	Ehrlichia	943	6	Yes	1	1
genus	Endozoicomonas	305899	4	Yes	1	1
genus	Enorma	1472762	2	Yes	1	1
genus	Ensifer	106591	3	No	0.667	0.999
genus	Enterobacter	547	3	No	0.4	0.997
genus	Enterococcus	1350	27	No	0.9	1
genus	Enterorhabdus	580024	2	Yes	1	1
genus	Enterovibrio	188143	2	Yes	1	1
genus	Entomoplasma	46238	2	Yes	1	1
genus	Epulopiscium	2383	5	Yes	1	1
genus	Erwinia	551	10	No	0.909	1
genus	Erysipelatoclostridium	1505663	6	No	0.5	0.994
genus	Erysipelothrix	1647	3	Yes	1	1
genus	Erythrobacter	1041	12	No	0.55	0.999
genus	Escherichia	561	7	No	0.667	0.999
genus	Eubacterium	1730	29	No	0.171	0.904
genus	Exiguobacterium	33986	9	Yes	1	1
genus	Fabibacter	446458	3	No	0.75	1
genus	Facklamia	66831	4	No	0.667	1
genus	Faecalibacterium	216851	3	No	0.667	0.95
genus	Faecalibaculum	1729679	2	Yes	1	1
genus	Faecalitalea	1573534	2	Yes	1	1
genus	Ferrimicrobium	121038	2	Yes	1	1
genus	Ferrimonas	44011	4	Yes	1	1
genus	Ferrovum	416212	2	Yes	1	1
genus	Fervidobacterium	2422	3	Yes	1	1
genus	Fibrobacter	832	12	Yes	1	0.999
genus	Fictibacillus	1329200	2	No	0.667	1
genus	Fischerella	1190	8	No	0.8	1
genus	Flammeovirga	59739	2	Yes	1	1
genus	Flavihumibacter	1004301	4	Yes	1	1
genus	Flavisolibacter	398041	2	Yes	1	1
genus	Flavobacterium	237	38	No	0.947	0.995
genus	Fluoribacter	461	2	Yes	1	1
genus	Fluviicola	332102	4	Yes	1	1
genus	Formosa	225842	2	Yes	1	1
genus	Francisella	262	52	No	0.981	1
genus	Frankia	1854	9	No	0.889	0.985
genus	Frateuria	70411	2	No	0.5	0.998
genus	Fructobacillus	559173	7	Yes	1	1
genus	Fuchsiella	1242734	3	Yes	1	1
genus	Fusobacterium	848	18	No	0.947	1
genus	Gallibacterium	155493	10	Yes	1	1
genus	Gardnerella	2701	5	Yes	1	1
genus	Geitlerinema	63132	4	No	0.6	0.984
genus	Gemella	1378	3	Yes	1	1
genus	Geminocystis	669357	2	Yes	1	1
genus	Gemmatimonas	173479	3	No	0.75	1
genus	Gemmobacter	204456	2	No	0.5	0.998
genus	Geoalkalibacter	392332	2	Yes	1	1
genus	Geobacillus	129337	7	Yes	1	1
genus	Geobacter	28231	8	No	0.889	1
genus	Geodermatophilus	1860	2	No	0.5	0.998
genus	Geoglobus	190818	2	Yes	1	1
genus	Gilliamella	1193503	17	Yes	1	1
genus	Gillisia	244698	3	Yes	1	1
genus	Gilvimarinus	940550	3	Yes	1	1
genus	Glaciecola	89404	7	No	0.857	0.998
genus	Gloeobacter	33071	2	Yes	1	1
genus	Gloeocapsa	102231	2	No	0.5	0.969
genus	Gluconobacter	441	3	Yes	1	1
genus	Glutamicibacter	1742989	2	Yes	1	1
genus	Glycomyces	58113	3	Yes	1	1
genus	Gordonia	2053	19	No	0.947	1
genus	Gorillibacterium	1689250	2	Yes	1	1
genus	Gottschalkia	1505664	2	Yes	1	1
genus	Gracilibacillus	74385	5	Yes	1	1
genus	Gramella	292691	4	Yes	1	1
genus	Granulicatella	117563	2	Yes	1	1
genus	Granulicella	940557	3	No	0.75	0.999
genus	Grimontia	246861	2	Yes	1	1
genus	Haemophilus	724	22	No	0.545	0.998
genus	Hahella	158481	2	Yes	1	1
genus	Haladaptatus	367188	2	Yes	1	1
genus	Halanaerobium	2330	7	Yes	1	1
genus	Haloarcula	2237	4	Yes	1	1
genus	Halobacillus	45667	5	No	0.833	1
genus	Halobacterium	2239	3	Yes	1	1
genus	Halobiforma	203193	2	Yes	1	1
genus	Halococcus	2249	7	Yes	1	1
genus	Halocynthiibacter	1579315	2	Yes	1	1
genus	Halodesulfovibrio	1912771	4	No	0.8	1
genus	Haloferax	2251	5	Yes	1	1
genus	Halogeometricum	60846	2	Yes	1	1
genus	Halolamina	1075397	2	Yes	1	1
genus	Halomonas	2745	21	No	0.955	1
genus	Halopiger	387342	4	No	0.429	0.999
genus	Haloquadratum	293431	5	Yes	1	1
genus	Halorhabdus	146825	2	Yes	1	1
genus	Halorubrum	56688	10	No	0.909	1
genus	Halostagnicola	353799	2	Yes	1	1
genus	Haloterrigena	121871	2	No	0.5	0.998
genus	Halothermothrix	32636	2	Yes	1	1
genus	Halothiobacillus	109262	2	Yes	1	1
genus	Helcococcus	31983	2	Yes	1	1
genus	Helicobacter	209	31	No	0.969	1
genus	Heliobacterium	2697	2	No	0.5	0.473
genus	Herbaspirillum	963	7	No	0.857	1
genus	Herminiimonas	303379	2	No	0.5	0.997
genus	Herpetosiphon	64	2	Yes	1	1
genus	Hippea	84404	4	Yes	1	1
genus	Hirschia	2723	2	Yes	1	1
genus	Hoeflea	274591	4	No	0.75	0.986
genus	Holdemania	61170	3	Yes	1	1
genus	Holospora	44747	2	Yes	1	1
genus	Hungatella	1649459	2	No	0.5	0.999
genus	Hydrogenobacter	939	2	Yes	1	1
genus	Hydrogenophaga	47420	2	Yes	1	1
genus	Hydrogenovibrio	28884	2	Yes	1	1
genus	Hydrotalea	1004300	6	Yes	1	1
genus	Hymenobacter	89966	8	Yes	1	1
genus	Hyphomicrobium	81	5	Yes	1	1
genus	Hyphomonas	85	9	Yes	1	1
genus	Ideonella	36862	2	No	0.5	0.997
genus	Idiomarina	135575	15	Yes	1	1
genus	Ignicoccus	54258	2	Yes	1	1
genus	Ilumatobacter	682522	2	Yes	1	1
genus	Intestinimonas	1392389	2	Yes	1	1
genus	Intrasporangium	53357	3	No	0.375	0.999
genus	Janibacter	53457	3	No	0.667	0.998
genus	Jannaschia	188905	5	No	0.8	1
genus	Janthinobacterium	29580	5	No	0.4	0.974
genus	Jeotgalibacillus	157226	3	Yes	1	1
genus	Jeotgalicoccus	227979	4	Yes	1	1
genus	Jiangella	281472	3	Yes	1	1
genus	Jonesia	43673	2	Yes	1	1
genus	Jonquetella	428711	2	Yes	1	1
genus	Kaistia	166953	2	Yes	1	1
genus	Kallipyga	1472763	2	Yes	1	1
genus	Kamptonema	1501433	2	Yes	1	1
genus	Kandleria	1279388	5	Yes	1	1
genus	Kangiella	261963	2	Yes	1	1
genus	Kiloniella	454159	3	Yes	1	1
genus	Kinetoplastibacterium	33055	5	Yes	1	1
genus	Kingella	32257	3	No	0.6	1
genus	Kitasatospora	2063	6	No	0.545	0.999
genus	Klebsiella	570	5	No	0.5	0.91
genus	Kluyvera	579	3	No	0.667	0.997
genus	Knoellia	136099	5	No	0.833	1
genus	Kocuria	57493	9	No	0.889	1
genus	Komagataeibacter	1434011	3	Yes	1	1
genus	Kordia	221065	3	Yes	1	1
genus	Kosmotoga	651456	2	Yes	1	1
genus	Kribbella	182639	2	Yes	1	1
genus	Ktedonobacter	363276	6	Yes	1	1
genus	Kurthia	1649	4	Yes	1	1
genus	Kutzneria	43356	2	Yes	1	1
genus	Labilibacter	1849718	2	No	0.5	1
genus	Labrenzia	478070	4	Yes	1	1
genus	Lachnoanaerobaculum	1164882	2	Yes	1	1
genus	Lachnoclostridium	1506553	22	No	0.452	0.981
genus	Lacinutrix	291183	5	No	0.8	1
genus	Lactobacillus	1578	245	No	0.71	0.988
genus	Lactococcus	1357	3	Yes	1	1
genus	Lawsonella	1847725	2	Yes	1	1
genus	Lawsonia	41707	3	Yes	1	1
genus	Leadbetterella	319458	2	Yes	1	1
genus	Leeuwenhoekiella	283735	4	Yes	1	1
genus	Legionella	445	78	No	0.963	1
genus	Leifsonia	110932	9	No	0.5	0.992
genus	Leisingera	191028	3	Yes	1	1
genus	Lentibacillus	175304	2	Yes	1	1
genus	Lentzea	165301	2	No	0.667	1
genus	Leptolinea	475966	2	Yes	1	1
genus	Leptolyngbya	47251	9	No	0.364	0.978
genus	Leptonema	32205	2	Yes	1	1
genus	Leptospira	171	24	Yes	1	1
genus	Leptospirillum	179	10	No	0.9	0.909
genus	Leptotrichia	32067	6	Yes	1	1
genus	Leucobacter	55968	8	Yes	1	1
genus	Leuconostoc	1243	16	Yes	1	1
genus	Lewinella	70994	4	Yes	1	1
genus	Limnohabitans	665874	2	Yes	1	1
genus	Limnothrix	132605	3	No	0.667	0.977
genus	Listeria	1637	21	Yes	1	1
genus	Loktanella	245186	7	No	0.625	0.999
genus	Luteibacter	242605	2	No	0.667	1
genus	Luteimonas	83614	5	No	0.833	1
genus	Luteipulveratus	745364	2	Yes	1	1
genus	Lysinibacillus	400634	9	No	0.643	0.999
genus	Lysobacter	68	12	Yes	1	1
genus	Magnetospirillum	13134	3	No	0.75	1
genus	Mangrovimonas	1211036	4	No	0.5	0.996
genus	Maribacter	252356	9	No	0.889	1
genus	Marinimicrobium	359337	2	Yes	1	1
genus	Marinitoga	160798	2	Yes	1	1
genus	Marinobacter	2742	16	Yes	1	1
genus	Marinobacterium	48075	5	No	0.6	0.998
genus	Marinococcus	1370	2	Yes	1	1
genus	Marinomonas	28253	7	Yes	1	1
genus	Marinospirillum	64968	3	Yes	1	1
genus	Marivirga	869806	2	No	0.5	0.992
genus	Marmoricola	86795	3	Yes	1	1
genus	Martelella	293088	3	Yes	1	1
genus	Massilia	149698	8	No	0.875	1
genus	Megamonas	158846	2	Yes	1	1
genus	Megasphaera	906	7	No	0.875	1
genus	Meiothermus	65551	6	Yes	1	1
genus	Melioribacter	1134403	3	Yes	1	0.999
genus	Mesoflavibacter	444051	2	No	0.5	0.976
genus	Mesorhizobium	68287	12	No	0.769	1
genus	Metallosphaera	41980	10	Yes	1	1
genus	Methanobacterium	2160	13	Yes	1	1
genus	Methanobrevibacter	2172	13	Yes	1	1
genus	Methanocaldococcus	196118	8	Yes	1	1
genus	Methanocella	570266	3	Yes	1	1
genus	Methanococcoides	2225	5	No	0.8	0.999
genus	Methanococcus	2184	6	No	0.833	1
genus	Methanocorpusculum	2192	2	Yes	1	1
genus	Methanoculleus	45989	15	No	0.867	0.993
genus	Methanofollis	81416	2	Yes	1	1
genus	Methanohalophilus	2175	7	Yes	1	1
genus	Methanolacinia	230355	2	Yes	1	1
genus	Methanolobus	2220	5	Yes	1	1
genus	Methanomassiliicoccus	1080709	2	Yes	1	1
genus	Methanoregula	395331	2	Yes	1	1
genus	Methanosaeta	2222	5	Yes	1	1
genus	Methanosarcina	2207	51	Yes	1	1
genus	Methanosphaera	2316	2	Yes	1	1
genus	Methanothermobacter	145260	4	Yes	1	1
genus	Methanothermococcus	155862	3	No	0.667	0.999
genus	Methanotorris	196119	2	Yes	1	1
genus	Methylacidiphilum	511745	3	Yes	1	1
genus	Methylibium	316612	2	No	0.5	0.999
genus	Methylobacillus	404	2	Yes	1	1
genus	Methylobacter	429	3	Yes	1	1
genus	Methylobacterium	407	14	No	0.867	0.999
genus	Methylocapsa	184923	2	Yes	1	1
genus	Methylocystis	133	3	Yes	1	1
genus	Methylomicrobium	39773	3	No	0.667	0.999
genus	Methylomonas	416	3	Yes	1	1
genus	Methylophaga	40222	7	Yes	1	1
genus	Methylophilus	16	3	Yes	1	1
genus	Methylopila	61653	2	Yes	1	1
genus	Methylosarcina	160800	2	No	0.667	1
genus	Methylosinus	425	2	Yes	1	1
genus	Methylotenera	359407	4	No	0.571	0.999
genus	Methyloversatilis	378210	3	Yes	1	1
genus	Microbacterium	33882	34	Yes	1	1
genus	Microbispora	2005	2	Yes	1	1
genus	Microbulbifer	48073	2	Yes	1	1
genus	Microcoleus	44471	2	No	0.5	0.983
genus	Microcystis	1125	21	Yes	1	1
genus	Micromonospora	1873	3	Yes	1	1
genus	Microvirga	186650	4	Yes	1	1
genus	Mitsuokella	52225	2	Yes	1	1
genus	Mobilicoccus	984996	2	Yes	1	1
genus	Mobiluncus	2050	8	Yes	1	1
genus	Modestobacter	88138	3	No	0.75	1
genus	Moorea	1155738	3	Yes	1	1
genus	Moorella	44260	2	Yes	1	1
genus	Moraxella	475	54	No	0.926	1
genus	Morganella	581	3	Yes	1	1
genus	Moritella	58050	2	Yes	1	1
genus	Mucilaginibacter	423349	12	Yes	1	1
genus	Muricauda	111500	6	No	0.833	1
genus	Mycobacterium	1763	61	Yes	1	1
genus	Mycoplasma	2093	6	No	0.667	0.986
genus	Myroides	76831	18	Yes	1	1
genus	Myxococcus	32	3	Yes	1	1
genus	Nakamurella	53460	2	Yes	1	1
genus	Natrialba	63742	3	Yes	1	1
genus	Natrinema	88723	3	Yes	1	1
genus	Natronococcus	29287	3	Yes	1	1
genus	Natronomonas	63743	2	Yes	1	1
genus	Natronorubrum	134813	3	Yes	1	1
genus	Neisseria	482	12	No	0.786	0.999
genus	Neorickettsia	33993	4	Yes	1	1
genus	Neptuniibacter	459520	2	Yes	1	1
genus	Neptunomonas	75687	5	Yes	1	1
genus	Nesiotobacter	500577	2	Yes	1	1
genus	Nesterenkonia	57494	4	Yes	1	1
genus	Nevskia	64001	2	Yes	1	1
genus	Niabella	379899	5	Yes	1	1
genus	Niastella	354354	2	Yes	1	1
genus	Nitratireductor	245876	4	No	0.75	1
genus	Nitrincola	267849	3	Yes	1	1
genus	Nitrobacter	911	2	Yes	1	1
genus	Nitrosococcus	1227	3	Yes	1	1
genus	Nitrosomonas	914	19	Yes	1	1
genus	Nitrosopumilus	338191	11	Yes	1	0.999
genus	Nitrososphaera	497726	3	Yes	1	1
genus	Nitrosospira	35798	6	No	0.857	1
genus	Nitrospina	35800	6	Yes	1	1
genus	Nitrospira	1234	4	Yes	1	1
genus	Nocardia	1817	30	No	0.935	0.999
genus	Nocardioides	1839	18	No	0.947	1
genus	Nocardiopsis	2013	15	No	0.882	1
genus	Nonlabens	363408	6	Yes	1	1
genus	Nonomuraea	83681	3	Yes	1	1
genus	Nostoc	1177	7	No	0.556	0.998
genus	Noviherbaspirillum	1344552	2	No	0.667	1
genus	Novosphingobium	165696	17	No	0.941	0.999
genus	Oceanicaulis	153232	3	Yes	1	1
genus	Oceanicola	252301	4	No	0.25	0.98
genus	Oceanobacillus	182709	6	No	0.833	1
genus	Oceanospirillum	965	3	Yes	1	1
genus	Ochrobactrum	528	4	No	0.8	1
genus	Octadecabacter	53945	3	Yes	1	1
genus	Odoribacter	283168	6	No	0.857	1
genus	Oenococcus	46254	51	Yes	1	1
genus	Oligella	90243	4	Yes	1	1
genus	Olsenella	133925	10	No	0.9	0.999
genus	Oribacterium	265975	8	Yes	1	1
genus	Orientia	69474	9	Yes	1	1
genus	Ornithinibacillus	484508	3	No	0.75	1
genus	Oscillatoria	1158	3	No	0.5	0.997
genus	Oscillibacter	459786	6	Yes	1	1
genus	Ottowia	219181	2	Yes	1	1
genus	Oxalobacter	846	2	Yes	1	1
genus	Paenibacillus	44249	80	No	0.87	0.999
genus	Paenisporosarcina	651660	3	No	0.75	1
genus	Palaeococcus	83867	2	No	0.5	0.993
genus	Paludibacter	346096	3	Yes	1	1
genus	Pantoea	53335	8	No	0.75	0.999
genus	Parabacteroides	375288	5	Yes	1	1
genus	Paraburkholderia	1822464	8	No	0.75	0.999
genus	Parachlamydia	83551	2	No	0.5	0.999
genus	Paracoccus	265	12	Yes	1	1
genus	Parageobacillus	1906945	7	Yes	1	1
genus	Paraglaciecola	1621534	8	No	0.727	1
genus	Paraprevotella	577309	2	Yes	1	1
genus	Parasutterella	577310	2	Yes	1	1
genus	Parvularcula	208215	2	Yes	1	1
genus	Pasteurella	745	2	No	0.5	0.996
genus	Patulibacter	361607	3	Yes	1	1
genus	Pediococcus	1253	9	Yes	1	1
genus	Pedobacter	84567	31	No	0.806	0.999
genus	Pelobacter	18	3	No	0.333	0.996
genus	Pelodictyon	1099	2	No	0.5	0.999
genus	Pelosinus	365348	2	Yes	1	1
genus	Peptoanaerobacter	1913599	2	Yes	1	1
genus	Peptoclostridium	1481960	2	Yes	1	1
genus	Peptoniphilus	162289	13	No	0.929	1
genus	Peptostreptococcus	1257	3	Yes	1	1
genus	Persephonella	182899	2	Yes	1	1
genus	Petrotoga	28236	2	Yes	1	1
genus	Phaeobacter	302485	3	No	0.333	0.995
genus	Phascolarctobacterium	33024	4	Yes	1	1
genus	Phenylobacterium	20	3	Yes	1	1
genus	Phormidesmis	1005722	3	No	0.667	0.977
genus	Phormidium	1198	2	No	0.5	0.969
genus	Photobacterium	657	14	No	0.929	0.999
genus	Phycicoccus	367298	4	No	0.75	0.999
genus	Phyllobacterium	28100	2	Yes	1	1
genus	Pirellula	123	2	No	0.5	0.997
genus	Piscirickettsia	1237	25	Yes	1	1
genus	Planctopirus	1649480	2	Yes	1	1
genus	Planktothrix	54304	3	Yes	1	1
genus	Planococcus	1372	3	No	0.75	1
genus	Pleomorphomonas	261933	2	Yes	1	1
genus	Pleurocapsa	44474	2	No	0.5	0.99
genus	Polaribacter	52959	7	No	0.571	0.978
genus	Polaromonas	52972	3	Yes	1	1
genus	Polynucleobacter	44013	4	Yes	1	1
genus	Pontibacillus	289201	6	Yes	1	1
genus	Pontibacter	323449	7	Yes	1	1
genus	Porphyrobacter	1111	5	No	0.8	0.999
genus	Porphyromonas	836	16	Yes	1	1
genus	Pragia	82984	2	Yes	1	1
genus	Prevotella	838	84	No	0.952	0.999
genus	Prochlorococcus	1218	51	Yes	1	1
genus	Prochloron	1214	3	Yes	1	1
genus	Propionibacterium	1743	3	No	0.5	0.999
genus	Proteiniclasticum	1155385	2	Yes	1	1
genus	Proteiniphilum	294702	3	No	0.667	0.999
genus	Providencia	586	3	Yes	1	1
genus	Pseudanabaena	1152	4	No	0.8	1
genus	Pseudarthrobacter	1742993	4	No	0.8	1
genus	Pseudoalteromonas	53246	28	No	0.929	0.998
genus	Pseudobacteroides	1486726	2	Yes	1	1
genus	Pseudobutyrivibrio	46205	8	No	0.889	1
genus	Pseudoclavibacter	255204	2	No	0.5	0.984
genus	Pseudomonas	286	41	No	0.932	1
genus	Pseudonocardia	1847	7	Yes	1	1
genus	Pseudooceanicola	1679449	3	Yes	1	1
genus	Pseudorhodobacter	238783	5	No	0.8	1
genus	Pseudorhodoferax	747294	2	Yes	1	1
genus	Pseudothermotoga	1643951	4	No	0.571	1
genus	Pseudovibrio	258255	4	Yes	1	1
genus	Pseudoxanthomonas	83618	6	No	0.5	0.997
genus	Psychrobacter	497	9	Yes	1	1
genus	Psychroflexus	83612	4	Yes	1	1
genus	Psychromonas	67572	6	Yes	1	1
genus	Psychroserpens	49277	5	Yes	1	1
genus	Pusillimonas	305976	2	No	0.667	1
genus	Pyrobaculum	2276	8	Yes	1	1
genus	Pyrococcus	2260	8	No	0.889	1
genus	Pyrodictium	2308	2	Yes	1	1
genus	Ralstonia	48736	5	No	0.8	1
genus	Ramlibacter	174951	2	Yes	1	1
genus	Rathayibacter	33886	3	Yes	1	1
genus	Rheinheimera	67575	7	No	0.636	0.999
genus	Rhizobacter	212743	3	No	0.75	1
genus	Rhizobium	379	19	No	0.533	0.998
genus	Rhodanobacter	75309	4	No	0.8	1
genus	Rhodobacter	1060	8	No	0.444	0.991
genus	Rhodococcus	1827	13	Yes	1	1
genus	Rhodoferax	28065	2	Yes	1	1
genus	Rhodonellum	336827	3	Yes	1	1
genus	Rhodopirellula	265488	10	No	0.909	1
genus	Rhodopseudomonas	1073	8	Yes	1	1
genus	Rhodospirillum	1081	3	No	0.333	0.906
genus	Rhodovulum	34008	2	No	0.5	0.899
genus	Richelia	98443	3	Yes	1	1
genus	Rickettsia	780	19	Yes	1	1
genus	Rickettsiella	59195	3	Yes	1	1
genus	Riemerella	34084	2	Yes	1	1
genus	Robiginitalea	252306	2	Yes	1	1
genus	Roseburia	841	7	No	0.625	0.981
genus	Roseiflexus	120961	2	Yes	1	1
genus	Roseivirga	290180	5	No	0.8	1
genus	Roseivivax	93682	3	Yes	1	1
genus	Roseobacter	2433	6	No	0.333	0.99
genus	Roseomonas	125216	3	Yes	1	1
genus	Roseovarius	74030	5	No	0.833	1
genus	Rothia	32207	3	Yes	1	1
genus	Rubellimicrobium	295418	2	Yes	1	1
genus	Rubritalea	361050	2	Yes	1	1
genus	Rubrobacter	42255	3	Yes	1	1
genus	Ruegeria	97050	5	No	0.8	0.999
genus	Rufibacter	1379908	3	Yes	1	1
genus	Ruminiclostridium	1508657	16	No	0.526	0.986
genus	Ruminobacter	866	2	Yes	1	1
genus	Ruminococcus	1263	34	No	0.618	0.975
genus	Runella	105	3	Yes	1	1
genus	Saccharibacillus	456492	2	Yes	1	1
genus	Saccharibacter	231052	2	No	0.667	1
genus	Saccharicrinis	1618113	2	Yes	1	1
genus	Saccharomonospora	1851	9	Yes	1	1
genus	Saccharopolyspora	1835	3	Yes	1	1
genus	Saccharothrix	2071	4	No	0.75	0.915
genus	Salibacterium	1884429	2	Yes	1	1
genus	Salimicrobium	351195	2	Yes	1	1
genus	Salinicoccus	45669	6	Yes	1	1
genus	Salinimicrobium	561367	3	Yes	1	1
genus	Salinisphaera	180541	2	Yes	1	1
genus	Salinispora	168694	2	Yes	1	1
genus	Salinivibrio	51366	10	Yes	1	1
genus	Sandarakinorhabdus	362865	2	Yes	1	1
genus	Sanguibacteroides	1635148	2	Yes	1	1
genus	Saprospira	1007	2	Yes	1	1
genus	Scardovia	196081	2	Yes	1	1
genus	Scytonema	1203	3	No	0.5	0.999
genus	Sedimenticola	349742	2	Yes	1	1
genus	Sediminibacterium	504481	2	Yes	1	1
genus	Segniliparus	286801	2	Yes	1	1
genus	Selenomonas	970	16	No	0.842	1
genus	Serinicoccus	265976	2	Yes	1	1
genus	Serratia	613	7	No	0.75	0.994
genus	Sharpea	519427	4	Yes	1	1
genus	Shewanella	22	24	Yes	1	1
genus	Shigella	620	2	No	0.5	0.999
genus	Shimia	573139	2	Yes	1	1
genus	Sideroxydans	314343	2	Yes	1	1
genus	Simiduia	447467	2	Yes	1	1
genus	Sinorhizobium	28105	4	No	0.8	1
genus	Skermanella	204447	2	Yes	1	1
genus	Slackia	84108	3	Yes	1	1
genus	Smithella	182623	5	Yes	1	1
genus	Sodalis	84565	2	No	0.667	1
genus	Solimonas	413435	2	Yes	1	1
genus	Solirubrobacter	207599	2	Yes	1	1
genus	Solobacterium	123375	2	Yes	1	1
genus	Sphaerochaeta	399320	4	Yes	1	0.999
genus	Sphingobacterium	28453	15	No	0.933	1
genus	Sphingobium	165695	13	Yes	1	1
genus	Sphingomonas	13687	34	No	0.912	0.998
genus	Sphingopyxis	165697	10	No	0.8	0.997
genus	Spiribacter	1335745	2	Yes	1	1
genus	Spirochaeta	146	7	No	0.7	1
genus	Spiroplasma	2132	14	No	0.824	1
genus	Spirosoma	107	7	Yes	1	1
genus	Spirulina	1154	2	Yes	1	1
genus	Spongiibacter	630749	3	No	0.75	1
genus	Sporolactobacillus	2077	3	Yes	1	1
genus	Sporosarcina	1569	5	No	0.8	0.998
genus	Staphylococcus	1279	39	No	0.974	0.991
genus	Staphylothermus	2279	2	Yes	1	1
genus	Stenotrophomonas	40323	10	No	0.9	1
genus	Streptacidiphilus	228398	5	Yes	1	1
genus	Streptobacillus	34104	5	Yes	1	1
genus	Streptococcus	1301	61	Yes	1	1
genus	Streptomyces	1883	115	No	0.931	0.998
genus	Streptosporangium	2000	2	Yes	1	1
genus	Subdoligranulum	292632	2	No	0.5	0.925
genus	Succinatimonas	674963	2	No	0.5	0.999
genus	Succinivibrio	83770	4	No	0.8	1
genus	Sulfitobacter	60136	9	No	0.727	1
genus	Sulfolobus	2284	80	No	0.87	0.999
genus	Sulfuricurvum	286130	11	No	0.909	0.999
genus	Sulfurihydrogenibium	212790	3	Yes	1	1
genus	Sulfurimonas	202746	15	Yes	1	1
genus	Sulfurospirillum	57665	8	Yes	1	1
genus	Sulfurovum	265570	5	Yes	1	1
genus	Sutterella	40544	6	Yes	1	1
genus	Synechococcus	1129	47	No	0.362	0.973
genus	Synechocystis	1142	9	No	0.889	0.993
genus	Synergistes	2753	3	No	0.4	0.504
genus	Syntrophobacter	29526	2	No	0.5	0.985
genus	Syntrophomonas	862	6	Yes	1	1
genus	Syntrophus	43773	3	Yes	1	0.999
genus	Taylorella	29574	2	Yes	1	1
genus	Tenacibaculum	104267	4	Yes	1	1
genus	Tepidanaerobacter	499228	4	Yes	1	1
genus	Tepidiphilus	203470	2	Yes	1	1
genus	Terasakiella	196080	2	Yes	1	1
genus	Teredinibacter	2425	7	No	0.875	1
genus	Terribacillus	459532	2	Yes	1	1
genus	Terriglobus	392733	4	Yes	1	1
genus	Tetragenococcus	51668	2	Yes	1	1
genus	Tetrasphaera	99479	5	No	0.4	0.999
genus	Thalassobacillus	331971	2	No	0.5	0.949
genus	Thalassobius	335927	3	No	0.667	0.993
genus	Thalassospira	168934	4	Yes	1	1
genus	Thalassotalea	1518149	4	No	0.75	0.999
genus	Thauera	33057	4	Yes	1	1
genus	Thermacetogenium	140458	2	Yes	1	1
genus	Thermaerobacter	73918	2	Yes	1	1
genus	Thermanaerovibrio	81461	2	Yes	1	1
genus	Thermoactinomyces	2023	6	No	0.667	0.999
genus	Thermoanaerobacter	1754	5	No	0.833	1
genus	Thermoanaerobacterium	28895	2	Yes	1	1
genus	Thermococcus	2263	27	No	0.73	0.999
genus	Thermocrinis	75905	3	Yes	1	1
genus	Thermocrispum	37924	2	Yes	1	1
genus	Thermodesulfatator	241192	2	Yes	1	1
genus	Thermodesulfobacterium	1740	6	Yes	1	1
genus	Thermodesulfovibrio	28261	3	No	0.75	0.997
genus	Thermofilum	2268	4	Yes	1	1
genus	Thermogemmatispora	768669	2	Yes	1	1
genus	Thermoplasma	2302	2	Yes	1	1
genus	Thermoproteus	2270	5	Yes	1	1
genus	Thermosipho	2420	2	Yes	1	1
genus	Thermosynechococcus	146785	2	Yes	1	1
genus	Thermotoga	2335	14	No	0.786	1
genus	Thermovirga	336260	2	Yes	1	1
genus	Thermus	270	11	Yes	1	1
genus	Thioalkalimicrobium	92244	4	No	0.8	1
genus	Thioalkalivibrio	106633	11	No	0.727	0.995
genus	Thiobacillus	919	3	Yes	1	1
genus	Thioclava	285107	4	Yes	1	1
genus	Thiohalocapsa	85079	2	Yes	1	1
genus	Thiomicrospira	933	11	No	0.769	1
genus	Thiomonas	32012	4	Yes	1	1
genus	Thiorhodococcus	57488	2	Yes	1	1
genus	Thiothrix	1030	5	Yes	1	1
genus	Tolypothrix	111782	3	No	0.333	0.993
genus	Treponema	157	28	Yes	1	0.999
genus	Trichococcus	82802	5	Yes	1	1
genus	Trichodesmium	1205	2	Yes	1	1
genus	Trichormus	264688	2	No	0.5	0.998
genus	Tropicibacter	599653	2	No	0.5	0.985
genus	Trueperella	1069494	2	No	0.5	0.987
genus	Tsukamurella	2060	2	Yes	1	1
genus	Turicibacter	191303	4	Yes	1	1
genus	Tyzzerella	1506577	2	No	0.5	0.953
genus	Varibaculum	184869	4	Yes	1	1
genus	Variovorax	34072	2	Yes	1	1
genus	Veillonella	29465	8	Yes	1	1
genus	Verminephrobacter	364316	2	Yes	1	1
genus	Verrucomicrobium	2735	2	No	0.5	0.994
genus	Vibrio	662	33	No	0.943	1
genus	Virgibacillus	84406	5	No	0.429	0.983
genus	Vitreoscilla	59	2	Yes	1	1
genus	Vulcanisaeta	164450	14	Yes	1	1
genus	Waddlia	71666	2	Yes	1	1
genus	Weissella	46255	17	Yes	1	1
genus	Wigglesworthia	51228	2	Yes	1	1
genus	Williamsia	85043	2	No	0.667	1
genus	Winogradskyella	286104	2	Yes	1	1
genus	Wohlfahrtiimonas	582472	5	Yes	1	1
genus	Wolbachia	953	10	Yes	1	1
genus	Xanthobacter	279	2	Yes	1	1
genus	Xanthomonas	338	8	No	0.636	0.998
genus	Xenorhabdus	626	4	Yes	1	1
genus	Xylella	2370	2	Yes	1	1
genus	Yersinia	629	33	Yes	1	1
genus	Zhouia	561555	2	Yes	1	1
genus	Zobellia	112040	2	Yes	1	1
genus	Zymomonas	541	8	Yes	1	1
species	Acholeplasmatales bacterium DTU067	1671634	2	Yes	1	1
species	Acidaminococcus fermentans	905	3	Yes	1	1
species	Acidiplasma aeolicum	507754	2	Yes	1	1
species	Acidiplasma cupricumulans	312540	2	No	0.5	0.999
species	Acidithiobacillus ferrivorans	160808	2	Yes	1	1
species	Acidithiobacillus ferrooxidans	920	3	No	0.75	1
species	Acidithiobacillus thiooxidans	930	10	No	0.909	1
species	Acinetobacter bohemicus	1435036	2	Yes	1	1
species	Acinetobacter indicus	756892	2	Yes	1	1
species	Acinetobacter lwoffii	28090	3	No	0.5	0.999
species	Acinetobacter pittii	48296	2	Yes	1	1
species	Acinetobacter venetianus	52133	4	No	0.75	1
species	Actinobaculum suis	1657	4	Yes	1	1
species	Actinomyces neuii	33007	3	No	0.375	0.999
species	Actinotignum schaalii	59505	3	Yes	1	1
species	Aerococcus urinae	1376	3	No	0.75	1
species	Aeropyrum camini	229980	2	Yes	1	1
species	Agrobacterium rhizogenes	359	3	No	0.75	1
species	Akkermansia glycaniphila	1679444	2	Yes	1	1
species	Akkermansia muciniphila	239935	2	Yes	1	1
species	Algoriphagus marincola	264027	2	Yes	1	1
species	Alicyclobacillus hesperidum	89784	2	Yes	1	1
species	Alteromonas macleodii	28108	4	No	0.8	1
species	Alteromonas mediterranea	314275	4	Yes	1	1
species	Anaerococcus prevotii	33034	2	No	0.667	1
species	Anaerophaga thermohalophila	177400	2	Yes	1	1
species	Anaplasma marginale	770	12	Yes	1	1
species	Anaplasma phagocytophilum	948	12	Yes	1	1
species	Aneurinibacillus migulanus	47500	7	Yes	1	1
species	Arcanobacterium haemolyticum	28264	2	No	0.5	0.987
species	Archaeoglobus fulgidus	2234	4	Yes	1	1
species	Arthrospira platensis	118562	4	No	0.75	1
species	Arthrospira sp. PCC 8005	376219	2	Yes	1	1
species	Atopobium minutum	1381	3	No	0.75	1
species	Atopobium parvulum	1382	2	No	0.5	1
species	Atopobium rimae	1383	2	Yes	1	1
species	Atopobium vaginae	82135	5	Yes	1	1
species	Aureimonas ureilytica	401562	2	Yes	1	1
species	Avibacterium paragallinarum	728	4	Yes	1	1
species	Bacillus amyloliquefaciens	1390	4	No	0.333	0.999
species	Bacillus anthracis	1392	2	Yes	1	1
species	Bacillus badius	1455	2	Yes	1	1
species	Bacillus cereus	1396	2	No	0.5	0.999
species	Bacillus clausii	79880	2	No	0.667	1
species	Bacillus coagulans	1398	5	Yes	1	1
species	Bacillus coahuilensis	408580	2	Yes	1	1
species	Bacillus enclensis	1402860	2	Yes	1	1
species	Bacillus endophyticus	135735	2	Yes	1	1
species	Bacillus flexus	86664	2	No	0.5	0.999
species	Bacillus megaterium	1404	4	No	0.75	0.979
species	Bacillus pumilus	1408	2	No	0.667	1
species	Bacillus subtilis	1423	5	No	0.667	0.999
species	Bacillus thuringiensis	1428	2	No	0.5	0.999
species	Bacillus velezensis	492670	5	No	0.5	0.999
species	Bacteroides fragilis	817	4	Yes	1	1
species	Bacteroides thetaiotaomicron	818	2	Yes	1	1
species	Bartonella apis	1686310	6	Yes	1	1
species	Bartonella bacilliformis	774	16	Yes	1	1
species	Bartonella bovis	155194	2	Yes	1	1
species	Bartonella clarridgeiae	56426	2	Yes	1	1
species	Bartonella henselae	38323	7	Yes	1	1
species	Bartonella rattimassiliensis	270250	2	Yes	1	1
species	Bartonella tamiae	373638	2	Yes	1	1
species	Bartonella tribocorum	85701	2	Yes	1	1
species	Bartonella vinsonii	33047	3	Yes	1	1
species	Bartonella washoensis	186739	2	Yes	1	1
species	Bdellovibrio bacteriovorus	959	7	No	0.875	1
species	Bellilinea caldifistulae	360411	2	Yes	1	1
species	Bhargavaea cecembensis	394098	2	No	0.667	1
species	Bibersteinia trehalosi	47735	3	Yes	1	1
species	Blautia obeum	40520	2	No	0.5	0.999
species	Borrelia duttonii	40834	2	No	0.667	1
species	Borrelia hermsii	140	7	Yes	1	1
species	Borreliella burgdorferi	139	2	Yes	1	1
species	Borreliella garinii	29519	19	Yes	1	1
species	Bradyrhizobium elkanii	29448	2	No	0.667	1
species	Bradyrhizobium lablabi	722472	2	No	0.5	1
species	Brevibacillus borstelensis	45462	3	Yes	1	1
species	Brevibacillus brevis	1393	6	No	0.6	0.999
species	Brevibacillus laterosporus	1465	4	No	0.8	1
species	Brevibacterium linens	1703	2	Yes	1	1
species	Buchnera aphidicola	9	8	Yes	1	1
species	Butyricimonas synergistica	544644	2	No	0.5	1
species	Butyrivibrio crossotus	45851	2	Yes	1	1
species	Butyrivibrio fibrisolvens	831	2	No	0.5	0.974
species	Butyrivibrio hungatei	185008	2	No	0.5	0.999
species	Butyrivibrio proteoclasticus	43305	4	No	0.5	0.999
species	Caldanaerobacter subterraneus	911092	5	No	0.8	1
species	Campylobacter coli	195	5	Yes	1	1
species	Candidatus Arthromitus sp. SFB-mouse	49118	3	No	0.667	1
species	Candidatus Atelocyanobacterium thalassa	713887	2	Yes	1	1
species	Candidatus Baumannia cicadellinicola	186490	3	Yes	1	1
species	Candidatus Endolissoclinum faulkneri	1263979	2	Yes	1	1
species	Candidatus Kryptobacter tengchongensis	1643429	3	Yes	1	1
species	Candidatus Kryptonium thompsoni	1633631	16	Yes	1	1
species	Candidatus Liberibacter asiaticus	34021	9	Yes	1	1
species	Candidatus Liberibacter solanacearum	556287	7	Yes	1	1
species	Candidatus Methanomethylicus mesodigestum	1867258	2	Yes	1	1
species	Candidatus Nitrosoarchaeum limnia	1007084	2	Yes	1	1
species	Candidatus Pelagibacter ubique	198252	9	No	0.692	1
species	Candidatus Peribacter riflensis	1735162	5	Yes	1	1
species	Candidatus Portiera aleyrodidarum	91844	3	Yes	1	1
species	Candidatus Synechococcus spongiarum	431041	8	Yes	1	1
species	Candidatus Thiodiazotropha endoloripes	1818881	5	Yes	1	1
species	Capnocytophaga granulosa	45242	2	Yes	1	1
species	Capnocytophaga haemolytica	45243	2	Yes	1	1
species	Catenovulum agarivorans	1172192	2	Yes	1	1
species	Caulobacter henricii	69395	2	Yes	1	1
species	Caulobacter vibrioides	155892	2	Yes	1	1
species	Cellulomonas flavigena	1711	2	No	0.5	0.973
species	Chlamydia gallinacea	1457153	2	Yes	1	1
species	Chlamydia muridarum	83560	7	Yes	1	1
species	Chlamydia pecorum	85991	11	Yes	1	1
species	Chlamydia pneumoniae	83558	13	Yes	1	1
species	Chlamydia psittaci	83554	37	No	0.973	1
species	Chlamydia trachomatis	813	2	Yes	1	1
species	Chlorobium phaeobacteroides	1096	2	No	0.5	0.998
species	Chloroflexi bacterium oral taxon 439	712934	2	Yes	1	1
species	Chlorogloeopsis fritschii	1124	2	Yes	1	1
species	Chryseobacterium formosense	236814	2	Yes	1	1
species	Chryseobacterium indologenes	253	2	No	0.5	1
species	Chthonomonas calidirosea	454171	4	Yes	1	1
species	Clostridioides difficile	1496	3	No	0.667	0.795
species	Clostridium botulinum	1491	6	No	0.5	0.995
species	Clostridium magnum	33954	2	Yes	1	1
species	Clostridium pasteurianum	1501	2	Yes	1	1
species	Collinsella aerofaciens	74426	3	No	0.75	1
species	Colwellia psychrerythraea	28229	2	No	0.5	1
species	Conexibacter woesei	191495	2	No	0.5	0.999
species	Corynebacterium aurimucosum	169292	2	No	0.5	0.999
species	Corynebacterium callunae	1721	2	Yes	1	1
species	Corynebacterium diphtheriae	1717	13	Yes	1	1
species	Corynebacterium falsenii	108486	2	No	0.5	0.999
species	Corynebacterium halotolerans	225326	2	No	0.5	0.976
species	Corynebacterium pseudodiphtheriticum	37637	2	No	0.5	0.999
species	Corynebacterium pseudotuberculosis	1719	44	Yes	1	1
species	Corynebacterium variabile	1727	2	No	0.5	0.828
species	Coxiella burnetii	777	2	Yes	1	1
species	Crocosphaera watsonii	263511	6	Yes	1	1
species	Cutibacterium acnes	1747	4	Yes	1	1
species	Cylindrospermopsis raciborskii	77022	5	No	0.714	1
species	Dehalococcoides mccartyi	61435	26	No	0.963	1
species	Denitrobacterium detoxificans	79604	2	Yes	1	1
species	Desulfitobacterium hafniense	49338	3	Yes	1	1
species	Desulfovibrio alaskensis	58180	2	Yes	1	1
species	Desulfovibrio desulfuricans	876	5	No	0.6	0.996
species	Desulfovibrio magneticus	184917	2	Yes	1	1
species	Desulfovibrio vulgaris	881	2	Yes	1	1
species	Dokdonia donghaensis	326320	2	Yes	1	1
species	Draconibacterium orientale	1168034	2	Yes	1	1
species	Endozoicomonas elysicola	305900	2	Yes	1	1
species	Enterococcus asini	57732	2	Yes	1	1
species	Enterococcus faecalis	1351	7	No	0.714	0.998
species	Enterovibrio calviensis	91359	2	Yes	1	1
species	Erythrobacter litoralis	39960	2	No	0.5	0.998
species	Escherichia coli	562	6	No	0.75	1
species	Eubacterium pyruvativorans	155865	2	Yes	1	1
species	Exiguobacterium aurantiacum	33987	2	No	0.667	1
species	Exiguobacterium enclense	1017277	2	Yes	1	1
species	Faecalibaculum rodentium	1702221	2	Yes	1	1
species	Faecalitalea cylindroides	39483	2	No	0.667	1
species	Ferrimicrobium acidiphilum	121039	2	Yes	1	1
species	Fibrobacter succinogenes	833	2	Yes	1	1
species	Fischerella muscicola	92938	2	No	0.5	0.999
species	Flavobacterium akiainvivens	1202724	2	Yes	1	1
species	Flavobacterium johnsoniae	986	2	Yes	1	1
species	Flavobacterium rivuli	498301	2	Yes	1	1
species	Flavobacterium subsaxonicum	426226	2	Yes	1	1
species	Fluoribacter dumoffii	463	2	Yes	1	1
species	Francisella noatunensis	657445	4	Yes	1	1
species	Francisella tularensis	263	43	Yes	1	1
species	Fructobacillus fructosus	1631	3	Yes	1	1
species	Fructobacillus pseudoficulneus	220714	2	Yes	1	1
species	Fuchsiella alkaliacetigena	957042	3	Yes	1	1
species	Fusobacterium necrophorum	859	10	Yes	1	1
species	Fusobacterium nucleatum	851	3	Yes	1	1
species	Gallibacterium anatis	750	10	Yes	1	1
species	Gardnerella vaginalis	2702	5	Yes	1	1
species	Geobacillus subterraneus	129338	2	No	0.5	0.999
species	Gilliamella apicola	1196095	17	Yes	1	1
species	Glaciecola pallidula	56807	2	Yes	1	1
species	Glaciecola punicea	56804	2	Yes	1	1
species	Gluconobacter oxydans	442	2	No	0.667	1
species	Glutamicibacter arilaitensis	256701	2	Yes	1	1
species	Haemophilus influenzae	727	4	Yes	1	1
species	Haemophilus parainfluenzae	729	4	Yes	1	1
species	Halodesulfovibrio aestuarii	126333	2	No	0.667	1
species	Halomonas sp. HL-93	1666906	2	Yes	1	1
species	Haloquadratum walsbyi	293091	4	Yes	1	1
species	Helicobacter cetorum	138563	2	Yes	1	1
species	Helicobacter pylori	210	5	Yes	1	1
species	Herbaspirillum chlorophenolicum	211589	2	Yes	1	1
species	Hungatella hathewayi	154046	2	No	0.5	0.999
species	Hydrogenobacter thermophilus	940	2	Yes	1	1
species	Hydrogenovibrio marinus	28885	2	Yes	1	1
species	Hydrotalea flava	714549	6	Yes	1	1
species	Idiomarina abyssalis	86102	2	Yes	1	1
species	Idiomarina loihiensis	135577	2	Yes	1	1
species	Idiomarinaceae bacterium HL-53	1298881	2	Yes	1	1
species	Jonquetella anthropi	428712	2	Yes	1	1
species	Kandleria vitulina	1630	5	Yes	1	1
species	Labrenzia alba	311410	2	Yes	1	1
species	Lactobacillus acetotolerans	1600	3	Yes	1	1
species	Lactobacillus acidophilus	1579	3	Yes	1	1
species	Lactobacillus antri	227943	2	Yes	1	1
species	Lactobacillus apis	303541	2	Yes	1	1
species	Lactobacillus brevis	1580	2	No	0.5	0.936
species	Lactobacillus casei	1582	10	No	0.409	0.998
species	Lactobacillus curvatus	28038	8	Yes	1	1
species	Lactobacillus fermentum	1613	18	No	0.947	1
species	Lactobacillus florum	640331	4	Yes	1	1
species	Lactobacillus fuchuensis	164393	2	Yes	1	1
species	Lactobacillus gigeriorum	1203069	2	Yes	1	1
species	Lactobacillus harbinensis	304207	3	No	0.75	1
species	Lactobacillus hominis	1203033	2	Yes	1	1
species	Lactobacillus ingluviei	148604	2	Yes	1	1
species	Lactobacillus jensenii	109790	13	Yes	1	1
species	Lactobacillus kimchicus	528209	2	Yes	1	1
species	Lactobacillus lindneri	53444	2	Yes	1	1
species	Lactobacillus nasuensis	944671	2	Yes	1	1
species	Lactobacillus odoratitofui	480930	2	Yes	1	1
species	Lactobacillus pantheris	171523	3	Yes	1	1
species	Lactobacillus paracasei	1597	13	No	0.591	0.999
species	Lactobacillus parafarraginis	390842	2	Yes	1	1
species	Lactobacillus pasteurii	872327	2	Yes	1	1
species	Lactobacillus plantarum	1590	3	No	0.75	1
species	Lactobacillus psittaci	116089	2	Yes	1	1
species	Lactobacillus rhamnosus	47715	2	Yes	1	1
species	Lactobacillus ruminis	1623	6	No	0.857	1
species	Lactobacillus sakei	1599	5	Yes	1	1
species	Lactobacillus similis	414682	2	Yes	1	1
species	Lactobacillus sucicola	519050	2	Yes	1	1
species	Lactobacillus thailandensis	381741	2	Yes	1	1
species	Lactobacillus versmoldensis	194326	2	Yes	1	1
species	Lawsonella clevelandensis	1528099	2	Yes	1	1
species	Lawsonia intracellularis	29546	3	Yes	1	1
species	Legionella jordanis	456	2	Yes	1	1
species	Legionella longbeachae	450	2	Yes	1	1
species	Legionella pneumophila	446	43	Yes	1	1
species	Leifsonia xyli	1575	2	No	0.5	0.972
species	Leptolinea tardivitalis	229920	2	Yes	1	1
species	Leptonema illini	183	2	Yes	1	1
species	Leptospira interrogans	173	4	Yes	1	1
species	Leptospira kirschneri	29507	3	Yes	1	1
species	Leptospira noguchii	28182	3	Yes	1	1
species	Leptospira santarosai	28183	2	Yes	1	1
species	Leptospira weilii	28184	2	Yes	1	1
species	Leptospirillum ferriphilum	178606	6	No	0.833	1
species	Leptotrichia goodfellowii	157692	2	Yes	1	1
species	Leucobacter chromiiresistens	1079994	2	Yes	1	1
species	Leuconostoc mesenteroides	1245	8	Yes	1	1
species	Listeria innocua	1642	2	Yes	1	1
species	Listeria monocytogenes	1639	10	Yes	1	1
species	Maribacter dokdonensis	320912	2	No	0.667	1
species	Mesoflavibacter zeaxanthinifaciens	393060	2	No	0.5	0.976
species	Metallosphaera sedula	43687	7	Yes	1	1
species	Methanobacterium formicicum	2162	5	No	0.667	1
species	Methanobrevibacter smithii	2173	5	No	0.833	1
species	Methanocaldococcus villosus	667126	2	Yes	1	1
species	Methanococcoides methylutens	2226	2	No	0.667	1
species	Methanococcus maripaludis	39152	3	Yes	1	1
species	Methanoculleus bourgensis	83986	2	Yes	1	1
species	Methanoculleus marisnigri	2198	3	No	0.667	1
species	Methanohalophilus halophilus	2177	2	Yes	1	1
species	Methanosaeta harundinacea	301375	3	No	0.75	1
species	Methanosarcina barkeri	2208	7	No	0.75	1
species	Methanosarcina mazei	2209	25	Yes	1	1
species	Methanosarcina siciliae	38027	3	Yes	1	1
species	Methanosarcina thermophila	2210	2	No	0.5	1
species	Methylobacterium aquaticum	270351	2	Yes	1	1
species	Methylobacterium populi	223967	2	Yes	1	1
species	Methylophaga thiooxydans	392484	2	Yes	1	1
species	Methylotenera versatilis	1055487	2	No	0.5	0.999
species	Microbacterium hydrocarbonoxydans	273678	2	No	0.5	1
species	Microbacterium testaceum	2033	2	Yes	1	1
species	Microcystis aeruginosa	1126	19	No	0.905	1
species	Mobiluncus curtisii	2051	4	Yes	1	1
species	Mobiluncus mulieris	2052	4	Yes	1	1
species	Moorea producens	1155739	2	No	0.667	1
species	Moraxella catarrhalis	480	44	No	0.978	1
species	Moraxella nonliquefaciens	478	2	Yes	1	1
species	Moraxella osloensis	34062	2	No	0.667	1
species	Morganella psychrotolerans	368603	2	Yes	1	1
species	Muricauda antarctica	1055723	2	Yes	1	1
species	Mycobacterium avium	1764	2	No	0.5	0.996
species	Mycobacterium heraklionense	512402	2	Yes	1	1
species	Mycobacterium rhodesiae	36814	2	No	0.5	0.994
species	Myroides odoratimimus	76832	8	No	0.727	1
species	Myroides odoratus	256	3	Yes	1	1
species	Myroides profundi	480520	2	Yes	1	1
species	Neptunomonas antarctica	619304	2	Yes	1	1
species	Neptunomonas phycophila	1572645	2	Yes	1	1
species	Nesiotobacter exalbescens	197461	2	Yes	1	1
species	Nitrosomonas communis	44574	3	No	0.75	1
species	Nitrosomonas marina	917	2	Yes	1	1
species	Nitrosomonas ureae	44577	3	Yes	1	1
species	Nonlabens ulvanivorans	906888	2	Yes	1	1
species	Novosphingobium barchaimii	1420591	2	No	0.5	0.999
species	Ochrobactrum anthropi	529	2	No	0.5	0.999
species	Octadecabacter temperatus	1458307	2	Yes	1	1
species	Oenococcus oeni	1247	50	Yes	1	1
species	Oligella urethralis	90245	2	No	0.667	1
species	Olsenella uli	133926	3	Yes	1	1
species	Olsenella umbonata	604330	2	Yes	1	1
species	Orientia tsutsugamushi	784	8	Yes	1	1
species	Oxalobacter formigenes	847	2	Yes	1	1
species	Paenibacillus durus	44251	2	Yes	1	1
species	Paenibacillus larvae	1464	2	Yes	1	1
species	Paenibacillus polymyxa	1406	4	No	0.667	1
species	Parageobacillus caldoxylosilyticus	81408	3	Yes	1	1
species	Paraglaciecola psychrophila	326544	2	Yes	1	1
species	Pedobacter antarcticus	34086	3	Yes	1	1
species	Pedobacter glucosidilyticus	1122941	2	Yes	1	1
species	Pedobacter heparinus	984	2	Yes	1	1
species	Pedobacter steynii	430522	2	No	0.667	1
species	Peptococcaceae bacterium SCADC1_2_3	1487582	4	Yes	1	1
species	Petrotoga mobilis	69499	2	Yes	1	1
species	Phascolarctobacterium succinatutens	626940	2	Yes	1	1
species	Phormidesmis priestleyi	268141	3	No	0.667	0.977
species	Piscirickettsia salmonis	1238	24	Yes	1	1
species	Pontibacillus halophilus	516704	2	Yes	1	1
species	Pontibacter akesuensis	388950	2	Yes	1	1
species	Porphyromonas somerae	322095	2	No	0.5	0.997
species	Pragia fontium	82985	2	Yes	1	1
species	Prevotella bryantii	77095	3	Yes	1	1
species	Prevotella intermedia	28131	3	Yes	1	1
species	Prevotella ruminicola	839	4	No	0.667	1
species	Prochlorococcus marinus	1219	27	No	0.529	0.996
species	Prochloron didemni	1216	3	Yes	1	1
species	Proteiniclasticum ruminis	398199	2	Yes	1	1
species	Pseudarthrobacter phenanthrenivorans	361575	2	No	0.667	1
species	Pseudoalteromonas luteoviolacea	43657	3	No	0.667	0.999
species	Pseudoalteromonas ruthenica	151081	3	Yes	1	1
species	Pseudobacteroides cellulosolvens	35825	2	Yes	1	1
species	Pseudobutyrivibrio ruminis	46206	2	No	0.667	1
species	Pseudomonas alcaligenes	43263	2	No	0.5	0.999
species	Pseudomonas fluorescens	294	2	No	0.667	1
species	Pseudomonas putida	303	2	No	0.5	1
species	Pseudomonas stutzeri	316	2	No	0.5	0.999
species	Pseudonocardia autotrophica	2074	2	No	0.667	1
species	Pseudothermotoga lettingae	177758	2	Yes	1	1
species	Pseudoxanthomonas suwonensis	314722	3	Yes	1	1
species	Pyrococcus furiosus	2261	2	Yes	1	1
species	Ralstonia mannitolilytica	105219	2	Yes	1	1
species	Rhizobium leguminosarum	384	2	No	0.5	0.999
species	Rhodobacter sphaeroides	1063	2	Yes	1	1
species	Rhodococcus fascians	1828	2	Yes	1	1
species	Rhodonellum psychrophilum	336828	2	No	0.667	1
species	Rhodopirellula baltica	265606	4	Yes	1	1
species	Rhodopirellula europaea	1263866	2	Yes	1	1
species	Rhodopseudomonas palustris	1076	6	No	0.75	1
species	Richelia intracellularis	1164990	3	Yes	1	1
species	Rickettsia bellii	33990	3	Yes	1	1
species	Rickettsia canadensis	788	2	Yes	1	1
species	Rickettsiella grylli	59196	2	Yes	1	1
species	Roseivirga seohaensis	1914963	2	Yes	1	1
species	Rothia dentocariosa	2047	2	Yes	1	1
species	Ruminococcus bicirculans	1160721	2	Yes	1	1
species	Ruminococcus flavefaciens	1265	5	No	0.833	1
species	Saccharicrinis fermentans	982	2	Yes	1	1
species	Salinivibrio socompensis	1510206	3	Yes	1	1
species	Sanguibacteroides justesenii	1547597	2	Yes	1	1
species	Saprospira grandis	1008	2	Yes	1	1
species	Selenomonas artemidis	671224	2	Yes	1	1
species	Selenomonas ruminantium	971	7	No	0.667	1
species	Sharpea azabuensis	322505	4	Yes	1	1
species	Shewanella baltica	62322	2	Yes	1	1
species	Simiduia agarivorans	447471	2	Yes	1	1
species	Solemya velum gill symbiont	2340	27	Yes	1	1
species	Solobacterium moorei	102148	2	Yes	1	1
species	Sphingobium herbicidovorans	76947	2	Yes	1	1
species	Sphingomonas wittichii	160791	2	No	0.667	1
species	Spirochaeta thermophila	154	2	Yes	1	1
species	Staphylococcus capitis	29388	2	Yes	1	1
species	Staphylococcus epidermidis	1282	9	No	0.818	1
species	Staphylococcus saprophyticus	29385	2	No	0.5	0.999
species	Stenotrophomonas maltophilia	40324	2	Yes	1	1
species	Streptobacillus notomytis	1712031	3	Yes	1	1
species	Streptococcus mutans	1309	10	Yes	1	1
species	Streptococcus pyogenes	1314	2	Yes	1	1
species	Streptococcus ratti	1341	2	Yes	1	1
species	Streptococcus sobrinus	1310	5	Yes	1	1
species	Streptococcus suis	1307	2	Yes	1	1
species	Streptococcus thermophilus	1308	2	Yes	1	1
species	Streptomyces albulus	68570	2	No	0.5	0.985
species	Streptomyces avermitilis	33903	2	Yes	1	1
species	Streptomyces cattleya	29303	2	No	0.5	0.893
species	Streptomyces clavuligerus	1901	2	Yes	1	1
species	Streptomyces lydicus	47763	2	Yes	1	1
species	Streptomyces sp. WMMB 714	1286822	2	Yes	1	1
species	Succinivibrio dextrinosolvens	83771	3	Yes	1	1
species	Sulfitobacter donghicola	421000	2	Yes	1	1
species	Sulfolobales archaeon AZ1	1326980	2	Yes	1	1
species	Sulfolobus acidocaldarius	2285	49	Yes	1	1
species	Sulfolobus islandicus	43080	20	Yes	1	1
species	Sulfolobus solfataricus	2287	7	Yes	1	1
species	Sutterella wadsworthensis	40545	2	No	0.5	1
species	Synechococcus elongatus	32046	2	No	0.667	1
species	Synechocystis sp. PCC 6803	1148	7	Yes	1	1
species	Syntrophomonas wolfei	863	2	Yes	1	1
species	Teredinibacter turnerae	2426	6	Yes	1	1
species	Terriglobus roseus	392734	2	No	0.667	1
species	Thalassotalea sp. LPB0090	1763536	2	Yes	1	1
species	Thermacetogenium phaeum	85874	2	Yes	1	1
species	Thermococcus barophilus	55802	2	Yes	1	1
species	Thermococcus sibiricus	172049	2	No	0.667	1
species	Thermococcus thioreducens	277988	2	Yes	1	1
species	Thermodesulfobacterium commune	1741	2	Yes	1	1
species	Thermotoga maritima	2336	4	Yes	1	1
species	Thermotoga neapolitana	2337	2	Yes	1	1
species	Thermovirga lienii	336261	2	Yes	1	1
species	Thiobacillus denitrificans	36861	2	No	0.667	1
species	Treponema bryantii	163	3	Yes	1	1
species	Treponema endosymbiont of Eucomonympha sp.	1580831	4	Yes	1	1
species	Treponema primitia	88058	2	Yes	1	1
species	Treponema socranskii	53419	3	Yes	1	1
species	Trichococcus flocculiformis	82803	2	Yes	1	1
species	Trueperella pyogenes	1661	2	No	0.5	0.987
species	Turicibacter sanguinis	154288	3	No	0.75	1
species	Varibaculum cambriense	184870	3	Yes	1	1
species	Veillonella parvula	29466	2	Yes	1	1
species	Vibrio alginolyticus	663	3	No	0.667	0.997
species	Vibrio parahaemolyticus	670	2	Yes	1	1
species	Vibrio sp. JCM 18905	1298600	2	Yes	1	1
species	Vulcanisaeta distributa	164451	5	No	0.833	1
species	Waddlia chondrophila	71667	2	Yes	1	1
species	Weissella ceti	759620	4	Yes	1	1
species	Weissella confusa	1583	3	Yes	1	1
species	Weissella halotolerans	1615	2	Yes	1	1
species	Wigglesworthia glossinidia	51229	2	Yes	1	1
species	Wohlfahrtiimonas chitiniclastica	400946	4	Yes	1	1
species	Yersinia enterocolitica	630	2	Yes	1	1
species	Yersinia pestis	632	29	Yes	1	1
species	Zhouia amylolytica	376730	2	Yes	1	1
species	Zymomonas mobilis	542	8	Yes	1	1
species	[Clostridium] aminophilum	1526	3	Yes	1	1
species	[Clostridium] citroniae	358743	2	Yes	1	1
species	[Clostridium] clostridioforme	1531	3	Yes	1	1
species	[Clostridium] innocuum	1522	3	No	0.667	0.999
species	[Clostridium] papyrosolvens	29362	2	Yes	1	1
species	[Haemophilus] parasuis	738	12	Yes	1	1
species	bacteria symbiont BFo2 of Frankliniella occidentalis	1628856	2	Yes	NA	1
species	uncultured Clostridia bacterium	244328	3	No	NA	0.999
