# Supplementary material for: Phylogenomics of 10,575 genomes reveals evolutionary proximity between domains Bacteria and Archaea
Source: Nat Commun. 2019 Dec 2;10:5477. doi: 10.1038/s41467-019-13443-4 (PMC6889312; doi:10.1038/s41467-019-13443-4)
Supplement: Supplementary file 6 — Source Data [file 41467_2019_13443_MOESM6_ESM.zip › Source Data/File04.xlsx]

## Sheet: TableS1
	UniProt annotation				GO annotation		Presence in		Mean copy number in			Filtered gene alignment					Gene tree reconstruction			Topology vs. ASTRAL species tree		Tip-to-tip distance		Archaea-Bacteria
Marker	Best UniRef50 hit	Protein	Gene	Length	GO terms	GO slim terms	All 86,200 genomes	10,575 selected genomes	All 86,200 genomes	10,575 selected genomes	Included in phylogenetic reconstruction	Taxa	Distinct sequences	Sites	Distinct patterns	Alignment size	Best amino acid substitution model	Program	Best Gamma likelihood found in	RF distance	Quartet score	Mean	Std.dev.	Relative distance
p0000	B3PLT3	Valine--tRNA ligase (EC 6.1.1.9) (Valyl-tRNA synthetase) (ValRS)	oppF-valS	1631	GO:0000166,GO:0004812,GO:0004832,GO:0005524,GO:0005737,GO:0006412,GO:0006418,GO:0006438,GO:0016874	GO:0003674,GO:0005737,GO:0006399,GO:0006520,GO:0016874,GO:0043167	84904	10196	1.133	1.134	Yes	9985	8516	24497	15631	133113596	LG	RAxML	FastTree	0.4707	0.7026	4.26902	1.44246	2.353
p0001	A0A173SLF7	Elongation factor G	fusA_1	880	GO:0003746,GO:0003924,GO:0005525,GO:0006414	GO:0003924,GO:0008135,GO:0043167	85180	10318	1.643	1.666	Yes	10237	8328	7579	4566	38025648	LG	RAxML	FastTree	0.5646	0.6587	2.68672	1.46741	9.538
p0002	B1AI94	ATP-dependent zinc metalloprotease FtsH (EC 3.4.24.-)	ftsH	721	GO:0000166,GO:0004222,GO:0005524,GO:0005886,GO:0006508,GO:0008233,GO:0008237,GO:0016020,GO:0016021,GO:0016787,GO:0046872	GO:0003674,GO:0005575,GO:0005886,GO:0008150,GO:0008233,GO:0043167	85155	10270	1.651	2.023	Yes	10243	8494	19600	13828	117455032	LG	RAxML	p12345	0.4646	0.7736	5.31979	2.46855	11.031
p0003	A0A0T5XBS3	DNA-directed RNA polymerase subunit beta' (RNAP subunit beta') (EC 2.7.7.6) (RNA polymerase subunit beta') (Transcriptase subunit beta')	rpoC	1652	GO:0003677,GO:0003899,GO:0006351,GO:0016740,GO:0016779	GO:0003674,GO:0003677,GO:0009058,GO:0016779,GO:0034641	84983	10298	1.09	1.16	Yes	10249	8614	27503	18334	157929076	LG	IQ-TREE	FastTree	0.3637	0.8805	5.02646	3.43632	18.272
p0004	P19486	Elongation factor 1-alpha (EF-1-alpha) (Elongation factor Tu) (EF-Tu)	tuf	424	GO:0000166,GO:0003746,GO:0003924,GO:0005525,GO:0005737,GO:0006412,GO:0006414	GO:0003674,GO:0003924,GO:0005737,GO:0008135,GO:0043167	84881	10188	1.959	1.53	Yes	10054	8057	4455	2481	19989417	LG	RAxML	FastTree	0.6127	0.7411	2.30751	1.64627	12.182
p0005	E1GXM3	Isoleucine--tRNA ligase (EC 6.1.1.5) (Isoleucyl-tRNA synthetase) (IleRS)	ileS	1220	GO:0000049,GO:0000166,GO:0004812,GO:0004822,GO:0005524,GO:0005737,GO:0006412,GO:0006418,GO:0006428,GO:0008270,GO:0016874,GO:0046872	GO:0003674,GO:0003723,GO:0005737,GO:0006399,GO:0006520,GO:0016874,GO:0043167	85027	10253	1.11	1.117	Yes	10187	8766	25077	18200	159541200	CPREVF	IQ-TREE	FastTree	0.4568	0.6218	3.51549	1.12139	1.597
p0006	Q7US70	Cysteine--tRNA ligase (EC 6.1.1.16) (Cysteinyl-tRNA synthetase) (CysRS)	cysS	537	GO:0000166,GO:0004812,GO:0004817,GO:0005524,GO:0005737,GO:0005829,GO:0006412,GO:0006418,GO:0006423,GO:0016874,GO:0046872	GO:0003674,GO:0005737,GO:0005829,GO:0006399,GO:0006520,GO:0016874,GO:0043167	84735	10112	1.275	1.194	Yes	9977	8366	12345	8955	74917530	LG	RAxML	FastTree	0.4893	0.6875	3.96401	1.02983	1.227
p0007	Q9HJT1	Enolase (EC 4.2.1.11) (2-phospho-D-glycerate hydro-lyase) (2-phosphoglycerate dehydratase)	eno	401	GO:0000015,GO:0000287,GO:0004634,GO:0005576,GO:0005737,GO:0006096,GO:0009986,GO:0016829,GO:0046872	GO:0005576,GO:0005623,GO:0005737,GO:0005829,GO:0005975,GO:0006091,GO:0009058,GO:0016301,GO:0016491,GO:0016829,GO:0016853,GO:0032991,GO:0034655,GO:0043167,GO:0051186	83948	9659	1.07	1.023	Yes	9618	7869	4653	2868	22568292	LG	RAxML	FastTree	0.5495	0.5992	2.5007	0.852323	1.96
p0008	D5WTU4	Serine--tRNA ligase (EC 6.1.1.11) (Seryl-tRNA synthetase) (SerRS) (Seryl-tRNA(Ser/Sec) synthetase)	serS	428	GO:0000166,GO:0004812,GO:0004828,GO:0005524,GO:0005737,GO:0006412,GO:0006418,GO:0006434,GO:0016260,GO:0016874	GO:0003674,GO:0005737,GO:0006399,GO:0006520,GO:0009058,GO:0016874,GO:0043167	84549	10003	1.04	0.997	Yes	9944	8206	6774	4491	36853146	LG	RAxML	p12345	0.5012	0.6738	3.59407	0.974261	1.394
p0009	M5SR57	Signal recognition particle protein	RESH_00663	639	GO:0003924,GO:0005525,GO:0008312,GO:0048500	GO:0003723,GO:0003924,GO:0005737,GO:0032991,GO:0043167	82026	8654	0.996	0.878	Yes	8575	7365	6942	5020	36972300	LG	RAxML	p23456	0.4107	0.749	3.89249	1.03042	2.368
p0010	C9RQN5	DNA-directed RNA polymerase subunit beta (RNAP subunit beta) (EC 2.7.7.6) (RNA polymerase subunit beta) (Transcriptase subunit beta)	rpoB	1429	GO:0003677,GO:0003899,GO:0006351,GO:0016740,GO:0016779,GO:0032549	GO:0003674,GO:0003677,GO:0009058,GO:0016779,GO:0034641	84203	10254	1.067	1.101	Yes	9911	8308	21993	14212	118073296	LG	RAxML	FastTree	0.366	0.9068	4.12055	2.389
p0011	Q1IJG7	Alanine--tRNA ligase (EC 6.1.1.7) (Alanyl-tRNA synthetase) (AlaRS)	alaS	1098	GO:0000049,GO:0000166,GO:0003676,GO:0003723,GO:0004812,GO:0004813,GO:0005524,GO:0005737,GO:0006412,GO:0006419,GO:0016874,GO:0043039,GO:0046872	GO:0003674,GO:0003723,GO:0005737,GO:0006399,GO:0006520,GO:0016874,GO:0043167	85077	10270	1.11	1.165	Yes	10253	8737	17211	11147	97391339	RTREV	RAxML	FastTree	0.4509	0.8383	3.43381	0.94243	2.57
p0012	Q7VG78	Probable GMP synthase [glutamine-hydrolyzing] (EC 6.3.5.2) (GMP synthetase) (Glutamine amidotransferase)	guaA	1375	GO:0000166,GO:0003824,GO:0003922,GO:0005524,GO:0006164,GO:0006177,GO:0006281,GO:0006284,GO:0006541,GO:0008725,GO:0016462,GO:0016874	GO:0003674,GO:0006259,GO:0006520,GO:0006950,GO:0009058,GO:0016798,GO:0016874,GO:0034641,GO:0043167	82881	9138	1.94	1.549	Yes	9026	7737	8087	5189	40147293	LG	RAxML	p23456	0.5515	0.8002	3.68911	4.01953	1.66
p0013	Q7NBS6	CTP synthase (EC 6.3.4.2)	pyrG	540	GO:0000166,GO:0003883,GO:0005524,GO:0006221,GO:0006241,GO:0006541,GO:0016874,GO:0046872	GO:0003674,GO:0006520,GO:0009058,GO:0016874,GO:0034641,GO:0043167	82458	9621	1.07	0.988	Yes	9562	7961	6601	4490	35744890	LG	IQ-TREE	p12345	0.4598	0.925	2.84663	0.670345	1.53
p0014	W8JPZ7	Serine hydroxymethyltransferase (SHMT) (Serine methylase) (EC 2.1.2.1)	glyA	496	GO:0003824,GO:0004372,GO:0005737,GO:0006545,GO:0006730,GO:0008168,GO:0008652,GO:0016740,GO:0019264,GO:0030170	GO:0003674,GO:0005737,GO:0006520,GO:0008150,GO:0008168,GO:0009058,GO:0043167	84081	9890	1.654	1.25	Yes	9717	8054	6065	4166	33552964	LG	RAxML	p23456	0.5573	0.6534	2.87234	2.15082	1.606
p0015	A6UND5	2-alkenal reductase (EC 1.3.1.74)	Mevan_0093	573	GO:0000166,GO:0005524,GO:0016491,GO:0055114	GO:0003674,GO:0008150,GO:0016491,GO:0043167	84738	9986	1.574	1.381	Yes	9883	8216	5942	4017	33003672	LG	RAxML	FastTree	0.4769	0.8598	2.83813	0.670658	1.338
p0016	E1IGI9	DNA topoisomerase (ATP-hydrolyzing) (EC 5.99.1.3)	OSCT_2440	1340	GO:0003677,GO:0003916,GO:0003918,GO:0005524,GO:0005694,GO:0006259,GO:0006265,GO:0016539,GO:0016853	GO:0003677,GO:0005694,GO:0006259,GO:0016853,GO:0016887,GO:0043167,GO:0051276,GO:0051604	84698	9946	1.85	1.605	Yes	9807	8332	19777	13267	110540644	LG	RAxML	FastTree	0.4175	0.8562	4.15109	1.0244
p0017	D3RUV4	DNA gyrase subunit B (EC 5.99.1.3)	gyrB	1371	GO:0000166,GO:0003677,GO:0003916,GO:0003918,GO:0004519,GO:0005524,GO:0005694,GO:0005737,GO:0006261,GO:0006265,GO:0016539,GO:0016853,GO:0043565,GO:0046872	GO:0003674,GO:0003677,GO:0004518,GO:0005694,GO:0005737,GO:0006259,GO:0009058,GO:0016853,GO:0016887,GO:0043167,GO:0051276,GO:0051604	84694	9940	1.859	1.591	Yes	9720	8102	12202	10181	82486462	LG	RAxML	p23456	0.4726	0.8102	3.50185	2.48296
p0018	B5I9V0	Phosphoglycerate kinase (EC 2.7.2.3)	pgk	409	GO:0000166,GO:0004618,GO:0005524,GO:0005737,GO:0006096,GO:0016301,GO:0016310,GO:0016740	GO:0003674,GO:0005737,GO:0005975,GO:0006091,GO:0008150,GO:0009058,GO:0016301,GO:0016491,GO:0016829,GO:0016853,GO:0034655,GO:0043167,GO:0051186	84511	10031	1.021	1.018	Yes	9969	8198	7309	4870	39924260	LG	RAxML	p12345	0.5232	0.7636	2.99374	0.812978	1.884
p0019	C9RM46	UvrABC system protein A	FSU_1023	1771	GO:0000166,GO:0003677,GO:0004518,GO:0005524,GO:0005737,GO:0006281,GO:0006289,GO:0006974,GO:0009380,GO:0016887,GO:0046872	GO:0003674,GO:0003677,GO:0004518,GO:0005622,GO:0005737,GO:0006259,GO:0006950,GO:0016887,GO:0032991,GO:0043167	84308	9783	1.399	1.49	Yes	9613	8285	14708	11227	93015695	LG	RAxML	FastTree	0.4286	0.8181	3.14861	0.926206	1.291
p0020	D8PAC1	Threonine--tRNA ligase (EC 6.1.1.3) (Threonyl-tRNA synthetase) (ThrRS)	thrS	651	GO:0000049,GO:0000166,GO:0003723,GO:0004812,GO:0004829,GO:0005524,GO:0005737,GO:0006412,GO:0006418,GO:0006435,GO:0016874,GO:0043039,GO:0046872	GO:0003674,GO:0003723,GO:0005737,GO:0006399,GO:0006520,GO:0016874,GO:0043167	84945	10223	1.286	1.338	Yes	10063	8441	10181	6594	55659954	LG	RAxML	p12345	0.5523	0.6014	3.49912	1.25721	2.022
p0021	A6WZG5	UvrABC system protein B (Protein UvrB) (Excinuclease ABC subunit B)	uvrB	941	GO:0000166,GO:0003677,GO:0004518,GO:0005524,GO:0005737,GO:0006281,GO:0006289,GO:0006974,GO:0009380,GO:0009381,GO:0009432,GO:0016787,GO:0016887	GO:0003674,GO:0003677,GO:0004518,GO:0005622,GO:0005737,GO:0006259,GO:0006950,GO:0016887,GO:0032991,GO:0043167	84095	9689	1.025	0.97	Yes	9588	8129	13056	8893	72291197	LG	RAxML	p12345	0.4129	0.8393	2.62614	0.92863
p0022	A0A1B4WK91	Multidrug efflux ATP-binding/permease protein Rv0194	mdlB	1247	GO:0000166,GO:0005524,GO:0016020,GO:0016021,GO:0016887,GO:0042626	GO:0003674,GO:0005575,GO:0016887,GO:0022857,GO:0043167	82930	8930	3.701	2.657	Yes	8804	7658	14099	10915	83587070	LG	RAxML	p12345	0.6321	0.6307	4.62112	1.19651	1.207
p0023	D3R080	Translation initiation factor IF-2	infB	1155	GO:0000166,GO:0003743,GO:0003924,GO:0005525,GO:0005622,GO:0005737,GO:0006412,GO:0006413	GO:0003674,GO:0003924,GO:0005622,GO:0005737,GO:0008135,GO:0043167	85151	10231	1.988	1.695	Yes	10197	8629	37547	30028	259111612	LG	RAxML	p23456	0.3986	0.8265	6.19497	2.56048	5.065
p0024	A5F9G1	D-erythrose-4-phosphate dehydrogenase (E4PDH) (EC 1.2.1.72)	epd	341	GO:0005737,GO:0008615,GO:0016491,GO:0016620,GO:0042823,GO:0055114	GO:0005737,GO:0008150,GO:0009058,GO:0016491,GO:0034641,GO:0051186	83885	9552	1.806	1.385	Yes	9337	7524	4260	3131	23557644	LG	RAxML	p12345	0.6311	0.5786	2.59089	0.985851
p0025	D3R5N5	Copper-exporting ATPase (EC 3.6.3.4)	BIF_01143	941	GO:0000166,GO:0004008,GO:0005886,GO:0006812,GO:0016020,GO:0016021,GO:0016491,GO:0016787,GO:0019829,GO:0055114	GO:0003674,GO:0005575,GO:0005886,GO:0006810,GO:0008150,GO:0016491,GO:0016887,GO:0022857	82316	9157	2.266	1.773	Yes	8930	7749	24128	17651	136777599	LG	RAxML	p23456	0.7138	0.5004	3.76447	1.10985	1.157
p0026	B5YAR4	Chaperone protein DnaJ	dnaJ	390	GO:0005524,GO:0005737,GO:0006260,GO:0006457,GO:0009408,GO:0046872,GO:0051082	GO:0005737,GO:0006259,GO:0006457,GO:0006950,GO:0009058,GO:0043167,GO:0051082	84783	10027	1.573	1.678	Yes	9884	8132	6106	4598	37390936	LG	RAxML	FastTree	0.4524	0.7582	4.03642	0.993155	1.189
p0027	A9WK84	Leucine--tRNA ligase (EC 6.1.1.4) (Leucyl-tRNA synthetase) (LeuRS)	leuS	1000	GO:0000166,GO:0004812,GO:0004823,GO:0005524,GO:0005737,GO:0005829,GO:0006412,GO:0006418,GO:0006429,GO:0016874	GO:0003674,GO:0005737,GO:0005829,GO:0006399,GO:0006520,GO:0016874,GO:0043167	84982	10170	1.514	1.469	Yes	9741	8463	24355	17989	152240907	LG	RAxML	FastTree	0.494	0.6417	3.67116	1.20793
p0028	Q58815	Glutamine--fructose-6-phosphate aminotransferase [isomerizing] (EC 2.6.1.16) (D-fructose-6-phosphate amidotransferase) (GFAT) (Glucosamine-6-phosphate synthase) (Hexosephosphate aminotransferase) (L-glutamine--D-fructose-6-phosphate amidotransferase) [Cleaved into: Mja gf6p intein]	glmS	1099	GO:0003677,GO:0004360,GO:0004519,GO:0005737,GO:0006002,GO:0006047,GO:0006487,GO:0006541,GO:0008483,GO:0016539,GO:0016740,GO:0043565	GO:0003674,GO:0003677,GO:0004518,GO:0005737,GO:0006464,GO:0006520,GO:0008150,GO:0009058,GO:0034641,GO:0051604	82497	9075	1.337	1.136	Yes	8885	7658	7593	5336	40863088	LG	RAxML	FastTree	0.4893	0.7724	2.92137	0.715999	1.32
p0029	Q8EW89	Inosine-5'-monophosphate dehydrogenase	MYPE3150	483	GO:0003824,GO:0003938,GO:0006164,GO:0055114	GO:0003674,GO:0008150,GO:0009058,GO:0016491,GO:0034641	82479	8938	1.606	1.14	Yes	8864	7436	5564	4400	32718400	LG	RAxML	p12345	0.4953	0.7215	3.61113	1.75886	1.552
p0030	D9PW62	ATP-dependent DNA helicase (EC 3.6.1.-)	pcrA1	916	GO:0003677,GO:0004003,GO:0004386,GO:0005524,GO:0016787	GO:0003674,GO:0003677,GO:0004386,GO:0016887,GO:0043167,GO:0051276	84755	9925	2.5	2.062	Yes	9814	8380	27693	20470	171538600	LG	RAxML	p23456	0.4638	0.7361	4.90025	1.69134
p0031	B8E0P8	Pyruvate kinase (EC 2.7.1.40)	Dtur_1796	581	GO:0000287,GO:0003824,GO:0004743,GO:0005829,GO:0006096,GO:0016301,GO:0016310,GO:0016740,GO:0016772,GO:0030955	GO:0003674,GO:0005829,GO:0005975,GO:0006091,GO:0008150,GO:0009058,GO:0016301,GO:0016491,GO:0016829,GO:0016853,GO:0034655,GO:0043167,GO:0051186	78710	8470	1.259	0.987	Yes	8278	6973	6058	4426	30862498	LG	RAxML	p12345	0.4791	0.665	3.36927	0.840878	1.247
p0032	Q9X3X7	DNA topoisomerase 1 (EC 5.99.1.2) (DNA topoisomerase I) (Omega-protein) (Relaxing enzyme) (Swivelase) (Untwisting enzyme)	topA	1212	GO:0003677,GO:0003916,GO:0003917,GO:0005694,GO:0006265,GO:0016853,GO:0046872	GO:0003677,GO:0005694,GO:0006259,GO:0016853,GO:0043167,GO:0051276	84754	10163	2.364	1.894	Yes	10101	8564	23640	16970	145331080	RTREV	RAxML	FastTree	0.4258	0.5821	5.9081	4.24136	2.157
p0033	D3LW72	Putative thioredoxin-disulfide reductase	HMPREF0889_1213	550	GO:0016491,GO:0055114	GO:0008150,GO:0016491	85313	10372	3.258	3.21	Yes	10315	8472	7616	5897	49959384	LG	IQ-TREE	p12345	0.5884	0.6492	3.20967	1.16754	1.202
p0034	A0A0F2NZQ8	S-adenosylmethionine synthase (AdoMet synthase) (EC 2.5.1.6) (MAT) (Methionine adenosyltransferase)	metK	418	GO:0000166,GO:0000287,GO:0004478,GO:0005524,GO:0005737,GO:0006556,GO:0006730,GO:0016740,GO:0046872	GO:0003674,GO:0005737,GO:0006790,GO:0008150,GO:0009058,GO:0016765,GO:0043167,GO:0051186	82307	8728	1.023	0.926	Yes	8621	7329	5413	3619	26523651	RTREV	RAxML	FastTree	0.5393	0.6619	2.25185	0.72768
p0035	Q9PAG2	DNA ligase (EC 6.5.1.2) (Polydeoxyribonucleotide synthase [NAD(+)])	ligA	831	GO:0003911,GO:0006260,GO:0006266,GO:0006281,GO:0006974,GO:0016874,GO:0046872	GO:0006259,GO:0006950,GO:0009058,GO:0016874,GO:0043167	83170	9097	1.193	0.959	Yes	9052	7931	18079	12893	102254383	LG	RAxML	p12345	0.4431	0.6853	3.65759	0.966332
p0036	Q6MPJ5	Carbamoyl-phosphate synthase (glutamine-hydrolyzing) (EC 6.3.5.5)	carB	1064	GO:0000166,GO:0004088,GO:0005524,GO:0006221,GO:0006807,GO:0016874,GO:0046872	GO:0003674,GO:0008150,GO:0009058,GO:0016874,GO:0034641,GO:0043167	81822	8568	1.689	1.483	Yes	8425	7508	11954	7727	58014316	LG	RAxML	p12345	0.4914	0.7122	2.99242	0.919387	1.377
p0037	P47632	60 kDa chaperonin (GroEL protein) (Protein Cpn60)	groL	543	GO:0000166,GO:0005524,GO:0005737,GO:0006457,GO:0042026	GO:0003674,GO:0005737,GO:0006457,GO:0043167	83813	9648	1.247	1.189	Yes	9432	7656	3384	2335	17876760	LG	RAxML	FastTree	0.5211	0.9309	2.52295	0.699411
p0038	K9TTL6	50S ribosomal protein L2	rplB	287	GO:0003723,GO:0003735,GO:0005622,GO:0005840,GO:0006412,GO:0015934,GO:0016740,GO:0019843	GO:0003674,GO:0003723,GO:0003735,GO:0005622,GO:0005840,GO:0019843	85088	10303	2.888	2.725	Yes	10208	7823	2042	1263	9880449	LG	RAxML	FastTree	0.5153	0.8315	2.80631	1.29677	6.057
p0039	A0A1H6K4L8	Chaperone protein ClpB	clpB	877	GO:0000166,GO:0005524,GO:0005737,GO:0006508,GO:0008233,GO:0009408,GO:0019538,GO:0042026	GO:0003674,GO:0005737,GO:0006457,GO:0006950,GO:0008150,GO:0008233,GO:0043167	82317	8869	1.517	1.12	Yes	8653	7504	8656	5789	43440656	LG	RAxML	p23456	0.4736	0.6427	3.53994	1.1162
p0040	B7ABG0	DNA-directed DNA polymerase (EC 2.7.7.7)	TaqDRAFT_4602	1645	GO:0003824,GO:0003887,GO:0004519,GO:0006260,GO:0008408,GO:0016539,GO:0016740,GO:0016779,GO:0071897	GO:0003674,GO:0004518,GO:0006259,GO:0009058,GO:0016779,GO:0051604	84143	9598	1.707	1.494	Yes	9500	8303	29326	19500	161908500	LG	RAxML	p12345	0.4045	0.8308	3.56745	0.947973
p0041	C2CF43	Phosphoribosylamine--glycine ligase (EC 6.3.4.13) (GARS) (Glycinamide ribonucleotide synthetase) (Phosphoribosylglycinamide synthetase)	purD	1631	GO:0000166,GO:0004637,GO:0005524,GO:0006164,GO:0006189,GO:0009113,GO:0016874,GO:0046872	GO:0003674,GO:0009058,GO:0016874,GO:0034641,GO:0043167	82039	8782	2.402	2.172	Yes	8413	7361	9137	6052	44548772	LG	RAxML	p12345	0.5108	0.5541	3.36209	1.15458	1.874
p0042	Q8EVL6	Protein translocase subunit SecA	secA	1405	GO:0000166,GO:0005524,GO:0005737,GO:0005886,GO:0006605,GO:0006886,GO:0015031,GO:0016020,GO:0017038	GO:0003674,GO:0005575,GO:0005622,GO:0005737,GO:0005886,GO:0006605,GO:0006810,GO:0043167	84019	9566	1.725	1.259	Yes	9516	8093	20879	13741	111205913	LG	RAxML	FastTree	0.36	0.8894	3.57868	1.07917
p0043	D2R8V5	Peptide chain release factor 1 (RF-1)	prfA	358	GO:0003747,GO:0005737,GO:0006412,GO:0006415,GO:0016149	GO:0005737,GO:0008135	83398	9271	1.205	0.945	Yes	9223	7452	3259	2217	16521084	RTREV	RAxML	p12345	0.4699	0.7108	3.17408	0.890904
p0044	C0GDM7	RecA protein (EC 3.6.3.8)	recA	552	GO:0000166,GO:0003677,GO:0003684,GO:0003697,GO:0004113,GO:0005524,GO:0005737,GO:0006259,GO:0006281,GO:0006310,GO:0006974,GO:0008081,GO:0008094,GO:0008664,GO:0009432,GO:0016787	GO:0003674,GO:0003677,GO:0005737,GO:0006259,GO:0006950,GO:0016874,GO:0016887,GO:0043167	83944	9605	1.04	0.992	Yes	9477	7586	5506	4523	34311478	LG	RAxML	p23456	0.4906	0.8777	3.87176	1.09603
p0045	D1VX24	Elongation factor 4 (EF-4) (EC 3.6.5.n1) (Ribosomal back-translocase LepA)	lepA	593	GO:0000166,GO:0003746,GO:0003924,GO:0005525,GO:0005886,GO:0006412,GO:0006414,GO:0016020,GO:0016787,GO:0043022,GO:0045727	GO:0003674,GO:0003924,GO:0005575,GO:0005886,GO:0008135,GO:0043167	83638	9364	1.021	0.949	Yes	9236	7650	6941	4559	34876350	LG	RAxML	p12345	0.4792	0.9132	2.69376	0.732572
p0046	B5YFL1	Holliday junction ATP-dependent DNA helicase RuvB (EC 3.6.4.12)	ruvB	332	GO:0000166,GO:0003677,GO:0004386,GO:0005524,GO:0006281,GO:0006310,GO:0006974,GO:0009378,GO:0009432,GO:0016787	GO:0003674,GO:0003677,GO:0004386,GO:0006259,GO:0006950,GO:0043167,GO:0051276	83314	9262	1.838	1.531	Yes	9067	7403	4348	3408	25229424	LG	RAxML	p12345	0.462	0.851	3.71563	0.978241
p0047	D2PUL3	DNA polymerase III, subunits gamma and tau (EC 2.7.7.7)	Kfla_0407	1113	GO:0003677,GO:0003887,GO:0005524,GO:0006260,GO:0009360,GO:0016740,GO:0016779,GO:0071897	GO:0003674,GO:0003677,GO:0005622,GO:0006259,GO:0009058,GO:0016779,GO:0032991,GO:0043167	85246	10319	4.454	2.321	Yes	10201	8606	27187	22232	191328592	LG	RAxML	FastTree	0.4336	0.7922	7.42075	3.47986	6.217
p0048	D2MQN3	Aspartate--tRNA ligase (EC 6.1.1.12) (Aspartyl-tRNA synthetase) (AspRS)	aspS	582	GO:0000166,GO:0003676,GO:0004812,GO:0004815,GO:0005524,GO:0005737,GO:0006412,GO:0006418,GO:0006422,GO:0016874	GO:0003674,GO:0005737,GO:0006399,GO:0006520,GO:0016874,GO:0043167	82914	8999	1.017	0.912	Yes	8954	7667	7196	5298	40619766	RTREV	RAxML	FastTree	0.4871	0.6233	2.64193	0.712987
p0049	Q1DC95	GTPase Obg (EC 3.6.5.-) (GTP-binding protein Obg)	obg	485	GO:0000166,GO:0000287,GO:0003924,GO:0005525,GO:0005737,GO:0016787,GO:0046872	GO:0003674,GO:0003924,GO:0005737,GO:0043167	84067	9697	1.039	1.033	Yes	9510	7963	7766	5872	46758736	LG	RAxML	p23456	0.4491	0.7831	4.4433	3.5365	4.547
p0050	D6TGM5	Ribosome-binding ATPase YchF	ychF	391	GO:0000166,GO:0005524,GO:0005525,GO:0016887,GO:0043022,GO:0043023	GO:0003674,GO:0016887,GO:0043167	83875	9574	1.003	0.939	Yes	9403	7705	4234	3002	23130410	LG	RAxML	FastTree	0.5356	0.6134	2.59311	0.737348
p0051	C1DD54	Adenylosuccinate synthetase (AMPSase) (AdSS) (EC 6.3.4.4) (IMP--aspartate ligase)	purA2	851	GO:0000166,GO:0000287,GO:0004019,GO:0005525,GO:0005737,GO:0006164,GO:0016874,GO:0046872	GO:0003674,GO:0005737,GO:0009058,GO:0016874,GO:0034641,GO:0043167	82081	8786	1.013	0.877	Yes	8732	7413	4735	3080	22832040	LG	RAxML	p23456	0.4985	0.6938	2.86329	0.838126	1.655
p0052	C7PRE4	Cell division protein FtsZ	ftsZ	565	GO:0000166,GO:0003924,GO:0005525,GO:0005737,GO:0007049,GO:0043093,GO:0051258,GO:0051301	GO:0000003,GO:0003674,GO:0003924,GO:0005737,GO:0007049,GO:0043167,GO:0051301,GO:0065003	84245	9879	1.031	1.069	Yes	9741	7831	13864	11214	87816834	LG	RAxML	p12345	0.435	0.7993	5.99091	4.45645	2.181
p0053	C5RC45	Pyruvate carboxylase (EC 6.4.1.1)	pyc	1145	GO:0000166,GO:0003824,GO:0004736,GO:0005524,GO:0006090,GO:0006094,GO:0009374,GO:0016874,GO:0046872	GO:0003674,GO:0005975,GO:0008150,GO:0009058,GO:0016874,GO:0043167	81998	8547	3.401	2.631	No
p0054	B3ERQ7	Glutamate--tRNA ligase (EC 6.1.1.17) (Glutamyl-tRNA synthetase) (GluRS)	gltX	512	GO:0000049,GO:0000166,GO:0004812,GO:0004818,GO:0005524,GO:0005737,GO:0006412,GO:0006418,GO:0006424,GO:0008270,GO:0016874,GO:0043039	GO:0003674,GO:0003723,GO:0005737,GO:0006399,GO:0006520,GO:0016874,GO:0043167	83942	9563	1.506	1.347	Yes	9365	7801	7919	6033	47063433	LG	RAxML	p12345	0.4881	0.5975	3.34477	0.807759
p0055	E1R314	RNA polymerase sigma factor RpoD (Sigma-70)	rpoD	612	GO:0003677,GO:0003700,GO:0005737,GO:0006351,GO:0006352,GO:0006355,GO:0010468,GO:0016987	GO:0003677,GO:0003700,GO:0005737,GO:0008150,GO:0009058,GO:0019899,GO:0034641,GO:0065003	84340	9697	2.604	2.601	Yes	9557	7568	16845	13514	102273952	LG	RAxML	FastTree	0.4994	0.8538	8.27195	5.23863
p0056	B9CN99	tRNA N6-adenosine threonylcarbamoyltransferase (EC 2.3.1.234) (N6-L-threonylcarbamoyladenine synthase) (t(6)A synthase) (t(6)A37 threonylcarbamoyladenosine biosynthesis protein TsaD) (tRNA threonylcarbamoyladenosine biosynthesis protein TsaD)	rimI	816	GO:0004222,GO:0005506,GO:0005737,GO:0006508,GO:0008033,GO:0016740,GO:0016746,GO:0016747,GO:0046872	GO:0003674,GO:0005737,GO:0006399,GO:0008150,GO:0008233,GO:0016746,GO:0043167	84858	10192	2.744	2.111	Yes	10047	8340	9408	7485	62424900	LG	RAxML	FastTree	0.464	0.7104	4.71952	1.46605	4.553
p0057	Q1IHL7	GTPase Der (GTP-binding protein EngA)	der	511	GO:0000166,GO:0005525,GO:0042254	GO:0003674,GO:0042254,GO:0043167	82102	8440	1.372	1.1	Yes	8315	7150	8867	6885	49227750	LG	RAxML	FastTree	0.4087	0.835	4.82877	1.30571
p0058	A0A142VAI6	Carbamoyl-phosphate synthase small chain (EC 6.3.5.5) (Carbamoyl-phosphate synthetase glutamine chain)	carA	364	GO:0000166,GO:0004088,GO:0005524,GO:0006207,GO:0006221,GO:0006526,GO:0006541,GO:0008652,GO:0016874	GO:0003674,GO:0006520,GO:0009058,GO:0016874,GO:0034641,GO:0043167	76793	8118	0.965	0.865	Yes	8000	6951	6579	4897	34039047	LG	RAxML	FastTree	0.4965	0.775	3.57809	0.961861	1.617
p0059	Q8UIN5	Phenylalanine--tRNA ligase alpha subunit (EC 6.1.1.20) (Phenylalanyl-tRNA synthetase alpha subunit) (PheRS)	pheS	360	GO:0000049,GO:0000166,GO:0004812,GO:0004826,GO:0005524,GO:0005737,GO:0006412,GO:0006432,GO:0016874,GO:0043039,GO:0046872	GO:0003674,GO:0003723,GO:0005737,GO:0006399,GO:0006520,GO:0016874,GO:0043167	84357	9924	1.007	0.967	Yes	9823	8004	7266	5424	43413696	LG	RAxML	FastTree	0.4826	0.7169	3.69057	1.29769	4.071
p0060	P9WMR3	Replicative DNA helicase (EC 3.6.4.12) [Cleaved into: Endonuclease PI-MtuHIP (EC 3.1.-.-) (Mtu dnaB intein)]	dnaB	874	GO:0000166,GO:0003677,GO:0003678,GO:0004386,GO:0004518,GO:0004519,GO:0005515,GO:0005524,GO:0005618,GO:0005829,GO:0006260,GO:0006268,GO:0006269,GO:0006314,GO:0006974,GO:0016539,GO:0016787,GO:0040007	GO:0003674,GO:0003677,GO:0004386,GO:0004518,GO:0005618,GO:0005829,GO:0006259,GO:0006950,GO:0009058,GO:0040007,GO:0043167,GO:0051276,GO:0051604	83974	9583	1.305	1.103	Yes	9525	7673	13064	10770	82638210	LG	RAxML	FastTree	0.431	0.7568	4.66105	1.33077
p0061	D0J9H3	Protein translocase subunit SecY	secY	462	GO:0005622,GO:0005886,GO:0006605,GO:0015031,GO:0016020,GO:0016021	GO:0005575,GO:0005622,GO:0005886,GO:0006605,GO:0006810	84190	9676	1.157	0.96	Yes	9632	7659	4512	3432	26285688	LG	RAxML	p23456	0.412	0.9172	3.80911	1.1483
p0062	A0A142XC54	50S ribosomal protein L1	rplA	220	GO:0000049,GO:0003723,GO:0003735,GO:0005840,GO:0006412,GO:0006417,GO:0015934,GO:0019843	GO:0003723,GO:0003735,GO:0005840,GO:0019843	82543	8909	0.986	0.868	Yes	8801	7110	2560	1779	12648690	LG	RAxML	FastTree	0.5181	0.8419	2.80159	0.825758
p0063	E0N5G8	DNA primase (EC 2.7.7.-)	dnaG	692	GO:0003677,GO:0003896,GO:0003899,GO:0006260,GO:0006269,GO:0008270,GO:0016740,GO:0016779,GO:0046872	GO:0003674,GO:0003677,GO:0006259,GO:0009058,GO:0016779,GO:0034641,GO:0043167	83751	9504	1.044	0.992	Yes	9428	7998	17502	12574	100566852	LG	IQ-TREE	p12345	0.3684	0.7584	4.27908	0.951433
p0064	Q6ARL4	Transcription-repair-coupling factor (TRCF) (EC 3.6.4.-)	mfd	1184	GO:0000166,GO:0000716,GO:0003676,GO:0003677,GO:0003684,GO:0005524,GO:0005737,GO:0006281,GO:0006355,GO:0006974,GO:0016787	GO:0003674,GO:0003677,GO:0005737,GO:0006259,GO:0006950,GO:0009058,GO:0034641,GO:0043167,GO:0051276	81935	8477	1.042	0.888	Yes	8355	7522	18424	13736	103322192	LG	RAxML	p12345	0.3369	0.9102	4.57064	1.09683
p0065	Q6F0Q4	30S ribosomal protein S2	rpsB	266	GO:0003735,GO:0005622,GO:0005840,GO:0006412,GO:0015935	GO:0003735,GO:0005622,GO:0005840	83785	9516	1.016	0.961	Yes	9453	7444	6833	5440	40495360	RTREV	RAxML	FastTree	0.4884	0.8645	3.32014	1.15191
p0066	C7LKC1	Peptide chain release factor 2 (RF-2)	prfB	360	GO:0003747,GO:0005737,GO:0006412,GO:0006415,GO:0016149	GO:0005737,GO:0008135	83673	9530	1.764	1.641	Yes	9390	7631	3721	2444	18650164	LG	RAxML	p12345	0.5019	0.831	3.61456	0.988781
p0067	P62663	30S ribosomal protein S3	rpsC	239	GO:0003676,GO:0003723,GO:0003735,GO:0005840,GO:0006412,GO:0015935,GO:0019843	GO:0003674,GO:0003723,GO:0003735,GO:0005840,GO:0019843	85075	10303	1.509	1.146	Yes	10295	7728	5212	4211	32542608	LG	RAxML	p12345	0.4992	0.8399	4.38117	1.84226	6.518
p0068	E6JYC5	UvrABC system protein C (Protein UvrC) (Excinuclease ABC subunit C)	uvrC	728	GO:0003677,GO:0004518,GO:0005737,GO:0006281,GO:0006289,GO:0006974,GO:0009380,GO:0009381,GO:0009432,GO:0016787	GO:0003674,GO:0003677,GO:0004518,GO:0005622,GO:0005737,GO:0006259,GO:0006950,GO:0032991	84089	9679	1.191	1.128	Yes	9653	8157	18109	12697	103569429	LG	RAxML	p12345	0.3925	0.8407	5.29765	1.25668
p0069	B1GZ24	Bifunctional protein FolD [Includes: Methenyltetrahydrofolate cyclohydrolase (EC 3.5.4.9); Methylenetetrahydrofolate dehydrogenase (EC 1.5.1.5)]	folD	296	GO:0000105,GO:0003824,GO:0004477,GO:0004488,GO:0006164,GO:0006730,GO:0008152,GO:0008652,GO:0009086,GO:0016491,GO:0016787,GO:0055114	GO:0003674,GO:0006520,GO:0006790,GO:0008150,GO:0009058,GO:0016491,GO:0016810,GO:0034641	83481	9464	1.034	0.98	Yes	9389	7769	5099	3696	28714224	LG	RAxML	p23456	0.5584	0.5664	3.07997	0.850514	1.165
p0070	Q2GEY8	Polyribonucleotide nucleotidyltransferase (EC 2.7.7.8) (Polynucleotide phosphorylase) (PNPase)	pnp	757	GO:0003676,GO:0003723,GO:0004654,GO:0005737,GO:0006396,GO:0006402,GO:0016740,GO:0016779,GO:0046872	GO:0003674,GO:0003723,GO:0005737,GO:0016779,GO:0034641,GO:0034655,GO:0043167	83148	9408	1.521	1.16	Yes	9376	7893	9935	7215	56947995	LG	RAxML	FastTree	0.4577	0.854	3.23803	1.41712
p0071	N2BS08	DNA polymerase I (EC 2.7.7.7)	polA	1102	GO:0003676,GO:0003677,GO:0003824,GO:0003887,GO:0004518,GO:0006139,GO:0006260,GO:0006261,GO:0006281,GO:0006974,GO:0008408,GO:0016740,GO:0016779,GO:0016787,GO:0071897	GO:0003674,GO:0003677,GO:0004518,GO:0006259,GO:0006950,GO:0009058,GO:0016779,GO:0034641	83948	9559	1.507	1.194	Yes	9540	8192	19275	12834	105136128	LG	IQ-TREE	p12345	0.3923	0.8557	3.76198	0.907083
p0072	Q2GDY4	Phenylalanine--tRNA ligase beta subunit (EC 6.1.1.20) (Phenylalanyl-tRNA synthetase beta subunit) (PheRS)	pheT	876	GO:0000049,GO:0000166,GO:0000287,GO:0003723,GO:0004812,GO:0004826,GO:0005524,GO:0005737,GO:0006412,GO:0006432,GO:0016874,GO:0046872	GO:0003674,GO:0003723,GO:0005737,GO:0006399,GO:0006520,GO:0016874,GO:0043167	83592	9511	1.309	1.025	Yes	9414	8179	13740	9314	76179206	LG	RAxML	p12345	0.4124	0.6799	3.89184	0.941708
p0073	A2BL63	4-aminobutyrate aminotransferase (EC 2.6.1.11)	Hbut_0873	454	GO:0003824,GO:0003992,GO:0008483,GO:0016740,GO:0030170	GO:0003674,GO:0043167	68668	8099	3.16	2.059	Yes	7956	6972	6080	4172	29087184	LG	RAxML	p12345	0.6085	0.4588	3.35774	0.840679	1.288
p0074	A0A173ZQ45	ATP-dependent RNA helicase rhlE (EC 3.6.4.13)	rhlE	747	GO:0000166,GO:0003676,GO:0004386,GO:0005524,GO:0016787	GO:0003674,GO:0004386,GO:0043167	81034	9191	3.257	2.457	Yes	8977	7469	23734	18470	137952430	LG	RAxML	p23456	0.5577	0.4952	6.11454	1.70278	1.183
p0075	E8X3N9	Methionine--tRNA ligase (EC 6.1.1.10)	AciX9_1167	848	GO:0000049,GO:0000166,GO:0003723,GO:0004812,GO:0004825,GO:0005524,GO:0005737,GO:0006412,GO:0006418,GO:0006431,GO:0016874	GO:0003674,GO:0003723,GO:0005737,GO:0006399,GO:0006520,GO:0016874,GO:0043167	84969	10211	1.248	1.205	Yes	10135	8568	12038	8880	76083840	RTREV	RAxML	p12345	0.4897	0.61	5.23788	1.72884	1.699
p0076	D5SWY7	tRNA-2-methylthio-N(6)-dimethylallyladenosine synthase (EC 2.8.4.3) ((Dimethylallyl)adenosine tRNA methylthiotransferase MiaB) (tRNA-i(6)A37 methylthiotransferase)	miaB	501	GO:0003824,GO:0005737,GO:0006400,GO:0008033,GO:0016491,GO:0016740,GO:0046872,GO:0055114	GO:0003674,GO:0005737,GO:0006399,GO:0008150,GO:0016491,GO:0043167	67916	8608	0.974	1.037	Yes	8590	7439	10035	7554	56194206	LG	RAxML	FastTree	0.4817	0.8767	3.8472	1.08158	2.154
p0077	F9UM65	Pyruvate oxidase (EC 1.2.3.3)	pox2	587	GO:0000287,GO:0003824,GO:0016491,GO:0047112,GO:0055114	GO:0003674,GO:0008150,GO:0016491,GO:0043167	79380	7963	3.859	2.241	Yes	7895	6918	8196	5696	39404928	LG	RAxML	FastTree	0.534	0.6243	4.46096	1.79308	1.305
p0078	Q9RSZ6	ATP-dependent Clp protease ATP-binding subunit ClpX	clpX	403	GO:0000166,GO:0004176,GO:0005524,GO:0006457,GO:0006508,GO:0008270,GO:0030163,GO:0046872,GO:0046983,GO:0051082,GO:0051301	GO:0003674,GO:0006457,GO:0008150,GO:0008233,GO:0009056,GO:0016887,GO:0043167,GO:0051082,GO:0051301	81021	7917	0.983	0.829	Yes	7776	6609	4490	3137	20732433	LG	RAxML	p23456	0.4416	0.8739	2.58236	0.806076
p0079	D9QD56	Chromosomal replication initiator protein DnaA	dnaA	603	GO:0000166,GO:0003677,GO:0003688,GO:0005524,GO:0005737,GO:0006260,GO:0006270,GO:0006275,GO:0043565	GO:0003674,GO:0003677,GO:0005737,GO:0006259,GO:0009058,GO:0043167	83666	9473	1.205	1.015	Yes	9387	7630	13074	10961	83632430	LG	RAxML	FastTree	0.4007	0.7445	6.6914	1.71786
p0080	O83984	Aspartyl/glutamyl-tRNA(Asn/Gln) amidotransferase subunit B (Asp/Glu-ADT subunit B) (EC 6.3.5.-)	gatB	509	GO:0000166,GO:0003824,GO:0005524,GO:0006412,GO:0016874,GO:0016884	GO:0003674,GO:0016874,GO:0043167	63980	8537	0.775	0.874	Yes	8472	6948	6650	4875	33871500	LG	RAxML	p12345	0.4747	0.8173	2.71975	0.716747	1.686
p0081	M9WXJ9	DNA-directed RNA polymerase subunit alpha (RNAP subunit alpha) (EC 2.7.7.6) (RNA polymerase subunit alpha) (Transcriptase subunit alpha)	rpoA	355	GO:0003677,GO:0003899,GO:0006351,GO:0016740,GO:0016779,GO:0046983	GO:0003674,GO:0003677,GO:0009058,GO:0016779,GO:0034641	84060	9647	1	0.948	Yes	9636	7273	4058	2859	20793507	LG	RAxML	FastTree	0.4552	0.9315	4.2715	1.25852
p0082	C6V3P7	Queuine tRNA-ribosyltransferase (EC 2.4.2.29) (Guanine insertion enzyme) (tRNA-guanine transglycosylase)	tgt	408	GO:0006400,GO:0008033,GO:0008479,GO:0008616,GO:0016740,GO:0016757,GO:0016763,GO:0046872	GO:0003674,GO:0006399,GO:0009058,GO:0016757,GO:0034641,GO:0043167	82986	9400	1.476	1.258	Yes	9343	7720	6903	5092	39310240	LG	RAxML	p23456	0.5284	0.6709	5.35184	5.83853
p0083	W4TRU4	ATP-dependent Clp protease proteolytic subunit (EC 3.4.21.92) (Endopeptidase Clp)	clpP	479	GO:0004252,GO:0005737,GO:0006508,GO:0008233,GO:0008236,GO:0016787	GO:0003674,GO:0005737,GO:0008150,GO:0008233	82683	8975	1.3	1.277	Yes	8842	6944	2692	2215	15380960	LG	RAxML	p23456	0.5819	0.6792	3.68196	1.28299
p0084	D6YVL9	Ribose-phosphate pyrophosphokinase (RPPK) (EC 2.7.6.1) (5-phospho-D-ribosyl alpha-1-diphosphate) (Phosphoribosyl diphosphate synthase) (Phosphoribosyl pyrophosphate synthase) (P-Rib-PP synthase) (PRPP synthase) (PRPPase)	prsA	329	GO:0000166,GO:0000287,GO:0004749,GO:0005524,GO:0005737,GO:0006015,GO:0009116,GO:0009156,GO:0009165,GO:0016301,GO:0016310,GO:0016740,GO:0046872	GO:0003674,GO:0005737,GO:0008150,GO:0009058,GO:0016301,GO:0034641,GO:0043167	82176	8765	1.18	0.974	Yes	8641	7051	4035	3037	21413887	LG	RAxML	FastTree	0.4706	0.8292	3.84542	1.44295	2.638
p0085	B2KDP9	UDP-N-acetylglucosamine 1-carboxyvinyltransferase (EC 2.5.1.7) (Enoylpyruvate transferase) (UDP-N-acetylglucosamine enolpyruvyl transferase) (EPT)	murA	422	GO:0003824,GO:0005737,GO:0007049,GO:0008360,GO:0008760,GO:0009252,GO:0016740,GO:0016765,GO:0019277,GO:0051301,GO:0071555	GO:0000902,GO:0003674,GO:0005737,GO:0007049,GO:0009058,GO:0016765,GO:0034641,GO:0051301,GO:0071554	83135	9295	1.356	1.105	Yes	9163	7545	5189	3913	29523585	LG	IQ-TREE	FastTree	0.4684	0.7585	3.09602	0.871925
p0086	D9RV15	ATP synthase subunit alpha (EC 3.6.3.14) (ATP synthase F1 sector subunit alpha) (F-ATPase subunit alpha)	atpA	527	GO:0000166,GO:0005524,GO:0005886,GO:0006754,GO:0006811,GO:0015986,GO:0016020,GO:0016787,GO:0032559,GO:0045261,GO:0046034,GO:0046933,GO:1902600	GO:0003674,GO:0005575,GO:0005622,GO:0005886,GO:0006810,GO:0009058,GO:0016887,GO:0022857,GO:0032991,GO:0034641,GO:0043167	82081	8719	1.054	0.931	Yes	8481	6996	4705	3100	21687600	LG	RAxML	p12345	0.5013	0.7524	2.39323	0.712169
p0087	C6X4B0	Amidophosphoribosyltransferase (ATase) (EC 2.4.2.14) (Glutamine phosphoribosylpyrophosphate amidotransferase) (GPATase)	purF	496	GO:0000287,GO:0004044,GO:0006164,GO:0006189,GO:0006541,GO:0009113,GO:0009116,GO:0016740,GO:0016757,GO:0046872	GO:0003674,GO:0006520,GO:0009058,GO:0016757,GO:0034641,GO:0043167	79659	7883	0.988	0.857	Yes	7778	6627	7661	6367	42194109	LG	RAxML	p12345	0.4843	0.7174	4.03664	1.20007	1.361
p0088	A0A2B4R7U7	ATP synthase subunit beta (EC 3.6.3.14)	atpD	1178	GO:0000166,GO:0005524,GO:0006754,GO:0015986,GO:0045261,GO:0046034,GO:0046933,GO:1902600	GO:0003674,GO:0005622,GO:0006810,GO:0009058,GO:0016887,GO:0022857,GO:0032991,GO:0034641,GO:0043167	82126	8674	1.031	0.92	Yes	8467	6907	4057	2653	18324271	LG	RAxML	p12345	0.5417	0.6848	2.33003	0.846213
p0089	Q8ZYU6	Dihydroxy-acid dehydratase (DAD) (EC 4.2.1.9)	ilvD	562	GO:0003824,GO:0004160,GO:0008152,GO:0008652,GO:0009082,GO:0009097,GO:0009099,GO:0016829,GO:0046872	GO:0003674,GO:0006520,GO:0008150,GO:0009058,GO:0016829,GO:0043167	75608	7173	1.679	1.23	Yes	6923	6202	5588	3305	20497610	LG	RAxML	p12345	0.6165	0.4972	3.32383	1.3322	1.633
p0090	B6WX16	Signal recognition particle receptor FtsY (SRP receptor)	ftsY	876	GO:0000166,GO:0003924,GO:0005525,GO:0005737,GO:0005886,GO:0016020,GO:0031226	GO:0003674,GO:0003924,GO:0005575,GO:0005737,GO:0005886,GO:0043167	82720	8989	2.104	1.782	Yes	8673	7505	17420	15563	116800315	RTREV	RAxML	p23456	0.4826	0.7589	7.50752	6.09103	2.608
p0091	E4PSE8	Glutamyl-tRNA(Gln) and/or aspartyl-tRNA(Asn) amidotransferase, A subunit (EC 6.3.5.-)	gatA	485	GO:0004040,GO:0016740,GO:0016874	GO:0003674,GO:0016810,GO:0016874	78072	9197	2.403	2.079	Yes	8960	7438	8207	5637	41928006	LG	RAxML	FastTree	0.511	0.6854	3.77749	4.81683	1.454
p0092	E4TJZ4	AAA ATPase central domain protein	Calni_0332	403	GO:0003677,GO:0005524,GO:0006260	GO:0003677,GO:0006259,GO:0009058,GO:0043167	81907	8644	1.281	1.074	Yes	8580	7323	8277	6044	44260212	LG	RAxML	p12345	0.5196	0.6848	6.66778	7.11539
p0093	A9G0G3	3-isopropylmalate dehydratase (EC 4.2.1.33)	leuC2	662	GO:0003861,GO:0008152,GO:0016829	GO:0008150,GO:0016829	67712	7407	1.961	1.504	Yes	7292	6485	5343	3590	23281150	LG	RAxML	FastTree	0.6059	0.5953	3.80005	1.74006	1.911
p0094	A0A0Q9A015	Lysine--tRNA ligase (EC 6.1.1.6) (Lysyl-tRNA synthetase) (LysRS)	lysS	1111	GO:0000166,GO:0000287,GO:0003676,GO:0004812,GO:0004824,GO:0005524,GO:0005737,GO:0006412,GO:0006418,GO:0006430,GO:0016020,GO:0016021,GO:0016874,GO:0046872	GO:0003674,GO:0005575,GO:0005737,GO:0006399,GO:0006520,GO:0016874,GO:0043167	81718	8949	1.738	1.235	Yes	8619	7069	9914	7088	50105072	RTREV	RAxML	FastTree	0.5307	0.7293	3.22006	1.25242
p0095	B2KBU3	O-acetylhomoserine/O-acetylserine sulfhydrylase (EC 2.5.1.47)	Emin_0286	421	GO:0003824,GO:0004124,GO:0006520,GO:0016740,GO:0016765,GO:0019344,GO:0030170	GO:0003674,GO:0006520,GO:0006790,GO:0009058,GO:0016765,GO:0043167	79146	7801	2.992	2.194	Yes	7661	6762	5232	3735	25256070	LG	RAxML	p12345	0.6979	0.4086	3.40745	1.65618	1.148
p0096	B1C6R7	Dihydrolipoyl dehydrogenase (EC 1.8.1.4)	lpdA	679	GO:0004148,GO:0005623,GO:0009055,GO:0016491,GO:0016668,GO:0022900,GO:0045454,GO:0050660,GO:0055114	GO:0005623,GO:0006091,GO:0008150,GO:0016491,GO:0042592,GO:0043167	79039	8155	3.596	2.502	Yes	8033	6922	8626	6322	43760884	LG	RAxML	p12345	0.6364	0.4908	3.99701	1.15542	1.229
p0097	D0WHZ4	3-oxoacyl-[acyl-carrier-protein] synthase 2 (EC 2.3.1.179)	fabF	449	GO:0003824,GO:0006633,GO:0008152,GO:0016740,GO:0016746,GO:0016747	GO:0003674,GO:0006629,GO:0008150,GO:0009058,GO:0016746	79913	7658	2.016	1.617	Yes	7587	6579	4128	2491	16388289	LG	RAxML	FastTree	0.5436	0.6705	2.59068	0.718289
p0098	D3R1T4	ABC transporter, ATP-binding protein	HMPREF0868_0825	666	GO:0000166,GO:0005524,GO:0016887	GO:0003674,GO:0016887,GO:0043167	81738	8250	2.068	1.597	Yes	8047	7118	7575	5788	41198984	LG	RAxML	FastTree	0.5807	0.6099	4.2955	1.28942
p0099	F8J573	50S ribosomal protein L5	rplE	224	GO:0000049,GO:0003723,GO:0003735,GO:0005622,GO:0005840,GO:0006412,GO:0019843	GO:0003723,GO:0003735,GO:0005622,GO:0005840,GO:0019843	84187	9707	0.988	0.925	Yes	9509	7164	2510	1901	13618764	LG	RAxML	FastTree	0.5416	0.6865	2.23829	0.860012
p0100	B3QV26	Cell divisionFtsK/SpoIIIE	Ctha_0509	1108	GO:0000166,GO:0003677,GO:0005524,GO:0005886,GO:0007049,GO:0007059,GO:0016020,GO:0016021,GO:0051301	GO:0003674,GO:0003677,GO:0005575,GO:0005886,GO:0007049,GO:0007059,GO:0043167,GO:0051301	83300	9345	2.681	1.252	Yes	9158	7813	32995	27806	217248278	RTREV	IQ-TREE	p12345	0.3786	0.8802	6.33493	2.33186
p0101	P47650	Phosphate import ATP-binding protein PstB (EC 3.6.3.27) (ABC phosphate transporter) (Phosphate-transporting ATPase)	pstB	329	GO:0000166,GO:0005315,GO:0005524,GO:0005886,GO:0006817,GO:0015415,GO:0016020,GO:0016787,GO:0016887	GO:0003674,GO:0005575,GO:0005886,GO:0006810,GO:0016887,GO:0022857,GO:0043167	77127	7436	1.406	1.003	Yes	7124	6048	3872	3211	19420128	LG	RAxML	FastTree	0.6482	0.5637	3.07344	1.56024	1.158
p0102	D7EAR6	Argininosuccinate lyase (ASAL) (EC 4.3.2.1) (Arginosuccinase)	argH	492	GO:0003824,GO:0004056,GO:0005737,GO:0006526,GO:0008652,GO:0016829,GO:0042450	GO:0003674,GO:0005737,GO:0006520,GO:0009058,GO:0016829	71851	7604	1.047	0.921	Yes	7558	6656	5288	3601	23968256	LG	RAxML	FastTree	0.5073	0.6557	4.24906	1.79715	1.665
p0103	Q6MTP7	Transcription termination/antitermination protein NusA	nusA	584	GO:0003700,GO:0003723,GO:0005737,GO:0006351,GO:0006353,GO:0006355	GO:0003700,GO:0003723,GO:0005737,GO:0009058,GO:0034641	83810	9533	0.998	0.925	Yes	9398	7636	8562	7162	54689032	LG	RAxML	p23456	0.4057	0.8751	6.3426	1.78696
p0104	Q1LQ32	Bifunctional (P)ppGpp synthetase II and guanosine-3',5'-bis pyrophosphate 3'-pyrophosphohydrolase (EC 2.7.6.5) (EC 3.1.7.2)	spoT	874	GO:0008728,GO:0008893,GO:0015969,GO:0016740,GO:0016787	GO:0003674,GO:0034641	82526	8913	1.479	1.224	Yes	8816	7453	11359	8922	66495666	RTREV	RAxML	p12345	0.4007	0.8096	4.60002	1.51642
p0105	R4L844	Tryptophan synthase beta chain (EC 4.2.1.20)	trpB	413	GO:0000162,GO:0004834,GO:0006568,GO:0008652,GO:0009073,GO:0016829	GO:0006520,GO:0009058,GO:0016829,GO:0034641	75390	7770	1.967	1.681	Yes	7642	6646	8016	5586	37124556	LG	RAxML	FastTree	0.5773	0.5387	3.14643	1.59833	1.479
p0106	E6SHF2	Histidinol dehydrogenase (HDH) (EC 1.1.1.23)	hisD	935	GO:0000105,GO:0003824,GO:0004399,GO:0008152,GO:0008270,GO:0008652,GO:0009058,GO:0016491,GO:0016740,GO:0030170,GO:0046872,GO:0055114	GO:0003674,GO:0006520,GO:0008150,GO:0009058,GO:0016491,GO:0034641,GO:0043167	67451	7347	2.141	1.885	Yes	7126	6390	4537	3353	21425670	LG	RAxML	FastTree	0.5129	0.5621	3.47075	0.895327	1.332
p0107	A0A2A4S4I6	Uncharacterized protein	hisA	500	GO:0000105,GO:0000107,GO:0003824,GO:0003949,GO:0005737,GO:0008152,GO:0008652,GO:0016829,GO:0016853	GO:0003674,GO:0005737,GO:0006520,GO:0008150,GO:0009058,GO:0016757,GO:0016829,GO:0016853,GO:0034641	66700	7553	2.131	1.954	Yes	7237	6303	3879	2910	18341730	LG	RAxML	FastTree	0.5801	0.5565	2.64372	0.941763	1.277
p0108	D9QU24	GTPase HflX (GTP-binding protein HflX)	hflX	606	GO:0000166,GO:0003924,GO:0005525,GO:0005737	GO:0003674,GO:0003924,GO:0005737,GO:0043167	78446	8254	1.178	1.094	Yes	8232	7152	9246	7435	53175120	LG	RAxML	p12345	0.4388	0.7	5.03202	3.92566	1.724
p0109	Q4FV41	DNA mismatch repair protein MutS	mutS	1058	GO:0000166,GO:0003677,GO:0005524,GO:0006281,GO:0006298,GO:0006974	GO:0003674,GO:0003677,GO:0006259,GO:0006950,GO:0043167	68162	7151	0.864	0.813	Yes	6976	6270	11718	8189	51345030	RTREV	RAxML	p23456	0.3518	0.7688	4.07419	1.13518
p0110	Q98QZ0	Uridylate kinase (UK) (EC 2.7.4.22) (Uridine monophosphate kinase) (UMP kinase) (UMPK)	pyrH	243	GO:0000166,GO:0005524,GO:0005737,GO:0006221,GO:0009041,GO:0016301,GO:0016310,GO:0016740,GO:0046939	GO:0003674,GO:0005737,GO:0008150,GO:0009058,GO:0016301,GO:0034641,GO:0043167	81916	8420	0.975	0.814	Yes	8344	6829	2961	2371	16191559	LG	RAxML	FastTree	0.4993	0.7918	2.89882	0.971221
p0111	B7IE33	4-hydroxy-3-methylbut-2-enyl diphosphate reductase (HMBPP reductase) (EC 1.17.7.4)	ispH	811	GO:0003676,GO:0008299,GO:0016114,GO:0016491,GO:0019288,GO:0046872,GO:0050992,GO:0055114	GO:0003674,GO:0006629,GO:0008150,GO:0009058,GO:0016491,GO:0043167	83749	9567	1.926	1.652	Yes	9536	7750	13129	10397	80576750	RTREV	RAxML	p23456	0.476	0.7761	6.51856	2.98315
p0112	E7FYA6	GTP-binding protein TypA (EC 1.8.1.7)	typA	616	GO:0003924,GO:0004362,GO:0005525,GO:0016491,GO:0055114	GO:0003924,GO:0008150,GO:0016491,GO:0043167	82133	8788	1.004	0.871	Yes	8731	7212	5588	3826	27593112	LG	RAxML	FastTree	0.5348	0.7663	2.39807	0.556509
p0113	A0A0E9DSB4	Probable dual-specificity RNA methyltransferase RlmN (EC 2.1.1.192) (23S rRNA (adenine(2503)-C(2))-methyltransferase) (23S rRNA m2A2503 methyltransferase) (Ribosomal RNA large subunit methyltransferase N) (tRNA (adenine(37)-C(2))-methyltransferase) (tRNA m2A37 methyltransferase)	rlmN_1	424	GO:0000049,GO:0003824,GO:0005737,GO:0006364,GO:0008033,GO:0008168,GO:0008173,GO:0016740,GO:0019843,GO:0030488,GO:0046872,GO:0070040	GO:0003674,GO:0003723,GO:0005737,GO:0006399,GO:0008168,GO:0019843,GO:0034641,GO:0042254,GO:0043167	79189	7660	0.992	0.797	Yes	7476	6542	7138	4390	28719380	LG	RAxML	FastTree	0.478	0.8819	3.63198	0.906204
p0114	A0A1I5PWB2	Cystathionine beta-synthase	SAMN05421810_102418	507	GO:0004122,GO:0005737,GO:0006535,GO:0019343	GO:0005737,GO:0006520,GO:0006790,GO:0009058,GO:0016829	80499	7976	2.323	1.57	Yes	7868	6887	4849	3269	22513603	LG	RAxML	p12345	0.6311	0.44	4.2471	1.42197	1.17
p0115	Q0A9Q2	Oligopeptide/dipeptide ABC transporter, ATPase subunit	Mlg_1083	669	GO:0000166,GO:0005524,GO:0015833,GO:0016887	GO:0003674,GO:0006810,GO:0016887,GO:0043167	80373	8292	5.458	4.023	Yes	7921	6798	10027	7780	52888440	LG	IQ-TREE	FastTree	0.7085	0.4658	4.04879	1.87591	1.108
p0116	Q1AWB1	Bifunctional protein NifU/MnmA [Includes: NifU-like protein; tRNA-specific 2-thiouridylase MnmA (EC 2.8.1.13)]	nifU/mnmA	488	GO:0000049,GO:0000166,GO:0003723,GO:0003824,GO:0005506,GO:0005524,GO:0005737,GO:0008033,GO:0008152,GO:0016226,GO:0016740,GO:0016783	GO:0003674,GO:0003723,GO:0005737,GO:0006399,GO:0006790,GO:0008150,GO:0022607,GO:0043167,GO:0051186	82438	9000	1.005	0.925	Yes	8836	7519	8897	6782	50993858	LG	RAxML	p23456	0.4975	0.5452	4.95908	1.43942
p0117	B0VJP0	Bifunctional purine biosynthesis protein PurH [Includes: Phosphoribosylaminoimidazolecarboxamide formyltransferase (EC 2.1.2.3) (AICAR transformylase); IMP cyclohydrolase (EC 3.5.4.10) (ATIC) (Inosinicase) (IMP synthase)]	purH	515	GO:0003824,GO:0003937,GO:0004643,GO:0006164,GO:0006189,GO:0008152,GO:0016740,GO:0016787	GO:0003674,GO:0008150,GO:0009058,GO:0016810,GO:0034641	81321	8367	1.61	1.399	Yes	8139	7170	9186	6025	43199250	LG	RAxML	p12345	0.5269	0.6443	3.79116	2.38346	1.321
p0118	C9RP19	tRNA uridine 5-carboxymethylaminomethyl modification enzyme MnmG (Glucose-inhibited division protein A)	gidA	633	GO:0005737,GO:0008033,GO:0050660	GO:0005737,GO:0006399,GO:0043167	70481	6868	0.913	0.742	Yes	6789	6002	5539	4214	25292428	RTREV	RAxML	p12345	0.4147	0.9	2.69726	0.740454
p0119	D3R1I4	DNA repair protein RadA	radA	483	GO:0000166,GO:0000725,GO:0003677,GO:0003684,GO:0005524,GO:0006281,GO:0006974,GO:0008094,GO:0046872	GO:0003674,GO:0003677,GO:0006259,GO:0006950,GO:0016887,GO:0043167	81310	8273	0.975	0.813	Yes	8162	6958	6743	4916	34205528	LG	RAxML	FastTree	0.4231	0.7135	3.14981	0.775953
p0120	A0A1Y3THT4	Ornithine carbamoyltransferase (OTCase) (EC 2.1.3.3)	B5G27_07165	703	GO:0004585,GO:0005737,GO:0006520,GO:0006591,GO:0006629,GO:0008152,GO:0016042,GO:0016597,GO:0016740,GO:0016743,GO:0016787	GO:0003674,GO:0005737,GO:0006520,GO:0006629,GO:0008150,GO:0009056,GO:0043167	77614	7477	1.247	0.854	Yes	7317	6275	3593	2765	17350375	LG	RAxML	p23456	0.5669	0.4866	3.46096	1.08667	1.233
p0121	B0SNK4	Delta-aminolevulinic acid dehydratase (EC 4.2.1.24)	hemB	317	GO:0003824,GO:0004655,GO:0016829,GO:0046872	GO:0003674,GO:0016829,GO:0043167	65331	6723	0.789	0.664	Yes	6566	5725	2637	2161	12371725	LG	RAxML	FastTree	0.534	0.678	2.19207	0.589088	1.459
p0122	Q4KET8	Aminotransferase (EC 2.6.1.-)	PFL_2138	409	GO:0003824,GO:0008483,GO:0009058,GO:0016740,GO:0030170	GO:0003674,GO:0009058,GO:0043167	81977	8825	2.697	2.389	Yes	8670	7529	6051	4278	32209062	LG	RAxML	FastTree	0.5975	0.5143	3.98897	1.18802	1.297
p0123	A0A1W6YQB8	UDP-N-acetylmuramoyl-L-alanyl-D-glutamate--2, 6-diaminopimelate ligase	murF	949	GO:0000166,GO:0000287,GO:0005524,GO:0005737,GO:0007049,GO:0008360,GO:0008765,GO:0009058,GO:0009252,GO:0016874,GO:0016881,GO:0047480,GO:0051301,GO:0071555	GO:0000902,GO:0003674,GO:0005737,GO:0007049,GO:0009058,GO:0016874,GO:0043167,GO:0051301,GO:0071554	82979	9211	1.067	1.014	Yes	9079	7821	13094	10620	83059020	LG	RAxML	p23456	0.4413	0.6474	4.09564	1.0525
p0124	D0WJ24	Transcription termination factor Rho (EC 3.6.4.-) (ATP-dependent helicase Rho)	rho	725	GO:0000166,GO:0003676,GO:0003677,GO:0003723,GO:0004386,GO:0005524,GO:0006351,GO:0006353,GO:0006355,GO:0008186,GO:0016787	GO:0003674,GO:0003677,GO:0003723,GO:0004386,GO:0009058,GO:0016887,GO:0034641,GO:0043167	71066	7699	0.944	0.825	Yes	7529	6323	15375	13140	83084220	LG	RAxML	FastTree	0.4717	0.8661	6.09444	8.78773
p0125	D0LKG0	DNA repair protein RecN (Recombination protein N)	Hoch_2472	605	GO:0005524,GO:0006281,GO:0006310,GO:0006974	GO:0006259,GO:0006950,GO:0043167	80251	7681	0.959	0.754	Yes	7571	6793	6874	4568	31030424	LG	RAxML	FastTree	0.3676	0.8207	3.70536	0.808609
p0126	C8WVX7	Anthranilate synthase (EC 4.1.3.27)	Aaci_1220	515	GO:0004049,GO:0009058,GO:0016829	GO:0009058,GO:0016829	77864	7691	2.773	1.544	Yes	7438	6637	10225	7558	50162446	LG	RAxML	FastTree	0.5442	0.511	5.03114	2.82199	1.298
p0127	A7HC31	ATP-dependent DNA helicase RecG (EC 3.6.4.12)	recG	908	GO:0000166,GO:0003676,GO:0004003,GO:0004386,GO:0005524,GO:0006281,GO:0006310,GO:0006974,GO:0016787	GO:0003674,GO:0004386,GO:0006259,GO:0006950,GO:0016887,GO:0043167,GO:0051276	82396	8969	1.144	0.951	Yes	8852	7645	17107	12245	93613025	LG	RAxML	p12345	0.3799	0.7248	4.04698	0.977895
p0128	D6TQR6	Phosphoribosylformylglycinamidine cyclo-ligase (EC 6.3.3.1) (EC 6.3.5.3)	purQ	645	GO:0000166,GO:0004359,GO:0004641,GO:0004642,GO:0005524,GO:0005737,GO:0006164,GO:0006189,GO:0006541,GO:0016787,GO:0016874	GO:0003674,GO:0005737,GO:0006520,GO:0009058,GO:0016810,GO:0016874,GO:0034641,GO:0043167	79999	8088	1.357	0.998	Yes	7791	6757	5047	3760	25406320	LG	RAxML	p23456	0.5153	0.6696	3.52485	1.39734	2.153
p0129	A5URX6	Riboflavin synthase (EC 2.5.1.9)	ribB	437	GO:0000287,GO:0008686,GO:0009231,GO:0009349,GO:0016740,GO:0016829,GO:0030145,GO:0046872	GO:0003674,GO:0005623,GO:0009058,GO:0016829,GO:0032991,GO:0034641,GO:0043167	75421	7789	3.194	2.311	Yes	7415	6383	6783	4976	31761808	VT	RAxML	p12345	0.5315	0.6082	4.38999	2.38598
p0130	C3XHL9	1-deoxy-D-xylulose-5-phosphate synthase (EC 2.2.1.7) (1-deoxyxylulose-5-phosphate synthase) (DXP synthase) (DXPS)	dxs	809	GO:0000287,GO:0003824,GO:0008152,GO:0008299,GO:0008661,GO:0009228,GO:0016114,GO:0016740,GO:0046872	GO:0003674,GO:0006629,GO:0006790,GO:0008150,GO:0009058,GO:0034641,GO:0043167	61562	8649	1.196	1.264	Yes	8559	7332	10189	6990	51250680	LG	RAxML	p23456	0.4704	0.8139	3.59153	1.18094
p0131	A0A1C6GRF3	Spermidine/putrescine import ATP-binding protein PotA (EC 3.6.3.31)	potA_1	525	GO:0000166,GO:0005524,GO:0005886,GO:0015417,GO:0015846,GO:0015847,GO:0016020,GO:0016787,GO:0016887,GO:0022857,GO:0043190	GO:0003674,GO:0005575,GO:0005886,GO:0006810,GO:0016887,GO:0022857,GO:0032991,GO:0043167	83361	9200	7.521	5.005	Yes	9110	7851	10524	8033	63067083	LG	RAxML	p23456	0.7438	0.4142	5.04632	1.81635	1.099
p0132	A0A0P0KSS3	Methionine aminopeptidase (MAP) (MetAP) (EC 3.4.11.18) (Peptidase M)	metAP1b	333	GO:0004177,GO:0006508,GO:0008233,GO:0008235,GO:0016787,GO:0046872	GO:0003674,GO:0008150,GO:0008233,GO:0043167	84262	9773	1.836	1.523	Yes	9745	7838	4567	3595	28177610	LG	RAxML	p23456	0.5463	0.6653	4.36664	1.29037
p0133	B7ATP6	Uncharacterized protein	BACPEC_01518	523	GO:0003677,GO:0005524,GO:0006270	GO:0003677,GO:0006259,GO:0009058,GO:0043167	59371	8420	1.029	1.203	Yes	8122	6984	8250	5726	39990384	LG	RAxML	p23456	0.4726	0.6673	4.30038	2.36873
p0134	F6BEZ8	dTDP-glucose 4,6-dehydratase (EC 4.2.1.46)	Metig_0177	694	GO:0004519,GO:0008460,GO:0009225,GO:0016539,GO:0016829	GO:0004518,GO:0016829,GO:0034641,GO:0051604	65657	8579	1.814	2.077	Yes	8333	7061	7434	5050	35658050	LG	RAxML	p23456	0.7427	0.573	3.38397	1.62152	1.207
p0135	Q0AVV6	3-oxoacyl-[acyl-carrier-protein] reductase (EC 1.1.1.100)	Swol_1850	255	GO:0004316,GO:0006633,GO:0016491,GO:0055114	GO:0006629,GO:0008150,GO:0009058,GO:0016491,GO:0016746	84161	9752	17.45	12.833	Yes	9649	7974	4394	3168	25261632	LG	RAxML	FastTree	0.6219	0.6123	2.53774	0.774929	1.238
p0136	A0A0F4VNX6	UDP-glucose 4-epimerase (EC 5.1.3.2)	DJ66_1127	351	GO:0003824,GO:0003978,GO:0006012,GO:0016853,GO:0050662	GO:0003674,GO:0005975,GO:0016853	74441	8941	1.482	1.464	Yes	8865	7525	6603	4278	32191950	RTREV	RAxML	FastTree	0.6589	0.4961	3.1322	0.985002	1.685
p0137	O83561	tRNA modification GTPase MnmE (EC 3.6.-.-)	mnmE	495	GO:0000166,GO:0003924,GO:0005525,GO:0005622,GO:0005737,GO:0006400,GO:0008033,GO:0016787,GO:0046872	GO:0003674,GO:0003924,GO:0005622,GO:0005737,GO:0006399,GO:0043167	70428	6868	0.874	0.734	Yes	6770	6003	7509	5282	31707846	LG	RAxML	FastTree	0.4374	0.7504	3.82675	1.0522
p0138	C6D886	Lon protease (EC 3.4.21.53) (ATP-dependent protease La)	lon	836	GO:0000166,GO:0004176,GO:0004252,GO:0005524,GO:0005737,GO:0006508,GO:0006515,GO:0008233,GO:0008236,GO:0016787,GO:0016887,GO:0030163,GO:0043565	GO:0003674,GO:0003677,GO:0005737,GO:0008150,GO:0008233,GO:0009056,GO:0016887,GO:0043167	50973	7483	0.823	1.081	Yes	7091	6127	10390	7375	45186625	LG	RAxML	p23456	0.4235	0.7365	3.91214	1.31299
p0139	A0A0C2Z280	Succinate dehydrogenase (Succinate dehydrogenase flavoprotein subunit)	sdhA	618	GO:0016020,GO:0016021,GO:0016491,GO:0016627,GO:0022900,GO:0050660,GO:0055114	GO:0005575,GO:0006091,GO:0008150,GO:0016491,GO:0043167	70467	7752	1.276	1.066	Yes	7444	6459	8119	5520	35653680	VT	RAxML	p12345	0.5874	0.5727	6.47061	2.64015	1.391
p0140	A0A0J6VJW6	Sporulation initiation inhibitor protein Soj (EC 3.6.-.-)	soj_4	312	GO:0016787	GO:0003674	51033	8223	1.26	1.418	Yes	8087	6716	6319	5256	35299296	LG	RAxML	p12345	0.5184	0.7355	4.37051	1.40298
p0141	Q8PYP2	Gamma-glutamyl phosphate reductase (GPR) (EC 1.2.1.41) (Glutamate-5-semialdehyde dehydrogenase) (Glutamyl-gamma-semialdehyde dehydrogenase) (GSA dehydrogenase)	proA	447	GO:0004350,GO:0005737,GO:0006561,GO:0008152,GO:0008652,GO:0016491,GO:0016620,GO:0055114	GO:0005737,GO:0006520,GO:0008150,GO:0009058,GO:0016491	67283	6639	0.81	0.675	Yes	6518	5849	4148	2948	17242852	LG	RAxML	p23456	0.5113	0.6792	3.06796	0.730702
p0142	C1A610	S-adenosylmethionine:tRNA ribosyltransferase-isomerase (EC 2.4.99.17) (Queuosine biosynthesis protein QueA)	queA	353	GO:0005737,GO:0008616,GO:0016740,GO:0016853	GO:0003674,GO:0005737,GO:0009058,GO:0016853,GO:0034641	70856	7214	0.878	0.753	Yes	7001	6037	6372	4949	29877113	LG	RAxML	FastTree	0.4674	0.7906	2.90629	0.766409
p0143	Q2S1G1	Cysteine desulfurase (EC 2.8.1.7)	SRU_1858	428	GO:0003824,GO:0016740,GO:0031071	GO:0003674	80788	8558	1.605	1.405	Yes	8489	7188	7142	5110	36730680	LG	RAxML	FastTree	0.5756	0.5674	2.73764	0.744551
p0144	D5X7S7	Primosomal protein N' (EC 3.6.4.-) (ATP-dependent helicase PriA)	priA	829	GO:0000166,GO:0003676,GO:0003677,GO:0004003,GO:0004386,GO:0005524,GO:0006260,GO:0006268,GO:0006269,GO:0008270,GO:0016787,GO:0046872	GO:0003674,GO:0003677,GO:0004386,GO:0006259,GO:0009058,GO:0016887,GO:0043167,GO:0051276	80986	8331	0.983	0.837	Yes	8189	7312	18169	11962	87466144	VT	IQ-TREE	FastTree	0.3636	0.6773	3.92752	1.18217
p0145	D7CRG6	Cell shape determining protein MreB/Mrl	Trad_0317	369	GO:0000902	GO:0000902	50554	7964	0.796	1.129	Yes	7865	5908	3451	2462	14545496	LG	RAxML	FastTree	0.5301	0.8519	2.33082	0.747645
p0146	A0A1Q6D2P5	PhoH-like protein	ybeZ	415	GO:0005524	GO:0043167	77715	7668	1.368	1.026	Yes	7506	6472	5481	4643	30049496	LG	RAxML	p23456	0.4381	0.7395	5.05138	2.22474
p0147	U7LEY8	Aspartate ammonia-lyase (Aspartase) (EC 4.3.1.1)	HMPREF1281_00721	519	GO:0003824,GO:0006099,GO:0006531,GO:0008797,GO:0016829	GO:0003674,GO:0006091,GO:0006520,GO:0016829	65738	6828	1.267	0.887	Yes	6657	5801	4904	3399	19717599	LG	RAxML	FastTree	0.6154	0.4424	3.30329	1.00741	1.404
p0148	A0A1M4MKH4	Putative cysteine desulfurase (EC 2.8.1.7)	csd	879	GO:0003824,GO:0008152,GO:0016740,GO:0031071	GO:0003674,GO:0008150	78412	8294	2.148	1.695	Yes	8059	6907	9149	5760	39784320	LG	IQ-TREE	p12345	0.563	0.6611	3.38576	1.19002	1.283
p0149	B8FGP4	Aldehyde dehydrogenase	Dalk_3586	885	GO:0008152,GO:0016491,GO:0016620,GO:0046872,GO:0055114	GO:0008150,GO:0016491,GO:0043167	79203	8036	5.029	3.201	Yes	8010	7096	6809	4937	35032952	CPREVF	IQ-TREE	p12345	0.7335	0.4005	4.37596	2.82245	1.132
p0150	A6C0U4	Chromosome partition protein Smc	smc	1307	GO:0000166,GO:0003677,GO:0005524,GO:0005694,GO:0005737,GO:0006260,GO:0007059,GO:0051276	GO:0003674,GO:0003677,GO:0005694,GO:0005737,GO:0006259,GO:0007059,GO:0009058,GO:0043167,GO:0051276	62494	7643	0.873	0.919	Yes	7571	6768	20053	14017	94867056	LG	IQ-TREE	FastTree	0.3549	0.8124	4.38166	1.36334	1.468
p0151	I5AQ83	ABC-type antimicrobial peptide transport system, ATPase component	EubceDRAFT1_0090	1320	GO:0000166,GO:0005524,GO:0005886,GO:0016020,GO:0016021,GO:0016787,GO:0016887,GO:0046677	GO:0003674,GO:0005575,GO:0005886,GO:0008150,GO:0016887,GO:0043167	84862	10217	8.02	6.784	Yes	10070	8278	4522	4014	33227892	CPREVF	IQ-TREE	FastTree	0.7561	0.4092	7.29589	5.21401	1.432
p0152	B0VJT1	Glutamine synthetase (Glutamate--ammonia ligase) (EC 6.3.1.2)	glnA	473	GO:0003824,GO:0004356,GO:0005737,GO:0006542,GO:0006807,GO:0009399,GO:0016874	GO:0003674,GO:0005737,GO:0006520,GO:0008150,GO:0009058,GO:0016874	79235	7952	1.907	1.482	Yes	7769	6654	3956	2915	19396410	LG	RAxML	p12345	0.57	0.7228	4.30198	2.67296	1.298
p0153	F0HQX2	3-oxoacyl-[acyl-carrier-protein] synthase 3 (EC 2.3.1.180) (3-oxoacyl-[acyl-carrier-protein] synthase III) (Beta-ketoacyl-ACP synthase III) (KAS III)	fabHA	370	GO:0003824,GO:0004315,GO:0005737,GO:0006629,GO:0006631,GO:0006633,GO:0008152,GO:0016740,GO:0016746	GO:0003674,GO:0005737,GO:0006629,GO:0008150,GO:0009058,GO:0016746	79271	7459	1.402	1.168	Yes	7302	6308	3348	2827	17832716	LG	RAxML	FastTree	0.5387	0.6716	3.1817	0.967056
p0154	Q9HKF1	Argininosuccinate synthase (EC 6.3.4.5) (Citrulline--aspartate ligase)	argG	402	GO:0000166,GO:0004055,GO:0005524,GO:0005737,GO:0006526,GO:0008652,GO:0016874	GO:0003674,GO:0005737,GO:0006520,GO:0009058,GO:0016874,GO:0043167	75056	7525	0.91	0.743	Yes	7480	6441	4554	2622	16888302	LG	RAxML	p23456	0.5835	0.5787	4.10193	2.00452	1.72
p0155	A0A060RBS0	NADP-dependent malic enzyme (EC 1.1.1.40)	BN938_1133	762	GO:0004470,GO:0004471,GO:0004473,GO:0006108,GO:0008152,GO:0008948,GO:0016491,GO:0016746,GO:0046872,GO:0055114	GO:0008150,GO:0016491,GO:0016746,GO:0016829,GO:0043167	61397	7441	1.14	1.102	Yes	7284	6333	5834	4010	25395330	LG	RAxML	p12345	0.5661	0.63	4.75221	2.28038	1.374
p0156	E1R048	1-deoxy-D-xylulose 5-phosphate reductoisomerase (DXP reductoisomerase) (EC 1.1.1.267) (1-deoxyxylulose-5-phosphate reductoisomerase) (2-C-methyl-D-erythritol 4-phosphate synthase)	dxr	403	GO:0008299,GO:0016114,GO:0016491,GO:0016853,GO:0019288,GO:0030604,GO:0046872,GO:0055114	GO:0006629,GO:0008150,GO:0009058,GO:0016491,GO:0016853,GO:0043167	56963	6837	0.82	0.866	Yes	6618	5922	5690	3519	20839518	LG	RAxML	FastTree	0.4606	0.7341	2.74227	0.68409
p0157	A4E7M5	4-hydroxy-tetrahydrodipicolinate synthase (HTPA synthase) (EC 4.3.3.7)	dapA	769	GO:0003824,GO:0005737,GO:0008152,GO:0008652,GO:0008836,GO:0008840,GO:0009085,GO:0009089,GO:0016829,GO:0019877	GO:0003674,GO:0005737,GO:0006520,GO:0008150,GO:0009058,GO:0016829	81637	8434	2.291	1.584	Yes	8393	7225	4445	3277	23676325	LG	IQ-TREE	p12345	0.5502	0.7476	4.53411	3.27215	1.261
p0158	Q6N4J8	Possible McyE polykeitde synthase and peptide synthetase (AF183408)	mcyE	2682	GO:0003824,GO:0008152,GO:0008483,GO:0016740,GO:0016874,GO:0030170	GO:0003674,GO:0008150,GO:0016874,GO:0043167	66386	7139	4.19	2.794	No
p0159	Q0RHR7	Putative cation-transporting ATPase I (EC 3.6.3.-)	FRAAL4315	1611	GO:0000166,GO:0016020,GO:0016021,GO:0016787,GO:0030001,GO:0046872	GO:0003674,GO:0005575,GO:0006810,GO:0043167	60362	6778	1.771	1.418	Yes	6609	5722	15388	11350	64944700	RTREV	RAxML	p23456	0.6991	0.4919	4.14159	1.27855	1.081
p0160	Q8YVS4	Phosphoglucosamine mutase (EC 5.4.2.10)	glmM	490	GO:0000287,GO:0005975,GO:0008966,GO:0016853,GO:0016868,GO:0046872	GO:0005975,GO:0016853,GO:0043167	81763	8634	1.032	0.98	Yes	8586	7451	7162	4743	35340093	VT	IQ-TREE	p12345	0.4683	0.8093	3.40652	1.16155	1.847
p0161	A6GFD6	Acetate kinase (EC 2.7.2.1) (Acetokinase)	ackA	631	GO:0000166,GO:0000287,GO:0005524,GO:0005622,GO:0005737,GO:0006082,GO:0006085,GO:0008152,GO:0008776,GO:0016301,GO:0016310,GO:0016740,GO:0016747,GO:0016774,GO:0046872	GO:0003674,GO:0005622,GO:0005737,GO:0006790,GO:0008150,GO:0009058,GO:0016301,GO:0016746,GO:0043167,GO:0051186	75074	6221	1.4	0.822	Yes	6052	5219	4185	3231	16862589	RTREV	RAxML	FastTree	0.5718	0.5934	2.58993	0.779931
p0162	D3R256	Ribosome biogenesis GTPase Era	era	563	GO:0000166,GO:0003723,GO:0003924,GO:0004222,GO:0004518,GO:0004519,GO:0004521,GO:0005525,GO:0005622,GO:0005737,GO:0005886,GO:0006364,GO:0006508,GO:0008270,GO:0016020,GO:0016787,GO:0019843,GO:0042254,GO:0046872	GO:0003674,GO:0003723,GO:0003924,GO:0004518,GO:0005575,GO:0005622,GO:0005737,GO:0005886,GO:0008150,GO:0008233,GO:0019843,GO:0034641,GO:0042254,GO:0043167	80632	7869	1.159	0.868	Yes	7818	6752	6728	5218	35231936	LG	RAxML	FastTree	0.4587	0.9017	4.51874	1.14955
p0163	A8RTK7	DNA mismatch repair protein MutL	mutL	763	GO:0005524,GO:0006281,GO:0006298,GO:0006974	GO:0006259,GO:0006950,GO:0043167	67751	6964	0.826	0.702	Yes	6784	6078	14427	11121	67593438	LG	RAxML	p12345	0.3764	0.802	6.16133	1.66187
p0164	A0A1V0HN93	Glycerol kinase (EC 2.7.1.30)	glpK	515	GO:0004370,GO:0005975,GO:0016301,GO:0016310,GO:0016740,GO:0016773	GO:0003674,GO:0005975,GO:0008150,GO:0016301	73468	6606	3.018	1.823	Yes	6307	5611	4473	2927	16423397	LG	RAxML	FastTree	0.6327	0.5897	2.96927	1.36281
p0165	Q9PLG1	Bifunctional enzyme MurC/Ddl [Includes: UDP-N-acetylmuramate--L-alanine ligase (EC 6.3.2.8) (UDP-N-acetylmuramoyl-L-alanine synthetase); D-alanine--D-alanine ligase (EC 6.3.2.4) (D-Ala-D-Ala ligase) (D-alanylalanine synthetase)]	murC/ddl	802	GO:0000166,GO:0003824,GO:0005524,GO:0005737,GO:0007049,GO:0008152,GO:0008360,GO:0008716,GO:0008763,GO:0009058,GO:0009252,GO:0016874,GO:0046872,GO:0051301,GO:0071555	GO:0000902,GO:0003674,GO:0005737,GO:0007049,GO:0008150,GO:0009058,GO:0016874,GO:0043167,GO:0051301,GO:0071554	83593	9469	3.085	2.536	Yes	9036	7698	11091	8564	65925672	LG	RAxML	FastTree	0.4483	0.6341	4.16209	1.61537
p0166	D0LU85	Ribonuclease R (RNase R) (EC 3.1.13.1)	rnr	1004	GO:0003676,GO:0003677,GO:0003723,GO:0004518,GO:0004527,GO:0004540,GO:0005737,GO:0008859,GO:0016070,GO:0016787	GO:0003674,GO:0003677,GO:0003723,GO:0004518,GO:0005737,GO:0034641	78550	7421	1.174	0.876	Yes	7302	6483	21839	16619	107740977	LG	RAxML	p12345	0.3784	0.7923	6.10481	2.38759
p0167	Q5JIQ3	Glutamate synthase beta chain-related oxidoreductase, containing 2Fe-2S and 4Fe-4S clusters	TK1612	952	GO:0005737,GO:0008137,GO:0009055,GO:0016020,GO:0016491,GO:0042773,GO:0055114	GO:0005575,GO:0005737,GO:0006091,GO:0006810,GO:0008150,GO:0009058,GO:0016491,GO:0034641	63068	6770	2.122	1.47	Yes	6592	6045	9677	7155	43251975	RTREV	RAxML	p23456	0.585	0.5036	4.38679	2.22342	1.372
p0168	D9RRX6	Phosphomethylpyrimidine synthase (EC 4.1.99.17) (Hydroxymethylpyrimidine phosphate synthase) (HMP-P synthase) (HMP-phosphate synthase) (HMPP synthase) (Thiamine biosynthesis protein ThiC)	thiC	525	GO:0008270,GO:0009228,GO:0009229,GO:0016829,GO:0016830,GO:0046872	GO:0006790,GO:0009058,GO:0016829,GO:0034641,GO:0043167,GO:0051186	51033	5320	0.625	0.565	Yes	5259	4681	5864	4183	19580623	LG	RAxML	p23456	0.6164	0.6538	6.57801	5.92393
p0169	E1L0F2	Coenzyme A biosynthesis bifunctional protein CoaBC (EC 4.1.1.36) (EC 6.3.2.5) (DNA/pantothenate metabolism flavoprotein)	coaBC	427	GO:0003824,GO:0004632,GO:0004633,GO:0010181,GO:0015937,GO:0015941,GO:0016829,GO:0016831,GO:0016874	GO:0003674,GO:0009056,GO:0009058,GO:0016829,GO:0016874,GO:0034641,GO:0043167,GO:0051186	82166	8729	1.423	1.266	Yes	8606	7506	7636	5664	42513984	RTREV	IQ-TREE	p23456	0.5005	0.613	4.244	3.83073	2.157
p0170	A3DC13	ATPase associated with various cellular activities AAA_3	Cthe_0253	329	GO:0005524,GO:0016887	GO:0016887,GO:0043167	34100	6123	0.893	1.208	Yes	5947	5290	4393	3330	17615700	LG	RAxML	p23456	0.6328	0.5076	3.61317	1.37779	1.153
p0171	G3J0W3	3-isopropylmalate dehydrogenase (EC 1.1.1.85)	Mettu_3986	368	GO:0000287,GO:0003862,GO:0005737,GO:0008652,GO:0009082,GO:0009098,GO:0016491,GO:0016616,GO:0046872,GO:0055114	GO:0005737,GO:0006520,GO:0008150,GO:0009058,GO:0016491,GO:0043167	74712	7311	1.268	1.182	Yes	7125	6256	3860	2888	18067328	LG	RAxML	FastTree	0.5713	0.5636	3.13995	1.16742	1.873
p0172	C7HUX3	Transglycosylase (EC 2.4.2.-) (EC 3.4.-.-)	HMPREF0078_1030	959	GO:0008658,GO:0016020,GO:0016021,GO:0016740,GO:0016757,GO:0016787	GO:0003674,GO:0005575,GO:0016757,GO:0043167	83499	9418	3.56	2.65	Yes	9272	8021	29251	24513	196618773	LG	RAxML	p12345	0.5051	0.6076	5.24494	1.34676
p0173	A0A1N7BTP0	Ketol-acid reductoisomerase (NADP(+)) (KARI) (EC 1.1.1.86) (Acetohydroxy-acid isomeroreductase) (AHIR) (Alpha-keto-beta-hydroxylacyl reductoisomerase)	ilvC	371	GO:0000287,GO:0004455,GO:0008652,GO:0009082,GO:0009097,GO:0009099,GO:0016491,GO:0016853,GO:0046872,GO:0055114	GO:0006520,GO:0008150,GO:0009058,GO:0016491,GO:0016853,GO:0043167	74764	7076	0.91	0.699	Yes	7017	6049	2740	1550	9375950	LG	RAxML	FastTree	0.6115	0.5805	2.92266	1.51409	1.399
p0174	E7H3C4	Uncharacterized protein	HMPREF9464_01212	954	GO:0000166,GO:0005886,GO:0006812,GO:0016020,GO:0016021,GO:0016787,GO:0019829,GO:0030001,GO:0046872	GO:0003674,GO:0005575,GO:0005886,GO:0006810,GO:0016887,GO:0022857,GO:0043167	62742	6886	1.295	1.272	Yes	6741	6071	23781	17806	108100226	LG	RAxML	p12345	0.7786	0.4176	5.38582	2.61675	1.099
p0175	C6XMZ2	Iron-sulfur cluster carrier protein	Hbal_0460	397	GO:0000166,GO:0005524,GO:0016787,GO:0016887,GO:0046872	GO:0003674,GO:0016887,GO:0043167	68539	7943	1.121	1.119	Yes	7757	6782	6715	5165	35029030	LG	RAxML	p12345	0.4937	0.7194	4.41755	1.6468	1.384
p0176	Q4FSA1	Pseudouridine synthase (EC 5.4.99.-)	rluD	400	GO:0001522,GO:0003723,GO:0009451,GO:0009982,GO:0016853	GO:0003723,GO:0016853,GO:0034641	83798	9430	2.706	2.123	Yes	9319	7726	9612	7512	58037712	LG	RAxML	p23456	0.4862	0.6724	4.03232	1.07143
p0177	D4M8T5	Ferrous iron transport protein B	SY1_10840	843	GO:0005525,GO:0005886,GO:0015093,GO:0015684,GO:0016020,GO:0016021,GO:0055072	GO:0005575,GO:0005886,GO:0006810,GO:0022857,GO:0042592,GO:0043167	50670	5355	0.841	0.916	Yes	5275	4712	9594	7190	33879280	LG	RAxML	FastTree	0.607	0.5319	4.16842	1.17654
p0178	Q72DU3	tRNA (guanine-N(1)-)-methyltransferase (EC 2.1.1.228) (M1G-methyltransferase) (tRNA [GM37] methyltransferase)	trmD	425	GO:0005515,GO:0005737,GO:0008033,GO:0008168,GO:0016740,GO:0030488	GO:0003674,GO:0005737,GO:0006399,GO:0008168	84020	9614	1.712	1.558	Yes	9328	7573	6457	5424	41075952	LG	RAxML	p12345	0.5184	0.6735	4.24271	1.17311
p0179	I5AVC0	Cell division protein FtsI/penicillin-binding protein 2	EubceDRAFT1_1969	799	GO:0008658,GO:0016020,GO:0016021,GO:0051301	GO:0005575,GO:0043167,GO:0051301	83290	9366	1.419	1.127	Yes	9339	7866	17769	14019	110273454	RTREV	RAxML	FastTree	0.3957	0.8602	4.26451	0.999525
p0180	A2BRS1	Isoprenyl transferase (EC 2.5.1.-)	uppS	267	GO:0000287,GO:0004659,GO:0016740,GO:0016765,GO:0046872	GO:0003674,GO:0016765,GO:0043167	83439	9567	1.144	1.079	Yes	9520	7858	4664	3605	28328090	LG	RAxML	FastTree	0.4897	0.655	3.80234	0.907229	2.084
p0181	E0ML07	ABC transporter related protein	R2A130_0550	453	GO:0000166,GO:0005524,GO:0016887	GO:0003674,GO:0016887,GO:0043167	82075	8612	11.305	5.881	Yes	8492	7254	4906	4123	29908242	LG	RAxML	p23456	0.7695	0.4727	3.59584	1.62204	1.154
p0182	A0A0E8TCT0	Glutamate synthase (EC 1.4.1.14) (EC 1.4.7.1)	gltB_1	1478	GO:0003824,GO:0006537,GO:0006807,GO:0008152,GO:0015930,GO:0016040,GO:0016041,GO:0016491,GO:0016638,GO:0055114	GO:0003674,GO:0006520,GO:0008150,GO:0009058,GO:0016491	63057	6624	1.18	0.988	Yes	6257	5730	11655	7518	43078140	LG	RAxML	FastTree	0.5073	0.5624	5.1395	3.66262	1.782
p0183	Q6FAU8	Phosphotransferase system, fructose-specific EI/HPr/EIIA components (EC 2.7.1.69) (EC 2.7.3.9)	fruB	950	GO:0003824,GO:0005737,GO:0008965,GO:0008982,GO:0009401,GO:0016301,GO:0016310,GO:0016740,GO:0016772	GO:0003674,GO:0005737,GO:0006810,GO:0008150,GO:0016301,GO:0022857	68704	6240	4.686	1.953	Yes	5991	5310	9144	5752	30543120	LG	RAxML	p23456	0.5299	0.6655	3.6231	1.39708
p0184	Q972C8	Fe-S cluster assembly protein SufB	sufB	479	GO:0016226	GO:0006790,GO:0022607,GO:0051186	63048	7148	1.164	1.047	Yes	7089	5850	4899	3390	19831500	LG	RAxML	FastTree	0.5624	0.7181	4.76507	2.95228	1.66
p0185	Q7NC51	Transketolase (EC 2.2.1.1)	tktA_1	662	GO:0003824,GO:0004802,GO:0008152,GO:0016740,GO:0046872	GO:0003674,GO:0008150,GO:0043167	82034	8884	2.396	1.686	Yes	8774	7366	9270	6568	48379888	BLOSUM62	RAxML	FastTree	0.5645	0.6593	3.53193	2.28161
p0186	D5EWT5	Multidrug resistance protein, AcrB/AcrD family	PRU_0318	1502	GO:0005886,GO:0006855,GO:0015562,GO:0016020,GO:0016021,GO:0022857	GO:0005575,GO:0005886,GO:0006810,GO:0022857	56565	6401	5.078	4.093	Yes	6332	5746	18282	13162	75628852	LG	RAxML	p12345	0.7126	0.4801	5.07402	1.15531
p0187	B8DN44	Succinate--CoA ligase [ADP-forming] subunit alpha (EC 6.2.1.5) (Succinyl-CoA synthetase subunit alpha) (SCS-alpha)	sucD	709	GO:0000166,GO:0003824,GO:0004775,GO:0005524,GO:0006099,GO:0008152,GO:0016874,GO:0046872,GO:0048037	GO:0003674,GO:0006091,GO:0008150,GO:0016874,GO:0043167	61351	6326	0.763	0.669	Yes	6096	5202	2160	1318	6856236	LG	RAxML	FastTree	0.628	0.7247	2.81612	0.889834	1.527
p0188	Q0VPI5	Aspartate-semialdehyde dehydrogenase (EC 1.2.1.11)	asd-1	338	GO:0004073,GO:0005737,GO:0008652,GO:0016491,GO:0016620,GO:0046983,GO:0055114	GO:0003674,GO:0005737,GO:0006520,GO:0008150,GO:0009058,GO:0016491	69898	6470	0.855	0.653	Yes	6230	5430	2977	2323	12613890	LG	RAxML	FastTree	0.5286	0.714	2.87815	0.851491
p0189	D5XEJ8	Single-stranded-DNA-specific exonuclease RecJ	TherJR_1205	1233	GO:0003676,GO:0004527,GO:0005524,GO:0006281,GO:0006310,GO:0008270,GO:0008409,GO:0016818	GO:0003674,GO:0004518,GO:0006259,GO:0006950,GO:0043167	72040	8097	0.884	0.844	Yes	7949	6750	13770	11291	76214250	LG	RAxML	p23456	0.3958	0.7132	3.99841	0.890194
p0190	D8PA23	Ribosomal protein S12 methylthiotransferase RimO (S12 MTTase) (S12 methylthiotransferase) (EC 2.8.4.4) (Ribosomal protein S12 (aspartate-C(3))-methylthiotransferase) (Ribosome maturation factor RimO)	yliG	484	GO:0003824,GO:0005737,GO:0006400,GO:0016740,GO:0018339,GO:0046872	GO:0003674,GO:0005737,GO:0006399,GO:0006464,GO:0043167	52436	6265	0.695	0.761	Yes	6125	5515	6119	5142	28358130	LG	RAxML	FastTree	0.493	0.613	3.68913	1.20807
p0191	D8PH85	Bifunctional protein GlmU [Includes: UDP-N-acetylglucosamine pyrophosphorylase (EC 2.7.7.23) (N-acetylglucosamine-1-phosphate uridyltransferase); Glucosamine-1-phosphate N-acetyltransferase (EC 2.3.1.157)]	glmU	539	GO:0000287,GO:0000902,GO:0003824,GO:0003977,GO:0005737,GO:0006048,GO:0008152,GO:0008360,GO:0009103,GO:0009245,GO:0009252,GO:0016740,GO:0016746,GO:0016779,GO:0019134,GO:0046872,GO:0071555	GO:0000902,GO:0003674,GO:0005737,GO:0005975,GO:0006629,GO:0008150,GO:0009058,GO:0016746,GO:0016779,GO:0034641,GO:0043167,GO:0071554	79892	7769	1.297	0.854	Yes	7484	6447	6695	4707	30346029	LG	RAxML	FastTree	0.459	0.8458	3.81206	1.71196	4.195
p0192	A2BK74	Predicted ABC transporter	Hbut_0523	251	GO:0000166,GO:0005524,GO:0016887	GO:0003674,GO:0016887,GO:0043167	63312	7106	0.746	0.7	Yes	7020	5668	2485	1965	11137620	LG	RAxML	p12345	0.5664	0.723	2.52527	0.944204	1.621
p0193	A3DDD8	Chorismate synthase (CS) (EC 4.2.3.5) (5-enolpyruvylshikimate-3-phosphate phospholyase)	aroC	394	GO:0004107,GO:0008652,GO:0009073,GO:0009423,GO:0016829	GO:0006520,GO:0009058,GO:0016829	80554	8218	0.972	0.815	Yes	8142	7044	4906	3560	25076640	LG	RAxML	p23456	0.5218	0.7025	3.70565	1.17901	1.303
p0194	B4CU49	Probable transcriptional regulatory protein CfE428DRAFT_0212	CfE428DRAFT_0212	252	GO:0003677,GO:0005737,GO:0006351,GO:0006355	GO:0003677,GO:0005737,GO:0009058,GO:0034641	83332	9290	1.14	0.941	Yes	9155	7329	2879	2012	14745948	RTREV	RAxML	p12345	0.5491	0.7254	2.79676	0.857991
p0195	I3WHV4	Dihydroorotase (EC 3.5.2.3)	pyrC	474	GO:0004151,GO:0006221,GO:0016787,GO:0016810,GO:0016812,GO:0046872	GO:0003674,GO:0009058,GO:0016810,GO:0034641,GO:0043167	71251	7866	1.075	1.133	Yes	7781	6899	7071	5099	35178001	LG	RAxML	p23456	0.4902	0.586	3.90091	1.19374	1.685
p0196	D7DS06	Isopropylmalate/citramalate/homocitrate synthase	Mvol_0256	574	GO:0003824,GO:0003852,GO:0009098,GO:0016740,GO:0019752,GO:0046912	GO:0003674,GO:0006520,GO:0008150,GO:0009058,GO:0016746	74869	7411	1.492	1.419	Yes	7336	6465	5958	4504	29118360	PMB	IQ-TREE	p12345	0.58	0.5346	3.19102	1.17634	1.761
p0197	A0A223QK54	Glucose-1-phosphate thymidylyltransferase (EC 2.7.7.24)	rfbA	298	GO:0008879,GO:0009058,GO:0016740,GO:0016779,GO:0045226,GO:0046872	GO:0003674,GO:0005975,GO:0009058,GO:0016779,GO:0043167	58657	7107	0.817	0.804	Yes	7004	5883	3088	2335	13736805	LG	IQ-TREE	p12345	0.723	0.4988	3.45508	1.85209	2.201
p0198	A1AVI3	Succinate--CoA ligase [ADP-forming] subunit beta (EC 6.2.1.5) (Succinyl-CoA synthetase subunit beta) (SCS-beta)	sucC	386	GO:0000166,GO:0003824,GO:0004775,GO:0005524,GO:0006099,GO:0008152,GO:0016874,GO:0046872	GO:0003674,GO:0006091,GO:0008150,GO:0016874,GO:0043167	61219	6221	0.762	0.656	Yes	6025	5204	3143	2385	12411540	LG	RAxML	p12345	0.5819	0.7188	2.8358	0.977962	1.598
p0199	F0ENN3	Hydroxymethylglutaryl-CoA reductase, degradative (EC 1.1.1.88)	HMPREF9087_3025	824	GO:0003824,GO:0004420,GO:0008152,GO:0015936,GO:0016491,GO:0016616,GO:0016747,GO:0042282,GO:0050662,GO:0055114	GO:0003674,GO:0008150,GO:0016491,GO:0016746,GO:0034641,GO:0051186	73575	6530	3.92	2.35	Yes	6136	5401	3559	2492	13459292	LG	RAxML	FastTree	0.7022	0.4121	2.4764	0.658608
p0200	O85295	Ribosomal RNA small subunit methyltransferase H (EC 2.1.1.199) (16S rRNA m(4)C1402 methyltransferase) (rRNA (cytosine-N(4)-)-methyltransferase RsmH)	rsmH	312	GO:0005737,GO:0006364,GO:0008168,GO:0016740	GO:0003674,GO:0005737,GO:0008168,GO:0034641,GO:0042254	83812	9553	0.997	0.946	Yes	9516	7816	7234	5541	43308456	LG	RAxML	p12345	0.4665	0.7347	2.94083	0.711082
p0201	D8PAX6	NADH-quinone oxidoreductase, subunits C and D (EC 1.6.99.5)	nuoCD	583	GO:0003824,GO:0005737,GO:0005886,GO:0008137,GO:0008152,GO:0016020,GO:0016151,GO:0016491,GO:0016651,GO:0030964,GO:0048038,GO:0050136,GO:0055114	GO:0003674,GO:0005575,GO:0005737,GO:0005886,GO:0008150,GO:0016491,GO:0032991,GO:0043167	49303	5925	1.887	1.892	Yes	5810	4997	6063	5189	25929433	LG	RAxML	p12345	0.5801	0.6274	4.39173	1.81292	1.504
p0202	P36431	Proline--tRNA ligase (EC 6.1.1.15) (Prolyl-tRNA synthetase) (ProRS)	proS	581	GO:0000166,GO:0004812,GO:0004827,GO:0005524,GO:0005737,GO:0006412,GO:0006418,GO:0006433,GO:0016874	GO:0003674,GO:0005737,GO:0006399,GO:0006520,GO:0016874,GO:0043167	80422	8315	0.978	0.833	Yes	8275	6808	7293	5081	34591448	LG	RAxML	FastTree	0.508	0.7026	5.36655	2.29615	2.675
p0203	Q1JYJ4	AMP-dependent synthetase and ligase	Dace_1181	621	GO:0003824,GO:0008152,GO:0016874	GO:0003674,GO:0008150,GO:0016874	63190	6591	2.083	1.697	Yes	6371	5723	7907	4782	27367386	LG	RAxML	FastTree	0.597	0.6219	3.39869	1.59002	1.259
p0204	A0A143X1E9	Phosphoribosylformylglycinamidine synthase 2 (EC 6.3.5.3)	purL	1259	GO:0004642,GO:0016874	GO:0016874	79381	7927	0.974	0.832	Yes	7876	7068	17367	13195	93262260	RTREV	RAxML	FastTree	0.4703	0.6145	4.56418	1.67415	1.472
p0205	D9RSJ7	Lipoyl synthase (EC 2.8.1.8) (Lip-syn) (LS) (Lipoate synthase) (Lipoic acid synthase) (Sulfur insertion protein LipA)	lipA	607	GO:0000166,GO:0003824,GO:0005524,GO:0005737,GO:0006464,GO:0009107,GO:0009249,GO:0016740,GO:0016783,GO:0016874,GO:0016992,GO:0046872	GO:0003674,GO:0005737,GO:0006464,GO:0006629,GO:0006790,GO:0009058,GO:0016874,GO:0043167,GO:0051186,GO:0051604	76285	7192	1.333	1.102	Yes	7095	6034	5288	4369	26362546	RTREV	IQ-TREE	p23456	0.5792	0.6669	5.39215	5.4585
p0206	C8NED3	Malonyl CoA-acyl carrier protein transacylase (EC 2.3.1.39)	fabD	343	GO:0004314,GO:0008152,GO:0016419,GO:0016740,GO:0016746	GO:0003674,GO:0008150,GO:0016746	79101	7560	1.169	0.843	Yes	7478	6589	4039	3337	21987493	LG	RAxML	FastTree	0.5178	0.6565	2.83521	1.27315
p0207	E8V0L8	Asparagine--tRNA ligase (EC 6.1.1.22) (Asparaginyl-tRNA synthetase) (AsnRS)	asnS	455	GO:0000166,GO:0003676,GO:0004812,GO:0004816,GO:0005524,GO:0005737,GO:0006412,GO:0006418,GO:0006421,GO:0016874	GO:0003674,GO:0005737,GO:0006399,GO:0006520,GO:0016874,GO:0043167	53844	5859	0.675	0.643	Yes	5781	4736	3808	2958	14009088	LG	RAxML	p12345	0.5286	0.6443	3.60681	1.48045	2.25
p0208	D4IXX5	Permeases	CIY_31170	475	GO:0016020,GO:0016021,GO:0022857	GO:0005575,GO:0022857	67935	5129	1.412	0.712	Yes	5056	4347	4898	3684	16014348	LG	RAxML	p23456	0.6031	0.566	2.56274	0.663765
p0209	F1T693	Ribulose-phosphate 3-epimerase (EC 5.1.3.1)	rpe	228	GO:0003824,GO:0004750,GO:0005975,GO:0006098,GO:0008152,GO:0016853,GO:0016857,GO:0046872	GO:0003674,GO:0005975,GO:0008150,GO:0016491,GO:0016853,GO:0034641,GO:0043167,GO:0051186	82474	8868	1.289	0.943	Yes	8818	7353	4068	2935	21581055	LG	RAxML	p12345	0.5638	0.6155	3.63672	1.17451
p0210	E6SJA4	Methionyl-tRNA formyltransferase	def	550	GO:0003824,GO:0004479,GO:0006412,GO:0006413,GO:0009058,GO:0016740,GO:0016742,GO:0016787,GO:0019988,GO:0042586,GO:0046872	GO:0003674,GO:0006399,GO:0006464,GO:0009058,GO:0016810,GO:0043167	84133	9685	3.08	2.495	Yes	9589	8074	9025	6756	54547944	LG	RAxML	FastTree	0.5347	0.6222	4.23505	3.2119
p0211	A7I331	Threonine dehydratase (EC 4.3.1.19)	ilvA	537	GO:0004794,GO:0006520,GO:0006567,GO:0016829,GO:0030170,GO:0048037	GO:0003674,GO:0006520,GO:0009056,GO:0016829,GO:0043167	73829	6666	1.896	1.185	Yes	6374	5697	5258	3930	22389210	RTREV	RAxML	FastTree	0.5452	0.4958	5.04527	2.4817	1.356
p0212	A0A1G2ZEZ9	Uncharacterized protein	secF	1158	GO:0005622,GO:0005886,GO:0006605,GO:0006886,GO:0015031,GO:0015450,GO:0016020,GO:0016021	GO:0005575,GO:0005622,GO:0005886,GO:0006605,GO:0006810,GO:0008565,GO:0022857	68658	8761	1.53	1.542	No
p0213	A0A1Z8XQ18	4-hydroxy-3-methylbut-2-en-1-yl diphosphate synthase (flavodoxin) (EC 1.17.7.3) (1-hydroxy-2-methyl-2-(E)-butenyl 4-diphosphate synthase)	ispG	674	GO:0005506,GO:0008299,GO:0016114,GO:0016491,GO:0019288,GO:0044237,GO:0046429,GO:0046872,GO:0055114	GO:0006629,GO:0008150,GO:0009058,GO:0016491,GO:0043167	57469	6898	0.693	0.685	Yes	6790	5965	3842	3075	18342375	LG	RAxML	FastTree	0.5157	0.618	4.49815	1.48555
p0214	A0A0X8JGR6	6-phosphofructokinase (EC 2.7.1.11)	AXF14_00940	772	GO:0000166,GO:0003872,GO:0005524,GO:0005737,GO:0006002,GO:0006096,GO:0016301,GO:0016310,GO:0016740,GO:0046872	GO:0003674,GO:0005737,GO:0005975,GO:0006091,GO:0008150,GO:0009058,GO:0016301,GO:0016491,GO:0016829,GO:0016853,GO:0034655,GO:0043167,GO:0051186	59851	5431	0.791	0.703	Yes	5268	4563	2725	2245	10243935	LG	RAxML	FastTree	0.5426	0.6163	3.2673	0.978464
p0215	E0Q8K3	S-adenosyl-L-homocysteine hydrolase, NAD binding domain protein (EC 3.3.1.1)	ahcY	488	GO:0004013,GO:0016787	GO:0003674	33816	5969	0.419	0.615	Yes	5814	5027	3940	2772	13934844	LG	RAxML	p23456	0.5802	0.6291	3.05144	1.27141	2.317
p0216	Q12CE3	Glycine dehydrogenase (decarboxylating) (EC 1.4.4.2) (Glycine cleavage system P-protein) (Glycine decarboxylase) (Glycine dehydrogenase (aminomethyl-transferring))	gcvP	1014	GO:0003824,GO:0004375,GO:0006544,GO:0006546,GO:0016491,GO:0019464,GO:0055114	GO:0003674,GO:0006520,GO:0008150,GO:0009056,GO:0016491	58665	6061	0.952	0.828	Yes	5945	5314	9833	5594	29726516	CPREVF	IQ-TREE	p23456	0.4938	0.5334	3.39573	1.66121
p0217	J4XHL1	Polyphosphate kinase (EC 2.7.4.1) (ATP-polyphosphate phosphotransferase) (Polyphosphoric acid kinase)	ppk1	911	GO:0000166,GO:0005524,GO:0006799,GO:0008976,GO:0009358,GO:0016301,GO:0016310,GO:0016740,GO:0046872	GO:0003674,GO:0005623,GO:0008150,GO:0009058,GO:0016301,GO:0032991,GO:0043167	55040	6107	1.249	0.879	Yes	5683	5180	10953	8593	44511740	LG	RAxML	p23456	0.435	0.6042	4.17323	2.17085
p0218	C7Q8B4	Ribonuclease, Rne/Rng family	Caci_7273	1334	GO:0003676,GO:0003723,GO:0004540,GO:0006396	GO:0003674,GO:0003723,GO:0004518,GO:0034641	64799	7163	1.444	1	No
p0219	A0A142XCS3	Ammonia channel	amt	825	GO:0008519,GO:0015696,GO:0016020,GO:0016021	GO:0005575,GO:0006810,GO:0022857	66657	6892	1.98	1.667	Yes	6777	5872	8579	6779	39806288	CPREVF	RAxML	FastTree	0.684	0.4811	4.54292	1.4454	1.156
p0220	A9EX64	NADH dehydrogenase (Ubiquinone) (EC 1.6.5.3)	nuoL1	854	GO:0008137,GO:0016020,GO:0016021,GO:0016491,GO:0042773,GO:0055114	GO:0005575,GO:0006091,GO:0006810,GO:0008150,GO:0009058,GO:0016491,GO:0034641	63096	6975	2.458	1.945	Yes	6891	6136	14952	10820	66391520	CPREVF	RAxML	p23456	0.5548	0.5089	4.20313	1.46756	1.279
p0221	I2F6D6	Transcriptional accessory protein	Theba_1838	717	GO:0003676,GO:0006139	GO:0003674,GO:0034641	71845	5556	0.951	0.591	Yes	5425	5026	8277	6493	32633818	LG	RAxML	p23456	0.4709	0.7108	3.56715	1.7976
p0222	D1CCD0	NADH dehydrogenase (Quinone) (EC 1.6.99.5)	Tter_1539	580	GO:0008137,GO:0010181,GO:0016491,GO:0046872,GO:0050136,GO:0055114	GO:0008150,GO:0016491,GO:0043167	49504	5951	1.421	1.725	Yes	5633	4971	6387	5091	25307361	RTREV	RAxML	p12345	0.6207	0.5778	4.03024	2.73217
p0223	B2A4M7	Glycerol-3-phosphate dehydrogenase [NAD(P)+] (EC 1.1.1.94) (NAD(P)H-dependent glycerol-3-phosphate dehydrogenase)	gpsA	348	GO:0004367,GO:0005737,GO:0005975,GO:0006072,GO:0006629,GO:0006650,GO:0008654,GO:0009331,GO:0016491,GO:0016616,GO:0046167,GO:0046168,GO:0047952,GO:0055114	GO:0005737,GO:0005975,GO:0006629,GO:0008150,GO:0009056,GO:0009058,GO:0016491,GO:0032991	82642	8703	7.458	6.015	Yes	8683	7488	6495	4888	36601344	LG	RAxML	p12345	0.521	0.6815	6.10965	4.90888	2.516
p0224	C3MCQ9	Exodeoxyribonuclease 7 large subunit (EC 3.1.11.6) (Exodeoxyribonuclease VII large subunit) (Exonuclease VII large subunit)	xseA	527	GO:0003676,GO:0004518,GO:0004527,GO:0005737,GO:0006308,GO:0008855,GO:0009318,GO:0016787	GO:0003674,GO:0004518,GO:0005622,GO:0005737,GO:0006259,GO:0032991,GO:0034655	79796	7616	0.958	0.747	Yes	7569	6670	10108	7682	51238940	LG	IQ-TREE	FastTree	0.4079	0.6515	3.86805	1.07084
p0225	J9QTC7	Acetyl-CoA carboxylase, carboxyltransferase component (Subunits alpha and beta)	B739_1093	542	GO:0016020,GO:0016021,GO:0016740,GO:0016874	GO:0003674,GO:0005575,GO:0016874	34454	5456	1.098	1.09	Yes	5328	4806	3830	2491	11971746	CPREV	RAxML	FastTree	0.573	0.5538	3.63	1.59919	1.468
p0226	Q58454	Uncharacterized protein MJ1054 (EC 1.1.1.-) [Cleaved into: Mja UDPGD intein]	MJ1054	895	GO:0004519,GO:0016491,GO:0016539,GO:0016616,GO:0055114	GO:0004518,GO:0008150,GO:0016491,GO:0051604	68316	7844	1.441	1.429	Yes	7704	6721	6131	4760	31991960	LG	RAxML	p12345	0.6815	0.4996	4.62027	1.88425	1.314
p0227	E1QUA8	Glutamine--scyllo-inositol transaminase (EC 2.6.1.50)	Vdis_1728	406	GO:0003824,GO:0008483,GO:0016740,GO:0047310	GO:0003674	63066	7549	1.692	1.928	Yes	7379	6413	9318	6733	43178729	LG	RAxML	p12345	0.7859	0.3829	3.90393	1.36997	1.254
p0228	A0LL92	ABC transporter related	Sfum_2516	532	GO:0000166,GO:0005524,GO:0016887	GO:0003674,GO:0016887,GO:0043167	74172	7305	3.715	2.758	Yes	7116	6371	11671	8017	51076307	RTREV	RAxML	FastTree	0.759	0.4337	3.89334	1.3966	1.119
p0229	E6SH25	Arginine biosynthesis bifunctional protein ArgJ [Cleaved into: Arginine biosynthesis bifunctional protein ArgJ alpha chain; Arginine biosynthesis bifunctional protein ArgJ beta chain] [Includes: Amino-acid acetyltransferase (EC 2.3.1.1) (N-acetylglutamate synthase) (AGSase); Glutamate N-acetyltransferase (EC 2.3.1.35) (Ornithine transacetylase) (Ornithine acetyltransferase) (OATase)]	argJ	438	GO:0003824,GO:0004042,GO:0004358,GO:0005737,GO:0006526,GO:0008152,GO:0008652,GO:0016740,GO:0016746	GO:0003674,GO:0005737,GO:0006520,GO:0008150,GO:0009058,GO:0016746	43846	5271	0.528	0.522	Yes	5199	4766	4578	3296	15708736	LG	RAxML	p23456	0.4947	0.6945	2.66882	0.699269
p0230	B0NFQ3	Acetyl-CoA carboxylase, carboxyl transferase, beta subunit (EC 6.4.1.2)	accD	586	GO:0000166,GO:0003989,GO:0005524,GO:0005737,GO:0006629,GO:0006631,GO:0006633,GO:0008270,GO:0009317,GO:0016740,GO:0016874,GO:0046872	GO:0003674,GO:0005737,GO:0006629,GO:0009058,GO:0016874,GO:0032991,GO:0043167	74343	6042	0.893	0.605	Yes	5701	4813	2899	2376	11435688	RTREV	RAxML	p23456	0.4871	0.8573	2.6128	0.80282
p0231	A9B073	Methionine synthase (EC 2.1.1.13) (5-methyltetrahydrofolate--homocysteine methyltransferase)	Haur_2544	1180	GO:0008168,GO:0008270,GO:0008652,GO:0008705,GO:0009086,GO:0016740,GO:0042558,GO:0044237,GO:0046872	GO:0003674,GO:0006520,GO:0006790,GO:0008150,GO:0008168,GO:0009058,GO:0043167	62606	6511	1.029	1.296	Yes	6350	5838	12852	8889	51893982	LG	RAxML	p12345	0.5549	0.5641	5.21608	3.05296
p0232	B4CX52	Penicillin-binding protein 2 (EC 2.4.1.129)	CfE428DRAFT_1143	780	GO:0006508,GO:0008658,GO:0008955,GO:0009002,GO:0009252,GO:0016020,GO:0016740,GO:0016757	GO:0003674,GO:0005575,GO:0008150,GO:0008233,GO:0009058,GO:0016757,GO:0043167,GO:0071554	79615	8796	2.14	2.024	Yes	8600	7348	18244	13909	102203332	LG	RAxML	p12345	0.5015	0.6998	5.30133	2.21615
p0233	G4Q7L7	Aspartokinase (EC 2.7.2.4)	lysC	410	GO:0004072,GO:0008652,GO:0009088,GO:0009089,GO:0016301,GO:0016310,GO:0016740	GO:0003674,GO:0006520,GO:0008150,GO:0009058,GO:0016301	80726	8421	1.63	1.189	Yes	8317	7195	6214	4839	34816605	CPREV	RAxML	p12345	0.5079	0.6011	3.32337	1.09158	1.48
p0234	Q2SZE9	Vitamin B12-dependent ribonucleotide reductase (EC 1.17.4.1)	BTH_I1153	995	GO:0000166,GO:0004748,GO:0005524,GO:0006260,GO:0016491,GO:0055114,GO:0071897	GO:0003674,GO:0006259,GO:0008150,GO:0009058,GO:0016491,GO:0043167	82300	8845	1.569	1.188	Yes	8629	7311	24052	17580	128527380	RTREV	IQ-TREE	p23456	0.5518	0.4658	6.42393	2.22472	1.686
p0235	O67119	Long-chain-fatty-acid CoA ligase	fadD	823	GO:0003824,GO:0008152,GO:0016746,GO:0016874	GO:0003674,GO:0008150,GO:0016746,GO:0016874	79608	8191	6.253	4.672	Yes	8106	7164	13231	10722	76812408	LG	RAxML	FastTree	0.6763	0.4392	5.50611	1.79113	1.128
p0236	B8FEK7	2,3-bisphosphoglycerate-independent phosphoglycerate mutase (BPG-independent PGAM) (Phosphoglyceromutase) (iPGM) (EC 5.4.2.12)	gpmI	556	GO:0003824,GO:0004619,GO:0005737,GO:0006007,GO:0006096,GO:0008152,GO:0016853,GO:0030145,GO:0046537,GO:0046872	GO:0003674,GO:0005737,GO:0005975,GO:0006091,GO:0008150,GO:0009056,GO:0009058,GO:0016301,GO:0016491,GO:0016829,GO:0016853,GO:0034655,GO:0043167,GO:0051186	48713	5865	0.589	0.603	Yes	5804	4886	5475	3516	17179176	RTREV	RAxML	p23456	0.4751	0.709	2.54011	0.618992
p0237	X7YYJ9	ATP-dependent DNA helicase, RecQ family protein (EC 3.6.4.12)	I545_5322	1746	GO:0003676,GO:0004386,GO:0005524,GO:0006139,GO:0006310,GO:0008026,GO:0016787,GO:0016818	GO:0003674,GO:0004386,GO:0006259,GO:0016887,GO:0034641,GO:0043167	63498	6897	1.592	1.359	Yes	6480	5859	17114	14628	85705452	LG	RAxML	p23456	0.5411	0.5941	5.69499	3.33774
p0238	D3I9D7	Triosephosphate isomerase (TIM) (TPI) (EC 5.3.1.1) (Triose-phosphate isomerase)	tpiA	682	GO:0003824,GO:0004807,GO:0005737,GO:0006094,GO:0006096,GO:0006098,GO:0008152,GO:0016020,GO:0016021,GO:0016853	GO:0003674,GO:0005575,GO:0005737,GO:0005975,GO:0006091,GO:0008150,GO:0009058,GO:0016301,GO:0016491,GO:0016829,GO:0016853,GO:0034641,GO:0034655,GO:0051186	81077	9011	1.032	0.968	Yes	8855	7264	3028	2371	17222944	LG	RAxML	p23456	0.5322	0.7465	2.41349	0.653414
p0239	O83945	Probable tRNA-dihydrouridine synthase (EC 1.3.1.-)	dus	340	GO:0000049,GO:0003723,GO:0003824,GO:0008033,GO:0016491,GO:0017150,GO:0050660,GO:0055114	GO:0003674,GO:0003723,GO:0006399,GO:0008150,GO:0016491,GO:0043167	81825	8593	1.983	1.309	Yes	8342	7120	7573	5970	42506400	LG	RAxML	FastTree	0.4988	0.7321	4.27545	1.12006
p0240	A0A1L9KUV8	Formate dehydrogenase H (EC 1.1.99.33)	fdhF_1	1399	GO:0008863,GO:0009055,GO:0015942,GO:0016491,GO:0022900,GO:0046872,GO:0055114	GO:0006091,GO:0008150,GO:0016491,GO:0043167	67363	7526	5.557	3.116	No
p0241	E8R3Q8	Glutamate 5-kinase (EC 2.7.2.11) (Gamma-glutamyl kinase) (GK)	proB	412	GO:0000166,GO:0003723,GO:0004349,GO:0005524,GO:0005737,GO:0006561,GO:0008652,GO:0016301,GO:0016310,GO:0016740	GO:0003674,GO:0003723,GO:0005737,GO:0006520,GO:0008150,GO:0009058,GO:0016301,GO:0043167	67349	6676	0.818	0.675	Yes	6497	5733	4487	3079	17651907	LG	RAxML	p12345	0.4834	0.5682	4.04013	1.15803
p0242	D3R335	Ribonuclease J (RNase J) (EC 3.1.-.-)	rnj	817	GO:0003723,GO:0004518,GO:0004519,GO:0004521,GO:0004527,GO:0005737,GO:0006364,GO:0006396,GO:0008270,GO:0016787,GO:0046872	GO:0003674,GO:0003723,GO:0004518,GO:0005737,GO:0034641,GO:0042254,GO:0043167	50921	6736	0.941	0.8	Yes	6645	5411	8804	6622	35831642	LG	RAxML	FastTree	0.4241	0.7834	6.11725	2.05645
p0243	D5E5H2	Histidine--tRNA ligase (EC 6.1.1.21) (Histidyl-tRNA synthetase) (HisRS)	hisRS	478	GO:0000166,GO:0004812,GO:0004821,GO:0005524,GO:0005737,GO:0006412,GO:0006427,GO:0016874	GO:0003674,GO:0005737,GO:0006399,GO:0006520,GO:0016874,GO:0043167	83252	9830	1.041	1.079	Yes	9769	8058	8502	6445	51933810	VT	IQ-TREE	FastTree	0.4936	0.5121	4.10566	1.35272	1.492
p0244	C3KKH2	Glutamate dehydrogenase (EC 1.4.1.3)	gdh	549	GO:0000160,GO:0004353,GO:0005622,GO:0006520,GO:0016491,GO:0016639,GO:0055114	GO:0005622,GO:0006520,GO:0007165,GO:0008150,GO:0016491	66095	7017	0.968	0.903	Yes	6726	5722	4000	3013	17240386	LG	RAxML	p12345	0.6211	0.4703	3.84839	1.76159	1.524
p0245	B4WGT1	KR domain family	S7335_1374	2666	GO:0003824,GO:0008152,GO:0009058,GO:0016491,GO:0016740,GO:0030170,GO:0055114	GO:0003674,GO:0008150,GO:0009058,GO:0016491,GO:0043167	66868	7213	4.989	2.659	No
p0246	G2SI31	3-methyl-2-oxobutanoate dehydrogenase, Pyruvate dehydrogenase (EC 1.2.4.1) (EC 1.2.4.4)	Rhom172_1875	710	GO:0003824,GO:0003863,GO:0004739,GO:0008152,GO:0016491,GO:0016624,GO:0055114	GO:0003674,GO:0008150,GO:0016491	60982	5930	2.253	1.929	Yes	5567	4825	3293	3028	14610100	RTREV	RAxML	p23456	0.64	0.5323	4.06701	1.33963
p0247	A0A174M9C9	1,4-alpha-glucan branching enzyme GlgB (EC 2.4.1.18) (1,4-alpha-D-glucan:1,4-alpha-D-glucan 6-glucosyl-transferase) (Alpha-(1->4)-glucan branching enzyme) (Glycogen branching enzyme) (BE)	glgB_1	744	GO:0003824,GO:0003844,GO:0004553,GO:0005975,GO:0005977,GO:0005978,GO:0016740,GO:0016757,GO:0043169	GO:0003674,GO:0005975,GO:0006091,GO:0009058,GO:0016757,GO:0016798,GO:0043167	55970	5566	1.421	1.034	Yes	5247	4788	11683	9129	43709652	LG	RAxML	p12345	0.5156	0.5788	5.18684	4.00158
p0248	F0SNT9	Homoserine dehydrogenase (EC 1.1.1.3)	Plabr_1363	438	GO:0004412,GO:0006520,GO:0008652,GO:0009082,GO:0009086,GO:0009088,GO:0009097,GO:0016491,GO:0055114	GO:0006520,GO:0006790,GO:0008150,GO:0009058,GO:0016491	59606	6562	0.791	0.691	Yes	6495	5724	4248	3250	18603000	LG	RAxML	p23456	0.4576	0.764	3.73098	1.2984	2.591
p0249	F9PGL9	Probable cytosol aminopeptidase (EC 3.4.11.1) (Leucine aminopeptidase) (LAP) (EC 3.4.11.10) (Leucyl aminopeptidase)	pepA	671	GO:0004177,GO:0005622,GO:0005737,GO:0006508,GO:0008233,GO:0008235,GO:0016787,GO:0019538,GO:0030145,GO:0046872	GO:0003674,GO:0005622,GO:0005737,GO:0008150,GO:0008233,GO:0043167	62560	5985	1.054	0.802	Yes	5886	5106	7143	5008	25570848	RTREV	RAxML	p12345	0.4547	0.7169	3.31581	0.834204
p0250	C0W2M7	Aminomethyltransferase (EC 2.1.2.10) (Glycine cleavage system T protein)	gcvT	422	GO:0004047,GO:0006546,GO:0008168,GO:0008483,GO:0016740,GO:0019464	GO:0003674,GO:0006520,GO:0008168,GO:0009056	58975	6172	1.015	1.052	Yes	6136	5448	6746	4908	26738784	LG	RAxML	FastTree	0.5748	0.569	4.22063	2.87981
p0251	D5WSI4	PAS modulated sigma54 specific transcriptional regulator, Fis family	Btus_0295	710	GO:0000166,GO:0003677,GO:0005524,GO:0006351,GO:0006355,GO:0008134,GO:0043565	GO:0003674,GO:0003677,GO:0008134,GO:0009058,GO:0034641,GO:0043167	83528	9414	11.538	9.482	No
p0252	Q1CZI7	Chaperone protein HtpG (Heat shock protein HtpG) (High temperature protein G)	htpG	654	GO:0000166,GO:0005524,GO:0005737,GO:0006457,GO:0006950,GO:0051082	GO:0003674,GO:0005737,GO:0006457,GO:0006950,GO:0043167,GO:0051082	47760	5035	0.613	0.506	Yes	4939	4438	5453	4059	18013842	LG	RAxML	p23456	0.455	0.7002	3.29863	1.27606
p0253	A8LKN7	Acetyl-coenzyme A carboxylase carboxyl transferase subunit beta (ACCase subunit beta) (Acetyl-CoA carboxylase carboxyltransferase subunit beta) (EC 2.1.3.15)	accD	320	GO:0000166,GO:0003989,GO:0005524,GO:0005737,GO:0006629,GO:0006631,GO:0006633,GO:0009317,GO:0016874,GO:0046872	GO:0003674,GO:0005737,GO:0006629,GO:0009058,GO:0016874,GO:0032991,GO:0043167	67672	5794	0.811	0.559	Yes	5574	4685	3057	2504	11731240	LG	RAxML	FastTree	0.4832	0.9171	4.78988	1.38961
p0254	Q8KEF5	Ribonuclease Y (RNase Y) (EC 3.1.-.-)	rny	524	GO:0003676,GO:0003723,GO:0004518,GO:0004519,GO:0005886,GO:0006402,GO:0016020,GO:0016021,GO:0016787	GO:0003674,GO:0003723,GO:0004518,GO:0005575,GO:0005886,GO:0034655	38632	5527	0.461	0.549	Yes	5449	4314	4503	3281	14154234	LG	RAxML	FastTree	0.3779	0.9091	3.42896	1.1284
p0255	P0AEP5	UTP--glucose-1-phosphate uridylyltransferase (EC 2.7.7.9) (Alpha-D-glucosyl-1-phosphate uridylyltransferase) (UDP-glucose pyrophosphorylase) (UDPGP) (Uridine diphosphoglucose pyrophosphorylase)	galU	302	GO:0003983,GO:0006011,GO:0009058,GO:0016740,GO:0016779	GO:0003674,GO:0009058,GO:0016779,GO:0034641	77823	7247	1.455	1.071	Yes	7200	5967	4442	3669	21892923	VT	RAxML	p23456	0.6002	0.5865	3.19279	1.0508	1.4
p0256	D8P7P5	Formate--tetrahydrofolate ligase (EC 6.3.4.3) (Formyltetrahydrofolate synthetase) (FHS) (FTHFS)	fhs	560	GO:0000166,GO:0004329,GO:0005524,GO:0006730,GO:0016874	GO:0003674,GO:0008150,GO:0016874,GO:0043167	38149	4042	0.469	0.426	Yes	3951	3535	3347	2163	7646205	RTREV	RAxML	FastTree	0.5597	0.6289	1.84341	0.491483
p0257	A0A0K2GA55	General secretion pathway protein E, contains GAF domain	gspE	772	GO:0000166,GO:0005524	GO:0003674,GO:0043167	66575	6768	1.545	1.418	Yes	6565	5264	10914	7759	40843376	LG	RAxML	p23456	0.6194	0.6109	3.94761	1.67376
p0258	E1WYY2	Tyrosine--tRNA ligase (EC 6.1.1.1) (Tyrosyl-tRNA synthetase) (TyrRS)	tyrS	423	GO:0000166,GO:0003723,GO:0004812,GO:0004831,GO:0005524,GO:0005737,GO:0006412,GO:0006418,GO:0006437,GO:0016874	GO:0003674,GO:0003723,GO:0005737,GO:0006399,GO:0006520,GO:0016874,GO:0043167	83414	9321	1.074	0.936	Yes	9238	7675	6779	4732	36318100	VT	RAxML	FastTree	0.5478	0.5326	5.13033	2.43718
p0259	A6C0Z3	N-acetyl-L-amino acid amidohydrolase	PM8797T_05425	425	GO:0008152,GO:0016787	GO:0003674,GO:0008150	70327	5836	2.228	1.452	Yes	5585	5081	5428	4239	21538359	LG	RAxML	p12345	0.6379	0.4899	3.47457	0.816279
p0260	Q5QXT6	Riboflavin biosynthesis protein RibD [Includes: Diaminohydroxyphosphoribosylaminopyrimidine deaminase (DRAP deaminase) (EC 3.5.4.26) (Riboflavin-specific deaminase); 5-amino-6-(5-phosphoribosylamino)uracil reductase (EC 1.1.1.193) (HTP reductase)]	ribD	375	GO:0003824,GO:0008270,GO:0008703,GO:0008835,GO:0009231,GO:0016491,GO:0016787,GO:0046872,GO:0055114	GO:0003674,GO:0008150,GO:0009058,GO:0016491,GO:0016810,GO:0034641,GO:0043167	73488	7406	0.921	0.765	Yes	7308	6425	9121	6491	41704675	LG	RAxML	p23456	0.5199	0.5873	3.44178	0.934487	1.919
p0261	Q1Q1Q4	Uncharacterized protein	kuste3185	943	GO:0016020,GO:0016021	GO:0005575	47578	5270	0.857	0.756	Yes	4999	4505	10552	6708	30219540	LG	RAxML	FastTree	0.6769	0.5398	4.46246	1.84459
p0262	Q092X4	NADH dehydrogenase I, M subunit (NADH-quinone oxidoreductase chain m) (EC 1.6.99.5)	STAUR_5897	555	GO:0008137,GO:0016020,GO:0016021,GO:0016491,GO:0042773,GO:0050136,GO:0055114	GO:0005575,GO:0006091,GO:0006810,GO:0008150,GO:0009058,GO:0016491,GO:0034641	55774	6024	0.79	0.85	Yes	5960	5232	7509	5685	29743920	CPREVF	RAxML	FastTree	0.5272	0.606	4.99537	1.65163	1.366
p0263	D3CZC4	Diaminopimelate decarboxylase (DAP decarboxylase) (DAPDC) (EC 4.1.1.20)	lysA	439	GO:0003824,GO:0008652,GO:0008836,GO:0009085,GO:0009089,GO:0016829,GO:0016831,GO:0030170	GO:0003674,GO:0006520,GO:0009058,GO:0016829,GO:0043167	68932	7457	1.126	0.947	Yes	7352	6503	6307	4776	31058328	LG	IQ-TREE	FastTree	0.5006	0.7461	4.37395	1.35459	1.32
p0264	A5GVR3	Bifunctional pantoate ligase/cytidylate kinase [Includes: Pantothenate synthetase (PS) (EC 6.3.2.1) (Pantoate--beta-alanine ligase) (Pantoate-activating enzyme); Cytidylate kinase (CK) (EC 2.7.4.25) (Cytidine monophosphate kinase) (CMP kinase)]	panC/cmk	512	GO:0000166,GO:0003824,GO:0004127,GO:0004592,GO:0005524,GO:0005737,GO:0006139,GO:0008152,GO:0009058,GO:0015940,GO:0016301,GO:0016310,GO:0016740,GO:0016874,GO:0046939	GO:0003674,GO:0005737,GO:0008150,GO:0009058,GO:0016301,GO:0016874,GO:0034641,GO:0043167,GO:0051186	79424	7759	1.272	1.015	Yes	7744	6755	6537	4838	32680690	RTREV	RAxML	p23456	0.5652	0.5365	4.19242	1.45407
p0265	G4D3U6	Butyryl-CoA dehydrogenase (EC 1.3.8.1)	bcd3	644	GO:0003995,GO:0004085,GO:0005506,GO:0016491,GO:0016627,GO:0046872,GO:0050660,GO:0055114	GO:0008150,GO:0016491,GO:0043167	57208	6994	7.467	5.603	Yes	6893	6099	5982	4825	29427675	LG	RAxML	FastTree	0.7031	0.4105	7.16169	5.8235	1.145
p0266	B1VFJ6	Peptide chain release factor 3 (RF-3)	prfC	548	GO:0000166,GO:0003924,GO:0005525,GO:0005737,GO:0006412,GO:0006415,GO:0006449,GO:0016149	GO:0003674,GO:0003924,GO:0005737,GO:0008135,GO:0043167	62463	5696	0.742	0.549	Yes	5583	4838	3229	2555	12361090	LG	RAxML	p12345	0.4847	0.9122	3.76249	1.19776
p0267	Q1MZR2	Acetyltransferase component of pyruvate dehydrogenase complex (EC 2.3.1.12)	RED65_04790	549	GO:0004742,GO:0006090,GO:0006096,GO:0008152,GO:0016740,GO:0016746,GO:0045254	GO:0003674,GO:0005737,GO:0005975,GO:0006091,GO:0008150,GO:0009058,GO:0016301,GO:0016491,GO:0016746,GO:0016829,GO:0016853,GO:0032991,GO:0034655,GO:0051186	76159	6874	2.385	1.682	Yes	6653	5876	11411	9303	54664428	LG	RAxML	p23456	0.6298	0.5633	3.91037	1.39669
p0268	E6SJH8	Aspartate carbamoyltransferase (EC 2.1.3.2) (Aspartate transcarbamylase) (ATCase)	pyrB	455	GO:0004070,GO:0006207,GO:0006221,GO:0006520,GO:0016597,GO:0016740,GO:0016743	GO:0003674,GO:0006520,GO:0009058,GO:0034641,GO:0043167	80733	8435	0.988	0.83	Yes	8340	7102	5098	3779	26838458	CPREVF	IQ-TREE	p12345	0.5039	0.5662	3.05897	0.881592	2.041
p0269	A0RMF0	Citrate synthase	gltA	425	GO:0004108,GO:0005737,GO:0006099,GO:0016740,GO:0016746,GO:0046912	GO:0003674,GO:0005737,GO:0006091,GO:0016746	65919	6702	1.384	0.967	Yes	6620	5722	3598	2593	14837146	LG	RAxML	p12345	0.5258	0.5774	4.12494	1.87805	1.825
p0270	D4DP73	ABC transporter, ATP-binding protein	NEIELOOT_00858	531	GO:0000166,GO:0005524,GO:0016887,GO:0043190	GO:0003674,GO:0005886,GO:0016887,GO:0032991,GO:0043167	83201	9124	3.632	3.328	Yes	9045	7636	6502	5414	41341304	LG	IQ-TREE	FastTree	0.6676	0.7103	4.95698	1.71497	1.322
p0271	A1BG26	Acetylglutamate kinase (EC 2.7.2.8) (N-acetyl-L-glutamate 5-phosphotransferase) (NAG kinase) (NAGK)	argB	303	GO:0000166,GO:0003991,GO:0005524,GO:0005737,GO:0006526,GO:0008652,GO:0016301,GO:0016310,GO:0016740	GO:0003674,GO:0005737,GO:0006520,GO:0008150,GO:0009058,GO:0016301,GO:0043167	64914	6950	0.867	0.754	Yes	6801	6013	3537	2860	17197180	LG	RAxML	FastTree	0.5106	0.6102	4.77046	1.85512	1.392
p0272	A6G9D3	ABC transporter-related protein	PPSIR1_09635	668	GO:0000166,GO:0003677,GO:0004832,GO:0005524,GO:0005737,GO:0006438,GO:0016887	GO:0003674,GO:0003677,GO:0005737,GO:0006399,GO:0006520,GO:0016874,GO:0016887,GO:0043167	78496	7186	1.381	0.98	Yes	6966	6211	8639	6180	38383980	LG	RAxML	p23456	0.5888	0.6243	5.06889	2.23573
p0273	C9RKY0	NADH-quinone oxidoreductase subunit H (EC 1.6.5.11) (NADH dehydrogenase I subunit H) (NDH-1 subunit H)	nuoH_2	373	GO:0005886,GO:0016020,GO:0016021,GO:0016491,GO:0016655,GO:0048038,GO:0055114	GO:0003674,GO:0005575,GO:0005886,GO:0008150,GO:0016491	48425	5489	1.047	0.898	Yes	5296	4507	4854	4067	18329969	CPREVF	RAxML	p12345	0.534	0.6397	3.77568	1.18098
p0274	A4YZZ9	Glucose-6-phosphate 1-dehydrogenase (G6PD) (EC 1.1.1.49)	zwf	507	GO:0004345,GO:0005975,GO:0006006,GO:0006098,GO:0016491,GO:0055114	GO:0005975,GO:0008150,GO:0016491,GO:0016853,GO:0034641,GO:0051186	67185	5468	1.027	0.691	Yes	5261	4577	5036	3410	15607570	LG	RAxML	FastTree	0.509	0.6695	3.56841	0.994187
p0275	E5WSG0	Cobyric acid synthase	cobQ	507	GO:0003824,GO:0006541,GO:0009236,GO:0015420,GO:0015889	GO:0003674,GO:0006520,GO:0006810,GO:0009058,GO:0016887,GO:0022857,GO:0034641,GO:0051186	51072	5972	1.785	1.657	No
p0276	B3QWP5	CheA signal transduction histidine kinase	Ctha_2355	2433	GO:0000155,GO:0000160,GO:0004673,GO:0004871,GO:0005737,GO:0006935,GO:0007165,GO:0016301,GO:0016310,GO:0016772,GO:0018106	GO:0003674,GO:0004871,GO:0005622,GO:0005737,GO:0006464,GO:0007165,GO:0008150,GO:0016301,GO:0040011	61699	7259	2.09	2.065	No
p0277	D4YLM8	Amino acid carrier protein	agcS	578	GO:0005886,GO:0006814,GO:0015293,GO:0015655,GO:0016020,GO:0016021	GO:0005575,GO:0005886,GO:0006810,GO:0022857	59264	4222	1.221	0.794	Yes	4075	3665	6171	4767	17471055	LG	RAxML	FastTree	0.6793	0.404	3.51372	1.03834
p0278	M1FDH5	Aconitate hydratase (Aconitase) (EC 4.2.1.3)	acnA	870	GO:0003994,GO:0008152,GO:0016829,GO:0019679	GO:0006629,GO:0008150,GO:0016829	61908	6170	0.91	0.683	Yes	5850	5231	5788	4251	22236981	LG	RAxML	FastTree	0.5641	0.5955	4.42631	3.0013	1.138
p0279	D8IWI3	Glycogen synthase (EC 2.4.1.21) (Starch [bacterial glycogen] synthase)	glgA	529	GO:0004373,GO:0005978,GO:0009011,GO:0016740,GO:0016757	GO:0003674,GO:0005975,GO:0006091,GO:0009058,GO:0016757	45019	5355	0.604	0.648	Yes	5164	4472	6327	4950	22136400	LG	RAxML	p12345	0.5192	0.6546	4.18501	1.52886
p0280	C7MPE5	Trypsin-like serine protease with C-terminal PDZ domain protein	Ccur_10940	539	GO:0004252,GO:0006508,GO:0008233,GO:0016020,GO:0016021	GO:0005575,GO:0008150,GO:0008233	83441	9416	2.056	1.863	Yes	9359	7872	20638	16718	131604096	LG	RAxML	FastTree	0.5305	0.7488	3.7458	0.827643
p0281	A0A212PKD3	Maltose alpha-D-glucosyltransferase/ alpha-amylase	SAMN06269301_2833	1112	GO:0003824,GO:0005975,GO:0016740	GO:0003674,GO:0005975	71097	6532	4.617	3.61	No
p0282	D8UNE7	Phosphate acetyltransferase (EC 2.3.1.8) (Phosphotransacetylase)	pta	697	GO:0005737,GO:0006085,GO:0008152,GO:0008959,GO:0016407,GO:0016740,GO:0016746	GO:0003674,GO:0005737,GO:0006790,GO:0008150,GO:0009058,GO:0016746,GO:0051186	68103	4543	0.954	0.472	Yes	4325	3741	2314	1921	7186461	LG	RAxML	p23456	0.5262	0.6292	3.82899	1.33803
p0283	E0NN62	tRNA nucleotidyltransferase (EC 2.7.7.56)	rph	435	GO:0000049,GO:0000166,GO:0003723,GO:0006364,GO:0008033,GO:0009022,GO:0009117,GO:0009143,GO:0009146,GO:0016740,GO:0016779,GO:0016787,GO:0017111,GO:0046872,GO:0047429	GO:0003674,GO:0003723,GO:0006399,GO:0009058,GO:0016779,GO:0034641,GO:0034655,GO:0042254,GO:0043167	81261	8681	1.54	1.304	Yes	8636	7212	5072	3936	28386432	VT	IQ-TREE	FastTree	0.5575	0.5757	4.2225	2.04035	2.96
p0284	A0A1A7UYM0	Glucose-1-phosphate adenylyltransferase (EC 2.7.7.27) (ADP-glucose pyrophosphorylase) (ADPGlc PPase) (ADP-glucose synthase)	glgC_3	437	GO:0000166,GO:0005524,GO:0005975,GO:0005977,GO:0005978,GO:0008878,GO:0009058,GO:0016740,GO:0016779	GO:0003674,GO:0005975,GO:0006091,GO:0009058,GO:0016779,GO:0043167	46392	4531	0.755	0.649	Yes	4369	3832	2691	2010	7702320	LG	RAxML	p23456	0.5125	0.6708	3.58165	1.16502
p0285	G2PAR9	ABC-1 domain-containing protein	Strvi_8792	701	GO:0004672,GO:0005524,GO:0006468,GO:0016020,GO:0016021	GO:0005575,GO:0006464,GO:0016301,GO:0043167	50622	5694	0.943	0.853	Yes	5573	4977	6048	4641	23098257	LG	RAxML	FastTree	0.5255	0.7402	5.40902	1.66247	1.535
p0286	U2C0X2	Uracil phosphoribosyltransferase (EC 2.4.2.9) (UMP pyrophosphorylase) (UPRTase)	upp	213	GO:0000166,GO:0000287,GO:0003824,GO:0004845,GO:0005525,GO:0006223,GO:0008152,GO:0008655,GO:0009116,GO:0016740,GO:0016757	GO:0003674,GO:0008150,GO:0009058,GO:0016757,GO:0034641,GO:0043167	80318	8064	1.582	1.197	Yes	8030	6526	3337	2752	17959552	BLOSUM62	IQ-TREE	p12345	0.6079	0.5807	4.26723	2.57864	2.419
p0287	A0A1G4W9X0	Putative multidrug resistance ABC transporter ATP-binding/permease protein YheH (EC 3.6.3.-)	yheH	1131	GO:0000166,GO:0005524,GO:0016020,GO:0016021,GO:0016787,GO:0016887,GO:0042626	GO:0003674,GO:0005575,GO:0016887,GO:0022857,GO:0043167	76702	7142	1.696	1.237	Yes	6987	6291	13934	11151	70150941	LG	RAxML	p12345	0.7273	0.4933	5.09457	1.3469
p0288	A9A298	Anthranilate phosphoribosyltransferase (EC 2.4.2.18)	trpD	348	GO:0000162,GO:0004048,GO:0008152,GO:0008652,GO:0009073,GO:0016740,GO:0016757,GO:0046872	GO:0003674,GO:0006520,GO:0008150,GO:0009058,GO:0016757,GO:0034641,GO:0043167	73944	7057	1.231	0.9	Yes	6878	6066	5932	4068	24676488	LG	RAxML	p23456	0.5218	0.5392	2.90954	0.745234	1.276
p0289	A0A0F6UBM4	Adenylosuccinate lyase (ASL) (EC 4.3.2.2) (Adenylosuccinase)	pcaB_2	477	GO:0003824,GO:0004018,GO:0006164,GO:0006189,GO:0009152,GO:0016829,GO:0016853,GO:0070626	GO:0003674,GO:0009058,GO:0016829,GO:0016853,GO:0034641	60412	6318	0.909	0.727	Yes	6086	5175	5957	3209	16606575	LG	RAxML	p23456	0.5616	0.5668	4.70438	1.86613	1.807
p0290	A9WF31	D-lactate dehydrogenase (Cytochrome) (EC 1.1.2.4)	Caur_2134	887	GO:0003824,GO:0004458,GO:0016491,GO:0016614,GO:0050660,GO:0055114	GO:0003674,GO:0008150,GO:0016491,GO:0043167	55715	6822	1.822	1.584	Yes	6707	5940	7688	5667	33661980	LG	RAxML	p12345	0.6273	0.4398	5.10989	1.49673	1.197
p0291	Q30ZL9	Pyruvate, water dikinase., Phosphoenolpyruvate--protein phosphotransferase (EC 2.7.3.9) (EC 2.7.9.2)	Dde_2080	1194	GO:0003824,GO:0005524,GO:0006090,GO:0008965,GO:0008986,GO:0016301,GO:0016310,GO:0016740,GO:0016772	GO:0003674,GO:0008150,GO:0016301,GO:0043167	57981	7850	1.012	1.249	Yes	7772	6676	17583	11281	75311956	CPREVF	IQ-TREE	FastTree	0.5921	0.5007	4.62668	2.42312	1.333
p0292	A9B7E5	Shikimate kinase., 3-dehydroquinate synthase (EC 2.7.1.71) (EC 4.2.3.4)	aroB	539	GO:0000166,GO:0000287,GO:0003856,GO:0004765,GO:0005524,GO:0005737,GO:0008652,GO:0009073,GO:0009423,GO:0016301,GO:0016310,GO:0016740,GO:0016829,GO:0046872	GO:0003674,GO:0005737,GO:0006520,GO:0008150,GO:0009058,GO:0016301,GO:0016829,GO:0043167	80621	8107	1.964	1.616	Yes	7701	6787	10042	7053	47868711	LG	RAxML	FastTree	0.4908	0.6606	3.36672	0.940869
p0293	Q8TLS0	Proton/sodium-glutamate symporter	MA_2961	485	GO:0015293,GO:0016020,GO:0016021	GO:0005575,GO:0022857	72588	5839	2.449	1.223	Yes	5764	5043	5572	4644	23419692	LG	RAxML	FastTree	0.687	0.3969	5.59327	1.95868
p0294	S7J3J0	Glycine--tRNA ligase, beta subunit (EC 6.1.1.14)	glyS	1008	GO:0000166,GO:0004820,GO:0005524,GO:0005737,GO:0006426,GO:0016874	GO:0003674,GO:0005737,GO:0006399,GO:0006520,GO:0016874,GO:0043167	55725	4817	0.656	0.464	Yes	4678	3876	2918	2529	9802404	LG	RAxML	p23456	0.5513	0.8834	2.85412	1.02125
p0295	C8PYV9	Adenosylmethionine-8-amino-7-oxononanoate transaminase (EC 2.6.1.62)	bioA	470	GO:0003824,GO:0004015,GO:0008483,GO:0009102,GO:0016740,GO:0030170	GO:0003674,GO:0006790,GO:0009058,GO:0034641,GO:0043167,GO:0051186	64576	6232	2.486	1.612	Yes	6184	5530	7789	5588	30901640	LG	IQ-TREE	p12345	0.6696	0.4398	7.1856	5.26448
p0296	A0A170MTP3	CoA-disulfide reductase	A2J07_07030	801	GO:0005623,GO:0016491,GO:0045454,GO:0050660,GO:0055114	GO:0005623,GO:0008150,GO:0016491,GO:0042592,GO:0043167	72633	6672	2.163	1.625	No
p0297	B9L0Q4	Porphobilinogen deaminase (PBG) (EC 2.5.1.61) (Hydroxymethylbilane synthase) (HMBS) (Pre-uroporphyrinogen synthase)	hemD	560	GO:0004418,GO:0004852,GO:0006779,GO:0006782,GO:0016740,GO:0018160	GO:0003674,GO:0006464,GO:0009058,GO:0016765,GO:0016829,GO:0034641,GO:0051186	65185	6639	0.782	0.655	Yes	6531	5754	6242	4800	27619200	LG	RAxML	FastTree	0.4914	0.6322	2.86979	0.742794	1.638
p0298	A0A1X6XDS5	Asparagine synthetase [glutamine-hydrolyzing] (EC 6.3.5.4)	FM106_13590	938	GO:0004066,GO:0006529,GO:0016874	GO:0006520,GO:0009058,GO:0016874,GO:0034641	47022	5638	0.868	0.949	Yes	5556	4884	7966	5859	28615356	LG	RAxML	FastTree	0.69	0.4354	4.36888	1.4617
p0299	Q2KVF5	UDP-N-acetylmuramoylalanine--D-glutamate ligase (EC 6.3.2.9) (D-glutamic acid-adding enzyme) (UDP-N-acetylmuramoyl-L-alanyl-D-glutamate synthetase)	murD	508	GO:0000166,GO:0004326,GO:0005524,GO:0005737,GO:0007049,GO:0008360,GO:0008764,GO:0009058,GO:0009252,GO:0009396,GO:0016874,GO:0046901,GO:0051301,GO:0071555	GO:0000902,GO:0003674,GO:0005737,GO:0007049,GO:0009058,GO:0016874,GO:0034641,GO:0043167,GO:0051186,GO:0051301,GO:0071554	82531	8931	0.981	0.87	Yes	8765	7557	12978	9328	70491696	LG	RAxML	p12345	0.4337	0.6231	3.83597	1.02527
p0300	F5WTX5	Adenylate kinase (AK) (EC 2.7.4.3) (ATP-AMP transphosphorylase) (ATP:AMP phosphotransferase) (Adenylate monophosphate kinase)	adk	216	GO:0000166,GO:0004017,GO:0005524,GO:0005737,GO:0006139,GO:0008270,GO:0009165,GO:0016301,GO:0016310,GO:0016740,GO:0016776,GO:0019205,GO:0046872,GO:0046939	GO:0003674,GO:0005737,GO:0008150,GO:0009058,GO:0016301,GO:0034641,GO:0043167	82657	9248	1.058	0.953	Yes	9160	7479	3123	2605	19482795	LG	RAxML	FastTree	0.5339	0.6635	3.43216	0.902427
p0301	A0A145EHX2	Protein ClpV1	clpV1_1	871	GO:0000166,GO:0005524,GO:0019538	GO:0003674,GO:0008150,GO:0043167	61369	5901	0.971	0.668	Yes	5761	5058	9614	7205	36442890	LG	RAxML	FastTree	0.5313	0.6536	4.14299	1.84157
p0302	D6SK19	SNF2-related protein	Dthio_PD3679	1387	GO:0005524	GO:0043167	39086	4588	0.757	0.854	No
p0303	C3JCE6	Endonuclease MutS2 (EC 3.1.-.-)	mutS	846	GO:0000166,GO:0003677,GO:0004518,GO:0004519,GO:0005524,GO:0006298,GO:0016787,GO:0016887,GO:0045910	GO:0003674,GO:0003677,GO:0004518,GO:0006259,GO:0006950,GO:0016887,GO:0043167	35886	4094	0.493	0.474	Yes	3938	3571	5479	4220	15069620	LG	RAxML	p23456	0.3381	0.7787	3.50542	0.990167
p0304	F0RLJ8	Cell division protein FtsA	ftsA	487	GO:0005886,GO:0007049,GO:0009898,GO:0016020,GO:0043093,GO:0051301	GO:0000003,GO:0005575,GO:0005886,GO:0007049,GO:0051301	69794	7449	0.843	0.778	Yes	7416	5893	5634	4780	28168540	LG	RAxML	FastTree	0.4034	0.771	6.04432	2.13791
p0305	A0M2A6	Alanine dehydrogenase (EC 1.4.1.1)	ald	400	GO:0000286,GO:0016491,GO:0042853,GO:0055114	GO:0006520,GO:0008150,GO:0009056,GO:0016491	67119	5784	1.214	0.845	Yes	5675	5055	2933	2172	10979460	LG	RAxML	p23456	0.6355	0.5184	3.61945	1.73567
p0306	A0A174KTL0	Dipeptide transport system permease protein dppB	dppB	345	GO:0005886,GO:0016020,GO:0016021	GO:0005575,GO:0005886	77616	7495	4.056	2.983	Yes	7404	6244	5539	4380	27348720	LG	RAxML	p23456	0.7143	0.3916	4.05358	1.11853	1.132
p0307	A0A0L0M899	Branched-chain amino acid transport ATP-binding protein LivG	BSCH_01633c	571	GO:0000166,GO:0005524,GO:0016020,GO:0016021,GO:0016887	GO:0003674,GO:0005575,GO:0016887,GO:0043167	66218	7182	2.244	2.291	Yes	7132	6210	4477	3446	21399660	LG	IQ-TREE	p23456	0.7557	0.3822	6.88722	5.36688	1.73
p0308	Q9RV96	Uroporphyrinogen decarboxylase (UPD) (URO-D) (EC 4.1.1.37)	hemE	344	GO:0004853,GO:0005737,GO:0005829,GO:0006779,GO:0006782,GO:0006783,GO:0016829,GO:0016831	GO:0005737,GO:0005829,GO:0009058,GO:0016829,GO:0034641,GO:0051186	61631	5431	0.732	0.533	Yes	5348	4718	3720	2711	12790498	RTREV	RAxML	p23456	0.5274	0.781	3.32257	1.08818
p0309	C3WCJ5	ATP-dependent protease ATPase subunit HslU	hslU	437	GO:0000166,GO:0005524,GO:0005737,GO:0006508,GO:0008233,GO:0009376,GO:0016887,GO:0070011	GO:0003674,GO:0005737,GO:0005829,GO:0008150,GO:0008233,GO:0016887,GO:0032991,GO:0043167	49126	4335	0.584	0.421	Yes	4230	3698	2601	1980	7322040	LG	RAxML	FastTree	0.4072	0.9426	2.81221	0.980791
p0310	P75510	Tryptophan--tRNA ligase (EC 6.1.1.2) (Tryptophanyl-tRNA synthetase) (TrpRS)	trpS	346	GO:0000166,GO:0004812,GO:0004830,GO:0005524,GO:0005737,GO:0006412,GO:0006418,GO:0006436,GO:0016874	GO:0003674,GO:0005737,GO:0006399,GO:0006520,GO:0016874,GO:0043167	83683	9458	1.133	0.985	Yes	9368	7679	6965	4930	37857470	LG	RAxML	p23456	0.5504	0.4698	4.17682	1.95499
p0311	E0TBG7	Phosphate acyltransferase (EC 2.3.1.n2) (Acyl-ACP phosphotransacylase) (Acyl-[acyl-carrier-protein]--phosphate acyltransferase) (Phosphate-acyl-ACP acyltransferase)	plsX	364	GO:0003824,GO:0005737,GO:0006629,GO:0006633,GO:0006644,GO:0008654,GO:0016740,GO:0016747	GO:0003674,GO:0005737,GO:0006629,GO:0009058,GO:0016746	65358	6089	0.934	0.665	Yes	5987	5101	3000	2520	12854520	LG	RAxML	p23456	0.4052	0.8514	3.46682	0.858924
p0312	Q6KZG3	Cytochrome c oxidase polypeptide I/III (EC 1.9.3.1)	PTO1304	841	GO:0004129,GO:0009060,GO:0015002,GO:0016020,GO:0016021,GO:0016491,GO:0020037,GO:0022900,GO:0055114,GO:1902600	GO:0003674,GO:0005575,GO:0006091,GO:0006810,GO:0008150,GO:0016491,GO:0022857	56156	5252	1.883	1.4	Yes	5137	4497	5227	3779	16994163	LG	RAxML	p23456	0.5884	0.6041	4.20673	1.49484
p0313	Q2JK96	Arginine--tRNA ligase (EC 6.1.1.19) (Arginyl-tRNA synthetase) (ArgRS)	argS	598	GO:0000166,GO:0004812,GO:0004814,GO:0005524,GO:0005737,GO:0006412,GO:0006418,GO:0006420,GO:0016874	GO:0003674,GO:0005737,GO:0006399,GO:0006520,GO:0016874,GO:0043167	40405	4868	0.49	0.478	Yes	4706	4110	7143	4390	18042900	LG	RAxML	p12345	0.4426	0.903	3.17852	0.821463
p0314	Q2JGE8	Cytochrome bd quinol oxidase subunit 1 apoprotein (EC 1.10.3.-)	Francci3_0256	555	GO:0009055,GO:0016020,GO:0016021,GO:0016491,GO:0019646,GO:0055114	GO:0005575,GO:0006091,GO:0008150,GO:0016491	61037	5154	1.16	0.662	Yes	5029	4375	4691	3613	15806875	LG	RAxML	p23456	0.6382	0.5884	5.54083	1.7665
p0315	Q8P6C8	ABC transporter ATP-binding protein	yheS	638	GO:0000166,GO:0003677,GO:0005524,GO:0016887	GO:0003674,GO:0003677,GO:0016887,GO:0043167	73535	6072	1.073	0.632	Yes	5871	5295	4970	4067	21534765	BLOSUM62	RAxML	p23456	0.5537	0.6365	3.70021	1.39089
p0316	B3DVZ8	Arginine--tRNA ligase (EC 6.1.1.19) (Arginyl-tRNA synthetase) (ArgRS)	argS	580	GO:0000166,GO:0004812,GO:0004814,GO:0005524,GO:0005737,GO:0006412,GO:0006418,GO:0006420,GO:0016874	GO:0003674,GO:0005737,GO:0006399,GO:0006520,GO:0016874,GO:0043167	47410	5826	0.573	0.587	Yes	5801	4779	10091	7288	34829352	LG	RAxML	FastTree	0.4944	0.604	4.17127	1.13285	1.645
p0317	Q6A763	DNA polymerase IV (Pol IV) (EC 2.7.7.7)	dinB	465	GO:0003677,GO:0003684,GO:0003887,GO:0005737,GO:0006260,GO:0006281,GO:0006974,GO:0016740,GO:0016779,GO:0046872,GO:0071897	GO:0003674,GO:0003677,GO:0005737,GO:0006259,GO:0006950,GO:0009058,GO:0016779,GO:0043167	77026	7558	1.192	1.053	Yes	7455	6462	8915	6760	43683120	LG	RAxML	p23456	0.5493	0.5429	3.80962	0.939137	1.889
p0318	Q1N4C1	Bifunctional protein	RED65_14647	483	GO:0000271,GO:0005976,GO:0009058,GO:0016779	GO:0005975,GO:0009058,GO:0016779	51255	6977	1.11	1.036	Yes	6867	5832	7756	5659	33003288	RTREV	IQ-TREE	FastTree	0.626	0.5512	7.12006	4.94483
p0319	B9KXA3	2-dehydro-3-deoxyphosphooctonate aldolase (EC 2.5.1.55) (3-deoxy-D-manno-octulosonic acid 8-phosphate synthase) (KDO-8-phosphate synthase) (KDO 8-P synthase) (KDOPS) (Phospho-2-dehydro-3-deoxyoctonate aldolase)	kdsA	669	GO:0003824,GO:0005737,GO:0008152,GO:0008676,GO:0009058,GO:0009103,GO:0016740,GO:0019294	GO:0003674,GO:0005737,GO:0005975,GO:0006629,GO:0008150,GO:0009058,GO:0016765	56755	6099	1.06	0.884	Yes	5911	4942	3065	2162	10684604	LG	RAxML	p23456	0.6039	0.7107	4.11322	1.67562
p0320	F6B779	Molybdopterin-guanine dinucleotide biosynthesis protein B	Desca_1656	414	GO:0005525,GO:0006777	GO:0006464,GO:0009058,GO:0016829,GO:0043167,GO:0051186	69968	7874	2.066	1.743	Yes	7753	6892	7027	5918	40786856	RTREV	RAxML	FastTree	0.65	0.4997	4.81077	2.34747	1.17
p0321	C8X0E3	Magnesium transporter MgtE	Dret_0471	482	GO:0005886,GO:0006812,GO:0008324,GO:0015095,GO:0015693,GO:0016020,GO:0016021,GO:0046872	GO:0005575,GO:0005886,GO:0006810,GO:0022857,GO:0043167	48544	6567	0.812	0.81	Yes	6472	5606	6366	4429	24828974	LG	RAxML	p12345	0.5492	0.5949	4.77994	1.18868
p0322	Q0IAN3	Glycine--tRNA ligase beta subunit (EC 6.1.1.14) (Glycyl-tRNA synthetase beta subunit) (GlyRS)	glyS	719	GO:0000166,GO:0004812,GO:0004820,GO:0005524,GO:0005737,GO:0006412,GO:0006426,GO:0016874	GO:0003674,GO:0005737,GO:0006399,GO:0006520,GO:0016874,GO:0043167	55240	4636	0.665	0.459	Yes	4515	4039	6862	4887	19738593	LG	RAxML	p23456	0.4156	0.7833	3.75835	1.07649
p0323	A0A098B4X2	Para-aminobenzoate synthase component 1 (EC 2.6.1.85) (EC 4.1.3.27)	DPCES_3526	740	GO:0004049,GO:0008152,GO:0008483,GO:0009058,GO:0009396,GO:0016740,GO:0016829,GO:0046820	GO:0003674,GO:0008150,GO:0009058,GO:0016829,GO:0034641,GO:0051186	70155	6939	0.996	0.809	Yes	6632	5778	3395	2819	16288182	LG	RAxML	p12345	0.6044	0.5526	2.30013	0.717879	1.254
p0324	E8RB55	H(+)-transporting two-sector ATPase (EC 3.6.3.14)	Despr_1545	672	GO:0006812,GO:0008324,GO:0016020,GO:0016021,GO:0016787	GO:0003674,GO:0005575,GO:0006810,GO:0022857	39619	3834	0.834	0.548	Yes	3649	3298	4577	3370	11114260	LG	RAxML	p23456	0.6095	0.6335	3.11212	0.858798
p0325	F0GW18	Oligopeptide ABC transporter, ATP-binding protein AppF	appF	539	GO:0000166,GO:0005524,GO:0015833,GO:0016887	GO:0003674,GO:0006810,GO:0016887,GO:0043167	70876	6547	1.858	1.259	Yes	6463	5602	9504	7287	40821774	LG	IQ-TREE	FastTree	0.7676	0.4745	3.89696	1.60794	1.098
p0326	Q9I5Y1	Fructose-bisphosphate aldolase (FBP aldolase) (FBPA) (EC 4.1.2.13) (Fructose-1,6-bisphosphate aldolase)	fba	354	GO:0003824,GO:0004332,GO:0005975,GO:0006096,GO:0008270,GO:0016829,GO:0016832,GO:0046872	GO:0003674,GO:0005975,GO:0006091,GO:0009058,GO:0016301,GO:0016491,GO:0016829,GO:0016853,GO:0034655,GO:0043167,GO:0051186	67976	5622	1.309	0.781	Yes	5543	4428	2357	1739	7700292	LG	RAxML	p12345	0.6571	0.6555	3.19555	1.10424
p0327	E4L9D1	23S rRNA (Uracil-5-)-methyltransferase RumA (EC 2.1.1.-)	rumA	545	GO:0001510,GO:0003723,GO:0006396,GO:0008168,GO:0008173,GO:0016740	GO:0003674,GO:0003723,GO:0008168,GO:0034641	76426	7614	1.534	1.07	Yes	7541	6664	13124	9916	66080224	LG	RAxML	FastTree	0.4826	0.6828	4.34034	1.39014
p0328	A3ZZT6	TRK potassium uptake system protein (TrkH)	DSM3645_16345	518	GO:0006812,GO:0008324,GO:0016020,GO:0016021	GO:0005575,GO:0006810,GO:0022857	43273	4264	0.887	0.636	Yes	4152	3651	4334	3002	10960302	CPREVF	RAxML	p23456	0.5421	0.6791	3.97692	2.27339
p0329	M0F0U8	Peptide ABC transporter ATPase	C466_07530	849	GO:0000166,GO:0005524,GO:0015833,GO:0016887	GO:0003674,GO:0006810,GO:0016887,GO:0043167	77331	7763	4.23	3.013	No
p0330	E7H619	Glutamine--tRNA ligase (EC 6.1.1.18) (Glutaminyl-tRNA synthetase) (GlnRS)	glnS	689	GO:0000166,GO:0004812,GO:0004819,GO:0005524,GO:0005737,GO:0006412,GO:0006418,GO:0006424,GO:0016874,GO:0043039	GO:0003674,GO:0005737,GO:0006399,GO:0006520,GO:0016874,GO:0043167	37821	4550	0.453	0.442	Yes	4454	3947	5696	4080	16103760	LG	RAxML	FastTree	0.4828	0.7993	3.02811	1.53691
p0331	Q1D047	Peptidase, U32 family (EC 3.4.-.-)	MXAN_5839	878	GO:0006508,GO:0008233,GO:0016787	GO:0003674,GO:0008150,GO:0008233	60674	4553	1.499	0.769	No
p0332	E1R461	Aminotransferase class I and II	Spirs_1356	394	GO:0003824,GO:0008483,GO:0009058,GO:0016740,GO:0030170	GO:0003674,GO:0009058,GO:0043167	67794	6368	0.771	0.756	Yes	6237	5558	4869	3435	19091730	LG	RAxML	FastTree	0.5887	0.5003	4.18358	1.32431	1.168
p0333	C7H0J8	Phosphoglucomutase/phosphomannomutase, alpha/beta/alpha domain II	GCWU000322_00769	651	GO:0005975,GO:0016868	GO:0005975,GO:0016853	47459	5412	1.121	0.792	Yes	5322	4749	7458	4854	23051646	LG	RAxML	FastTree	0.5049	0.69	5.5503	4.30736
p0334	A6UTR7	ABC transporter related	Maeo_0301	386	GO:0000166,GO:0005524,GO:0016887,GO:0022857,GO:0043190	GO:0003674,GO:0005886,GO:0016887,GO:0022857,GO:0032991,GO:0043167	78444	7631	2.496	1.773	Yes	7503	6592	10101	7392	48728064	LG	RAxML	p12345	0.7796	0.4579	5.69442	3.61382	1.114
p0335	A3NR08	Carboxyl-terminal protease (EC 3.4.21.-)	BURPS1106A_0496	530	GO:0006508,GO:0008233,GO:0008236,GO:0016787	GO:0003674,GO:0008150,GO:0008233	61483	8074	0.932	1.192	Yes	8004	6645	12488	10511	69845595	RTREV	RAxML	p23456	0.436	0.7299	4.28405	1.11844
p0336	B3QVC1	Multi-sensor hybrid histidine kinase (EC 2.7.13.3)	Ctha_0605	1629	GO:0000155,GO:0000160,GO:0004673,GO:0004871,GO:0005622,GO:0007165,GO:0016301,GO:0016310,GO:0016740,GO:0016772,GO:0018106	GO:0003674,GO:0004871,GO:0005622,GO:0006464,GO:0007165,GO:0008150,GO:0016301	82610	9714	12.922	15.737	No
p0337	D3SBS0	Dihydroorotate dehydrogenase (DHOD) (DHODase) (DHOdehase) (EC 1.3.-.-)	pyrD	330	GO:0003824,GO:0004152,GO:0005737,GO:0006207,GO:0006221,GO:0006222,GO:0016491,GO:0016627,GO:0055114	GO:0003674,GO:0005737,GO:0008150,GO:0009058,GO:0016491,GO:0034641	39409	4443	0.631	0.499	Yes	4284	3712	2950	2283	8474496	LG	RAxML	FastTree	0.5395	0.647	3.10667	1.12569
p0338	B4SDJ5	Cyclic nucleotide-regulated ABC bacteriocin/lantibiotic exporter	Ppha_0635	1016	GO:0000166,GO:0005524,GO:0006508,GO:0008233,GO:0016020,GO:0016021,GO:0016887,GO:0042626	GO:0003674,GO:0005575,GO:0008150,GO:0008233,GO:0016887,GO:0022857,GO:0043167	78977	7739	2.715	1.879	Yes	7590	6774	17626	13779	93338946	LG	RAxML	p12345	0.8124	0.4251	5.30967	1.48687
p0339	A9FDP5	Glutamyl-tRNA reductase (GluTR) (EC 1.2.1.70)	hemA	529	GO:0006779,GO:0006782,GO:0008883,GO:0016491,GO:0055114	GO:0008150,GO:0009058,GO:0016491,GO:0034641,GO:0051186	60498	5826	0.72	0.573	Yes	5713	4961	6685	4987	24740507	LG	RAxML	p23456	0.4214	0.7019	3.70372	1.00481	1.709
p0340	F5WRF2	Uracil permease	uraA	438	GO:0005215,GO:0015210,GO:0015857,GO:0016020,GO:0016021,GO:0022857	GO:0003674,GO:0005575,GO:0006810,GO:0022857	64377	4652	1.974	0.773	Yes	4565	4089	5336	4224	17271936	LG	RAxML	p12345	0.6253	0.5875	4.86051	1.52918
p0341	Q5WAW3	Nicotinate phosphoribosyltransferase (EC 6.3.4.21)	ABC3966	557	GO:0003824,GO:0004514,GO:0004516,GO:0009435,GO:0016740,GO:0016757,GO:0016874,GO:0019358,GO:0019363	GO:0003674,GO:0009058,GO:0016757,GO:0016874,GO:0034641,GO:0051186	45262	4332	0.617	0.449	Yes	4287	3734	4541	3289	12281126	RTREV	RAxML	p12345	0.4948	0.7009	4.04868	1.69159
p0342	A0A173X7J6	Type II secretion system protein E	pilT	600	GO:0005524	GO:0043167	36125	5017	0.709	0.851	Yes	4868	3754	3531	2634	9888036	LG	RAxML	p23456	0.5737	0.7543	2.46427	0.955912
p0343	B2A0U9	L-aspartate oxidase (EC 1.4.3.16)	Nther_2414	604	GO:0005737,GO:0008734,GO:0009435,GO:0016491,GO:0055114	GO:0005737,GO:0008150,GO:0009058,GO:0016491,GO:0034641,GO:0051186	61639	6515	1.329	1.016	Yes	6399	5683	8683	6454	36678082	CPREVF	IQ-TREE	FastTree	0.5985	0.5265	7.40415	4.40345	1.242
p0344	Q6MBS3	Phospho-N-acetylmuramoyl-pentapeptide-transferase (EC 2.7.8.13) (UDP-MurNAc-pentapeptide phosphotransferase)	mraY	410	GO:0005886,GO:0007049,GO:0008360,GO:0008963,GO:0009252,GO:0016020,GO:0016021,GO:0016740,GO:0051301,GO:0051992,GO:0071555	GO:0000902,GO:0003674,GO:0005575,GO:0005886,GO:0007049,GO:0009058,GO:0051301,GO:0071554	83704	9611	1.098	1.055	Yes	9551	7720	4591	3942	30432240	CPREVF	RAxML	p23456	0.452	0.8817	3.90606	1.15918
p0345	E8QXB3	Type III secretion FHIPEP protein	Isop_1369	800	GO:0009306,GO:0016020,GO:0016021	GO:0005575,GO:0006810	36727	3800	0.814	0.458	Yes	3645	3219	3440	2511	8082909	LG	RAxML	p23456	0.4462	0.8432	3.79771	1.06275
p0346	B0VFP4	Thymidine phosphorylase (EC 2.4.2.4)	deoA	439	GO:0004645,GO:0006206,GO:0006213,GO:0008152,GO:0009032,GO:0016154,GO:0016740,GO:0016757,GO:0016763	GO:0003674,GO:0008150,GO:0016757,GO:0034641	62616	5410	1.26	0.847	Yes	5292	4650	4791	3032	14098800	PMB	RAxML	FastTree	0.5902	0.5301	4.66983	3.17437
p0347	A0A1B9EJT3	Putative glycosyltransferase CsbB (EC 2.4.-.-)	csbB	498	GO:0000271,GO:0016020,GO:0016021,GO:0016740,GO:0016757	GO:0003674,GO:0005575,GO:0005975,GO:0009058,GO:0016757	68622	6951	1.345	1.337	Yes	6846	5680	6958	5166	29342880	LG	RAxML	FastTree	0.7189	0.4436	5.60882	2.11319
p0348	Q1IIG7	ATP synthase gamma chain (ATP synthase F1 sector gamma subunit) (F-ATPase gamma subunit)	atpG	345	GO:0005524,GO:0005886,GO:0006754,GO:0006811,GO:0015986,GO:0016020,GO:0016787,GO:0042777,GO:0045261,GO:0046933	GO:0003674,GO:0005575,GO:0005622,GO:0005886,GO:0006810,GO:0009058,GO:0016887,GO:0022857,GO:0032991,GO:0034641,GO:0043167	81641	8472	0.994	0.847	Yes	8360	6855	3484	2722	18659310	LG	RAxML	p12345	0.4884	0.6978	4.82025	1.30547
p0349	C5ZY19	Sulfate adenylyltransferase subunit 1 (EC 2.7.7.4)	HCAN_1329	1047	GO:0000166,GO:0003924,GO:0004781,GO:0005524,GO:0005525,GO:0006790,GO:0006813,GO:0008324,GO:0016020,GO:0016021,GO:0016740,GO:0016779	GO:0003674,GO:0003924,GO:0005575,GO:0006790,GO:0006810,GO:0016779,GO:0022857,GO:0043167	53208	5819	2.622	1.637	No
p0350	B8J115	Methionine import ATP-binding protein MetN (EC 3.6.3.-)	metN	348	GO:0000166,GO:0005524,GO:0005886,GO:0006865,GO:0015424,GO:0015821,GO:0016020,GO:0016787,GO:0016887,GO:0042626	GO:0003674,GO:0005575,GO:0005886,GO:0006810,GO:0016887,GO:0022857,GO:0043167	83597	9619	3.905	2.811	Yes	9536	7964	9222	7497	59706108	LG	IQ-TREE	FastTree	0.7518	0.4371	4.37098	1.31889	1.31
p0351	A0A2C9D6H4	Bicarbonate transport ATP-binding protein CmpD (EC 3.6.3.-)	cmpD_1	571	GO:0000166,GO:0005524,GO:0015112,GO:0015706,GO:0016020,GO:0016787,GO:0016887	GO:0003674,GO:0005575,GO:0006810,GO:0016887,GO:0022857,GO:0043167	77224	7951	4.751	3.31	Yes	7770	6737	7262	6097	41075489	LG	RAxML	FastTree	0.8177	0.3724	4.88255	1.98177	1.141
p0352	B5JFF7	Aldehyde dehydrogenase (NAD) family protein	VDG1235_506	1218	GO:0003700,GO:0003842,GO:0004657,GO:0006355,GO:0008152,GO:0010133,GO:0016491,GO:0016620,GO:0055114	GO:0003700,GO:0006520,GO:0008150,GO:0009056,GO:0009058,GO:0016491,GO:0034641	59971	5291	1.337	0.919	Yes	5219	4751	4512	3778	17949278	LG	RAxML	p23456	0.6128	0.6123	5.13593	1.85087
p0353	D1CEK7	Diguanylate cyclase/phosphodiesterase with PAS/PAC and GAF sensor(S)	Tter_0442	1785	GO:0000155,GO:0000160,GO:0005622,GO:0006355	GO:0004871,GO:0005622,GO:0006464,GO:0007165,GO:0009058,GO:0016301,GO:0034641	77875	8736	14.42	12.289	No
p0354	Q2SBC1	tRNA dimethylallyltransferase 2 (EC 2.5.1.75) (Dimethylallyl diphosphate:tRNA dimethylallyltransferase 2) (DMAPP:tRNA dimethylallyltransferase 2) (DMATase 2) (Isopentenyl-diphosphate:tRNA isopentenyltransferase 2) (IPP transferase 2) (IPPT 2) (IPTase 2)	miaA2	332	GO:0000166,GO:0005524,GO:0008033,GO:0016740	GO:0003674,GO:0006399,GO:0043167	83200	9399	1.224	1.12	Yes	9276	7797	8765	6355	49549935	LG	RAxML	p23456	0.5016	0.6472	4.01115	1.10636
p0355	B3Q296	Type III secretion system ATP synthase protein (EC 3.6.3.14)	hrcN	439	GO:0005524,GO:0005737,GO:0009058,GO:0016787,GO:0016887,GO:0030254,GO:0030257,GO:0046034,GO:1902600	GO:0003674,GO:0005623,GO:0005737,GO:0006810,GO:0009058,GO:0016887,GO:0032991,GO:0034641,GO:0043167	43534	5325	0.954	0.881	Yes	5268	4508	3955	2824	12730592	LG	RAxML	FastTree	0.5426	0.6248	5.22811	2.30032
p0356	D2R6F2	KpsF/GutQ family protein (EC 5.3.1.13)	Psta_0845	365	GO:0005975,GO:0016853,GO:0019146,GO:0046872	GO:0005975,GO:0016853,GO:0043167	44736	4918	0.843	0.529	Yes	4567	3864	2746	2347	9068808	LG	RAxML	FastTree	0.515	0.6953	3.26279	1.20319
p0357	E3FQE0	NADH-quinone oxidoreductase subunit N (EC 1.6.5.11) (NADH dehydrogenase I subunit N) (NDH-1 subunit N)	nuoN	519	GO:0005886,GO:0008137,GO:0016020,GO:0016021,GO:0016491,GO:0042773,GO:0048038,GO:0050136,GO:0055114	GO:0003674,GO:0005575,GO:0005886,GO:0006091,GO:0006810,GO:0008150,GO:0009058,GO:0016491,GO:0034641	58548	5942	0.858	0.743	Yes	5868	5158	7148	5766	29741028	CPREVF	RAxML	p23456	0.4923	0.5927	4.30597	1.19651	1.296
p0358	Q0BIN0	Uracil-DNA glycosylase (UDG) (EC 3.2.2.27)	ung	304	GO:0004844,GO:0005737,GO:0006281,GO:0006284,GO:0006974,GO:0008152,GO:0016787,GO:0016798,GO:0016799	GO:0003674,GO:0005737,GO:0006259,GO:0006950,GO:0008150,GO:0016798	76281	6370	1.206	0.817	Yes	5983	5120	2896	2314	11847680	VT	RAxML	p23456	0.5989	0.5753	4.48239	3.84734
p0359	D4JBU7	Porphobilinogen deaminase	CC1_32790	799	GO:0004418,GO:0004852,GO:0008152,GO:0008168,GO:0016740,GO:0019354,GO:0055114	GO:0003674,GO:0008150,GO:0008168,GO:0009058,GO:0016765,GO:0016829,GO:0034641,GO:0051186	60857	6471	1.935	1.458	No
p0360	A0A193SKP9	UDP-N-acetylglucosamine 2-epimerase (EC 5.1.3.14)	wecB	416	GO:0008761,GO:0016853	GO:0016853	62961	6255	1.416	0.989	Yes	6211	5419	6241	4750	25740250	BLOSUM62	RAxML	p12345	0.7002	0.468	4.16362	1.96351	1.442
p0361	D5XCG5	Thiamine-phosphate synthase (TP synthase) (TPS) (EC 2.5.1.3) (Thiamine-phosphate pyrophosphorylase) (TMP pyrophosphorylase) (TMP-PPase)	thiE	492	GO:0000166,GO:0000287,GO:0003824,GO:0004789,GO:0005524,GO:0008972,GO:0009228,GO:0009229,GO:0016301,GO:0016310,GO:0016740,GO:0046872	GO:0003674,GO:0006790,GO:0008150,GO:0009058,GO:0016301,GO:0016765,GO:0034641,GO:0043167,GO:0051186	79428	7471	2.556	1.749	Yes	7262	6429	6717	5640	36259560	RTREV	IQ-TREE	p12345	0.6648	0.4759	4.80557	2.93115	1.153
p0362	A0A251X4J2	NADP-dependent isocitrate dehydrogenase	TPSD3_14250	588	GO:0000287,GO:0004450,GO:0006099,GO:0016616,GO:0055114	GO:0006091,GO:0008150,GO:0016491,GO:0043167	48445	4770	0.628	0.515	Yes	4655	3987	4473	3149	12555063	LG	RAxML	p12345	0.6115	0.4879	4.47826	2.8522
p0363	A3ZXH0	Alpha-ketoglutarate dehydrogenase E1	DSM3645_29701	929	GO:0004591,GO:0006099,GO:0008152,GO:0016624,GO:0055114	GO:0006091,GO:0008150,GO:0016491	57053	4817	0.725	0.497	Yes	4629	4159	7816	6219	25864821	LG	RAxML	p12345	0.4	0.9043	3.34759	1.24815
p0364	B6JJI1	ABC transporter, branched-chain amino acid transport ATP-binding protein LivG	livG2	599	GO:0000166,GO:0005524,GO:0005886,GO:0016020,GO:0016021,GO:0016887,GO:0022857	GO:0003674,GO:0005575,GO:0005886,GO:0016887,GO:0022857,GO:0043167	74347	7948	3.29	3.209	Yes	7646	6650	6919	6125	40731250	LG	RAxML	p12345	0.792	0.4011	3.50901	1.24442	1.13
p0365	P00469	Thymidylate synthase (TS) (TSase) (EC 2.1.1.45)	thyA	316	GO:0004799,GO:0005737,GO:0006231,GO:0006235,GO:0008168,GO:0009165,GO:0016740	GO:0003674,GO:0005737,GO:0008168,GO:0009058,GO:0034641	62375	6250	0.76	0.611	Yes	6022	5025	3772	3044	15296100	LG	RAxML	p23456	0.605	0.5102	2.3935	1.06748
p0366	E3DA53	Threonine synthase (EC 4.2.3.1)	thrC	505	GO:0004795,GO:0006520,GO:0016829,GO:0030170	GO:0006520,GO:0016829,GO:0043167	66010	5999	1.064	0.68	Yes	5941	5215	5327	3616	18857440	RTREV	IQ-TREE	FastTree	0.5013	0.5343	5.35083	3.23086
p0367	Q3M5Z3	Phenylalanine ammonia-lyase (EC 4.3.1.24)	Ava_3988	567	GO:0003824,GO:0004397,GO:0005737,GO:0009072,GO:0009698,GO:0009699,GO:0009800,GO:0016829,GO:0016841,GO:0051289	GO:0003674,GO:0005737,GO:0006520,GO:0009058,GO:0016829,GO:0019748,GO:0065003	37700	3932	1.027	0.789	Yes	3744	3392	3559	2590	8785280	LG	RAxML	p12345	0.6123	0.6947	3.3147	1.02024
p0368	B1I5Y3	N5-carboxyaminoimidazole ribonucleotide synthase (N5-CAIR synthase) (EC 6.3.4.18) (5-(carboxyamino)imidazole ribonucleotide synthetase)	purK	399	GO:0000166,GO:0004638,GO:0005524,GO:0006164,GO:0006189,GO:0016829,GO:0016874,GO:0046872	GO:0003674,GO:0009058,GO:0016829,GO:0016874,GO:0034641,GO:0043167	74810	6942	1.77	1.194	Yes	6909	5965	6682	4614	27522510	CPREV	RAxML	FastTree	0.5459	0.6022	5.049	3.05562
p0369	B3QT08	RNA polymerase, sigma 54 subunit, RpoN	Ctha_0180	517	GO:0003677,GO:0006352,GO:0006355,GO:0016987,GO:0045893	GO:0003677,GO:0009058,GO:0019899,GO:0034641,GO:0065003	46435	4930	0.593	0.505	Yes	4820	4305	5499	4460	19200300	LG	RAxML	p23456	0.404	0.8064	4.66898	1.40425
p0370	D0D026	Nucleotide-binding protein CSE45_4173	CSE45_4173	453	GO:0000155,GO:0000160,GO:0000166,GO:0004672,GO:0005524,GO:0005525,GO:0005622,GO:0006109,GO:0006468	GO:0003674,GO:0004871,GO:0005622,GO:0005975,GO:0006464,GO:0007165,GO:0016301,GO:0043167	71979	5607	0.856	0.565	Yes	5187	4507	3001	2442	11006094	RTREV	RAxML	FastTree	0.4231	0.8984	3.14707	0.823386
p0371	D0WKS3	Aminotransferase, class I/II (EC 2.6.1.-)	HMPREF0972_00374	469	GO:0003824,GO:0008483,GO:0009058,GO:0016740,GO:0030170	GO:0003674,GO:0009058,GO:0043167	52078	4424	0.884	0.526	Yes	4299	4027	5342	3424	13788448	LG	RAxML	p12345	0.6649	0.4725	4.06746	1.88433
p0372	C4LD02	5-methyltetrahydropteroyltriglutamate--homocysteine methyltransferase (EC 2.1.1.14) (Cobalamin-independent methionine synthase) (Methionine synthase, vitamin-B12 independent isozyme)	metE	757	GO:0003871,GO:0008168,GO:0008270,GO:0008652,GO:0009086,GO:0016740,GO:0046872	GO:0003674,GO:0006520,GO:0006790,GO:0008168,GO:0009058,GO:0043167	64827	3523	0.85	0.383	Yes	3453	3124	4164	3354	10477896	LG	RAxML	FastTree	0.6465	0.5892	4.57363	2.99714
p0373	A0A1D4PD75	Phosphoribosylaminoimidazolesuccinocarboxamide synthase (EC 6.3.4.18)	purK	610	GO:0000166,GO:0004638,GO:0004639,GO:0005524,GO:0006164,GO:0006189,GO:0009236,GO:0016874,GO:0046872	GO:0003674,GO:0009058,GO:0016829,GO:0016874,GO:0034641,GO:0043167,GO:0051186	56102	4363	0.807	0.489	Yes	4250	3494	1992	1543	5391242	LG	RAxML	FastTree	0.5722	0.6218	3.61148	2.16896
p0374	E4RIX0	Putative sigma54 specific transcriptional regulator	Halsa_1771	847	GO:0000166,GO:0003677,GO:0005524,GO:0006351,GO:0006355,GO:0008134,GO:0046872	GO:0003674,GO:0003677,GO:0008134,GO:0009058,GO:0034641,GO:0043167	79754	8407	5.17	3.32	No
p0375	A0A1C5ULQ7	Probable multidrug resistance ABC transporter ATP-binding/permease protein YheH (EC 3.6.3.-)	yheH_3	768	GO:0000166,GO:0005524,GO:0016020,GO:0016021,GO:0016787,GO:0016887,GO:0042626	GO:0003674,GO:0005575,GO:0016887,GO:0022857,GO:0043167	55394	5847	1.086	0.829	Yes	5695	5208	12700	9214	47986512	LG	RAxML	p23456	0.731	0.5606	5.021	2.51417
p0376	Q8EK32	Nicotinamide-nucleotide amidohydrolase PncC (NMN amidohydrolase PncC) (EC 3.5.1.42) (NMN deamidase) (Nicotinamide-nucleotide amidase)	pncC	424	GO:0003677,GO:0006259	GO:0003677,GO:0006259	79130	7822	1.386	0.973	Yes	7575	6801	8281	6492	44152092	LG	RAxML	p23456	0.5311	0.5614	3.5667	1.08743
p0377	Q5NHK5	Phosphoenolpyruvate carboxykinase (ATP) (PCK) (PEP carboxykinase) (PEPCK) (EC 4.1.1.49)	pckA	530	GO:0000166,GO:0004611,GO:0004612,GO:0005524,GO:0005737,GO:0006094,GO:0016301,GO:0016310,GO:0016829,GO:0016831,GO:0017076,GO:0046872	GO:0003674,GO:0005737,GO:0005975,GO:0008150,GO:0009058,GO:0016301,GO:0016829,GO:0043167	40104	3526	0.51	0.356	Yes	3424	3095	2298	1749	5413155	LG	RAxML	FastTree	0.5196	0.5687	2.68324	0.949197
p0378	A9AYE5	ATPase AAA-2 domain protein	Haur_0879	776	GO:0000166,GO:0005524,GO:0019538	GO:0003674,GO:0008150,GO:0043167	57031	4933	0.651	0.497	Yes	4789	4145	7452	5938	24613010	LG	RAxML	p12345	0.4732	0.8546	4.63481	1.92288
p0379	C6XQ80	Dihydroorotate dehydrogenase (quinone) (EC 1.3.5.2)	Hbal_0903	362	GO:0003824,GO:0004152,GO:0005737,GO:0006207,GO:0006221,GO:0016020,GO:0016491,GO:0016627,GO:0055114	GO:0003674,GO:0005575,GO:0005737,GO:0008150,GO:0009058,GO:0016491,GO:0034641	59167	5129	0.691	0.495	Yes	4974	4382	4177	3282	14381724	LG	RAxML	p12345	0.5069	0.7514	2.65138	0.686993
p0380	C7PU60	Branched-chain-amino-acid aminotransferase (EC 2.6.1.42)	Cpin_1604	368	GO:0003824,GO:0004084,GO:0008152,GO:0008483,GO:0008652,GO:0009081,GO:0009082,GO:0016740	GO:0003674,GO:0006520,GO:0008150,GO:0009058	48471	4841	0.583	0.489	Yes	4707	4124	2927	1953	8054172	LG	RAxML	FastTree	0.5416	0.5426	3.55575	1.38326
p0381	C8W3A0	Sulphate transporter	Dtox_0978	580	GO:0008271,GO:0008272,GO:0015116,GO:0016020,GO:0016021	GO:0005575,GO:0006810,GO:0022857	53982	5672	1.681	1.185	Yes	5517	4941	7602	5910	29201310	LG	RAxML	p12345	0.7407	0.4043	5.42484	2.71766
p0382	Q8ZPK4	Osmoprotectant import ATP-binding protein OsmV (EC 3.6.3.-)	osmV	382	GO:0000166,GO:0005524,GO:0005886,GO:0016020,GO:0016787,GO:0016887	GO:0003674,GO:0005575,GO:0005886,GO:0016887,GO:0043167	78366	7457	4.645	2.375	Yes	7283	6447	8698	7345	47353215	LG	RAxML	p12345	0.7774	0.4039	5.70675	1.94204	1.101
p0383	E7H5S9	Phosphoserine aminotransferase (EC 2.6.1.52) (Phosphohydroxythreonine aminotransferase) (PSAT)	serC	368	GO:0003824,GO:0004648,GO:0005737,GO:0006564,GO:0008483,GO:0008615,GO:0008652,GO:0016740,GO:0030170	GO:0003674,GO:0005737,GO:0006520,GO:0009058,GO:0034641,GO:0043167,GO:0051186	42975	3899	0.521	0.39	Yes	3801	3343	1838	1573	5258539	LG	RAxML	FastTree	0.503	0.7394	2.03082	0.491216
p0384	A9GCJ8	6-phosphogluconate dehydrogenase, decarboxylating (EC 1.1.1.44)	gnd2	510	GO:0004616,GO:0006098,GO:0016491,GO:0019521,GO:0055114	GO:0005975,GO:0008150,GO:0016491,GO:0016853,GO:0034641,GO:0051186	67718	5316	1.362	0.842	Yes	5226	4506	4518	2912	13121472	VT	RAxML	p23456	0.6273	0.4955	4.58736	3.12569
p0385	A5TWX7	UDP-N-acetylmuramoyl-tripeptide--D-alanyl-D-alanine ligase (EC 6.3.2.10) (D-alanyl-D-alanine-adding enzyme)	hisB/murF	608	GO:0000166,GO:0005524,GO:0005737,GO:0005975,GO:0007049,GO:0008360,GO:0009058,GO:0009252,GO:0016311,GO:0016787,GO:0016791,GO:0016874,GO:0046872,GO:0047480,GO:0051301,GO:0071555	GO:0000902,GO:0003674,GO:0005737,GO:0005975,GO:0007049,GO:0008150,GO:0009058,GO:0016791,GO:0016874,GO:0043167,GO:0051301,GO:0071554	81369	9075	1.243	1.136	Yes	8974	7600	11785	8983	68270800	LG	RAxML	p23456	0.4716	0.6786	4.34783	1.71718
p0386	Q6MNK1	Bifunctional protein PutA [Includes: Proline dehydrogenase (EC 1.5.5.2) (Proline oxidase); Delta-1-pyrroline-5-carboxylate dehydrogenase (P5C dehydrogenase) (EC 1.2.1.88) (L-glutamate gamma-semialdehyde dehydrogenase)]	putA	982	GO:0003677,GO:0003700,GO:0003842,GO:0004657,GO:0006351,GO:0006355,GO:0006560,GO:0006561,GO:0008152,GO:0010133,GO:0016491,GO:0016620,GO:0055114	GO:0003677,GO:0003700,GO:0006520,GO:0008150,GO:0009056,GO:0009058,GO:0016491,GO:0034641	61876	5954	4.383	2.43	Yes	5835	5261	4864	3466	18234626	LG	RAxML	FastTree	0.7877	0.3815	4.92466	3.01854
p0387	A0A1Y3SWL0	2,3-bisphosphoglycerate-dependent phosphoglycerate mutase	gpmA	613	GO:0003824,GO:0004619,GO:0006094,GO:0006096,GO:0008152,GO:0016616,GO:0016853,GO:0016868,GO:0046538,GO:0055114	GO:0003674,GO:0005975,GO:0006091,GO:0008150,GO:0009058,GO:0016301,GO:0016491,GO:0016829,GO:0016853,GO:0034655,GO:0051186	81644	8988	2.748	2.138	Yes	8926	7444	4658	3534	26307096	CPREVF	RAxML	p23456	0.6722	0.413	4.92316	2.37208	1.411
p0388	Q59337	Catalase (EC 1.11.1.6)	katA	536	GO:0004096,GO:0004601,GO:0005737,GO:0006979,GO:0016491,GO:0020037,GO:0042542,GO:0042744,GO:0046872,GO:0055114	GO:0003674,GO:0005737,GO:0006950,GO:0008150,GO:0009056,GO:0016491,GO:0043167,GO:0051186	57448	3670	1.023	0.607	Yes	3603	3290	3570	3157	10386530	LG	RAxML	FastTree	0.7758	0.4286	4.41992	1.59658
p0389	P21469	30S ribosomal protein S7 (BS7)	rpsG	156	GO:0000028,GO:0000049,GO:0003723,GO:0003729,GO:0003735,GO:0005840,GO:0006412,GO:0015935,GO:0019843	GO:0003723,GO:0003729,GO:0003735,GO:0005840,GO:0019843,GO:0022618,GO:0042254	83931	9782	0.987	0.933	Yes	9636	6914	1344	1013	7003882	LG	RAxML	FastTree	0.5783	0.8064	2.93753	1.0305
p0390	B2A728	3-phosphoshikimate 1-carboxyvinyltransferase (EC 2.5.1.19) (5-enolpyruvylshikimate-3-phosphate synthase) (EPSP synthase) (EPSPS)	aroA	484	GO:0003824,GO:0003866,GO:0005737,GO:0008652,GO:0009073,GO:0009423,GO:0016740,GO:0016765	GO:0003674,GO:0005737,GO:0006520,GO:0009058,GO:0016765	79249	7849	1.41	1.148	Yes	7750	6780	10864	7354	49860120	RTREV	IQ-TREE	p23456	0.5439	0.4621	5.37626	3.90841	1.635
p0391	T2I430	NADH-dependent butanol dehydrogenase A (EC 1.1.1.-)	bdhA	399	GO:0016491,GO:0046872,GO:0055114	GO:0008150,GO:0016491,GO:0043167	49058	4620	0.498	0.496	Yes	4515	4052	3593	2746	11126792	LG	RAxML	FastTree	0.728	0.432	3.96451	1.28781
p0392	G0Q9F9	Alpha-factor-transporting ATPase., Xenobiotic-transporting ATPase (EC 3.6.3.44) (EC 3.6.3.48)	SACT1_5091	1243	GO:0000166,GO:0005524,GO:0006855,GO:0008559,GO:0016020,GO:0016021,GO:0016787,GO:0016887,GO:0042626,GO:0042908	GO:0003674,GO:0005575,GO:0006810,GO:0016887,GO:0022857,GO:0043167	70346	6583	1.172	1.064	Yes	6474	5856	12838	10242	59977152	LG	RAxML	FastTree	0.7109	0.4616	4.50085	1.04765
p0393	O30563	Superoxide dismutase [Fe] (EC 1.15.1.1)	sod	203	GO:0004784,GO:0005829,GO:0006801,GO:0016491,GO:0019430,GO:0046872,GO:0055114	GO:0005829,GO:0006950,GO:0008150,GO:0016491,GO:0043167	77446	7293	1.314	0.866	Yes	7028	5736	3199	2493	14299848	LG	RAxML	FastTree	0.6618	0.5402	3.30237	1.16359	1.922
p0394	D6CXL7	Urocanate hydratase (Urocanase) (EC 4.2.1.49) (Imidazolonepropionate hydrolase)	hutU	665	GO:0005737,GO:0006547,GO:0006548,GO:0016153,GO:0016829,GO:0019556,GO:0019557	GO:0005737,GO:0006520,GO:0009056,GO:0016829,GO:0034641	36706	3492	0.471	0.372	Yes	3442	3153	2606	1882	5933946	LG	RAxML	p23456	0.6684	0.6694	4.07239	2.46278
p0395	P57700	Potassium-transporting ATPase ATP-binding subunit (EC 3.6.3.12) (ATP phosphohydrolase [potassium-transporting] B chain) (Potassium-binding and translocating subunit B) (Potassium-translocating ATPase B chain)	kdpB	665	GO:0000166,GO:0005524,GO:0005886,GO:0006811,GO:0006813,GO:0008556,GO:0016020,GO:0016021,GO:0016787,GO:0046872	GO:0003674,GO:0005575,GO:0005886,GO:0006810,GO:0016887,GO:0022857,GO:0043167	52323	3339	0.689	0.349	Yes	3250	2997	6193	4817	14436549	LG	RAxML	p12345	0.7391	0.5061	5.73732	4.09572
p0396	A9NFL6	Alpha-1,4 glucan phosphorylase (EC 2.4.1.1)	glgP	792	GO:0004645,GO:0005975,GO:0008184,GO:0016740,GO:0016757,GO:0030170	GO:0003674,GO:0005975,GO:0016757,GO:0043167	43881	4208	0.931	0.692	Yes	4146	3703	6820	5240	19403720	VT	RAxML	p12345	0.5151	0.6051	6.56284	5.22218
p0397	B9MM92	Ribosomal RNA small subunit methyltransferase I (EC 2.1.1.198) (16S rRNA 2'-O-ribose C1402 methyltransferase) (rRNA (cytidine-2'-O-)-methyltransferase RsmI)	rsmI	285	GO:0005737,GO:0006364,GO:0008152,GO:0008168,GO:0016740,GO:0070677	GO:0003674,GO:0005737,GO:0008150,GO:0008168,GO:0034641,GO:0042254	82883	9026	1.34	1.078	Yes	8923	7470	7028	4872	36393840	LG	RAxML	p23456	0.5012	0.6756	4.34279	1.5299
p0398	Q01NZ0	DNA topoisomerase III (EC 5.99.1.2)	Acid_7732	1333	GO:0000166,GO:0003676,GO:0003677,GO:0003824,GO:0003916,GO:0003917,GO:0005524,GO:0005622,GO:0006265,GO:0006310,GO:0008026,GO:0016853,GO:0044237	GO:0003674,GO:0003677,GO:0004386,GO:0005622,GO:0006259,GO:0008150,GO:0016853,GO:0016887,GO:0043167,GO:0051276	55227	4073	0.928	0.573	Yes	3928	3427	9709	8037	27542799	LG	RAxML	p23456	0.6419	0.5156	5.73923	3.66564
p0399	D1CBT9	UDP-N-acetylglucosamine--N-acetylmuramyl-(pentapeptide) pyrophosphoryl-undecaprenol N-acetylglucosamine transferase (EC 2.4.1.227) (Undecaprenyl-PP-MurNAc-pentapeptide-UDPGlcNAc GlcNAc transferase)	murG	382	GO:0005886,GO:0005975,GO:0007049,GO:0008360,GO:0009252,GO:0016020,GO:0016740,GO:0016757,GO:0016758,GO:0030259,GO:0050511,GO:0051301,GO:0051991,GO:0071555	GO:0000902,GO:0003674,GO:0005575,GO:0005886,GO:0005975,GO:0006629,GO:0007049,GO:0009058,GO:0016757,GO:0051301,GO:0071554	79447	8980	0.891	0.842	Yes	8895	7324	7116	4860	35594640	LG	RAxML	FastTree	0.4551	0.7239	4.31268	0.990421
