# Supplementary material for: Phylogenomics of 10,575 genomes reveals evolutionary proximity between domains Bacteria and Archaea
Source: Nat Commun. 2019 Dec 2;10:5477. doi: 10.1038/s41467-019-13443-4 (PMC6889312; doi:10.1038/s41467-019-13443-4)
Supplement: Supplementary file 6 — Source Data [file 41467_2019_13443_MOESM6_ESM.zip › Source Data/File01.nwk]

((((G000830275:0.2881654089,G000402355:0.373246)N8:0.2520925491,(G000830295:0.4702966028,G001871415:0.4544243858)N9:0.1190714678)N4:0.1247030829,((((G001940645:0.472733244,G001940755:0.515157263,G001940725:0.49344850679999996)N25:0.1526776647,(G001940655:0.5442911866,(G001563325:0.1966576233,(G001563335:0.1160934469,G001940705:0.121146169)N67:0.0919631432)N43:0.2821845383)N26:0.0573837492)N15:0.1058450229,(((G001515215:0.2495738224,G001515205:0.2408627997)N44:0.2403381929,((G001587675:0.1069424213,((G001587605:2.0043e-06,G001587595:0.0053675185000000005,G001587635:0.0053685996)N155:0.0855530747,(G001587715:0.0857968805,(G001587655:0.0103355605,G001587575:0.0012924149999999999,G001587695:0.0012927616)N236:0.049682424)N156:0.02442308)N102:0.032241857)N68:0.4735613765,(((G002009975:0.1275890029,G000725425:0.1224477711)N157:0.024100236,(G000517445:0.0525177659,(G000151105:0.0202735214,G001433455:0.0142524745)N334:0.0312943836)N237:0.061912381100000004,((G001317345:0.0904250247,(G000022545:0.0205720505,(G001508175:0.0585825889,G001508065:0.0414511438)N607:0.0208865996)N453:0.0708426868)N335:0.0352926557,((G001507935:0.0756729173,G000430485:0.0427489545)N454:0.0337443447,(G001484685:0.0618025214,G000246985:0.0551876001)N455:0.0282628322)N336:0.0449529023)N238:0.0730819603)N103:0.0462987682,((G000215995:0.0904386906,((G000007305:0.0052183557,G000275605:0.0097373578)N337:0.0892069774,(G000195935:0.0759570114,G000211475:0.11990771019999999,G000011105:0.1339864057)N456:0.053566937499999995,(G000263735:0.0535740397,(G001577775:0.0547076486,G900012635:0.0319965649)N609:0.0256920766)N457:0.0576882707)N239:0.046963432)N159:0.0824842838,(G000966265:0.1248630676,(((G000018365:0.0583809864,G001647085:0.061936314)N458:0.075371808,((G900109425:0.0048102391,G001418715:0.0056735068)N610:0.0995712613,(G000265525:0.0655287481,(G000221185:0.0484509856,G001484195:0.0599749452)N783:0.0540568888)N611:0.0325807456)N459:0.0082448429)N339:0.0242647278,(G000258515:0.1153163135,((G000009965:0.076018151,G001592435:0.0678948005)N612:0.0382504577,((G000816105:0.0924363266,G000769655:0.0889818954)N784:0.0224933953,(G000585495:0.0916965403,(G000022365:0.0731776284,G000151205:0.0425928254)N972:0.0389788409)N785:0.0217924101)N613:0.0276288315)N460:0.0230901767)N340:0.034372189)N240:0.0328506968)N160:0.025943729)N104:0.0283977116)N69:0.3541833029)N45:0.0502809435)N27:0.0480070428,((((G001774245:0.2851020722,(G001577155:0.2827569592,(G001776015:0.1293086515,G001775965:0.0670576403)N241:0.119145703)N161:0.0802031539)N105:0.2901564237,(G001593865:0.5139909487,((G002011035:0.0196589509,G002009985:0.0196370266)N341:0.4017434627,((G001593925:0.1028604357,G001593935:0.0782894113)N461:0.2683481135,(G001273385:0.3916551849,(G001399795:0.2559053379,G001399805:0.275625852)N614:0.0526214698)N462:0.0436799345)N342:0.0937399688)N242:0.0632533738,(G001775955:0.3286653169,G001273495:0.4709387094)N343:0.23067262659999999,(G001768965:0.3364441484,(G001920655:0.2158049977,((G001918765:0.085754752,(G001919175:0.0286995499,G001918745:0.0153709357)N973:0.0560330531)N786:0.1026209438,(G001919285:0.1226100227,(G001918315:0.0925100108,(G001920575:0.0961183159,G001915065:0.0137831057)N1164:0.0093640766)N974:0.1348836258)N787:0.0744264483)N615:0.0446416744)N463:0.2046264587)N344:0.17587107019999998)N106:0.015915739)N70:0.0218017095,(G001830115:0.3760006422,(((G001870125:0.0989675063,G000802205:0.0994564502)N244:0.205390608,((G000730285:0.0370275943,G000698785:0.0219375896)N345:0.0757491361,(G000303155:0.0693777718,(G001918455:0.0459501343,G001917965:0.0508759915)N464:0.0835613218)N346:0.0491064715)N245:0.0951486987)N163:0.0899522488,((G001920395:0.0895116191,(G001917505:0.0362505731,(G001918475:0.020871612,G001917995:0.0249524305)N465:0.0093965582)N347:0.0503248025)N246:0.1013245599,((G000685395:0.0831036692,(G000955905:0.0770436875,G000723185:0.0949720485)N466:0.0218500855)N348:0.0662604941,(((G000484935:0.0632790122,(G000399765:0.0408236155,G000402075:0.0249613073)N788:0.0268561177)N616:0.1019201192,((G001510295:0.0699130195,G000812185:0.0269635543)N789:0.0114774993,(G001627075:0.0260342787,G001627095:0.018795963,G001627235:0.0141326822,G001627015:0.0322505254)N790:0.0350670193)N617:0.1241870089)N467:0.0688496757,(G001443365:0.114258841,(G000200715:0.2162465017,((G000220175:0.0421927766,(G000204585:0.0174533227,G000241145:0.0144409433)N1166:0.0370204979)N976:0.037601963,((G001510275:0.0445544869,G000484975:0.0655516822)N1167:0.0259843239,((G001541925:0.0436138961,(G001510225:0.0454508518,(G001438895:0.0051163882,G001437625:0.0041432885)N2207:0.0549545052)N1914:0.0114883683)N1642:0.0619826166,((G001674955:0.0267902633,G000956175:0.017434862)N1915:0.0451148125,(G000242875:0.1350643128,G000299395:0.0502535678)N1916:0.0107696264)N1643:0.0128130697)N1391:0.0168782925,((G000875775:0.0352882747,(G000328945:0.0022064383,G000299365:0.0114502612)N1917:0.0355674089)N1644:0.0073044423,(G000018465:0.0560361856,(G000724145:0.0027853408,(G000722915:0.0131458179,(G000746745:0.015461458,G000746765:0.0077773226)N2522:2.2669e-06)N2208:0.0032530886)N1918:0.0414705909)N1645:0.0085974609)N1392:0.0581391038)N977:0.0282130474)N791:0.0678755906)N618:0.0289131815)N468:0.0183124205)N349:0.0262397462)N247:0.0665661494)N164:0.1389511595)N107:0.1606631389)N71:0.1871238875)N46:0.0369081096,(G001940665:0.4868173661,(G001717015:0.2005842531,(G001717025:0.0814728796,(G001717005:0.0183292503,G001717035:0.003910161)N248:0.058647037)N165:0.1939182244)N108:0.2523100662)N72:0.1221737101,((G002011075:0.4762856549,(G000405685:0.3812448157,G000270325:0.3406085887)N166:0.1420599238)N109:0.0597831591,(G000019605:0.5147748591,((G000375685:0.2945547091,(G000399825:0.0471472305,(G000402095:0.0464285259,(G000405885:0.0041642146,(G000398765:0.0139021397,(G000494205:2.5846e-06,G000380705:0.0048011261)N978:0.0119906526)N792:0.0110189583)N619:0.0330266181)N469:0.0199211933)N350:0.2357342667)N249:0.3262201576,((G000993805:0.1578924622,(G000015225:0.1354636796,(G000446015:0.0138369455,G000813245:0.0043584792)N620:0.1441796174)N470:0.0721768432)N351:0.314158853,(((G000960885:0.1307922688,(G000253055:0.1095789919,(G000193375:0.0507263823,(G001516665:0.0394171693,G001516655:0.0060328106)N1393:0.0521216809)N1169:0.0522729762)N979:0.0384334583)N793:0.0720143198,(G000015805:0.0979764324,((G001189275:0.0865125294,(G000015205:0.0818764955,G000019805:0.0730921136)N1394:0.0468811217)N1170:0.0309106548,((G000007225:0.0713764921,G000234805:0.0806929811)N1395:0.0206973586,(G000016385:0.0244822311,G000247545:0.0243383361)N1396:0.0730665575)N1171:0.0320669534)N980:0.0195844079)N794:0.1207179505)N621:0.1987461914,((G001516585:0.2995232498,(G000018305:0.1065214325,(G001516725:0.0437814208,G001663375:0.0329281558)N1172:0.0647856589)N981:0.1214019611)N795:0.0517585694,(G001748385:0.1146734233,((G001515905:0.0569430828,(G001516745:0.0726133278,G001516705:0.0396390951)N1397:0.0107933988)N1173:0.0813288271,((G001316025:0.124951373,G000190315:0.0773256573)N1398:0.0192505309,(G001316245:0.0872938623,(G001316285:0.1064805265,((G001316005:0.0609918331,(G001316265:0.0716837593,G001315985:0.0555124986)N2523:0.0250279162)N2209:0.0133122456,(G001316125:0.0940273202,(G001316145:0.0772234087,G000148385:0.0210592139)N2524:0.0160823953)N2210:0.0217020011)N1919:0.0079943207)N1646:0.0136750016)N1399:0.0159242839)N1174:0.0388780339)N982:0.0433932888)N796:0.1267950955)N622:0.1337250859)N471:0.2360814555,(((G001481685:0.1691708339,G000017945:0.1449109253)N797:0.3804745268,(G000145985:0.4623080879,((G000092465:0.0844176729,G000015945:0.0769969598)N1400:0.1974662708,(G000264495:0.259992154,(G000092185:0.1979031335,((G000186365:0.0102417745,G001006085:0.0213203856)N2211:0.1005891633,(G000231015:0.0332084385,(G000513855:0.0190505317,G000020905:0.0109102668)N2525:0.0073184859)N2212:0.0967009749)N1920:0.1216646624)N1647:0.0675395869)N1401:0.0845484919)N1175:0.2200872384,(G000258425:0.4517006201,((G000223395:0.3077121234,(G000015145:0.1557807195,(G001412615:0.0907203467,G001462395:0.117241928)N2213:0.0756585532)N1921:0.1168557926)N1648:0.1030085145,((G000011125:0.0494107062,(G001316065:0.0304155326,G000591035:0.012753016)N2214:0.0424071438)N1922:0.2698677308,(G000317795:0.2662722477,(G000144915:0.1077412385,(G000495695:0.0477128134,G000495675:0.037223582,(G000495715:0.0283111023,G000495735:0.0231291719)N3181:0.0097356511)N2526:0.1019447213)N2215:0.1440015877)N1923:0.169993271)N1649:0.1036145933)N1402:0.0368386718)N1176:0.039421513899999996)N798:0.0262700569)N623:0.0421643503,(G000389735:0.2564316381,(((((G000632495:0.2041711559,G000213215:0.1404849548)N1650:0.0433870749,(G000961135:0.0066533742,G000565255:0.0071729001)N1651:0.1956775166)N1403:0.0220939341,(G000243315:0.1207566894,(G000204925:0.1123603226,(G001315825:0.1062389463,(G000747605:2.5846e-06,G001266655:7.6304e-06,G001266675:7.6304e-06,G001266695:6.0839e-06,G001266715:8.180800000000001e-06,G001266735:9.1808e-06,G000016605:9.1808e-06)N2216:0.0933130911)N1924:0.018496855)N1652:0.057505394)N1404:0.0885684637)N1177:0.0459857574,(G001316045:0.1062339526,G001316085:0.0871191377)N1405:0.238020857,(G001719125:0.1209976237,(((G000007005:0.0054780373,G900079115:0.0057655286)N2217:0.0030669843,(G000175555:0.0001042462,(G000968395:2.8538e-06,(G000024745:0.0051616023,G000968435:5.0016e-06,G000968355:7.49392e-05)N2843:2.049e-06)N2528:0.0133257874)N2218:0.0158709281)N1925:0.0334589324,((G000022485:0.027940589,(G000022465:0.0097135726,(G000024305:0.0082769815,G000022385:0.0118121945)N2844:0.000139732)N2529:2.0208e-06)N2219:0.0004611907,((G000189555:0.0120782641,G000189575:0.011608842999999999,G000364745:0.012626923699999999)N2530:0.0008468333,((G000022405:0.0008725872,(G000245095:0.0045410185,(G000022445:2.5846e-06,G000245215:0.0071096053)N3532:0.0106742241)N3184:0.0005374798)N2846:0.0001573721,((G000245155:0.0002917188,G000245115:0.0012468873)N3185:0.0081823624,((G000245255:0.0177311061,(G000022425:2.9774e-06,G000245135:0.0093265684)N3892:2.2072e-06)N3533:0.0001492385,(G000245275:0.0096918555,G000245195:0.0100116507,(G000245175:0.0055374211,G000245235:0.0001430619)N4260:0.0006375867999999999)N3534:0.0002742992)N3186:0.0255858361)N2847:0.0028552669)N2531:0.0069139214)N2220:0.0070874806)N1926:0.0374078825)N1653:0.0854613928)N1406:0.13745722859999998)N984:0.0287919217,(G000011205:0.1404352948,(G001560165:0.0049109244,(G001560285:8.25919e-05,(G001560275:0.0004697973,G001560125:0.0002366483)N2221:0.005896723699999999,G001560765:0.00034707200000000003,(G001481595:0.0109944459,G001560435:0.0002311959,G001560065:0.0002277005)N2222:5.6527e-06)N1654:0.0057505431,G001560115:0.0057727152,(G001560675:0.0066991881,(G001560605:0.0057821802,G001560245:0.0035834213,(G001560795:0.0055798186,(G001560725:2.5846e-06,G001560085:0.0001548947,G001559985:0.00010477270000000001,G001559975:6.7696e-06,G001560595:6.7696e-06)N3895:3.2249000000000002e-06,G001481635:0.0033694412000000004,(G001560525:7.58768e-05,G001560135:5.2043e-06,G001560815:7.899300000000001e-05)N4261:4.6151999999999995e-06)N3187:4.5494e-06)N2533:0.0064738896,(G000012285:7.55921e-05,(G000338775:2.5846e-06,G000340315:0.0010545208)N2849:2.0947e-06)N2534:0.0001522113,(G001560565:0.0101971613,(G001560485:0.0005123775,G001560635:0.0002118498)N3188:0.0067948240000000005,G001560375:0.0002324126,(G001560515:2.2197e-06,(G001560405:0.0003802476,G001560555:0.0003057996)N3896:2.3694e-06)N3536:5.9317e-06,G001560205:7.791519999999999e-05,((G001560715:9.83712e-05,G001560835:0.0006783571)N3897:0.0091163975,G001560465:0.0071618435,(G001560315:0.0003117463,G001560355:0.0014024665,((G001560755:9.41573e-05,G001560195:0.0003669832)N5406:0.0002258927,(G001560035:0.0002284931,G001560685:2.5846e-06)N5852:3.3476e-06,G001560045:0.0001555982,(G001560645:2.6158e-06,G001559965:0.0002258939,(G001560455:0.0033544214,G001560215:0.0001565704,G001559955:0.0034821510999999998,G001560305:5.4128e-06)N7151:0.0004497998)N6295:4.4099e-06)N5004:5.882999999999999e-06)N4263:3.6057e-06)N3537:0.0008502346)N2535:3.1363e-06)N1929:0.0099524533)N1179:0.1931438748)N985:0.0549951942)N799:0.0628810749)N624:0.2993697447)N472:0.09253990449999999)N250:0.0688783373)N167:0.0245436958)N110:0.0444142105)N73:0.0858064476)N28:0.0452708366)N16:0.0331145941)N10:0.0348584751,(G001871535:0.4268717139,G001871475:0.4268596143)N17:0.3034190136,(((G001873845:0.4345274854,(G001742785:0.3699651305,(G001723845:0.2232897764,(G001723835:0.2196798796,G001723855:0.1535254481)N168:0.1261175858)N111:0.0811499996)N74:0.0436222882)N48:0.1674216386,(G000007185:0.5701890563,(G002011125:0.3928180064,((((G000092305:0.1367834417,(G000363885:0.008623979,G000371805:0.0029610154)N473:0.1365650316)N353:0.04380098,(G000024625:0.0699180555,(G000023985:0.0736008897,(G000739065:0.0527960841,(G000091665:0.0355450107,G000025525:0.0351520365)N800:0.0141281403)N625:0.0026563312)N474:0.0140375618)N354:0.0479794697)N251:0.0679288259,((G000243455:0.0595178156,G000214415:0.0608266136)N355:0.0383843063,((G000017185:0.1421598193,G000179575:0.0846391537)N475:0.0556289637,((G000376965:0.0040240061,G002009965:0.0245465143)N626:0.0842883419,(G000006175:0.1905687664,(G000017165:0.103409705,(G000220645:0.0258965993,(G000017225:0.0148063887,G000018485:0.0136547019)N1180:0.0161070502)N986:0.0463616112)N801:0.0535163029)N627:0.0955639826)N476:0.0211287738)N356:0.0847430572)N252:0.0383358602)N169:0.2302304573,(G000166095:0.2186624276,((G001507955:0.1623800109,(G900095815:0.0560238612,(G000145295:0.0407423991,(G000828575:0.0141503216,G000008645:0.0233184531)N802:0.0214855355)N628:0.0399305391)N477:0.0954466788)N357:0.0637600784,((G000513315:0.1710888474,((G000404165:0.0674182578,G000621965:0.0643199521)N803:0.1122311551,(G000024185:0.1426143343,((G001639275:0.1109245034,(G001548675:0.0922085188,G001477655:0.0725917079)N1408:0.0242441594)N1181:0.0218421689,((G000190095:0.0034676601,(G000190155:0.0088432521,G000190135:0.0035461339)N1656:0.0023795201)N1409:0.0299694279,(G000016525:0.0110410429,(G000824705:0.0010639387,G000437055:0.0114452367)N1657:0.0082202657)N1410:0.0067025923)N1182:0.0999452821)N987:0.0599956346)N804:0.0491876726)N629:0.0745425475)N478:0.0944854386,(G000012545:8.77503e-05,G001729395:0.0049642692)N630:0.3371431775,((G001729285:0.0478752221,G000745485:0.0313147031)N805:0.1223607777,((G000214725:0.1206021152,(G000191585:0.1039488702,G000744455:0.0735484706)N1183:0.0459961778)N988:0.0457834661,((G000302455:0.0526779885,G000309865:0.049882527)N1184:0.0347853356,(G000499765:0.0591215347,(G001316325:0.0826406683,((G000762265:0.0028366759,G001458655:0.0111857044)N1930:0.0075521982,(G001509005:0.0298742602,G000953115:0.0174970319)N1931:0.0065834974)N1658:2.7035e-06)N1411:0.0141188396)N1185:0.0302153847)N989:0.1012818602)N806:0.0367312271)N631:0.0771242149)N358:0.0453580277)N253:0.0541509417)N170:0.1668745477)N112:0.0814046199)N75:0.0089349168)N49:0.031398688)N29:0.0582557738,(((G001875345:0.1964609327,G001875425:0.2013051044)N113:0.2308764323,(G000246735:0.2627035889,(G001628435:0.1363915593,(G001629205:0.1877920495,((G001628475:0.0088489588,G001629165:0.0617685767)N480:0.0676896657,((G001628455:0.0018621968,G001628485:0.0196932311)N632:0.0115381218,((G001629245:0.0363385508,(G001629185:0.0122403631,G001629235:0.0367789874)N990:0.0023548845)N807:0.0104343541,(G001629155:0.0285922211,G001629255:0.0177821018,G001629295:0.036243611599999996)N808:0.0196321883)N633:0.0017042993)N481:0.1148784517)N359:0.0285628056)N254:0.0492334463)N171:0.1213476324)N114:0.289069878)N76:0.2229964694,(((G002011395:0.3238858117,(G000327505:0.0982750485,G000025665:0.0820617471)N255:0.215959002)N172:0.1607373963,(G001856825:0.4510547475,((G000008265:0.194429299,(G000152265:0.1895538972,(G001316225:0.0495943797,((G001402945:0.0192918111,G001399695:0.0083425824)N992:0.0058575049,(G001402935:0.0167240522,G000949015:0.0101981801)N993:2.1413e-06)N809:0.0124424846)N634:0.1305131861)N482:0.0950127637)N360:0.1671556714,((G000496135:0.2589269253,(G900090055:0.0146980541,G001856845:0.0188858177)N635:0.2591203061)N483:0.1438590852,((G000965745:0.2419509551,G000447225:0.2536245927)N636:0.0461897767,(G000195915:0.1258843956,G000011185:0.1196424873)N637:0.1817344689)N484:0.0330545998)N361:0.0411179838)N256:0.1717878398)N173:0.1420747381)N115:0.1026414179,((G001595875:0.2244917337,G001595945:0.2211684235)N174:0.3629908868,(((G001800735:0.1495690964,(G001800815:0.0512521239,G001800675:0.0588410253)N486:0.0835225257)N363:0.233540537,((G000404225:0.257974162,(G000308215:0.1845213244,(G001512965:0.0689990024,G001421185:0.0829557531)N810:0.118395065)N639:0.0752289562)N487:0.0828106838,(G001421175:0.2002865364,(G000800805:0.2132082829,(G001563305:0.2112002448,(G001560915:0.1382606542,(G000350305:0.1470483714,(G001481295:0.1924297272,(G000437835:0.0068902678,G000300255:0.0109059928)N1659:0.06870254)N1412:0.0773045912)N1186:0.034802306)N994:0.0947168602)N811:0.0758133817)N640:0.0534287481)N488:0.1969143495)N364:0.1236273301)N258:0.0652100893,G001595885:0.4794807755,(G001800755:0.2489614859,(G001800745:0.1423076739,(G001800825:0.1207058365,G001800795:0.1430283544)N638:0.0375154779)N485:0.0979070089)N362:0.21933443149999998)N175:0.0311865149)N116:0.0283742408)N77:0.0286829829)N50:0.0747505674,((((G002011155:0.0350188413,G002011165:0.0155765812)N178:0.3574532948,(G002010305:0.2913618727,(((G000194625:0.1458085902,(G002010045:0.0429158806,G002010125:0.0689805837)N650:0.2086700478)N496:0.0497320578,(G002011215:0.1361658483,(G000385565:0.1385441552,(G002011235:0.1746248024,(G002011315:0.1156506705,(G002010155:0.0183901667,G002010195:0.0133062841)N1199:0.1102397563)N1006:0.0310040698)N823:0.0169600137)N651:0.0392246739)N497:0.0716697449)N369:0.0265930181,((G002010215:0.1701499621,(G000025505:0.1461547739,(G001006045:0.0804248611,G000789255:0.1035166939)N824:0.0913261368)N652:0.0517032971)N498:0.0447742888,(G000025285:0.2244534911,(G002010285:0.1223036042,(G002010295:0.0693014725,((G000008665:0.0009266812,G000734035:0.0140989269)N1200:0.0049888269,(G001508745:0.0006159068,G001508815:0.0069301889)N1201:0.0059825316)N1007:0.0910657035)N825:0.0483719359)N653:0.0741600287)N499:0.0326424759)N370:0.0141588489)N263:0.1333582119)N179:0.0845279648)N118:0.0773934605,(((G001508455:0.2247100722,(G001940805:0.1411179999,(G000430905:0.0358255807,(G001602685:0.2433280096,G000015765:0.0264302117)N654:0.0226996959)N500:0.0952385916)N371:0.1834784041)N264:0.0433152409,((G001602695:0.2299378739,G000013445:0.0694357261)N372:0.2114577614,((G001412355:0.1937495939,(G001315945:0.2616199356,(G000711215:0.234878807,(G000243255:0.1707881241,(G000147875:0.0513773884,G000784355:0.0309749258)N1202:0.11226649)N1008:0.0290455305)N826:0.0390585047)N655:0.0427083032)N501:0.0347815209,((G000021965:0.2208311629,(G000235685:0.2468506313,(G000017625:0.1662064741,G000327485:0.1596155689)N1009:0.0838483558)N827:0.0215622709)N656:0.0337569364,((G000275865:0.1071096669,G001571385:0.0933722116)N828:0.101247351,((G001896715:0.1256025338,((G900079125:0.0374165491,G000304355:0.0289246005)N1420:0.0244411441,(G001512375:0.0151795137,G900025055:0.0167112515)N1421:0.0871180829)N1203:0.0334833158)N1010:0.0180527535,((G001512385:0.0364981741,G001571405:0.0278404731)N1204:0.053521177,((G001509255:0.0628001066,G001508665:0.0403588057)N1422:0.082679855,(G001315965:0.1978633656,(G001017125:0.0374542595,(G000691865:0.0437987101,G000015825:0.0350664961)N1937:0.0189370377)N1665:0.016233445)N1423:0.0196066167)N1205:0.0173129141)N1011:0.0243726609)N829:0.1278895655)N657:0.0298076444)N502:0.024046027)N373:0.0458425534)N265:0.0358874933)N180:0.1778385911,((G001766825:0.1286536389,G001766815:0.1228772278)N266:0.2691932109,((G000063445:0.1541360423,(G000251105:0.0867743766,G000011005:0.0978480106)N503:0.0730036931)N374:0.236719408,((G002010075:0.2265369135,(G000711905:2.288e-06,(G001508185:0.0014512871,G001507975:0.0130425004)N830:0.003027341)N658:0.2026267652)N504:0.1713988215,(((G000014945:0.1816870155,(G001603205:0.2916262409,(G001603225:0.0676250619,G000204415:0.0216469758)N1206:0.1066381891)N1012:0.0549120685)N831:0.0413421628,((G000235565:0.0705420638,G001602645:0.052947748)N1013:0.0355846089,(G001509375:0.0164120396,G001508615:0.0156824995)N1014:0.0592262034)N832:0.1172241937)N659:0.1852556304,((G001317315:0.1242208905,G000685155:0.1172249084)N833:0.1798422057,(((G000196655:0.1994370597,G000217995:0.1642174503)N1207:0.0371848422,(((G001896725:0.0784062599,G000328665:0.0754022779)N1666:0.0993490554,((G001577565:0.0976869787,G000306725:0.0772798443)N1938:0.0422116781,(G900114835:0.0564386453,(G900100715:0.0470141218,G000504205:0.0421257361)N2233:0.0338980808)N1939:0.0718385713)N1667:0.0431817089)N1424:0.0463830792,((G000013725:0.0970999978,(G000970325:0.0442879444,(G000765475:0.0400837964,G900111645:0.0641637152)N2234:0.0215548709)N1940:0.0438216223)N1668:0.068933561,(G000025865:0.0300611272,((G900106905:0.0013667675,G001889405:0.0038119032)N2235:0.0354021415,(G001888095:0.0248935363,(G001726015:0.0121883412,(G001683555:0.0460327216,G001577555:0.0121424374)N2857:0.0234208724)N2543:0.0229932474)N2236:0.0050350719)N1941:0.0077692298)N1669:0.1500284194)N1425:0.0363284499)N1208:0.0336046215)N1015:0.0381147707,(G000970045:0.0954148266,((G001714685:0.0907124884,((G001304615:0.0154519001,(G001512365:0.0206745341,G000969885:0.0026284363,(G001402855:0.0027827208,G000969925:0.0145628023)N2858:0.0109659067)N2237:0.0433323593)N1942:0.0488099612,(G000970305:0.0558940202,((G000969945:0.0055379526,G000969905:0.0149725752)N2545:0.0409788396,((G000969985:0.0086634123,G000195895:0.0056755107)N2859:0.0406583714,(G001316305:0.0984320658,(G000970065:0.0126815432,(G001027005:0.0077122242,(G000970025:0.0042950723,G001729375:0.0081609892)N3899:0.00172138)N3541:0.0033273111)N3194:0.0077599813)N2860:0.0231187536)N2546:0.0189353915)N2238:0.0196480925)N1943:0.0391624784)N1670:0.0320592524)N1426:0.0103101089,((((G000970005:0.012414155,G000969965:0.0224018773)N2240:0.0463534606,G000979455:0.0659520985,G000970265:0.0598120079)N1944:0.0269237316,(G000007345:0.0284008421,(G000970145:0.0132894813,(G000970125:0.0014747687,G000970085:0.0080187536)N2547:0.0061483204)N2241:0.0286723976)N1945:0.0335805025)N1671:0.0194937919,(G000970285:0.0614494633,(G000970185:0.0038537793,(G000970205:0.0142127706,(G000341715:0.007279558,(G000979755:0.0142092884,(((G000970165:0.0026996665,(G000979995:0.0078984079,G000979015:0.01049799)N4264:0.004120695)N3900:0.000248845,(G000979185:0.0057698685,(G000979895:0.0085886824,(G000979855:0.0050280367,G000979105:4.6824e-06,G000979845:0.0084456751)N4634:0.0006006867)N4265:0.0002031971)N3901:0.0001813964)N3542:0.0001861914,((G000979745:0.0046652937,G000979095:0.0098011697)N3902:0.000461313,(G000978955:0.0148695545,(G000970245:0.0076773737,((G000979825:0.0038976799,G000979675:0.0056060964,G000979815:0.0096170148)N5006:0.0007007502,(G000979515:0.0039522969,(G000979125:0.0168060143,G000979555:0.004839999,(G000978935:0.0049475038,G000979575:0.008406510999999998,G000978945:0.008406510999999998)N6296:0.0040835017000000005)N5409:2.302e-06)N5007:2.472e-06)N4635:0.0003027484)N4266:2.8357e-06)N3903:0.0006096902)N3543:0.0007972209)N3195:0.0003070454)N2861:7.04976e-05)N2548:0.0015602566)N2242:0.0097784895)N1946:0.054367705)N1672:0.0143150196)N1427:0.0263497055)N1209:0.0489505633)N1016:0.1197310083)N834:0.095703662)N660:0.0458139215)N505:0.0099144204)N375:0.0448556296)N267:0.0282533699)N181:0.0174754479)N119:0.0331554025)N79:0.0431389935,G001914405:0.5779482277,(((G001305655:0.1387310576,G001767315:0.1729738939)N259:0.1003443815,(G000474235:0.185372724,(G000069025:0.1497112511,(G001488575:0.0774019615,G000230955:0.1024609147)N489:0.0267476353)N365:0.0485593738)N260:0.0191744284)N176:0.0260555142,((G000496195:0.2602533076,((((G000495475:0.1165850265,G900129775:0.0913954465)N814:0.0425225046,(G000224475:0.0917686976,(G000739555:0.0588870147,G001282785:0.070296681)N997:0.0528657896)N815:0.0899843686)N642:0.026881668,((G001564175:0.2503740014,((G001563795:0.1293879665,G900109065:0.0748207384)N1190:0.0399705314,(G000416025:0.0414222829,G000496215:0.0640619668)N1191:0.0839666047)N998:0.0716838448)N816:0.0317272371,((G000496235:0.0337424053,G000416045:0.0956432124)N999:0.1593294181,((G000447865:0.1347893782,G001462205:0.1079940469)N1192:0.0363134949,(G000496175:0.1303941953,(G001564205:0.1868619554,(G000746205:0.092084166,((G000337415:0.0351610123,(G000337035:0.0528273127,G000336875:0.0532199018)N2536:0.0182774194)N2226:0.02941712,(G000336995:0.0627722304,((G000337375:0.0641913716,G000337355:0.0563582845)N2852:0.0105417257,G000022205:0.0495730967,G000739595:0.0923680076)N2537:0.0198469796)N2227:0.0244023237)N1933:0.0264224456)N1662:0.0090969413)N1416:0.0221192952)N1193:0.036645183)N1000:0.0239589997)N817:0.0374149089)N643:0.0227076922)N491:0.0171505627,G000427685:0.1983491806,((G000283335:0.1072908258,G001469955:0.1232633096)N812:0.0257681328,((G000336755:0.0647386137,(G001469865:0.0610722424,(G000025685:0.0678719383,(G000337815:0.044615536,G000306765:0.037725661)N1660:0.0308606012)N1413:0.0156061763)N1187:0.0181156658)N995:0.075549535,((G900100875:0.0851590009,(G000172995:0.0831792076,G000337095:0.0855550061)N1414:0.0249650776)N1188:0.027474454,(G000739575:0.104446688,(G000416005:0.2038313828,(G000415985:0.0597931673,(G000415965:0.0363612012,(G000009185:0.0103858417,G000237865:0.0099407716)N2225:0.02770934)N1932:0.0197274467)N1661:0.0850272462)N1415:0.067148867)N1189:0.0404421748)N996:0.0154319633)N813:0.0259733629)N641:0.0348799154)N366:0.0116844744)N261:0.0290412852,(((G000334895:0.0286809507,(G000336915:0.0472955275,G000336935:0.0539130568)N818:0.0164936561)N644:0.0544256825,(G000336675:0.123399823,(G000755245:0.0549863293,(G000336715:0.023636186,G000336695:0.0232210727)N1001:0.0321241605)N819:0.0412334891)N645:0.0207188466)N492:0.1107940476,((G000026045:0.1006545126,G000591055:0.1337939641)N646:0.0873076996,((G000415945:0.2682694489,(G900100385:0.1470389621,(G001564135:0.1843088573,G000416085:0.168161464)N1194:0.0272310265)N1002:0.0201578154)N820:0.0440480397,((G000755225:0.1265384137,(G000023945:0.0716803108,G000470655:0.0761145353)N1195:0.111110661)N1003:0.0509754915,(G900110215:0.1508796216,(G000337455:0.1373817205,(G000023965:0.0977867307,(G000337775:0.0327985101,(G000223905:0.0349238712,(G000337755:0.0145687739,G000337275:0.0146646922)N2228:0.0158922699)N1934:0.0125785763)N1663:0.1065225521)N1417:0.0428783107)N1196:0.0205641372)N1004:0.0141873773)N821:0.0103961633)N647:0.0282545993)N493:0.020172229)N367:0.032486049399999994,((G000196895:0.1742240596,(G000710615:0.0746284395,G000376445:0.0596441903)N648:0.0955507801)N494:0.0400365172,(G000403645:0.1906151217,(G900103505:0.1470022952,(G000337515:0.1476761182,((G001564285:0.0628600706,G001563955:0.0817613427)N1197:0.1211929452,((G000517625:0.0614926556,G000691505:0.0765545845)N1418:0.057523996,(G001563885:0.1669989962,(((G000455365:0.0874564693,(G000217715:0.0974528997,(G000455345:0.0758054744,(G000230715:0.0701447489,(G000337895:0.0820772566,G000336655:0.0662102943)N3538:0.0136165945)N3191:0.0365795129)N2854:0.0171462636)N2540:0.0074273414)N2231:0.009689744,((G000025325:0.0970506784,(G000337215:0.083334358,(G000383975:0.0850655738,(G000337735:0.0441320793,G000337715:0.0443788275)N3539:0.0399119458)N3192:0.017335094)N2855:0.0311303177)N2541:0.0104298154,(G000784335:0.0740788349,(G000337475:0.1083318608,(G000230735:0.0608377788,(G000337195:0.0694919743,G000731985:0.0429772641)N3540:0.018254588)N3193:0.0176972894)N2856:0.0135793823)N2542:0.0231972619)N2232:0.019854094)N1936:0.0217837399,(G000337675:0.0547639321,(G000328685:0.0520579931,G000337695:0.0601097225)N2538:0.0140821368)N2229:0.0796991342,(G000337555:0.0822325163,(G000025625:0.0386762799,G000337575:0.0401924252)N2539:0.0490779292)N2230:0.050122873299999995)N1664:0.0212335659)N1419:0.011843761)N1198:0.027843774)N1005:0.0208833494)N822:0.052704317)N649:0.0144646764)N495:0.0315150225)N368:0.0307018202)N177:0.029548438)N117:0.43308728259999996)N51:0.0700471003)N18:0.039698695)N5:0.0615965142)N2:0.0610710405,((G001873755:0.5463580747,((((G001567355:0.1861472358,G001567305:0.1995006504)N52:0.3477092299,(G000993565:0.337631832,(G000991265:0.2759079419,((G001771775:0.0005562265,G001772465:0.0025962325)N182:0.0002162647,(G000990085:0.0018202745,(G000990125:0.0011593637,(G000989675:0.0025725701,(G000989705:0.0154349482,G000990985:0.0022604610999999997,(G000990025:0.0007314386,G000989775:2.6158e-06)N835:5.3131e-06)N506:2.3569e-06)N376:0.000211434)N268:0.0010764446)N183:0.0007293888)N120:0.2335435229)N80:0.1412992941)N53:0.3168899368)N31:0.1764656312,(((G001772955:0.1067371688,(G001772805:0.0036006809,G001772545:0.0035184712)N121:0.0889739566)N81:0.4577432871,((G001772665:0.5239381892,(G001890045:0.0047678981,G001873785:0.007819828)N184:0.3925331923)N122:0.0826994331,((G001772695:0.0028367919,G001772615:0.0009940303)N185:0.3793827754,((G001772985:0.2596997557,G001772625:0.3172581164)N269:0.0703994684,((G001772855:0.0211746841,G000994815:0.0247782162)N377:0.4082664833,(((G000997575:0.0018960075,G000997355:0.0148933027,G001772705:0.0184808353)N662:0.2603067706,(G001772535:0.0828741299,(G001772865:0.0049291424,(G001772885:2.5846e-06,(G001772815:0.0007559725,G001772935:2.5846e-06)N1210:0.0001224135)N1017:0.0004838078)N837:0.0964895896)N663:0.2015680586)N507:0.0575170302,(G001772575:0.3979738485,((G001773295:0.0372486802,G001773195:0.044692885)N838:0.2436070464,((G001773225:0.0063340031,(G001773375:2.6973e-06,(G001773145:0.0019263598,(G001773055:2.1284e-06,(G001773015:0.0001198998,G001773065:4.6813e-06,G001773215:4.6813e-06)N1947:0.0077537745)N1673:2.0755e-06)N1428:0.0078311992)N1211:0.0004072888)N1018:0.3188464875,(((G001773385:0.0005221568,(G000997025:0.0097211459,G000997745:0.019906181)N1674:2.2196e-06)N1429:0.0531492518,(G000997795:0.0147354716,(G000994825:0.0035126884,(G001773035:0.0232260363,G000995715:0.0053433301,(G000997615:0.0015820602,((G000997545:0.0231726335,(G001773315:0.0008502326,(G001773095:0.0061065808,G001773275:3.5846000000000004e-06,G000998555:3.5846000000000004e-06)N3905:2.1401e-06)N3545:0.0010468087)N3197:2.97e-06,G000997145:0.0056568379,(G000996615:0.0021603949,G000997865:0.0008991169,G000996895:4.6032e-06)N3544:3.3114999999999995e-06)N2862:2.0178e-06)N2549:5.4555000000000005e-06)N1948:2.578e-06)N1675:0.0003397772)N1430:0.0554903353)N1212:0.0089554825,((G001772775:0.0006917241,(G001773175:0.0008354865,G001772795:0.020148851199999998,G001773395:0.0168510317)N1676:0.0001742117)N1431:0.0585757113,(G001773115:0.0065185552,((G000999505:0.0039291556,(G000995235:0.0002217808,G000997875:0.0012095797,G000999305:5.4099000000000005e-06)N2245:2.0437e-06)N1950:2.8432e-06,G001000705:0.0016546909,(G000998145:0.0060777012,G000999405:0.0002239256,((G000999385:0.0002250142,(G000999585:0.0007740155,G000998705:2.6158e-06)N3546:2.4611e-06)N3199:2.3334e-06,G000503835:5.2683e-06,G001000215:0.0001128483)N2863:3.2199999999999997e-06)N2246:5.492e-06)N1677:0.0008220303)N1432:0.0367258907)N1213:0.0147890093)N1019:0.2869735327)N839:0.0429759547)N664:0.0556104154)N508:0.0441247603)N378:0.0415543576)N270:0.0365126875)N186:0.1123626941)N123:0.0986713183)N82:0.0741943219)N54:0.0773292362,((G001871995:0.3878276492,(G001771165:0.0411486828,(G000991025:0.0001463686,G001772215:0.0001377159)N187:0.0272264148)N124:0.3702623322)N83:0.1873149491,(((G001816815:0.0084938084,(G001816835:0.0286565115,G001816795:0.0124132278)N271:0.0025179783)N188:0.3819771685,(G001816975:0.3552286865,(G001816985:0.338329027,((G001816735:0.0277615044,G001816695:0.0217822925)N509:0.2227499445,(G001816995:0.1930760266,(G001816645:0.0178210438,G001816635:0.0116565068)N665:0.1927067839)N510:0.0633125147)N379:0.0724686691)N272:0.0388815337)N189:0.0839582607)N125:0.098250497,(((G001776335:0.1977197088,(((G001776475:0.2171302134,(G001774995:0.1720747184,(G001775085:0.029167393,(G001776505:0.0054971669,G001776455:0.0303203514)N1214:0.0084167489)N1020:0.1822773568)N840:0.0481833356)N667:0.0302724993,G000995995:0.3278084053,G000404925:0.3532838926)N511:0.0242234176,(G001774865:0.2381135777,(G001774895:0.1536983495,(G001775155:0.0621071393,(G000994385:0.036340104,(G000994395:0.0043273674,G000994225:0.0140051978)N1433:0.0072709265)N1217:0.0038307207)N1022:0.1726934453)N842:0.0453104778,G001774705:0.2845896586,((G001774945:0.0326858059,G001776535:0.0293671536)N1215:0.1662518691,(G001776425:0.0201977734,G001776415:0.0252163965)N1216:0.2062005804)N1021:0.0981571875)N512:0.0522801338)N380:0.0343808946)N273:0.2421745793,(((G001776685:0.2069520593,(G001777065:0.00165224,(G001779835:0.0039054601,(G001777435:2.0792e-06,G001776815:0.0037221797)N1023:2.2962e-06)N843:0.0194783176)N669:0.1978907868)N513:0.0244122813,(((G001777015:0.0079640349,G001776855:0.0121693685)N844:0.1977645509,(G001777055:0.0261580032,G001779735:0.0149586803)N845:0.1999434969)N670:0.0522676771,(G000995285:0.2497752956,(G001779745:0.2251348624,((G001776635:0.0002831812,G001777335:0.0005543564)N1218:0.1295455497,(G001777455:0.0160412419,(G001776735:0.0139930091,(G001776945:0.0047469317,G001777375:0.0111326907)N1678:0.0096256994)N1434:0.0130803405)N1219:0.1387938024)N1024:0.0685791521)N846:0.0076292858)N671:0.0352565623)N514:0.0416945889)N381:0.113347528,(((G001777025:0.048841227,G001775325:0.0355057083)N672:0.2764193908,(G001776585:0.0258674141,(G000992925:0.0393896575,G000992645:0.0008428186)N847:0.0063273755)N673:0.2955492076)N515:0.0512676612,((G001779755:0.0044767121,(G001776975:0.0070045043,G001776755:0.0241604705,G001777345:0.0143831607)N848:0.0020508417)N674:0.3155729034,((G001777495:0.0394446542,G000997225:0.0465142758)N849:0.2336688998,((G000994095:0.007807344,(G000994545:0.0028499452,(G000996555:0.002435316,G000997385:2.6315e-06)N1435:2.4344e-06)N1220:0.0030777064)N1026:0.1916323012,(G000997105:0.0458497832,(G001776835:0.0010307899,(G001776675:0.0110926021,G001777465:2.1286e-06)N1436:2.8193e-06)N1221:0.0038823793)N1027:0.1895044963)N850:0.0525543791)N675:0.044657705)N516:0.0540176985)N382:0.0381628668)N274:0.1422659523)N190:0.0653595128,(((G001779145:0.339060072,G001003415:0.284312146)N383:0.2154391558,(((G001782125:0.1973627283,(G000993335:0.0427198949,(G001782605:0.006359993,(G001782115:2.1286e-06,G001782435:0.0134067917)N1222:0.0325858724)N1028:2.3672e-06)N851:0.1810346873)N676:0.2172562521,(((G001783905:0.0066964024,G001784055:0.0347059773)N1029:0.2435559634,(G001782685:0.0137518219,(G001783775:0.0077829501,(G001782355:0.0002489831,(G001782205:0.0507208895,(G001784115:0.0032958396,G001782445:0.0196795998)N1952:2.1801e-06)N1679:2.127e-06)N1437:0.0073825806)N1223:0.007215365)N1030:0.2265474511)N852:0.0919852843,(((G001782475:0.1375431254,(G001782295:0.0004548606,(G001782085:0.0243198247,G001783975:0.0160521444)N1680:0.0016338546)N1438:0.1183537657)N1224:0.1592731616,((G001783885:0.1353030408,G001784095:0.1557279269)N1439:0.056466597,((G001783805:2.5846e-06,G001782525:0.0001041125)N1681:0.170710425,(G001782645:0.0382713295,(G000990055:0.0321202241,G000992095:0.0039440405)N1953:0.0168533196)N1682:0.1147557935)N1440:0.0623423727)N1225:0.1173242042)N1031:0.0456558339,G001781995:0.3591834786,(((G001782495:0.0086411204,G001782035:2.4054e-06)N1683:0.1011912023,(G001782415:0.0088934152,G001782045:0.0003889588)N1684:0.1089637549)N1441:0.1442126612,(G000994635:0.0756133288,((G000996635:0.0133310891,G001782735:0.0130600936,(G001782395:0.0179159455,(G001782595:2.5846e-06,G001782265:0.000118884)N2864:2.1929e-06)N2552:0.005522184800000001)N1955:0.0039234278,G001784045:0.0022346953,G001783845:0.0191253428)N1685:0.0313904914)N1442:0.2379234016)N1226:0.09494800939999999)N853:0.0366803916)N677:0.0538238932)N517:0.1285931508,(((G000998235:0.3243693476,((G001779095:0.2317811365,G001779065:0.2510122067)N1227:0.0889043255,(G001003345:0.2871209976,G001003305:0.3639201475,(G001780895:0.0066045361,G001779345:0.017679097)N1956:0.214754545)N1443:0.0712020076,(G000993445:0.2509368852,(G000998865:0.0223642176,(G001000435:0.0338216392,G000999165:0.0350714079)N1957:0.006279013)N1687:0.2114009994)N1444:0.1202871502)N1033:0.0743993402)N854:0.0645270196,(G001780865:0.2818243367,(G001779195:0.3222215345,(((G001779235:0.2603829704,G001780955:0.1994602612)N1688:0.0327694968,(G001779015:0.2823320992,G001871285:0.2288135122)N1689:0.0477600988)N1445:0.0497467687,((G001779135:0.002423044,G000993925:0.009915462)N1690:0.2046253327,(G001779055:0.205777145,(G001779265:0.0083424512,(G001779385:0.0031876139,(G001779115:0.0064387333,G001779255:0.0057314384,G001779275:0.0037069200000000003)N2553:0.0002550996)N2248:0.0016360524)N1958:0.2104440941)N1691:0.0718835467)N1446:0.0928473555)N1229:0.0275131766)N1034:0.0385107797)N855:0.1034749083)N678:0.0620751748,(G000997505:0.0963341159,(G000997595:0.0426484359,(G000994655:0.0339230699,G001788215:0.0211066444,G000996505:0.0128991326)N1230:0.0273960402)N1035:0.0381464086)N856:0.4133329027,((G001788325:0.0124568268,(G001788275:0.0116050906,(G001790075:0.0092977262,(G001790165:0.0018524277,(G001790125:0.0078523699,(G001788375:0.0098821908,G001788295:0.0002093841)N2249:2.2429e-06)N1959:2.6066e-06)N1692:2.2353e-06)N1448:0.0019484497)N1231:0.0138189017)N1036:0.5276913918,((((G001788225:0.1146204053,G001789935:0.1542984671)N1693:0.206651378,(G001789955:0.0268674858,(G001789445:2.4945e-06,(G001789775:0.0149389874,G001787945:2.2577e-06)N2250:0.0060021835)N1960:0.0164721458)N1694:0.3032251594)N1449:0.0539746782,((G001567515:0.4203515206,(G001789365:0.0058285359,G001789725:0.0111933465)N1961:0.3372665789)N1695:0.1016329292,((G001567245:0.3036644238,(G001789515:0.0193955631,G001788235:0.027078603)N2251:0.3117514283)N1962:0.0429243531,(G001788165:0.2580227402,(G001790005:0.0125933662,(G001789715:0.0060212113,(G001787915:0.0183962387,(G001789435:0.0038996153,(G001788095:0.0226043156,G001789875:0.0044399796)N3547:2.4547e-06)N3200:0.0041131958)N2866:0.0103506227)N2554:2.5874e-06)N2252:0.2052163356)N1963:0.0576334864)N1696:0.0757276958)N1450:0.0351689509)N1232:0.0692680419,((G001788045:0.3632806368,(G001789965:0.0001033832,(G001790035:2.5846e-06,(G001789795:2.5846e-06,G001789535:2.5846e-06)N2555:3.3909e-06,(G001787965:0.0008696149,G001788125:0.0001097959,G001789475:5.0027e-06)N2556:3.9657e-06)N1964:2.5983e-06)N1697:0.3295940522)N1451:0.0631332934,((G001789805:0.0458004247,G001789995:0.0449819026)N1965:0.2505975051,(G000990445:0.2928497378,(G001788195:0.0117916155,(G001789555:0.0050372368,G001789325:6.72912e-05)N2557:0.0165129882)N2254:0.2109885408)N1966:0.0671929181)N1698:0.1249058834,((G001873595:0.351841454,(G001788305:0.0091661697,(G001790155:0.0011595337,(G001790195:3.5846000000000004e-06,G001790045:3.5846000000000004e-06,G001790095:3.5846000000000004e-06,G001790115:4.5846e-06,G001788355:4.5846e-06)N2868:0.0065776638)N2558:0.0015169565)N2255:0.2749293441)N1967:0.0431329956,((G000991535:0.2935875458,((G000990305:0.1487495328,G000402875:0.1092730656)N2869:0.1217833304,((G000991135:2.2609e-06,G000990725:0.0003021346)N3203:0.1299761142,(G001789855:0.2458573413,(G000990565:0.0032945339,G000990465:0.0111621053)N3549:0.1529753243)N3204:0.0258526334)N2870:0.0557105361)N2559:0.0479798387)N2256:0.0412408325,(G001789745:0.2455000888,(((G001787985:0.0253586179,G001789645:0.0078636003)N3205:0.1380706719,(G001789635:0.0067797741,G001789285:0.0215754313)N3206:0.1133515837)N2871:0.0608800826,((G001789545:0.0392682478,G001789675:0.0401696576)N3207:0.1531213707,(G001789895:0.0104747799,(G001788055:0.018585513,(G001789695:0.0102620811,(G001787885:0.0146803803,G001789405:0.0047682988)N4268:0.0061029786)N3906:5.75006e-05)N3550:0.0048361196)N3208:0.1754429343)N2872:0.0362470588)N2560:0.0377825506)N2257:0.1213111837)N1968:0.047899791)N1699:0.06594576569999999)N1233:0.0734156236)N1037:0.0453589491)N857:0.1142003893)N518:0.0359102119)N384:0.0403706627)N275:0.0328060033,(((G000992605:0.0091311018,(G000992285:0.0175952758,G000989305:2.2867e-06)N680:0.0002544026)N519:0.2672890665,(G000992725:0.0019177306,(G001790905:0.0089652255,G001790765:0.0197523864)N681:0.0081097664)N520:0.2501216215)N385:0.4675231841,((G001776045:0.4205051368,(((G001871835:0.1388387498,G000995585:0.1640850607)N1234:0.1075337732,(G001872035:0.1505520053,G001776115:0.1132298341)N1235:0.1186158529)N1038:0.0677136718,(G001774335:0.0082753784,(G001776075:0.0004229722,(G001774295:0.0044075491,(G001003755:0.0405263158,(G001001885:0.017230625,(G001001955:0.0055461116,G001774275:0.0001937263,G001774315:7.7224e-06,G001029675:7.474499999999999e-06)N2258:2.2661e-06)N1969:2.8511e-06)N1700:2.624e-06)N1453:9.91257e-05)N1236:0.0011311147)N1039:0.2603159529)N858:0.1686627872)N682:0.0584228378,(((G001816575:0.3527250551,(G001816915:0.2150872555,(G001816955:0.0033468457,G001816585:0.002091921)N1454:0.1837736216)N1237:0.1813380201)N1040:0.0709919736,((G001803415:0.4159086677,(G001803505:0.3680607123,(G001803465:0.0103315545,G001803475:0.0161260301)N1701:0.2965829911)N1455:0.0723901713)N1238:0.0537356303,(((G001788675:0.0029462156,(G001001575:2.5846e-06,G001000345:2.5846e-06)N1970:0.000771945)N1702:0.308875311,(G001787315:0.0582908604,(G001001445:0.0137001598,G001002285:4.9354e-06,G001002295:0.0135837837)N1971:0.0280194873)N1703:0.2478610564)N1456:0.1128349423,(G001508535:0.3783353593,(G001872335:0.3048167284,((G000991725:0.0014859119,(G000993185:2.5846e-06,G001029715:2.5846e-06)N2562:2.4129e-06)N2260:0.3104061806,(G001873435:0.1677764715,(G001003265:0.1234160167,(G001787395:2.2197e-06,(G001788645:2.5846e-06,(G001787405:2.5846e-06,G001787375:2.2316e-06)N3551:2.5307e-06)N3209:0.0001255776)N2874:0.1448011262)N2563:0.0860593801)N2261:0.1181168753)N1972:0.0640218891)N1704:0.0664460068)N1457:0.1446069428)N1239:0.1021975293)N1041:0.0332782165)N859:0.0395236159,(G001003385:0.2724955558,((G001002355:0.1873129936,G001002845:0.1969532955)N1458:0.0559360039,(G001002785:0.024700998,(G001002885:0.0030274423,((G001002205:0.0209161554,G001002415:0.0008591565)N2262:0.0042531487,G001000465:0.0090459078,(G001002345:0.0078982218,G001000205:0.0079879503)N2564:0.0089724813)N1973:2.023e-06)N1705:0.0066663991)N1459:0.1852275563)N1240:0.0608830718)N1042:0.3041172134,((G001776225:0.0865945388,(G001774555:0.0040759012,G001774535:2.5333e-06)N1460:0.01688728)N1241:0.2736258998,((G001000475:0.0220669574,G001000745:0.0397456925)N1461:0.1736709683,((G000994325:0.0084476838,(G000996665:0.0246327753,(G000995475:0.0006611947,(G000997565:0.0022199913,(G000998275:0.0009003549,G000997955:0.0016699364)N2875:0.0089937812)N2565:2.5938e-06)N2264:0.0041271434)N1974:2.2896e-06)N1706:0.1850913131,G001776275:0.2822217939,(((G000998105:0.0077018163,(G001000245:0.000566534,(G001000965:0.0173100087,(G001000665:0.0057453103,G000998715:0.0057216161,G001001125:0.0071193705)N3553:2.4544e-06)N3211:2.2435e-06)N2877:2.4561e-06)N2567:0.0663939343,((G001872005:0.0709762312,(G001000865:0.000883449,G001000315:0.0012993016)N3212:0.0508770564)N2878:0.038547267,(G001000625:0.0065970377,(G001002605:0.0109756625,(G001774655:2.6158e-06,G001774685:0.00010676670000000001,G001774675:0.0003138831,G001776255:0.00021479,G001774635:0.00021479)N3554:0.0114871809)N3213:0.0011734374)N2879:0.0680029849)N2568:0.0269781864)N2266:0.0536548022,G000998025:0.16513353549999998,(G001001715:0.0152290662,(G001001635:0.0005050139,(G001001485:0.000117433,(G001001365:0.0066159609,G001001055:0.000126002)N3552:0.0001427971)N3210:2.0034e-06)N2876:0.0003196139)N2566:0.1252410074)N1975:0.1008785099)N1462:0.0577964867)N1242:0.1665173425)N1043:0.2572417246)N683:0.0256296558)N521:0.0800036403,(G001803445:0.4750440443,(((G000995665:0.0139807183,G000999595:0.0482897854)N1044:0.4288214227,(((G000999805:0.0178678605,(G001002655:0.0097597835,(G001001555:0.0001244629,G001002035:0.0063686781)N1976:0.0005207785)N1708:2.3066e-06)N1463:0.1632288289,(G001003245:0.0318323648,(G001001455:0.0121688994,G001002455:0.0014568813,G001002405:0.0161405636)N1709:0.001952582)N1464:0.15597996)N1243:0.1202061121,(((G001775605:0.0052354326,G001773725:0.0095169247)N1710:0.2042300154,(G001773615:0.0073206227,G001773695:0.0013061777)N1711:0.1721025767)N1465:0.0960443114,(G001773775:0.3064931665,(((G001001005:0.0004861302,G001003585:0.0062423768)N2267:0.0146355557,G001001375:0.0131540518,(G001773655:2.364e-06,G001775565:0.0102811817)N2569:0.0093820038)N1978:0.235495381,((G001773795:0.0155755025,(G000998545:0.0025574615,(G001002325:2.5846e-06,G001002525:2.5405e-06)N2880:2.6081e-06)N2570:0.0027670464)N2269:0.1862545577,(G001773815:0.0396632422,(G001003675:0.0283299914,G001773735:0.0256501754,(G001003465:0.0311682543,((G001003155:0.0200444487,G001775645:0.0678282575,(G001775635:0.0021631993,G001773715:0.0004497398)N4637:0.015358593299999999)N3910:0.0003058289,G001773645:0.040978691299999995,G001773585:0.043402422499999996)N3555:2.8069e-06)N3214:0.0076143834)N2571:0.007238785)N2270:0.1583003268)N1979:0.0597941156)N1712:0.0643830469)N1466:0.0351949503)N1244:0.0432268842)N1045:0.132239344)N861:0.0573185733,(((G001816555:0.0342239672,(G001816455:0.0002671838,G001816425:0.0001417657)N1467:0.0046896888)N1245:0.3147359506,(G001816895:0.2579466633,(G001816405:0.0063167277,G001816475:0.009964668999999999,G001816375:0.0013826181)N1468:0.2341788892)N1246:0.0688315828)N1046:0.1480827577,(((G001792465:0.0040170709,G001793185:0.0132918342)N1469:0.300841074,(G001792425:0.3015692812,(G001793335:0.0183082005,G001793475:0.0039397256)N1714:0.2925619017)N1470:0.0700521262)N1247:0.0478970047,(((G001792495:0.0213338769,(G001792335:2.9034e-06,G001793005:0.006418354)N1980:0.0055835991)N1715:0.2869404181,((G001793085:0.0014647298,G001792305:0.0037305624)N1981:0.173818181,(G001793255:0.000469513,(G001792075:0.0058321606,(G001792415:2.5846e-06,G001793165:0.004862808200000001,(G001792935:2.5846e-06,G001792535:0.005056977)N3215:4.5158e-06)N2572:0.0051842428)N2271:2.2699e-06)N1982:0.1890494517)N1716:0.1256332068)N1471:0.0934639868,(((G001792035:0.0405725062,G001791965:0.0538724505)N1983:0.2571645035,(G001792005:0.3312877874,(((G000992155:0.0107436151,(G000990505:0.0003946827,G000993115:0.0299963595)N3216:0.007706841)N2883:0.2760486813,((G000992825:0.0353578691,(G000992255:0.0220325437,G000993025:0.0234812923)N3556:0.0259944755)N3217:0.2662031373,(G001792575:0.0055352935,(G001792065:0.0072749929,(G001793095:0.0081232856,G001792375:2.2276e-06)N3911:2.0491e-06)N3557:0.0001519366)N3218:0.2508348239)N2884:0.0684930355)N2573:0.0463285477,(G001792215:0.3394320816,((G001792585:0.1867872686,(G001792225:0.0149593547,G001792995:0.0125799638)N3558:0.2054635417)N3219:0.0574446947,((G001792265:0.0436466814,(G000993085:0.0160791866,G000992125:0.0416924166)N3912:0.0167199818)N3559:0.2248464979,(((G001792255:0.0214992554,G001793015:0.0038605138)N4271:0.202502616,(G001791885:0.0260568629,(G001792545:0.0001484339,(G001793105:0.0017110204,G001792345:2.5846e-06)N5008:2.5349e-06)N4638:0.00168103)N4272:0.1759417199)N3913:0.0472317068,((G000993405:0.018700362,G000993365:0.0422090852)N4273:0.1386082153,(G001792295:0.0148113614,G001793075:0.009692239,(G000994895:0.0463613008,(G000992365:0.0282834986,G000993305:0.0092250666)N5410:0.0120274261)N5009:0.0057686018)N4274:0.1589770596)N3914:0.0910103841)N3560:0.0227381955)N3220:0.0223642471)N2885:0.0452683224)N2574:0.0338833112)N2272:0.0183494812)N1984:0.0235366758)N1717:0.0268597146,(((G001792155:0.1152437177,G001792925:0.1403612551)N2273:0.1353303054,(G001793345:0.248701308,(G001792165:0.2040829077,(G001793625:0.0107370512,(G001793755:0.0273550865,G001793545:0.001879154)N3221:0.0129643941)N2886:0.2006807268)N2575:0.0382854585)N2274:0.021444536)N1985:0.0444948763,(((G001793635:2.3382e-06,G000989245:0.0011196647,G000989325:0.0002282341)N2576:0.1776056527,((G000989865:0.0046298171,G000989845:0.0025115846,(G000989855:0.000120979,G000990005:0.0002639846)N3561:0.0023742095)N2888:0.1063389165,(G001793465:0.0270308023,(G001793665:0.0084581701,((G001791935:0.0001181181,G000989595:0.0002343066)N3915:2.3614e-06,(G000989685:2.5846e-06,G000989825:0.0003567075,G000989765:0.0002713322,G000989925:0.0001548876)N3916:0.000118257)N3562:2.5668e-06)N3223:0.0009160601)N2889:0.0950920151)N2577:0.1345315696)N2275:0.1381467491,(G000994565:0.2372467728,((G000999065:0.0098710415,G001793615:0.0200851006,G001793715:0.0115430002,(G001793535:0.0003334119,(G001793355:2.3898e-06,(G001001045:0.0102067537,G001000385:0.0083941899)N4276:0.0074741531)N3917:2.2024e-06)N3563:0.0204271587)N2890:0.143152397,((G000994465:0.0299545921,G000996165:0.005175109)N3226:0.0808936303,(G000997405:0.0241261653,((G000996785:0.0008742382,G000996975:0.0254113908)N3918:0.004471051,(G001793455:0.0015651638,G000995865:0.061015263199999996,G001793575:0.015054924400000001,(G000996475:0.0137007585,G001793705:0.00032332)N5010:0.0001654213)N3919:2.2849e-06)N3564:0.0017055465)N3227:0.1286413863)N2891:0.0855847236)N2578:0.0700294645)N2276:0.0780742101)N1986:0.0579120967)N1718:0.047611154)N1472:0.0240380196)N1248:0.0332702115)N1047:0.0806694235)N862:0.0593913038)N684:0.0376738902)N522:0.0542021709)N276:0.0279392867)N191:0.0346434881)N126:0.0457647274)N84:0.0251980604)N55:0.0208942429)N32:0.0426725158)N19:0.0484971079,((G001773455:0.504530576,(((G001788755:0.0063242583,G001788835:0.0073036393)N127:0.4160445752,(((G001788885:0.0155643497,(G001788765:0.0155329745,(G000989565:0.0076580064,G000989635:0.0035522698)N524:0.0014671005)N389:0.0059899829)N278:0.3550404632,((G000999445:0.1967371455,(G000995295:0.037634939,G000993615:0.0102174094)N525:0.1788334522)N390:0.1598898117,((G001787475:0.0446595093,G001788715:0.0218094735)N526:0.3478433997,(G001873565:0.1914954602,((G000999965:0.0062817577,G000999315:0.0002633624)N863:0.1365282299,(G001788845:0.0104882499,(G001788875:0.0300985928,(G001788795:0.0070024668,G001788805:0.0076444559)N1249:0.0122353051)N1048:0.0008265108)N864:0.1619836183)N685:0.052246158)N527:0.1504076464)N391:0.0329069194)N279:0.0388987278)N193:0.0326566863,G000999945:0.4086120755,((G001788685:0.0070239551,G001787455:0.0054686814)N387:0.346855928,(G000992695:0.0184373593,(G000992775:0.0331282926,G000993595:0.0065838891)N523:0.017340832)N388:0.3271526096)N277:0.1075348991)N128:0.0295270062)N85:0.0708103773,((G001787555:0.2780187024,((G001787485:0.0016486999,G001788955:0.0095884085)N280:0.2084731889,(G001787625:0.0050068813,(G001789005:0.0231435792,(G001789035:0.0125316117,(G001789045:0.0014900761,(G001787615:0.0004499362,G001788915:0.0016733772)N865:0.0027981274)N686:0.0067973702)N528:2.5029e-06)N392:0.0002265108)N281:0.2482352443)N194:0.0629820232)N129:0.0245535376,((G001004835:0.0321575618,(G001004735:0.059275651,(G001004775:0.0136444656,(G001789165:0.0034887279,(G001789125:0.0010964822,(G001787795:0.0044480031,(G001787725:0.0017388391,(G001787755:2.5846e-06,G001789075:4.6809e-06,G001789085:4.383e-06)N1250:2.4688e-06)N1049:2.1311e-06)N866:2.7517e-06)N687:2.5394e-06)N529:0.0008234286)N393:2.004e-06)N282:0.0016508859)N195:0.2220340791,((G001787565:0.0212533346,G001787535:0.0014828784)N283:0.2028733861,((G001788925:0.0124282543,G001788995:0.0236951697)N530:0.0701956327,(G001787675:0.0137976537,(G001787585:0.0131929675,G001787705:0.0223315698)N688:0.0021372444)N531:0.0963046301)N394:0.1725101266,((G001789155:0.0012877256,G001787805:0.0099473141)N532:0.1887301649,(G001872575:0.0994215674,(G001789115:0.0082432113,(G001787775:0.0018448574,(G001430755:2.5846e-06,G001430885:5.2139e-06,G001430905:6.2139e-06,G001430805:8.3105e-06,G001430845:8.3105e-06)N1050:0.0013615681)N867:0.000800754)N689:0.0944481961)N533:0.1322180123)N395:0.0755491307)N196:0.0204924744)N130:0.0329270145)N86:0.2925338787)N56:0.0551276463)N33:0.0816877169,((((G001817115:0.1614046421,(G001817055:0.0011318651,(G001817095:0.0154263776,G001817035:0.0133395756)N294:2.6561e-06)N204:0.1290525042)N135:0.1727542566,(G001817135:0.005016598,(G001817175:0.0486105698,(G001817145:0.0015484691,(G001817065:0.0080005014,G001001305:0.0037581924)N403:2.57e-06)N295:0.0014118314)N205:2.449e-06)N136:0.2993374799)N89:0.316501761,((G001779955:0.4317081294,(G001777585:0.38273525,((G001779925:0.1254899548,(G001780065:0.000272565,G001777695:0.0001642077)N694:0.141009011)N539:0.2127499052,((G001777815:0.0056549333,(G001779995:0.0024490736,G001777575:0.0001153112)N869:2.3802e-06)N695:0.1989194375,((G001777855:0.1832269526,(G001777825:0.0003851142,G001777655:0.0035535622)N1052:0.1317725059)N870:0.0368931682,(G001779915:0.1389230503,(G001777775:0.0074926416,(G001780145:0.0060831058,(G001777665:0.0002411486,(G001777545:0.0050835684,(G001779895:0.0023753015,G001779985:0.00023760159999999998,G001780055:0.00023760159999999998)N1987:2.361e-06)N1720:2.908e-06)N1475:0.0069382364)N1252:5.15163e-05)N1053:0.1831119004)N871:0.0310013897)N696:0.0568441634)N540:0.1817516326)N404:0.0442775537)N296:0.0393443332)N206:0.1278634163,(G001873465:0.6025174731,(((G001003705:0.0116741007,G001004025:0.0129855429)N541:0.4204700434,(G001818335:0.0001021067,(G001818755:0.0001942189,(G001818735:0.005852472,G001818315:0.0081527862)N872:0.0034481679)N697:2.5492e-06)N542:0.4290871478)N405:0.091998712,((G001818435:0.237046308,(G001872435:0.2355018806,G001889965:0.1754196194)N873:0.0845126217)N698:0.1947395332,((G001818135:0.0059812058,(G001818055:0.0188266899,(G001818105:0.0011089733,G000999025:0.01491602)N1253:0.0007276738)N1054:2.87157e-05)N874:0.3861105679,(G001000505:0.3407388782,(G001000955:0.2867936369,(G001818205:0.020333307,(G001818085:0.0206591686,(G001000815:0.0372943062,(G001818175:0.0040370938,(G001818075:0.009496287,(G001000795:0.0010590884,G001818155:0.0034414198)N2579:2.039e-06)N2278:0.0053083157)N1988:0.004821511)N1721:0.0001201825)N1476:0.0076994208)N1254:0.2321097682)N1055:0.1456608602)N875:0.0701655528)N699:0.0674166857)N543:0.0631909556,((((G001791465:0.2340859651,(G001791245:0.002578709,G001791375:0.0228337073,G001791575:0.0389452815)N1255:0.2283720023)N1056:0.2444126496,(G001871365:0.3213244945,(G001783595:0.2662414641,(G000998185:0.0273301718,G001783645:0.0214572788,(G001781935:0.0100667098,G001783635:0.0205884902)N1989:0.0037184394999999998)N1478:0.1940412716)N1256:0.0582789537)N1057:0.1674458624)N876:0.0611805099,((G001823015:0.0029505992,(G000998975:0.0154495418,(G001824755:0.0115211768,G000995845:0.0018434264)N1723:0.0010303054)N1479:0.0035559802000000003,G001822975:0.0212610338,(G001000185:0.024043024,G001000025:0.013732576600000001,G000999675:0.0128103256)N1724:0.0010366305)N1058:0.443571139,(((G001818395:0.0025135983,G001818365:0.0146094094)N1481:0.4071188346,(G000991205:0.2286459277,(G001818495:0.0031622143,G001818445:0.0098440585)N1725:0.1993386584)N1482:0.1408574065)N1258:0.0801055597,(G001872245:0.3671410543,(G001818835:0.2191939553,(G001818855:0.0169622447,G000999255:0.0210208736,(G001001425:0.0057082084,(G001818475:0.0146915185,G001001205:0.027928111)N2580:5.47868e-05)N2279:0.0061896115)N1726:0.2019652424)N1483:0.1257203003)N1259:0.0715161292)N1059:0.0492427025)N877:0.0389610675)N700:0.0335379077,(((G001817505:0.4275056897,(G000992395:0.3754835812,(G001817385:0.2934532521,((G001817575:0.1603901747,G001817345:0.071278377)N2280:0.1701415931,((G001817415:0.044350599,G001817305:0.0565369216)N2581:0.1799878049,(G001817495:0.0201793684,G001817585:0.0295759811)N2582:0.2010273785)N2281:0.0300695241)N1992:0.0290304871)N1727:0.0708210215)N1484:0.0772437395)N1260:0.0459183623,((G001817255:0.191486754,G001817265:0.2152978491)N1485:0.2234624185,((G001780315:0.0130683297,(G001778155:0.0181891084,(G001778075:0.0180119883,G001778235:0.0048266797)N2282:2.031e-06)N1993:0.0064635396)N1728:0.3168121786,(G001778275:0.2612167544,(G000992955:0.0783016755,(G000996245:0.0076403097,G000993485:0.0153574486)N2283:0.0803875989)N1994:0.161095416)N1729:0.0763248571)N1486:0.12997324)N1261:0.0535812157)N1060:0.0225259484,((G001780235:0.1787485338,(G001778085:0.017098931,G001778285:0.0067087938)N1487:0.1796820856)N1262:0.1861672847,((G001871235:0.2147073328,(G001871165:0.1780196988,G000999715:0.124961694)N1730:0.0957266699)N1488:0.1383434255,(((G001778255:0.0012145723,(G001778165:0.007156613,G001780275:0.000170165)N2285:2.2414e-06)N1996:0.1859549297,(G000992615:5.5332e-06,G000992765:5.5332e-06,G000992375:3.029e-06,G000992745:0.0037787885,G000992575:6.680999999999999e-06,G000992665:6.680999999999999e-06)N1997:0.2086242095)N1732:0.1176813169,G000995135:0.32853673089999996,(G001873515:0.1865716646,(G001778055:0.1444382344,(G000997945:0.0043740401,G001780215:0.0611540827)N2583:0.1047426506)N2284:0.0952854912)N1995:0.12643919650000002)N1489:0.0472402407)N1263:0.0653565114)N1061:0.1183473783)N878:0.0589342938,((G001873525:0.3825148074,(G001791425:0.1274776983,(G001002965:0.0083602845,(G001791535:0.0064717582,(G001791155:0.0004363892,(G001791385:0.0060275438,G001790975:0.0066329904)N2288:2.7345e-06)N1998:0.0069192548)N1733:0.0011405278)N1490:0.1087166445)N1264:0.2834054738)N1062:0.0757757801,(G001778195:0.4063090266,((((G001001925:0.0328326845,G001001655:0.0407212683)N1999:0.3196102736,(G000996735:0.222611203,(G001783145:0.0083299174,G000996105:0.0075095795)N2289:0.2346234867)N2000:0.0932294818)N1734:0.0733119673,(G001782815:0.0357896737,G001782975:0.0206104189)N2001:0.4831068012,(G001791475:0.3713891598,(((G001783215:0.0066323987,G001783315:0.0131935482)N2893:0.2570719185,(G001783035:0.0163694677,G001784255:0.0307079704)N3228:0.30400372659999997,(G001783135:0.2607436957,(G001784455:0.2564702918,(G000992085:0.1889000715,G001784435:0.1923020463)N3920:0.0413541104)N3565:0.0201061146)N3229:0.0412284449)N2585:0.0729988763,((G000990355:0.2369887128,(G001784235:0.0021424121,G001783065:0.0049582012,(G001782965:0.0001127128,G001783015:0.0026411444)N3921:0.00013861129999999999)N3230:0.2143093792)N2895:0.0551157568,(((G001871435:0.0978977413,G001783255:0.0973300956)N3568:0.2065026789,((G001784325:2.8495e-06,G001782935:0.003938438)N4280:0.002181836,(G001782805:2.8519e-06,G001782895:0.0448662069)N4281:0.0006551893)N3924:0.3006759516,((G001784275:0.2473534806,(G001783105:0.0164426629,(G001783045:2.4375e-06,G001784285:2.3124e-06)N5012:0.0023905826)N4644:0.2041929248)N4282:0.0531007859,(G001871445:0.0690528412,(G000996965:0.0146068805,(G001000125:0.0135832848,(G000998635:0.0159054813,G000999365:0.0065991167)N5411:2.443e-06)N5013:2.4499e-06)N4645:0.0765885127)N4283:0.1989414862)N3925:0.0616398493)N3232:0.0184058634,G001782905:0.2693719404,((G001784315:0.023342598,(G001782955:2.6217e-06,G001782825:4.682e-06,G001782875:0.0039922976)N4278:0.0017451584)N3922:0.153834465,(G001784355:0.0217024772,(G001783095:0.0216586287,(G001784395:0.0318430887,G001783185:0.0263998015,G001784365:0.0018026852)N4643:0.0001522121)N4279:0.0068573479)N3923:0.1310759068)N3567:0.1557277615)N2896:0.0272338321)N2586:0.0820129303)N2290:0.0817350349)N2002:0.0428511488)N1491:0.0716267482,(((G001001845:0.147845596,G001001705:0.0246801474)N2003:0.1273411015,(G001791005:0.0078735258,(G001791195:0.0054441946,(G001791555:0.0053374419,(G001791295:0.0052901565,G001791415:4.7051e-06,G001790815:4.6475e-06)N2897:2.3914e-06)N2587:0.0012515826)N2291:2.17723e-05)N2004:0.177408177)N1736:0.2282182724,((G001791115:0.3231564677,(G001791135:0.3187871398,(G001303185:0.1983789713,(G001791745:0.0480544486,G001872545:0.0485430107)N2898:0.1905763802)N2588:0.0570720417)N2292:0.1068023359)N2005:0.0547962933,((G001791145:0.0087403688,G001791275:0.0045035539)N2293:0.4214782712,(((G001791335:0.0172255889,(G001791505:0.0164145055,G001791035:0.0127415347)N3234:0.0017456531)N2899:0.3854870806,(G001004485:0.2637392063,(G001791635:0.0121732963,(G000997135:0.0225051045,(G001791655:0.0115335415,(G000997065:0.0004682534,(G000995215:3.5846000000000004e-06,G000997445:0.0015144345999999998,G000998515:3.5846000000000004e-06,G000996685:0.0054293683,G000996765:7.5643e-06,G000996525:0.010305255299999998,G000994165:0.0150832183,G000997055:0.010305712299999999)N4646:2.7766e-06)N4284:0.0004184277)N3926:0.0123589718)N3570:2.0014e-06)N3235:0.2694349236)N2900:0.1136129338)N2589:0.0542724224,(G001791065:0.3602962325,(((G000995915:0.0131279033,G001001645:0.0073529519)N3571:0.2694775375,(G000994285:0.0652580923,(G000996715:0.0165007908,G000996355:0.0061930103)N3927:0.0063808482)N3572:0.1988916699)N3236:0.0711800856,((G001791735:0.0033298601,(G001791725:0.0089047278,G001791645:0.0138631411)N3928:2.2399e-06)N3573:0.242137976,((G001002565:0.0110636253,G001002765:2.1578e-06)N3929:0.2542744399,((G001004575:0.1612518582,G000993535:0.1961013234)N4285:0.0638074869,(G001791715:0.0726163029,(G001790985:0.00190802,(G001791565:0.0113453331,(G001791205:0.0060085818,(G001790825:2.5846e-06,(G001791305:0.0007791294,G001791455:0.0002884443)N6298:2.4025e-06)N5857:2.8059e-06)N5413:8.49183e-05)N5016:2.7791e-06)N4647:0.0520825487)N4286:0.1674455049)N3930:0.0655705335)N3574:0.0383589363)N3237:0.033928584)N2901:0.0489445356)N2590:0.0344834395)N2294:0.061804161)N2006:0.0299137602)N1737:0.0349910077)N1492:0.0401140868)N1265:0.0273393344)N1063:0.0300311678)N879:0.038214120500000004)N544:0.0356724862)N297:0.0230367876)N207:0.026490788)N137:0.0347224628,((((G001784775:0.0563649344,(G001784975:0.0037482066,(G001784885:0.004057345,G001784875:2.3883e-06)N702:2.2266e-06)N545:0.0148854296)N407:0.0820753786,(G000999765:0.0283480983,(G001784795:0.022089193,(G001785005:0.0277030074,(G001784955:0.0336525603,(G001000395:0.0182119921,(G001784895:0.0025012924,(G001001525:2.5846e-06,G000995965:0.0017778583)N1493:2.469e-06)N1266:2.0732e-06)N1064:0.0009095735)N880:2.9735e-06)N703:0.0050326054)N546:0.0038505722)N408:0.0819365899)N298:0.2860913695,((G000995125:0.2401465029,(G001784815:0.1821915486,((G000991855:0.0011618471,G000991935:0.0038589579)N881:0.0958591623,(G001784915:0.020236674,(G000990805:0.007404231,(G001784965:0.0055272599,G001784805:2.7644e-06)N1267:2.7929e-06)N1065:0.0019585047)N882:0.1075013735)N704:0.0997071555)N547:0.0381931441)N409:0.0705449069,(G001786575:0.1868357682,((G001784715:0.0173731275,G001784695:0.0001089705)N883:0.1366526108,(G001873875:0.1454835571,G001873245:0.0785287431)N884:0.0643713173)N705:0.0559087984)N548:0.2306697272,((G001786615:0.0134486665,G001784725:0.0426991354)N706:0.2314164371,((G000990485:0.0268363535,(G000990945:0.0128971106,(G000990885:0.0019206421,G000990515:0.0229736486)N1268:0.0222640862)N1066:0.0135567596)N885:0.3427231889,(((G001001345:0.0176895455,G001001155:0.0228221219)N1269:0.0524805516,(G001003065:0.0074480822,G001003855:0.0230249461)N1270:0.0650478691)N1067:0.1165751952,((G000992565:0.0007187529,G000992165:0.0093966207)N1271:0.1151329525,((G000991815:0.0120533717,(G000991645:0.0078431885,G000991325:0.0062088264)N1738:2.2722e-06)N1494:0.0757667429,(G000992325:0.0635161654,(G000991525:0.0008331332,(G000991495:0.0023691344,(G000991245:0.0107725704,G000990595:0.0159116899)N2295:0.011674901)N2007:2.2399e-06)N1739:0.0536545096)N1495:0.0261524871)N1272:0.0463404421)N1068:0.0827942693)N886:0.0878003738)N707:0.033901021)N549:0.0430666638)N299:0.0753140561)N208:0.1668043458,((G001003325:0.0568313003,G001824325:0.0328284166)N300:0.5510489906,(G000992445:0.4640942917,(G001872305:0.4432014196,(G001819535:0.3288952953,(G001873495:0.3665389445,((G001819475:0.2875640537,(G001872385:0.1145799393,G001819495:0.1426518986)N1496:0.0611237662)N1273:0.0918166387,((G001819635:0.0340371439,G001000145:0.0223355441)N1497:0.2250161451,(G000998935:0.0086938187,G000997475:0.0057603013)N1498:0.2206781939)N1274:0.0975957484)N1069:0.0591803451)N887:0.0384714362)N708:0.0269262015)N550:0.0572660355)N411:0.0600844097,((((G001822835:0.0054593003,G001822935:0.0046232842)N888:0.4293741424,((G001822895:0.0126929535,(G000996085:0.0110229337,G000993865:0.0651433528)N1275:0.0057030013)N1070:0.1581123516,(G001822865:2.0043e-06,(G001822815:0.0130730689,G001822905:2.2337e-06)N1276:2.6294e-06)N1071:0.1569200185)N889:0.1945094193)N709:0.1782590137,(((G001819985:0.0043584973,G001821805:0.008207056)N1072:0.3529963946,(G001819975:0.0104585122,(G001821845:2.8951e-06,(G001821835:0.0152418218,G001820055:2.7159e-06)N1499:2.523e-06)N1277:0.0008152638)N1073:0.4509938871)N890:0.1323469253,(G000991295:0.5450573733,((G001872425:0.2940594271,G001872225:0.3268689817)N1278:0.2305638769,(((G001820145:0.2055703195,((G001820095:0.0001931541,G001822005:0.0068896096)N2296:0.134860373,(G001820135:0.0204790853,G000989665:0.020164828)N2591:0.1911935245,(G001820175:0.1829873058,(G001821935:0.0041082723,(G001820115:0.0117832858,G001820305:0.0109990237)N3238:2.9098e-06)N2902:0.1853180634)N2592:0.0752963509)N2008:0.0442738453)N1740:0.0566231041,((G000989435:0.0109369942,G001820355:0.0217649567)N2009:0.2307691466,((G000992015:0.1424698112,(G001822165:0.133386888,(G001820515:0.0101095193,G001820475:0.0102125469)N2903:0.1360555442)N2593:0.0406983061)N2298:0.0341865165,(G001822155:0.0016293112,(G001820555:0.0007533801,((G001820225:2.5846e-06,G001821925:0.0061382709)N3239:0.012384772,G001820325:0.011974835900000001,(G001820395:2.4671e-06,(G001820445:0.0001213275,(G001820295:2.5846e-06,G001820535:4.9066e-06,G001822075:7.0023e-06,G001822135:8.0023e-06,G001820405:8.0023e-06)N4287:2.9659e-06)N3931:2.649e-06)N3575:4.253e-06)N2904:2.996e-06)N2594:2.4147e-06)N2299:0.2200562268)N2010:0.0419588789)N1741:0.0390250535)N1500:0.1896237867,((G001004055:0.0093919856,(G001003785:0.0001150001,G001003905:2.2276e-06)N2300:0.0006547657)N2011:0.2333214155,((G001824985:0.1821668661,(G001825005:0.001367029,G001823155:0.0129174823)N2595:0.1242185155)N2301:0.1591814367,(G001823235:0.2735401439,(G001823295:0.0432046885,G001823165:0.0312282189)N2596:0.2246341751)N2302:0.0421888592)N2012:0.0390843169)N1742:0.17380907650000002,((G001823415:0.0221153257,(G001003225:0.0454200735,(G001824925:0.0338068136,(G001823375:0.0604045493,G001824885:0.0126823715)N2905:0.0092268507)N2597:2.1545e-06)N2303:0.0037780955)N2013:0.3687651459,((G001821575:0.3200518079,(G001819255:0.0193034425,(G001819345:0.0098995111,(G000993375:0.0234790401,(G001819315:0.0001373722,G000992685:0.000809477)N3576:0.0188911696)N3241:0.0024808667)N2906:0.0011436509)N2598:0.2327271535)N2304:0.1222884261,((G001819295:0.2561795403,G001819335:0.1997425394)N2599:0.1170619384,(G001823315:0.3443839429,(G001302985:0.2700233698,(G001821455:0.2836754425,(G001303125:0.2399023635,G001873405:0.2040467068)N3932:0.0658148873,(G001872265:0.1953213461,G000398025:0.1758812158)N3933:0.09275531590000001)N3242:0.0311230543)N2907:0.0505766092)N2600:0.0342502086)N2305:0.0334601963)N2014:0.0396828074)N1743:0.0592906721)N1279:0.0366297852)N1074:0.0270556661)N891:0.0499774498)N710:0.0252370234)N551:0.0262016813,(((G001825495:0.0047215208,(G001824315:0.0056643235,G001824375:0.0004857365)N1075:0.0072977346)N892:0.3744282017,(((G001795715:0.3425214413,G001794195:0.2602756397)N1280:0.0567490838,(G001794605:0.0128338227,G001795775:0.004937044)N1281:0.3251633229)N1076:0.040377321,((G001795795:2.1478e-06,G001795665:0.017319509599999998,G001794515:0.057816962900000005)N1282:0.2715813053,(((G001795695:0.1974670426,G001794025:0.2189514975)N1744:0.0922391424,(G001794595:0.025963772,(G001795875:0.0002973789,(G001794755:2.2852e-06,G001794485:2.5846e-06)N2306:2.7023e-06)N2015:0.0043926227)N1745:0.2681002198)N1503:0.0414399765,(((G000994085:0.0028477358,(G001794475:0.0211890906,(G001795655:0.0079271286,G001794215:2.6315e-06)N2601:2.1482e-06)N2307:0.0010615915)N2016:0.204300657,(G001794015:0.2594282042,(G001794295:0.1789134588,((G001794285:2.6455e-06,G001794635:0.0120079757)N2908:0.2245003845,(G001795825:0.0084593553,(G001794555:0.0046874754,(G001795585:2.5846e-06,(G001795735:2.5846e-06,(G001794375:2.5846e-06,G001794095:2.5846e-06)N4288:2.0971e-06)N3934:0.0048201347)N3578:9.73882e-05)N3243:0.0020664733)N2909:0.1867030602)N2602:0.0251608714)N2308:0.0124627361)N2017:0.0472494005)N1746:0.0803742073,(((G001794105:0.0014913092,G001795615:0.0169891541)N2309:0.1545453809,(G001794145:0.0159972985,(G001795625:2.2276e-06,G001794435:0.0068046443)N2603:0.001901549)N2310:0.145861825)N2018:0.1120257655,((G001794065:0.0098775066,G001795975:0.0341282431)N2311:0.2396723708,((G001794055:0.005039388,G001794675:0.0123412089)N2604:0.137084025,(G001794735:0.0252266105,(G001794385:0.0001267965,G001795855:0.0060330494,(G001794575:0.0004116025,(G001794125:2.5846e-06,G001794695:2.5846e-06)N3935:2.322e-06)N3579:4.5815e-06)N2910:0.0002403826)N2605:0.1238024274)N2312:0.0897032722)N2019:0.0324839474)N1747:0.0302138507)N1504:0.0367490008)N1283:0.03880504)N1077:0.0788138572)N893:0.057623438)N711:0.1210279746,(((G001773975:0.258833563,(G001775835:0.0058967275,(G001774035:0.004650146,G001774085:0.006099278)N1505:0.001644716)N1284:0.1840142878)N1078:0.1658982159,(G000992135:0.0014149898,(G000992345:1.36162e-05,(G000992485:0.0101470152,(G000991445:0.0019346439,G000992505:0.0022858738)N1748:0.0001168715)N1506:0.0004404324)N1285:4.39257e-05)N1079:0.3762236293)N894:0.1183905914,((((G001775935:0.0063576535,(G001774135:0.005377844,(G001774075:0.0026980827,(G001774055:0.0003586745,G001774005:2.5846e-06)N2313:0.0021894007)N2020:0.0085622006)N1749:0.0002356049)N1507:0.2141331126,((G001775785:0.2082333084,(G001774195:0.030224005,(G000994805:0.0039720212,(G000998845:0.0458040584,(G000998315:0.0256368954,G000998395:0.0170454758)N2911:5.04609e-05)N2606:0.0100380857)N2314:0.0020619014)N2021:0.1582060982)N1750:0.0366488965,(G000999865:0.0058309486,(G000995795:0.0148603408,(G000999325:0.0072094497,G000999665:0.00014870429999999999,(G000996315:0.0139876321,(G001775885:0.0086370607,G001774215:5.0002e-06,G001774165:7.097399999999999e-06,G001775915:7.097399999999999e-06)N3245:2.3801e-06)N2912:4.5097e-06)N2315:2.7928e-06)N2022:0.0003181445)N1751:0.1923045783)N1508:0.0955853512)N1286:0.2023805198,(((G001001795:0.3616205988,G001872485:0.2958891292)N1752:0.0724939596,(G001002095:0.1812180587,G001817215:0.2086131617)N1753:0.1556416057)N1509:0.2655877571,((G001824435:0.0365284518,G001824395:0.025277281)N1754:0.395275474,((G001779575:0.4151610817,(G001779505:0.4176856297,((G001002015:0.0190478096,(G001779535:0.0033921008,G001779555:0.0141466629)N3246:0.0045789861)N2913:0.3717700337,(G001779475:0.1863728902,(G001004105:0.0082516688,G001003525:0.0034579068)N3247:0.1726649957)N2914:0.1057474194)N2608:0.0392240666)N2316:0.0560523822)N2023:0.0384081892,(((G001000105:0.2665223005,(G001793865:0.0271526453,G001793815:0.0195860732)N2915:0.3127139714)N2609:0.1794653498,((G001001115:0.0110409545,G000996445:0.0183344089)N2916:0.3111756081,(((G000993695:0.0122340789,G001000675:0.0135279947)N3581:0.0739998433,(G001793895:0.0243185456,(G001793975:0.0203805615,(G001793945:2.4687e-06,G001793935:2.4398e-06)N4289:2.8092e-06)N3937:0.0407049495)N3582:0.0792191173)N3248:0.0338829393,(G001003645:0.0081481498,(G001003425:0.0459549727,(G001000305:0.0012014484,(G001002585:0.0023796225,(G001003095:0.015813819,(G001002795:0.0001125942,(G001000945:0.0002144693,(G000998475:2.5846e-06,G001029635:0.0081106995)N5858:2.6286e-06)N5415:0.0065809605)N5018:2.7724e-06)N4649:2.3503e-06)N4290:2.0481e-06)N3938:0.0165138012)N3583:2.1889e-06)N3249:0.066302172)N2917:0.30060132)N2610:0.0506548971)N2317:0.053850456,((G001817735:0.374630501,((G001817685:0.2393634322,(G001817635:2.3346e-06,G001002165:2.8004e-06)N3584:0.3212961438)N3250:0.1291740351,(G001817755:0.3392191727,(G001817715:0.0223081762,(G001817675:0.0216863406,G001817805:0.0013116544)N3939:0.0023609653)N3585:0.2467386535)N3251:0.0497241647)N2918:0.049278109)N2611:0.0667913776,(((G001818915:0.0148666159,(G001821355:0.0034494054,G001821375:0.0070755639)N3586:0.0078292254)N3252:0.4293359552,((G001818625:0.2267559438,G001819945:0.3071117293)N3587:0.0768343622,(G001818615:0.2938295916,(G001818895:0.3266852134,G001005035:0.2740409556,(G001004965:0.0604309463,(G001818655:0.0001652133,G001818545:0.0009255977)N5019:0.0115535)N4650:0.25087552949999997)N3940:0.0589347153)N3588:0.0305700329)N3253:0.0802662088)N2919:0.034372116,(((G001818535:0.0111709282,G001818595:0.0229181011)N3589:0.2953238613,(G001818015:0.0038035202,G001817925:0.0018213075)N3590:0.3668135822)N3254:0.0512791158,((G001793855:0.0009885826,G001002005:0.0001196888)N3591:0.3247061809,((G001818705:0.2166973171,(G001818695:0.0115915414,G001817975:0.0093863097)N4292:0.1924199465)N3941:0.1113108388,((G001817875:0.0135106097,G001817915:0.0059589882)N4293:0.2068488238,(G001817995:0.0314686791,G001818675:0.0111021736)N4294:0.2904946034)N3942:0.0556107434)N3592:0.0428240586)N3255:0.0383005771)N2920:0.0376792332)N2612:0.017776496)N2318:0.0238856712)N2024:0.0196936741)N1755:0.0420553555)N1510:0.0528163619)N1287:0.0325711505)N1080:0.022753814,(((G001820595:0.2063962914,(G001822425:0.175090932,(G001004435:0.0323837311,G001004285:0.0287420911)N2025:0.114277432)N1756:0.046523704)N1511:0.218756907,(((G001822215:0.2846731654,(G001001625:0.2618487033,G001822345:0.243021966)N2319:0.0726203226)N2026:0.0570291455,(G001822455:0.020681089,(G001822375:0.0161466179,(G001820725:0.016388968,G001822295:0.0038710372)N2613:0.0002535928)N2320:0.0058283327)N2027:0.3360322656)N1757:0.074704255,((G001822385:0.1496313882,G001820755:0.1809533068)N2028:0.1964216322,((G001820715:0.0110162863,G001820635:0.0117782218)N2321:0.2568633407,((G001820675:0.1860442707,(G001822305:0.0095433714,(G001820775:0.0039602778,G000998135:0.006280797)N3256:0.0006313169)N2921:0.1593233625)N2614:0.0460644537,(G001822415:0.026623604,(G001822325:0.0752804249,(G001003045:0.0368959778,(G001820565:0.0159107979,G001820685:0.0071559593)N3593:0.0028801883)N3257:0.0027469679)N2922:0.000484249)N2615:0.2439114206)N2322:0.0765855347)N2029:0.096725861)N1758:0.0401026291)N1512:0.041435842)N1288:0.0744156338,((((G001819875:0.257454172,(G001821725:0.0933978843,(G001819785:0.0642862346,(G001819815:0.0213121309,G001819735:0.0102849818)N2923:0.0512731056)N2616:0.0750986975)N2323:0.1837629038)N2030:0.1334040377,(G001821795:0.0072754866,(G001819905:0.0085053323,(G001003085:0.0157267597,G001821755:0.009300052999999999,(G001821685:0.0120238683,G001819855:0.0001352238)N3258:0.006300091)N2617:2.5409e-06)N2324:0.0039537984)N2031:0.415128306)N1759:0.0419792927,(G001822475:0.4854671464,((((G001778975:0.0217226107,(G001778775:2.5846e-06,G001778665:0.0015224433,G001778535:0.0127583989)N3259:0.0016903201)N2925:0.1754801796,(((G001778545:0.0070431558,G001780535:0.0197849915)N3595:0.0730714747,(G001780705:0.0094865437,(G001778905:0.0123708146,(G001778705:2.5846e-06,G001780495:0.000135764)N4295:2.7026e-06)N3943:6.08242e-05)N3596:0.0813966102)N3260:0.0311005968,(G001778855:0.0069867971,(G001780775:0.0082236586,(G001780415:0.015396848,(G001780555:0.0073998373,(G001780635:0.0077150001,G001780475:2.5428e-06)N4651:2.3036e-06)N4296:0.0024906999)N3944:0.012895015)N3597:0.0002550401)N3261:0.0719469917)N2926:0.1241129139)N2619:0.1886783283,G001819395:0.3868445729,G001820815:0.3973179751)N2325:0.0307781457,(G001780515:0.2947110407,(((G001778595:0.0035461959,(G001780695:2.5846e-06,G001780445:0.0034950715)N3598:0.0074982588)N3262:0.1541457418,(G001778735:0.135068568,(G001000585:0.0021882594,(G001778875:0.0001232366,(G001778555:0.0039515245,(G001780565:0.0003715368,G001778955:0.0003645614)N4652:2.0491e-06)N4297:2.7651e-06)N3945:0.0031922498)N3599:0.0956018303)N3263:0.0658155466)N2927:0.0803098791,(((G000998195:0.0049865429,(G001001285:0.00704417,G000994865:0.0220626677)N3946:0.0011793138)N3600:0.0912642536,(G001000005:0.0050499484,(G000999085:0.0099472452,(G000999145:0.000921402,(G001780595:2.5846e-06,(G001778435:2.5846e-06,G001778615:2.5846e-06)N5020:0.0001298594)N4653:2.0188e-06)N4298:2.3857e-06)N3947:0.0011209519)N3601:0.1045509476)N3264:0.0714195328,((G001778635:0.0053602141,(G001780645:0.005032477,G001778465:2.6435e-06)N3948:0.0015565321)N3602:0.1233315079,(G001000285:0.0196100975,(G001002485:0.0363497958,(G001778415:0.005722461,(G000998125:0.015269364,((G001778655:0.0056725952,G001778395:4.8642e-06,G001780725:4.906e-06)N5416:2.0008e-06,G001778755:0.0058882267,G001780425:5.3292e-06,(G001778935:0.0017535757,G001780605:0.0052273578)N6299:5.5981e-06)N5021:2.4451e-06)N4654:0.0011460607)N4299:2.1283e-06)N3949:0.0006296767)N3603:0.1286372242)N3265:0.0417028869)N2928:0.0787910423)N2620:0.0681606459)N2326:0.1152948846)N2032:0.035814324)N1760:0.0290287176)N1513:0.0415091326,(((G001825485:0.5513950694,((G001825555:0.4039370969,G000993015:0.3477143783)N2622:0.0812746306,((G001004355:0.0055138174,G001004305:0.0024681804)N2930:0.3467279231,(G001824825:0.3079830578,(G001890035:0.3278558816,(G001823055:0.0099412083,(G000998905:0.0525803595,G000994995:0.0068412638)N3950:0.0009279662)N3604:0.2535888457)N3266:0.0675344975)N2931:0.0490316715)N2623:0.0487096266)N2328:0.0209491731)N2034:0.0267759205,((G001786095:0.4112664791,(G001785415:0.3331545457,((G001785485:0.4407537395,((G000990495:2.8561e-06,G000990965:0.011554888800000001,(G000990275:2.5846e-06,G000990325:2.5846e-06)N4655:0.0001113262)N3951:0.0717668432,(G001786325:0.0243465459,(G001786255:0.0143004645,G001786355:0.0169841933,(G000992005:0.0094038834,(G000991735:0.0004692371,G000992205:0.0012691977,((G000991405:0.0002273994,G000991485:2.5846e-06)N6726:2.7923e-06,G000991285:0.0114346992,(G000991845:0.0136075946,(G000991655:0.0001156491,G000991335:0.0002294631)N7549:2.598e-06)N7152:4.8814e-06)N6300:4.79e-06)N5418:2.8173e-06)N5022:4.0394e-06)N4301:0.0019817728)N3952:0.0487962269)N3605:0.201389727)N3267:0.0839466946,(G001786225:0.2134895557,(G000993955:0.286294899,(((G001786055:0.0049266791,G001785595:2.167e-06)N4659:0.2331786341,(G001785615:0.1301205991,(G001787125:0.001537965,(G001786125:0.0014854149,G001786965:0.0007158274)N5862:2.0875e-06)N5419:0.1699534546)N5024:0.0772077347,(((G000998465:0.1545377647,(G000996985:0.0106561013,G000997645:0.0054647991)N6301:0.1146011666)N5863:0.0293988649,((G001000035:0.0119417556,(G000999185:0.0015812748,G000999925:0.025826364)N6728:0.0042133353)N6302:0.1632267023,(G000994705:0.1486640704,(G001786735:0.068135536,(G001787245:0.0054131809,G000995945:0.0009432283)N7153:0.0608463804)N6729:0.0808652486)N6303:0.0358770361)N5864:0.0209404361)N5420:0.0342719113,(G001786795:0.2136529039,(G001786745:0.1843663539,(G001785295:0.1543061855,((G000994485:0.0122421092,(G000994515:0.0128148557,(G000994305:0.0042722843,(G001786905:0.017918366,(G000995805:2.5846e-06,G000994625:0.0068020901)N8681:2.7046e-06)N8336:4.23048e-05)N7950:0.0061159548)N7550:0.002544337)N7154:0.2062658445,((G001786175:0.0104318172,(G001785675:0.0137409973,(G001785785:2.1187e-06,G001785545:0.0239328787)N8337:0.000418762)N7951:0.0060178028)N7551:0.1720763256,((G000990145:0.0094443865,G000991975:0.0565684179)N7952:0.1288090146,(G001786805:0.1761501212,G001785985:0.173338873,(G000994675:0.0011360303,G001785465:0.00012156339999999999,(G001785895:2.5846e-06,(G001786195:2.5846e-06,G001785695:6.1155e-06,G001785275:6.1155e-06,G001786885:6.1147e-06,G001786045:6.1147e-06)N9444:2.3036e-06)N9224:4.8443e-06)N8682:0.166253235)N7953:0.010872163)N7552:0.0605401698)N7155:0.0100226994)N6730:0.0182039802)N6304:0.0145733696)N5865:0.0094156971)N5421:0.0208052881)N5025:0.027408906900000002)N4303:0.0336499492,(G001785805:0.1814284034,G001785815:0.2026549436)N4657:0.0643734162,(G000993105:0.1592621886,(G001785515:0.1161936753,G000990665:0.1007070594)N5023:0.0359049319)N4658:0.1138650554)N3953:0.0231023576)N3606:0.0142372933)N3268:0.0882461288)N2932:0.0537600408)N2624:0.0254908124)N2329:0.0889315458,(((G001819075:0.0039661359,G001819015:1.75038e-05)N2933:0.4463212559,((G001819135:0.1545304572,((G000999395:0.1405980178,(G001821395:0.0006886657,G001818945:0.0081939048)N4304:0.1062978739)N3954:0.0947821744,((G001821435:0.0163945017,G001821385:0.0121874565)N4305:0.127155766,(G001818995:0.122401474,(G001818975:0.0295675278,(G001819095:0.0179369312,(G001819055:2.5846e-06,G001819035:2.5846e-06)N5422:0.0038948257)N5026:0.0040113669)N4661:0.085848097)N4306:0.0531353147)N3955:0.0621656936)N3607:0.0349868576)N3269:0.1890746248,(G001823505:0.2828980175,((G000997715:0.1917563347,(G001823545:2.193e-06,G001825065:2.8495e-06)N4307:0.0231230015)N3956:0.1527488064,(G000996605:0.1567168607,(G001871765:0.1580833999,((G000997825:0.0005844786,G000999475:0.0109148683,G000998425:0.0109148683)N5027:0.0797641819,((G001000595:0.0459976134,G001873305:0.0578459327)N5424:0.0334607499,(G001823535:2.5846e-06,(G001823495:2.5846e-06,G001825075:2.6315e-06)N5866:2.9001e-06)N5425:0.0688133491)N5028:0.0272682338)N4662:0.078022144)N4308:0.0539409377)N3957:0.0430162063)N3608:0.1249286907)N3270:0.0499145769)N2934:0.0431914127)N2625:0.0486309998,G001003845:0.5231510965,((G001781525:0.0173492776,(G001781435:0.012682931,G001779665:4.1932e-05)N3958:0.0027129482)N3609:0.3194216531,(((G000998805:0.0650777611,G000998045:0.0470114713)N4309:0.3452521692,((G001781205:0.0566942145,(G001781255:2.2094e-06,G001783515:0.0002443983)N5029:0.0535220735)N4663:0.2966592091,((G001779595:0.0463501013,G001783525:0.0364249871)N5030:0.1838018425,(G001873485:0.2402913094,(G001783565:0.1736054569,(G001567365:0.1443578296,(G001781375:0.0186824527,(G001783435:0.0005949598,(G001781415:2.1089e-06,G001781805:0.0064567697)N7156:2.4108e-06)N6731:0.0104847748)N6305:0.1475544289)N5867:0.0610673446)N5426:0.0366006402)N5031:0.0518738598)N4664:0.063019699)N4310:0.1325198213)N3959:0.056551353,(G001779615:0.4617352665,((G001775475:0.2270669813,(G001775445:0.1842050451,(G001004665:0.0183452869,(G001004755:0.0168344376,G001775435:0.0004022162)N5868:0.0021674545)N5427:0.1855740712)N5032:0.0712280889)N4665:0.1863979726,((G001189095:0.2008949592,(G001189075:0.1795150637,(G001189195:0.0339510645,G001189215:0.0444665435)N6306:0.1579923131)N5869:0.0436699021)N5428:0.0793239969,(G001781625:0.2121106258,(G001781095:0.1452966439,(G001872505:0.1372657964,G001779585:0.16965208499999998,((G001004905:0.0052345622,G001005015:0.0067046334)N7553:0.1223794692,(G001781885:0.0271305209,(G001783465:0.0205942949,(G001781565:2.2276e-06,G001781285:0.0095289472)N8339:2.3613e-06)N7954:0.0032356118)N7554:0.1007945263)N7157:0.0347453633)N6307:0.0288473052)N5870:0.0586884714)N5429:0.0464949142)N5033:0.1929509696,(G001824355:0.3356893366,((G001779655:0.0039358937,G001783335:0.0045014565,G001783485:0.0094410381)N5871:0.3159443588,((G001004265:0.2310559375,(G001781465:0.1661493155,(G001781555:0.0096167598,G001781675:0.0259608895)N7158:0.1451151295)N6733:0.0348269995)N6309:0.0452426944,((G001781845:0.025074519,G001003805:0.0072314681)N6734:0.2441925334,((G001781685:0.1877889328,((G001783355:0.0629620621,G001783375:0.042097958)N7955:0.1133736415,(G001004985:0.0816526421,(G001783445:0.0058086706,(G001781355:0.0004343163,G001781445:0.0054029686,G001781795:0.00010844090000000001)N8683:2.068e-06)N8340:0.0139027792)N7956:0.1144082221)N7555:0.0225653762)N7159:0.0658779505,((G001781605:0.0101528011,(G001781195:0.0068974703,(G001781335:2.1977e-06,G001783415:0.000589015)N8341:0.0096662688)N7957:0.0016278583)N7556:0.2224972037,(G001781875:0.2710195124,((G001781105:0.0009063935,G001781725:2.0805e-06)N8342:0.1454406894,(G001781275:0.1327426455,(G001781515:0.0146845846,G001781175:0.0021055543)N8684:0.1113638575)N8343:0.0318373524)N7958:0.0220394277)N7557:0.0299964088)N7160:0.040960107)N6735:0.0146799486)N6310:0.0210778041)N5872:0.049364456)N5430:0.0324499626)N5034:0.1352454574)N4311:0.0120269437)N3960:0.0231257656)N3610:0.02297416)N3271:0.07893477480000001,(G001774495:0.376237007,((((G001823875:0.2612962014,(G001823895:0.00172068,(G001823695:0.0144205494,G001823995:0.0021015262)N5431:0.0090473684)N5035:0.2425363862)N4667:0.0853525391,(((G001824135:0.0062667727,G001823745:0.0023960636)N5432:0.1361610207,(G001824025:0.1709895666,(G001825315:0.0001521832,G001823715:4.2688e-06,G001823945:0.0190473295)N5873:0.142272478)N5433:0.017876382)N5036:0.06160456,((G001824005:0.0337084779,G001823735:0.0652864952)N5434:0.1437697419,(G001824075:0.0091734419,(G001823795:0.0008196788,(G001824255:2.5846e-06,G001825215:2.5846e-06)N6312:0.0003401545)N5874:8.1966e-05)N5435:0.1172097417)N5037:0.0855129999)N4668:0.158897001)N4312:0.044985468,(((G000992905:0.1187941148,(G001825295:0.0006722852,G001823825:2.5428e-06)N5436:0.0116001102)N5038:0.1511392961,G001825325:0.2099655463,G001825335:0.19479173160000002,(G001824275:2.2852e-06,G001825445:2.6158e-06)N5875:0.1831785111)N4669:0.1946368375,((G001824195:0.0369262393,(G000996025:0.0176683975,(G001825235:0.0172364364,(G001824095:0.0013940819,(G001823815:0.0210273719,G001824155:5.1480000000000005e-06,G001825405:0.0001477888)N6736:2.2279e-06)N6313:2.5971e-06)N5876:2.3462e-06)N5438:0.0088647787)N5040:0.1814528855,((G001824235:0.0008119781,G001825395:0.00093211)N5439:0.1884198629,(G000994025:0.0097674679,(G000993415:0.0004171528,(G000995625:0.0015105703,((G000998065:2.5846e-06,G000996185:0.0112739283)N7162:2.1324e-06,(G000995155:2.5846e-06,G001824295:5.190600000000001e-06,G000994785:0.0001480652)N7163:2.4442e-06)N6737:2.7745e-06)N6314:2.4945e-06)N5877:0.0004999353)N5440:0.1644575527)N5041:0.035221983)N4670:0.1555508964)N4313:0.0510293846)N3961:0.0629083048,(G000996205:0.3308638802,(G001822655:0.2962394964,(G001822625:2.1307e-06,G001820825:0.0111512982,(G001822555:2.6458e-06,(G001821215:0.0150949219,(G001821295:2.5846e-06,G001821035:0.0001071524)N6738:2.0182e-06)N6315:2.0186e-06)N5878:4.7173e-06)N5042:0.2742417928)N4671:0.1070064532,(G001189105:0.1885140371,(G001821235:0.002531303,(G001822735:0.0195552807,(G001821055:0.00217953,G001822495:0.0045690655,(G001822595:0.0001280681,G001821115:2.5846e-06)N7164:4.3146999999999995e-06)N6316:0.0001190314)N5879:0.0001455256)N5442:0.1783610096)N5043:0.25055500929999996,(((G001821015:0.1990552675,G001820875:0.2190567479)N5880:0.1455849605,((G000999175:0.1071161236,G001822705:0.1213139658)N6317:0.2174465233,((G001822755:0.0171420221,G001821245:0.0084819249)N6740:0.3157971885,(G001822675:2.7399e-06,(G001820855:2.5846e-06,G001820985:2.4929e-06)N7165:2.0974e-06)N6741:0.2195150295)N6318:0.0552803312)N5881:0.024930099)N5443:0.0281607212,(G001003165:0.3477417004,((G001821185:0.0092336769,(G001821065:0.0249120282,G001822505:0.010482770499999999,G001820955:0.005453011)N6742:0.0021251773)N6319:0.3557377519,((G001001935:0.1361608323,(G001822765:0.0033757451,(G001822615:0.0080161738,(G001821305:0.000866586,(G001820885:0.0050985853,G001821135:0.0001419238)N8344:2.0188e-06)N7959:0.0040273211)N7559:0.0040200738)N7167:0.0627335639)N6743:0.2380229821,((G001820935:0.1534889149,G001004005:0.1884723216)N7168:0.0252549043,((G001003605:0.0074462126,G000999035:0.0250428699)N7560:0.1010484965,(G001004225:0.0297302587,(G001821155:0.0023437644,G001821275:0.0104927188,(G001821165:0.0018010862,G001822535:0.006930945599999999,(G001824735:0.0020087999,G001820905:0.0016986536)N9225:4.9774e-06)N8685:4.8917999999999995e-06)N7960:0.0027626117)N7561:0.1337991151)N7169:0.0584754785)N6744:0.1096862554)N6320:0.0445994)N5882:0.021864554)N5444:0.0292487452)N5044:0.0586654078)N3962:0.0208180776)N3611:0.0286566336)N3272:0.0614762321)N2330:0.0186345861)N2035:0.0236165055)N1762:0.0714003791,G000997345:0.41993462119999997,(G000994355:0.0317672754,(G000993845:0.0081861998,(G000995735:0.0120263542,(G000996035:0.0075352091,G000993875:0.0005721563)N2929:2.8326e-06)N2621:2.4421e-06)N2327:0.0168764952)N2033:0.43154234789999996)N1514:0.0497855487)N1289:0.0341671542)N1081:0.0320956349)N895:0.0153368723)N712:0.0116935353)N552:0.0265199218)N412:0.0369041745)N209:0.0352390101)N138:0.0455052054)N58:0.0399482387,(((G001776195:0.4209618219,G000993135:0.4638188133)N197:0.0783743675,((G001776145:0.4218390982,G000991925:0.4692852541)N285:0.0573709816,(G000991185:0.572131146,(G001776175:0.0159647055,(G001774395:2.3526e-06,G001776125:0.016836121)N534:0.003598624)N396:0.5119824245)N286:0.0796772069)N198:0.0386184286)N131:0.0538015718,((G001772255:0.2058754808,(G001771275:0.0142900412,G001772265:0.0490395915)N287:0.1825132927)N199:0.1321853633,((G001771215:2.5846e-06,G001771185:2.5846e-06)N288:0.1046147082,(G001004375:0.0215878822,(G001029795:0.0067711779,G001004445:0.0024452256)N397:0.0040103037)N289:0.094776535)N200:0.1877139018)N132:0.2682226244)N87:0.06345840250000001,(G001872935:0.4073118875,((G001872945:0.0539554814,(G000995565:0.0072912684,G000993275:0.0004067765)N398:0.0779384202)N290:0.1433479097,((G000997185:2.4815e-06,G000995065:0.0040114524)N399:2.0536e-06,(G000995395:0.0051067415,G001771115:0.0071433805)N400:0.0054331601)N291:0.1533396124)N201:0.2155020044)N133:0.1584461754,((G001790445:0.3247572702,(G001790455:0.2237662023,((G001788565:0.0017325489,G001790625:0.0041898022)N535:0.1662659785,(G001790525:0.0824095167,(G001790575:0.0057786152,G001002185:0.0943005449)N690:0.0715803736)N536:0.1521776329)N401:0.0834818636)N292:0.0699057522)N202:0.0826432921,(G001790495:0.2199976753,(G000803625:0.2087301156,((G001873625:0.2095520277,(G001897305:0.0790886237,G001897295:0.0742974384)N691:0.1175810863)N537:0.0359814804,((G000503915:0.1720105531,G000392435:0.2316964678)N692:0.0509385202,(G000463895:0.1555206001,(G001003725:0.1806637802,(G001790365:0.0002281864,G001790435:0.006077085)N1051:0.1287875212)N868:0.0414151833)N693:0.0262003627)N538:0.0162286093)N402:0.0409567348)N293:0.0617876992)N203:0.1551648001)N134:0.3651837685)N34:0.0261185389)N20:0.0239691342)N12:0.0645164295)N6:0.0631847031,(((G000212395:0.5179134701,(G000021645:0.0310190247,G000020965:0.0449044022)N35:0.3192493503)N21:0.0598443197,(((G001871575:0.2582449442,G000284335:0.1696100116)N59:0.2760669814,(G000378005:0.1095282788,(G001896705:0.0655002616,G000020945:0.0339073507)N91:0.0562855243)N60:0.4168665452)N36:0.0877034599,(G000745455:0.3600787193,((((G001509135:0.2357424599,G000147715:0.1856209302)N210:0.0420318151,(G000023325:0.1191795711,G001027025:0.1322193514)N211:0.0457809193)N139:0.1456676392,((G001021165:0.0853264999,G000255135:0.0811072929)N212:0.1526268578,(G900102615:0.2386516311,((G001513315:0.0160931092,G000953715:0.0091157991)N413:0.1301225801,(G001508055:0.0401683382,G000018605:0.0267127211)N414:0.094118747)N302:0.1082096754)N213:0.0873554074)N140:0.11826766)N92:0.0479787496,(((G000016905:0.0908958228,G000021285:0.0842080908)N214:0.1305548076,(G000017545:0.0829909676,(G000235405:0.0341557458,G000767275:0.0397009571)N303:0.04692139)N215:0.1143200766)N141:0.0900788926,(((G000828655:0.0492673636,(G000816145:0.0249680879,G001508795:0.0445557553)N415:0.0377956745)N304:0.093025598,G000217815:0.16121765389999998,(G000828675:0.0931853801,(G001508115:0.0084760024,G000017865:0.0006931132)N553:0.1001009147)N416:0.0689355828)N216:0.1291298892,((G000832145:0.0129721831,(G000018945:0.0009681352,G000750655:0.0025719707)N417:0.009248222)N306:0.0363754632,(G000784835:0.0113983697,((G001508875:0.0537332168,(G000016785:0.0048741067,G000025105:0.0069902193)N713:0.0040682134)N554:0.0018997564,(G000008545:0.0009481676,(G000230655:0.0060638682,(G000390265:2.5846e-06,G000978555:2.5846e-06)N896:2.6854e-06)N714:2.531e-06)N555:0.0099936837)N418:0.0041410339)N307:0.0375956834)N217:0.1910969761)N142:0.0372780593)N93:0.0730720681)N61:0.0619419792)N37:0.130478477)N22:0.0409605194)N13:0.0391473773,((G001791795:0.4509135373,G001872985:0.4252709581)N38:0.13605594959999998,(((G001778455:0.37318686,((G002011415:0.1027039176,G002011365:0.1936539868)N218:0.0627290615,((G002010355:0.0616859547,G002011425:0.0235452099)N308:0.0577659082,(G002010365:0.0918903935,(G002011435:0.0172848661,G002010385:0.0210991971)N419:0.0454400078)N309:0.0318195484)N219:0.1025488869)N143:0.209158115)N94:0.14775801,(G000347575:0.4154484713,((G001508835:0.1599024036,G001443005:0.1142051152)N220:0.203667838,((G001508935:0.2235226474,((G000160455:0.0109292029,G900107215:0.0162844909)N556:0.0713665161,(G000266925:0.0183845727,G900129645:0.0116569254)N557:0.0582608279)N420:0.1606223358)N310:0.049230061,(((G000172975:0.1829849489,(G000177335:0.2240472059,(G000161995:0.0005611396,G000237805:0.0006425522)N897:0.2126878637)N715:0.1037760176)N558:0.0783670744,(G000210715:0.3889771019,((G001604435:0.187582757,G001604445:0.2455093334)N898:0.0751104999,(G000526395:0.1088080702,(G001896635:0.0011950047,G000025885:0.0020567568)N1082:0.0995038342)N899:0.1152723035)N716:0.0310523614)N559:0.0247179227)N421:0.0543275313,(((G001508975:0.0337199138,G001509095:0.0140348392)N717:0.210678428,(G001509155:0.1826295432,(G001508955:0.0930527147,G000233775:0.0227413989)N900:0.1468587989)N718:0.0525064206)N560:0.0817463744,((G000526375:0.2110021975,G000402835:0.2840589273)N719:0.0341306481,((G000165795:0.16675179,(G000024905:0.0727550945,G000237825:0.0794896345)N1083:0.115539126)N901:0.0749105012,(G000712295:0.1127045213,(G001701045:0.0407809652,(G000238615:0.0141660461,G000585335:0.0246726106)N1290:0.0370289725)N1084:0.0516389341)N902:0.2453759137)N720:0.0498718187)N561:0.0239965043)N422:0.0242151819)N311:0.0360362337)N221:0.1576931835)N144:0.0675122078)N95:0.0327954993)N62:0.0399552777,((G001784485:0.3503070697,(((G001771695:0.0003206776,(G001771415:2.4429e-06,G001771585:0.0072423242,G001772435:0.0072423242)N562:2.0335e-06)N423:0.2147886492,((G001771455:0.066715898,(G001771655:0.0212749945,G001771535:0.0191650183)N722:0.0153805725)N563:0.0835494922,(G001771705:0.0678988773,(G001771395:0.0065885081,(G001771505:2.5846e-06,G001772385:0.0032957762)N903:0.0100216786)N723:0.0082005866)N564:0.0776466194)N424:0.1107660746)N312:0.0379854981,(((G001772375:0.0164617371,(G001772355:0.0035446009,G001771365:0.0136496601)N724:0.0148675322)N565:0.1368981504,(G001772455:0.0249521868,(G001771665:0.0029398821,G001771545:3.5846000000000004e-06,G001772415:0.0029093128)N725:0.0033139046)N566:0.1644661884)N425:0.0471917784,((G001771615:0.1800971444,(G001772335:0.0054941561,G001771345:0.0030195929)N726:0.1562119126)N567:0.0295077731,(G001771495:2.6475e-06,G001771425:4.682e-06,G001771465:5.682000000000001e-06,G001771625:6.682e-06,G001771575:6.682e-06)N568:0.1627575134)N426:0.0412792543)N313:0.0401151082)N222:0.1705726413)N145:0.082618697,((((G001899315:0.1382202516,G001464165:0.1259584245)N427:0.2299427996,(G001899385:0.4764710063,(G001784555:0.1094081038,(G001784585:0.0082263777,G001786505:0.0069504854)N728:0.1079392249)N569:0.1956815347)N428:0.0868380647)N314:0.0556346623,(G001858525:0.3425283521,(((G001784535:0.142467512,G001784565:0.1578300226)N729:0.0456984853,(G001784615:0.0142259326,G001786555:0.0209213122)N730:0.128253385)N570:0.0610614245,(G001917285:0.3653249369,((G000431555:0.0084745862,(G000980375:0.0050930211,G000980455:0.001640525)N1086:0.0015658515)N906:0.150211824,((G001917235:0.0052005358,G000433235:0.004596609)N1087:0.1448959683,(G001899335:0.1198494852,(G001899395:0.1394197316,(G000431315:0.0762394586,((G000437435:0.0374841308,(G001765415:0.0008145365,G000431115:0.0059515032)N2331:0.0533801899)N2036:0.0185985361,(G000433095:0.0184466613,(G001899365:0.0076631817,(G001917115:0.0028912282,(G000437655:0.004139134,G001899425:0.0037353195)N2936:0.0093798136)N2627:0.0066248627)N2332:0.0178341559)N2037:0.020087308)N1763:0.0340423112)N1515:0.0366869498)N1291:0.021901684)N1088:0.0377579224)N907:0.0787627517)N731:0.055482)N571:0.0918436736)N429:0.1145761254)N315:0.0610635301)N223:0.0537222563,((G000484535:0.0686763564,G000011385:0.0578302887)N316:0.1512487958,((G000332275:0.1540996114,(G000013225:0.0264760567,G000013205:0.0252460036)N572:0.123612864)N430:0.0473611334,((G000586015:0.0580059708,((G900047545:0.0672256489,G001007665:0.0236068278)N1089:0.0123562543,(G001007625:0.0396190596,(G002017915:0.0967919504,(G002018015:0.0177943555,(G002018045:0.0311124216,G001007635:0.0256474126)N1764:0.0027287784)N1516:0.0021797871)N1292:0.0394868137)N1090:0.0025648999)N908:0.0132793847)N732:0.1488492252,((G002006815:0.0973101173,G000063525:0.0655489641)N909:0.0420964627,((G000153045:0.0882007751,((G000179255:0.0467011383,G000179235:0.0479550188)N1517:0.0424947333,(G000316515:0.0855572472,(G000155635:0.0484833781,G001039265:0.103325139)N1765:0.0283056737)N1518:0.0142609276)N1293:0.0104020737)N1091:0.0199555437,((((G000737575:0.0320425296,(G000737535:0.0162055669,G000515235:0.019770271)N2038:0.0382667024)N1766:0.0091475382,(G000195975:0.0513325333,(G000737595:0.037025786,(G000012505:0.0130292952,G000153805:0.0133110074)N2333:0.0485827549)N2039:0.0166168485)N1767:0.010991613)N1519:0.0364625643,((G000153065:0.0412397956,G000153825:0.0504667297)N1768:0.0145476411,((G000230675:0.0082834103,(G001040845:0.0089692143,G000014585:0.0083414378)N2334:0.0165045864)N2040:0.0505069241,((G000063505:0.0187710414,G000153285:0.0188776617)N2335:0.0295814483,(G001632165:0.0230471154,(G001631935:0.0005496416,G001632105:0.0036292173)N2628:0.0165112718)N2336:0.0416632516)N2041:0.0135283366)N1769:0.0149811307)N1520:0.0149948843)N1294:0.0141381379,(((G001631965:0.0058982358,(G000015705:0.0118982058,G001631985:0.0032042187)N2042:0.0016858062)N1770:0.0068096587,(G001632025:0.010146269,((G001632125:0.0023276792,G001632005:0.0053860135)N2337:0.0103569894,(G000011485:0.0125310373,(G001632145:0.0089014727,G001632075:0.0047956307)N2629:0.0006296636)N2338:0.0010083765)N2043:0.0040832188)N1771:0.0024885325)N1521:0.0616818119,((G000760175:0.0982954527,(G000760215:0.0822924851,(G000760375:0.0001484836,(G000760255:9.70725e-05,G000007925:0.0021349733999999998,G000760275:0.0032018596,(G000760155:0.0027685913,G000760355:5.17466e-05)N3612:0.0030615134)N2630:2.8576e-06)N2339:0.0639147409)N2044:0.0431426276)N1772:0.0470342022,((G000757865:0.0172016988,(G000760235:0.0125156006,(G000015685:0.0078228584,G000012465:0.0060576984)N2631:0.001037751)N2340:0.006139672)N2045:0.0918118278,(((G000291825:0.078933423,G000218745:0.0128781052)N2632:0.0470100841,(G000291945:0.0782800043,G000291785:0.1298546855)N2633:0.070815418)N2341:0.0310786563,((G000011465:0.0396632416,G000015665:0.045095086)N2634:0.0256423403,(G000635575:0.1323585455,(G000759865:0.0001047204,(G000759855:4.98536e-05,G000759935:0.000154578)N3613:4.51807e-05)N3274:0.0418977559,(G000012645:0.0221000359,(G000759955:0.0310906823,(G000158595:0.0275208654,(G000015965:0.0219448325,(G000635535:0.0824894812,((G001180325:0.0249032223,(G000635595:0.0319900927,(G000634435:0.0633950341,G000635515:0.0419971923)N6745:0.0119395104)N6321:0.028192625,G000634615:0.0788053671,(G001627475:0.1301294479,(G000634355:0.0743779012,((G000635875:0.0680185523,G000635455:0.0411674382)N7562:0.0144330691,(G000634855:0.029598372,(G000634595:0.0409188386,G000634635:0.0535566802)N7961:0.0064645843)N7563:0.0137949382)N7170:0.0099078928)N6746:0.0023421285)N6322:0.0011648098)N5446:0.0028668917,G000634675:0.1150131056,(G000015645:0.0163358134,G000635715:0.0230905921)N5883:0.0011944041)N5045:0.0002811926)N4673:0.0041908738)N4315:0.007230638)N3963:0.0020555126)N3614:0.0065382635)N3275:0.0166092368)N2635:0.0338769344)N2342:0.0411538437)N2046:0.1441608454)N1773:0.0340686492)N1522:0.0882812833)N1295:0.0212598684)N1092:0.0484010638)N910:0.0185985952)N733:0.0504275984)N573:0.19473892029999998,(G001870225:0.2271950509,((G000317065:0.1116304292,((G000332175:0.0910922557,G000317085:0.1195169278)N1296:0.0154145792,(G001873375:0.0550583433,(G000332215:0.0111241588,G001402795:0.0130257547)N1523:0.0294509155)N1297:0.0892260465)N1093:0.0226315988)N911:0.0760995298,((G000332315:0.133761737,(G000010065:0.007174775,(G000012525:5.06627e-05,G000817325:0.0053869261)N1524:0.0014109623)N1298:0.1458016238)N1094:0.0352642713,(((G000238775:0.0138591737,G000018105:0.0130191951)N1525:0.1288697509,(G000022045:0.0861670851,(G000316685:0.0890058068,(G000505665:0.0099956404,G000011345:0.0117487679)N2047:0.1004521967)N1774:0.0467131865)N1526:0.0245484518)N1299:0.0272772904,((G001698445:0.0196348487,G001913845:0.012001909)N1527:0.1501897779,(((G000332095:0.0911271898,(G000309385:0.034811797,G000763385:0.041243926)N2343:0.0786455994)N2048:0.0288508806,((G001314865:0.0578975986,G000155595:0.0706627186)N2344:0.0640762025,(G000316115:0.0337192774,G000482245:0.0358757818)N2345:0.0768987682)N2049:0.0368499409)N1775:0.0545555622,((G000317045:0.1146372429,(G000775285:0.1478135393,(G000733415:0.1093449886,(G001939115:0.1067457784,(G000309945:0.079841351,((G001650195:0.0397788252,G001895925:0.0355954308)N3964:0.0463378931,(G000353285:0.0389498522,(G001485215:0.0204262881,G001548435:0.0260617611)N4316:0.0300092824)N3965:0.0438898543)N3615:0.036394567)N3276:0.0187851622)N2939:0.0056167759)N2636:0.0116501118)N2346:0.0143955788)N2050:0.0113904537,((G001870905:0.1643328007,(G001314905:0.0698226176,(G001657325:0.0452033973,G000332355:0.0559944435)N2940:0.0264946592)N2637:0.0623403774)N2347:0.0322887616,(((G000473895:0.133071577,(G000317635:0.0506590999,G000317615:0.0635001964)N3277:0.0755651556)N2941:0.0477307545,((G000380225:0.1160277789,(G001890765:0.0978493178,G000314005:0.0776881967)N3616:0.0231066326)N3278:0.0304644741,((G000252485:0.0089529503,(G000252425:0.0073647547,G000252465:0.0124962494)N3966:0.0048604483)N3617:0.1526038484,(((G001904615:0.0204979796,G000316605:0.0315554157)N4317:0.0361020103,(G000485815:0.0374635056,(G001693255:0.0058324904,((G000019485:0.0020333733,G001693295:0.0010799363)N5447:0.0052445895,G001521855:0.0043925786000000005,(G000715475:0.0012719477,G001693275:0.0069921223)N5886:0.0034782530999999998)N5046:0.0081269406)N4674:0.01878594)N4318:0.0222149829)N3967:0.1033832357,((G000317575:0.0660087746,(G000332055:0.0934896375,(G000332195:0.0878092884,G000756305:0.073879574)N5047:0.0252403882)N4675:0.0211767014)N4319:0.046606161,(G000332035:0.1254530866,(((G001747005:0.0284046309,G000317655:0.0189048698)N5449:0.0546664916,(G000317675:0.0652947629,(G001548115:0.0278837196,G000332235:0.0289890109)N5887:0.0297121393)N5450:0.0236437368)N5048:0.0793232222,((G000478825:0.0131607853,(G000284215:2.5846e-06,G000009725:7.6309e-06,G000340785:7.6309e-06,G000284455:7.8421e-06,G000284135:8.8421e-06,G000270265:1.09384e-05,G001318385:1.09384e-05)N5888:0.0187613795)N5451:0.1220848921,((G001904635:0.0143065612,G000317025:0.0143686874)N5889:0.0835229357,(((G000021805:0.0533392461,G000829235:0.1084300678)N6749:0.0184715576,((G000737945:0.0345031947,G000025125:0.0405858679)N7172:0.1658067516,((G000169335:0.01681893,(G000017845:2.5846e-06,G000231425:2.5846e-06)N7962:0.0128881595)N7565:0.0220723335,((G001039615:0.0152508798,(G000167195:0.0092506722,G001039555:0.0072239365)N8346:0.0022211405)N7963:0.0064094945,(G001039635:0.0076926038,(G000235665:0.0015769219,G001050835:0.0097300217)N8347:0.0019526471)N7964:0.0037245362)N7566:0.0473089467)N7173:0.0255388173)N6750:0.0285648971)N6324:0.0301144537,((G000147335:0.0480961762,G000021825:0.0531037593)N6751:0.0444677522,(((G000787675:0.0095907103,(G000312165:0.0033724886,(G001578075:0.0045865867,(G000010625:0.0014975286,G000312265:0.0062518026)N8686:0.001110682)N8348:0.0019749975)N7965:0.003121366)N7567:0.000514123,((G000297435:0.0068795535,G000312725:0.0062422024)N7966:0.0024013303,(G000312285:0.0040067078,(G000981785:0.0010998816,G001704955:0.0022580801)N8349:0.0066673731)N7967:0.0042445443)N7568:0.0043595517)N7174:0.0005281488,((G000312185:0.0091970458,G001264245:0.0098514311)N7569:0.001898871,(G000332585:0.0072521878,((G000312245:0.002978075,G001885655:0.0002303924)N8350:0.008506087,((G000330925:0.0073013526,G001725075:0.0023249112)N8687:0.0058625439,(G000312205:0.0034829041,G001706385:0.014501997499999999,(G000307995:0.0045275369,G000599945:0.004890158)N9226:0.0017342834)N8688:0.0004808795)N8351:0.0003237991)N7968:0.0014173928)N7570:0.0047385924)N7175:0.0022501955)N6752:0.0941006619)N6325:0.020330445)N5890:0.0058676161)N5452:0.0105802295)N5049:0.0153770243)N4676:0.0066177827)N4320:0.0141195417)N3968:0.0127963491)N3618:0.0078141422)N3279:0.0135461045)N2942:0.0107913471)N2638:0.0260193874,((G001746915:0.0845363939,G001890975:0.1089011504)N2943:0.0379897593,(((G000332335:0.0953687777,(G001276715:0.1068042894,G000317105:0.0884118385)N3969:0.0252634414)N3619:0.0232918132,(((G000214075:0.0154822561,G000317475:0.0201701549)N4321:0.0636294835,(G001698425:0.0426942588,(G000332155:2.3374e-06,G000180455:0.0025732798)N4677:0.0352633552)N4322:0.0418276825)N3970:0.0434599031,((G000987385:0.1345743053,G000014265:0.0460181088)N4323:0.094993035,((G900010725:0.0272815855,(G001873365:0.024454417,(G000710505:0.0252051561,G900009135:0.0174074876)N5453:0.0054799113)N5050:0.0205688933)N4678:0.0653252387,(G000478195:0.0979232191,((G001611905:0.0067207144,(G000175415:0.0007273888,G000210375:0.0025774033)N5891:0.0024055278)N5454:0.0107089918,((G000973065:0.0031389324,G000176895:0.0029022351)N5892:0.0005838429,(G000173555:0.0149678311,(G000974245:0.0021246925,G000307915:0.0028362617)N6326:0.0003962721)N5893:0.0047337682)N5455:0.0105303322)N5051:0.0793729905)N4679:0.0218048576)N4324:0.0309933924)N3971:0.0275910231)N3620:0.0177221359)N3280:0.0164203187,(G000317145:0.1996110424,((G000317495:0.1035620766,((G000155555:0.0954420053,G000317515:0.0797247279)N4680:0.0161740865,(G001854205:0.0149718924,(G001767235:0.0076915219,G001942495:0.0178898188)N5052:0.0040077414)N4681:0.1039647573)N4325:0.0240469824)N3972:0.0124602957,(G001904725:0.1023206134,(((G000332075:0.0528286985,G000952155:0.0477371075)N5053:0.0561413324,(G000317125:0.0855463146,(G001904655:0.0194684916,G000317555:0.0087640906)N5456:0.051444124)N5054:0.0190913929)N4682:0.0185559497,((((G000734895:0.0645847367,(G000317435:0.076835555,G000331305:0.0561861354)N6327:0.0254803555)N5894:0.0135178613,(G000316665:0.0989474335,(G000613065:0.0501366473,(G000350105:0.0103393739,G000350125:0.0930252004)N6753:0.101628729)N6328:0.0598761092)N5895:0.0135884699)N5457:0.0084314221,(((G000346485:0.0316010762,G000760695:0.0223634188)N6329:0.0379125469,(G000828085:0.0558761526,(G000315565:0.0357202203,(G000817735:0.1071809635,G000828075:0.0331660292)N7176:0.0145717162)N6754:0.0065726431)N6330:0.0288640658)N5896:0.0131447942,((G000332255:0.0647400019,(G000317265:0.0033088648,G000317285:0.0010268762)N6755:0.0325165652)N6331:0.019244002,(G000517105:0.0401330735,((G000317205:0.0134868157,(G000317225:0.0068699875,(G001548455:0.0037957719,G001904645:0.0049400416)N7969:0.0038736572)N7571:0.0198536539)N7177:0.0139326874,((G000447295:0.011572556,G001275395:0.0091299367)N7572:0.0098908371,(G000317245:0.0139821954,(G000315585:0.0073506344,G000934435:0.0668859123)N7970:0.0174856505)N7573:0.0071818978)N7178:0.0142241587)N6756:0.0181843495)N6332:0.0085054666)N5897:0.0191002958)N5458:0.0111884247)N5055:0.00727639,(((G000316625:0.0199987439,G001298445:0.0366981924)N5898:0.0328741396,(G000316645:0.041752845,(G001548375:0.0388378521,(G000009705:0.014900741,(G000204075:0.0069149217,G001672205:0.0017933631)N7179:0.0099092624)N6757:0.0272580278)N6333:0.0247360728)N5899:0.013341103)N5459:0.0113362405,(((G000340565:0.0737699987,(G001904715:0.0295502871,G000020025:0.0341414059)N6758:0.0262374716)N6334:0.0127543736,(G000300115:0.0381377433,(G000332295:0.0415133443,G000316575:0.0314995281)N6759:0.0213493673)N6335:0.0153087117)N5900:0.0019851588,(G000317535:0.0406922474,(((G001858025:0.0162389866,G000332135:0.0139132733)N7180:0.0183240729,(G000426925:0.0319995102,(G000521175:0.0176461749,G000312705:0.0247671568)N7574:0.0163219912)N7181:0.0355359879)N6760:0.0070484132,((G000196515:0.0335713058,G001586785:0.0376071416)N7182:0.0093757039,((G000175855:0.0171698284,(G001586755:0.0057598165,G001858125:0.006566084)N7971:0.0061057062)N7575:0.0092333258,(G001432185:0.005717166,(G001858115:0.0066471538,(G000175835:0.0029451432,G001676585:0.0012527645)N8352:0.0010043775)N7972:0.0070009338)N7576:0.0141095267)N7183:0.0791446196)N6761:0.0084113539)N6336:0.0209890692)N5901:0.0194323236)N5460:0.0071244147)N5056:0.0202150221)N4683:0.0460514679)N4326:0.0203319809)N3973:0.0165081217)N3621:0.0071198273)N3281:0.009973314)N2944:0.0099606868)N2639:0.0124114702)N2348:0.0076197)N2051:0.0188534076)N1776:0.0084767575)N1528:0.0112823065)N1300:0.0132395275)N1095:0.0101158042)N912:0.0214877557)N734:0.0214371117)N574:0.0400405224)N317:0.0555477145)N224:0.1466823061)N146:0.0481132691)N96:0.0408528858,G001724515:0.6327474494,(((((G000183745:0.1803700299,G000195335:0.0952250981)N737:0.0488351373,((G000092125:0.0925589667,((G000373205:0.030242163,G000430045:0.0351295997)N1307:0.0556917573,(G000423425:0.0504569895,(G000376665:0.0325152228,G000620065:0.0352671526)N1539:0.0250907942)N1308:0.065705157)N1101:0.0292576558)N917:0.0810542375,(G000771745:0.0625472372,(G000309885:0.0495209114,((G001399775:0.0491240715,(G000091545:0.051684195,G000421625:0.0460670222)N1789:0.0103151687)N1540:0.0098601674,(G001880325:0.0475519249,(G000376265:0.0311866827,(G000745065:0.0270993243,(G000744885:0.0398014321,(G000187005:0.0144618566,G000423905:0.0128999788)N2648:0.0194632351)N2359:0.0151165077)N2062:0.0092590476)N1790:0.0126982601)N1541:0.0091047314)N1309:0.0173486906)N1102:0.0435893926)N918:0.0956364412)N738:0.0317163381)N577:0.1079720701,(G000092425:0.2563560258,(G000745915:0.166960263,((G000317835:0.0827411243,G000519345:0.1190641195)N1103:0.0426756113,(G000190555:0.1652183025,((G000482805:0.0585157481,(G000381345:0.0430544726,(G000599865:0.0359286071,(G000196275:0.0299456603,G000745175:0.043256406)N2360:0.0119028741)N2063:0.0074716953)N1791:0.0138966163)N1542:0.0198181211,((G000252445:0.0634505821,(G000008565:0.0321606841,G000478785:0.0283781318)N2064:0.0526599435)N1792:0.0239459451,(G001644565:0.0795719608,((G000430865:0.0788454998,G000020685:0.0554804326)N2361:0.0181042412,((G000800395:0.0222533717,(G000701405:0.0233511907,G000701425:0.0307099139)N2955:0.0153829945)N2649:0.0555463317,(G001413985:0.1006320101,(G001507665:0.0142800503,G001007995:0.0176265681)N2956:0.0286551768)N2650:0.0220920581)N2362:0.015326836)N2065:0.0091196375)N1793:0.005268228)N1543:0.0115006288)N1310:0.0348659874)N1104:0.0660631644)N919:0.0467498022)N739:0.1149686097)N578:0.035838619)N433:0.2045532903,(((G001805475:0.4125890339,(G001767735:0.2780867599,G001767595:0.243535753)N920:0.154679866)N740:0.0612405281,((G001767755:0.0885865498,(G001768645:0.0088736964,G001767605:0.0136373665)N1105:0.023640231)N921:0.3233446329,(G001767575:0.2687200354,(G002011575:0.0531487586,(G002010555:0.0546329082,G002011565:0.0484829493)N1311:0.0481182269)N1106:0.2478266206)N922:0.0363849374)N741:0.0483486456)N579:0.048542157,((G001766895:0.3113874108,G001767615:0.3028816585)N742:0.2149091675,((G001950395:0.2549538605,(((G000296445:0.1156027736,(G000162875:0.1391644827,G000023885:0.1647623629)N1794:0.0351795372)N1544:0.0722662852,(((G000434775:0.1071288995,(G000435475:0.0938005512,(G000436075:0.0220711143,G001915265:0.0302435608)N2651:0.0653915226)N2363:0.0376426307)N2066:0.0861395571,((G001486445:0.1153754747,G000023845:0.114727848)N2364:0.0280449651,(G001643775:0.0034262655,G900110565:0.0020059648)N2365:0.1119631164)N2067:0.063293037)N1795:0.0232506128,((G001552935:0.2120395421,G000814825:0.0956216188)N2068:0.0786259588,((G000478885:0.0489471293,(G000403355:0.0430119498,G000422625:0.0573006641)N2652:0.0238176155)N2366:0.1141424696,(G000236865:0.1141038432,(G000270285:0.0660114475,(G000210055:0.1021283835,G000024265:0.0509642677)N2957:0.0151060723)N2653:0.0569984576)N2367:0.026316002)N2069:0.0208617695)N1796:0.0267994499)N1545:0.0480787858)N1312:0.0808906729,(((G000195315:0.1638331851,(G000321165:0.0587642287,G000311845:0.0699302258)N2070:0.0515709557)N1797:0.0145497985,((G000225705:0.0721259838,(G000156175:0.0370240012,G000156215:0.0574737567)N2368:0.0493894733)N2071:0.0359775948,(G000821265:0.0935719419,(G001404695:0.0182315185,(G000434535:0.0201581145,(G000169035:0.0087788859,G001405375:0.0138520928)N2958:0.0101423074)N2654:0.0073888134)N2369:0.085664397)N2072:0.0342823658)N1798:0.0206501122)N1546:0.0629323395,(G900143685:0.1383671875,((G001552785:0.110963345,(G000483125:0.0513028871,((G000364325:0.0053997565,G000468815:0.0013139859)N2959:0.0011845226,(G900105895:0.003404362,G001437015:2.1286e-06)N2960:0.0012791674)N2655:0.0407185472)N2370:0.0437613037)N2073:0.0899164573,(((G000752675:0.019463248,G001494635:0.0181246551)N2656:0.0894664706,((G000024225:0.0108186162,(G000758945:0.0060332125,G000564995:0.0048949722,G000565075:0.0154059983)N3294:0.010751653)N2961:0.0720887611,(G000411555:0.0422195727,(G001813205:0.0040763373,(G001438885:2.5846e-06,G000174015:2.5846e-06)N3636:0.0111038919)N3295:0.0412745413)N2962:0.0444857264)N2657:0.0946091443)N2371:0.0270827671,(G000468855:0.1659776095,((G000179715:0.1273367999,(G001562845:0.001134026,(G001049775:0.0159468938,(G000178335:0.004280589,G000159235:2.5846e-06)N3989:0.0046644564)N3637:0.0019674511)N3296:0.0962387509)N2963:0.1412165043,(((G000233535:0.0666361002,G900155635:0.0921774063)N3638:0.0316226323,(G001457795:0.0975310415,G000468755:0.1221824655)N3639:0.0341106081)N3297:0.0157588997,((G900108495:0.0040759317,G900111255:0.01334351)N3640:0.1067736284,(G000524335:0.0055831352,(G000143845:0.002895988,G001437585:0.0020531081)N3990:0.0092855857)N3641:0.0744693241)N3298:0.0212747117)N2964:0.0246239874)N2658:0.0155898026)N2372:0.0174567622)N2074:0.030066249)N1799:0.0563810363)N1547:0.0488424776)N1313:0.1256603077)N1107:0.1406416495)N923:0.1035519338,(((G000014185:0.0890836431,(G000661895:0.116252179,G001029505:0.1459094752)N1548:0.0342068938)N1314:0.2522565341,(G900108055:0.2323837696,((G000025265:0.1583585676,(G000423665:0.1035952119,G000425945:0.0916044784)N2075:0.0857506891)N1800:0.0263837169,((G000688095:0.0646404467,G000424625:0.0798995871)N2076:0.098066126,(G000240225:0.0888153955,(G000519325:0.0878055572,G000420025:0.0637213687)N2373:0.0540354156)N2077:0.1574018024)N1801:0.0246689721)N1549:0.0737199699)N1315:0.1464737111)N1108:0.0491944023,G000384495:0.8064420915,(((G001311945:0.318801928,((G001443565:0.0073392608,G000949295:0.0098830799)N2374:0.2567586686,(G900128965:0.2418146584,(G000023265:0.1945795539,(G000949255:0.0008110483,G000745905:0.0009842762)N2965:0.1836781032)N2659:0.106869315)N2375:0.0598861081)N2078:0.0615813393)N1802:0.0605099924,(G001023575:0.2787136239,((G000817105:0.2884271805,((G000455525:0.2173959525,G001025035:0.1925425448)N2966:0.0729705216,(G000817095:0.2927674736,(G000817115:0.1586263795,G000817085:0.1532927343)N3299:0.0941975946)N2967:0.049763117)N2660:0.0163800434)N2376:0.0410120821,((G001510385:0.1551007298,(G000348785:0.0834183148,G000350145:0.0914157196)N2968:0.1072528183)N2661:0.0494417408,(G001510335:0.2077120264,(G001437825:0.1760198768,(G001439005:0.0168894823,G001438985:0.0410384061)N3300:0.1258573292)N2969:0.075124995)N2662:0.0337356157)N2377:0.1055976107)N2079:0.0472238763)N1803:0.035204596)N1550:0.0872729907,(G000969705:0.3386138937,((G000428345:0.2967168447,(((G000372185:0.0696790589,G000384535:0.122388109)N2970:0.0669284653,((G000378885:0.0167809432,(G000372025:0.0602209818,G000372265:0.1107747699)N3642:0.0414526947)N3301:0.0443534708,(G000438965:0.0914329554,(G001438925:0.0163866708,G001437635:0.0261758044)N3643:0.0277013639)N3302:0.0393465728)N2971:0.0376465116)N2663:0.0492263637,((G001439355:0.052792051,(G001437845:0.0108456701,G001439035:0.0216279561)N3644:0.030988514699999997,(G001437695:0.0324808221,(G001437665:0.0264637973,(G001438315:0.0475468275,G001439025:0.0225084521)N4338:0.0175637348)N3991:0.0001463674)N3645:0.0249861843)N2972:0.1492718229,(G000485495:0.1546618564,((G001439085:0.0288864596,(G001437755:0.0082694809,((G001439225:0.0211367373,G001437855:0.0215717247)N4693:0.0031618775,(G001438395:0.0117280501,G001437905:0.0300583789)N4694:0.0032816723)N4339:0.0261785173)N3992:0.0038267907)N3646:0.0679698444,((G000378865:0.0578903339,G000378925:0.1129100507)N3993:0.0121656868,(G000754505:0.1109585298,(G000383815:0.0737302153,(G000294575:0.0128119197,G000378905:0.0487836437)N4695:0.0335436559)N4340:0.0185096537)N3994:0.0047192704)N3647:0.0110738575)N3304:0.078227763)N2973:0.027802946)N2664:0.024175699)N2378:0.1023283755)N2080:0.0795794784,(((G000177615:0.1048692518,((G000166135:0.046093503,G000235425:0.044703492)N3305:0.071591043,((G000058485:0.0471248346,G000013345:0.0676051831)N3648:0.0466459577,(G000373365:0.032779876,(G000374165:0.0262552755,G001854655:0.0112791741)N3995:0.0433252633)N3649:0.0567780171)N3306:0.0145672794)N2974:0.0373873441)N2665:0.1521030549,((((G000421445:0.1305596688,G900129455:0.1235278764)N3650:0.0690952119,(((G001424485:0.0295479597,G001424455:0.0266228833)N4341:0.0491526288,(G000306785:0.0429345647,G000761485:0.0497545774)N4342:0.0291228509)N3996:0.0198827785,((G000701365:0.0657773702,G000025345:0.0664195982)N4343:0.0149959226,((G000620185:0.0535122059,G000702465:0.0437228189)N4696:0.0343065976,(G000582785:0.0624463614,G000284015:0.0543751582)N4697:0.0144174782)N4344:0.0155416207)N3997:0.0178473165)N3651:0.1184173438)N3307:0.0322588503,(G000585375:0.1485788653,((G000024545:0.1365254808,(G000527155:0.1415880321,(G000719515:0.0548999072,(G000427885:0.0344439315,G000482705:0.0353975933)N5064:0.033506636)N4698:0.0536544465)N4345:0.0766609269)N3998:0.0815388443,(G000720965:0.158030991,(G000379825:0.1403106105,(G000716715:0.1271666901,((G000428945:0.0924461574,G000379685:0.1074035832)N5469:0.0487490798,(((G000297395:0.0532928843,(G000145235:0.0474663822,G000876225:0.0398872381)N6764:0.0075799253)N6340:0.0074710453,((G000204155:0.0251784912,G900109115:0.0292162184)N6765:0.0216615385,(G000016425:0.0377346609,G000018265:0.0234150596)N6766:0.0508841679)N6341:0.0112258069)N5907:0.0528103092,(G000717135:0.1173526377,((G000494755:0.0428258779,(G000389965:0.0742761006,G001884705:0.0675436932)N7185:0.0130763237)N6767:0.0201761664,(G000379645:0.0621691052,(G000237145:0.0450765336,(G000962825:0.0528287041,(G000284295:0.0445740197,G000785985:0.0468022277)N7973:0.0052896531)N7577:0.01294681)N7186:0.0246401035)N6768:0.0167224006)N6342:0.0423931683)N5908:0.0236371817)N5470:0.0223475832)N5065:0.0153903537)N4699:0.0277913121)N4346:0.0230390607)N3999:0.0119136515)N3652:0.0425758699)N3308:0.0397722002)N2975:0.0138626712,((G000024365:0.1048519224,G000426645:0.1352386718)N3309:0.0891815334,(((G000379625:0.1966249166,((G000429025:0.087480463,G000620785:0.0938363832)N4700:0.0531134114,((G000423625:0.0940948723,G000196675:0.0838736886)N5066:0.0213966648,(G000717175:0.0709621544,(G001420995:0.0400407994,G001902615:0.0344471227)N5471:0.0998199562)N5067:0.0171900038)N4701:0.0415856281)N4347:0.0255440888)N4000:0.0250473331,((G000718005:0.1155806604,((G000062885:0.0709696251,(G000194155:0.0757289088,G000497205:0.0844743504)N5472:0.0136762851)N5068:0.0242354072,(G000763095:0.041449288,(G000384035:0.0439303634,G000371785:0.0426962636)N5473:0.0280899697)N5069:0.0862287197)N4702:0.0636661323)N4348:0.0154932943,((G900129375:0.092493386,G000720955:0.1009579898)N4703:0.0236965715,(((G001302585:0.1016001178,(G001921215:0.1095485222,(G900104505:0.0635509213,(G000564855:0.0859990058,(G000374445:0.0467804,G000482865:0.0540640056)N7187:0.0291887774)N6769:0.014565884)N6343:0.0369104899)N5909:0.0217741222)N5474:0.0293883136,(G000715825:0.1165712308,((G000568255:0.0966735393,G000525635:0.055987053)N6344:0.0505497732,((G000023245:0.0669236367,(G000328705:0.050520361,(G000716755:0.0485565134,G000716595:0.0485028425)N7578:0.0148066793)N7188:0.0123597956)N6770:0.0203720231,(G000715895:0.104634582,(G001701025:0.0340918208,(G000974445:0.036457699,G000719115:0.0314574197)N7579:0.0116082674)N7189:0.0522807087)N6771:0.015110259)N6345:0.0367271932)N5910:0.012192875)N5475:0.0115034157)N5070:0.0135022147,(G000379465:0.1614197273,((G000504245:0.1203902998,(G000427905:0.0350691612,G000427825:0.0239699186)N6346:0.0609230817)N5911:0.0462084228,(((G000519205:0.0824727576,G000739085:0.0608085297)N6772:0.0207368291,(G000384315:0.059778479,(G000732925:0.0498536776,(G000196835:0.0603479926,(G000383915:0.0347379913,G000717335:0.0284214086)N7974:0.0307020856)N7580:0.0124394357)N7190:0.0358647964)N6773:0.024259681)N6347:0.0180105608,(G900115565:0.0704047678,(G000719975:0.084730388,(G000244955:0.0690463081,((G000383795:0.0453986083,G000231035:0.0594347402)N7975:0.0424996314,(G000527075:0.0461304091,(G000023865:0.0594317136,(G000231055:0.0330966397,(G000258175:0.0569637997,(G000243395:0.0210910595,G000244975:0.021650447)N9227:0.007397942)N8968:0.0049403115)N8689:0.0111594993)N8353:0.0157393397)N7976:0.0193982241)N7581:0.0248388412)N7191:0.0159923633)N6774:0.0261464816)N6348:0.0212066943)N5912:0.0220873942)N5476:0.031797615)N5071:0.0190724285)N4704:0.0129351152)N4349:0.0152979747)N4001:0.0369825368)N3653:0.0333277898,(((G000349585:0.0441214321,(G001630765:0.0393275261,G000226215:0.064765735)N4705:0.0162721528)N4350:0.1355871597,((G001281505:0.0022664041,G001293125:0.0021656262)N4706:0.227067312,((G000372445:0.1446322203,(G000427865:0.1445854052,((G000173655:0.0423014538,G001274895:0.0458470926)N6349:0.061610655,(G000758965:0.0287246868,(G001552415:0.0202668585,G001056295:0.0408291137)N6775:0.0110885023)N6350:0.0433832767)N5913:0.020290744)N5477:0.0312220661)N5072:0.0339484411,((G000023145:0.1500241326,(((G001054945:0.0771575757,G000069945:0.1035673588)N6776:0.0182820703,(G000177535:0.0853923725,(G000525655:0.0623864484,G000006605:0.0868463976)N7192:0.0188121747)N6777:0.0130644902)N6351:0.0375326758,(G000183325:0.0888930995,(G000626675:0.0682846805,(G000213935:0.0596428022,(G000418365:0.0428823571,G000179395:0.0470024166)N7582:0.0298944603)N7193:0.0248081998)N6778:0.0514801142)N6352:0.0208500104)N5914:0.0450095576)N5478:0.0248317086,((G000411375:0.036007763,G000156595:0.0403909724)N5915:0.1476515691,((G000372385:0.139260865,(G001021025:0.1248461783,(G000590555:0.1230234511,(G000428805:0.0881637171,G000318135:0.0786013397)N7583:0.0287793151)N7194:0.0159123914)N6779:0.0106453857)N6353:0.0113682641,(((G000011305:0.0629317389,(G001277995:0.0416216915,(G000344785:0.0043366684,G000420585:0.0046330049)N7977:0.0383305719)N7584:0.0322003397)N7195:0.0667185114,(((G000379705:0.1113558225,G001044175:0.1330697902)N7978:0.0474399901,(G000296405:0.1648541684,(G000732945:0.1343594675,(G001412105:0.0327361117,G000375365:0.0292816719)N8690:0.0615346386)N8354:0.0186483337)N7979:0.0140137911)N7585:0.0343307782,((G000341345:0.0945722044,(G001021045:0.0624658496,(G000835165:0.0583676848,G000819445:0.0543194514)N8691:0.0321724858)N8355:0.0185714354)N7980:0.0277571247,(((G000466825:0.018355006,((G000477935:4.80416e-05,G000477955:2.5846e-06)N9228:0.0135299053,(G001665955:0.0107236303,G000688415:0.0069091859)N9229:0.0040690809)N8969:0.0021253647)N8692:0.1323503446,(G000420605:0.1351176317,((G001941345:0.0289333094,G000550785:0.0384792168)N9230:0.0800215974,(G000980815:0.0720224389,((G000159115:0.0509817094,G001054195:0.0373595977)N9631:0.0350806101,(G001586215:0.0620343434,(G000022905:0.0190521811,(G000833575:0.0211735317,G000805675:0.0366607107)N9908:0.0094591137)N9785:0.041015165)N9632:0.0251331896)N9445:0.0192057937)N9231:0.0194991274)N8970:0.0198729459)N8693:0.0164716061)N8356:0.0306078743,((G000442645:0.1136777544,(G000767055:0.0823208162,G001021065:0.102847709)N8971:0.0302536117)N8694:0.0184888246,((G000379425:0.0723831396,G000373805:0.0633564626)N8972:0.0417226653,((G000759055:0.0477111641,G000143825:0.0596649394)N9232:0.0485450116,((G000159635:0.0738923639,(G000372085:0.0689125554,G000312345:0.0651500646)N9633:0.0136619627)N9446:0.0146498381,(G000739455:0.0735589386,(G001263755:0.0745163684,(G000577555:0.0545889238,(G000747315:0.041467734,G001639025:0.0300626958)N9909:0.0095096143)N9786:0.0334223691)N9634:0.0124252368)N9447:0.0265334248)N9233:0.0216996658)N8973:0.0358399382)N8695:0.0305669919)N8357:0.022444814)N7981:0.0134395092)N7586:0.0158452294)N7196:0.0140287274)N6780:0.0148779712,((G000175375:0.0877980754,G001020985:0.0798721637)N7197:0.0441547729,((G000980835:0.1003144484,G000550805:0.0708284935)N7587:0.0157052832,(((G001876195:0.0069907204,(G001876255:0.0052474767,(G001876175:0.0001902504,G001876005:0.0032850521999999997,(G001876035:2.1063e-06,G001875875:0.0025497819)N9448:0.0034142432)N8974:0.0001317205)N8696:0.004379792)N8358:0.0009838419,(G001457455:0.0068705929,(G001876085:0.0020481108,(G001875845:2.3932e-06,G001876055:0.0056615404)N9235:0.0012191921,G001875905:0.0040515155,(G001876115:2.5702e-06,G001876095:0.0060280166)N9449:0.0070286175)N8697:0.0063967825)N8359:0.0012414597)N7982:0.0693752317,(((G001922265:0.0053884819,G001969175:0.0100780692)N8698:0.001096719,(G001866985:9.47551e-05,(G001867045:4.71526e-05,(G000259155:2.5846e-06,G001867005:2.5846e-06)N9237:2.5467e-06)N8976:2.9617e-06)N8699:0.0012884067)N8360:0.0026213329,((G000265545:0.0021212309,G001889145:0.000319488)N8700:0.001158606,(G001047215:0.0021838935,((G001481755:2.5846e-06,G001653295:0.0004702458)N9238:0.009358378,(((G001456175:4.75804e-05,G001989595:0.0032290096000000003,G001447295:0.0089968696)N9635:2.2859e-06,G001969465:0.0043555446000000005,(G001969485:0.0006766214,G001942005:0.0035298157)N9788:0.0139019546)N9450:0.0010262164,((G000258385:0.0008967717,((G000221625:0.0002257728,(G000144675:0.0001785596,G000227175:5.95188e-05)N10017:4.74631e-05)N9910:5.91877e-05,(G001719645:0.0033354062,G000255935:0.0013376942,((G001026945:0.0031133598,G000152065:2.6733e-06)N10190:2.0748e-06,(G001865765:0.0001934152,G001481675:5.22241e-05,G000972805:0.0058497763)N10191:0.0030902019)N10110:4.9230299999999995e-05)N9911:2.5444e-06)N9789:4.67046e-05)N9637:9.38001e-05,((G001298505:0.0037246471,(G001653315:2.6663e-06,G001975165:0.0005268874)N9912:2.8916e-06)N9790:0.0032416439,(G000241855:0.0003330779,((G000730445:0.0027334784,(G000730405:0.0063263728,G000730365:2.6475e-06)N10111:0.0004233261)N10019:0.0034153417,(G001481715:0.0031657729,G000143705:9.56131e-05)N10112:9.71431e-05,(G001663495:0.0035414385,G001017615:0.0001451742,(G002009415:4.74042e-05,(G001433475:0.0064764048,(G000814865:4.7506e-05,G001682255:9.76191e-05,G000144935:4.6852000000000005e-06)N10379:2.6065e-06)N10317:2.5104e-06)N10256:4.6715999999999995e-06)N10113:0.0001435567)N9913:2.0413e-06)N9791:2.0145e-06)N9638:4.73725e-05)N9451:4.73477e-05)N9239:0.0039747788)N8977:0.0035709906)N8701:0.0001010574)N8361:0.008043879)N7983:0.0620881147)N7588:0.0297620837)N7198:0.017920771)N6781:0.0282242609)N6354:0.0211365841)N5916:0.0206974498)N5479:0.0340639739)N5073:0.0213199098)N4707:0.0678355505)N4351:0.0390066612)N4002:0.0441311393,((G000092825:0.0464946237,G000185725:0.0489753697)N4352:0.2049758243,(((G001632805:0.0250908567,G000069185:0.0296063992)N5074:0.0756290621,((((G000214155:0.037970587,G000240505:0.0242269758)N6355:0.0074943163,(G000972925:0.0497121292,(G000970885:0.034918112,(G001021505:0.0183790074,G001673105:0.0091383833)N7199:0.0040634078)N6782:0.003810442)N6356:0.0117957648)N5917:0.052706878,((G000759695:0.0427121661,(G001881585:0.0118877499,G000257745:0.0133738352)N6783:0.0369984393)N6357:0.0247557739,(((G001584765:0.0382625861,(G000526915:0.0419038497,G000689255:0.0091033773)N7589:0.0163190635)N7200:0.0228829822,((G000164135:0.0302258305,G001021495:0.027052381)N7590:0.0164970102,(G000007865:0.033502756,(G000277125:0.0243596831,G000222105:0.0320694555)N7984:0.0080006756)N7591:0.0122013219)N7201:0.0172564136)N6784:0.011707315,((G000340435:0.013372233,(G000195855:0.0198350745,G000975265:0.0310697243)N7592:0.0583738546)N7202:0.0325263399,((G001417955:0.02730554,G000613245:0.045278649)N7593:0.0375521796,(G000195835:0.0631047536,(G000723425:0.0496058338,G000157895:0.0560225591)N7985:0.0156753219)N7594:0.0112330793)N7203:0.0066356084)N6785:0.009948457)N6358:0.0197409292)N5918:0.0208011493)N5480:0.0443922704,((G001494595:0.0448488719,(G000230935:0.036207396,(G001021385:0.0340020017,G000559085:0.0326338063)N6786:0.0083122969)N6359:0.0259210912)N5919:0.0326528719,((((G001426545:0.0607184486,G000620625:0.0512727749)N7204:0.0216239925,(G001291445:0.0774147396,(G000613185:0.0442074691,(G001428895:0.0400870903,G000317305:0.0439372864)N7986:0.025793862)N7595:0.0130033175)N7205:0.014481728)N6787:0.0106717446,(G000015005:0.0649966317,((G001307545:0.024940622,(G000805385:0.027042071,G000455325:0.0210241124)N7987:0.0124676985)N7596:0.0250374781,(G000612825:0.0326919607,(G000373905:0.0535279081,G001570425:0.022800178)N7988:0.0194363473)N7597:0.0133855406)N7206:0.0079386755)N6788:0.0227233308)N6360:0.0104148198,((G000234585:0.0813841551,((G000328565:0.056123609,G000230895:0.0554099617)N7598:0.016395924,(G000379865:0.0690292801,(G001005175:0.0611736985,(G001583415:0.0649880671,(G001499855:0.0294515383,G001499915:0.0302989302)N8702:0.0249259411)N8362:0.0074139726)N7989:0.0060799957)N7599:0.0070577439)N7207:0.0068255598)N6789:0.0120828293,(G000015405:0.0733436167,((G000266905:0.0438212359,(G001044245:0.0318361158,G001044235:0.0309467141)N7990:0.0150284791)N7600:0.0094722696,((G000015305:0.0342115239,G001655245:0.0327322447)N7991:0.0070536155,(G001049355:0.0481902814,(G000184435:0.0381665122,G000455165:0.0395496484)N8363:0.0114896412)N7992:0.0085588798)N7601:0.0166854386)N7208:0.0243038807)N6790:0.0065154756)N6361:0.0117617324)N5920:0.0148779603)N5481:0.0206270824)N5075:0.0368700943)N4708:0.0586415903,(((G000092225:0.0318347097,G000312385:0.0365621469)N5482:0.1079959125,((G000380485:0.1020138129,(G000964005:0.0899782282,(G001598915:0.0412148616,G000383535:0.0590338886)N6791:0.032869307)N6362:0.0198903149)N5921:0.0129763114,((G000241265:0.0982394968,(G000333015:0.0853074117,(G000344135:0.066868947,(G000423025:0.0607597296,(G000333035:0.037952664,G000192435:0.0338466436)N7993:0.0214084829)N7602:0.0264249082)N7209:0.0164684423)N6792:0.038706119)N6363:0.0260169904,(G000241305:0.0874391113,(G000241345:0.0891754624,(G000334455:0.0709565449,(((G000248055:0.0291819178,G000332975:0.0273515787)N8364:0.0484596017,(G001485495:0.0421533695,G000247715:0.0451705192)N8365:0.0183922567)N7994:0.0124877971,(G000298195:0.0795010202,(G000024785:0.0590183448,(G001698225:0.0423352131,(G000344155:0.0372068279,G000332995:0.0287236191)N8978:0.0096455379)N8703:0.0195405945)N8366:0.0218152137)N7995:0.0041428864)N7603:0.0108006665)N7210:0.0102388208)N6793:0.0138021541)N6364:0.0107726204)N5922:0.0290227907)N5483:0.0265813879)N5076:0.026649666,(G000214175:0.1552622006,(G000524475:0.150122003,(G001552615:0.135668619,(((G001426185:0.0795891302,(G000760735:0.0467135388,G001620305:0.0433689613)N7604:0.0386900528)N7211:0.0328342948,(G000389715:0.0960501036,((G000982715:0.0551246523,(G001312925:0.1041506829,G000511305:0.0329691446)N8367:0.0263330776)N7996:0.0350501991,((G000014565:0.0603730729,G000454045:0.0616201622)N8368:0.021128962,((G000196695:0.0241863865,G000738775:0.0226347452)N8704:0.0440259873,(G001894865:0.0539937634,G000341795:0.046115349)N8705:0.0214788313)N8369:0.0089241737)N7997:0.016292977)N7605:0.0131866561)N7212:0.0131939217)N6794:0.0162612683,(G000380645:0.1365646681,(G001552855:0.0991541117,(((G000308635:0.0505362273,(G001865855:0.0310546591,G000308655:0.0322372774)N8706:0.0307893555)N8370:0.0261168785,(G000381925:0.0754472011,(G000308615:0.0697255867,((G000308875:0.040463379,G000526215:0.0466219372)N9240:0.0198609318,(G000523235:0.0451591363,(G001613505:0.0250562415,G000308855:0.0303696572)N9452:0.0109373816)N9241:0.0325463001)N8979:0.0036285857)N8707:0.0085293584)N8371:0.013969913)N7998:0.0124268961,((G000284035:0.0469086923,((G000720425:0.0336553469,G000308515:0.0373391035)N8980:0.0274080749,(G000308675:0.02926879,G000308495:0.0357200091)N8981:0.0205949985)N8708:0.0144277365)N8372:0.0092419667,((G000308795:0.0438943316,(G001886715:0.0348599242,(G000308355:0.00182368,G000719275:0.0031785696)N9242:0.022593935)N8982:0.0125954799)N8709:0.0246791205,((G000308595:0.0459925174,G001182745:0.02999392)N8983:0.0238858453,((G001310275:0.0408295149,G000308695:0.0511649393)N9243:0.0302755587,(G000308835:0.0585765572,((G000308715:0.0311621732,G000250675:0.0395137727)N9639:0.0245359889,(G000482385:0.0683182471,(G000308755:0.0220493162,(G001613465:0.0252287236,G001612765:0.0260036676)N9914:0.0074655789)N9792:0.0211465912)N9640:0.0119603862)N9453:0.0044707405)N9244:0.0090006005)N8984:0.0068052224)N8710:0.0083414856)N8373:0.0045273835)N7999:0.011632966)N7606:0.0380450509)N7213:0.0172718941)N6795:0.0199300085)N6365:0.0085699916)N5923:0.0084360072)N5484:0.0063836459)N5077:0.0118209885)N4709:0.0114687217)N4353:0.0155129453)N4003:0.0191197544)N3654:0.0805320904)N3310:0.024598743)N2976:0.0439934943)N2666:0.022692661)N2379:0.0192361514,((((G000515395:0.0503613235,(G001005145:0.0402073639,G001270745:0.0270804089)N3655:0.0334353284)N3311:0.1391879797,(G000373925:0.1841310889,(((G900101785:0.137842046,(G900105065:0.1087040097,G000270245:0.1084599356)N4710:0.0398626143)N4354:0.0246910922,((G000423085:0.1544744921,G900092135:0.1706961595)N4711:0.0283885922,((G000826085:0.1551362968,G000423465:0.1361288247)N5078:0.0371744861,((G000277715:0.1383797236,(G000826065:0.1030409147,G000619965:0.127400248)N5924:0.028200299)N5485:0.0601156483,((G000421525:0.1457391947,G900163845:0.1340853753)N5925:0.0297035285,((G000426605:0.1669036635,(G000413315:0.1418088217,G000423485:0.1764085676)N6796:0.0383167563)N6366:0.0592814302,((G001441165:0.0460450488,(G000425285:0.0360064786,G000423445:0.052922912)N7214:0.0342145167)N6797:0.0485611578,(G000463665:0.1169220243,(G000367205:0.0325241405,(G000204235:0.0292223745,(G000221145:0.0378714719,(G000008345:0.0070511113,(G000145555:0.0033811405,(G000145515:0.0129034445,G000144735:0.0083109648)N8985:0.0079657287)N8711:0.0031051147)N8374:0.0235935918)N8000:0.0094854523)N7607:0.0140680139)N7215:0.0670976216)N6798:0.0431291872)N6367:0.0949222333)N5926:0.0375922639)N5486:0.018265461)N5079:0.0276485155)N4712:0.0402860508)N4355:0.0488095393)N4004:0.0719553777,((G000372465:0.0356261818,G000024345:0.033048277)N4356:0.1408269335,((G000312105:0.0911903676,((G001428805:0.0654353306,G001426485:0.0492241157)N5487:0.0402769091,(G000160775:0.0814666704,G000471045:0.0764010575)N5927:0.0605439284,(G001423365:0.0745400158,G001426755:0.0781421816)N5928:0.0376185974)N5080:0.0233576432)N4713:0.0937904205,((G000426045:0.085652355,(G001424755:0.0628012779,G000720335:0.0856373286)N5489:0.0308896132)N5081:0.0489272824,((G000426525:0.1101390662,((G001427925:0.0525573082,G001429555:0.063587261)N6368:0.0603851532,(G001428125:0.0866262843,(G001429625:0.0618533206,G000389985:0.0814494246)N6799:0.0216122553)N6369:0.0353644526)N5929:0.0130394485)N5490:0.0155886538,((G001423135:0.0818612333,(G000422805:0.1025321435,(G000620705:0.0714122409,(G000015265:0.0624126656,G000620645:0.0582588819)N7216:0.0232356623)N6800:0.0177798405)N6370:0.0181013693)N5930:0.0206105105,((G000422825:0.101281942,(G000364605:0.1071456889,G000960475:0.1113473673)N6801:0.0207001553)N6371:0.0339718219,(G000785495:0.0447210427,((G001428565:0.046642689,G001427795:0.0605006035)N7217:0.0194948196,(G001428765:0.0561319311,G000519005:0.0573810587)N7218:0.0092140314)N6802:0.0117772971)N6372:0.0639630659)N5931:0.0252274139)N5491:0.0147629252)N5082:0.0354591093)N4714:0.0555240295)N4357:0.047009681)N4005:0.017198828)N3656:0.0283603576)N3312:0.0173407255)N2977:0.0233321404,(G000015025:0.2432720301,(((G000012405:0.1226419311,(((G000341105:0.061498939,(G000341205:0.033076909,G000341185:0.0320481408)N5492:0.0344676054)N5083:0.0342253026,(G000341165:0.0725444303,(G000981225:0.0945295613,G000826685:0.0874061196)N5493:0.0220650164)N5084:0.0128435715)N4715:0.0099705555,((G000341025:0.0474158047,(G000341145:0.0255977389,G000340965:0.0289805585)N5494:0.0235689624)N5085:0.0426822578,((G001279585:0.0577937224,(G000341125:0.0399017277,G000515115:0.0828822194)N5932:0.0115044676)N5495:0.0136265363,((G000092985:0.0222545386,G000341065:0.0504751194)N5933:0.0283884769,(G000341085:0.028951103,(G000294515:0.0446322121,G000341005:0.0398620367)N6373:0.0133131483)N5934:0.0139899802)N5496:0.0069345057)N5086:0.0157188946)N4716:0.063084511)N4358:0.0374282931)N4006:0.0838194304,((G000024385:0.0804986067,(G000518265:0.0762564454,((G000374305:0.0587391694,G000381885:0.061046301)N5497:0.0287332845,(G000718255:0.0487255403,(G000468475:0.0456744384,G000425065:0.0467984306)N5935:0.0266441131)N5498:0.014853937)N5087:0.0125911697)N4717:0.0294281374)N4359:0.0487116388,((G001570525:0.0839367041,(G000092645:0.0934235029,(G001552515:0.0562165009,(G000511135:0.0406708591,G000718475:0.0356819435)N5936:0.0232351147)N5499:0.0179411848)N5088:0.0229035665)N4718:0.0174774228,(G000715975:0.1141362844,(G900100605:0.0915309561,((G001417755:0.0434567725,(G000379885:0.0490435362,G000725485:0.0470805094)N6374:0.0113139547)N5937:0.0543027634,((G000721075:0.0408305503,G000024865:0.0573680096)N6375:0.0223941697,(G001696485:0.041411211,G001653075:0.0380409645)N6376:0.0185547542)N5938:0.0297075899)N5500:0.0121567398)N5089:0.010279851)N4719:0.0086783055)N4360:0.0629399258)N4007:0.0237836061)N3657:0.0504323564,(G000384115:0.1983655914,((G000024025:0.1381638901,G000504285:0.1383304899)N4361:0.0522528963,(G000372745:0.1193143768,(((G000744815:0.0923821099,(G000744705:0.0774786458,(G000744655:0.027068886,(G000787835:0.0299658777,G000787795:0.0324161654)N6803:0.0209987024)N6377:0.0316331022)N5939:0.0308849009)N5501:0.0176706375,(G001418575:0.0761816166,((G000744785:0.0486150081,G000744225:0.0655640896)N6378:0.0233742826,((G000718025:0.0429286002,(G001625365:0.0357703936,G001888885:0.0453660268)N7219:0.015475218)N6804:0.0270791807,((G001429805:0.0578939292,G000955975:0.0529169343)N7220:0.0234366999,(G000710465:0.0669661665,(G000717715:0.0536280001,(G000269985:0.0330541247,G000696185:0.0410258649)N8001:0.0325420683)N7608:0.0101154748)N7221:0.0098774238)N6805:0.0077305724)N6379:0.0085091581)N5940:0.0363560941)N5502:0.016329871)N5090:0.0217095856,(G000380165:0.0895401861,((G000240165:0.085019023,(G000373665:0.0693744553,(G900142575:0.051886624,G000745345:0.0744134973)N6806:0.0319526966)N6380:0.0173064995)N5941:0.0076447716,((G001011035:0.1013828341,((G000993785:0.0600026246,(G000719135:0.0616261162,(G001493375:0.0528030554,G001083795:0.065493041)N8002:0.019996242)N7609:0.0198526971)N7222:0.0421674244,(G000718985:0.085236858,(G000424845:0.0806900434,((G000424825:0.061999451,(G000497405:0.0526036321,G000426325:0.0205582517)N8712:0.0347244574)N8375:0.0220394564,((G000424965:0.0356109544,(G000964305:2.1063e-06,G900090125:2.2351e-06)N8986:0.0332999356)N8713:0.0439008467,(G000381025:0.073006763,(G000721445:0.0417467637,(G000424785:0.0423987963,G001751375:0.0489445995)N9245:0.0174077461)N8987:0.0204885146)N8714:0.016460237)N8376:0.0170448323)N8003:0.0181875835)N7610:0.0089266157)N7223:0.0054428476)N6807:0.0178513003)N6381:0.0099723034,((G001418495:0.0760637557,(G000092385:0.0501858748,(G000158915:0.0574977503,(G000147815:0.0249649187,G000938975:0.0171410139)N8004:0.0261640066)N7611:0.0211095102)N7224:0.0396186899)N6808:0.0087578565,(((G000718635:0.0681485324,(G000719265:0.0385467792,(G001187435:0.0297769492,G000342125:0.0407112376)N8377:0.018554871)N8005:0.0185059806)N7612:0.0138364379,(G000717745:0.0615391044,(G000718015:0.0461271572,(G000695235:0.0415900058,(G000935125:0.0295134974,(G000717345:0.0105564359,G001729485:0.0083853186)N8988:0.0264365481)N8715:0.0062746223)N8378:0.0152474798)N8006:0.0092532813)N7613:0.017511504)N7225:0.0084141483,((((G000721265:0.0927844795,(G000497425:0.064206346,(G000818195:0.0520598584,G000718095:0.038235879)N8989:0.0168325872)N8716:0.0083356379)N8379:0.01179761,(G000429085:0.0525383912,((G000375725:0.0391400951,G001905365:0.0280470408)N8990:0.016754038,(G000010605:0.0477301944,G000717025:0.0355781163)N8991:0.0197496877)N8717:0.0173228507)N8380:0.0090589739)N8007:0.0107167574,((G000719335:0.0478903908,(G001279725:0.0304909103,(G000720455:0.0330740522,G001746425:0.0191918988)N8992:0.014659449)N8718:0.0331068891)N8381:0.0320129036,(G001279695:0.0694759699,((G001278075:0.0536417796,(G000163875:0.0093838603,G001693675:0.0026520888)N9246:0.0601575888)N8993:0.0166002833,((G001750785:0.0545689369,G001646665:0.0285578973)N9247:0.0121845769,(G000384175:0.0480174499,(G000721275:0.0343338618,(G000718595:0.0317112665,(G000830005:0.0209526198,G000253235:0.0262790897)N9793:0.0045991394)N9641:0.0053163862)N9454:0.0233321603)N9248:0.0090652533)N8994:0.0067534622)N8719:0.010382612)N8382:0.0072509179)N8008:0.0085767617)N7614:0.0110456088,((G000719955:0.0498085372,G000213055:0.0846472036)N8009:0.0189279214,(G000827005:0.0674014076,((G000373565:0.0658716489,((G000716675:0.0307905858,G000720475:0.0309823565)N9249:0.0149100865,(G001419745:0.029668551,G001418465:0.0383993303)N9250:0.0185020699)N8995:0.0105505806)N8720:0.0201345738,(((G000716805:0.0619098355,(G001418335:0.040418514,G001418655:0.0255250227)N9455:0.0157207204)N9251:0.0091662046,(G000725495:0.0452950436,(G000968255:0.0058081207,G000009765:0.0062297567)N9456:0.0433909909)N9252:0.0085586016)N8996:0.0044431934,((G001298575:0.0613578124,(G000376565:0.0481719547,G000331005:0.0547699901)N9457:0.0072770888)N9253:0.0204106771,G000204605:0.06674554,(G000317595:0.0340555232,(G001418475:0.0496976013,G000091305:0.0340033789)N9794:0.0105050198)N9642:0.0405669193,(G000819545:0.0558134476,(G000242715:0.0539890655,(G001654495:0.0446763339,(G001005085:0.0509908869,(G000725795:0.0443822723,(G000444875:0.0420510633,(G000718315:0.0473366342,(G000497445:0.0478290247,(G000802245:0.0512767091,G001511815:0.0387298325)N10429:0.0102924103)N10380:0.0041014059)N10318:0.0093210558)N10257:0.0066960411)N10193:0.0043830578)N10114:0.0051858579)N10021:0.0231265948,((G000349325:0.0423143532,(G001513975:0.0463758382,(G000225525:0.0465706059,G001509795:0.028713832)N10319:0.0083007393)N10258:0.0087441141)N10194:0.0096300783,(G001418585:0.0533820264,(G001514045:0.0462057819,(G000716215:0.0483712565,G000721105:0.0342934909)N10320:0.0118931962)N10259:0.0077699745)N10195:0.012708565)N10115:0.0204649815,(G001279985:0.0455807192,((G000158955:0.03819033,G001611795:0.0229858872)N10260:0.0280698065,((G000156435:0.0527091637,(G001419695:0.0398574707,G001418415:0.0216222722)N10381:0.0253599363)N10321:0.0202028157,(G001013905:0.0449008853,(G001660045:0.0240311347,(G000721235:0.0230294235,(G000203835:0.0078490564,G000158935:0.008257104)N10460:0.027750075)N10430:0.0079710748)N10382:0.0253733076)N10322:0.0122560509)N10261:0.0025271861)N10196:0.0036164656)N10116:0.0225209334)N9795:0.0038842103)N9643:0.0162749698)N8997:0.0087749533)N8721:0.0230426375)N8383:0.0165095921)N8010:0.0049641664)N7615:0.0100134065)N7226:0.0191342434)N6809:0.0081787212)N6382:0.0153171794)N5942:0.015214874)N5503:0.0219865233)N5091:0.0186494536)N4720:0.0374867617)N4362:0.039528514)N4008:0.0298609058)N3658:0.0139163025)N3313:0.0158575534)N2978:0.0239701786)N2667:0.0110801681,(((G000719025:0.171059725,(G000017305:0.1551243851,G900101335:0.1526649222)N3659:0.038571463)N3314:0.0223790723,(G001426435:0.1376557888,((G000023925:0.2019079307,(G000421185:0.0704671929,(G000224715:0.049674452,G000421245:0.0469254012)N4721:0.0530729005)N4363:0.0879444509)N4009:0.0509916019,(((G000426385:0.0395685296,G001189535:0.0427194843)N4722:0.1004421711,(G000298175:0.134246033,(G000429885:0.1847904171,((G001515525:0.061628801,G000298215:0.0614722384)N5943:0.0597527291,(G000826525:0.0600266513,G000247995:0.0691465458)N5944:0.0623562486)N5504:0.0165862767)N5092:0.0225165095)N4723:0.0422616316)N4364:0.0357088702,(((G001021715:0.0381049638,G000725405:0.0487156449)N5093:0.1046056935,(G001594145:0.1358761615,(G000376825:0.095696955,(G001247745:0.0450674314,G001190945:0.046406824)N5945:0.0431640874)N5505:0.0325095563)N5094:0.0210689459)N4724:0.0426617987,((G000576575:0.087407612,(G000184685:0.0739147556,(G001758225:0.0893277088,(G000576595:0.0606441077,(G001956915:0.1056752285,(G000720035:0.0290420393,(G001428505:0.0213512404,G000383675:0.0144606599)N7616:0.0102541202)N7227:0.019482466)N6810:0.0188651125)N6383:0.0150066745)N5946:0.017550675)N5506:0.0222098778)N5095:0.0722600299,((G001552435:0.127998466,(G000297495:0.0560053642,G001428305:0.0420788709)N5947:0.087063046)N5507:0.044556015,((G001050535:0.0799444815,G001046875:0.0570494306)N5948:0.075609324,((G001429685:0.0490097884,(G001428025:0.0324983233,G001427915:0.0379874624)N6811:0.0215671445)N6384:0.0648202353,(G001046855:0.1442931687,((G000367525:0.1144242905,(G000720925:0.0446409818,G001428065:0.0603417887)N7617:0.0366993225)N7228:0.0190337948,(G000768695:0.0350070336,(G000768675:0.0230793471,((G000768685:0.0358184895,G000768705:0.0307967044)N8384:0.0206636678,(G001427985:0.0337616871,G000152705:0.030380619)N8385:0.0151528182)N8011:0.0074273075)N7618:0.0066549123)N7229:0.0574002851)N6812:0.0225608597)N6385:0.0075763821)N5949:0.0165415484)N5508:0.0137828384)N5096:0.0255471317)N4725:0.0185915125)N4365:0.014808027)N4010:0.0159883298)N3660:0.0480469091)N3315:0.0263439256)N2979:0.0173753264,(((((G000314575:0.0511252407,(G001606005:0.0400986014,G001729525:0.0395238119)N4726:0.0307706499)N4366:0.0891726596,((G000285915:0.1292010307,G000178455:0.1256657717)N4727:0.0436423074,(G000285835:0.0897677254,G000426445:0.0840537031)N4728:0.0623517384)N4367:0.02705673)N4011:0.1079631801,((((G001063195:0.0803400931,G001476195:0.0726236065)N5097:0.0398426668,(G000011025:0.0566067234,(G000164695:0.0371419413,G000763765:0.0441768638)N5509:0.0269270141)N5098:0.123584841)N4729:0.0351271696,((G001275345:0.0883639276,G000800955:0.0615483785)N5099:0.0494892235,((G000786655:0.0313571988,(G001408335:0.0211455796,G000010285:0.024747116)N5950:0.0169961313)N5510:0.0783052917,(G001482365:0.0456714205,(G001580365:0.0291103856,G000786195:0.0335992729)N5951:0.0228218383)N5511:0.0411849866)N5100:0.0186708418)N4730:0.034828364)N4368:0.0543427208,(((G000220985:0.0860579453,(G001483765:0.0680286414,(G000455245:0.0598482394,G000421745:0.0944694879)N5952:0.0351996176)N5512:0.016665625)N5101:0.0989266253,((G000224415:0.0999224964,G000023205:0.1123781381)N5513:0.0274273266,(G001657475:0.0584450488,G000420805:0.0752571182)N5514:0.1472734845)N5102:0.0325846567)N4731:0.0409751336,(G001968835:0.1349001721,(G000688395:0.1493522343,((G001887245:0.1125698812,(G000348945:0.0715519875,(G001281115:0.025484269,(G000197735:0.0224330883,G001302565:0.0281923474)N7230:0.023681081)N6813:0.0793586779)N6386:0.0421045773)N5953:0.0409931696,(((G000430705:0.0660124729,G000520495:0.0452780082)N6814:0.0841574483,(G000328305:0.0912958465,(G001307035:0.0706795824,((G000520555:0.0522248345,G000816565:0.0404351566)N8012:0.0255496286,(G000520515:0.061290841,(G001428435:0.0498105701,G000520595:0.0499955035)N8386:0.0124489355)N8013:0.0105837098)N7619:0.0275723835)N7231:0.0175318551)N6815:0.0119547003)N6387:0.0136569688,((G000376245:0.0884162308,(G000950575:0.0544665452,G000018885:0.0683518663)N7232:0.03276559)N6816:0.0467386743,(G000802235:0.1132398043,((G000785535:0.0745802189,G000482545:0.0490637874)N7620:0.0368785191,((G001263615:0.1168680365,(G000014925:0.0205612181,G001542565:0.0292821305)N8387:0.0192830752)N8014:0.0088038716,((G001428365:0.0510304711,G000196235:0.0422590264)N8388:0.0112050232,G000238915:0.0619316555,(G001484605:0.0272694982,(G001424565:0.0214890132,(G000189535:0.0245621134,(G000813845:0.0286271708,G000022025:0.0219767665)N9459:0.0157711326)N9255:0.0162704521)N8998:0.012316652)N8722:0.0184409835)N8015:0.0116607151)N7621:0.0442706315)N7233:0.0133793114)N6817:0.0110857345)N6388:0.0192835235)N5954:0.0178276131)N5515:0.0096344812)N5103:0.0146853845)N4732:0.0198122406)N4369:0.015869068)N4012:0.0539006753)N3661:0.0187118482,((G000699505:0.1117692467,(G000257665:0.0090380236,G001437715:0.0228302173)N4370:0.1494367517)N4013:0.1100944986,(G000423505:0.243700488,G000007485:0.4966176254,((G000425685:0.109108715,G000381765:0.0968537486)N5104:0.1378220765,((G001438965:0.1044165134,G000754445:0.0769633399)N5516:0.1523544585,(G000425105:0.1703796938,((G000980875:0.0709454333,(G000834055:0.0940652013,(G000350525:0.069760634,(G000633415:0.0586541174,((G000231305:0.0156032579,G001477055:0.0158276659)N8390:0.0559532948,(G000349545:0.0513544127,G001273835:0.0520279576)N8391:0.0180179352)N8016:0.0100275843)N7622:0.0063034347)N7234:0.0117588212)N6818:0.0200074337)N6389:0.1194321186,(G000754435:0.2313706145,(((G001426925:0.0669465346,(G000422385:0.0864761202,G000422745:0.0880423794)N8017:0.0612438437)N7623:0.0415726913,((G000826185:0.1133231739,(G000956505:0.0688121142,((G000763375:0.0463173523,G000685355:0.0610964606)N8999:0.0362707798,((G000956525:0.0519499076,(G000455825:0.0335635976,G000633215:0.0367359528)N9460:0.0144370652)N9256:0.0072187196,(G000956475:0.0514024344,(G001262495:0.0395960125,(G000956415:0.023226556,G001552455:0.0170570381)N9644:0.0129524014)N9461:0.0130613068)N9257:0.005141439)N9000:0.0247540874)N8723:0.0189270109)N8392:0.0280971936)N8018:0.0123059443,(G000582705:0.1030053985,((G000422405:0.098527121,G000802305:0.077948171)N8724:0.0243282933,((G000956535:0.0727134186,G000799385:0.067755365)N9001:0.0194056272,((G001314225:0.0972165963,(G001887285:0.0694114099,(G001592125:0.0538820362,(G001552475:0.064026487,G000746195:0.0613983806)N9796:0.0097048496)N9645:0.013683927)N9462:0.0096261622)N9258:0.0197460595,((G000333395:0.0532037481,(G900104345:0.0397724566,G000202635:0.0256284906)N9646:0.0163632962)N9463:0.050625301,(G001427525:0.0941165411,(G001652465:0.0682716352,(G000956575:0.0454907544,((G001427145:0.0426114145,G001428485:0.0415731863)N10023:0.0149301564,(G000304335:0.0456532994,G000956465:0.0358809071)N10024:0.0134124145)N9916:0.0068030896)N9797:0.0171541255)N9647:0.0173019459)N9464:0.0105471188)N9259:0.0075586282)N9002:0.0057370034)N8725:0.0141006775)N8393:0.0095196742)N8019:0.0150445173)N7624:0.013985815)N7235:0.0772053011,(((G001429705:0.0993528756,(G000477555:0.0328881308,(G000247645:0.0356033967,G000153145:0.0282969314)N8726:0.0210017199)N8394:0.1054691925)N8020:0.0331793415,((G001422145:0.0616184152,G001423105:0.0599119932)N8395:0.0365442502,(G001422205:0.0578173069,(G001424385:0.0258078453,(G001475745:0.034716722,G000349565:0.028337164)N9003:0.0099855912)N8727:0.0362442559)N8396:0.0596976405)N8021:0.0427789683)N7625:0.0253535035,(G000718085:0.1487000848,((G000069225:0.1150933784,((G000333435:0.113158007,G000938265:0.084260562)N9004:0.0278770832,(G001465855:0.068778229,(G001423045:0.0320708342,G001423885:0.0277010816)N9260:0.0201085553)N9005:0.0710477854)N8728:0.0097950898)N8397:0.0201975641,(G001423185:0.0927178949,(((G000421825:0.1071301273,G000419445:0.1128832505)N9261:0.0353371749,(G001424905:0.0789442288,(G001428745:0.0373087861,(G000383315:0.0315321483,(G000469485:0.0420322592,(G001423695:0.0345645439,G000470775:0.0654520625)N9917:0.0108592175)N9798:0.0074232417)N9648:0.0201086862)N9465:0.0302479196)N9262:0.0253034683)N9006:0.0316547632,((G000421145:0.0614416886,G000764165:0.0756950542)N9263:0.0421437847,((G001425325:0.0758138161,(G000799285:0.036937859,(G001542775:0.0283526312,G001425085:0.0306965993)N9799:0.0196304816)N9649:0.044576673)N9466:0.0147526762,(G001421565:0.0625545701,(G001428255:0.0677869515,(G000421565:0.0392832077,G000421545:0.0482074408)N9800:0.0184361491)N9650:0.0118385017)N9467:0.0537204168)N9264:0.012585681)N9007:0.0135654169)N8729:0.0112367646)N8398:0.010855938)N8022:0.0090130267)N7626:0.0082060163)N7236:0.0207708063)N6819:0.0119684412)N6390:0.0158161766)N5955:0.0131134201)N5517:0.0128336187)N5105:0.0155591086)N4733:0.0243010499)N4014:0.0164503291)N3662:0.0573267241)N3316:0.0483996877,((G900070355:0.1347961607,((G001403775:0.025749517,G001678905:0.019685812)N4372:0.1657001671,(G000576425:0.0770097799,(G000338055:0.086369288,(G000225825:0.08190735,(G000023405:0.0561019603,G000233655:0.0432678861)N5518:0.0485871672)N5106:0.0125177821)N4734:0.0262514823)N4373:0.0438568967)N4015:0.0272815734)N3663:0.1161135525,(((G000975095:0.0946969569,G000759715:0.0885526426)N4374:0.1286751106,((G000023105:0.1220274851,(G900105765:0.0931731826,G000421225:0.0825256696)N5107:0.0773533389)N4735:0.0430372171,(((G000024925:0.0815824524,(G000312125:0.0828787411,(G000423205:0.0492791441,G000024065:0.0677196576)N6391:0.055129451)N5956:0.0630612458)N5519:0.038196627,(G000307245:0.1276778933,(G000701465:0.1098652993,((G000526595:0.0598971702,G000718325:0.0642425672)N6820:0.0208765287,(G000385135:0.0934045976,(G000215105:0.0550564647,(G001592145:0.0565177481,G000024965:0.0340357215)N7627:0.0692055904)N7237:0.0187899307)N6821:0.0408790948)N6392:0.0080507511)N5957:0.0145653038)N5520:0.0183998564)N5108:0.0259034643,((G000526515:0.0858074237,(G000767165:0.0984521225,(G000767175:0.0612769542,G000603945:0.0596632164)N6393:0.0244168386)N5958:0.0171430462)N5521:0.0374901394,(G000767135:0.1217261663,((G000092865:0.0403717371,G001552375:0.0371097169)N6394:0.0487553212,((G000212695:0.0464116893,(G001429255:0.0345674158,G000688475:0.059631453)N7238:0.0348128894)N6822:0.0111525783,(G000312005:0.0655096254,(G000708885:0.0641192398,(G000218545:0.0370204556,G001040865:0.0352629092)N7628:0.0248347435)N7239:0.0098750631)N6823:0.0137589921)N6395:0.0149450278)N5959:0.0241988594)N5522:0.0195353526)N5109:0.0242563865)N4736:0.0255767881)N4375:0.0234791011)N4016:0.0318045062,((G000485475:0.4080604302,(((G000376885:0.0479274389,G000420505:0.0558708038)N5523:0.0829063881,(G001042675:0.0711564872,(G001042695:0.0617115271,G000269605:0.0940003911)N5960:0.0192221532)N5524:0.0759282696)N5110:0.0294369748,(((G000741705:0.0406503511,G000738005:0.0438645895)N5961:0.0541345111,(G001263395:0.0902955644,(G000304215:0.0584808147,G000737865:0.0414512707)N6396:0.037925835)N5962:0.0445909659)N5525:0.0176760509,(((G000414525:0.0213860991,G000159155:0.0095108481)N6397:0.0399954309,(G000025205:0.0220027064,(G000414445:0.0059187309,G000414465:0.0038802171)N6824:0.0153181034)N6398:0.0210044867)N5963:0.1076461178,(((G000737845:0.0876462301,G000741525:0.0738189486)N6825:0.0462247757,(G000741645:0.0851303339,(G000741775:0.0648483587,G000741285:0.0760800304)N7240:0.0263317174)N6826:0.0158505872)N6399:0.007007288,((G000741765:0.0773704137,G000347695:0.0760066098)N6827:0.0097244998,(((G000741205:0.0629478978,G000741255:0.092073396)N7629:0.0222552438,(G000022965:0.065548624,(G000741575:0.0558694909,(G000741135:0.0564034838,G000800475:0.0363426231)N8399:0.0114174186)N8023:0.0128854447)N7630:0.0165378657)N7241:0.0470302849,(G000741215:0.0822810653,((G001042595:0.0332821042,G000010425:0.0322041715)N8024:0.0490943642,((G000165905:0.0669092832,(G001042635:0.0407195436,G000741165:0.055383879)N8730:0.0166229336)N8400:0.0147393812,(G001025155:0.0822120789,((G000741175:0.0387729198,(G000741785:0.0339393892,G001417815:0.0257876889)N9265:0.0268387647)N9008:0.0309922076,((G000741715:0.0354632757,G000741695:0.0354229262)N9266:0.0136635668,(G000007525:0.0263351791,G001025175:0.0237065372)N9267:0.0096396098)N9009:0.034729685)N8731:0.0113208861)N8401:0.0135245241)N8025:0.0094402182)N7631:0.0141962286)N7242:0.0059077797)N6828:0.0165603078)N6400:0.0177944852)N5964:0.0133610874)N5526:0.0193098786)N5111:0.0401378447)N4737:0.1756119877)N4376:0.115769231,((G001375495:0.1854007968,((G000758825:0.1796872955,(G000612055:0.1195582607,(G900105865:0.0549710964,G000092365:0.0438601263)N6401:0.1177256931)N5965:0.0273826583)N5527:0.0642744006,((G000466165:0.0909411221,G000162895:0.083781408)N5966:0.0696690049,((G000420445:0.138762156,(G000411135:0.0126522538,(G000429205:0.0023302823,G000724605:0.0039178602)N7243:0.0095983156)N6829:0.0800200095)N6402:0.0332195861,(G000315465:0.0974392208,(G900102025:0.0101481624,(G001183565:0.0067195236,(G001685165:0.010780857,G001685155:0.0013262042)N7632:0.0056142271)N7244:0.0040542426)N6830:0.081538956)N6403:0.0615933246)N5967:0.0995525569)N5528:0.0387067111)N5112:0.0307553503)N4738:0.0478513749,((G000239695:0.1404278124,(G001687305:0.1140239217,((G000428685:0.0733324109,(G001553935:0.0374851042,G000466245:0.028675266)N6831:0.0430956431)N6404:0.0193838018,(G000295095:0.0943214038,(G000159035:0.0774125991,(G000429225:0.0687757851,(G000220835:0.0690606707,(G000711965:0.0491386144,(G000429265:0.0482976122,G000269805:0.0494446091)N8402:0.0252276121)N8026:0.0144390721)N7633:0.0216176237)N7245:0.0161200581)N6832:0.0164987147)N6405:0.0104372862)N5968:0.0564665787)N5529:0.0177338429)N5113:0.0815113801,(((G000185425:0.0126260462,(G000185445:0.0038030976,(G000146285:0.0077454385,G000196535:0.0067776037)N6833:0.0017249881)N6406:0.0150119725)N5969:0.1008445788,((G000146895:0.0046568427,G000148485:0.0093789113)N6407:0.0036775047,(G000176775:0.0099461028,G000160615:0.0085554361)N6408:0.009747627)N5970:0.0989732966)N5530:0.1795757285,((G001856685:0.1265888474,G001936115:0.1426487143)N5971:0.107186683,(((G900120415:0.043859437,(G900106855:0.0451522302,(G000508625:0.0300301116,(G001553285:0.016103919,G000420065:0.0089412594)N8027:0.0265506356)N7634:0.0220604261)N7246:0.019669842)N6834:0.1940524993,((G000296485:0.0026731124,(G001807435:0.0012188078,G001055535:0.0052466049)N7635:0.006770393)N7247:0.0331365635,(G001546135:0.0052306008,(G000420405:0.0006888213,(G001812065:0.005963109,(G001807285:0.0091118915,G001812345:0.0074864449)N8403:0.0015247542)N8028:9.69087e-05)N7636:0.0042686762)N7248:0.0318847168)N6835:0.1447932037)N6409:0.041608833,((G000159015:0.1511858366,(G000411155:0.0199553717,(G900119695:0.0138787013,(G000758775:0.0107679886,(G001812395:0.0152454987,G001813085:0.0181046495)N8404:0.0034555643)N8029:0.0085100839)N7637:0.0138740074)N7249:0.1052517683)N6836:0.0640072357,((G000820725:0.1084062412,(G900106055:0.0093671844,G001457875:0.0130056227,G001814535:0.0118609551)N7638:0.1045716643)N7250:0.0311173221,(G000429105:0.1012229102,((G001070855:0.0096541155,(G001070095:0.0139822578,(G000308055:0.0131227091,G000318335:0.0085868277)N8732:0.0016666624)N8405:0.0032674144)N8031:0.1367611369,((G000420425:0.094897372,(G000364865:0.0800257675,G000296505:0.09334815)N8733:0.0250728945)N8406:0.0164768632,(G001746855:0.0982717226,(G000154225:0.0266868341,(G001262055:0.059372535,G001057055:0.0222054021)N9010:0.0101974105)N8734:0.0460188231)N8407:0.0434004064)N8032:0.0165842892)N7639:0.0161165023)N7251:0.026417033)N6837:0.0527654233)N6410:0.022566042)N5972:0.0143129837)N5531:0.0172445754)N5114:0.0235606397)N4739:0.0312127539)N4377:0.0642427275)N4017:0.0421146049)N3664:0.0202934052)N3317:0.019372374)N2980:0.0486579791)N2668:0.0508151502)N2380:0.0136472675)N2081:0.0514351934)N1804:0.0983839921)N1551:0.0470293705)N1316:0.0760544757)N924:0.0457881171)N743:0.00683461)N580:0.0129330839)N434:0.0296554376)N319:0.0120099191,G001787865:0.6868711041000001,((G001917855:0.4070814306,((G000397765:0.0447424845,(G000380725:0.024301543,G000494245:0.0235554113)N1096:0.0072488773)N913:0.4819906442,(G001302805:0.4530794195,(G001768085:0.390818598,((G000724625:0.1540943541,G001898035:0.1420916135)N1529:0.2500468613,(G000404425:0.3603800539,(G001457855:0.0017975912,(G001457975:0.0007497466,(G000427095:0.0056825111,G001458035:0.0022311336)N2349:0.004711667)N2052:0.0003056467)N1777:0.1993423358)N1530:0.0765906309)N1301:0.0570313831)N1097:0.032119512)N914:0.0134756829)N735:0.0274815627)N575:0.0219154449,(G001304495:0.5633640978,((G001918235:0.0443999615,G001918845:0.0988721045,(G001920725:0.0477430845,G001919305:0.0577404295)N1302:0.0391725459)N915:0.4836316331,(((((G000526415:0.1763607303,(G001306135:0.0156386763,G000018565:0.0154270816)N2054:0.2119374774)N1779:0.0364813284,((G001399705:0.2052286349,(G000016665:0.0286805566,G000017805:0.0256702617)N2352:0.0958646622)N2055:0.0438016196,(G000152145:0.1259572109,(G000021945:0.029500899,((G000516515:0.0125580221,G000735195:0.010983408)N2945:0.0166204389,(G000022185:0.0005121237,G000018865:8.25941e-05)N2946:0.0228170661)N2640:0.020679034)N2353:0.07406747)N2056:0.0662304626)N1780:0.0608761961)N1532:0.1058360123,G001898225:0.3612009574,(G000025005:0.2930856011,((G000744775:0.1166239313,G000021685:0.1092521747)N2350:0.0801796597,(G000024985:0.1310769297,G000297255:0.1771690176)N2351:0.0458595477)N2053:0.1252698067)N1778:0.0732457534)N1303:0.0337051074,((G001796885:0.33752297909999995,G001796635:0.4221345082,G002011535:0.30241377939999997,(G002010545:0.0531711535,G002011655:0.0534787726)N2057:0.3067167815)N1533:0.0319873388,((G000281175:0.259665713,G001293545:0.2396281114)N1783:0.0417242784,(G001303105:0.3353961045,(((G001795045:0.3320554858,G001796965:0.2131885965)N2641:0.0902001441,(G001802405:0.3266589669,(G001795115:0.2149398774,G001797105:0.1897801824)N2947:0.0295010402)N2642:0.0339534922)N2354:0.0267266594,((((G001795165:0.1548429506,G001795125:0.1826618087)N3282:0.0519414858,(G001795335:0.1597722186,G001796835:0.2222260354)N3283:0.0480865193)N2948:0.0243523327,((G001797095:0.2250134938,G001796915:0.2292458434)N3284:0.0313815465,((G001795285:0.1468419338,(G001795085:0.1254961765,G001797045:0.2043257798)N3975:0.0430258449)N3623:0.0506559385,G001796845:0.1901781953,(G001797075:0.1102642757,G001796475:0.0964636795)N3974:0.09195709369999999)N3285:0.0508916375)N2949:0.0395609144)N2643:0.0351069606,((G001508595:0.2059275094,(G001508475:0.1895730272,G001603765:0.2036759124)N3626:0.0943967913)N3287:0.0885651099,((G001192795:0.1691212837,(G000406785:0.0312726805,G000406905:0.0561531434)N3979:0.2638751447)N3627:0.2096030983,(G001603795:0.3429384761,(((G001899005:0.2052423988,G001306115:0.168566072)N4685:0.0249144323,(G001050255:0.1668068155,G000199675:0.1776808567,(G001050235:0.1710502069,(G001306145:0.1211835074,(G001796355:0.1456721549,(G001050215:0.0038706632,G001306055:0.001032993)N6762:0.0925929451)N6337:0.0385643737)N5902:0.0313204199)N5461:0.0295829212)N4686:0.0236299906)N4330:0.013561793,G001603775:0.2980703322,(G001306095:2.9034e-06,G001050275:4.59706e-05)N4684:0.2080298514)N3980:0.0172859824)N3628:0.0117853661)N3288:0.0145598488)N2951:0.0679402118,G001795155:0.4123133889,((G001872165:0.1691748064,(G001794965:0.0009733077,G001796335:0.0071015523,G001796365:0.0016751983)N3976:0.1400233507)N3624:0.028675862,((G001796785:0.1947261793,G001567105:0.1541820773)N3977:0.0260755898,(G001871895:0.1345427266,(G001797165:0.082130325,G001797155:0.105348736)N4328:0.0222156922)N3978:0.1218274157)N3625:0.0354685343)N3286:0.0774325339)N2355:0.0361532707)N2058:0.0752207467)N1784:0.0541747649)N1534:0.0277526185)N1304:0.0560450174)N1099:0.0287911113,((G001748285:0.0122734225,G000702505:0.0124244113)N1535:0.1320507025,(G001918255:0.2724358237,(G001919845:0.1619207154,(G001919995:0.12178183,G001914715:0.0428856348,(G001915055:0.097925676,G001920235:0.0911223808)N2645:0.0641660214)N2059:0.0568271139)N1785:0.0404477736)N1536:0.0581177693)N1305:0.2352968838,((G001644275:0.4167519775,(G001643585:0.2556910813,(G001303625:0.1324095037,G001302685:0.1066282417)N2060:0.1402252736)N1786:0.0875426436)N1537:0.0440652556,((G000372165:0.4335131852,G000383835:0.3160834454)N1787:0.1055158149,(G001796605:0.3365694472,(G001796575:0.2941074461,G001304345:0.2623892818)N2357:0.103601369,(G002011475:0.2544029183,(G001796595:0.204907605,(G001796685:0.1951159436,G001795035:0.1328434078)N3289:0.0903212262)N2952:0.0892166853)N2646:0.0767855023,((G001872925:0.1991781638,(G001873005:0.1645448395,(G000464595:0.1838046744,G001796515:0.1500685221)N3981:0.0510353834)N3629:0.021859654)N3290:0.0630572929,(G001796725:0.3378617951,(G001795275:0.1511090773,G001795315:0.14945819059999998,(G001796445:0.1156527522,G001795015:0.1366153685)N4331:0.052707989499999996)N3630:0.0642807335)N3291:0.0343821667)N2953:0.1333582466,(((G001794985:0.288850725,(G001796415:0.1944129667,G001796805:0.2026485567)N3983:0.0377150554)N3631:0.0434627632,(G001796655:0.2604658934,((G001303565:0.2519218912,(G002010445:0.1981977653,G002011495:0.0342937976)N4687:0.103267092)N4332:0.0591908449,(G001455825:0.2828280974,G001796765:0.2051663118,(G001795205:0.2163068627,(G001796865:0.1412149397,(G001796675:0.1606507737,(G001796555:0.1591717815,(G001796755:0.097372582,(G001796525:0.0943701627,G001796495:0.0709379998)N7184:0.0395085769)N6763:0.0118047252)N6338:0.0516411976)N5903:0.0188364222)N5462:0.0296770925)N5058:0.054718938800000005)N4333:0.0441820803)N3984:0.0357595565)N3632:0.0100322955)N3292:0.0233482508,(((G001466665:0.0705816131,G001953175:0.0832889691)N3985:0.0333359708,(G001005265:0.09250403,G000143165:0.1260455666)N3986:0.0246233294)N3633:0.1203281722,(((G000025025:0.0114895071,(G001010485:0.0022093295,(G000499365:0.0011355664,(G000830925:2.5846e-06,G001889305:2.5846e-06)N5463:0.0086298887)N5059:0.001144832)N4689:0.0011057481)N4334:0.0067907192,(G000011905:0.0052002362,G001459095:0.0158866137,(G000830905:0.0015682152,(G001678055:0.0109246978,(G002007825:2.5846e-06,G002007905:2.5846e-06)N5904:0.0079162264)N5464:0.0055238428)N5060:0.0039196732)N4335:0.0250619137)N3987:0.0117003143,((G001678035:0.000794269,G000016705:0.0010467697)N4336:0.0005055947,((G000009025:0.0004031387,(G001761445:0.0002421698,(G000830885:6.02243e-05,(G000741845:0.0039218702,G001610775:6.0454e-05)N5905:5.91164e-05)N5465:2.6501e-06)N5061:0.000664233)N4691:0.0006930945,((G001547795:0.0013927815,(G001515295:0.0003746697,G000341655:0.0002460673)N5466:0.0009967487)N5062:0.0006547329,((G001460955:0.0012544342,G000341695:0.0001881957)N5467:0.0010353585,(G000025585:0.00091073,(G002021775:0.0003225944,(G002007845:2.5846e-06,G002007865:2.5846e-06)N6339:0.0021168253)N5906:0.0007192388)N5468:0.0009630128)N5063:0.0008317932)N4692:0.0001206404)N4337:0.0002236736)N3988:0.016502781)N3634:0.1984283479)N3293:0.1010164693)N2954:0.1317106784)N1788:0.0587715162)N1538:0.0203186193)N1306:0.0831207203)N916:0.0294792207)N736:0.0187198345)N576:0.0160926229)N432:0.0256611291)N225:0.0454156187,(((G001280565:0.391657506,(G000009905:0.2459282138,(G000183545:0.0292284684,G000184705:0.0269910256)N744:0.2259277479)N581:0.0301475902)N435:0.0391071401,((G900016865:0.3456753456,(G001513145:0.2881998702,G900019985:0.2341454373)N745:0.0385264291)N582:0.0451163926,(G001512545:0.2958444054,((G001544015:0.2635577074,G001513395:0.2595157204)N925:0.0447294356,(G001513495:0.2315183224,(G001512825:0.0549263754,G900018335:0.0524387937)N1110:0.2288928506)N926:0.0474991859)N746:0.0239210786)N583:0.026658897)N436:0.0305822073)N320:0.0268381971,((((G000328625:0.1247054494,(G000379025:0.0982635805,G000517025:0.1013610911)N927:0.0371755925)N747:0.0578270352,(G000144695:0.1086717942,(G900109985:0.0001701281,(G900101375:0.0026789403,G900114655:0.0001274471)N1111:2.4183e-06)N928:0.077808595)N748:0.070990193)N584:0.0675618319,((G001512435:0.2061831816,G000020485:0.1417550855)N749:0.0386434376,(G900103135:0.3147481927,(G000166415:0.0984222024,(G900114545:0.088648222,(G000165465:0.0934761446,(G900156285:0.0500341616,(G000350165:0.0372427533,(G001730715:0.0513913062,G001723995:0.0764229371)N2082:0.0276004516)N1805:0.0133668146)N1552:0.0098372554)N1317:0.0266377041)N1112:0.032880731)N929:0.1350346821)N750:0.0338920633)N585:0.0731690426)N437:0.083204867,((G001513125:0.3026017524,(G900101835:0.4398591511,(((G001508855:0.1560684718,((G001513545:0.1081530308,G000946815:0.1177269547)N2083:0.0586150975,(G001508215:0.0596109659,G000305935:0.0246688495)N2084:0.0849872471)N1806:0.0666352066)N1553:0.1091066759,(G000092405:0.161185986,(G900129805:0.154714926,(G001513155:0.1637419103,(G001512785:0.188651482,(G000983115:0.1697730097,(G001311885:0.1926119326,(G001570625:0.0275841286,G000014725:0.0300578104)N3318:0.1213829185)N2981:0.0199189894)N2669:0.0175521743)N2381:0.0182720249)N2085:0.0228527493)N1807:0.0611250762)N1554:0.0959209478)N1318:0.0344249636,(((G001594015:0.0613784085,G000013105:0.0631761826)N1808:0.1673194022,((G000012865:0.0071711966,G000427565:0.0055684137)N2086:0.2484720564,(G001263415:0.1903252487,((G000024605:0.218931619,(G000018425:0.1025520035,G001899445:0.0888440092)N2982:0.1041948029)N2670:0.0717721394,((G000711975:0.1882352348,(G000214435:0.0666739593,(G000215085:0.1215089879,(G000016165:0.0911533961,G000315365:0.0734229879)N4018:0.0209957843)N3665:0.0225035791)N3319:0.0710484474)N2983:0.0328081684,(G000024205:0.1991064127,(G000010565:0.1748724465,((G000233715:0.1141624641,(G900113335:0.0707587126,G000430885:0.0425357796)N4378:0.0669120881)N4019:0.0844517046,(G000376385:0.1505805839,((G000429345:0.1213682292,G000686645:0.0709786757)N4740:0.0455965677,(G001509075:0.2999730603,(G000740855:0.1112578549,(G000740805:0.0511731795,G000740865:0.079681003,G000681355:0.0113825068)N5532:0.0232184912)N5115:0.1607838127)N4741:0.0694184098)N4379:0.0344947971)N4020:0.0224166422)N3666:0.0228624473)N3320:0.014157475)N2984:0.0144423101)N2671:0.0280327589)N2382:0.0230343157)N2087:0.0138693104)N1809:0.016613377)N1555:0.0192327331,(((G001515945:0.0903408829,G000620305:0.0815923082)N2088:0.1590095087,(G001513335:0.16845318,G001508005:0.1498668858)N2089:0.111014)N1810:0.0447493612,(G000802045:0.2136341836,(G000746025:0.121727161,G001512665:0.2356870306)N2383:0.0502331039)N2090:0.080386233,(G000019165:0.2230226186,((G000190635:0.1701947065,(G001516055:0.1334887801,(G000512895:0.126664497,G001515265:0.1099699449)N3321:0.0491315322)N2985:0.0309199706)N2672:0.0621826733,(G001029295:0.1489062057,((G000231405:0.1177507473,(G000243135:0.057357301,(G000243155:0.034216886,(G000379505:0.0041014302,(G001468785:0.0128377693,G000021925:0.0072192628)N4742:0.0019283381)N4380:0.0388169791)N4021:0.0343138931)N3667:0.0815729477)N3322:0.0379275063,((G000255115:0.0462641302,G001029285:0.0550703326)N3668:0.0555419646,((G000224515:0.0756852192,G001516045:0.1096861803)N4022:0.0175793802,((G000960765:0.0544722121,G000961805:0.0709463279)N4381:0.0301172539,(G000244895:0.062601768,(G000235605:0.0563546357,G000231385:0.0512508926)N4743:0.0196367629)N4382:0.0331872769)N4023:0.0152597172)N3669:0.0189203192)N3323:0.0681721181)N2986:0.0219594186)N2673:0.0459423385)N2384:0.0838199134)N2091:0.0510369979)N1556:0.0076113674)N1319:0.0138754586)N1113:0.0229410478)N930:0.0113397463)N751:0.0147867536,(((G900155405:0.2221910323,((G000438335:0.1007467781,G900103425:0.0749807753)N1557:0.0732560825,(G000194985:0.1649350298,((G000160055:0.0044153996,G000433275:0.0059934796)N2092:0.0959572142,(G000435155:0.0782547026,(G000242435:0.0420716622,G000434475:0.0657113568)N2385:0.0249965343)N2093:0.0341227713)N1812:0.0398898564)N1558:0.0202375511)N1320:0.1499582764)N1114:0.056054324,((G000221605:0.1495229573,((G000428745:0.0876482484,(G000315505:0.0299423834,G000431435:0.0259959862)N2094:0.0744797462)N1813:0.0359093626,(G000426745:0.1003343112,(G000286635:0.027734051,(G001553335:0.0126688245,G000024945:0.0118552597)N2386:0.0198135839)N2095:0.0700852643)N1814:0.0352321342)N1559:0.0185332953)N1321:0.1284509533,((G000221545:0.0941906162,G000177555:0.0698614699)N1560:0.0681217896,((G000478965:0.084604918,(G000165735:0.0740616417,G000239275:0.0789211507)N2096:0.0874163126)N1815:0.0343171754,(G001045675:0.0826508658,(G000283495:0.0411531492,G000455225:0.0431846256)N2097:0.0451210791)N1816:0.0200322609)N1561:0.0238749169)N1322:0.1296800384)N1115:0.0237638898)N931:0.0880663181,((G000384135:0.2023955321,((G900101645:0.1806055634,((G000188175:0.0093139539,G001916865:0.00304499)N2098:0.1002125945,(G000436295:0.0804549518,G000436095:0.0949359208)N2099:0.027992037)N1817:0.0360075758)N1562:0.0340680683,((G000230275:0.0021936948,G000431295:0.0074430041)N1818:0.0934833426,(G000437815:0.0282979155,(G900115425:0.005936684,G900107075:0.0022289031,G000025305:0.0050649855)N2100:0.0099875445)N1819:0.0666182979)N1563:0.1255474579)N1323:0.0769713059)N1116:0.0671374106,(((G000374545:0.011503498,G000430605:0.0058624422)N1564:0.1749275862,((G900110485:0.134397815,(G900104455:0.112666862,(G000271665:0.0328526503,G900114615:0.0323153534)N2388:0.1072898321)N2101:0.0233646776)N1820:0.0139662274,((G001611555:0.1343254427,G000219125:0.127763582)N2102:0.0408373538,(G000445445:0.1431907785,(G900102435:0.0256516,G000169155:0.0260476594)N2389:0.1123097197)N2103:0.020382776)N1821:0.0181081441)N1565:0.026870724)N1324:0.038909409,(G000381065:0.1448837686,((G000423385:0.0454520193,G000245775:0.0426239713)N1822:0.1371595175,((G000621545:0.0164578013,G000622005:0.0214420161)N2104:0.1415837014,(G900129225:0.1311530314,(G000208405:0.1253761823,(((G000287655:0.0130969466,(G000187125:0.0119641205,G000426665:0.0057300796)N3670:0.0018236451)N3324:0.042251743,(G000160695:0.0644069868,(G000213975:0.0299572375,G000160555:0.0384270416)N3671:0.0090033445)N3325:0.0129073381)N2987:0.127370897,(G000381005:0.1000848989,(G000702545:0.1002261619,((G000155955:0.0635132349,G000469545:0.1002132156)N4024:0.019328106,((G900116485:0.0286437184,(G000702005:0.0080298769,G900100835:0.0108997263)N4744:0.0246954068)N4383:0.0332925698,(G000686945:0.0285984341,((G000284095:0.0159567851,G900104055:0.0244507056)N5116:0.0250979545,(G900107615:0.0078219294,G900111915:0.0055351971)N5117:0.0162426448)N4745:0.0127315718)N4384:0.0543563807)N4025:0.0216733623)N3672:0.0155153006)N3326:0.0192706202)N2988:0.0304209094)N2674:0.0249036715)N2390:0.0159286632)N2105:0.0237349494)N1823:0.0398576392)N1566:0.0393795796)N1325:0.0790961486)N1117:0.0379244454)N932:0.017740015)N752:0.0963667868)N586:0.0271415774,(((G002010535:0.2407900801,((G001512695:0.1040428354,(G000328765:0.0788180508,(G001485475:0.0108248103,G001896645:0.0254246185)N1824:0.0830105801)N1567:0.0553175979)N1326:0.0986506795,(G001601575:0.1514672888,(G000144645:0.0699397825,(G900142995:0.0528151942,G001562425:0.030269268)N1825:0.0462576359)N1568:0.0504762337)N1327:0.0497385776)N1118:0.0686032052)N933:0.0576785766,((((G000955745:0.0405438942,(G000955735:0.0448753276,(G000404025:0.0067158045,G000016545:0.0106708143)N2106:0.0235403587)N1826:0.0084942806)N1569:0.0152034278,(G000145215:0.026088996,(G000955725:0.0264998955,((G000166695:0.0077141152,G000193435:0.0201172892)N2391:0.0168305033,(G000166355:0.0209992,G000022325:0.0226598655)N2392:0.001764027)N2107:0.0062139618)N1827:0.0061361346)N1570:0.0266768755)N1328:0.2833606848,((G000213255:0.2299539716,(G000526435:0.0766467582,(G001513505:0.0625198194,(G001513075:0.0450386713,G001513065:0.0777373469)N2393:0.013982387)N2108:0.0644541662)N1828:0.1381484532)N1571:0.0498968472,((G900129075:0.0448276998,G000427425:0.0553428259)N1829:0.1330459805,((G000145615:0.0348136963,G000189775:0.0397575138)N2109:0.0990889065,((G000473865:0.0185998447,(G001507995:0.031962199,(G000156275:0.0600571553,G000007085:0.0122931058)N2989:0.0038469719)N2675:0.0009315333)N2394:0.0896815214,(G000763575:0.062187705,(G000025645:0.0362063661,((G000147695:0.0282886549,G000806225:0.0342063528)N3327:0.0100967914,(G001508735:0.0161596341,G001508895:0.0852741633)N3328:0.0237442169)N2990:0.0045104911)N2676:0.0107637672)N2395:0.0247459234)N2110:0.0598094381)N1830:0.0808696173)N1572:0.0443079304)N1329:0.0127667012)N1119:0.0287208747,((((G900142105:0.1980494815,(G001797185:0.1667588341,G001515955:0.1696819899)N2111:0.0534814049)N1831:0.0798819513,((G001317355:0.230121967,(G001047375:0.2426175724,(G000601455:0.1381560916,((G000297115:0.0678045044,G001440545:0.0758090544)N3329:0.0680572594,(G000430995:0.0421679436,G900129265:0.0565005345)N3330:0.0889728526)N2991:0.0432597924)N2677:0.0388811678)N2396:0.0440018404)N2112:0.0297149942,((G000283555:0.0371247072,(G000709435:0.0051965699,(G000252705:0.0417037689,(G000252745:0.0638833738,(G000252685:0.0150137198,(G000252665:0.0250303673,(G000252725:0.0151970649,(G000270205:0.0121718882,(G000252765:0.011935882,(G000252785:0.0042665229,(G000284435:0.0103314179,G000225365:0.003787936)N5974:6.74701e-05)N5533:0.0043112695)N5118:2.0067e-06)N4746:0.0028973761)N4385:2.5136e-06)N4026:0.0006493811)N3673:2.0513e-06)N3331:0.0012031834)N2992:0.0051196011)N2678:0.0457503814)N2397:0.3839517581,((G000495435:0.1634812501,(G000701905:0.041545611,G900115135:0.0259338303)N2993:0.1451831914)N2679:0.143461308,(G900142225:0.2596294818,((((G000686705:0.1365934284,G000424205:0.1708832596)N4027:0.0359131796,(G001403615:0.1248393158,(G000703125:0.1035757013,G000753355:0.0694858586)N4386:0.0674292735)N4028:0.0394295246)N3674:0.0195465031,((G000820705:0.0787520829,G900142075:0.0596679565)N4029:0.1101991084,((G001403635:0.1327717286,(G001485185:0.1454024501,G000013285:0.1069148234)N4747:0.0326445152)N4387:0.0461522271,(G000469625:0.1579936501,((G000401215:0.1111929572,(G000320405:0.1085811786,G001405015:0.0771763334)N5534:0.052141709)N5119:0.035244033,((G000424025:0.1227442802,(G000371465:0.0983102941,(G000498355:0.0620938628,G000789395:0.0639378542)N6411:0.0335849223)N5975:0.0613470664)N5535:0.0207492653,(G000020165:0.1113518882,(G001458595:0.0738138874,(G001456065:0.0828249832,(G000473995:0.0647775181,(G000833105:0.0536427635,G000340885:0.0558217247)N7252:0.0366608937)N6838:0.0244409447)N6412:0.0165927086)N5976:0.0411558443)N5536:0.0486027777)N5120:0.0166186598)N4748:0.0244633509)N4388:0.0232945406)N4030:0.0401220809)N3675:0.019615516)N3332:0.0336445472,(((G000816675:0.1187053847,(G000612845:0.0808203083,G000285575:0.0842550766)N4389:0.0486468981)N4031:0.0393118891,((G000447315:0.0407367771,G000300195:0.0364785044)N4390:0.0906361181,(G000732635:0.0886400412,G000751675:0.1096033815)N4391:0.0736854009)N4032:0.0213527997)N3676:0.0757605515,(G000145275:0.233660635,(G000744935:0.2016497816,((G000466585:0.1923396271,((G000765165:0.133884399,(G000007625:0.138196482,G000619945:0.0950849402)N5979:0.0374621175)N5540:0.045627708,((G001243045:0.1177836053,(G000063585:4.8333e-06,G000017045:0.0006095391)N6415:0.0897538882)N5980:0.0843852419,((G001038625:0.1056367915,(G001623875:0.0037501812,G900129955:0.0049153687)N6839:0.0892821892)N6416:0.0411125694,(G001642655:0.1203770576,(G000484505:0.1081874276,G000016505:0.1123012947)N6840:0.0341539244)N6417:0.0479568685)N5981:0.0410986005)N5541:0.0205852715)N5123:0.0141154766)N4750:0.0128575831,(G001263795:0.1535673785,(G000014125:0.0480522921,(G000204565:0.0285983787,(G000175395:0.0135817628,G000219255:0.0278218675)N6413:0.0356341873)N5977:0.0277964642)N5537:0.0757141079)N5121:0.0917845962,((G000008765:0.1116824798,G001270375:0.1334824748)N5538:0.056006435,(G000686725:0.137605463,(G000246895:0.0416963128,(G000807255:0.0601174383,G000389635:0.0328726867)N6414:0.0145180553)N5978:0.0725722225)N5539:0.0539763442)N5122:0.0771249942)N4392:0.0104600525)N4033:0.0144559545)N3677:0.0118852225)N3333:0.0128063041)N2994:0.0204235227)N2680:0.0224083651)N2398:0.0159508973)N2113:0.0481785001)N1832:0.0334758803)N1573:0.0163636405,((G000154825:0.3465617507,(G900128885:0.2204669639,((G001263355:0.0673890263,(G000472665:0.0555806978,G000247605:0.0608571475)N2995:0.0431317299)N2681:0.1178950741,(G000152245:0.1071142566,(G900107125:0.120108877,G000185505:0.2351508428)N2996:0.0467385371)N2682:0.073327583)N2399:0.1044561411)N2114:0.0316400482)N1833:0.0777571784,((((G000309315:0.2340126168,(G001509345:0.172821731,G900142005:0.1462796161)N3002:0.1035997457)N2686:0.086737038,(((G900095615:0.1849322893,G000751555:0.1431456563)N3343:0.033833086,(G001940565:0.2246179182,(G001282665:0.0958155134,(G000511955:0.0725519961,G900106765:0.0934325785)N4042:0.0563624348)N3687:0.0467021819)N3344:0.0321755938)N3003:0.078538173,((G900095305:0.144197691,(G000299355:0.1315930496,G001190785:0.0914062854)N3688:0.0730873952)N3345:0.04318463,(G000620125:0.1716624604,(G000387765:0.1196232439,(G000761095:0.0401320796,G001316435:0.0576383198)N4043:0.0836422829)N3689:0.0417003724)N3346:0.0372735705)N3004:0.0317957344)N2687:0.0317906314)N2402:0.0176202334,(((G000312505:0.3061266781,(G000758845:0.167511272,G900120165:0.1678825534)N3347:0.1803401508)N3005:0.0868464571,(G001299475:0.3104654899,((G000221565:0.0951653376,G001299455:0.1108200173)N3690:0.1649935869,((G000478985:0.1213139259,G000146345:0.1575255241)N4044:0.0762296637,((G000227315:0.1873113927,((G000311865:0.1478831466,G000952975:0.1229452707)N5127:0.0760623354,(G900129925:0.155258456,G000468535:0.1242218075)N5128:0.0345900127)N4755:0.0298313468)N4399:0.038276218,(G000378725:0.1629020454,(G000246925:0.0459473487,((G000311825:0.02443101,G000321025:0.0426948212)N5544:0.0183711586,(G000183565:0.0496647744,G000312025:0.0412979518)N5545:0.0195341959)N5129:0.0243983539)N4756:0.114505063)N4400:0.0755115411)N4045:0.0292007029)N3691:0.049976594)N3348:0.0441807393)N3006:0.0394689272)N2688:0.0209116272,(G000467935:0.302870018,(G000800295:0.2749642915,(G000010185:0.2239712127,G001407835:0.1973655813)N3692:0.0509786531)N3349:0.0792765884,(((G000245755:0.1267860148,G000423145:0.1344913867)N4046:0.2139061302,(G900120375:0.2109196089,((G900119705:0.0766785568,G000308275:0.0700516948)N4757:0.1335357388,(G900120365:0.1822525897,(G001286805:0.0338411838,G000311985:0.0380377426)N5130:0.1462583125)N4758:0.0662199209)N4401:0.0619393628)N4047:0.1122848449)N3693:0.0440661911,((G000173355:0.0627648397,G000311745:0.0578187373)N4048:0.1050890882,((G000312365:0.0840498842,(G000308255:0.0010850524,G000312325:0.0015162335)N4759:0.0840406382)N4402:0.0528981282,(G000156575:0.1365290566,(G000191725:0.0526024876,(G000024105:0.0588459246,G000159095:0.0776212641)N5131:0.0182785822)N4760:0.0525474427)N4403:0.0247864993)N4049:0.0484596494)N3694:0.1637214312)N3350:0.0670060583)N2689:0.0469533716)N2403:0.1150444361)N2116:0.0305345818,(((G900107405:0.2637141663,((G000018325:0.1783850585,G000016985:0.1325583935)N3680:0.0203867463,((G900101495:0.1252904237,G000621485:0.1189595574)N4036:0.0454224153,(G001042715:0.1103980618,G900111615:0.0959146901)N4037:0.0556353511)N3681:0.0209303226)N3336:0.0473259437)N2998:0.0611958736,((G900103005:0.2534143434,(G001748365:0.1376914803,G001897605:0.1608127474)N3682:0.1083452525)N3337:0.0661304281,((G900142285:0.1131355815,G900142245:0.1182160502)N3683:0.0787641027,(G001282725:0.1845180477,(G001562415:0.1093131499,G001750685:0.13132829)N4038:0.0367433707)N3684:0.0397573771)N3338:0.0345388889)N2999:0.0184999181)N2684:0.0279611606,(((G000423525:0.2223348462,G000163895:0.2647659626)N3339:0.0639647536,(G000196455:0.1748094411,(G001693775:0.199747263,(G000146855:0.1043502233,G000238095:0.0948825246)N4039:0.0674066925)N3685:0.1767219034)N3340:0.0367554464)N3000:0.0658081562,((G000597865:0.1398110057,G000699585:0.126836693)N3341:0.0971689658,(G900142235:0.1474754906,((G000156055:0.1380311818,(G000147675:0.1035725065,(G000381525:0.0075201363,G000431415:0.006617725)N4752:0.1000371256)N4396:0.1731736531)N4040:0.0612432594,((G000439105:0.1005645829,G000154445:0.1196670663)N4397:0.0623856069,((G000452245:0.0393272582,G001950115:0.0456508195)N4753:0.0874640217,((G000499525:0.0763117139,G000686145:0.0740416684)N5125:0.0480092866,(G900129815:0.0901045353,(G000687955:0.1366830282,(G000953275:2.5846e-06,G000009205:0.000127694)N5984:0.070749996)N5543:0.0393573849)N5126:0.0306601067)N4754:0.0095393261)N4398:0.0259956756)N4041:0.0283193693)N3686:0.0743980292)N3342:0.0416414146)N3001:0.0289745407)N2685:0.0377231842)N2401:0.0297643779,G001512625:0.4940185018,(G000161975:0.378091954,((G000426305:0.2108188111,(G001604025:0.3028234383,G000488855:0.2654679304)N3678:0.0295766042)N3334:0.0310336559,(G001602975:0.3200837723,((G001513255:0.2378823601,(G900155555:0.153144823,G000525775:0.1659205081)N4393:0.0517333563)N4034:0.1292122602,((G000435715:0.1315351576,G000435615:0.1418512893)N4394:0.0788351277,(G000758905:0.2364705333,(G001189495:0.220986503,(G900086585:0.1566484526,((G900115385:0.0019425585,G900116785:0.0011426552)N5982:0.2414364324,(G000510425:0.1711283024,G000688015:0.1661854109)N5983:0.0516124936)N5542:0.0432866763)N5124:0.0188221328)N4751:0.0152305707)N4395:0.0259391955)N4035:0.0286232746)N3679:0.0493678007)N3335:0.0393349125)N2997:0.0232924506)N2683:0.1591166197)N1834:0.0172931413)N1574:0.017693303)N1330:0.0249083698,((((G000981035:0.0855918433,G001678845:0.069160051)N2117:0.2416804188,((G001513425:0.2566794127,G001604115:0.2418888404)N2404:0.1105074789,((G000435055:0.1289653693,G001940845:0.126712002)N2690:0.1409797224,(G001940855:0.0095581364,G000431035:0.0077858226)N2691:0.1794272214)N2405:0.1215740481)N2118:0.0326367224)N1835:0.0275649771,((G000437915:0.3026675221,G000435495:0.3192602521)N2119:0.0604858073,((G001512685:0.2441970872,G001604065:0.2153097596)N2406:0.1154726041,(G000434435:0.2817669645,(G000434675:0.2410326881,(G000432975:0.0890273042,G001940895:0.0940427427)N3008:0.1420844856)N2692:0.0465596535)N2407:0.068437901)N2120:0.0627824026)N1836:0.114132947)N1575:0.0661578925,((((((G000173975:0.0212056794,G000431695:0.0276774707)N3018:0.1724004899,((G000154305:0.0136454349,G000432215:0.0150027294)N3363:0.0949686167,(G000435775:0.0917646824,G000332875:0.0327736664)N3364:0.0786489733)N3019:0.0940878612)N2703:0.0407725909,(G000621905:0.2355024152,((G000431135:0.1306228776,G000431515:0.1370935599)N3365:0.0427588715,((G000432475:0.1476210667,((G000702245:0.115114282,G000687655:0.1170849378)N4417:0.0206992782,(G000703065:0.1247377724,(G000687975:0.0252518428,G900110635:0.0339950087)N4770:0.1378361091)N4418:0.0211572466)N4062:0.1116932859)N3712:0.0288426373,((G000154245:0.006784033,G000432315:0.0155703244)N4063:0.0825848283,((G000436635:0.0134137956,G001916305:0.0760073616)N4419:0.0155127864,(G000433295:0.0123275045,G000154425:0.0067809144)N4420:0.0151301707)N4064:0.0699870298)N3713:0.0914069763)N3366:0.0228257801)N3020:0.0368393837)N2704:0.039414754)N2414:0.0296435919,(G000160035:0.3076364532,(((G001461035:0.1577155076,(G900112775:0.1198777943,G900111595:0.1329857254)N4065:0.0529404382)N3714:0.0206321792,(G900142955:0.1294386944,(G000018685:0.1306544753,(G900115365:0.0933942166,(G900143645:0.0657795948,G000702945:0.0522021541)N4771:0.0721342589)N4421:0.0366860314)N4066:0.0285558487)N3715:0.0343420236)N3367:0.0403578315,((G000621985:0.1920070883,((G000434115:0.1032751702,G000518685:0.1531989831)N4422:0.0339872368,(G000687695:0.2153565476,(G001916225:0.0852658794,G000433735:0.0992210284)N4772:0.0316255841)N4423:0.0246634815)N4067:0.060730121)N3716:0.0323378002,((G000432755:0.0356334914,(G000438095:0.0103627754,G001916135:0.0138827772)N4424:0.0224014044)N4068:0.1005040779,(G000435575:0.1055928341,(G001414325:0.0106348439,(G000433155:0.0120621471,G001916165:0.0094390289)N4773:0.0076741028)N4425:0.1008377913)N4069:0.0328373545)N3717:0.0808215309)N3368:0.0557343684)N3021:0.0142221177)N2705:0.0287221265,((G000875945:0.221750002,(((G000242235:0.2197468623,(G000235445:0.1862270877,(G000185385:0.0370400373,(G000296385:0.0186889593,G000209465:0.0344053829)N5145:0.0126920534)N4774:0.1116139265)N4426:0.0517534146)N4070:0.035279075,((G000160135:0.1132654131,(G000160635:0.0794438895,G000238055:0.0913995241)N4775:0.0850642299)N4427:0.0610714798,((G000702885:0.0384767493,G900113415:0.0465168892)N4776:0.0210464424,(G000424445:0.0134628711,(G900107835:0.003759871,G000701645:0.0090346829)N5146:0.0132329857)N4777:0.0260565981)N4428:0.1122123035)N4071:0.1205050898)N3718:0.0339527845,((G900101295:0.0134798063,(G000711825:0.0010686613,G900112885:0.0026855027)N4429:0.0109011369)N4072:0.2070168323,((G000435795:0.1063198474,G000431995:0.0859189288)N4430:0.0671556378,(G000189595:0.0950468594,(G000435655:0.0517182517,G000159055:0.0525263347)N5147:0.0521128744)N4778:0.08308951919999999,((G000235505:0.1116434413,(G000160095:0.0905109672,(G000687555:0.0693456948,(G000732605:0.0257996153,G000144625:0.0378868193)N6424:0.0386846767)N5999:0.0394089405)N5560:0.0316841074)N5148:0.0193332574,(G000158075:0.0963467543,((G000155435:0.0373502285,(G900115855:0.0060125226,G000233455:0.0103445414)N6425:0.0297062926)N6000:0.0271578357,((G000371705:0.0115194991,G000431175:0.0225830742)N6426:0.0266565731,(G000436455:0.0173764574,(G000438215:0.0774091628,(G900113155:0.005750556,(G900108895:2.5846e-06,G900100685:0.0022379934)N7644:0.0071467774)N7257:2.3474e-06)N6846:0.0046371845)N6427:0.0237156354)N6001:0.0418671618)N5561:0.0257728831)N5149:0.043666032)N4779:0.0713327042)N4073:0.0241824965)N3719:0.0236014048)N3369:0.0302145703)N3022:0.0276928996,(((G900141895:0.2764354186,(G000431895:0.1660995862,(G000435815:0.0908258983,G000153885:0.0595954177)N4432:0.1397765236)N4074:0.0196892768)N3720:0.0246867451,((G000435595:0.166715571,(G000432395:0.0036375771,(G001915735:0.0057136078,G000156015:0.0140077108)N4780:0.0010419523)N4433:0.1482556309)N4075:0.0475467718,((G000434155:0.0077719417,G000155855:0.01929068)N4434:0.1174657277,(G000424105:0.1466077945,(G000146185:0.0952317793,(G000436535:0.039431596,G000436475:0.0215237789)N5150:0.0744096896)N4781:0.0248905978)N4435:0.0472584642)N4076:0.0588598466)N3721:0.0308342871)N3370:0.0232069053,((G001604195:0.2811881482,((G000621405:0.2179077902,((G000746015:0.0791152996,G000702125:0.0929332878)N5151:0.050667715,(G000622025:0.1759227306,(G000701625:0.0167862491,G000424365:0.0233788387)N5562:0.0877722126)N5152:0.0429468758)N4782:0.051405189)N4436:0.0744150294,((G900100245:0.2408009401,(G000687675:0.1743841405,(G000621425:0.1014825418,G000421045:0.1164370281)N5563:0.0793965694)N5153:0.0396260823)N4783:0.0485470203,((G000403215:0.0765432269,G000403335:0.0605952502)N5564:0.127247652,((G000435355:0.0516105618,G000434955:0.0283995528)N6002:0.0980469086,((G000403495:0.1237684962,(G000403275:0.0914973341,G000732725:0.0983614876)N6847:0.0377103561)N6428:0.0231226759,(G000431875:0.1297472534,(G000466465:0.0505898662,(G900113595:0.00499648,G001717135:0.010001603)N7258:0.043637416)N6848:0.0752637886)N6429:0.0359939915)N6003:0.0186773101)N5565:0.0158111096)N5154:0.0413315895,((G000702685:0.0475399346,G000702085:0.0487953611)N5566:0.2088297254,((G900101015:0.1974355179,(G000431495:0.0971606089,G900107575:0.1034476482)N6430:0.0784705095)N6004:0.0594356175,((G000424545:0.1060695938,(G000424425:0.076083314,G000424585:0.096079353)N6849:0.0298428838)N6431:0.0614530085,((G000702265:0.0607838702,((G000424165:0.0158086568,G000424265:0.0117617263)N7645:0.0435962048,((G000424145:0.0343242728,(G000703165:0.0380283384,G000424385:0.0357596675)N8410:0.0130487299)N8037:0.0051014894,(G000423925:0.0396621511,(G900104155:0.0076026995,(G900109475:0.0058943281,(G000424485:0.0096062276,G000420905:0.005661392)N9011:0.0023371916)N8736:0.0082217058)N8411:0.0267968158)N8038:0.0164123999)N7646:0.0249969663)N7259:0.0139138374)N6850:0.0588296146,((G900116875:0.0477115396,(G000621565:0.0100238939,(G900101605:0.0153919977,(G900116865:0.0142733781,(G000686065:0.0058450033,(G000424465:0.0007036312,G000686965:0.0143383577)N9012:0.0044720168)N8737:0.0064293983)N8412:0.0052028254)N8039:0.0093412514)N7647:0.0396900239)N7260:0.0307252658,((G000424525:0.0108642685,G000421405:0.0086478048)N7648:0.0731190994,((G900115735:0.0114909589,G000420825:0.0110284634)N8040:0.0420398473,(G000622085:0.0620116707,((G000621605:0.0220314986,G000420845:0.0263990935)N8738:0.0391625179,(G900112195:0.0478897462,(G900102515:0.0331843851,(G000420945:0.0233322227,(G000621465:0.0052649356,G000145035:0.0038224386)N9468:0.0207718998)N9268:0.0128195206)N9013:0.0156407133)N8739:0.0158061713)N8413:0.0109714786)N8041:0.0080719744)N7649:0.0066145677)N7261:0.0198262344)N6851:0.0462740797)N6432:0.0439303832)N6005:0.0420963032)N5567:0.0341734533)N5155:0.0322404945)N4437:0.0148325135)N4077:0.0257030695)N3722:0.02376596,(G900112085:0.2537651507,(((G000270305:0.1822452349,(G000469345:0.1059809489,G001941025:0.2125505785)N5156:0.0311455006)N4785:0.0693835733,(((G000364225:0.1486615212,(G000403845:0.0613349572,(G000403255:0.0472044754,G000403315:0.0575743357)N6433:0.0121646837)N6006:0.092499326)N5568:0.045740488,((G000174195:0.0855671734,(G000156535:0.0773407895,G000225345:0.0652477872)N6434:0.0293777346)N6007:0.0442372795,(G000687515:0.1523861166,(G000701545:0.163674647,(G000020605:0.1049636966,(G001405615:0.0539309043,G001916895:0.1008559518)N7262:0.0307407551)N6852:0.02619381)N6435:0.0187586077)N6008:0.0343525566)N5569:0.0312241558)N5157:0.0189252917,((G000160115:0.2428415794,(G900106615:0.1626040002,(G000702145:0.0034550044,G000702525:0.00463691)N6436:0.1255264903)N6009:0.0337412447)N5570:0.0260971338,((G000621865:0.038444265,(G000703005:0.0117529522,(G900109715:0.0034817862,G900115355:0.0155300339)N6853:0.0030665299)N6437:0.0330864205)N6010:0.0125420287,(G900107545:0.0410229106,(G900104335:0.0439665408,(G000209815:0.0389880332,(G900115215:0.0199137153,G900141825:0.0140079094)N7263:0.0110743456)N6854:0.0165045637)N6438:0.0084023957)N6011:0.0066122175)N5571:0.168441115)N5158:0.057755048)N4786:0.0179416476)N4438:0.0339214162,(G900096945:0.191170566,(((G000797495:0.1280984406,G000173815:0.1344164609)N5572:0.0420169964,(((G000702845:0.1809037576,G000183525:0.1733337996)N6439:0.0796037563,(G001915695:0.0110436865,(G001406335:0.0211014888,G000438275:0.0175181161)N6855:0.0068162161)N6440:0.1262842626)N6012:0.0495786815,(G000425525:0.1464629439,((G900129135:0.1255226459,(G000156675:0.1168671748,(G000373885:0.0764041414,G000436935:0.106259082)N7650:0.0311261189)N7264:0.0450834601)N6856:0.0244156615,((G000431095:0.0088499383,G000157975:0.0079158444)N7265:0.1332999185,(G000702025:0.0736863601,(G000431355:0.0955018924,((G001404455:0.0727852053,G000466565:0.0974976111)N8414:0.0075135231,(G000436615:0.04558153,(G000436995:0.0249004529,G000153905:0.0155789515)N8740:0.0195124896)N8415:0.0594601342)N8042:0.0269371643)N7651:0.0449106606)N7266:0.033768759)N6857:0.0348557239)N6441:0.0146934983)N6013:0.0225411195)N5573:0.0154919447)N5159:0.0233922563,((G000411355:0.0846001442,(G000209385:0.1092256923,(G000431655:0.0178613496,G000156035:0.010335983)N6442:0.0881997604)N6014:0.0155817332)N5574:0.0319101239,((G900142165:0.1129756944,(((G000403295:0.1108364381,G001311035:0.0826017161)N7267:0.0233314715,(G001404335:0.0301955473,G001028025:0.0250256716)N7268:0.0626680044)N6858:0.0118919708,(G000526735:0.0862431538,(G001487105:0.1144423935,((G000153925:0.0040468137,G000432115:0.0058981541)N8043:0.084367488,(G001312505:0.0819233689,G000155205:0.0462219628)N8044:0.0420089782)N7652:0.0234277668)N7269:0.0178072034)N6859:0.0157779897)N6443:0.0276378363)N6015:0.0251301286,(((G001280875:0.0081633448,G001049915:0.0118950735)N6860:0.1205237958,(G900086725:0.0781186069,(G001916295:0.0932714386,G000155875:0.0247297395)N7270:0.1049347298)N6861:0.037650064)N6444:0.0189546403,(G000765215:0.1147739247,((G000433215:0.0832282791,G000169235:0.12125152210000001,(G000154065:0.0165763344,G001916345:0.0957601394)N8045:0.0746142299)N7271:0.0273888324,(G000156515:0.0860327724,(G000403475:0.1280403458,(G000154505:0.0816864397,G000403455:0.1022898093)N8046:0.0145387999)N7654:0.0078600034)N7272:0.0336738568)N6862:0.0176610487)N6445:0.0251179211)N6016:0.0164535165)N5575:0.0177452246)N5160:0.0698922847)N4787:0.0295496875)N4439:0.0239899231)N4078:0.0084998613)N3723:0.0087306121)N3371:0.0172542374)N3023:0.0095653377)N2706:0.0363783163)N2124:0.1227403512,(G001797255:0.1122839841,(G001795385:0.0471581852,G001797235:0.0498432558)N2700:0.0693713247)N2412:0.3226214315,((G000364165:0.1541945502,(G000436415:0.0966960535,(G900142265:0.0197154455,(G000432875:0.0082044051,G000436155:0.0210910472)N3708:0.0133304332)N3360:0.0812900667)N3016:0.1160554763)N2701:0.1512393674,(G001466305:0.1824929529,((G001282685:0.1328131167,(G001311925:0.1123699722,G000178835:0.0827596721)N3709:0.0708015526)N3361:0.0352145671,((G002007305:0.1399719025,G002007375:0.0489241082)N3710:0.1246383258,(G001995005:0.1577010109,(G002007295:0.1000771297,G000171335:0.0792167786)N4061:0.086727938)N3711:0.0415892443)N3362:0.1031681721)N3017:0.080429453)N2702:0.0277898532)N2413:0.0315144374)N1838:0.0474379116,(((G001512745:0.2442473234,G001512945:0.2328383439)N2696:0.1977605635,(G000025225:0.345383184,(G001603035:0.2351248155,(G001604185:0.0875933564,G001604165:0.181304594)N3699:0.1644646406,(G000688035:0.1180380124,(G900099715:0.1477928142,(G000621765:0.0456545534,G900107185:0.0514915148)N4406:0.1094627539)N4053:0.0512240826)N3700:0.15833799199999998)N3013:0.0784272788)N2697:0.0219055102)N2410:0.0855637032,((G001941225:0.0688439323,G000431615:0.05677724)N2698:0.2625994419,(((G001725215:0.2975257181,(G000398925:0.1115598843,(G001643385:0.0962971087,(G000701665:0.0655496456,G001305135:0.0677721992)N4407:0.0238020776)N4054:0.0686576392)N3701:0.132968682)N3356:0.0308753756,((G001916635:0.1146585209,G000435995:0.0324605543)N3702:0.2512310409,((G900130065:0.2439948245,(G000436275:0.09291914,G000431075:0.0754720658)N4408:0.1814467672)N4055:0.0467133743,((G000421005:0.2539136809,(G000620945:0.2479396488,((G001244495:0.0936730764,(G000177015:0.0918382108,G000492175:0.136432802)N5985:0.0230152938)N5546:0.0628167078,((G001244995:0.0807404496,G001454945:0.0787417646)N5986:0.0427430567,(G001688625:0.0948358568,G000169255:0.0897175878)N5987:0.0326342338)N5547:0.0404359527)N5132:0.0324690315)N4761:0.0170668033)N4409:0.034022604,(G001915895:0.3761938937,(G000765235:0.1573963466,(G000431575:0.0918030402,(G001916695:0.1829862332,G000435555:0.0396421655)N5988:0.0811403675)N5548:0.0939917407)N5133:0.0743095176,((G000283575:0.0591179264,G000307265:0.0671809493)N5549:0.085116817,(G001916835:0.1471239465,(G000403435:0.1142512497,G000469445:0.0865925063)N5989:0.014344071)N5550:0.0373205434)N5134:0.0703002951)N4410:0.0580639098)N4056:0.0338600601)N3703:0.0165950145)N3357:0.0408829067)N3014:0.0601338785,(((G000433115:0.2302277926,G001797275:0.2684057774)N3704:0.0600547487,((G000432075:0.1818143206,G000437375:0.158376304)N4057:0.1178487304,((G000433515:0.0468799907,G001916755:0.1233726829)N4411:0.2099437552,(G001513385:0.2896490294,(G000437015:0.2077087095,(G000433415:0.1774544744,G001604005:0.2368959896)N5135:0.0354958094)N4763:0.0436981189)N4412:0.0235736624)N4058:0.0183566107)N3705:0.0633652845)N3358:0.100518847,((G000953215:0.1476152124,G000178115:0.1835255996)N3706:0.1118451479,((((G000436835:0.1160866055,(G000431535:0.0940983777,G000433975:0.06324001)N5136:0.0570470842)N4764:0.1591976181,((G001513045:0.2137973926,G000432435:0.1692754213)N5137:0.0305634905,((G000434055:0.023199937,G000434915:0.021529558)N5551:0.16154536,(G000436215:0.145572091,G000431775:0.1428881943)N5552:0.055590244)N5138:0.0449196389)N4765:0.0450044228)N4413:0.0672139299,(G001513365:0.2662852739,((G000435275:0.2447637767,(G000431855:0.16562291,(G000435335:0.1428548481,(G000437975:0.1554771051,(G000436775:0.0710016506,G001917065:0.1235535099)N6841:0.0585505259)N6418:0.043996509)N5990:0.0577652228)N5553:0.0631313483)N5139:0.0181488704,((G000431955:0.0114493969,G000154345:0.0080326325)N5554:0.1558972019,((G000435395:0.1017251383,G900048895:0.0861803565)N5991:0.1460041052,(G000383295:0.1526025557,(G000752215:0.1151924184,(G001305115:0.0621215343,G001261775:0.0581677008)N6842:0.0621261437)N6419:0.0329790701)N5992:0.0391093924)N5555:0.0230627375)N5140:0.0222438381)N4766:0.0361444008)N4414:0.0209368304)N4059:0.0248263523,((G001486165:0.2504796515,(G001481375:0.1530436392,(G001486665:0.1295819276,(G000157955:0.1306038145,(G000162015:0.0400025055,G001916495:0.1315558656)N5993:0.1081338063)N5556:0.0686567213)N5141:0.0444775096)N4767:0.1202605516)N4415:0.0405170313,((G900103835:0.2196287652,G000820765:0.2210629477,(G900104675:0.2537644346,(G000435455:0.2406566731,(G900110045:0.1831373679,(G900104615:0.1974191703,(G000154565:0.1025809387,G000403395:0.1132653628)N7253:0.0954680597)N6843:0.0236974536)N6420:0.0155706993)N5994:0.0097465481)N5557:0.0500126562)N4768:0.0200261331,((G900095865:0.1261581845,G000158655:0.1014106091)N5143:0.1044709754,(((G000436675:0.040279705,G000432175:0.0423876169)N5995:0.142391447,(G000382085:0.0047638627,G001916415:0.0102802723)N5996:0.1647799388)N5558:0.1152360388,(((G001603945:0.1816272595,G001941135:0.1613557983)N6422:0.0484354257,(G000712055:0.1860982659,(((G000434255:0.0276262251,G000210095:0.0065427612)N7641:0.1383071603,(G000437255:0.0770867815,(G000433635:0.0879064079,(G000468015:0.0508400998,G000437175:0.0462686786)N8408:0.0535338441)N8034:0.0253040074)N7642:0.0887395181)N7255:0.022767417,(G000438435:0.1231950587,((G900119535:0.0682299517,G000701945:0.0784760237)N8035:0.0149010204,(G000174895:0.0584067398,(G000518765:0.0420670857,(G000247525:0.0274004308,G001603985:0.0184489255)N8735:0.0329872359)N8409:0.0279372497)N8036:0.0171123149)N7643:0.0917809998)N7256:0.0426691635)N6845:0.0231971746)N6423:0.0468362405)N5998:0.0214126984,G001941055:0.35754064669999996,(G001940995:0.1952880868,(G000686125:0.1255986385,(G000179635:0.1329845885,(G000621805:0.1284422797,(G001917015:0.0120245244,G000723465:0.0085236787)N8033:0.1161481355)N7640:0.0194206778)N7254:0.0270736374)N6844:0.0543598415)N6421:0.0844028149)N5559:0.0291393354)N5144:0.0546279951)N4769:0.0413197292)N4416:0.0245800714)N4060:0.0188512181)N3707:0.0205675311)N3359:0.0283073057)N3015:0.0199548309)N2699:0.0469112029)N2411:0.0224693082)N2122:0.0354766268,(G000433755:0.3358799609,(G000433915:0.1538482734,(G000434195:0.0876557888,(G001916175:0.0141780888,G000435175:0.0096011507)N3351:0.0912419239)N3009:0.0998529733)N2693:0.1397316277)N2408:0.23702069420000002,((G001512555:0.183437308,(G001512485:0.1510484603,(G001513105:0.0809178928,G000331995:0.0757278011)N3352:0.0546994397)N3010:0.0711932336)N2694:0.0787868862,((G001512425:0.175157688,G001797195:0.3020234117)N3011:0.0379884863,(((G000621505:0.0103059411,G000350485:0.0126158156)N3695:0.0693298539,(G000022065:0.0368350504,(G000526495:0.0344857277,(G000175795:0.0265339851,G000421965:0.0158553972)N4404:0.0116478556)N4050:0.0080856741)N3696:0.061769364)N3353:0.124095437,((G000745845:0.0030420308,G001262605:0.0043368543)N3697:0.1612208183,((G000179595:0.0926106083,G000237085:0.0595289481)N4051:0.0528669575,(G001512505:0.0738231182,(G000015865:0.0324464428,G000521465:0.0572054595)N4405:0.0432418427)N4052:0.0478734847)N3698:0.0432660635)N3354:0.0360152603)N3012:0.0285986248)N2695:0.0323463654)N2409:0.109196094)N1576:0.0192230947)N1331:0.0458533064)N1120:0.0394712596)N934:0.0320068267)N753:0.0350989745,((G900111575:0.2631440748,(G000020005:0.3260192541,(G000174415:0.1538079466,G001513245:0.2021162745)N1332:0.0929043255)N1121:0.029119375)N935:0.033949908,((G001543875:0.283302842,((G000714935:0.1672274644,G000376225:0.1153022751)N1577:0.0551203052,(G000092905:0.1963737481,(G001642725:0.2438416155,((G000444055:0.1151352429,(G000024285:0.0954059176,(G001447355:0.0058491038,(G000294675:0.0021332837,G900107035:0.006781234)N3372:0.0030216471)N3024:0.0669584447)N2707:0.0478491965)N2416:0.0683215647,(G000430585:0.134890369,(G001767765:0.167050478,(G001399675:0.1556581575,(G000702485:0.1180672983,(G000429525:0.0751563553,G000472905:0.0680625615)N3724:0.0493665857)N3373:0.0287895292)N3025:0.0115009014)N2708:0.0148030088)N2417:0.021065778)N2125:0.0871491119)N1839:0.040536583)N1578:0.0164830544)N1333:0.0308516319)N1122:0.0192864133,(G001742305:0.2633730325,(((G000510645:0.192711586,(G001884825:0.1990235023,G001311905:0.188821526)N2126:0.0226344925)N1840:0.0248183584,(G001049895:0.2384605262,(((G001375555:0.1416227841,G002005165:0.1096870127)N2709:0.0806621033,((G900113175:0.1070767406,(G900106775:0.1179027665,(G900102685:0.1001985443,(G000213595:0.0114557708,G900156615:0.0037557625)N4079:0.0728440423)N3725:0.0376462114)N3374:0.0457276136)N3026:0.0271403272,((G900129355:0.2031310797,(G000428065:0.1582794377,(G000942395:0.1302562876,(G900107305:0.0162744339,G900119485:0.0161731378)N4440:0.1207324669)N4080:0.029745469)N3726:0.017515996)N3375:0.0178737418,(G900114055:0.1102386694,(G900110165:0.0713667226,(G000421885:0.0964249919,(G000763315:0.0706660523,(G001187615:0.0062621443,(G000753855:0.0053255888,G001606065:0.0003455667)N5161:0.0029584779)N4788:0.1053479276)N4441:0.0183589744)N4081:0.0291340704)N3727:0.0166572251)N3376:0.0159980297)N3027:0.0356700889)N2710:0.0417818278)N2418:0.0308049208,((G001730235:0.1054113084,G001561915:0.0958064043)N2711:0.1101531312,((G000218765:0.125985689,G000615945:0.1429967278)N3028:0.0717480073,(((G000430625:0.0885247913,(G001015055:0.0838477489,(G001439585:0.0699668132,(G000466385:0.0378297898,((G001294525:0.0022309597,(G001282905:0.0040109288,G000878885:0.001044827)N6017:0.0061913712)N5576:0.0034981669,(G900100065:0.0003805441,(G001274715:0.0052940681,G001282925:0.004774515,G000878905:0.0017478568)N6018:2.0926e-06)N5577:0.011414857)N5162:0.0231307493)N4789:0.0330268009)N4442:0.0338653855)N4082:0.0261507397)N3728:0.0674640038,((G000374385:0.0117036672,((G001645205:0.0033993281,G000733515:0.004535562)N4790:0.0056880052,(G000219535:0.0034188619,G001696705:0.0022546411)N4791:0.0041299501)N4443:0.0071947468)N4083:0.1059984328,(G000311785:0.0967253759,(((G000454065:0.003965064,G000948185:0.0018910189)N5163:0.0470648315,(G000612185:0.0006863156,(G000738785:0.0021821706,G000353565:0.0008348526)N5578:0.0002313096)N5164:0.0518682237)N4792:0.0116508639,(G000503775:0.0384136537,((G900114075:0.0261813237,G001420695:0.0150093602)N5579:0.0159501897,(G001187725:0.0303107894,(G000612125:0.0340752388,(((G001423865:0.0022645803,G001039275:0.0017622307)N7273:0.0086571321,(G000282075:0.0089437817,(G000296715:0.002394095,G001748185:0.0009982153)N7655:0.0048421139)N7274:0.0013156219)N6863:0.0003717846,(G001012775:0.0098488989,((G000346255:2.5846e-06,G001184755:2.5846e-06)N7656:0.0044721763,(G001649505:0.0030280725,G000010165:0.0019133221)N7657:0.0019310032)N7275:0.0034734679)N6864:0.0012780671)N6447:0.0256965399)N6019:0.0067795712)N5580:0.0064660765)N5165:0.0189730725)N4793:0.0331431284)N4444:0.0273824914)N4084:0.0162097074)N3729:0.0648621738)N3377:0.0229954131,((G001806105:0.2130032506,((G000285515:0.137707964,(G001457415:0.0973570297,G000455485:0.0736563964)N4794:0.0483753875)N4445:0.0215798631,(((G000739915:0.0816572558,(G000153605:0.029677503,G000511405:0.0077318731)N5581:0.1125797115)N5166:0.0299886505,(G000829455:0.1060776972,(G000620565:0.0536254066,(G900103825:0.0328189195,(G000422905:0.0182855338,G001426375:0.0149677452)N6448:0.0127091121)N6020:0.0136766133)N5582:0.0539380988)N5167:0.0191947164)N4795:0.0127933491,((G900114475:0.0768187807,G000686845:0.0733313578)N5168:0.0334799318,(G000380965:0.1074708678,((G900100345:0.0217065921,G000612225:0.0143336878)N6021:0.0419621398,G000250655:0.0883641329,(G900101595:0.0020810667,G900119055:2.4129e-06)N6449:0.0904681081)N5583:0.0152126839)N5169:0.012445097)N4796:0.0210876351)N4446:0.0192400088)N4085:0.0082962126)N3730:0.0102773518,((((G000829465:0.0814180145,G000515335:0.0904737825)N4797:0.0207114613,(G000378425:0.0669267098,G000429825:0.0611251376)N4798:0.0219203314)N4447:0.0416257828,((G000227705:0.0977759821,G000598065:0.0938317393)N4799:0.0245535728,((G000378385:0.0697431173,G000422505:0.0768279855)N5170:0.0365533371,((G000961095:0.0731082831,(G000422485:0.0432559755,G001188365:0.0523240536)N6023:0.0556455931)N5584:0.0261624627,(G900106745:0.0922137346,(G000179615:0.0867965383,((G001280845:0.0365846995,G000422465:0.0334740847)N6865:0.0344880944,(G000971975:0.0687625148,(G000513275:0.0530137872,G000023585:0.0549540403)N7276:0.0175474488)N6866:0.0123384302)N6450:0.020724833)N6024:0.0110024426)N5585:0.0091517463)N5171:0.0076008179)N4800:0.0102601275)N4448:0.0191117569)N4086:0.0205855128,(((G000425125:0.0630666011,G000422445:0.0923449858)N4801:0.0239287948,((G000315235:0.0698399284,G000245555:0.0356734505)N5172:0.0414200075,(G000283315:0.0512336395,(G000293805:0.0195850064,(G000686865:0.0018495969,G900102125:0.0032749136)N6025:0.0140459951)N5586:0.0431843338)N5173:0.0161186932)N4802:0.021373625)N4449:0.0513477021,(G000374845:0.090999836,(((G001403875:0.0258639011,G000381905:0.0308141682)N5587:0.043481583,((G000455265:0.0560652854,G900102215:0.048455559)N6026:0.0230521383,(G000746875:0.0508301702,(G000403375:0.0291256306,G000374825:0.0580887829)N6451:0.0103107314)N6027:0.0189732009)N5588:0.0121630637)N5174:0.0355075407,((G001421015:0.0810660707,(G000585395:0.027908309,G000378145:0.0337819362)N6028:0.0814370029)N5589:0.0246157137,((((G900102965:0.0350339933,(G000758725:0.0115161499,G001012825:0.0227859653)N7277:0.0229578449)N6867:0.0195055614,(G000758685:0.0322409209,(G900110315:0.0120114509,(G000520635:0.0227774243,G000756615:0.0099704458)N7658:0.0054351836)N7278:0.0216283177)N6868:0.0265062436)N6452:0.0513869226,((G000949425:0.0783482058,(G000787385:0.0897265819,G000576305:0.0652850158)N7279:0.0167734667)N6869:0.0150259876,(G001373415:0.0481811143,(G000230915:0.0256093993,(G001632305:0.0194976951,(G001275645:0.0030717416,G001277345:0.0049218001)N8047:0.0302804227)N7659:0.0131431115)N7280:0.022604104)N6870:0.0395684987)N6453:0.0119284148)N6029:0.0080355205,(((G900116105:0.0190755619,G000732325:0.0132502945)N6871:0.0650833361,(G900102085:0.0215636963,(G001908275:0.0110849468,(G001514495:0.0215340842,(G900143165:0.008288537,G900107875:0.0046772873)N8048:0.0123108602)N7660:0.0071793348)N7281:0.0118353092)N6872:0.0540644483)N6454:0.0176782674,((G000377505:0.0056272675,G000426545:0.0116687511)N6873:0.0573323204,(G000520815:0.0222470567,((G000520755:0.0142543285,(G001705305:0.0072705576,(G000245715:0.0080957673,G000236805:0.007318122)N8416:0.0013033015)N8049:0.0113203496)N7661:0.005977232,((G000164985:0.0022930037,G000520795:0.0052966172)N8050:0.0097610312,(G001277855:0.0057675901,(G000520775:0.0091240349,(G000686825:0.0018933195,G900116035:0.0003687621)N8741:0.0040713432)N8417:0.0028426349)N8051:0.0051110993)N7662:0.0054314192)N7282:0.0075263156)N6874:0.0462113725)N6455:0.0278481906)N6030:0.0121953037)N5590:0.00808959)N5175:0.0124534941)N4803:0.033299667)N4450:0.0120371896)N4087:0.0250277522)N3731:0.0250895045)N3378:0.0879091897)N3029:0.0198773782)N2712:0.0068461917)N2419:0.0097833907)N2127:0.0092229222)N1841:0.0065551247)N1579:0.0185041583,((G000798955:0.2786105782,(G000178255:0.0526055621,(G001406535:0.0042621138,(G001543345:0.0097586469,G001406595:0.0041808116)N3030:0.0024459935)N2713:0.0350747242)N2420:0.1735711737)N2128:0.0396461259,(((((G000687795:0.2727393707,G000518305:0.3605817685)N3385:0.152608971,(G000227355:0.2043284286,G000011225:0.2501617783)N3386:0.1916325068)N3035:0.213719211,(((G001029265:0.0224536917,G000565195:0.0417128412)N3737:0.1142395786,((G000400955:0.0175133333,G000400935:0.0164619569)N4093:0.10437224,(G000820525:0.065631269,(G001274875:0.04142567,G000236085:0.0223165451)N4453:0.0344684086)N4094:0.0667711802)N3738:0.0341033206)N3387:0.158674991,((G000483165:0.1941263115,(G000518285:0.0737502888,G000526855:0.0820131031)N4095:0.1353377279)N3739:0.1080866593,(G000565215:0.2194009516,((G001262715:0.1072597162,G001267155:0.105268688)N4454:0.1144544536,((G001281045:0.1198627427,G000439435:0.0993089763)N4808:0.0562595452,(G000500935:0.1180033055,G000565175:0.1176681318)N4809:0.035401853)N4455:0.0362174518)N4096:0.0897906188)N3740:0.0366099387)N3388:0.1220499315)N3036:0.1489058965)N2716:0.1583685777,((G000433015:0.3490653629,((G001604505:0.3449510627,G000437235:0.2537496062)N3741:0.063158687,(G000437395:0.2500893038,G000434395:0.4472743782)N3742:0.1367571652)N3389:0.0975803605)N3037:0.0864564801,((G000829905:0.163359165,((G000752095:0.1260756612,(G000154485:0.0548366976,(G000154805:0.0737933151,G000686665:0.045134325)N4810:0.0262482959)N4456:0.0643979613)N4097:0.0490188679,((G001244545:0.0501124517,G000269565:0.0473696845)N4457:0.0744812273,((G000173795:0.0132191646,G000437715:0.0120430168)N4811:0.1157618489,((G000702065:0.0036951442,(G000622125:0.0051165259,(G000621925:0.0008075178,G900103115:0.0090750625,G900109215:0.0005896574)N6037:0.0068359697)N5596:0.0001796363)N5180:0.1027811989,(G000340375:0.134822017,((G900108995:0.0063513956,G000702165:0.0012392357)N6038:0.001286258,(G900112735:2.5846e-06,G900114425:9.03245e-05)N6039:0.002554067)N5597:0.097129667)N5181:0.0343541422)N4812:0.0408199235)N4458:0.0749413844)N4098:0.0250421421)N3743:0.0547447776)N3390:0.1307796948,((G001545095:0.180680219,(G000270085:0.030262094,G000373785:0.0279279326)N4099:0.1416452224)N3744:0.1817946999,(((G001800835:0.005241083,G001800865:0.0205747901)N4459:0.2735219354,((G000327285:0.0224589818,(G000157995:0.017014126,G900120005:0.0208985116)N5182:0.0135412591)N4813:0.1736508134,(G000177375:0.2031255919,(G000701725:0.177439285,(G000425005:0.0099968815,G000186945:0.0142765988)N5598:0.1327050031)N5183:0.0375568819)N4814:0.151796832)N4460:0.0416529832)N4100:0.0341645385,((G900104665:0.1639785036,(G000313565:0.010437851,(G001305055:0.0677263641,G000508965:0.0030859298)N5184:0.0070958602)N4815:0.1284360552)N4461:0.0754625455,(((G000434355:0.1816118744,(G000156655:0.122309544,(G000420345:0.1022599252,(G000210615:0.0313954481,(G000434715:0.0164910045,G000469305:0.0035139763)N6877:0.0144791622)N6461:0.100511118)N6040:0.0295737179)N5599:0.0236531825)N5185:0.0293071669,((G001945605:0.085575134,G000403415:0.0760421669)N5600:0.0602607318,((G000384195:0.1609126634,G001945525:0.124004633)N6041:0.0584042274,(G001945535:0.0050430487,G001564455:0.0042991138)N6042:0.1344137521)N5601:0.0285471793)N5186:0.0397033222)N4816:0.12354061,(G900155395:0.1530202751,((G000437615:0.014497991,G000154285:0.0133807313)N5602:0.1203803257,((G000163515:0.0033740072,G000242955:0.0034165169)N6043:0.0942730191,(G000371425:0.0014693463,(G001688965:0.0109699046,((G000242195:0.0023627806,G000435955:0.0019279991)N7284:0.0004581035,(G000450985:0.0039599029,(G000183585:0.0003605011,(G001406695:0.0013053463,G900114575:0.0040716741)N8054:0.0016882599)N7664:0.0001712705)N7285:0.000142378)N6878:0.0052935398)N6462:0.0009626441)N6044:0.0736687702)N5603:0.042157637)N5187:0.0560602581)N4817:0.0365583731)N4462:0.0490936267)N4101:0.0562197615)N3745:0.035423609)N3391:0.0567722324)N3038:0.0393649477)N2717:0.0255496381)N2422:0.0392412173,((G000438415:0.3799221964,(G000433255:0.1307361455,G000433475:0.1326955326)N3379:0.1783090693)N3031:0.0756209991,(G000433875:0.3334172789,(G000432575:0.3049974365,(G000434835:0.3186539292,G000436255:0.2667760019)N4088:0.0433898925)N3732:0.060292008800000005,(G000437335:0.2496973099,(G000433455:0.1944175288,G000438295:0.2265282915)N4089:0.0566439316)N3733:0.10345533330000001)N3032:0.0261975265)N2714:0.28563423540000005,(((G000433035:0.1295632526,G000433995:0.1296092015)N3381:0.2082620413,(G001512985:0.2323423305,((G001512455:0.0010295065,G001512995:0.0026626719)N4090:0.2406828352,(G001940985:0.115993522,G001604495:0.2063955169)N4091:0.1273488613)N3734:0.0285490064)N3382:0.0624263347)N3033:0.0869145387,((G000753575:0.125088109,G000755705:0.1098733228)N3383:0.1931715586,((G001916215:0.0107547068,G000437575:0.0085214944)N3735:0.3590854381,(G000967915:0.2126825008,(((G000687735:0.1438897802,(G000702765:0.1059176756,(G000953195:0.0865728699,(G000526235:0.0639806278,G000018785:0.0673951529)N6031:0.051972455)N5591:0.0424425021)N5176:0.029855522)N4804:0.0947007515,(G000968055:0.1220267739,(((G000069925:0.1065409086,G000970395:0.114909101)N6032:0.0461612329,(G000009845:0.0144918721,(G000012225:0.0245523864,G000495255:0.018389742)N6456:0.0072833656)N6033:0.0789737299)N5592:0.1274588718,(G000026205:0.2813833422,(G000364425:0.3619784631,(G000309465:0.0240965223,(G000300695:0.0200596334,G000309485:0.0127957266)N6875:0.0124063738)N6457:0.1671034704)N6034:0.1274087174)N5593:0.041290765)N5177:0.2307216104)N4805:0.0449869592)N4451:0.0522972219,((G000428705:0.140825888,G000687835:0.1589830241)N4806:0.1162034781,((G001830035:0.020638884,(G001829995:0.0277613723,(G001829935:0.0255531764,(G001830895:0.0184986229,G001829955:0.0184577543)N6458:0.0117328176)N6035:0.008746131)N5594:0.006754708)N5178:0.0932951344,(G001829915:0.0155823814,(G001830165:0.0001569312,(G001830975:0.0009273999,(G001830045:0.0077295938,(G001830945:0.0040591138,G001830015:0.0032207473,G001830065:0.0026900330000000005,G001830095:0.0026900330000000005,G001829965:7.934099999999999e-06,G001830865:8.9341e-06,G001830905:8.9341e-06)N6876:2.4024e-06)N6459:2.0764e-06)N6036:0.0032715058)N5595:0.0006439468)N5179:0.1050005176)N4807:0.0967934187)N4452:0.0228230006)N4092:0.056027214)N3736:0.1057596547)N3384:0.042259526)N3034:0.0289018353)N2715:0.0873281941)N2129:0.0615485747)N1842:0.14841744969999998,(((G001909285:0.0295218146,(G000702585:0.0187247862,(G000411915:0.0129021648,G001766415:0.0059980437)N3039:0.0174136263)N2718:0.01932192)N2423:0.0773863836,((G000019905:0.0152310236,G001650325:0.0132274256)N2719:0.0175758252,(G000414195:0.0090757919,(G001456895:2.5846e-06,G900096925:2.5846e-06)N3040:0.0038575931)N2720:0.024903039)N2424:0.0901427799)N2130:0.1428450697,(((G002003465:0.0966014461,G000430685:0.0978619875)N3041:0.0604031051,(G000377985:0.0809829228,(G000648615:0.0705966916,G000497245:0.0667263218)N3392:0.0407194742)N3042:0.1379307712)N2721:0.052911853,(((G001039475:0.1325363848,(G000430745:0.089088258,(G001273895:0.0422378818,G000269865:0.080955323)N4102:0.0400626879)N3746:0.0539361168)N3393:0.0209898956,((G000429705:0.1029849931,((G002019695:0.0743810646,(G000177235:0.07673379,G900107275:0.0717576325)N4818:0.035296629)N4463:0.0206366674,((G002019735:0.0654023893,G900111295:0.0571580137)N4819:0.027273056,(G000429725:0.127866369,(G900111285:0.0965267091,(G001721685:0.0445359503,G000093085:0.0405362316)N5604:0.0671644596)N5188:0.0244461263)N4820:0.0214404767)N4464:0.0355098535)N4103:0.0157971623)N3747:0.0522742536,(((G000377705:0.1230967044,(G900100185:0.1240309817,((G000698185:0.0459408456,G000698125:0.0287839359)N5605:0.055901734,(G000698145:0.0559909613,G000698105:0.0534748397)N5606:0.0590643608)N5189:0.0592543459)N4821:0.0749409035)N4465:0.024682011,(G001310615:0.1548271961,((G000420725:0.0110333393,G900106595:0.0138090872)N5190:0.1566632262,(G900113025:0.1240973004,((G900099745:0.0536509536,G900099605:0.0708604896)N6045:0.0374665399,(G000429685:0.0541191906,(G900114715:0.0353780265,G900115625:0.0280105071)N6463:0.0606350289)N6046:0.058783604)N5607:0.0122206476)N5191:0.0258071572)N4822:0.0284992044)N4466:0.0107121016)N4104:0.0527845511,(G000621445:0.1038725408,((G001274915:0.0881804175,G000334155:0.0716752692)N4823:0.0273956061,((G001484965:0.0937386548,((G001310595:0.0924686144,G001420645:0.0669185682)N6047:0.0333997202,(G001598215:0.0077511922,(G900142675:0.0038633098,G000009825:0.0009188368)N6464:0.007738373)N6048:0.0602304735)N5608:0.0359481939)N5192:0.0739936148,((G001590785:0.0607117395,(G000292245:0.0513707137,G001038565:0.0518308546)N6049:0.0298050248)N5609:0.0545722794,(G000005825:0.0812071137,(G000513115:0.0949906947,(G000513095:0.0597691729,G000513135:0.0531642423)N6465:0.0254327408)N6050:0.0230005883)N5610:0.0120156369)N5193:0.0127447088)N4824:0.0123219616)N4467:0.0189263678)N4105:0.0222528609)N3748:0.0167577486)N3394:0.0338001315)N3043:0.0168544449,(G001375675:0.1933346278,(((G900111405:0.1170979452,((G000423105:0.0849711274,G000269905:0.0955925892)N4825:0.0367974425,(G900110685:0.0596319462,G900103915:0.0671650466)N4826:0.0422998304)N4468:0.0725986247)N4106:0.0261715261,((((G000425205:0.0010420971,G000775595:5.48776e-05)N5194:0.1166733737,((G000425225:0.083130531,G000770675:0.0765547704)N5611:0.01778507,(G000775615:0.1150568184,G000770635:0.0613322679)N5612:0.0196906592)N5195:0.0226080976)N4827:0.0326744076,(G000496835:0.0830591346,((G900100295:0.0442836452,G001685435:0.0630509943)N5613:0.0829449181,((G000786645:0.0533419896,G000284515:0.0601073755)N6051:0.0122753295,(G000469135:0.057363713,(G000425705:0.0571601708,(G900114165:0.0348560882,G000723525:0.0299925873)N6879:0.0163062822)N6466:0.0074045956)N6052:0.010929031)N5614:0.0338590055)N5196:0.0304795813)N4828:0.0253563699)N4469:0.0222519533,(((G900110015:0.0015403972,G000725365:0.0098960778)N5197:0.1619512242,((G900156915:0.0553504957,(G000485775:0.011232861,G000496855:0.000922047)N6053:0.0573909676)N5615:0.0407447175,((G000359605:0.0964157377,(G900111195:0.0591630989,(G000377765:0.0515986148,(G001458115:0.0404437409,G000521485:0.0877975866)N7286:0.0132714008)N6880:0.0209245311)N6467:0.0205183666)N6054:0.0419918843,(G001368815:0.0761937618,((G001310395:0.1435047918,G900096905:0.092595086)N6881:0.0182461041,(G000307165:0.1234452701,G000306965:0.0770364581)N6882:0.0111076625)N6468:0.0486032483)N6055:0.0458033462)N5616:0.0319892307)N5198:0.015342831)N4829:0.0145555545,((G001038425:0.0502074934,(G000190475:0.063768532,(G000482485:0.0531448952,G001038485:0.0442499863)N6056:0.0105643107)N5617:0.0189362282)N5199:0.0573207829,((G000709085:0.1266982823,(G900112045:0.046179892,G000224785:0.0746116467)N6057:0.0489114358)N5618:0.0186531747,((G001298135:0.1245506821,(G000285495:0.068096385,(G000011245:0.0636896654,(G000750635:0.0238260961,G000821065:0.0361864787)N7287:0.0683837321)N6883:0.0404287705)N6469:0.015431634)N6058:0.0162518526,((G001878675:0.0688506538,G000612865:0.0712025384)N6470:0.0182639921,(G001189575:0.0859317387,(G000480335:0.0424578758,G000723585:0.0435820999)N6884:0.0220337777)N6471:0.0246989952)N6059:0.0124860983)N5619:0.0188418736)N5200:0.0148077121)N4830:0.0486466774)N4470:0.0237439408)N4107:0.0140499881)N3749:0.062230277,((G000331575:0.0721595037,G000307855:0.0763837644)N4108:0.0776957246,((((G000348905:0.0449064791,(G000826125:0.0349598003,G900156305:0.0340744595)N5620:0.0289238225)N5201:0.0869286089,(G000829195:0.0667701684,((G000425545:0.0552566861,G000220335:0.0447037689)N6060:0.0599023544,(G000826145:0.0450317135,G000586555:0.0485294483)N6061:0.0600826314)N5621:0.0161789014)N5202:0.0493413337)N4831:0.0274664249,(((G000775575:0.0647353201,(G900099655:0.0447799791,(G001687565:0.0205830633,G001465835:0.0242679157)N6472:0.0398483928)N6062:0.0157256822)N5622:0.0761158035,((G900115805:0.0530016993,G001278755:0.0498786369)N6063:0.0727225438,(G000411295:0.0415924254,(G000484595:0.0342576124,(G000286315:0.0518156932,G000297555:0.0465817086)N6885:0.0248069751)N6473:0.0166443074)N6064:0.0552974088)N5623:0.0132131314)N5203:0.0164977749,((G001274945:0.0807123719,(G001617605:0.097738066,(G000285595:0.0507264993,(G000285555:0.0513612943,(G000505545:0.0283907371,G000307285:0.1244384266)N7288:0.0108945919)N6886:0.0168432099)N6474:0.0712464791)N6065:0.0304332931)N5624:0.0295565707,((G000743635:0.1119662869,(G001708185:0.0248954749,(G001281525:0.0284380927,(G000724775:0.0227938906,G000733585:0.0151270648)N7289:0.0100959813)N6887:0.011793163)N6475:0.0412868814)N6066:0.0188391137,((G000284835:0.0820544927,(G000772955:0.0605970687,(G000772965:0.0477714436,G000772945:0.058021876)N7290:0.0169686298)N6888:0.0154091038)N6476:0.0293156542,(G001700325:0.1149488194,(G000612805:0.0801158466,(G000773015:0.0534754396,(G001439635:0.0559090341,G001586195:0.0372563807)N7665:0.0292080229)N7291:0.0118149862)N6889:0.008330473)N6477:0.0126854617)N6067:0.0122445568)N5625:0.0360612749)N5204:0.0330384879)N4832:0.0110825933)N4471:0.0909235181,(((G000428165:0.183559842,(G001712755:0.0016525227,G900112535:0.0016627143)N5626:0.0397857507)N5205:0.0994033325,(G000430785:0.0847677587,(G000712595:0.0588441026,(G000746135:0.0467724673,(G000017425:0.0527909583,((G000291295:0.0149699479,G000832605:0.0082947509)N7292:0.0197322196,((G000007825:0.0175097486,G001420855:0.0160143064)N7666:0.0055167102,(G000008505:0.0051172411,(G000008165:0.0021304984,G000007845:0.0004226185)N8055:0.0143412961)N7667:0.0178830502)N7293:0.009636783)N6890:0.0294664104)N6478:0.0250903139)N6068:0.0088984098)N5627:0.046563607)N5206:0.037064062)N4833:0.0504179679,(((G001187595:0.0672084083,(G000620165:0.0403414076,(((G001598935:0.0319824184,(G900111865:0.0210083296,G001295365:0.0272859171)N7668:0.0122596625)N7294:0.0103016495,(G000632515:0.0170381667,(G000313345:0.0036780027,(G000632715:0.0055939469,G001587505:0.0035949088)N8056:0.0012299165)N7669:0.0103317871)N7295:0.0084177982)N6891:0.0141907361,((G001618685:0.0178332635,(G000015745:0.0009834268,G001412125:0.0005804731)N7670:0.0360787937)N7296:0.0090109867,(G001610955:0.0201426957,(G000750005:0.0013448063,(G001587475:0.0019512989,G000744755:0.0063777355)N8057:0.0021152679)N7671:0.0216396939)N7297:0.0068232219)N6892:0.0371597869)N6479:0.0251708383)N6069:0.0208274551)N5628:0.0500096619,((G001648575:0.1290078613,((G900115845:0.0098403699,G000972245:0.0144303026)N6893:0.1113795956,(G000504165:0.0792022795,(G001274935:0.0963045786,(G001591565:0.055345851,((G000527015:0.007763127,G001429825:0.0057389788)N8419:0.0050005455,(G900113355:0.005492418,(G000832985:2.0256e-06,G001591525:3.79863e-05)N8742:0.006909586)N8420:0.0048361101)N8058:0.0503793446)N7672:0.038068833)N7298:0.016254632)N6894:0.0117032743)N6480:0.020366476)N6070:0.0114919414,(G000285535:0.0344760258,G001439915:0.0388624251)N6481:0.08230833480000001,((G000709935:0.0872510828,G000518865:0.0804489835)N6895:0.0260013582,(G001278705:0.0791118915,(((G000715205:0.0066268973,(G001578205:0.0095631641,(G001653905:0.0025146476,G001017485:0.0122067126)N8743:0.0034159385)N8421:0.0015765646)N8059:0.0045278994,(G900119345:0.0010896957,((G900094985:2.0277e-06,G001457015:0.0036152378)N8744:0.0059603524,(G000701305:0.0026695185,G000986655:0.0034255733)N8745:3.63795e-05)N8422:0.0003850493)N8060:0.0043424829)N7673:0.0708456743,((G900093775:0.0274592304,G000011645:0.0306608271)N8061:0.0417841801,(((G000740655:0.0091427933,G001663575:0.0061862883)N8746:0.0045050728,(G000747645:0.0115500293,(G900110305:0.0048827264,G000696615:0.0054833984)N9014:0.0022891027)N8747:0.0046575172)N8423:0.0248688951,(G000196735:0.0078760094,((G001687195:0.0023097866,(G000740715:0.0002279344,(G001461825:0.0039784902,G001461845:4.4107e-05)N9469:0.0003706889)N9269:0.0014760981)N9015:0.0001297503,((G900156245:0.0012136286,(G001440465:0.0067886177,G001975995:0.0008303737)N9470:0.0001081296)N9270:0.0006869219,((G000275785:0.0018575536,(G001587325:0.0011350582,G000746035:0.0058226633)N9651:0.0001095144)N9472:0.0001686517,G001617995:0.007402272200000001,G001517185:0.0068081681)N9271:0.0008570844)N9016:0.0002536255)N8748:0.0058400296)N8424:0.0247617667)N8062:0.0325106611)N7674:0.0093412216)N7299:0.0246774489)N6896:0.0584020343)N6482:0.0259966857)N5629:0.0130894117)N5207:0.0111175787,((G000383875:0.1316507451,(G000752395:0.0606226117,G000751775:0.0481864928)N6072:0.0739716291)N5630:0.0551942161,((((G001431195:0.1082900652,G000374565:0.1154310034)N6897:0.0442302588,((G001420715:0.062221292,G001439965:0.0762838654)N7300:0.0392961105,(G000526655:0.0673409454,(G000374345:0.0452231141,(G000482605:0.0114435158,(G000223155:0.0138449905,(G000832905:0.0023685147,(G000420205:2.5846e-06,G900128875:2.5846e-06)N9017:2.391e-06)N8749:0.0045128257)N8425:0.0139172878)N8063:0.0471706959)N7675:0.0461617488)N7301:0.060818119)N6898:0.0256321106)N6483:0.021931216,((G001050115:0.1154891481,((G000812025:0.0798848153,(G000829555:0.002727944,G001591605:0.001613368)N8064:0.057603859)N7676:0.0434282488,(G001643245:0.070445823,(G000970685:0.0423148574,(G000970675:0.0375532909,G900156125:0.0374966962)N8426:0.0072321219)N8065:0.0334486118)N7677:0.0638711802)N7302:0.0252916231)N6899:0.0236824455,((G000818095:0.0769025998,(G000829515:0.0673883557,G000829435:0.0744342143)N7678:0.0204403702)N7303:0.0620790825,((G000171615:0.0279050086,G001516895:0.0072201944)N7679:0.1053824591,(G001274775:0.0497984188,(G001591825:0.034619919,(G900094975:2.2276e-06,G001456935:2.5846e-06)N8427:0.0451922887)N8066:0.0238073902)N7680:0.0574008513)N7304:0.0127334261)N6900:0.0304454139)N6484:0.0133929616)N6073:0.0150282169,((G001183965:0.1327381221,((G001243895:0.0704365473,(G000321185:0.0614352181,G000380245:0.0719661188)N7681:0.0244257093)N7305:0.0601403725,(G000430765:0.1001279215,(G000504145:0.0754853568,(G000305495:0.0785138943,(G001054655:0.0187323557,G001578185:0.0177872158)N8428:0.055738266)N8067:0.0123878329)N7682:0.0416657924)N7306:0.0132627049)N6901:0.0119641339)N6485:0.0131975778,(G001591585:0.1230111649,((G000724485:0.0840508062,((G000986785:0.0722204348,(G000517385:0.0810654707,G000934845:0.054221855)N8429:0.0365214095)N8068:0.0223186143,(G000311725:0.0986162469,(G000473245:0.0859082356,(G000294775:0.0579053996,(G001439625:0.0529109223,G001420595:0.0516919364)N9018:0.0203154119)N8750:0.0155953697)N8430:0.0178281768)N8069:0.0137092378)N7683:0.0081276117)N7307:0.005908651,(G000242895:0.0947105963,((G000821085:0.0475563359,G001278805:0.0519890739)N8070:0.0486154594,(G000426085:0.0781124373,((G000612665:0.078746047,(G000752035:0.0645181649,G000747345:0.0526165422)N9019:0.0116177415)N8751:0.0082578,(G000482325:0.066933169,(G000759675:0.0659377562,(G001591445:0.0567695341,(G000508325:0.0469157014,(G000307875:0.0408953127,G000612625:0.0446818528)N9652:0.0071513837)N9473:0.0252678796)N9272:0.008795531)N9020:0.0093445823)N8752:0.0191681721)N8431:0.0238831993)N8071:0.0115472272)N7684:0.0184493639)N7308:0.0126886364)N6902:0.010315899)N6486:0.0123431556)N6074:0.0123167312)N5631:0.0068955945)N5208:0.0133736868)N4834:0.0083346767)N4472:0.0093309662)N4109:0.0124916637)N3750:0.0107818096)N3395:0.0102610105)N3044:0.0055217871)N2722:0.0194086348)N2425:0.0334894924,(((G000469465:0.0537602966,(G000173915:0.0409191528,G000701685:0.0466644837)N3396:0.0284752285)N3045:0.3068596804,((G000438455:0.2198186789,(G900110815:0.1622693928,((G000425825:0.0682095544,(G900101065:0.044600131,(G000425845:0.0263014623,G000756715:0.0272711424)N5209:0.0123885176)N4835:0.0346846228)N4473:0.0882263024,((G900142805:0.063080429,G001265075:0.0517320386)N4836:0.0621381614,(G000712035:0.0725086137,(G000385175:0.1008921757,(G000330705:0.040335379,G001005905:0.0395037213)N5632:0.0333555142)N5210:0.0166173928)N4837:0.0323019103)N4474:0.0276380111)N4110:0.0292159627)N3751:0.0277642712)N3397:0.0794309295,(G000010585:0.1187104323,((G000286335:0.0408406029,G000286395:0.0440426905)N4111:0.074645198,((G000298075:0.0796158764,(G000816085:0.0534175576,(G000934465:0.0702156203,(G001188915:0.0357447142,G000185885:0.0424825199)N5633:0.019088184)N5211:0.0111529608)N4838:0.0338155728)N4475:0.0286825117,((G001559115:0.0447186157,G001618885:0.0398600906)N4839:0.0607447945,(((G001500315:0.0895255218,G000260275:0.0756413974)N5634:0.0193594555,((G000295715:0.0462711281,G001074355:0.0529710517)N6075:0.01788487,(G000875895:0.0488967407,(G000972575:0.0446143776,(G001902315:0.0485744499,(G001432245:0.0353222786,(G000706685:0.0350762249,G000010125:0.0251190169)N7685:0.0110047408)N7309:0.0124975809)N6903:0.0048124359)N6487:0.0075174129)N6076:0.0210798041)N5635:0.0201403382)N5212:0.0119916714,((G000025085:0.0602936571,(G000183685:0.0488304899,G000009865:0.039250106)N6077:0.0190988761)N5636:0.0129435955,((G000235645:0.0391068089,G001456215:0.0644153939)N6078:0.0423637389,(G000332735:0.044000287,((G001028645:0.0020523227,G001471555:0.0111687511)N6904:0.0359825135,(G000186205:0.0023405173,(G900113395:0.0105232396,(G000508745:0.0856181297,(G001814805:0.0044732672,((G000308395:0.0085329433,G001068545:0.0029438812000000003,(G000443975:0.0041439367,G000934225:0.0040539503)N9273:0.0027208476000000004)N8754:0.0003866745,G001914135:0.0100019171,(G000245655:0.010959761,G000007645:0.0024885959)N9021:0.0073935612)N8432:9.08346e-05)N8072:0.0005264077)N7686:0.0005821349)N7310:0.0037844741)N6905:0.0426561034)N6488:0.0159948924)N6079:0.0161662377)N5637:0.0092354427)N5213:0.033646136)N4840:0.0192540016)N4476:0.0172899832)N4112:0.0488047662)N3752:0.0471583655)N3398:0.0486394413)N3046:0.0702650366)N2723:0.0533102064,(((G000620985:0.0519215705,G000525915:0.0566433009)N3399:0.1421266861,((G000766865:0.0267230946,(G000525955:0.0267391351,(G000525975:0.0295149248,G001050305:0.0160895859)N4477:0.0127301959)N4113:0.0106978901)N3753:0.0537236124,((G000252625:0.0764025903,(G000525875:0.0516327784,G000525795:0.0591401201)N4478:0.0294301719)N4114:0.033321799,(G000148995:0.0887239699,(G000027145:0.021993471,((G000183885:0.0305695075,G000960735:0.0066309356)N5214:0.0097208059,(G000619785:0.0091373324,(G001564695:0.0004895517,(G001564995:0.0015619719,((G000620905:2.6158e-06,G000567965:4.13533e-05)N6906:0.0006011447,G000972995:0.004950576,G000620885:0.0009531765,(G000973005:0.0028177313,(G001463995:0.0001229227,G000196035:0.0053429105)N8073:0.0003526411)N7687:0.0004901541000000001)N6489:0.0001223485)N6080:0.0015002172)N5638:0.0042467982)N5215:0.0080995577)N4841:0.0105646473)N4479:0.0513925271)N4115:0.0140417998)N3754:0.0186144765)N3400:0.0740016707)N3047:0.0445714741,(((((G000425865:0.1307815673,G000429585:0.1156046732)N4480:0.0393419739,((G000585255:0.1095206156,G900101525:0.1110966781)N4842:0.055712421,((G900129085:0.1676753533,G000374325:0.2315965572)N5216:0.0552643426,(G000245815:0.1577009244,G000315445:0.189265625)N5217:0.0759333703)N4843:0.0419726756)N4481:0.0399364932)N4116:0.0697097794,((G900111355:0.1298215732,(G000744255:0.0480277882,(G000317975:0.0513488616,G000744375:0.0446579014)N5218:0.0332463905)N4844:0.0432792721)N4482:0.045883231,((G900115825:0.0877621612,(G900113675:0.0137881045,G000798825:0.00409236)N5219:0.0861373865)N4845:0.037048198,((G000493735:0.0212560964,(G000744285:0.036357305,G000745125:0.0226694121)N5639:0.0091150917)N5220:0.0594543365,(G001483965:0.0539154712,(G000744825:0.0385196004,(G900109585:0.040397502,G000744185:0.022652379)N6081:0.0464529442)N5640:0.0229810548)N5221:0.0333689287)N4846:0.0241018017)N4483:0.0351611486)N4117:0.0296997485)N3755:0.0239168478,((G001975685:0.1450769149,(G900109135:0.0271128029,(G900112935:0.0109406148,G900107505:0.0224233463,(G900129415:0.0117009015,G900113645:0.0166403768)N5641:0.0374841873)N4847:0.0141820217)N4484:0.1035339189)N4118:0.0554327527,(((G000421665:0.1547122093,G000526675:0.1835332325)N4848:0.0738225695,(G000162475:0.0814652463,G000160675:0.0622122781)N4849:0.1158649393)N4485:0.0298714333,((G001543285:0.1609575426,((G001544335:8.8105e-05,G001543175:0.004210112)N5642:0.0065036234,(G001811135:0.0016107539,G001649715:0.0108684466)N5643:0.0039934461)N5223:0.1746107621)N4850:0.0862580486,(G900100125:0.1921534215,((G000160075:0.1337361901,G001552295:0.1369595634)N5644:0.0437888269,((G000301035:0.126144402,G000245795:0.1294805505)N6082:0.0940243092,(G000301055:0.2173978046,(G000428865:0.1622637426,(G900110675:0.1438677405,G000518205:0.1541104985)N6908:0.0250629066)N6490:0.0126687456)N6083:0.0152880252)N5645:0.018818993)N5224:0.0151901532)N4851:0.0850438988)N4486:0.0272642754)N4119:0.0253059901)N3756:0.0377577078)N3401:0.0337700159,((G000313915:0.2506476964,((G000498295:0.1629748836,((((G000829545:0.0328511743,(G000157355:0.0112949195,G000415145:0.0100424593)N6491:0.03574107)N6084:0.047143598,(G001050095:0.0601378236,(G000406945:0.059388428,(G000407365:0.0004065288,G000393955:0.0013648773)N6909:0.0794444887)N6492:0.0187167225)N6085:0.0213394714)N5646:0.0115305353,((G000406925:0.0456468532,G001318405:0.0429727281)N6086:0.0905265874,((G000407605:0.0834660263,G000185365:0.0740216163)N6493:0.0473327938,(G000407285:0.05698648,(G000423785:0.0615432567,G000283615:0.0469460294)N6910:0.1123744939)N6494:0.0134866107)N6087:0.0149727313)N5647:0.0123579429)N5225:0.0182256575,(G000270185:0.1417166581,(G000407165:0.0712211882,((G000415085:0.0029797968,G000648015:0.0028726506)N6911:0.0008293957,(G000415005:0.0030968974,(G000007785:0.007622426,G000648175:0.0033168087)N7312:0.0001358196)N6912:2.2668e-06)N6495:0.0636906003)N6088:0.0128409044)N5648:0.0478071428,((G000407485:0.0592950692,(G000407545:0.0201433604,(G001808965:0.0066290337,G000407245:0.0009215183)N6913:0.0297275365)N6496:0.0465929058)N6089:0.0655362155,(G000407505:0.0736279475,(G000415185:0.0516502529,(G000504125:0.0450886217,(G000174395:0.0476765216,G001267865:0.0470758279)N7313:0.0199644104)N6914:0.0273008459)N6497:0.0347046952)N6090:0.0124392743)N5649:0.025287191299999998)N4852:0.041512882)N4487:0.0220772115,((G001832905:0.1360417402,(G000981525:0.117509277,(G000269945:0.0712991807,G000006865:0.0741664388)N5650:0.0939369105)N5227:0.0336240669)N4853:0.0257003764,(((G000380085:0.0894654474,((G000440115:0.0131066064,G000026745:0.0117097687)N6498:0.0545782414,(G001182825:0.0788251201,(G000377005:0.050102815,G000380125:0.0410013466)N6915:0.0184762923)N6499:0.0117540931)N6091:0.0173659665)N5651:0.0226617024,((G000164675:0.0517434007,(G000187465:0.0204673796,(G000344275:0.0266086716,G000027165:0.0155893679)N6916:0.0088388834)N6500:0.0317398234)N6092:0.0179435225,(G000380065:0.0589793376,((G000463505:0.0223045132,G000463355:0.023681861)N6917:0.0355787745,(G000385925:0.0329825309,(G000017005:0.0318088361,G000014205:0.0379509568)N7314:0.0039089129)N6918:0.0112056503)N6501:0.0131406502)N6093:0.0145929316)N5652:0.0350263811)N5228:0.0216899066,(G000380045:0.1211903659,(G000380025:0.100399175,((G000372425:0.0681581181,(G000187995:0.0523523126,((G000423725:0.0248053952,(G000347915:0.0033099897,G000286075:0.0028474227)N8074:0.0141627064)N7688:0.0179413256,(((G000229225:0.000188458,G000347835:0.0027321433)N8433:0.0010060142,(G000229705:0.003207762,(G000007465:0.0040853028,G000229145:0.0008604364)N8755:9.61893e-05)N8434:0.0001529907)N8075:9.27749e-05,((G000230225:4.69938e-05,G000228805:0.0001883159)N8435:0.0034171334,(G000229545:0.004272822,(G000228925:4.91615e-05,G000228845:2.6158e-06)N8756:0.0013207993)N8436:0.0002560469)N8076:2.5366e-06)N7689:0.0314504124)N7315:0.0110810853)N6919:0.0187019147)N6502:0.0352192704,(((G000785515:0.0133804207,(G000253395:0.0051273549,G001514435:0.0067734434)N7690:0.0226032335)N7316:0.0545985118,(G000187975:0.0192056166,((G000228505:0.0038702663,G000686605:0.0104876714)N8077:0.0142210282,(G000228185:0.0105218575,(G000228205:2.5846e-06,G000228385:2.5846e-06)N8437:0.0079891287)N8078:0.0156109813)N7691:0.0138199332)N7317:0.0468636608)N6920:0.0204509372,((G000423765:0.0374377674,G000423745:0.0495624025)N7318:0.0485008834,(((G000380105:0.0313036183,G000376985:0.0448962555)N8079:0.0160959348,(G000270145:0.0520438312,G000379985:0.0392394885)N8080:0.0190307159)N7692:0.021116113,(G001598035:0.0856693785,(G000007265:0.0842463154,(G000188055:0.0988848472,((G000772915:0.0629898347,(G000188015:0.0598821014,(G000317855:0.028282025,(G000006785:0.0083440074,G001638255:0.047421775)N9653:0.034703037)N9474:0.0196642739)N9274:0.0070998269)N9023:0.023966588,(G000213825:0.0578664716,(G000831485:0.0529649071,(G000380005:0.0606529079,(G000009545:0.0468247649,G000188035:0.0607592956)N9654:0.0111548467)N9475:0.0047842025)N9275:0.0060318182)N9024:0.0119161928)N8757:0.0284488183)N8438:0.0124666093)N8081:0.0113965009)N7693:0.0258042134)N7319:0.0074679026)N6921:0.0050561528)N6503:0.0099235322)N6094:0.0177305608)N5653:0.007770671)N5229:0.0163330792)N4854:0.103708142)N4488:0.1166232458)N4120:0.0169893431)N3757:0.0233561046,(((G001434575:0.1088321309,(G001433765:0.0660078811,G001436505:0.1189945778)N4855:0.0307410917)N4489:0.0808583224,((((G000615805:0.0082537953,G001435065:0.0018601026)N5654:0.0391714994,((G000026065:0.0100298847,(G001981825:0.0070465426,(G001981705:0.01012883,(G000615365:0.016828676,G001434065:0.0045173944)N7320:0.000605699)N6922:0.0033877904)N6504:0.0049392549)N6095:0.0409901211,(G001436415:0.0495304863,(G001311645:0.0387573333,((G001698165:0.0058930042,(G001723545:0.0040987467,G001663835:0.0149254928)N7694:0.0018504098)N7321:0.0085897375,(G000235705:0.0132475357,(G001982025:0.0078632618,(G001981925:0.0031836174,G001982045:0.0037388877)N8082:0.002502268)N7695:0.0019046208)N7322:0.0025684384)N6923:0.008316503)N6505:0.0117607725)N6096:0.0208040508)N5655:0.0274686607)N5230:0.1048691004,(G001437205:0.1708513292,((G001436225:0.0876408974,((G001312865:0.0424510872,G001436135:0.0094379736)N6924:0.0292008521,(G001311175:0.0362586002,(G001435155:2.5846e-06,G001591865:2.2197e-06)N7323:0.006212645)N6925:0.0267375349)N6506:0.0731481591)N6097:0.069667846,((G001436115:0.0522537279,G001311785:0.0872497881)N6507:0.0430176223,((G001311195:0.1612705179,(G001435035:0.0892551041,(G001311255:0.032020799,G001434705:0.0025636913)N7696:0.0753378216)N7324:0.0195410232)N6926:0.0219261197,((G001013375:0.0226768212,(G000508405:0.0053158315,G000195375:0.0614909203)N7697:0.0152603591)N7325:0.0080585691,(G000410435:0.0178040334,(G000376145:0.0139531837,((G000410215:0.0098686105,G000410475:0.004768029)N8439:0.0028392368,((G000309705:0.0018398249,G000014525:0.0045207936)N9025:0.0029761651,(G000159495:0.0001428051,G001436385:0.0038143062,G000829035:5.194400000000001e-06)N9026:0.0029296358)N8758:0.0009088249,(G001982085:2.5846e-06,G001982095:2.4671e-06)N9277:0.0076981347,(G000958505:0.0021370419,(G000309765:0.0037660778,G000474615:9.25925e-05)N9476:0.0031904764)N9278:0.001243262,G000409815:0.009025933399999998,(G000309605:0.0043383449,G000410175:0.0004818262)N9477:0.0009256071,(G000418515:0.0004337328,(G000309585:0.0008348141,(G000472345:2.4687e-06,(G000309565:0.0002449146,G000155515:0.0045565751)N9918:0.0025189962)N9801:0.0002626954)N9655:0.0083447012)N9478:0.0015204386)N8083:0.0029278421)N7698:0.0038308569)N7326:0.0178423906)N6927:0.0860354608)N6508:0.0163069651)N6098:0.0262989108)N5656:0.0517417554)N5231:0.0151986682)N4856:0.0141726257,(G000583695:0.1570073537,(G001435585:0.0421266254,(G000469325:0.0391930453,((G001436325:2.8521e-06,G000425885:0.0012741826)N6928:0.0013060118,(G001636165:0.003219773,G001636145:0.0081673552)N6929:0.0075860197)N6509:0.0215624689)N6099:0.0300443913)N5657:0.1272973454)N5232:0.0527283893,((G001435835:0.0760556693,G001436095:0.063271086)N5658:0.1393345344,(((G000970795:0.0964769525,G000967245:0.1047608707)N6510:0.1145742365,((G001050475:0.0372325444,(G001434295:0.0018772377,G000260455:8.75813e-05)N7327:0.0474944438)N6930:0.0496701896,((G000615905:0.0655180206,G001434665:0.060429349)N7328:0.0220318657,((G001435445:0.0304577379,G001434745:0.0381527403)N7699:0.0216900497,(G000184535:0.0465357362,(G001951175:0.0568188289,(G000831645:0.0413521099,(G001438805:0.0402601491,G001434275:0.0385625194)N8760:0.0071672398)N8441:0.0087633521)N8084:0.0090694993)N7700:0.0104920051)N7329:0.0441978078)N6931:0.027347398)N6511:0.1045709)N6100:0.0366581918,(G001436605:0.2053436762,(G001434555:0.1436467622,((G000160875:0.1479437878,(G000014425:0.056619508,(G000296835:0.0056369782,G001436125:0.0052398691)N8085:0.0604781312)N7701:0.0342365318)N7330:0.0268964963,(((G000425905:0.0001303986,G001435695:0.0001756108)N8086:0.033349283,((G000466805:0.0144818814,(G000155915:0.0116157834,(G001436455:0.0004403478,(G001936235:0.0098352114,G000175035:0.0006153309)N9280:2.2777e-06)N9029:0.0081322971)N8761:2.6212e-06)N8442:0.0125629902,(G001012735:0.0051071718,(G000159335:0.0021910187,(G001012745:0.0108790279,(G001012675:0.0002413024,(G001742045:6.23755e-05,(G001012655:0.0015154613,(G000161895:0.006029246,G000162435:0.0015836503)N9802:2.322e-06)N9656:0.0062984307)N9479:2.007e-06)N9281:0.0007786766)N9030:2.9852e-06)N8762:0.0022305519)N8443:0.0079551113)N8087:0.0225977988)N7702:0.1082440274,((G001434815:0.0529966239,G000056065:0.0625506407)N8088:0.1172085575,(((G000296855:0.0025554138,G001436575:2.1286e-06)N8763:0.0346589076,(G001433915:8.38545e-05,G000297025:0.0028813005)N8764:0.0427605265)N8444:0.0574581138,(((G001042405:0.009204567,(G001311725:0.0462397183,G001436775:0.0070146136)N9282:0.0043807911)N9031:0.0707781912,((G900094785:0.008731789,G000970735:0.0098701871)N9283:0.0459117747,(G000970855:0.0383789094,(G000970775:0.0226207742,(G000760615:0.021309682,G000967195:0.0174007889)N9657:0.031835972)N9480:0.0083358548)N9284:0.035006392)N9032:0.0731412239)N8765:0.0484067071,((G001435325:0.0627397679,(G001434335:0.0578779831,(G000615445:0.0558754316,G000178475:0.0654922421)N9481:0.0140289343)N9285:0.01379522)N9033:0.010963125,((G000214785:0.0399604291,G000422165:0.0487240714)N9286:0.0268438194,G000091765:0.047819974700000004,(G000191545:0.0279170517,(G000497815:0.0503627981,G000011985:0.0073846972)N9658:0.0243074936)N9482:0.0260200683)N9034:0.0321789397)N8766:0.0138253101)N8445:0.0124932346)N8089:0.0324629582)N7703:0.0192462049)N7331:0.0166979719)N6932:0.1126649087)N6512:0.0309062455)N6101:0.0569069206)N5659:0.0177238878)N5233:0.0493199778)N4490:0.0221274181)N4121:0.0219318481,((G001434695:0.1602827581,(((G000255495:0.0677684258,(G001434225:0.0435960745,G001435235:0.0453877404)N6102:0.0406227075)N5660:0.0623196784,(((G001435195:0.0476362455,G001436275:0.0663257872)N6513:0.044150192,(G001434845:0.0362979379,G001436735:0.0538115441)N6514:0.0613596593)N6103:0.0143842873,(G001434915:0.0380994618,((G000612445:0.0090726685,G001436705:0.0011955717)N6933:0.0356142327,(G001436755:0.0292634452,G001434935:0.0279199125)N6934:0.0129674389)N6515:0.0096178623)N6104:0.0618014858)N5661:0.0213043686)N5234:0.042662969,((G000423245:0.1398147512,G000423265:0.121182721)N5662:0.037266516,(((G000615845:0.1052729172,G000008925:0.0681632567)N6517:0.0512707036,((G001436215:0.0675388406,G000615765:0.1253099434)N6935:0.0370843612,((G001434535:0.0202792384,G001953785:0.0196746149)N7332:0.0939039644,((G000432055:0.0037814293,G000813025:0.0117489798)N7704:0.0013179208,(G000224985:0.0049130064,(G001008755:0.0082071799,(G001591905:0.0023569662,(G900113455:0.0028842676,G001436475:0.0028901119)N8767:5.54388e-05)N8446:2.6684e-06)N8090:0.0012167206)N7705:0.0024755517)N7333:0.0975883367)N6936:0.027879264)N6518:0.0123158219)N6106:0.0114785885,G001436315:0.19113969349999999,(G000260635:0.0537864495,G000349725:0.057144546)N6516:0.1284990581)N5663:0.0083826381)N5235:0.0193151979)N4858:0.033394047)N4491:0.0360300146,(G001660655:0.250691597,(((G001438705:0.0853745346,G000219805:0.072265555)N6107:0.0993404052,((G000691805:0.1366969316,((G900095015:0.051751535,G000160575:0.0455874769)N7334:0.0674100128,(G001308145:0.0506159528,(G001884305:0.0128944215,(G000239955:0.000910347,G001436895:0.0125163526)N8091:0.0047474829)N7706:0.0292519286)N7335:0.0438150339)N6937:0.0206718629)N6519:0.0210931514,((G001437355:0.0705893473,G001437425:0.0622568159)N6938:0.0648655616,((G001436865:0.0051483942,G000420365:0.0037996936)N7336:0.0981171228,(G000750535:0.0026526038,(G000750515:5.55673e-05,(G000320345:0.0019552368,G000732905:2.5846e-06)N8092:0.0011633111)N7707:0.0009301136)N7337:0.1240066597)N6939:0.022750005)N6520:0.0430653533)N6108:0.0205396304)N5664:0.0674698786,(((G900096935:0.0955963439,((G001047135:0.0304752073,(G001047115:2.2094e-06,G900108455:2.5846e-06)N7708:0.0261150108)N7338:0.047941725,(G900112405:0.0326672608,(G000185045:0.0049550925,(G001047095:2.0032e-06,G001438695:0.0006035901)N8093:0.0013883672)N7709:0.0461416737)N7339:0.0561172873)N6940:0.0811298179)N6521:0.0593495567,(G000165675:0.1025556279,((G000300135:0.0606415249,((G000026405:0.0509534179,G001698145:0.0676168728)N8094:0.0233237482,(G000196855:0.0512778498,(G000092505:0.0055242528,G000219785:0.0021870882)N8447:0.04746525)N8095:0.0173213318)N7710:0.0132881567)N7340:0.0198377366,(G000686505:0.0526506649,(G000756355:0.0058917734,(G001047695:0.0154045433,((G000014445:0.0011204328,(G000787735:0.0035689833,G001541125:0.0003637969)N9035:0.0089898576)N8768:0.0058559268,(G000234825:0.0016004666,(G000512955:0.0003643723,G001886915:0.0008300004)N9036:0.0018904299)N8769:0.0022584978)N8448:0.0045157751)N8096:0.0059951664)N7711:0.0544704811)N7341:0.0158751239)N6941:0.03725593)N6522:0.0309772335)N6109:0.0713034095,(G000241055:0.0810438621,(G000762045:0.0032866679,(G000014385:0.0138431423,(G000286215:0.0097745254,(G001867525:0.0062969727,(((G001868275:0.0039635549,(G001939485:0.0047884462,G001869945:0.0037867024)N9037:2.0089e-06)N8770:2.1274e-06,(G000286115:2.5846e-06,(G001869655:2.5846e-06,(G001867465:0.0029599975,G001868105:0.005613168,G001867535:0.005564648,(G001868115:0.0036814135,(G001868805:2.5846e-06,G000309425:2.5846e-06)N9919:2.0994e-06)N9803:0.0069478273)N9288:0.0013718828)N9038:2.1727e-06)N8771:2.4842e-06)N8449:5.30559e-05,((G001868055:0.0071148683,(G001868225:0.0050986285,(G001869735:0.0070693892,(G001867975:0.0024343218,G001868545:0.0074837066)N9484:2.4172e-06)N9289:2.8521e-06)N9039:2.832e-06)N8772:0.0001226337,(G001868195:0.0001620235,(G000725025:0.0043148227,G000725035:0.0031931726)N9290:5.6273599999999996e-05,G001870005:0.0082724753,(G001869305:0.0068690124,(G001868205:0.0075339472,(G001868425:0.0020904824,(G001868185:0.0001634761,(G001867915:5.41762e-05,(((G001867555:2.4612e-06,G001868315:5.42227e-05)N10263:2.2561e-06,G001869405:0.0031451195,G001870015:0.0032498241)N10198:0.0013780745,G001867835:0.0028812688,G001868345:0.0074455791,(G001869395:2.5846e-06,G001869885:0.0001064721)N10323:0.0042639903)N10117:2.3093e-06)N10025:2.2566e-06)N9920:2.0094e-06)N9804:5.8139e-06,G001869295:0.0045245201,((G001868145:0.0032466573,((G001868405:0.0013840325,G001867795:5.3834e-05)N10118:5.31267e-05,G001868045:0.0045681055,(G001869445:0.0032407819,G001868555:5.4737099999999995e-05,(G001867875:2.905e-06,(G001869815:0.0001609143,G001869985:0.0017569992)N10383:0.0001059394)N10324:0.0013763636)N10199:4.648399999999999e-06)N10027:2.3258e-06)N9922:0.0028561712,G001868715:0.00583588,G001868525:0.0013818532999999998,G001867615:0.0014860098)N9805:0.0023790651)N9485:0.0028860504)N9291:4.7888e-06)N8773:2.7222e-06)N8450:2.8617e-06)N8097:0.0026663308)N7712:0.0018645946)N7342:0.0006680855)N6942:0.0095244205)N6523:0.0689841226)N6110:0.1939569699)N5665:0.0617027045)N5236:0.12003114340000001,((((G001438725:0.0374632382,G001611135:0.0543883624)N6524:0.0222580256,(G001438655:0.0528003973,G001437405:0.028729623)N6525:0.0240308539)N6111:0.1005863875,((G001437605:0.0947753442,G000237995:0.094149858)N6526:0.0271510514,(G001767275:0.0950037956,(G001437075:0.0427063411,G000014505:0.0473311647)N6943:0.0194907011)N6527:0.0478711421)N6112:0.056872915)N5666:0.0614372752,(((G000428925:0.0510752628,G001437435:0.0537569238)N6528:0.1242176266,((G001434315:0.1219107195,((G000876205:0.0619204229,G000829395:0.0539277095)N7713:0.0394730171,(G001434475:0.0507683214,G001436295:0.0478762552)N7714:0.0621174654)N7343:0.0217134389)N6944:0.0451441982,(((G000159435:0.0512478933,G001436045:0.0536522508)N7715:0.0335804447,((G000016825:0.0484118167,G900156885:0.0486050966)N8098:0.0272037582,(G001435345:0.0653898331,(G001435935:0.0517899331,(G001435475:0.0007641679,G000160835:0.004930723)N8774:0.0475810922)N8451:0.0377070029)N8099:0.012966901)N7716:0.0113173609)N7344:0.0483391605,(G000248095:0.1072601335,((G000161935:0.0773361027,G001437055:0.0954379499)N8100:0.053169813,((G001437235:0.0174410436,G000312405:0.0046954316)N8452:0.1037174736,((G001311375:0.1021915419,G001434365:0.0881139927)N8775:0.0539724823,((G001436835:0.0057765432,G001982185:0.0047546299)N9042:0.0060937885,(G001368755:0.0133663735,(G001010245:0.0146432076,(G001297025:0.0341040526,((G000966835:0.0051284205,(G001854105:0.0029416419,(G000162395:0.0027107813,(G001941785:0.0077549013,(G001297905:0.0214461446,(G000496435:5.70645e-05,G001010185:0.0206947695)N10266:3.26882e-05)N10200:0.0079457674)N10120:0.0004530362)N10028:0.0100457185)N9923:0.0001331147)N9806:0.0019813427,((G000472265:0.0022970991,(G000159215:0.0076193321,(G001039735:0.0017850412,G001807655:0.0047136933)N10121:0.0037702605)N10030:0.0013293834)N9925:0.000412615,G001742205:0.0087916471,G000397165:0.009468219200000001,G000010145:0.008114482000000001)N9807:0.0020315511)N9662:0.0001041176)N9486:0.002534219)N9292:0.0037158526)N9043:0.0015945556)N8776:0.0927001967)N8453:0.0344606899)N8101:0.0152419709)N7717:0.0160259466)N7345:0.0175053947)N6945:0.1016235902)N6529:0.0349099546)N6113:0.017272666,((G000498955:0.0376062802,(G001438845:0.0533894516,(G001039045:0.0360914867,((G000463075:0.0052206233,G000271445:0.0039808831)N8102:0.0116249804,(G000203855:0.0049773839,G001982205:0.0041261227)N8103:0.0143672548)N7718:0.0257276483)N7346:0.0133293731)N6946:0.0137941885)N6530:0.1107353163,((((G001434835:0.0531995022,G001435095:0.0454249324)N7719:0.0189431292,(G000014465:0.0515940454,(G001050435:0.0282839798,(G001437125:0.0489612802,(G001434395:0.0185243033,G000383435:0.0201852866)N8777:0.0193497991)N8454:0.0138157083)N8104:0.0161341821)N7720:0.0106079502)N7347:0.0916953068,((G001436395:0.0550761218,G000740055:0.0672454207)N7721:0.0698771304,((G001313205:0.0809164864,G001433995:0.0086959597)N8105:0.0632149499,((G001702175:0.0218507008,G001312845:0.0658283646)N8455:0.0485855188,((G001311075:0.0213921459,G001436595:0.0036514309)N8778:0.0630867846,(G001313225:0.0899372815,(G001313185:0.0347051273,G001434895:0.0067142067)N9044:0.0264085997)N8779:0.0197640768)N8456:0.0183967378)N8106:0.0321814233)N7722:0.0388314455)N7348:0.0199770605)N6947:0.0178659,((G001436555:0.1167165787,(G000785105:0.0834912292,((G001434255:0.0633908515,(G001436255:0.0450999849,(G001922025:0.0286653936,G000298115:0.0250752024)N9045:0.0250047061)N8780:0.01337081)N8457:0.0075390854,((G000238835:0.0136100376,G001311355:0.0383341815)N8781:0.0342655748,(G000583655:0.0408625462,G000159315:0.0286067648)N8782:0.0181558977)N8458:0.0257381698)N8107:0.0432385477)N7723:0.0286460909)N7349:0.0353234353,((G001435995:0.0952149787,(G001314945:0.0387245191,G001281175:0.0392532767)N8108:0.0778485017)N7724:0.0658619472,(G000185465:0.1070459754,((G000225325:0.1088697885,(G001702135:0.000617693,G001702115:0.000604059)N8783:0.0687286736)N8459:0.0297148865,((G001436645:2.6495e-06,G001311215:0.0513002213)N8784:0.0029423981,(G000512295:0.0043781457,G000304715:0.0024389385)N8785:0.0027213616)N8460:0.1159554659)N8109:0.0553617709)N7725:0.0906157591)N7350:0.0515048948)N6948:0.0384088506)N6531:0.0277198709)N6114:0.017598031)N5667:0.0189898173)N5237:0.0311006071)N4492:0.0180183714)N4122:0.0275074393)N3758:0.0956536283)N3402:0.0310084212)N3048:0.0761735626)N2724:0.0600445929)N2426:0.0572614619)N1843:0.0624564145)N1334:0.0149704891)N1123:0.0134415017)N936:0.0755571186)N754:0.0214102212)N587:0.0247993694)N321:0.0280931764)N226:0.0565819999)N39:0.012521003400000001,(G001509285:0.119892118,(G000402235:0.1516677219,G000405325:0.2044250338)N64:0.0276759183)N40:0.327982008,((((G000024405:0.1628269282,((G000023905:0.0349362262,(G000373345:0.0245684803,G000373045:0.0212245126)N439:0.0209736008)N322:0.0687355075,(G001274535:0.0574158455,(G000176335:0.0060251447,G000516535:0.0084570023)N440:0.0631798083)N323:0.0309525289)N227:0.0914145745)N148:0.0357646172,((G001517865:0.1490515876,(G001517915:0.1540402279,G000973085:0.1692669169)N324:0.0369473457)N228:0.0874482968,(G001559795:0.1145588104,(G000024565:0.0327317251,(G001612575:0.0049226904,(G001902575:2.6973e-06,G001902585:0.0028213649)N588:0.0086467284)N441:0.0399972567)N325:0.0817215372)N229:0.1021877635)N149:0.0834231944)N98:0.1201801256,((G000165505:0.1434036003,G000426625:0.1893251821)N150:0.046088626,((G000622245:0.1870116138,G000479045:0.1576564997)N230:0.0286658534,((G000158315:0.0709115932,G000158195:0.0828757947)N326:0.0489584546,((G000381725:0.0873374813,(G000158215:0.0369218579,(G000007325:0.0227184121,(G000158275:0.0353620162,G001854465:0.0179417165)N937:0.0082905877)N755:0.0158572737)N589:0.0639366661)N442:0.0942979292,((G000242215:0.0436630011,(G000262225:0.0117045257,(G000622045:0.0054454434,G000158295:0.0084963617)N938:0.0054195198)N756:0.0005097963)N590:0.0027532283,((G000691665:0.0028996842,G000691745:2.9549e-06)N757:0.0008370759,G000691685:0.0010455204,(G000691725:0.0029866227,(G900104395:0.0026745584,G000691645:0.0003207824)N1124:0.0007870341)N939:0.004112154)N591:0.0132423325)N443:0.1445680768)N327:0.0754570456)N231:0.0339382054)N151:0.0639535236)N99:0.0845922651)N65:0.2334532204,((G000402295:0.2602165032,(G000404345:0.252584325,G001302425:0.1913864145)N152:0.0472716878)N100:0.274265179,(((G001829455:0.413074843,(G000266885:0.4183775469,((G000243335:0.0059944868,G002009735:0.0021622162)N592:0.3110880285,((G000017685:0.0289610988,(G000304275:0.0202373512,G000332515:0.0277552998)N940:0.019020634)N759:0.1753795364,((G000243715:0.0619276432,(G000306115:0.0433185626,G000244755:0.0407708454)N1125:0.0336555779)N941:0.0621946537,(G000243735:0.0227408734,((G000347175:0.0274243409,((G001568365:0.0052621247,G000313175:0.0056572977)N1844:0.0212938641,(G000013945:0.0196816642,(G000243815:0.0096157313,(G001969935:0.0096609648,G000244815:0.015447773)N2427:0.0084714364)N2132:0.0061085684)N1845:0.0072341361)N1581:0.0176112099)N1335:0.0067381925,((G000306255:0.0029566102,(G000306195:0.0049757167,G000350605:0.0020393512)N1846:0.0050309357)N1582:0.0056323193,((G000342725:0.0002068714,(G000244515:0.0034305072,G000347015:0.0021615961)N2133:0.0011314761)N1847:0.0089003213,(G001567725:0.0021245343,(G000217175:0.0236679074,(G000217275:0.0132343608,G000092565:0.0025324845)N2428:2.7485e-06)N2134:0.0038691819)N1848:0.009131585)N1583:0.0028749194)N1336:0.0277753952)N1126:0.0188077922)N942:0.077632879)N760:0.087877019)N593:0.1527071163)N444:0.082942828)N328:0.1005281892)N232:0.0651660244,(((G001829155:0.4580059048,(G900112165:0.4331586969,(G001829395:0.1126583961,G001829415:0.1000162562)N761:0.197487732)N594:0.1300853327)N445:0.0760621426,(G001829375:0.5015014908,(G000325665:0.0473572292,(G000518245:0.0335523076,(G000092845:0.0354447662,G001676785:0.0401327963)N943:0.0148741319)N762:0.0255090225)N595:0.387493037)N446:0.0653414321)N329:0.0379811605,((((G000500045:0.0410686174,(G000500065:0.0082670688,(G000568715:0.0034536152,(G000523535:0.0093663974,(G000019705:0.0046599625,G000019685:0.0010494337)N1584:0.0002063777)N1337:0.0014696563)N1127:0.0067383903)N944:0.0285058791)N763:0.0251547593,(G000445425:0.0679927508,(G001936255:0.0482932282,((G000568755:0.0434207897,(G000568735:0.0087871059,G000012085:0.0059986164)N1585:0.021951214)N1338:0.0083362099,((G000568795:0.000574605,G000568675:0.001106973)N1586:0.0111920238,(G000568775:0.0077602843,(G000956315:0.0003970943,(G001660005:2.5846e-06,G001598195:5.4552e-06,G000012065:5.4552e-06)N2135:0.0007916338)N1849:0.0022878526)N1587:0.0055076765)N1339:0.0183830556)N1128:0.0050606723)N945:0.0043352886)N764:0.0174026404)N596:0.0676256807,((G000222305:0.0118542432,(G000008685:0.0009596012,G000502095:0.0371635)N946:0.0107752285)N765:0.0052067513,(G000739475:0.0179193277,((G000181895:0.0150589863,G000304735:0.0119854913)N1129:0.0075506847,((G000300045:2.5846e-06,G000691545:2.5846e-06)N1340:0.005875618,((G000714705:0.0020127166,(G000501755:0.0347699137,(G001922545:2.2276e-06,G000501735:0.0055948161)N2136:2.4507e-06)N1850:0.0020034242)N1588:0.0003448059,((G000501915:0.0086134876,G000501895:0.0162474984)N1851:0.0015672395,((G000501215:0.0231789685,(G000500975:0.0181071345,(G000501615:0.0199321997,G000501235:0.0082773537)N2725:0.001102923)N2430:0.0009443512)N2137:0.0015003659,((G000501155:0.0202997943,(G000501695:0.0056911602,G000501875:0.0317314805)N2726:2.7131e-06)N2431:0.0028215734,(G000501275:0.0235510262,(G000501595:0.0148994063,G000501015:0.0082328429,G000501675:0.0055233177000000005)N2727:0.0001341938)N2432:0.002234211)N2138:0.0004248778)N1852:0.0069891341)N1589:0.0005908134)N1341:0.003850737)N1130:0.0102798272)N947:0.003056391)N766:0.0037804839)N597:0.1024910323)N447:0.5063536302,(((G001829255:0.0507098625,G001829425:0.1020891072)N767:0.1684567623,(G001604265:0.352158908,(G001940825:0.289540173,(G000208385:0.2170597722,(G001604275:0.1261744103,(G000236685:0.0925107238,(G001604325:0.1676559403,(G000190435:0.0571194317,G001603115:0.0838947828)N2139:0.0276990349)N1853:0.0442533213)N1590:0.0780834958)N1342:0.0375332984)N1131:0.0262376505)N948:0.020960099)N768:0.03113401)N598:0.1901525462,(((G000147075:0.0107394763,G000184345:0.0108206452)N949:0.280073833,((G000426705:0.3240541052,(G000143985:0.2593207578,G001749745:0.2281592677)N1343:0.0433972254)N1132:0.0198924314,((G000507245:0.1961538824,G000758165:0.1730848231)N1344:0.0825885055,(G000242595:0.2374538561,(G000373545:0.0329413307,G900156105:0.0256695358)N1591:0.2555327245)N1345:0.0573978449)N1133:0.0737098762)N950:0.0259770724)N769:0.0494202665,((G001830645:0.2962951889,(G001603165:0.017247646,G001896565:0.0114494436)N1134:0.2662565134)N951:0.0808319853,(((G000219725:0.1137449202,G001830155:0.2177150115)N1346:0.033176841,(G000214355:0.1370424817,(G000214375:0.0703968844,G000297095:0.0757786832)N1592:0.0887450722)N1347:0.0782202816)N1135:0.0907263813,(((G001604425:0.1680800543,G001604385:0.1223208555)N1593:0.0799825969,((G000447675:0.0966421622,(G000008185:0.0279829481,G000755145:0.0282021078)N2140:0.0654313244)N1854:0.1035531925,((G000008605:0.2607547707,G000513775:0.139981913)N2141:0.046262549,(G000413035:0.0346695942,G000412995:0.0289046036)N2142:0.1290054775)N1855:0.0228066195)N1594:0.1200954604)N1348:0.0240533122,((G001603145:0.1921457601,((G000195275:0.1696111992,G000255555:0.1656788103)N2145:0.0424318696,((G000413015:0.0301856904,(G000464455:0.0012793398,G000468115:0.0018553359)N2728:0.0364165155)N2435:0.1381348779,(G000619925:0.0809055348,(G000421345:0.0268748847,(G900113965:0.0232581024,G900111035:0.0354216049)N3050:0.0108399292)N2729:0.0732534965)N2436:0.0974956015)N2146:0.0256132646)N1858:0.0673893669)N1596:0.0337477204,(G000468055:0.1185328508,G000413055:0.0902688506)N1856:0.1392074186,((G001604355:0.0081703836,G000212415:0.0101934605)N2143:0.1221164076,((G001028545:0.0754252574,G001028605:0.0395517734)N2433:0.0196259348,(G001028525:0.0677497484,G001028585:0.035666176)N2434:0.0051366173)N2144:0.276251593)N1857:0.0426566736)N1349:0.0795821892)N1136:0.0854754461)N952:0.0501676446)N770:0.0605217128)N599:0.0368176935)N448:0.0395058153)N330:0.1246711852)N233:0.0331129583)N153:0.0505760027,(G001784175:0.5239968082,((((G001800015:0.3741532282,(G000020145:0.3979226066,(((G001799575:0.0026943136,G001799775:0.001851353)N1350:0.0787767619,(G001800375:0.0060741658,G001800245:0.0177325449)N1351:0.1128686503)N1137:0.0803706552,((G001871115:0.1246046117,G001799795:0.1446862986)N1352:0.0656767489,(G001799745:0.0232955222,(G001799565:0.0037276117,G001799915:0.0187070516)N1597:0.0090967705)N1353:0.1604436864)N1138:0.0324197579)N953:0.172416914)N771:0.087714228)N600:0.0996448687,((G001800565:0.0051651661,G001800635:0.019173951)N772:0.3559241252,((G001799555:0.2054653146,(G001799975:0.1619395365,(G001800095:0.0247423507,G001799925:0.0277475918)N1354:0.1491059669)N1139:0.0506569732)N954:0.1761971154,((G001871125:0.2430624919,(G001800325:0.1326970994,G001800495:0.1352039214)N1355:0.1648393767)N1140:0.108004401,(G001027545:0.3363079462,((G001800525:0.0091078704,G001800355:0.0150524067)N1598:0.1445676643,(G001800205:0.0395321694,(G001800425:0.0403336547,(G001800455:0.0275188139,(G001800315:0.0033789361,G001800235:0.0034534586,G001800475:3.2867000000000002e-06)N2437:0.0010335502)N2147:0.0123916702)N1859:0.000937424)N1599:0.1474555593)N1356:0.0684779693)N1141:0.0693760845)N955:0.0471395553)N773:0.0121350633)N601:0.0579910043)N449:0.0878187798,G001774505:0.6103042769,(G001875255:0.6533889311,((G001777945:0.3836230384,(G001304335:0.3587126319,(G001304185:0.0470465965,(G001303705:0.0181035045,G001302835:0.0663062399)N2159:0.0087181474)N1868:0.2555829238)N1605:0.0573694396)N1361:0.0432730692,((G001412365:0.5070047894,(G001508335:0.025750139,G001508575:0.0216303586)N1869:0.4678303451)N1606:0.0790994074,((G002010615:0.5128718923,(G001303225:0.1756326727,(G001303785:0.1296386239,G001304255:0.2718281099)N2455:0.0515004567)N2160:0.2539079966)N1870:0.0512026301,((G000980765:0.4029932422,(G000980745:0.0696239515,G000980735:0.0306877494)N2456:0.3364659861)N2161:0.1271458965,((G002011615:0.0096626651,G002010635:0.0365949747)N2457:0.2678241731,(G002011635:0.2814526928,(G002011675:0.1025169542,G002010655:0.0496530504)N2755:0.1304716627)N2458:0.1327453106)N2162:0.1286575041)N1871:0.1146006731)N1607:0.0365478874)N1362:0.0310985423)N1146:0.0658716921,((G001577135:0.2994324127,(G000404745:0.1082018317,G000397885:0.0468040587)N1872:0.1489912356)N1608:0.1452358097,((G000146065:0.0479022412,G001603745:0.0905555425)N1873:0.2451725477,(G001412425:0.1913545406,((G000494005:2.3124e-06,G000402415:2.9525e-06)N2459:0.2494708112,(G001577125:0.0379562894,G001577185:0.0157171808)N2460:0.1746101763)N2163:0.0362946328)N1874:0.1038039485)N1609:0.0919935725)N1363:0.22850513999999997,(G001780165:0.3926901897,((G001780795:0.3742328159,(G001780825:0.0322392536,G001780805:0.0585751907)N2461:0.2866926738)N2164:0.041337453,((G001802045:0.2649906848,(G001918595:0.2188633765,G001918525:0.2682567872)N2756:0.0599936444)N2462:0.0545935633,((G001920195:0.1040925401,G001919145:0.1492462677)N2757:0.1094772115,(G000522985:0.1274389082,(G000010305:0.0661952654,G000695095:0.0592899622)N3082:0.1230177645)N2758:0.0570185493)N2463:0.0691234735)N2165:0.1534894186)N1875:0.0345028206)N1610:0.0690285195,(((G001789275:0.3441973863,(G000474745:0.3553120701,(G001462255:0.2070611187,G001045525:0.1599684268)N2759:0.1002941433)N2464:0.1267611981)N2166:0.039405689,((G001462235:0.0642549237,(G001462245:0.0595735947,G001462225:0.0888285644)N2760:0.0183387757)N2465:0.1960473464,((G001873075:0.1854702628,(G001462345:2.5846e-06,G001603875:2.5846e-06)N3083:0.1030970926)N2761:0.0271484772,(G900142455:0.1398799258,((G900142505:0.0028964336,(G900142465:0.0017196552,G900129715:0.0057143741)N3785:0.0048092522)N3437:0.0749829153,(((G900143015:0.0086481881,G900142485:0.0038743963)N4148:0.0091719983,(G000146505:0.0002313479,G000024665:2.5846e-06)N4149:0.0171134398)N3786:0.0467879634,(G900129735:0.042928742,((G900142475:0.0159776554,(G001462305:2.6158e-06,G001603905:0.0032704215)N4880:0.0202732583)N4512:0.0207307819,(G900142545:0.0236679647,(G900142495:0.0166774481,(G001603925:2.5846e-06,G001462315:2.5846e-06)N5251:0.0209390657)N4881:0.0063828569)N4513:0.0128128082)N4150:0.0246876095)N3787:0.0183315014)N3438:0.0201733304)N3084:0.0890355958)N2762:0.03834684)N2466:0.1167507368)N2167:0.2688154876)N1876:0.0998672284,(((G000403035:0.2178127197,G000478645:0.2371380825)N2467:0.2702795547,(G001304015:0.3335421521,(G001302725:0.3214856251,((G001304315:0.1983307749,G001304155:0.1764913136)N3439:0.0683761625,((G001773425:0.1070724879,G001775405:0.0843140591)N3788:0.0855166423,(G001775365:0.1317639085,G001773465:0.2145461837)N3789:0.0853241545)N3440:0.0814416503)N3085:0.0438450457)N2763:0.0554778803)N2468:0.0556252064)N2168:0.0372032947,(G001779875:0.6185227101,(((G001304035:0.4332804658,((G001886815:0.2756123698,G001771055:0.3036064433)N3790:0.0662711759,(G002011685:0.2568156989,(G001771235:0.276319514,G001643615:0.3427375546)N4151:0.0556288085)N3791:0.0304240843)N3441:0.0244803842)N3086:0.0232872639,((G000402455:0.4654525251,(G001577215:0.3102719032,(G001508355:0.0458409213,G001509335:0.0210668507)N4152:0.2200687503)N3792:0.1365330714)N3442:0.0368156907,(G001872685:0.3135294846,(G000405805:0.429953342,((G001626695:0.0580750484,(G001626755:0.0725752314,(G001626685:0.0536485363,G001626655:0.0397626359)N5252:0.0110910159)N4882:0.0075679254)N4514:0.2439434196,((G000402795:0.0435129523,G000402755:0.0349324718)N4883:0.3943045991,(G000375825:0.2534915904,((G001626675:0.0310253643,G001626845:0.0716943463)N5676:0.0074467307,(G001577025:0.0430585314,G001576985:0.1786972152)N5677:0.0086695787)N5253:0.1697645595)N4884:0.053784844)N4515:0.0476028333)N4153:0.0738545815)N3793:0.0611703884)N3443:0.042945349)N3087:0.0689025477)N2764:0.0173660785,(((G001804565:0.3723018776,(G001302225:0.2292288001,(G001567175:0.1715107842,G001899175:0.1412820318)N4154:0.115092118)N3794:0.0621943053)N3444:0.1019066748,((G001567545:0.3110045492,((G001871325:0.1863006988,((G000258405:0.1082764432,G001802895:0.2134548202)N5254:0.0321887554,(G001873185:0.1538493973,(G001802785:0.1774080609,(G001802865:0.1231539907,(G001802995:0.1597727207,(G001803075:0.0496079342,(G001804545:0.0182566085,(G001802205:0.0198160924,G001802795:0.0179772522)N7728:0.0049859212)N7353:0.0110566839)N6952:0.0432621608)N6536:0.0470385989)N6119:0.048559258)N5678:0.0218439523)N5255:0.0167690816)N4885:0.0353063808)N4516:0.0348028586,(G001804605:0.2144013054,(G001516025:0.1726338807,(G000279145:0.1256171919,(G001803365:0.0825470858,(G001804635:0.0690971808,(G001802805:0.0397764011,(G001804665:0.015964631,(G001803025:0.0224008843,(G001803105:0.0036099529,(G001803345:0.0020183159,G001803165:0.0119894095)N8112:0.0031894966)N7729:0.0009694079)N7354:0.0016142122)N6953:0.0069511555)N6537:0.0093390354)N6120:0.0315281519)N5679:0.1174974603)N5256:0.0356209786)N4886:0.0312790056)N4517:0.0497073836)N4155:0.1157720293)N3795:0.0396577667,((G001919105:0.2537525396,(G001802215:0.2291515586,(G001804555:0.0189988608,G001804625:0.0218556136)N4887:0.1586539374)N4518:0.0642263602)N4156:0.0449908234,(G001442855:0.0490274747,(G001536065:0.0624865445,((G001536105:0.0438003523,(G001442845:2.5846e-06,G001485645:2.4335e-06)N5680:0.0341325461)N5257:0.0176875581,(G001536165:0.0828647188,(G001536125:0.0575893506,G001536045:0.1099597702,(G001536185:0.0621990114,((G001536085:2.5846e-06,G001442935:2.5846e-06)N7355:0.0364071544,(G001458535:0.0410520012,(G001536205:0.0288100632,(G001458575:0.0292772932,G001536005:0.0400594298,(G001536025:0.0447957111,(G001535985:0.0300304997,(G001536145:0.0189588956,G001535965:0.03858897,(G001485625:2.5846e-06,G001442925:2.5846e-06)N9664:0.0056001139)N9295:0.0043736285)N9048:0.0044875629)N8790:0.0023498292)N8113:0.0055123129)N7730:0.003050504)N7356:2.3668e-06)N6954:2.4632e-06)N6538:0.0087906974)N5681:2.5269e-06)N5258:0.0328830887)N4888:0.0127103163)N4519:0.0139313913)N4157:0.2238084038)N3796:0.0378433765)N3445:0.0246974329)N3088:0.033089956,((G000020525:0.1864336062,((G000020625:0.0794460415,G000020545:0.093800761)N4158:0.0432711166,((G000006985:0.0439553508,G000020505:0.040924043)N4520:0.0780679649,((G000020465:0.0799593314,G000015125:0.0811806404)N4889:0.0154067217,((G000012485:0.0584785831,G000016085:0.0646879811)N5259:0.0489136956,(G000012585:0.1097799155,(G000020645:0.0531898804,(G001975465:0.0149245927,G000168715:0.020153929)N6122:0.0525105509)N5682:0.0206022584)N5260:0.0234588018)N4890:0.0112522428)N4521:0.0313141857)N4159:0.028094363)N3797:0.1234253074)N3446:0.1529506036,(((G000024845:0.1392999177,(G000419585:0.1143382865,G000013045:0.1518181396)N4522:0.1064815772)N4160:0.1243018561,(G001314545:0.1866454468,((G000375425:0.0929625927,(G000375465:0.0670174146,G001650905:0.0635752413)N5261:0.0566120008)N4891:0.0762422035,(G900129315:0.1506671286,(G001564065:0.0600720012,G001715195:0.0471197608)N5262:0.0997520095)N4892:0.0294560672)N4523:0.0583286732)N4161:0.1147128254)N3798:0.0631851366,(((((G000724545:0.1516153074,(G000250635:0.0132092224,G000275825:0.0128065082)N5683:0.1791806879)N5263:0.1316293795,(G001567405:0.2990384961,((G000212735:0.1850146025,G000759025:0.142222125)N6123:0.0276059654,(G000379805:0.1544279943,(G001625015:0.0687486535,(G000373105:0.0745744832,G900110645:0.0472262563)N6955:0.0293937828)N6539:0.1391716275)N6124:0.0413559085)N5684:0.0550243766)N5264:0.0299001136)N4893:0.0766799238,((G001897535:0.2317990447,(G001439115:0.0312961034,G001438265:0.019453109)N5685:0.2038725522)N5265:0.0665012803,((G001897855:0.1482345056,G001897525:0.1624212292)N5686:0.0707155177,(G900116565:0.2129005964,((G900129465:0.0981420199,(G900094705:0.1023206445,((G900142605:0.0488170834,G900110835:0.0538238596)N7731:0.0410524882,(G900109685:0.0730671383,((G900110995:0.0318570544,G900112615:0.0285754054)N8465:0.0316955395,((G900119105:0.0233757877,G001975825:0.0350747792)N8791:0.0461390195,(G900102545:0.0336492217,(G000024005:0.0161681646,G900114995:0.0036098886)N9049:0.0329201069)N8792:0.0274274867)N8466:0.0188183662)N8114:0.0439626357)N7732:0.0193023628)N7357:0.0130015902)N6956:0.0171121398)N6540:0.0677090204,((G000374045:0.1525571989,((G900115755:0.1537363321,(G900156765:0.1097165328,G900107765:0.1722143733)N8115:0.0218340813)N7733:0.0175126175,(((G000515315:0.0154924991,G900106985:0.0197287323)N8467:0.070593635,((G001829005:0.0004206987,G001829035:0.0045062034)N8793:0.0295325509,(G000511175:0.0295600611,G000508085:0.0142720024)N8794:0.0345450032)N8468:0.0771653126)N8116:0.035014343,(G001623405:0.0087081744,((G900089555:0.0459380666,G900089565:0.080023821)N8795:0.0439169099,(G900089525:0.1084971537,(G900089575:0.0424516819,G900089545:0.0755222768)N9050:0.0082781935)N8796:0.025786663)N8469:0.0234375441)N8117:0.1158137824)N7734:0.0209485949)N7358:0.0221795247)N6957:0.0165937354,(G001899605:0.158995064,(((G001898505:0.1177758365,(G001302245:0.079440917,(G900110245:0.0310929715,G000246855:0.0308652011)N8797:0.0808324325)N8470:0.0317330936)N8118:0.0238874522,(G000974785:0.0922516543,(G001601815:0.0886732672,(G000814475:0.073537936,G000814325:0.0781420626)N8798:0.0114666829)N8471:0.0111041518)N8119:0.0607848354)N7735:0.0140811024,((G900129015:0.1000670456,(G001644645:0.0912543303,G900129295:0.1134665032)N8472:0.0228219903)N8120:0.0381277142,((G001464625:0.1213615188,((G001898485:0.0754647341,G001898405:0.0775599462)N9051:0.0209575579,(G000425585:0.0065601891,(G001898495:0.0096974115,G001724695:0.0122826703)N9296:0.0044549838)N9052:0.0873302645)N8799:0.0175636965)N8473:0.0160820613,((G001896965:0.0696299833,G001724455:0.1390352285)N8800:0.0935217987,((G900101395:0.0360799292,G000374125:0.036089218)N9053:0.0244947107,(G000243115:0.0466793862,G001654455:0.0651536787)N9054:0.0230606624)N8801:0.0594851075)N8474:0.0668681618)N8121:0.0360023983)N7736:0.028521703)N7359:0.0088087949)N6958:0.0137674616)N6541:0.0600291246)N6125:0.0213359862)N5687:0.0267317758)N5266:0.0850786086)N4894:0.0262893174)N4524:0.0381649451,((G001567275:0.2433614494,(G000242635:0.1617129869,(((G900109895:0.1250115098,(G000427965:0.102981133,(G900109575:0.0452105325,G000192845:0.0547469887)N7360:0.0497625507)N6959:0.0236574438)N6542:0.0083306673,(G900109365:0.0923697354,(((G900116225:0.061547498,G000757725:0.0617898411)N7737:0.0129848227,(G900102835:0.0714120996,(G000814685:0.0905741295,G000416985:0.0600283722)N8122:0.025909293)N7738:0.011723924)N7361:0.0229483132,((G000783305:0.037111914,G000143765:0.0450489134)N7739:0.0397272738,((G000747525:0.0411033256,G001006065:0.0495323092)N8123:0.0459738428,(G000686625:0.0275716482,(G002000245:0.0109551122,(G001952815:0.0105577615,(G000988325:0.0102826361,(G001899705:0.008590178,G001808025:0.0151897316)N9297:0.0039904804)N9055:0.0025433766)N8802:0.0174276554)N8475:0.0110214794)N8124:0.046804965)N7740:0.029392564)N7362:0.0154080791)N6960:0.0710985942)N6543:0.0256001534)N6126:0.0610791909,(((G001652725:0.0512389299,G000302595:0.0718086956)N6961:0.0418333562,(G000190735:0.0866516316,(G000799115:0.0198212503,G000425145:0.0182221889)N7363:0.0473098665)N6962:0.0221067712)N6544:0.0494641271,((((G900103545:0.0688033478,G000422945:0.0750716329)N7741:0.0317777375,(G000403135:0.0226125089,G001730525:0.0151774305)N7742:0.1125549922)N7364:0.0190836575,((G000166195:0.053109839,G001705515:0.0692351991)N7743:0.0352980024,(((G001596135:0.0423505537,G002013915:0.0588434547)N8476:0.020512596,(G001636615:0.0349768343,G001898335:0.0647971058)N8477:0.0102219619)N8125:0.0386477434,(G900142915:0.074659272,((G000333295:0.0915101634,G900100945:0.0420636046)N8803:0.0226716087,((G900103125:0.020400871,G900155965:0.0217117141)N9056:0.0279286151,(G900101875:0.0522764212,G900110415:0.0514116153)N9057:0.0090832957)N8804:0.0098534949)N8478:0.0148488149)N8126:0.0100134593)N7744:0.0304743359)N7365:0.0671967644)N6963:0.0159144589,(((G001423945:0.0231377623,G001424305:0.0245689018)N7745:0.0186410504,((G001027745:0.0399421082,(G000258495:0.0349105092,G000708265:0.0354304439)N8479:0.0082054961)N8127:0.0115849368,(G900101435:0.0219265922,((G900100705:0.0175324939,G900111825:0.0230302646)N8805:0.0140629408,(G000633455:0.0199287464,(G001442625:0.0133977686,G001421515:0.0216276591)N9058:0.0070472996)N8806:0.0063599978)N8480:0.004365552)N8128:0.0200355597)N7746:0.0069936863)N7366:0.0516248761,(G001412215:0.0731257866,(((G900107535:0.0526129686,G000832545:0.0445261887)N8481:0.011660186,(G900103515:0.0118355728,(G000722885:0.0038605153,G900112985:2.0256e-06)N8807:0.0058209127)N8482:0.0623791842)N8129:0.0308014886,((G900100435:0.0383121205,(G000410815:0.0012330425,G000023825:0.0013138493)N8808:0.041758008)N8483:0.0326530905,(G000170795:0.0620971614,(G001412655:0.0389043537,(G001721645:0.013973803,(G900103665:0.0174932151,G900129215:0.0115527765)N9298:0.0073053719)N9059:0.0099206627)N8809:0.0146590167)N8484:0.0144324573)N8130:0.0214868705)N7747:0.0221360633)N7367:0.0168465915)N6964:0.0703597408)N6545:0.0105851958)N6127:0.0294891583)N5688:0.0456138238)N5267:0.0589745546)N4895:0.0327526428,((G000020565:0.2049958434,(G000689375:0.0310380455,G000304455:0.0317700869)N5689:0.302687271)N5268:0.1764209449,(G000426825:0.2234914944,((G900113045:0.1803191139,(G000422585:0.143012781,G000265505:0.1402458662)N6546:0.0934351399)N6128:0.0408223222,(((G000379765:0.1419048591,(G000812565:0.0627627077,G000807855:0.0509604758)N7368:0.1478327784)N6965:0.0708385276,(G001308105:0.215481789,(((G001683905:0.1679061718,(G000346615:0.107651276,G000348925:0.1188348892)N8485:0.05304219)N8131:0.0336950518,((G000331535:0.0935215851,G001657315:0.1169438085)N8486:0.0466214889,(G900129725:0.1107965193,G001567185:0.1167101039)N8487:0.0847135288)N8132:0.0390700063)N7748:0.0184569291,((G000183425:0.1928388536,(G900142205:0.1921840413,((G001592935:0.0240189911,(G001593005:0.0074036803,(G001267955:0.0057534134,G001592945:0.0197485186)N9489:0.0072624811)N9299:0.0134174083)N9060:0.0917539883,((G001747105:0.0495183782,G001747095:0.0452324234)N9300:0.037718523,(G001592965:0.0763417587,G900111145:0.0672583721)N9301:0.0216673541)N9061:0.0364443437)N8810:0.0763862869)N8488:0.0224417624)N8133:0.0193596709,(((G000714815:0.0994961469,(G000325705:0.0415277585,G000373245:0.0631326757)N9062:0.0650384429)N8811:0.0151193328,(G000390185:0.0813710694,(G000222485:0.0343397928,(G001050135:0.0260316943,G000427295:0.0369867031)N9302:0.0129458166)N9063:0.0734809752)N8812:0.0500049233)N8489:0.0089072304,(G000265075:0.1618468199,(((G000295935:0.0592159748,(G000298295:0.0551637114,G000330725:0.0740681765)N9490:0.0176016581)N9303:0.0164383276,(G000265405:0.067371389,(G000473765:0.0036083167,(G900107465:0.0038788974,G000381545:0.000907466)N9665:9.06953e-05)N9491:0.0764288566)N9304:0.0146918956)N9064:0.0201280294,(((G900129785:0.0343039114,G000166275:0.0360605868)N9494:0.0244786169,(G001442615:0.0467421892,(G900112005:0.0357115254,G900116615:0.0199203029)N9667:0.0119884898)N9495:0.0347247381)N9306:0.0200708098,(G000429445:0.0534273775,G000429425:0.0386057258)N9492:0.0261415409,(G000429465:0.0445389057,(G000429405:0.0109179958,G001314815:0.0375619043)N9666:0.0590104563)N9493:0.0214818325)N9065:0.0467578643)N8813:0.0155030317)N8490:0.0164340022)N8134:0.1173412362)N7749:0.0183943549)N7369:0.0178290385)N6966:0.0222439411)N6547:0.0221856365,((((G900100765:0.1713223265,G900112255:0.1408023726)N7750:0.036957657,(G000426725:0.1318471443,(G000014145:0.0280819874,G000379725:0.0414296135)N8135:0.1427628968)N7751:0.0639086248)N7370:0.0129093678,((G001483135:0.0922568285,((G000972495:0.0414222614,G000715495:0.0288713894)N8491:0.0566685097,(G000801315:0.0592279807,((G000737515:0.0469347976,G000420705:0.0404886333)N9066:0.014449085,(G000961955:0.065758533,(G000382225:0.0770240387,G000576555:0.0325722397)N9307:0.0149579385)N9067:0.0102640382)N8814:0.0190943645)N8492:0.0174040131)N8136:0.0239437571)N7752:0.1096806042,((G000473365:0.1208380949,(G001647285:0.0553598042,(G001577755:0.0700451834,G001078055:0.059592325)N8815:0.0212538293)N8493:0.0667935391)N8137:0.0221160292,((G000373265:0.0432259251,(G900156415:0.0035405477,G000277005:0.0313131651)N8816:0.0302598021)N8494:0.038279488,((G000472485:0.0391915762,G000973725:0.0541603264)N8817:0.0144756122,(G001611675:0.0025013817,G900116885:0.0024511637)N8818:0.0635032772)N8495:0.0270053428)N8138:0.0701029271)N7753:0.0250758135)N7371:0.0690606206)N6967:0.0179470079,((G001281695:0.2001870607,(G000430505:0.1575054628,(G001890965:0.0570340358,G000169175:0.0646127023)N8139:0.1134933526)N7754:0.0462261101)N7372:0.0304528453,((G000263195:0.110367058,(G001306455:0.1399769182,G000166395:0.1335270101)N8140:0.0501439652)N7755:0.06807041,((G900103285:0.1472094401,(G900115665:0.0617259495,G000427405:0.0686525747)N8496:0.0680876989)N8141:0.0407629822,(((G000482465:0.0426085111,(G000423565:0.0407217487,G000218895:0.049421966)N9068:0.0148316774)N8819:0.0815643443,(G001724175:0.1612286767,(G000566685:0.0692749055,(G000023125:0.0338903185,(G000428845:0.0364503914,G000701505:0.0393005219)N9496:0.013300135)N9308:0.0358399572)N9069:0.0475656862)N8820:0.0446837647)N8497:0.0264737434,(G001870735:0.0722895041,((G000383955:0.0632466015,G000331105:0.0862671754)N9070:0.0182341505,(G000296815:0.0611858578,((G001898575:0.0169595394,G000374025:0.0149716358)N9497:0.0316301881,((G000374065:0.0222827458,G000374085:0.0283836437)N9668:0.0397221386,(G900112365:0.0372221449,(G000974425:0.0250651516,G000024525:0.0284257)N9808:0.0172690163)N9669:0.0151756756)N9498:0.0089118145)N9309:0.0298890361)N9071:0.0249658352)N8821:0.0193256243)N8498:0.0682754779)N8142:0.0213360304)N7756:0.014934357)N7373:0.0876026067)N6968:0.012837594)N6548:0.0165205741)N6129:0.0126891663)N5690:0.0172415916)N5269:0.0164904711)N4896:0.0524802803)N4525:0.0204282867)N4162:0.0273672078,((G000341755:0.3598378757,(G000981645:0.2289181942,((G001874165:0.1807419981,(G000621625:0.1034263278,G001661595:0.0918561139)N6549:0.0356387109)N6130:0.0761518495,(G900116425:0.132093837,(G001899145:0.1486891412,(G000194605:0.0870467399,(G001800985:2.5846e-06,G001802265:3.5846000000000004e-06,G001801015:3.5846000000000004e-06)N7374:0.074704967)N6969:0.0589334108)N6550:0.0438068979)N6131:0.0403754212)N5691:0.0573294007)N5270:0.0278655538)N4897:0.034147561,((G001437985:0.0275033662,G001437955:0.016723305299999998,G001439105:0.024408434399999998)N5271:0.257439027,((G000236705:0.1698247739,(G000736515:0.2252915782,(G001438015:0.1257522941,(G001438305:0.0005890173,G001438175:0.0038386776)N6970:0.0970814182)N6551:0.1486279519)N6132:0.043424724)N5693:0.0447743683,(((G000709555:0.2675272809,((G000022605:0.056744506,(G000262715:0.0497526958,(G000348805:0.0458796611,G000471965:0.0557926871)N8143:0.0086772439)N7758:0.0342764682)N7375:0.0398575175,((G000334405:0.0154687214,G000093165:0.0108779922)N7759:0.0704153576,(G000236405:0.0837722282,G000233435:0.0728998952)N7760:0.0302007752)N7376:0.0192156537)N6971:0.2302880234)N6552:0.1736204513,((G000265465:0.1932286538,((G900089075:0.0561131203,G000189415:0.0834754649)N7761:0.0398361294,(G900115015:0.03943606,(G000382425:0.0276000307,G900142565:0.0472157014)N8144:0.0129927817)N7762:0.0627094577)N7377:0.1012227143)N6972:0.0309661547,(G001418685:0.2051826907,((G000374405:0.0576499608,G000252855:0.0616422557)N7763:0.0431005276,(G000495935:0.1147905368,((G900141665:0.1041890292,G000301075:0.1021471861)N8499:0.024716685,(G001747495:0.0890818711,((G001045435:0.0543926009,((G000023725:0.0431370683,G000735695:0.0635590035)N9499:0.0174732502,((G000812865:0.0411887253,G000422265:0.0511129033)N9670:0.0092205272,(G000812875:0.0446906785,G000729985:0.0578961983)N9671:0.0121294939)N9500:0.0202520413)N9310:0.0169683875)N9072:0.0406755396,((G000426465:0.0176137194,(G000735135:0.0143574063,G000735105:0.0077807215)N9501:0.0329849593)N9311:0.0695089947,(((G001693475:0.007174588,(G000737665:0.0029179858,G900116415:0.0059265675)N9809:0.0126192559)N9672:0.0298133439,(G001424585:0.060159453,((G001424105:0.0206862259,G001424145:0.0346888344)N9926:0.0247200535,(G001507335:0.0283234226,(G001507325:0.0070829388,G001420285:0.0021120687)N10031:0.0305627532)N9927:0.0113799998)N9810:0.0054221848)N9673:0.0106245707)N9502:0.0153041207,(((G900111495:0.0263893005,G000430825:0.0299060637)N9811:0.0090945739,(G000430845:0.0548879787,(G000333355:0.0362934636,(G900129245:0.0214774235,G000799195:0.0264878455)N10032:0.0098948698)N9928:0.0049789672)N9812:0.0058702093)N9674:0.007207297,((G000737775:0.0423069179,(G900142445:0.0305737181,G000737705:0.0283425697)N9929:0.0099742421)N9813:0.0089621327,((G001045465:0.0134021875,(G900142785:0.0179913283,G000737765:0.0193614892)N10033:0.0064284187)N9930:0.0201620559,(G001295265:0.0325309791,(G001021975:0.0216223736,(G900113975:0.0182572717,G000799335:0.0260936369)N10122:0.0132355989)N10034:0.0133559918)N9931:0.0047103075)N9814:0.0080180933)N9675:0.0196637196)N9503:0.018131166)N9312:0.0425957178)N9073:0.021286686)N8822:0.0135759434)N8500:0.0085288206)N8145:0.0227422454)N7764:0.021601655)N7378:0.1079251262)N6973:0.039542527)N6553:0.0322894151)N6133:0.0657995077,((G900116115:0.1218764044,(G000220525:0.061314043,G900130035:0.0483038646)N7379:0.128057666,((G000509405:0.0485049685,(G001027945:0.0495740762,(G001483385:0.0543393077,G000430545:0.0389075105)N8501:0.0268024931)N8146:0.0188545598)N7765:0.0263105245,(G001439315:0.0880251476,((G000153225:0.0736222985,G000766805:0.0503561619)N8502:0.0091969993,(G001761365:0.0456157081,G001280865:0.0462400403)N8503:0.0248368152)N8147:0.0200000912)N7766:0.0362647378)N7380:0.0643006701)N6554:0.049966956,((G001439205:0.201229786,G000173095:0.1562851645)N6975:0.0632809989,(((G000192225:0.0374998078,(G000174755:0.0277909315,(G000466425:0.025367848,(G000293175:0.0078311071,(G900106575:2.0217e-06,G000411115:0.0042090549)N9074:0.0024574179)N8823:0.019402715)N8504:0.0148722803)N8148:0.0142091819)N7767:0.1233697187,((G000220625:0.0737960775,(G000379185:0.040593531,G000827695:0.0417788244)N8505:0.0116991626)N8149:0.0588241803,((G001553545:2.5846e-06,G900115315:2.6458e-06)N8506:0.0806853664,(G000213295:0.035569809,((G000173675:0.0212533187,G000318295:0.0120198081)N9075:0.0106034582,(G000023285:0.001926832,(G000271925:0.0109404282,G000318255:0.0048268064)N9313:0.0007226405)N9076:0.0201281014)N8824:0.0176177617)N8507:0.0440800521)N8150:0.0421372705)N7768:0.0303901109)N7381:0.1119115375,(((G900114085:0.0614455581,((G001549985:0.0063297191,(G000243275:0.0035473068,G000297875:0.0019236845)N9077:0.0054318862)N8825:0.0567892321,(G000246945:0.051708693,((G000833025:2.5846e-06,G900111065:2.596e-06)N9314:0.0097573113,(G000633375:0.0093090515,(G000413415:0.0133148421,((G000242135:0.0152492327,G900142635:0.0047511476)N9815:0.0012671366,((G001865835:0.0008292049,G000297855:0.0037532285)N9932:0.000691,(G000242095:0.0023623265,(G001481655:0.0113446342,(G000807225:0.0008012591,(G001485415:0.0009446187,G000242075:0.0011866077)N10201:0.0007453131)N10123:5.28363e-05)N10035:0.0001935151)N9933:0.0011597551)N9816:0.0005810203)N9676:0.0017796073)N9504:0.000504512)N9315:0.0051082363)N9078:0.0533833537)N8826:0.0207968507)N8508:0.036686839)N8151:0.0890970896,((G001874325:0.0919175059,G000769915:0.0711596071,((G900115875:6.98384e-05,G001278115:0.0020870218)N9316:0.0510110576,((G000378485:2.5846e-06,G000769825:2.0805e-06)N9505:0.0480529937,(G000769935:2.5846e-06,G000422725:2.8453e-06)N9506:0.041191981)N9317:0.031228146)N9079:0.057049093)N8509:0.0336563205,(((G000240075:0.0830846217,(G000430025:0.0282122197,(G000498475:0.025458831,G000498495:0.036950972)N9507:0.0169582996)N9318:0.0452837949)N9080:0.0138919766,(G000455605:0.0782157145,(G000422685:0.0845794988,(G000967805:0.0829655934,G000686885:0.0597547818)N9508:0.0175753456)N9319:0.0167341943)N9081:0.0188079479)N8828:0.0206469649,(G000425465:0.0758587342,((G001423985:0.0040096283,G001899155:0.0048246641)N9320:0.0805722894,((G000064305:0.0892968045,G000757385:0.0674527108)N9509:0.0181702648,((G900100375:0.0713693621,(G000419685:0.084214291,G000422705:0.0395276151)N9817:0.0218286012)N9677:0.0154530762,(G000253275:0.0904647734,((G000737695:0.0380129214,(G001705175:0.0202911231,G000016645:0.0274024951)N10036:0.0322822816)N9934:0.0326745425,(G001761465:0.0572718856,G000611675:0.0515346475)N10037:0.0400171386,((G900100165:0.0426721422,G000695795:0.0303474514)N10124:0.051703436,(G000744835:0.0417667285,(G000425505:0.0511820795,(G000252125:0.0429111126,G000264055:0.0468736226)N10267:0.0152995521)N10202:0.0203525938)N10125:0.0112912882)N10038:0.0174570053)N9818:0.0302831519)N9678:0.0202940672)N9510:0.0169813083)N9321:0.0118275607)N9082:0.0112573751)N8829:0.0115368209)N8510:0.0219209561)N8152:0.0272497053)N7769:0.0671240836,((((G900116665:0.102506387,G000260835:0.0808802684)N8830:0.0204053933,(G900119185:0.1107641654,((G000260115:0.0498124578,G000300875:0.0781412497)N9322:0.0441559651,(G900116365:0.0106831208,G000511935:0.0031695512)N9323:0.0867885135)N9083:0.0116374479)N8831:0.0184114723)N8511:0.0176492892,((G000173115:0.0430217391,(G001438245:0.0181806293,(G001438225:0.0151988545,G001439215:0.0056431237)N9324:0.0040086231)N9084:0.0016265005)N8832:0.1357401324,(((G000024125:0.0772011817,G900115205:0.0675697586)N9325:0.0630955861,((G000220585:0.0622227415,G001306415:0.0702032858)N9511:0.0169899855,(G000963865:0.0758792535,((G001413955:0.0500723201,G900129665:0.0410466521)N9819:0.0145935353,((G001683915:0.0324856058,G000745185:0.0189669567)N9936:0.0133198651,(G000224085:0.0434984938,(G900112295:2.5846e-06,G900142405:2.6217e-06)N10039:0.0431857586)N9937:0.0123423856)N9820:0.0311241454)N9679:0.0160476081)N9512:0.0103518584)N9326:0.0207090396)N9085:0.0127733894,(G000382125:0.0942296891,(G000190595:0.0886469752,(((G000799565:0.0558727312,(G000468615:0.0182464334,G000186265:0.029779133)N9938:0.032625463)N9821:0.0313249466,(G001430825:0.0517838309,(G900141935:0.0561988139,((G000424985:0.0219922374,G000429545:0.0234495002)N10126:0.0605202033,(G900129275:0.0167982973,(G000733925:0.002396701,G001748465:0.0005857265)N10203:0.0140082906)N10127:0.0310701007)N10040:0.0140947268)N9939:0.0237131617)N9822:0.0156172267)N9680:0.007373095,((G001020565:0.0548759362,(G000621125:0.0751700569,((G000744105:0.0125668341,G900155985:0.0126886603)N10129:0.0098434699,(G001865655:0.0043115416,(G001447995:0.0082312982,(G900105545:0.0028033937,G900105105:0.0062816612)N10268:0.0038561005)N10205:0.0001852269)N10130:0.0385319805)N10042:0.0346204081)N9941:0.0116130175)N9824:0.0248570631,G000153165:0.0739425842,(G900103215:0.0731825018,(G900101815:0.0863092258,(G900141855:0.0526872586,(G000973105:0.0190389687,G000744555:0.0429054893)N10204:0.0267514842)N10128:0.0094096318)N10041:0.0082999956)N9940:0.0280671917)N9681:0.0153788457)N9513:0.0213344679)N9327:0.0187229811)N9086:0.009979012)N8833:0.0193544597)N8512:0.0351010571)N8153:0.0145576688,(((G001005305:0.0355129354,(G001005315:0.0343644793,G000154725:0.0300473614)N9087:0.0192817201)N8834:0.0734227496,((G001280515:0.0757735757,G000733475:0.0732937943)N9088:0.0299522665,(((G001280435:0.0142693573,G001280505:0.0126162294)N9514:0.0667616343,((G000427335:0.0637406199,(G000171875:0.0456638012,G000828715:0.0364884655)N9825:0.0268674104)N9682:0.0402151097,G000423005:0.1030947208,(G000688335:0.0558517743,((G000826645:0.0271758832,G000797465:0.0499003692)N10043:0.0288951498,(G000799465:0.03553403,(G000826655:0.0486830147,G000425305:0.0375724311)N10131:0.0093072715)N10044:0.012886749)N9942:0.0187269195)N9826:0.0273361124)N9515:0.0151801519)N9328:0.0111462841,((G000224335:0.0888108613,G000348685:0.059137687)N9516:0.0240636962,((G001418105:0.0787128895,((G000422365:0.0579915018,G000518485:0.031432363)N9943:0.0196412079,(G000934685:0.0459087247,(G000211855:0.040538398,(G000797445:0.0597354217,G001418015:0.0315257689)N10132:0.0266290163)N10045:0.0085098434)N9944:0.0146316726)N9827:0.0231232465)N9684:0.0126991108,((G000723205:0.0287182088,G001439665:0.0217291468)N9828:0.0577741231,((G000943555:0.0781838939,(G001971785:0.0491927555,(G000764775:0.0509423614,G900111025:0.0389407159)N10133:0.0300880636)N10046:0.0237324082)N9945:0.0124109404,((G000764755:0.0784019234,G000283015:0.0638413916,G000789235:0.059681849099999996)N10047:0.008877258,(G001310225:0.0669745429,(G000941055:0.0493847472,G000425645:0.051186111)N10135:0.0209967997)N10048:0.0114165843)N9946:0.0067357199)N9829:0.0410048937)N9685:0.0193660865)N9517:0.0102217873)N9329:0.0040400383)N9089:0.0110862349)N8835:0.0305318028)N8513:0.0222167173,((G000755305:0.0790882375,((G000831385:0.0459193186,G001413925:0.0459403463)N9330:0.0475671809,(G000332115:0.0442022579,(G000153385:0.0096105961,(G000755265:0.0554528021,G000732625:0.0059862337)N9686:0.0051888743)N9518:0.0554116124)N9331:0.0242564897)N9090:0.0187258323)N8836:0.1163838369,((G001438125:0.1279969548,((G000746845:0.0806724631,G900102055:0.0721869671)N9519:0.0100536103,(G000429125:0.0577181018,G000265385:0.0467738146)N9520:0.0569528979)N9332:0.0201204599)N9091:0.0429957707,((G000255455:0.1201212188,(G000430645:0.0559250454,(G900141785:0.0514305616,(G000520955:0.0609248606,(G000520995:0.0445016697,G000430665:0.0416583176)N9947:0.0205018855)N9830:0.0074837757)N9687:0.0084810314)N9521:0.0429560824)N9333:0.0488645859,(((G000769435:0.0001345542,G001653755:0.0007257577)N9688:0.1208649343,(G000733945:0.0802248509,(G000687915:0.0372186926,(G000152985:0.034240768,G900129005:0.0275169374)N9948:0.0325838954)N9831:0.0351452981)N9689:0.0418754669)N9522:0.0256663601,((G000196315:0.1110238463,(G000423405:0.1019009106,(G001564225:0.2075562893,((G000153485:0.0343005427,G000355905:0.0133588314)N10136:0.0337374079,(G900099815:0.0426002924,G000378765:0.0435633468)N10137:0.015786305)N10049:0.0652491701)N9949:0.0464608233)N9832:0.0214068472)N9690:0.0178856036,((G900102915:0.0458879959,(G000423585:0.0410559627,G000424665:0.0327330885)N9950:0.028870782)N9833:0.052485942,((G000243235:0.0724492995,(G000258765:0.0663468128,G000744275:0.0646906011)N10050:0.0237408494)N9951:0.02645988,(G000023465:0.1094603504,(G001431365:0.0640934359,(G001889005:0.0368577701,(G000423045:0.0398623911,(G000060345:0.0412095465,G900105035:0.0360739858)N10269:0.0105037602)N10206:0.0118209965)N10138:0.0323193313)N10051:0.0074631584)N9952:0.0275739198)N9834:0.0147454149)N9691:0.0345898332)N9523:0.0215949001)N9334:0.0117189617)N9092:0.0110617514)N8837:0.0077947328)N8514:0.011289599)N8154:0.0161437884)N7770:0.029331888)N7382:0.0148280687)N6976:0.0073972546)N6555:0.0162477573)N6134:0.0685056657)N5694:0.0411284385)N5272:0.0288358962)N4898:0.0151756146)N4526:0.0718545315,(((G001513285:0.3357706266,(G001769115:2.5846e-06,G001769275:2.5846e-06)N5695:0.1910960829)N5273:0.1003599215,(G001872995:0.2717289609,((G001769455:0.3109215545,(G001543405:0.0096165403,G001543395:0.0183250433)N6556:0.2638694996)N6135:0.0510882309,G001543385:0.2961847085,((G001509275:0.1418447832,G001603695:0.1369588368)N6977:0.1032992004,(G001603685:0.0766484146,G001192835:0.0637436618)N6978:0.1211892119)N6557:0.043237897299999994)N5696:0.0180876462)N5274:0.0121917188)N4899:0.0563148777,(((G001443605:0.1961518421,G001603565:0.297326678)N5697:0.0970007048,(G001603415:0.2701478183,G001769295:0.267286794,(((G001769615:0.2656866831,(G001304505:0.1440723238,(G001304045:0.1478756839,G001303955:0.0453137732)N8155:0.1011158564)N7771:0.0770500986)N7383:0.0365446392,((G001769625:0.1882452104,(G001769635:0.0596912849,G001769315:0.114643337)N8156:0.0788917437)N7772:0.0224504635,(G001769225:0.01971408,(G001768485:0.0073182536,(G001768195:0.004804246,G001768305:0.0129156984)N8515:0.0049265438)N8157:0.0106822962)N7773:0.1034682324)N7384:0.1244613149)N6979:0.0395908111,(((G001769535:0.0018646126,G001769705:0.0106977284)N7774:0.1604478237,(G001768155:0.2234441735,(G001769435:0.0188481376,(G001769695:0.0337639006,G001769505:0.0118125549)N8516:0.002334639)N8158:0.156779125)N7775:0.0538624616)N7385:0.0481291152,((G001768565:0.0076199667,G001768405:0.0070227101)N7776:0.0674503303,(G001768235:0.0042942698,(G001769045:0.0083527097,(G001768285:0.0095962315,G001768355:2.7915e-06)N8517:0.0024461133)N8159:0.0040755433)N7777:0.0808439111)N7386:0.1341549585)N6980:0.0493638266)N6558:0.026440935999999998)N5698:0.0130763265)N5275:0.0229417583,((G001421095:0.3233035673,((G000798815:0.1556453182,G900096565:0.1780067974)N6559:0.0614485148,(((G000473305:0.1315365525,(G001603425:0.1657892313,(G001769725:0.1118740006,(G001769775:0.0323019911,G001768435:0.0081926172)N8518:0.0676868418)N8160:0.0347136398)N7778:0.0379599858)N7387:0.0918217168,((G001602885:0.1255100438,G000432655:0.0904202835)N7779:0.0659008583,((G000432515:0.0611872569,G000435075:0.0506478942)N8161:0.082099657,(G000431015:0.0215107462,G000433355:0.0268124093)N8162:0.0791423957)N7780:0.0465179298)N7388:0.1912744225)N6981:0.0769876147,((G000723505:0.1524102255,G000427365:0.1142140898)N7389:0.0613014813,((G000231275:0.0893630342,G000321205:0.0652737572)N7781:0.0597322567,((G001603555:0.2934497313,(G000786575:0.0047509696,G900104605:0.003338972)N8519:0.0952451592)N8163:0.0341313487,(G001915415:0.2085889537,(G000311925:0.1094280795,(G000154465:0.0824564598,(G000265365:0.0477561873,(G000210575:0.0291731713,(G001941065:0.014739756,(G000285455:0.0099121652,G000312145:0.0172678118)N9692:0.0057532915)N9524:0.017122067)N9335:0.02947589)N9093:0.0443326787)N8838:0.0161211851)N8520:0.0286010527)N8164:0.0564891734)N7782:0.0608823615)N7390:0.0445972389)N6982:0.0568400307)N6560:0.0356911991)N6138:0.0124757376)N5699:0.0344716781,(((G001310955:0.1759168572,(((G001487125:0.0025004206,(G000832075:0.0003778592,G000832085:0.0048955825)N8165:0.0065886205)N7783:0.0708657551,((G900091675:0.0183995467,G000379665:0.0049691982)N8166:0.0348456982,(G000519105:0.0164359162,G001915615:0.037444795)N8167:0.0234543556)N7784:0.0349341586)N7391:0.0517889135,((G000435735:0.0079847457,(G001915655:0.0273145953,G000190535:0.0098935819)N8168:0.0008223786)N7785:0.0820529566,((G900091655:0.0017399043,G000433935:0.0059286629)N8169:0.0547768474,(G000432935:0.0091909815,G000243215:0.0017747689)N8170:0.0551672857)N7786:0.0443484565)N7392:0.0328023782)N6983:0.1279747407)N6561:0.0440279174,(((G001660705:0.0822181923,(G001659685:0.0619174914,(G000517085:0.0085135298,G000583675:0.0272806664)N8171:0.0557811341)N7787:0.0340087769)N7393:0.1042130073,((G000517065:0.0764149256,G000974365:0.1170713607)N7788:0.0613824784,(G000259075:0.0559382501,(G000220155:0.0662876713,(G000250735:0.0241331116,G000191885:0.0351937828)N8521:0.0303851327)N8172:0.0295962649)N7789:0.070088695)N7394:0.0472041205)N6984:0.0597781337,(G000621705:0.157913402,(((G900129025:0.0716424285,G900141875:0.0873333082)N8173:0.0467322845,(G000949475:0.0165065637,(G900111425:0.0123378582,G000626635:0.0034018164)N8522:0.0226873554)N8174:0.0966213596)N7790:0.0540928798,(G001270965:0.1223508001,(G001768245:0.1197508566,(G001768205:0.0040849812,(G001769245:0.0043842173,G001768535:0.0051609738)N8839:0.0021020307)N8523:0.0956294127)N8175:0.0398013984)N7791:0.0301113092)N7395:0.0534758179)N6985:0.0641882314)N6562:0.0319906116)N6139:0.01607736,(((((G000769115:0.1811909461,(G000614355:0.1353652901,(G000375645:0.2243224888,(G000379925:0.0603991167,(G000372405:0.0091182101,G000435035:0.0174222548)N9094:0.0606039799)N8840:0.0840615578)N8524:0.056012385)N8177:0.032799474)N7793:0.0672848477,((G000212375:0.2024179215,(G000614585:0.1122878605,G000174815:0.097460526)N8525:0.062081574)N8178:0.0494572716,((G000768955:0.1488610163,G000010505:0.1095026912)N8526:0.0257692347,(G000379945:0.1373058622,((G000769075:0.0711535411,G000768875:0.0893543704)N9095:0.037674553,(G001553215:0.0590867698,G000565015:0.0734007164)N9096:0.0785918983)N8841:0.0463933906)N8527:0.0364351335)N8179:0.0221186042)N7794:0.0427184126)N7397:0.0934265758,((G000238215:0.1566031074,(G001704385:0.0936204356,(G000012845:0.0543520422,((G000428565:0.0252069145,G000969835:0.0177803383)N9097:0.0275918777,(G000307375:0.0158354544,G000433955:0.0320241884)N9098:0.0331907017)N8842:0.0140016647)N8528:0.0404394366)N8180:0.0335661064)N7795:0.0372857992,(G000010645:0.2618389437,((G001897035:0.1583293974,((G001261715:0.055154586,G000426485:0.065558503)N9099:0.044319045,(G000213575:0.064349468,(G001261735:0.0664534285,(G000711235:0.0353827203,G000213555:0.030291187)N9525:0.0219394082)N9336:0.0143858986)N9100:0.0454766059)N8843:0.0259184801)N8529:0.0497289309,(G900095795:0.0875481674,((G001896655:0.0031252062,(G001282625:0.006385577,G000953535:0.0060256961)N9337:0.0033050105)N9101:0.0663139356,(G001768395:0.0606574537,(G001602775:0.1743644844,((G000380985:0.0064369048,G900114365:0.0070533214)N9693:0.0194478692,(G900107785:0.0169854404,G900095135:0.0204708283)N9694:0.0099935029)N9526:0.0189528021)N9338:0.0374260632)N9102:0.0168309439)N8844:0.040574155)N8530:0.0979444482)N8181:0.0299771677)N7796:0.02176266)N7398:0.0136642282)N6988:0.0158635678,((((G000296465:0.0436798035,G000512915:0.0324610316)N8182:0.0964466766,(G001403595:0.0038625604,G000803105:0.0090727247)N8183:0.0953954478)N7797:0.0330891685,((G001701295:0.1785476276,G000437495:0.1702735073)N8184:0.0802018897,((G001689645:0.1212940238,G001689415:0.1521322486)N8531:0.0323996966,(G001701115:0.1173934014,G001689425:0.14964173719999999,(G001941205:2.5846e-06,G001689655:2.5846e-06)N9103:0.1273417977)N8532:0.0200673625)N8185:0.0372177535)N7798:0.0732515413)N7399:0.0343043413,(((G000212915:0.0790738059,G000375405:0.081375026)N8186:0.1081788791,((G000312445:0.1947064047,((G000613805:0.1069089891,(G000438395:0.0282653825,(G000436135:0.0535380439,(G000438035:0.0053436559,G000012825:0.0074329241)N9695:0.0082522398)N9527:0.038333164)N9339:0.019186823)N9104:0.0141750696,((G000434735:0.0817621978,(G000190575:0.0507236364,(G000436795:0.0579984333,G000154845:0.0223743709)N9696:0.0152260926)N9528:0.0085299761)N9340:0.0081535012,((G000374585:0.0056874401,G000436055:0.0082405404)N9529:0.0447202788,(G000157915:0.0515071217,G000187895:0.0460061408)N9530:0.0102960906)N9341:0.0089651264)N9105:0.043293813)N8846:0.0108193361)N8533:0.0242084385,(G000428125:0.1020372718,((G900128475:0.064528818,((G001318345:0.0230850053,G000315485:0.0202462881)N9531:0.0324720025,(G000154525:0.0258664449,(G000154205:0.0333526096,G000195635:0.0319022292)N9697:0.0063342107)N9532:0.0086820182)N9342:0.0121929455)N9106:0.0264405005,((G000499785:0.0683397736,((G001915435:0.0792557023,G000381365:0.0181360436)N9698:0.0173083792,(G000434095:0.0078621634,((G000598465:0.0065564352,G000598965:5.1686e-05)N9954:0.0026971649,G000599385:0.0032969015000000003,G000009925:0.0042356888)N9835:2.301e-06)N9699:0.0517709983)N9533:0.0110210123)N9343:0.0108668758,(G000517545:0.077522202,(G000511775:0.0869947486,(G000614145:0.0543481923,((G000433375:0.0615648936,(G000437995:0.0215763944,(G001314975:0.0023383643,G000011065:0.0118786729)N10139:0.0018610749)N10052:0.0081105506)N9955:0.0113922169,((G001915455:0.0047388797,G000433575:0.0192751955)N10053:0.0254661924,((G001915495:0.0437609704,G000436855:0.0158725149)N10140:0.0267742838,(G000436435:0.0209697109,(G000159075:0.0092413613,G001314995:0.0027589904)N10207:0.0086476078)N10141:0.0104709094)N10054:0.0077848943)N9956:0.0067040739)N9836:0.0093207131)N9700:0.0132590715)N9534:0.0056811312)N9344:0.0128260542)N9107:0.0124467949)N8847:0.012353162)N8534:0.0236816751)N8187:0.0211721538)N7799:0.0217968102,(((G000436895:0.0171826078,G000205165:0.0107820816)N8535:0.0943514571,(G900102385:0.0063738275,(G000702225:2.6158e-06,G000702285:0.0008379503)N8848:0.0043126177)N8536:0.1420572228)N8188:0.0194260686,((G000318095:0.1616526006,((G000159995:0.1160903004,G000234115:0.0979869272)N9108:0.0469675579,(G000437675:0.0564209082,(G000434455:0.0019356066,G900106785:0.0036809024)N9345:0.0488858073)N9109:0.0541936463)N8849:0.0206174976)N8537:0.0564581984,(((G900107705:0.0396034803,G900115435:0.0461100599)N9110:0.0305472076,((G000621725:0.0406557021,(G900100635:0.0048020569,G900104295:0.0062211778)N9535:0.030601594)N9346:0.0320631578,((G900110895:0.0007694699,G900107065:0.0008974725)N9536:0.0450861534,((G000746155:0.033421171,G900110085:0.0455114321)N9701:0.0111299509,((G000702825:0.0013303804,G000619985:0.0067560541)N9837:0.0266657626,(G000687715:0.0033322584,((G900112275:0.0041721065,G900142855:0.0006084389)N10055:0.006326888,(G000025925:0.0114129965,G900102205:0.013121030799999999,G000701965:0.008373980999999999)N10056:0.0007896996)N9957:0.0036461701)N9838:0.0130917063)N9702:0.0230403288)N9537:0.009915888)N9347:0.023137992)N9111:0.0140322754)N8850:0.0684849219,((G000585355:0.1053472198,(G000834015:0.1129453746,((G000436595:0.0472144572,G000433175:0.0436029509)N9703:0.020211963,(G000436695:0.0263738599,(G000431195:0.0019001282,G001275135:0.0042163078)N9839:0.015745748)N9704:0.0305569653)N9538:0.0327664683)N9348:0.0167259695)N9112:0.0137406224,(G000146675:0.1304390064,((G000431935:0.0833362651,(G000434975:0.0118788607,(G000437535:0.0057596535,G000235885:0.0108673639)N9840:0.0065241201)N9705:0.0932780763)N9539:0.0256050081,((G000379965:0.1315371085,(G001444445:0.0795726404,(G000614205:0.0596759561,G000378085:0.0509397346)N9958:0.0496631421)N9841:0.0139530303)N9706:0.0300705485,((G000185145:0.0724001299,(G000177075:0.0484115291,G000455445:0.0590741035)N9959:0.0721909275)N9842:0.0328298791,(G000436915:0.1068357327,((((G000262545:0.0430098212,G000378745:0.0688374722)N10208:0.055068554,(G000613925:0.0374591524,((G000193395:0.0188557123,G000191065:0.0137579263)N10325:0.0197757152,(G001262015:0.0224288457,(G000144405:0.0145776413,G001683355:0.0228268749)N10384:0.0153719334)N10326:0.0145406707)N10270:0.017581721)N10209:0.0277246929)N10143:0.015112642,((G000614065:0.0574118334,G000614105:0.104927254)N10210:0.0125814025,((G000430525:0.0524057084,G000688375:0.0503387007)N10271:0.0082127147,(G000613345:0.0381572327,((G000220235:0.0112521379,G000220255:0.0324706892)N10385:0.0115773821,(G000614025:0.0330734062,(G000261025:0.0055051021,(G000439065:2.5846e-06,G000519165:2.5846e-06)N10461:0.0087939908)N10431:0.0091858787)N10386:0.0037851086)N10327:0.0167023108)N10272:0.0264753188)N10211:0.0317319608)N10144:0.0210685306)N10057:0.0621875693,(G000762865:0.0878559177,((G900111525:0.0839112939,(G000218235:0.1036094034,(G000242335:0.0608188072,(G000758925:0.0687305887,G000160535:0.0639969774)N10387:0.0311790454)N10328:0.0184664725)N10273:0.0251545821)N10212:0.0301210946,((G000426585:0.0861715795,(G000373185:0.0710896214,(G000613785:0.099547072,(G000382385:0.0545933598,(G000185845:0.0361752529,G000613505:0.0482498945)N10462:0.0142288959)N10432:0.0143266599)N10388:0.0216365769)N10329:0.0216910493)N10274:0.014286748,((G000184945:0.0024631071,G000287635:0.0051965314)N10330:0.0876731931,(((G000424185:0.0808706853,G000426565:0.0634856134)N10433:0.0156556182,(G000179055:0.0056060344,(G000424605:0.0095278432,G900103315:0.0018602126)N10463:0.0002081511)N10434:0.0937225835)N10389:0.0165288747,(G000435635:0.1015156709,(G000431915:0.0284523872,(G000157935:0.0423704983,(G000436035:0.0313853275,G000434515:0.0467063635)N10487:0.0099741249)N10464:0.0132053709)N10435:0.0415804871)N10390:0.0140078222)N10331:0.0142272318)N10275:0.0139409616)N10213:0.0109172944)N10145:0.0056796901)N10058:0.0060812982)N9960:0.0090750987)N9843:0.0227125761)N9707:0.0086738209)N9540:0.015622654)N9349:0.0120028158)N9113:0.0170982019)N8851:0.020829761)N8538:0.0635120967)N8189:0.0176466662)N7800:0.0587150099)N7400:0.0588291343)N6989:0.031420395)N6564:0.0431514484,(G000768855:0.0548632202,G000163695:0.057190394)N6986:0.27473395629999997,(G001603405:0.2746416187,(G000183135:0.1129464829,(G001603385:0.1184443605,(G001898935:0.0156587745,G001724935:0.1179448593)N8176:0.0640612246)N7792:0.0395913625)N7396:0.0774141118)N6987:0.039616135)N6140:0.0776546885)N5700:0.0342094889)N5276:0.0273943686)N4900:0.0423875433)N4527:0.1180147123)N3799:0.1694830922)N3447:0.0475014762)N3089:0.0271803341)N2765:0.04806848)N2469:0.0200383825)N2169:0.018963377)N1877:0.0099765354)N1611:0.040105358300000005)N775:0.034313329,((G000404445:0.4997480978,G001304075:0.4124482359)N1142:0.0460631029,(G000372285:0.2408903126,(G000401015:0.2430176789,G000406005:0.1131107102)N1357:0.0910261474)N1143:0.2110503146)N956:0.0804143242,((G000405125:0.0691349502,(G000402275:0.1014544624,(G000405145:0.0576818883,(G000380785:0.0047033193,G000493945:0.0001381028)N1860:0.0020409267)N1600:0.02542325)N1358:0.0083614659)N1144:0.5437418295,(((G001778315:0.5259808835,(G001873945:0.4161346247,(G001730085:0.5109294852,(G001871865:0.5298509766,(((G001804005:0.1724670972,G000405945:0.111602901)N3403:0.200120115,(G001804155:0.2253012574,((G001804205:0.01566996,G001804055:0.0066028077)N4123:0.1190000025,(G001804315:0.148167505,(G001804105:0.0252291593,G001804225:0.0140101176)N4493:0.1369100663)N4124:0.0506117017)N3759:0.0508880567)N3404:0.0808719372)N3051:0.1144002279,((G001804125:0.1310536272,(G001872105:0.1912880727,G001874025:0.1211370317)N3760:0.0557364235)N3405:0.2030347041,((G001873045:0.2819384443,G001805805:0.2996836682,((G001803975:0.044670954,G001871815:0.0764583611)N4860:0.2265075771,(G001872775:0.258196566,(G001804045:0.2900591253,(G001804165:0.1675767345,(G001804305:0.0078180387,(G001804255:0.0122737549,(G001804065:0.0116219159,G001805365:0.0167952808)N6949:0.0019913583)N6532:0.0025941117)N6115:0.1354061175)N5668:0.0815241952)N5238:0.058147911)N4861:0.0142358411)N4494:0.0413504007)N3761:0.0353846351,((G001805375:0.2121198452,(G001804395:0.1577508522,(G001805565:0.1500765415,G001805855:0.1391339048)N4862:0.0558030458)N4495:0.0577105789)N4126:0.1620961556,((G001805895:0.2267176578,G001805765:0.1732689151)N4496:0.0882920718,((G001804445:0.0504652232,G001806075:0.0516240861)N4863:0.0975758387,(G001806055:0.1370630756,(G001805575:0.0552882473,(G001805605:0.0123260361,G001805775:0.017953509399999998,G001805845:0.0156007449)N5669:0.048696553)N5239:0.0986069245)N4864:0.0203737649)N4497:0.0882015315)N4127:0.0606403751)N3762:0.0502791833)N3406:0.032434931)N3052:0.0290471269)N2731:0.033676318)N2438:0.0156213112)N2148:0.0255562765)N1861:0.0088771531)N1601:0.0276102351,((G001828445:0.4222496626,(G001302825:0.3771775651,((G001828545:0.0260981957,G001828415:0.0417151516)N2732:0.2596737093,((G001824605:0.1285425422,G001723765:0.1106268909)N3053:0.1233182227,(G000315095:0.1414931107,(G001830285:0.1472200306,((G000949635:0.0832178585,G000296795:0.0956250883)N4128:0.0157834111,((G001828535:0.0886100468,(G001828635:0.0515141393,G001828645:0.0820151936)N4865:0.0268399197)N4498:0.0371599319,(G001825655:0.0216926637,G001830315:0.0268413462,(G001824485:0.0439667127,G001825635:0.02379669)N5240:0.0243276967)N4499:0.0952425852)N4129:0.0271323391)N3763:0.014483637)N3407:0.038696251)N3054:0.0950425387)N2733:0.0671012172)N2439:0.0716748295)N2149:0.0229389066)N1862:0.0343421143,((G000284115:0.4216660128,(G001303695:0.3231515748,((G002007645:0.1710944276,(G001999965:0.1762217072,G001997385:0.2201054825)N3408:0.0823620435)N3055:0.0489898379,(G001824635:0.277619848,((G001825665:0.1482795688,G001825715:0.1967714899)N3764:0.0970405167,((G001824685:0.2412298619,G001603075:0.1401389822)N4130:0.0439111935,(G001824645:0.2018278171,(G001303465:0.1908467205,G001304275:0.22397361359999998,(G001824675:0.1469553674,G001828345:0.1215681295)N5241:0.1024639584)N4500:0.0362146946)N4131:0.0248593605)N3765:0.0656627409)N3409:0.0238425512)N3056:0.025701901)N2734:0.0991275269)N2440:0.0932227205)N2150:0.0578703583,(((G000171775:0.1885759786,G000255705:0.1778780568)N2735:0.1693147086,(G000186345:0.2047170028,(G000242455:0.1321503752,(G001610895:0.0881805629,G001956985:0.0609210693)N3410:0.079572842)N3057:0.060071727)N2736:0.1149352108)N2441:0.0462409541,(((G000255655:0.1511625335,(G000092105:0.0092467964,G001707835:0.0129867397)N3411:0.1651065545)N3058:0.0663578288,((G000181475:0.1955603816,G001983935:0.2241822822)N3412:0.0317948549,(G000165715:0.1955163251,G900113665:0.1861160795)N3413:0.0371353682)N3059:0.0196442057)N2737:0.0987722622,(G001828265:0.3128287945,(G001464525:0.2507660034,((G000153105:0.1995548649,G000025185:0.1749234307)N3766:0.045112462,(G001642875:0.3025562052,(G001610875:0.2211617968,(G001642915:0.1435914533,((G000346295:0.1058316388,G001642955:0.1385458408)N5242:0.0322153498,((G000346505:0.0317006571,G000346425:0.038255525)N5670:0.0597532191,(G001027925:0.0246179044,((G000346315:0.0206742054,G000338295:0.0164337433)N6533:0.0049677486,(G000304635:0.0127384542,(G000330745:0.0046787548,(G000196115:0.0102514588,G000195185:0.0016599122)N7351:0.0020907419)N6950:0.0033136465)N6534:0.0066619236)N6117:0.013899366)N5671:0.0803194859)N5243:0.0560473579)N4868:0.0491724243)N4501:0.0822537851)N4132:0.0421738349)N3767:0.0432022194)N3414:0.0275552343)N3060:0.0297055849)N2738:0.0608980434)N2442:0.0466193946)N2151:0.0981612669)N1863:0.047426701)N1602:0.0513839562)N1359:0.0131723143,(((G000170755:0.4669397221,(G001603055:0.3180156177,(G001803205:0.313414724,(G001803225:0.1886057128,G001804785:0.1650962819)N3061:0.08840169)N2739:0.0932975039)N2443:0.0484868971)N2152:0.0639834076,(G001017655:0.3358611502,(G001804885:0.203842649,(G001803255:0.1050464471,(G001803285:0.0302858875,G001803315:0.0222984675)N3062:0.0368386051)N2740:0.1914693314)N2444:0.1281943653)N2153:0.0891834559)N1864:0.0658251353,(((G000155695:0.2422217844,(G001746835:0.1541490703,((G000019965:0.1090633397,G001580015:0.1700678217)N3415:0.0240296752,(G000972765:0.1212394678,(G000171235:0.0646949551,G000242935:0.0446360513)N3768:0.0865791411)N3416:0.0381769787)N3063:0.0315801535)N2741:0.0966530693)N2445:0.0494612919,(((G001439535:0.0969570706,G000025905:0.0907436836)N3065:0.1347391902,(G000382665:0.075859525,(G000383755:0.0881722615,G000382685:0.0677097828)N3418:0.0103368521)N3066:0.3066430317)N2743:0.0381764475,G001604585:0.2952981247,(G000438015:0.3417357778,(G001831055:0.2755143405,G001872735:0.2152483106)N3417:0.0475867215)N3064:0.0608509022)N2446:0.0467538962)N2154:0.1440262398,((G001604625:0.4610616998,(G001604605:0.3901034796,(G000172555:0.1511524825,(G000383715:0.0678265709,G000385295:0.1718149391)N3419:0.1788389637)N3067:0.0378612976)N2744:0.0173539545)N2447:0.0875104478,((G001438005:0.3179144123,((G000526255:0.0555111599,G000379365:0.0582031857)N3420:0.1421846311,(G000019665:0.0703942841,(G000817245:0.014007864,G000953475:0.0092549645)N3769:0.0615020462)N3421:0.1544120792)N3068:0.1517947383)N2745:0.090814305,(((G001318295:0.2597707367,G001613545:0.1503992648)N3422:0.0623926838,(G000173075:0.185445546,(G001917935:0.1952957937,(G001914855:0.1206864768,(G001914875:0.0500644368,G001919485:0.0240485414)N4502:0.0710341501)N4133:0.0183248135)N3770:0.1693947458)N3423:0.0292264018)N3069:0.0406381352,(G000172155:0.2041094907,(((G000428305:0.2422787039,G000739615:0.1202918631)N4134:0.0482611287,((G900141815:0.0768281106,G000378105:0.1235568341)N4503:0.0957093233,(G000383735:0.088295005,(G000264625:0.0868283601,(G000285795:0.1088012418,G000264605:0.0807852787)N5244:0.0090817627)N4869:0.0398481575)N4504:0.1459902523)N4135:0.0388943683)N3771:0.0416141907,((G900097105:0.0008752185,G001683795:0.0076852712)N4136:0.1294485373,((G001647615:0.0052117778,(G001580195:2.5405e-06,G001578645:2.5846e-06)N4870:2.6881e-06)N4505:0.0175104505,(G000437075:0.0115543031,((G000020225:0.0010689339,G000723745:0.012225927)N5245:0.0041255983,((G000436395:0.0148358917,G001940945:0.0169799189)N5672:0.00222098,(G001917295:0.0004334943,G000980515:0.0220770738)N5673:0.0073792195)N5246:0.0010857523)N4871:0.0165336844)N4506:0.011121134)N4137:0.0968310074)N3772:0.1789063967)N3424:0.0677322719)N3070:0.0727690166)N2746:0.0518942571)N2448:0.0309857861)N2155:0.0294082863)N1865:0.070796645)N1603:0.0684358621,((G001794905:0.4653758846,((G000750955:0.2660891253,((G000092785:0.0025345273,G001618265:0.0002518852)N3071:0.2322255305,(G000829755:0.21128158,(((G001897185:0.0090490505,G000756735:0.0057931922)N4138:0.2128300586,(G001897225:0.0835152569,G000813665:0.1029219481)N4139:0.089441848)N3773:0.0305140791,G000253035:0.2073216539,(G001545115:0.0759347905,(G000011565:0.0914484837,(G001499655:0.0035981171,G000751535:0.0051948813)N4872:0.0621541131)N4507:0.0349759991)N4140:0.1215722819)N3425:0.0167652581)N3072:0.0330517382)N2747:0.0225867576)N2449:0.0695319292,((G001794935:0.1610009475,(G001794895:2.5846e-06,G001796285:4.6032e-06,G001796235:7.9738e-06,G001796255:9.7143e-06,G001794865:1.0287099999999998e-05)N3073:0.1644461838)N2748:0.1184140375,(G000237205:0.2471109165,(G001464115:0.1739773061,(G001796105:0.0166733235,(G001796095:0.0198754848,(G001796275:0.0006055958,(G001796175:0.0001948933,G001796185:0.0041725508,G001796315:0.0005819276000000001,G001796065:0.0162152175)N4508:0.0021098942)N4142:2.7293e-06)N3776:0.0017910821)N3427:0.2271292113)N3074:0.0556171736)N2749:0.0283383609)N2450:0.050796755)N2156:0.0459877256)N1866:0.0313766208,(((G000008725:0.0038112764,G000068585:0.0017666609)N2451:0.03579861,(G000493885:0.0406795827,(G000174995:0.0007735801,(G000830965:7.58244e-05,G000700865:5.6817e-06,G000700925:5.6817e-06,G000700845:5.6817e-06,G000700885:6.6817e-06,G000700905:6.6817e-06)N3075:2.6542e-06)N2750:0.0271490759)N2452:0.0107195598)N2157:0.1029951293,((((G001625535:0.0005258276,(G000470765:0.0006465881,(G001469535:0.0002516148,G001625515:0.0002659771)N3779:2.9087e-06)N3429:0.000103283)N3076:0.0007025562,((G001466415:2.5846e-06,G000204135:7.3928e-05)N3430:0.0010305995,((G000508025:0.0002974343,G000508005:0.0002206073)N3780:0.0006837607,(G000508065:0.0007128329,(G000470825:0.0006437953,G000470805:0.0006426382)N4144:9.58563e-05)N3781:2.9124e-06)N3431:0.0002767029)N3077:0.0012653355)N2751:0.1054010932,((G000516655:0.001475143,G000024145:2.6158e-06)N3078:0.0009171241,((G000011165:0.0005107742,(G001007125:2.5846e-06,G000091085:2.5846e-06)N3782:2.4027e-06)N3432:0.0001465332,G000007205:4.795800000000001e-06,(G001007045:2.5846e-06,(G000008745:2.5846e-06,G001007085:4.5846e-06,G001007065:7.498059999999999e-05,G001007105:6.533099999999999e-06,G001007145:7.5331e-06,G001007025:7.5331e-06)N4145:0.0001465525)N3783:4.450400000000001e-06)N3079:0.0036428744)N2752:0.0987218448)N2453:0.0352820035,((G000454725:2.5846e-06,G000417695:2.6315e-06)N2753:0.0950312854,((G000583875:0.0434858646,(G002007725:0.0009921706,G000471025:0.0002330365)N3434:0.0382022038)N3080:0.0590694741,((G000007605:0.0278856411,G000009945:0.031980887)N3435:0.0078463906,(G000298495:0.0043773881,((G001401475:2.5846e-06,G000298555:0.0002155821)N4146:0.0016240047,(((G000298535:0.0021065158,G001401455:0.0030685724)N4877:0.0001440378,(G000786005:0.0017661807,(G000317995:0.0002136854,(G001401485:0.0009229079,G000298435:0.0007143248)N5674:0.0001529139)N5248:0.0004139534)N4878:8.3231e-05)N4510:0.0023182917,(G000417845:0.033291277,((G000298475:0.0005766777,G000298415:0.0015855708)N5249:0.0017920426,G000338695:0.0041126662,(G000298455:0.0037018259,(G000298515:0.0004486879,(G000298375:0.0017881423,(G000204175:2.5846e-06,((G001401465:2.5846e-06,G000687395:0.00021390059999999998,(G000204255:2.5846e-06,G000687415:4.677600000000001e-06,G000191925:4.677600000000001e-06)N8461:0.0001444597)N7726:2.4634e-06,G000270445:7.384589999999999e-05,(G001714565:2.5846e-06,G001736045:0.000142242,G001714575:7.3676e-05)N8462:7.589889999999999e-05,((G000415565:2.5846e-06,G000270425:0.0002838574)N8788:7.10962e-05,((G000211155:7.404980000000001e-05,G000270385:5.4333e-06,G000270405:7.20885e-05,(G000415685:2.5846e-06,G000417585:3.5846000000000004e-06,G001563055:3.5846000000000004e-06)N9487:3.2674000000000003e-06)N9047:2.7315e-06,G001736055:7.20894e-05,G001714585:7.20934e-05)N8789:2.1938e-06)N8463:7.212999999999999e-06)N7352:0.0005685336)N6951:2.4498e-06)N6535:0.0011155464)N6118:7.07114e-05)N5675:0.0007688924)N4879:2.6531e-06)N4511:0.0001204196)N4147:0.0006394781)N3784:0.0017270164)N3436:0.0317363871)N3081:0.0297105865)N2754:0.0277965096)N2454:0.0148641123)N2158:0.0445543197)N1867:0.3263127492)N1604:0.29283733450000005)N1145:0.0092987244)N957:0.028193752)N331:0.0094100534,(((G001781965:0.4382071239,(G000224765:0.2323075553,((G001627915:0.1038721544,G001627895:0.1608712949,(G001627675:0.0563849673,G001469005:0.0584202037,G001627685:0.1153924255)N1623:0.0193558458)N1155:0.1491130562,((G000484715:0.2007268401,(G000213335:0.1139559932,G000213355:0.1065725531)N1624:0.0225478124)N1377:0.0453437109,(G001627975:0.1095124832,(G001627955:0.0698581487,(G001627765:0.0669721044,(G001627755:0.0340475108,(G001627835:0.0244048902,(G001627815:0.0229765958,(G001627735:0.0095911683,(G001627845:0.0093481937,(G001627865:0.0074373656,G001627795:0.0053523631)N3810:0.0068218512)N3460:0.0020139282)N3109:0.004179825)N2782:0.0040714475)N2483:0.0090962097)N2180:0.0046490747)N1891:0.0102796281)N1625:0.0094872204)N1378:0.0743523989)N1156:0.1009071669)N967:0.0595796813)N780:0.1768926172)N605:0.1365602278,(((G001780385:0.4222495629,(G002010715:0.2109015375,((G001775695:0.2005665231,(G001773915:0.0974257012,G001773925:0.1335307376)N2181:0.0659604154)N1892:0.0709890879,(G000398345:0.4166378833,(G000398305:0.0925240642,(G000405625:0.0791413774,G000493965:0.0190262563)N2484:0.0157709831)N2182:0.1047600973)N1893:0.0917254312)N1626:0.0989959612)N1379:0.126347634)N1157:0.1001894531,((G000687145:0.3774737057,(G000242615:0.1618430037,G000428885:0.1529676744)N1627:0.2933155091)N1380:0.064442409,((G001918335:0.2263262408,G001920795:0.1533211917)N1628:0.2288806761,(G001919385:0.3451545195,((G000226295:0.2684485031,((G001918905:0.3479284381,G000820845:0.1271316242)N2783:0.0367033894,(G001464665:0.0828183069,(G001567505:0.1323242734,G001464455:0.0929040764)N3110:0.0247893481)N2784:0.1451065691)N2485:0.0820321305)N2183:0.0745690852,(((G001919435:0.1982547256,G001920835:0.1495503216)N2785:0.0936783712,(G001918885:0.0574971549,(G001920875:0.0292553276,G001919455:0.0354436134)N3111:0.0149534645)N2786:0.0926057486)N2486:0.1798809798,(((G001918395:0.0775786706,G001919445:0.1030148691,G001920815:0.1257715158)N3112:0.0999255564,(G001914735:0.0813993818,((G001919715:0.1047309822,G001920375:0.0744854419)N3811:0.0648011222,((G001914775:0.0960582681,G001917435:0.028821459)N4170:0.0212041235,(G001920155:0.2089544353,(G001917455:0.1686831907,G001914785:0.014360294)N4533:0.0040502867)N4171:0.0225234788)N3812:0.0183621064)N3462:0.0283455183)N3113:0.0596980886)N2787:0.1696506813,((G001767145:0.2558356272,(G001767075:0.1359135941,G001767115:0.1739287505)N3463:0.0353562124)N3114:0.1202555318,((G000014905:0.1484952315,(G000702445:0.2011019549,G000381625:0.159568009)N3813:0.0390846887)N3464:0.1221213388,((G000014005:0.1529109163,(G001920165:0.2109364967,(G001917825:0.1969393963,(G001917495:0.1328428644,G001918935:0.062592364)N4907:0.0176740749)N4534:0.0491670405)N4172:0.0762305767)N3814:0.0435954655,(((G000620725:0.0855854451,G001449115:0.0965797828)N4535:0.0814769814,(G000381585:0.1312934047,(G000688455:0.0784396,(G000022565:0.0972295517,G001006305:0.088495343)N5284:0.0224590389)N4908:0.0208304335)N4536:0.0266500429)N4173:0.0211828277,((G000179915:0.0985078493,(G900105625:0.0476791903,(G000800015:0.0172765669,G900102185:0.0128100185)N5285:0.0467535101)N4909:0.0600097469)N4537:0.0493501411,(G000178955:0.1211790507,(G000178975:0.1136790894,((G000381605:0.055153226,G001725305:0.1696524259)N5705:0.0210890431,(G000745965:0.0583927782,(G000688615:0.0545819052,G000421065:0.0522508949)N6144:0.0223228781)N5706:0.0346345222)N5286:0.0248696573)N4910:0.0142615559)N4538:0.0230304179)N4174:0.0551516988)N3815:0.0896861159)N3465:0.0753846156)N3115:0.0252886911)N2788:0.0186400804)N2487:0.0393185146)N2184:0.0295181399)N1894:0.019332048)N1629:0.0177416485)N1381:0.0195378254)N1158:0.0212120982)N968:0.0431905023,(((G001799195:0.5244130764,((G001798655:0.0352557387,G001798605:0.0303183079)N1895:0.4043826041,(((G000024805:0.2988217818,(G900112715:0.2061816884,(G000737335:0.1274602214,G000170895:0.1047198538)N3116:0.1164625584)N2789:0.1898423696)N2488:0.0605173611,(G000737325:0.2662855214,((G001263205:0.1634516001,G001931505:0.3333686219)N3117:0.0670253285,((G001312805:0.2242105004,G001931535:0.1087380477)N3466:0.0230801304,(G000067165:0.1167968489,(G001189295:0.0521154059,G000601485:0.0490886417)N3816:0.0840648558)N3467:0.0390153694)N3118:0.1011974007)N2790:0.0762988586)N2489:0.0736163237)N2185:0.0363620957,(G001917705:0.3930707141,((G000017505:0.0734582014,G000022145:0.08662732)N2791:0.1746766228,(G001263175:0.2734220365,((G000335475:0.0777663984,G001027285:0.0533819363)N3468:0.0410658805,((G000165485:0.0723440182,G000737315:0.0633875051)N3817:0.0234839765,(G000255295:0.063198556,(G000331735:0.0522808632,(G000219105:0.0201246493,G000012685:0.0129335277)N4539:0.0310588841)N4175:0.0299432423)N3818:0.0350108697)N3469:0.0309437308)N3119:0.1512660488)N2792:0.036373461)N2490:0.0239546281)N2186:0.0514812414)N1896:0.0256118857)N1630:0.0208046046)N1382:0.0160175881,((G001907975:0.4553272246,G001748245:0.3613241564)N1631:0.1116980576,((G001464715:0.2327008088,(G001464795:0.220523262,((G000348725:0.1113301642,(G001771815:0.0070188745,G001769935:0.0018804677)N3120:0.127209049)N2793:0.1018002617,(G000525675:0.0988234495,(G001592735:0.0567319454,((G000786105:0.0273705426,(G001592745:0.0115084783,G001592755:0.0085933322)N4176:0.0143833128)N3819:0.0279771277,(G000317895:0.0106461035,(G000691605:0.0010118691,G000196175:0.005690749)N4177:0.0061404628)N3820:0.0569924842)N3470:0.018805116)N3121:0.0383758008)N2794:0.0960144732)N2491:0.0309594628)N2187:0.0827566989)N1897:0.204019257,((G001770165:0.2878581006,((G001769915:0.0682031903,(G001769475:0.0275570822,G001769805:0.0098081851)N3123:0.0195352593)N2796:0.1354324854,G001769835:0.2159167426,(G001770075:0.0242512371,G001770175:0.0204839349)N3122:0.1532791051)N2492:0.072182506)N2188:0.1643978151,((G001769855:0.2557873572,(G000210915:0.1574277026,(G000447755:0.1436294858,(G000443995:0.1524041515,(G000447795:0.1207288038,(G000447775:0.090734864,G001874305:0.08140182)N4178:0.0514938736)N3821:0.0340579413)N3471:0.0615796425)N3124:0.0381483785)N2797:0.0976936836)N2493:0.0614685764,((G001770085:0.0102135286,G001771845:0.0038789559,G001770125:0.0022243421,G001770035:0.0046623331)N2798:0.2439424953,(G001769975:0.0848448635,(G001770005:0.2493206509,(G001769995:0.0462788671,(G001770105:0.0031170034,(G001770015:0.0010622451,G001771825:0.004718412)N4179:0.0007776326)N3822:0.0357122198)N3472:0.0115792271)N3127:0.009803505)N2799:0.2322773846)N2494:0.0622928188)N2189:0.2280458184)N1898:0.0395587132)N1632:0.0348985789)N1383:0.0386085992)N1159:0.0378333356,((G001790695:0.4322519813,(G000522425:0.0660829304,G000522445:0.071714278)N1899:0.3800451225,(G000739515:0.1768856721,G000739535:0.1645838997)N1900:0.250921497)N1384:0.0284062742,((G000284315:0.1757920671,(G000755505:0.0186465635,((G001186405:0.0004051961,G000262365:0.0073442894)N2495:0.0019574201,(G001280545:0.0149213007,(G000299235:0.0071676742,(G000695975:0.0084928709,G002002505:0.0053546674,G002002665:0.0078866582)N3128:0.0010998822)N2800:0.0026932884)N2496:0.0035918645)N2190:0.0131693839)N1901:0.1496794815)N1634:0.3476760101,(((G001643535:0.2320120523,(G001914375:0.1577334791,G000091165:0.0889414306)N2497:0.1102871394)N2191:0.117814136,((((G001790645:0.0447854316,G001790715:0.0543421657)N3129:0.0870777116,(G001788635:0.2160035694,(G001790785:0.0120452901,(G001790675:0.01080862,(G001790865:0.0031130367,G001790855:0.0014270294)N4180:0.0055420286)N3823:0.0015455599)N3474:0.0714177046)N3130:0.0385758851)N2801:0.1864954158,((G000341545:0.1563659199,(G001803615:0.2208663438,((G001044495:0.0543313631,G001044505:0.1418888729)N4181:0.1149121281,(G000375745:0.1163334889,(G000375765:0.0567431935,G000372225:0.0779352099)N4540:0.0212946795)N4182:0.094204289)N3824:0.0696243179)N3475:0.0208398508)N3131:0.1850371411,(G001803565:0.3060711946,((G001804965:0.1059664922,G001805005:0.0825395115)N3825:0.040408393,(G001804905:0.0232930181,((G001804945:0.0119382666,G001803525:0.0138276004)N4541:0.0009614849,(G001804975:0.0041893316,(G001803535:0.0080074957,G001804915:0.001969042)N4911:0.0039594148)N4542:0.0037081)N4183:0.0073865699)N3826:0.0901988898)N3476:0.1436457704)N3132:0.0330853111)N2802:0.0299595345)N2498:0.0339120831,(((G001803815:0.2334384999,(G001805165:0.1472320285,(G001805025:0.0142202032,(G001805205:0.0246861047,(G001803925:0.0223473084,G001805235:0.0341730651)N4543:0.0333806105)N4184:0.0011206462)N3827:0.1025985995)N3477:0.1316056991)N3133:0.0297443538,(G001914935:0.1993730476,(G001643555:0.301834785,(G001917575:0.197911567,((G000196815:0.0384589971,G001724505:0.1234712507)N4544:0.0634782314,(G001273775:0.0664951996,G001464735:0.094333147)N4545:0.0415283064)N4185:0.0548712811)N3828:0.0174918021)N3478:0.0415317487)N3134:0.1174411568)N2803:0.0328750621,((G001803845:0.1382717691,(G001803705:0.1247021219,(G001803765:0.0404019739,G001805085:0.0420548849)N3829:0.0947978906)N3479:0.0346370731)N3135:0.131558845,((G001803885:0.2275238067,(G002010775:0.2697008631,(G002011735:0.091460203,G002011715:0.1568076459)N4186:0.0251894787)N3830:0.0336418574)N3480:0.0466854422,((G000020985:0.0596250185,G000423865:0.069805959)N3831:0.2166066821,((G002011745:0.1621793522,G000714715:0.236298806)N4187:0.0378703001,((G002010755:0.0016947638,G002011795:0.0007027687)N4546:0.2469765934,((G001803685:0.1166417725,(G001803605:0.016571125,G001803635:0.0054173142)N5287:0.0129032266)N4912:0.1651207135,(G002011815:0.1589452624,((G001871685:0.0565793325,(G001805185:0.0661492999,(G001803955:0.0557944377,(G001805295:0.0397711487,(G001803715:0.0729854134,(G001803945:0.0101359763,G001805105:0.0042296044)N7802:0.003595834)N7402:0.0029971635)N6992:0.0084850398)N6567:0.024128611)N6146:0.0180243483)N5708:0.0998421897,G001803645:0.2106867016,(G001803785:0.1957371908,(G001303745:0.233897111,(G001805135:0.155889223,(G001805125:0.1073745651,(G001830135:0.1201846487,G001873265:0.0694340484)N7801:0.0180578203)N7401:0.0140825321)N6991:0.0130895033)N6566:0.0263158961)N6145:0.0660199102)N5288:0.0222725492)N4913:0.017720321)N4547:0.0229837275)N4188:0.0117000106)N3832:0.0166805642)N3481:0.0335523095)N3136:0.0762291452)N2804:0.0360336288)N2499:0.0294523237)N2192:0.0241861032)N1902:0.0212523956,(((G001798265:0.3375144576,(G001798105:0.2059665282,(G001798475:0.0246732189,(G001798315:0.0183082716,(G001797335:0.0060487367,G001798085:0.0003509305)N3833:0.0005760453)N3482:0.0049601051)N3137:0.1363892229)N2805:0.1437545001)N2500:0.0905150491,((G001795505:0.0084388196,(G001798535:0.0059751045,(G001798235:0.0054966847,G001798715:0.0053100076)N3483:0.0030880521)N3138:0.0025259502)N2806:0.2916311427,(G001798395:0.339389496,((G001799065:0.0048604634,G001798185:0.0020674597)N3484:0.2976414353,(G001799115:0.1921663754,(G001799095:0.0147242726,G001799015:0.0432111217)N3834:0.1335191621)N3485:0.1404956312)N3139:0.0404014659)N2807:0.0464714709)N2501:0.0639703855)N2193:0.0362187018,((G002011845:0.4298864502,G000526155:0.3533957775,(G001443455:0.1705647963,G001798055:0.2428666664)N3486:0.23667952229999997,(G001775245:0.0634447679,G001443445:0.0476267477)N3487:0.340545072,((G001798805:0.3185050163,(G001918165:0.242888647,G001797435:0.1317758012)N4189:0.1386811196)N3835:0.0698863929,(G000512235:0.4104592562,(G000266945:0.3838395787,((((G000384395:0.1342757762,(G900142125:0.1091167544,(G900107645:0.1076892356,G000711225:0.0917497469)N6568:0.0243647579)N6147:0.0382203243)N5709:0.0697578072,(G000167355:0.0853867904,G001751155:0.1393619785)N6148:0.1181342247,((G000820505:0.088002753,G000827125:0.0951492646)N6569:0.0605593221,((G000012885:0.1260010345,G001751225:0.1637496367)N6993:0.071592071,(G001278055:0.1189672432,G000472285:0.105923882)N6994:0.0247512424)N6570:0.0130707311)N6149:0.033441538)N5289:0.079362595,((G000020385:0.1256648991,((G001802645:0.0861269932,G001802095:0.1572447553)N6571:0.0170604653,(G000015045:0.1267937928,(G001802615:0.1657083789,(G001824455:0.0715133637,G001799505:0.0570489699)N7403:0.0621990524)N6995:0.0173186297)N6572:0.0146092218)N6150:0.0310747466)N5711:0.0463754719,(G000813145:0.1181042448,((G000007985:0.0789679221,(G000817955:0.0565050192,G000012925:0.0666326282)N6996:0.0130468161)N6573:0.0418258812,(G000020725:0.1151466632,(G000022265:0.0756312966,G000016745:0.0564637091)N6997:0.0351899869)N6574:0.0283601001)N6151:0.0159947252)N5712:0.0186302099)N5290:0.0800432939)N4914:0.090680411,(((G001798415:0.1990458386,((G001798015:0.1505243772,(G001797505:0.0308163721,G001797465:0.0136998182)N6998:0.0794891017)N6575:0.0247185457,((G001795535:0.0771805714,G001798975:0.1109932813)N6999:0.0530268639,(G001798425:0.0108934622,(G001595385:2.2867e-06,G001795545:2.364e-06)N7404:0.001298672)N7000:0.0837737597)N6576:0.0407383695)N6152:0.0348426129)N5713:0.067057276,(G001797495:0.1399060561,(G001799025:0.1356904586,(G001797515:0.0492758958,(G001795495:0.0455669683,(G001797595:0.030497196,(G001798625:0.0090982345,(G001797585:0.0136888312,(G001797665:0.0164411724,(G001798485:0.0029915572,(G001806225:0.02200731,G001798155:0.0090607387)N9114:0.0080209302)N8852:0.0120883179)N8539:2.41e-06)N8190:0.005736651)N7803:0.0142664353)N7405:2.697e-06)N7001:0.0018707482)N6577:0.0717037433)N6153:0.0714961976)N5714:0.0471588418)N5291:0.1101072949,((((G001797935:0.12706064,G001797745:0.0944967392)N6578:0.1580105592,(G001797895:0.2265507539,(G001798855:0.1287057056,G001798755:0.2119586528)N7002:0.0274807168)N6579:0.1098511368)N6154:0.0475223796,((G001873905:0.203065023,G001302765:0.33526676)N6580:0.0545044449,(G001304105:0.1862745508,(G001797735:0.2220929477,G001798005:0.1782525958)N7003:0.0312786485)N6581:0.1109235491)N6155:0.0216634819)N5715:0.0194795008,(G000485155:0.2464500924,(((G001797845:0.0398128137,G001798915:0.087020608)N7004:0.0771443375,((G001412345:0.0496648769,G001683985:0.0497374963)N7406:0.0280879862,(G000747625:0.0459231833,(G000816445:0.0162113912,G000753945:0.0220131802)N7804:0.1175938595)N7407:0.0267855993)N7005:0.0763382055)N6582:0.114963612,(G000013405:0.1660665367,(G001873675:0.1876627764,((G001829875:0.0581646559,G001830855:0.093233994)N7805:0.1053169613,(G001873745:0.1033325945,(G001829835:0.04490563,(G001797945:0.0202865005,G001830835:0.0155319594)N8540:0.0067580163)N8191:0.0938609091)N7806:0.0125486138)N7408:0.0751769045)N7006:0.0269963195)N6583:0.016234615)N6156:0.035653792)N5716:0.1166545566)N5292:0.039259467)N4915:0.0187415258)N4548:0.0082633271)N4190:0.0063902496)N3836:0.0142259892)N3488:0.0137520033)N2502:0.0034409516,((G001311565:0.3391961078,((((G900104045:0.0950564816,(G000445205:0.0197243973,G001507915:0.0185319446)N4550:0.0841529949)N4193:0.1203965958,(G000174435:0.1728853374,(G000934755:0.0913442544,G000686525:0.0775275649)N4551:0.0506827992)N4194:0.08300431)N3838:0.0471831121,(G000024325:0.1670014138,G000620765:0.2357976578)N4191:0.0624505801,(G001748225:0.1753466147,(G000023225:0.0625497735,G000428825:0.042292626)N4549:0.130541077)N4192:0.06982431409999999)N3489:0.0228662261,((G000934745:0.0502803977,(G000519265:0.0224207759,G000717475:0.0259548186)N4195:0.0339772758)N3839:0.1819054417,((G000468495:0.2162757163,(((G000482745:0.002119782,G000012665:0.001698824)N5293:0.1088077031,(G001672295:0.0289469652,(G900129975:0.0267417392,(G000422525:0.0067725929,(G000384815:0.0023808027,G900142115:0.0022617442)N6584:0.006547995)N6157:0.0218809509)N5717:0.0076998777)N5294:0.149193506)N4916:0.0380258117,((G000430005:0.1834356058,G900143255:0.2013156989)N5295:0.0811943096,((G000021385:0.0843110977,G000195755:0.0783913457)N5718:0.0441693854,((G000701705:0.1195284026,(G001975945:0.0003884681,(G000331715:2.5846e-06,G000055945:2.5846e-06)N7007:0.0001894212)N6585:0.2194210234)N6158:0.0601195854,(G900116045:0.0957838218,(G001553605:0.0836202577,(G000420465:0.0664934647,(G000022125:0.0061130092,G900119095:0.003972091)N7409:0.0600318297)N7008:0.0351082017)N6586:0.0329734861)N6159:0.1125116681)N5719:0.0599799684)N5296:0.0145875356)N4917:0.0245703944)N4552:0.0482127414)N4196:0.0299767005,((G000429305:0.1831424937,(G000429325:0.1564999727,((G000010665:0.0629375148,G000526455:0.0395070792)N5720:0.0257287553,(G000245055:0.0533790295,(G000702665:0.0493730109,G000179555:0.0676114581)N6160:0.0148491255)N5721:0.0132776808)N5297:0.1220286453)N4918:0.0361932055)N4553:0.049734892,(G000519125:0.1833529897,((G000212675:0.1551493738,(G000711295:0.1443639827,(G000422205:0.0805287572,G000422245:0.0904381817)N6161:0.0486264715)N5722:0.0491192099)N5298:0.034872972,((G000429985:0.1014116135,(G000711735:0.0706358273,(G000023445:0.0631720384,(G000425265:0.0423698477,G000331025:0.0453041914)N7009:0.011143613)N6587:0.0270048189)N6162:0.0484723248)N5723:0.1076789056,(G000422565:0.1436923923,(G000420485:0.1533267435,((G001311825:0.0745208937,G000375485:0.0618280208)N7010:0.0716202252,(G000189295:0.0768261593,(G000176915:0.0855878922,G000341895:0.06809801)N7410:0.0182210257)N7011:0.0575877234)N6588:0.0361847426)N6163:0.0252727738)N5724:0.0218918072)N5299:0.0401568539)N4919:0.0199202242)N4554:0.0135076913)N4197:0.020907919)N3840:0.0322142267)N3490:0.0190217771)N3142:0.0771178029)N2809:0.1211088711,((G001577525:0.1667767633,G001304365:0.2478322259)N3143:0.1780526615,(((G001687335:0.2415840979,((G000421585:0.073007774,G000217795:0.0660695819)N4555:0.0961402331,(G001652585:0.1337080582,(G001548275:0.1650803211,((G000215975:0.1208003839,G000746255:0.0817826695)N5725:0.0431005232,((G000746435:2.4913e-06,G000734015:0.006861721)N6164:0.0059072723,(G000423845:0.023056325,G000421605:0.0148549945)N6165:0.0053729606)N5726:0.1218892627)N5300:0.0510449994)N4920:0.1612216306)N4556:0.0462875615)N4198:0.1086355345)N3841:0.0649836464,((G001914235:0.1653588277,(G001873115:0.1706670157,(G000092205:0.166783384,(G001799285:0.0489401322,G001799255:0.0602527045)N5301:0.0884275293)N4921:0.0276623021)N4557:0.0298832403)N4199:0.0695092955,(((G000403885:0.1262320647,G000403925:0.1337722835)N4922:0.1895680497,((G000621145:0.0686399361,G000186885:0.0641174259)N5302:0.0772241037,(G000429945:0.1141495675,G000429965:0.1165945242)N5303:0.0450025213)N4923:0.025821548)N4558:0.0491663044,(G900130015:0.1656305493,G000341395:0.21003317570000002,(G900143695:0.1240554784,(G000025945:0.1959470255,(G900104445:0.1288519847,(G001750995:0.0343258098,(G001751145:0.0399493476,G001750925:0.0279073839)N7012:0.0150180945)N6589:0.1445267813)N6166:0.0280091976)N5727:0.0219427231)N5304:0.0497516639)N4559:0.057058115)N4200:0.067224565)N3842:0.1097948063)N3491:0.0378500214,G002011895:0.4877325927,((G001577715:0.4122341717,(G000143965:0.1810572137,(G001184205:0.1378048447,G000931935:0.1741704016)N4925:0.0407123354)N4560:0.1176949839)N4201:0.0744667949,(((G900114975:0.1963244412,(G900129305:0.1363785756,G000014965:0.1648941009)N5305:0.0388885707)N4926:0.1001041484,(G000195295:0.1582430574,(G001797785:0.1796877924,G001799325:0.1717392508)N5306:0.0932652872)N4927:0.1403727052)N4561:0.0274285913,(((G001750905:0.2115522561,(G001751075:0.1753755685,G001751085:0.1615091479)N5729:0.0715165818)N5308:0.0539313018,((G001292585:0.3099342513,(G000021905:0.0077571361,G000429905:0.0119212941)N6168:0.232392629)N5730:0.0270435797,(((G001854245:0.1715818165,(G001311845:0.2099513466,G000961655:0.163095883)N7013:0.0436506361)N6590:0.0379175291,((G001443525:0.1348516725,G000429925:0.1781084082)N7014:0.06494911,(G001797695:0.2322011105,(G000483025:0.4680184099,(G000472805:0.1984889025,(G001871035:0.2704271469,(G001751005:0.1124581943,G001751165:0.2060599282)N8541:0.0580620667)N8192:0.0135682086)N7807:0.0178596483)N7411:0.0079394788)N7015:0.0307487044)N6591:0.0109254187)N6169:0.0288180466,(G000018405:0.2437919573,((G000426225:0.2145502829,G900101345:0.2007081066)N7016:0.0397278202,(G000020365:0.1549538348,(((G000421285:0.1400919579,G000420085:0.1106332489)N8193:0.0241849436,(G000745975:0.0552034747,(G000373985:0.0512409759,G000233695:0.0663554969)N8542:0.0104981135)N8194:0.1156581112)N7808:0.0162285292,((G900105645:0.0325795243,G000307105:0.0275930399)N8195:0.0971624831,((G001799425:0.1002030083,G001798685:0.0674439982)N8543:0.0425181845,(G001799395:0.0223512018,G001799405:0.1108009991)N8544:0.0409119958)N8196:0.0631248034)N7809:0.0518005339)N7412:0.0653824082)N7017:0.0922155146)N6592:0.0433435013)N6170:0.0154879854)N5731:0.0271070725)N5309:0.0482513034)N4929:0.0520407453,G001797675:0.3436533738,(G001798945:0.2925876148,(G001874005:0.2261263168,(G000179315:0.197830744,G000422285:0.1842278598)N6167:0.0321293468)N5728:0.0179867931)N5307:0.1185336813)N4562:0.0299989217)N4202:0.0116662447)N3843:0.0275416585)N3144:0.0063098266)N2810:0.0124786819)N2503:0.0580550205)N2194:0.0151809209)N1903:0.0115659973)N1635:0.0091124475)N1385:0.0141650629)N1160:0.011205686)N969:0.0049682275)N781:0.014347739200000001,((G000014865:0.2881801414,((G000388175:0.0965465761,G000469665:0.0904083452)N1386:0.6113003743,((G000299115:0.4731796318,(((G000371825:0.0241901775,G000419485:0.055419125)N2811:0.171244742,(G000163555:0.1788349052,(G000750175:0.1192597778,G000195085:0.081711383)N3145:0.0782243569)N2812:0.0610934899)N2504:0.0522561368,((G001719325:0.1849797792,(G001180145:0.1103491622,G001179945:0.0864647531)N3146:0.0711149836)N2813:0.0869512962,(G001703975:0.243682151,(G000012345:0.0776684485,(G000299095:0.0960650822,((G001179925:0.0647026161,G001180065:0.111375283)N4203:0.0415697085,((G000472605:0.0463459772,G000155895:0.0451988012)N4563:0.0299773863,(G001180165:0.0817789106,(G000504225:0.0174946654,G001180045:0.108804361)N4930:0.0030277447)N4564:0.0376269965)N4204:0.0208168775)N3844:0.0139891435)N3493:0.0236301522)N3147:0.0634384862)N2814:0.0774618658)N2505:0.0798629753)N2195:0.1534933142)N1904:0.1114164826,((G001768805:0.0272995043,(G001768925:8.83743e-05,(G001767865:2.4335e-06,(G001768015:2.5846e-06,G001767955:0.0002998559)N3148:2.3906e-06)N2815:0.0001844038)N2506:0.0088946641)N2196:0.3221770123,(((G000219355:0.2956998065,(G000815465:0.017651684,G000730245:0.0143724247)N3149:0.1827958307)N2816:0.0967277148,(G001897445:0.3191374673,((G000746585:0.2096685644,G000970895:0.2994565878)N3494:0.0317497336,((G000309075:0.1342556169,(G000964595:0.0788753313,(G000063545:0.0085542793,(G000964615:0.0316596235,((G001654775:0.0060237875,(G001654785:0.0002580955,G000964585:0.0007940735)N6171:0.0037189107)N5732:0.0022256927,(G001654795:0.0035977389,(G000964605:0.0025178775,G000010205:0.0075289012)N6172:0.0032890286)N5733:0.0016880667)N5310:0.0005173577)N4931:0.0031396909)N4565:0.0440584107)N4205:0.1746500877)N3845:0.1484745326,((G000965005:0.0025646824,(G000018245:0.0052407179,G000012385:0.0110446958)N4566:0.0024140823)N4206:0.0540930502,((G000014345:0.0046800932,G000283915:0.0026533189)N4567:0.0357213034,((G000008045:0.0161322258,G000195735:0.0139614785)N4932:0.0550291732,(((G000012145:0.0204364579,G000828125:0.0125581312)N5734:0.0052207329,(G000018205:0.0197765208,G000284155:0.0166799799)N5735:0.0130576167)N5311:0.0046772135,(G000255355:0.0236896246,((G000696365:0.0123472287,G000751075:0.0095134464)N6173:0.0111632293,(G000964995:0.0232928964,((G000283855:0.0038682968,G000284075:0.0042646045)N7018:0.0056063977,(G000007025:0.0050663718,G000283595:0.0069698029)N7019:0.006874404)N6593:0.0014371034)N6174:0.0138640068)N5736:0.001627574)N5312:0.0019978657)N4933:0.0067769293)N4568:0.0036971013)N4207:0.0344731808)N3846:0.1693146896)N3495:0.1348619819)N3150:0.0277650782)N2817:0.0289797074)N2507:0.0301968043,((G000512675:0.5509103125,(G000632985:0.1224699054,(G001593535:0.0314357302,(G000022525:0.0170775394,G000013165:0.0242528636)N3847:0.0134910032)N3496:0.1198206851)N3151:0.2893209195)N2818:0.1187550069,((G001752665:0.1596537931,((G000306885:0.1078632776,(G000829315:0.0419566822,G000008385:0.071494101)N4208:0.0056546235)N3848:0.0069406915,((G000008025:0.0121160181,G000689175:0.0352803683)N4209:0.0325915353,(G000376585:0.01453501,(G000073005:0.0114452145,(G000331595:0.0128242387,G001637495:0.0208888976)N4934:0.0058093548)N4569:0.0022997982)N4210:0.0447348987)N3849:0.0165528076)N3497:0.0543666906)N3152:0.1470330942,((G000964795:0.152169559,(G000026005:0.0749304434,((G000825765:0.019038532,G000012565:0.0186212329)N4570:0.0264920456,(G000013145:0.0287683887,(G000508225:0.0144285625,G000632845:0.0140901364)N4935:0.0236009765)N4571:0.0170015707)N4211:0.0387667217)N3850:0.1052805051)N3498:0.0438184828,((((G000964745:0.0021284994,G000964785:0.0058474508)N4572:0.0010400509,(G000689635:0.0013698931,G900000025:0.0013883989)N4573:0.0002223986)N4212:0.0005737732,((G000964915:0.0003371815,(G000689615:0.0001575216,G000478445:0.0004823913)N4936:8.36532e-05)N4574:0.0033167352,(G000689655:0.0012199591,(G000013125:8.02521e-05,(G000968455:0.0073767031,(G000965125:2.5846e-06,G000968465:2.5846e-06)N5737:2.5767e-06)N5313:8.02492e-05)N4937:0.001262459)N4575:0.0006856907)N4213:0.0005114866)N3851:0.1467889546,(G000024505:0.0232306893,((G000215565:0.0011988428,(G000495535:0.0061692833,G000495495:0.0013268781)N4938:0.001897634)N4576:0.0005374938,(G000172475:0.0133621387,(G000215605:0.004736508,((G000215525:0.0007342745,G000011945:0.0005875648)N5738:0.0009618463,(G000172515:0.003348348,(G000215485:0.0022949799,(G000172495:0.0038604293,(G000020305:0.0003631487,G000215505:0.0012477871)N7020:2.2604e-06)N6594:2.608e-06)N6175:0.0002177041)N5739:0.0007039214)N5314:0.0002174375)N4939:0.0002952218)N4577:2e-06)N4214:0.0172658884)N3852:0.1107619677)N3499:0.1273053024)N3153:0.1008741131)N2819:0.0903025348)N2508:0.1107178062)N2197:0.0274566519)N1905:0.0552581706)N1636:0.054510028,(G000742475:0.5308682249,((G001768885:0.3776973864,(G001897475:0.2875659462,G001192655:0.2659126699,(G000757605:0.1471080984,(G000742835:0.0646703226,G000190415:0.0712684032)N3500:0.1064900929)N3154:0.1622057803)N2509:0.0225005135)N2198:0.0678620172,((G000434295:0.2470817712,((G000434135:0.0108696755,G001917135:0.0011574508)N3155:0.1856387055,(G000432275:0.1067364799,(G000436195:0.0069317243,(G000980655:0.00076364,G001917125:0.001516314)N3853:0.0004633796)N3501:0.1010034807)N3156:0.0476403991)N2821:0.2350830629)N2510:0.1311055875,(((G000421325:0.0564505965,G000384615:0.0652910114)N3157:0.2717456205,(G001510185:0.2090652769,(G000238815:0.160473195,G000024465:0.1306422869)N3502:0.04763157)N3158:0.0458319062)N2822:0.1049377657,((G000427665:0.2716735472,(G000226315:0.3148588355,(G000264455:0.216593071,(G000378465:0.1396626522,((G000425365:0.1168422865,(G000745835:0.0997068933,((G000711725:0.1026543538,G001941945:0.1156801387)N6595:0.0250654819,(G000245075:0.0744125702,G000164635:0.066623679)N6596:0.0362465818)N6176:0.032900499)N5740:0.026703564)N5315:0.0463034015,(G000759655:0.192883283,((G000964365:0.1577764344,((G000964385:0.0472621507,G000687875:0.0445002035)N7021:0.1069083384,(G000701585:0.0707052968,G000202835:0.0515854198)N7022:0.0660490606)N6597:0.0470925556)N6177:0.0110181167,(G000014285:0.1320350383,((G000527695:0.0367889337,G000231445:0.0382320315)N7023:0.2012327461,((G000963885:0.0944162736,(((G002005465:0.0492511855,G000617865:0.1052245051)N8545:0.0202302708,(G001787335:0.0592598356,(G000613845:0.0537539106,G001547995:0.0273886059)N8853:0.0565635304)N8546:0.0168440532)N8197:0.0253624689,((G000378165:0.0723354316,(G002003665:0.015124642,G000723565:0.0177460404)N8854:0.0615837141)N8547:0.0936073383,(G001598495:0.0956494645,(G000311765:0.0543835588,(G000011685:0.0492271769,G000234355:0.0454202226)N9115:0.0171277124)N8855:0.0233903031)N8548:0.0235426478)N8198:0.0419707696)N7810:0.0199615104)N7413:0.0579641147,((G000021325:0.0656896112,(G000164395:0.0629363079,(G000182745:0.030412635,G000550765:0.0325663346)N8549:0.040155165)N8199:0.0324133839)N7811:0.0342162783,((G000429165:0.0683267903,G000963905:0.0843915396)N8200:0.0462158752,((G000010825:0.0413531515,(G000613285:0.108077244,(G001499675:0.0271190493,G000964225:0.0187796069)N9116:0.0300992456)N8856:0.0171154924)N8550:0.0205997784,(G001580615:0.0497470921,((G000963925:0.0373099479,G000963965:0.0315053603)N9117:0.021838361,(G001499615:0.0285594172,G000963945:0.0316645372)N9118:0.0158526722)N8857:0.0124764056)N8551:0.0245351961)N8201:0.0483528039)N7812:0.0326166019)N7414:0.0158015613)N7024:0.0291228989)N6598:0.0727139293)N6178:0.0255067732)N5741:0.0157196608)N5316:0.0312280286)N4940:0.0297057736)N4578:0.1048979947,((((G000300235:0.0293775825,(G000421265:0.0278099318,(G000300275:0.0308003297,G000763295:0.0254440946)N6599:0.0182658163)N6179:0.0171336429)N5742:0.1637567313,((G000688235:0.0536650594,G900093605:0.068503288)N6180:0.1333254396,(G000968135:0.154486871,(G001746755:0.1472130761,G001510075:0.2341057947)N6600:0.0286216082)N6181:0.0318702061)N5743:0.0312747653)N5317:0.0216079318,((G000513295:0.0914758854,(G000294655:0.1083786662,(G000009985:0.02380245,G000342045:0.0252756007)N6601:0.0542638836)N6182:0.0358878194)N5744:0.0779066915,((G900100455:0.1724448185,(G900101965:0.1590272369,(G000284415:0.1142780717,G000013085:0.0932555772)N7025:0.0569643241)N6602:0.0229212052)N6183:0.0146456901,(G000315795:0.12501096,(G900156605:0.1019445721,(G000381985:0.0737169806,G001611975:0.1611799688)N7026:0.0377503721)N6603:0.0418006639)N6184:0.0333154867)N5745:0.0230127722)N5318:0.024707247)N4941:0.0234435617,(((G000420625:0.1743721038,(G000515255:0.1174511772,G900100655:0.1633658253)N6185:0.0647824254)N5746:0.0331864216,(G000374005:0.0554867762,(G001026905:0.0360519928,G000982415:0.0199489714)N6186:0.0474409451)N5747:0.1375541533)N5319:0.0371602415,G000312425:0.2353975798,((G000299935:0.146815352,(G000426505:0.1313587538,(G000171835:0.1005545117,(G000423805:0.0418522528,(G000319385:0.0411739885,G000510265:0.0457216088)N7813:0.2060645728)N7415:0.0597416326)N7027:0.0568207889)N6604:0.0536512752)N6187:0.0351103286,(G000963705:0.2231950634,((G000518365:0.1422772045,G000620685:0.175960012)N7028:0.0327300711,(G000423185:0.1841596811,((G000225995:0.1392025886,(G000016185:0.0754317295,(G001939945:0.0741370851,(G000429645:0.0559153901,G001296005:0.0499165757)N8858:0.0462466928)N8552:0.0210601423)N8202:0.0327359851)N7814:0.0444256054,((G000576635:0.0341576134,G000936425:0.0398168419)N8203:0.0878381428,(G000429625:0.0670063158,(G001315015:0.0551673488,(G001305595:0.0292189037,G000283655:0.0128118646)N8859:0.0447674118)N8553:0.0348436603)N8204:0.0451079486)N7815:0.0190878084)N7416:0.0247537481)N7029:0.0251620506)N6605:0.0079591713)N6188:0.0119091027)N5748:0.0140554105)N4942:0.0113436064)N4579:0.0255283306)N3854:0.0132977078)N3503:0.006285557)N3159:0.0115053381,(G000616095:0.2189497791,(((G000710935:0.1731318008,G000375545:0.1665006686)N4216:0.0471851828,(G000342165:0.1681301045,((G001295935:0.0887967651,(G000420765:0.023670929,G000331225:0.0215887626)N5321:0.0893355518)N4943:0.0921193652,((G000711715:0.1021318396,(G000620665:0.1136531256,G000585415:0.0821140755)N5749:0.0245233956)N5322:0.1073173858,((G000218875:0.041701068,(G000277755:0.0039901905,(G000175255:0.0046737781,((G000007105:2.5846e-06,G000303025:2.5846e-06)N7417:0.0004118483,(G000576165:0.0002325936,(G000576125:2.5846e-06,G000498655:4.5693e-05)N7816:2.6696e-06)N7418:0.0032907216)N7030:0.0001938673)N6606:0.0084746235)N6189:0.0449890731)N5750:0.2205669065,(((G000512205:0.106251082,((G000333335:0.080047201,G000383095:0.062424265)N7419:0.0595447948,((G000214335:0.0399078907,G001853345:0.0496167386)N7817:0.0507331043,(G000744515:0.0621275922,(G000016765:0.0543032128,G000971055:0.0428778763)N8205:0.0299780387)N7818:0.0397817507)N7420:0.0155328955)N7031:0.0204080005)N6607:0.019540831,(G000974765:0.1017424457,((G001421785:0.0865261529,(G001421285:0.0922314896,G000786205:0.0860432988)N8206:0.0292048549,((G001428865:0.050943769,G000935025:0.0560036439)N8554:0.0191689295,(G001469845:0.0235453683,G000226955:0.0306221903)N8555:0.0514695755)N8207:0.0569863736)N7421:0.0118256451,(((G001423845:0.0546602495,G000803065:0.0584562429)N8208:0.0209037333,(G000241465:0.0481190145,G000242835:0.0488363204)N8209:0.0324340921)N7820:0.0246785363,((G000980895:0.1020390227,(G000382485:0.0571150375,(G001425405:0.0589613233,(G000427645:0.0339802645,G001421995:0.039713701)N9119:0.031281155)N8860:0.0099542001)N8556:0.0196903293)N8210:0.0221031972,((G001421505:0.0593113362,G001421805:0.0530687674)N8557:0.01396638,(G000739895:0.0822999225,((G001426195:0.042923116,G001423765:0.0523840663)N9120:0.0263691783,(G000764535:0.0342095055,G001761345:0.0431387562)N9121:0.034774437)N8861:0.0114302581)N8558:0.0098581092)N8211:0.0162133496)N7821:0.0124401138)N7422:0.0160863926)N7032:0.0340107641)N6608:0.0253718034)N6190:0.0108214408,((G000283515:0.0866145782,((G000447205:0.0492727278,(G000445145:0.0502512944,((G001598535:2.5846e-06,G000632125:2.5846e-06)N8559:0.0388996823,(G000147835:0.0257869555,G000091125:0.0205937144)N8560:0.018514511)N8212:0.0191248515)N7822:0.0084114489)N7423:0.0063980166,(G000315525:0.0408007056,((G000445105:0.0394985438,G000508185:0.0366897429)N8213:0.018176311,(G001421665:0.0441333382,(G000367345:0.0306784773,G001713415:0.0209518687)N8561:0.0163497419)N8214:0.0125724783)N7823:0.0107621398)N7424:0.017450024)N7033:0.061998485)N6609:0.034041578,((G000763945:0.0432593084,(G001278035:0.0407914658,(G001610975:0.0451691746,(G000013985:0.034280413,(G001468395:0.0294835668,(G001314325:0.0344375376,(G001427085:0.0434972019,G000803645:0.0358349019)N9122:0.0081571027)N8862:0.014532135)N8562:0.0096121443)N8215:0.008667887)N7824:0.0082997677)N7425:0.0193770072)N7034:0.0989446036,((G900128895:0.1161650477,(G001889025:0.1280374059,G000420305:0.1239523095)N7825:0.0243675062)N7426:0.0338727953,(G000331245:0.02369929,G001713435:0.0356093851)N7826:0.1158554983,((((G001598375:0.0683205952,(G000429005:0.0714516532,G000192575:0.0649809522)N9123:0.0378630821)N8863:0.015212079,G001296055:0.1018994171,(G001295795:0.0510577308,(G000807925:0.0250521407,G000013325:0.0287495562)N9350:0.0164129027)N9124:0.0547986551)N8563:0.0373340178,(G001476695:0.0929507219,((G000813185:0.0881588127,(G000802225:0.0502062036,G000767465:0.0577822287)N9351:0.0233785322)N9125:0.0153615441,(G000445125:0.065318316,(G000272475:0.0787115972,(G001421325:0.0462045735,(G001046635:0.0501543138,G001742225:0.0462267878)N9708:0.0144353607)N9541:0.0124578808)N9352:0.0153617843)N9126:0.0081385538)N8865:0.0180937389)N8564:0.0322126333)N8216:0.013086488,(G001028705:0.1163471578,((G001305965:0.0749446913,G000466945:0.0939735068)N8866:0.027997913,((G000802385:0.110733135,(G001008165:0.0734535628,G001427865:0.0654068959)N9353:0.0236652489)N9127:0.020457559,((G001886695:0.0640542173,(G001010945:0.0527429239,(G001077815:0.0608143979,G001021555:0.0437704448)N9709:0.0168828214)N9542:0.0118321267)N9354:0.0407786244,(G001441535:0.0916150673,(G001028625:0.0723009055,(((G001235865:0.0547669032,G000756795:0.0523144098)N9961:0.0327016199,(G000013005:0.0689629736,(G000186705:0.0243138661,G000176355:0.0311794004)N10059:0.0883435119)N9962:0.0198673294)N9844:0.0178898581,(((G000331285:0.0323036572,G000422985:0.058468165)N10060:0.015073407,(G000744895:0.0311087786,G001296025:0.0318148858)N10061:0.0077357112)N9963:0.031892415,(G001719165:0.0627056214,(G000714765:0.0261363002,(G000715015:0.0514768458,G000152865:0.0353525826)N10146:0.0191761387)N10062:0.0188105107)N9964:0.013591217)N9845:0.0475585124)N9710:0.0185889318)N9543:0.009602989)N9355:0.0245371336)N9128:0.0162721193)N8867:0.017495331)N8565:0.0144546981)N8217:0.0159823369)N7827:0.0640287559)N7035:0.0157927077)N6610:0.0200004937)N6191:0.0228510076)N5751:0.0216459148)N5323:0.0179681638)N4944:0.0383254574)N4580:0.0252814368)N4217:0.096001473)N3855:0.0444854607,((G000374145:0.2066178804,(G900107585:0.1646323923,((G900113695:0.1239782723,G900143155:0.0842187339)N5324:0.0334845783,(G900102905:0.1013178312,(((G900107025:0.0934146359,(G001884735:0.0390361366,(G001870665:0.0301884906,G001870675:0.0299883496)N7428:0.0219975668)N7036:0.0532767025)N6611:0.0402102585,((G000687435:0.0991656141,(G000740795:0.1313176569,(G000429765:0.0978552436,((G000739715:0.122787429,(G000012905:0.023995414,G000016405:0.0181395078)N8868:0.0694930776)N8566:0.0249076929,(G001303875:0.0916462655,((G001202025:0.0686370806,(G001202015:0.0570928886,(G000420745:0.0420727454,G001202035:0.0489639128)N9544:0.0093998577)N9356:0.0155532797)N9129:0.0545603017,((G001294535:0.0871769384,G000176015:0.0736441707)N9357:0.0176730719,(G001438045:0.0447967236,(G001439135:0.0146181534,G001438235:0.0142943304)N9545:0.0109384383)N9358:0.1201096249)N9130:0.0103243617)N8869:0.0150568357)N8567:0.0063489158)N8218:0.0143890627)N7828:0.0150670569)N7429:0.0085630248)N7037:0.0055969569,(((G000740785:0.1024747565,G000021865:0.0755438606)N7829:0.0337795358,((G000714545:0.0350168151,G000715505:0.0488819007)N8219:0.0168841272,(G000737065:0.0363853759,G000714535:0.0334958037)N8220:0.0246969398)N7830:0.0400079612)N7430:0.0236310201,((G000967825:0.0470433382,G000420145:0.0544143854)N7831:0.0380461847,((G000763785:0.0335547148,G000763805:0.0312875479)N8221:0.0527519152,(G000444995:0.0970180738,(G000763905:0.0623778613,(G000622145:0.0670740933,(G001546115:0.0334908962,(G000185925:0.0385528679,(G000513975:0.0202471649,(G000203895:0.0230933211,G000763885:0.0226590634)N9711:0.0157502105)N9546:0.0111581959)N9359:0.0155877595)N9131:0.0101924937)N8870:0.0118268947)N8568:0.0162929295)N8222:0.0285360036)N7832:0.0172249002)N7431:0.0539787361)N7038:0.019893273)N6612:0.0221951476)N6192:0.0178907229,((G000383155:0.0496991521,G000153745:0.015266547)N6613:0.2112041887,(((G001879715:0.0878422686,(G001510085:0.2264526797,(G000590925:0.0821273028,G000013565:0.103645628)N8223:0.0092741439)N7833:0.0224523531)N7432:0.0241185782,(G001458315:0.0914894834,(G000877395:0.0907677988,(G001408515:0.0991487357,(G001403795:0.0627428742,G001403735:0.0509586794)N8569:0.0189175803)N8224:0.0171275926)N7834:0.0451836734)N7433:0.0311618843)N7039:0.0142630059,((G900115595:0.0872990744,(G000299575:0.0858998894,(G000743715:0.0561607787,G900113405:0.0867812627)N8225:0.035166086)N7835:0.03422388)N7434:0.0340718947,(G000018145:0.131591062,G000169395:0.1445790939,((G900112335:0.0712343444,G900099935:0.069889793)N8570:0.0571920575,(G001548075:0.1114331515,(G001305615:0.0793623225,(G000744955:0.0668365644,(G000671395:0.0808342318,G000647975:0.0879266518)N9360:0.0165151319)N9132:0.0125150961)N8871:0.0134784864)N8571:0.0128252621)N8226:0.024333982400000002,(G001321835:0.2139805991,G001078595:0.1334972209,(G000442275:0.1144037075,(((G000812685:0.1014691669,G000812665:0.1090535091)N9547:0.0296267447,((G000152805:0.1066050722,G001307765:0.0914100316)N9712:0.0217298017,(G900109555:0.0828673924,(G000819565:0.065765732,G000299875:0.0525990305)N9846:0.0335961188)N9713:0.0559878484)N9548:0.0135117403)N9361:0.0147874408,((G900115865:0.123550169,(G001510135:0.1138479897,(G000472185:0.0857214292,(G000384635:0.2017245135,(G000383135:0.1592915665,(G000382645:0.2087545254,(G001627375:0.0102154052,G001627595:0.0393816473)N10277:0.0397455521)N10216:0.0196517687)N10149:0.0659619249)N10065:0.0390137286)N9968:0.0158007939)N9851:0.048300550000000005,((G900111875:0.1094881007,((G000220565:0.0829639262,(G000688295:0.0729379535,(G000768315:0.0358957576,G000152725:0.0643794268)N10278:0.0362742037)N10217:0.0148074988)N10150:0.0377378198,(G001205715:0.1090721929,(G001046955:0.0850141676,(G900129875:0.0818813743,(G001038505:0.0764111559,((G000521865:0.0483247609,(G000521785:0.050413561,G000520615:0.0438937364)N10465:0.0252367401)N10436:0.049479293,((G000442255:0.0626727596,(G001687105:0.0733100201,(G000259095:0.0663595549,(G001969385:0.0384540529,(G000153725:0.0409456026,G000161755:0.0406719601)N10547:0.0166947429)N10529:0.0139381909)N10508:0.0168761786)N10488:0.011344568)N10466:0.031629984,(G900107235:0.0899555985,(G001482405:0.0672289799,(G001458375:0.0655647943,(G000807715:0.0592261821,(G000169415:0.07384252,G000504185:0.0565933834)N10548:0.0159374131)N10530:0.008036115)N10509:0.0167033295)N10489:0.0136596291)N10467:0.0103064345)N10437:0.0130396294)N10392:0.0110727552)N10333:0.0114601751)N10279:0.0136086977)N10218:0.0091042595)N10151:0.005781299)N10066:0.0069262435)N9969:0.0086137574,((G900107355:0.1142805811,(((G900110775:0.0592070841,(G001458355:0.0531464071,G001458435:0.0709839104)N10334:0.0217461471)N10280:0.0227463101,(G000423645:0.0957641872,(G900100005:0.0415413167,G000526275:0.0556144321)N10335:0.035413899)N10281:0.0133378536)N10219:0.0177091593,(G000152625:0.0795065665,((G001247715:0.0431943075,G000152845:0.0395249633)N10336:0.0353819617,(G000170875:0.0654708436,(G001441635:0.0656519239,G001441615:0.0578901363)N10393:0.0217419504)N10337:0.0085859245)N10282:0.0150224116)N10220:0.0314881898)N10152:0.0046760951)N10067:0.0104779215,(G900156525:0.1778013991,((G900110425:0.0948432771,(G001458335:0.0894158374,((G001292625:0.0488106983,G001458175:0.0559238033)N10394:0.0297333379,(G900142085:0.053627643,G001458215:0.0488614578)N10395:0.0196906425)N10338:0.014344734)N10283:0.0187622172)N10221:0.027924925,(((G000156115:0.0340587368,G001890925:0.0223935525)N10339:0.0765234293,(G000814025:0.0784448182,(G000712315:0.0692071739,((G000014045:0.0209926501,G000154785:0.0229371751)N10468:0.08137946,((G000622425:0.0532864438,(G000622405:0.0039183224,G000712275:0.005221244)N10510:0.0402885235)N10490:0.0403450918,((G000156335:0.0396115467,G000647675:0.0387782701)N10511:0.0300366741,(G000172095:0.0591423416,(G000622345:0.0438948985,(G000622325:0.035141765,(G000622365:0.0348289018,G000622385:0.0307213385)N10558:0.0118266501)N10549:0.0195460051)N10531:0.0157851122)N10512:0.019880903)N10491:0.009373874)N10469:0.0164744848)N10438:0.0154494657)N10396:0.0099871736)N10340:0.0175800994)N10284:0.0131068927,(G001262635:0.0757414086,(G000473225:0.0736888342,(G000429365:0.094468257,((G900109035:0.0620354463,(G000011965:0.058507863,(G000161775:0.0372618008,(G000743705:0.0366782755,G000192475:0.0312735536)N10532:0.0142956284)N10513:0.0222069763)N10492:0.0174999439)N10470:0.0105348624,((G900102795:0.0814519928,(G000376545:0.0517169861,G001458415:0.0598068891)N10514:0.0214293197)N10493:0.0122778066,((G001258055:0.019109979,G000511385:0.0265355501)N10515:0.0234123729,((G000169455:0.0356646583,(G000473205:0.022139891,G001294455:0.0155658632)N10550:0.0278024531)N10533:0.0155409115,(G000511355:0.020980498,(G001458395:0.0099474779,G000473145:0.0090871487)N10551:0.016118765)N10534:0.0319801868)N10516:0.0124127389)N10494:0.0151427505)N10471:0.0259218825)N10439:0.0089066601)N10397:0.0162577312)N10341:0.0131219832)N10285:0.0115637802)N10222:0.0069626065)N10153:0.0027930813)N10068:0.0075948133)N9970:0.0111223008)N9852:0.0133023099)N9550:0.009687516,((G000223375:0.1668302881,(G000600335:0.0876692238,G000442315:0.1297818216)N9965:0.0494340725)N9847:0.0278456756,(G000153305:0.1084312466,(G000379485:0.0970842847,(G000466965:0.0414114159,G000600975:0.025718832)N10063:0.0560759072)N9966:0.0093730379)N9848:0.0146082738)N9714:0.0461474258,((G000738435:0.0442285422,G000981705:0.0636816681)N9849:0.1020713153,(G001049735:0.1200416564,(G000161835:0.0919073791,((G000155735:0.0636546557,(G001187845:0.0016524128,G900142425:0.0060409396)N10214:0.0398343504)N10147:0.0679400232,(G900129845:0.0823428405,(G001420005:0.0759949481,(G000967725:0.0738293855,(G000382265:0.06221579,(G000169435:0.0450970547,G001411945:0.0316756895)N10391:0.029494417)N10332:0.0163472981)N10276:0.0170423099)N10215:0.0119740192)N10148:0.0226461142)N10064:0.0145218819)N9967:0.0114816413)N9850:0.0081965066)N9715:0.023833367)N9362:0.0079453068)N9133:0.005867264)N8872:0.009423173600000001)N8227:0.0112434563)N7435:0.0065929194)N7040:0.0059100192)N6614:0.0114794236)N6193:0.0118399956)N5752:0.0211600138)N5325:0.0565107745)N4945:0.0224950733)N4581:0.0476207418)N4218:0.0741436457,(G001644385:0.346324831,((G000733125:0.1186856952,G000152825:0.1404894304)N5326:0.1412937958,((((G000365025:0.1149435201,G000428525:0.1215867805)N6615:0.1211507999,(G000412185:0.1782447197,(G000014745:0.1349150564,(G000382325:0.1239609289,(G000744995:0.1132418496,(G000152745:0.0191271881,G000420265:0.0239846666)N8228:0.0860617792)N7838:0.0278679246)N7436:0.0504833895)N7041:0.0639503364)N6616:0.0336236141)N6194:0.0341012137,((G000023785:0.046406291,G000378345:0.0507415681)N6617:0.14598326,(G000420665:0.1562837742,(G000376805:0.1171179055,((G000685315:0.0288802777,G000013025:0.0313543459)N7839:0.0681414675,((G000685275:0.0397478556,G000685295:0.0430223909)N8229:0.0407195626,((G000685215:0.017327929,G000685235:0.0212995719)N8573:0.0500213856,(G000682755:0.0441192006,(G000682715:0.0208836385,G000682775:0.0346719666)N8873:0.0255595902)N8574:0.0332056981)N8230:0.0167315866)N7840:0.0151092844)N7437:0.0533479396)N7042:0.0561755649)N6618:0.031938004)N6195:0.0712710862)N5753:0.0290873933,((G000733915:0.143444461,((G000017265:0.0876495904,(G001425305:0.0426188413,G001429025:0.038423736)N7438:0.0570530506)N7043:0.0481311383,((G001449105:0.0475319271,G000022005:0.052979874)N7439:0.0105119742,(G000744465:0.0448095293,G000745545:0.0507455202)N7440:0.0151981638)N7044:0.058931415)N6619:0.0329717444)N6196:0.0229510541,(((G000495855:0.0410745263,G000175215:0.0486586356)N7045:0.0431882969,(G000204015:0.0692909295,(G000495815:0.0313967229,G000376105:0.0555115931)N7441:0.02610833)N7046:0.0340315251)N6620:0.1223780792,(G000428765:0.1010134301,(G000466985:0.1163715915,(((G000144605:0.0590553795,G000701445:0.0482970102)N8231:0.0313807498,(G001427825:0.0577955454,G001425945:0.0427123527)N8232:0.0249057744)N7841:0.0082309819,(G000204035:0.1005876412,(G001424025:0.0755787944,(G000813765:0.0331039591,G001310255:0.031338636)N8575:0.0322185693)N8233:0.0133868769)N7842:0.0139904605)N7442:0.0189137812)N7047:0.0388847078)N6621:0.070598032)N6197:0.0279654644)N5754:0.083843197)N5327:0.0349793829)N4946:0.059993465999999995,(((G000469155:0.0284726425,G000293845:0.0198380349)N5755:0.2178690848,(G000689395:0.1786834662,(G000017565:0.1067219259,(G000509225:0.1167377346,G000739695:0.0961633255)N6622:0.0267468428)N6198:0.0364441349)N5756:0.0240599462)N5328:0.0424461272,(G000746275:0.2208824537,(((G001708935:0.1306061361,G000828475:0.1126998103)N6623:0.0788091607,(G000166055:0.177741927,(G000981545:0.1165950813,((G000503895:0.0755551163,G000383415:0.0457947159)N7843:0.0563908422,(G000143145:0.0597925429,(G000253295:0.0533109256,G000384335:0.0365555193)N8234:0.0211560119)N7844:0.0725947627)N7443:0.0258072692)N7048:0.0628606548)N6624:0.0238603691)N6199:0.0358149673,(G000496075:0.1742533975,(((G000526315:0.0642435719,G000384475:0.079560221)N7444:0.1178787091,((G001676615:0.1912930068,((((G000178815:0.0469094093,G000379125:0.042316275)N9134:0.0450175279,(G000372845:0.0556149454,(G000283235:0.0502477234,G000188155:0.034392213)N9363:0.0222930782)N9135:0.0418875705)N8874:0.0759388112,(G000385335:0.1120299385,((G000745425:0.0409314951,G000019845:0.0463081288)N9364:0.0828400378,(G000021745:0.0916686174,(G000746085:0.053492674,G000427445:0.0681884495)N9551:0.0231277767)N9365:0.0246029884)N9136:0.0130283155)N8875:0.0405745447)N8576:0.0609346875,((G001429505:0.0571460561,(G000735605:0.0654691248,(G001426225:0.0491145149,((G001298265:0.050128626,G001429395:0.0347061155)N9717:0.014351839,(G000745475:0.038878741,(G001420315:0.0286597917,G000800935:0.0339998073)N9853:0.0130872537)N9718:0.0223687363)N9552:0.0169461184)N9366:0.0105274837)N9137:0.0073754306)N8876:0.0958458786,(G001418005:0.1059219147,(G000429045:0.1333680096,((G000745135:0.0846933467,(G001006805:0.0975113484,(G001017175:0.0388155892,(G000518665:0.0373912067,G000262405:0.034747121)N9971:0.0193753652)N9854:0.0482658791)N9719:0.0278628777)N9553:0.0148392796,(((G000022085:0.035595585,G000019365:0.030753768)N9855:0.0304859572,(G001043915:0.034487513,G001548015:0.0174775461)N9856:0.0341124266)N9720:0.0236041264,((G001424525:0.0466725363,(G000372825:0.033419283,(G001422375:0.0311175971,G001422215:0.0305340501)N10069:0.0153346269)N9972:0.011511681)N9857:0.0204443145,((G001262595:0.0186870185,(G000019725:0.0032096215,G001280145:0.0051776647)N10070:0.0195770071)N9973:0.0470337378,(G001425465:0.0337720281,(G000019945:0.0010999097,G001643095:0.0073436432)N10071:0.0284134373)N9974:0.0347820533)N9858:0.0171841183)N9721:0.0464929977)N9554:0.068016738)N9367:0.0159689224)N9138:0.0228308674)N8877:0.015191552)N8577:0.0308114009)N8235:0.0145825296)N7845:0.0108140797,(G000751295:0.1492175412,((G001402875:0.1495382987,((G000702305:0.0508900608,(G000092925:0.029106135,(G000378025:0.0065308816,G900100155:0.0147443831)N9555:0.0386350664)N9368:0.0322936261)N9139:0.0661850916,((G000473085:0.0309487495,G000010525:0.0338766788)N9369:0.0411716733,(G000526175:0.0353565905,G000017645:0.0326505757)N9370:0.0465924882)N9140:0.049660089)N8878:0.0384456303)N8578:0.016923439,(G000293785:0.1387392245,((G001579845:0.1191158259,G001426945:0.1104126991)N9141:0.0366681478,(G000516555:0.0795915374,(((G000314735:0.0328299699,G000218565:0.0439791622)N9722:0.0605838214,(G001425835:0.0587459347,(G000336555:0.0338429892,(G000308295:0.0283116634,G000314675:0.026358271)N9975:0.0062897362)N9859:0.0328918067)N9723:0.013679087)N9556:0.0220555886,((G900108575:0.069039019,((G000013745:0.0502398864,(G000504425:0.0613851595,G000014825:0.0345382376)N10072:0.023790806)N9976:0.0154442402,(G000935205:0.0679052234,((G000013365:0.0343419677,G001295845:0.0288769638)N10154:0.0077875269,(G000333455:0.0488110811,G000195775:0.0368456331)N10155:0.0108162261)N10073:0.0266566186)N9977:0.0082659122)N9860:0.0211316956)N9724:0.0108351264,((G000013885:0.0285179365,G000012725:0.0390389224)N9861:0.0627618242,(G000701345:0.0460985578,(((G000472865:0.0393539995,(G000379145:0.0271336076,G000938305:0.0401180577)N10223:0.0226647842)N10156:0.0128085637,(G900104755:0.052710203,(G001440405:0.0169447395,(G001693385:0.0217251425,G001440475:0.0321023685)N10286:0.0087942369)N10224:0.0198191858)N10157:0.0134486529)N10074:0.0088334968,(((G000472385:0.0363617093,G000472425:0.0365774952)N10225:0.0262415618,(G000344805:0.0359559142,G000239815:0.0240611221)N10226:0.0417310174)N10158:0.0118774745,(G001641695:0.0212336189,(G001908185:0.0249379838,((G000938285:0.0218960554,G900011245:0.0292197269)N10342:0.0127271225,(G000473125:0.0180734159,(G000011365:0.022804485,G000284375:0.0126441236)N10398:0.0095227275)N10343:0.0104340771)N10287:0.0031506104)N10227:0.0095282663)N10159:0.0351397578)N10075:0.0141770949)N9978:0.0170986982)N9862:0.0195242671)N9725:0.0077357145)N9557:0.0168460583)N9371:0.0346697914)N9142:0.0588543415)N8879:0.0135068966)N8579:0.0353055727)N8236:0.0135043952)N7846:0.0136073821)N7445:0.0202655623)N7049:0.0292431883,(((G000429865:0.1044065951,G000423365:0.1349846442)N7847:0.0374235735,(G000230555:0.1063641481,((G000970465:0.1110869727,G001185205:0.0782994631)N8580:0.0239470994,(G000969415:0.0682844616,((G000735585:0.0528387079,(G000971295:0.0543127972,(G001426345:0.0555362325,G000971275:0.0484665925)N9558:0.0110307153)N9372:0.0089314123)N9143:0.0223991951,(G000969445:0.0489883349,(G000970455:0.0311917295,(G000743575:0.0272168853,G001427875:0.0246355897)N9559:0.0154775314)N9373:0.0269036185)N9144:0.0234895369)N8880:0.0317258692)N8581:0.0215151584)N8237:0.0499568872)N7848:0.0339919954)N7446:0.1019497858,(G001927245:0.2350516751,((G000688515:0.1361186455,G900110915:0.1517177016)N8238:0.0479025226,((G900104485:0.1445729646,(G000423225:0.0260929741,G000380505:0.0229410644)N8881:0.1032870322)N8582:0.0501329195,(((G900148505:0.1302012293,G001305515:0.1312545454)N9374:0.0266148977,(G001720135:0.1178155765,(G000422965:0.0484483965,G000425185:0.0470936125)N9560:0.1087683922)N9375:0.0455171276)N9145:0.0231411853,G000374525:0.1894046863,(G900115225:0.1945022541,(G000423705:0.1004133502,(((G001907205:0.00340025,G000422785:0.0023290079)N9979:0.0667943805,(G001562055:0.0808961069,(G900104145:0.0338770823,(G001310815:0.023826597,G900114245:0.0177978953)N10160:0.0170399531)N10076:0.0517956626)N9980:0.0196168256)N9863:0.0602026269,((G001484065:0.0697922674,G000192745:0.0501411521)N9981:0.0257248745,(G000148725:0.0761958963,(G000158095:0.0516108392,(G000168975:0.04890831,(G001404055:0.0439244014,G001404515:0.0476761327)N10228:0.0147193949)N10161:0.0086494557)N10077:0.0261502046)N9982:0.0379477333)N9864:0.0259291963)N9726:0.0132846228)N9561:0.0359671389)N9376:0.0428086617)N8882:0.025476596599999998,(G000179775:0.2042965327,(((G001425575:0.0767342396,(G000153465:0.078184228,G000153705:0.1128501623)N9727:0.0376089673)N9562:0.0186810893,(G001424685:0.0855651493,(G001463885:0.0876418711,(G001423245:0.0560648339,(G001475935:0.0327003446,G000382705:0.0292984443)N9983:0.0314607318)N9865:0.0346518057)N9728:0.0247447705)N9563:0.0134560214)N9377:0.0699508253,((G001293565:0.0224563593,(G000620605:0.0061968902,G000374465:0.0159459328)N9729:0.0153836825)N9564:0.1549128198,(((G000154705:0.052548037,(G000759435:0.0443720974,G001011155:0.0465653295)N9984:0.0186460746)N9866:0.0723782932,((G000960975:0.0429499187,(G001578105:0.0381224155,G000376125:0.0446285902)N10078:0.0187026221)N9985:0.0923078718,((G000325745:0.1459332285,(G000496595:0.1148498279,((G000183665:0.004496329,((G001983655:0.000322051,G001983675:6.41595e-05)N10399:0.0085430689,(G000756225:0.0071383533,G000968075:0.0026754308999999998,(G001414235:2.0256e-06,G000968085:0.0001269037)N10472:0.00012048440000000001)N10400:0.0057938605)N10344:0.0027678164)N10288:0.0607549697,(G001021085:0.0718207646,(G000724755:0.0037295272,(G001969535:0.0012531542,(G000829355:0.0002575731,(G001430705:0.0007284281,(G000590865:0.0005158671,G000023765:4.7692e-06,(G000820625:0.0005815718,(G001296945:2.5846e-06,G000346595:6.47179e-05)N10552:2.8407e-06)N10535:4.5757999999999995e-06)N10495:2.3231e-06)N10473:2.4753e-06)N10441:2.6306e-06)N10401:2.477e-06)N10345:0.0592232826)N10289:0.0310152598)N10229:0.0655201289)N10162:0.1255728946)N10079:0.1532393619,((G001652565:0.0622023674,((G001424985:0.0445843452,(G000379605:0.0450979193,(G001687365:0.0198082356,G001426665:0.0186302502)N10402:0.0102475626)N10346:0.0184722108)N10290:0.0208139999,((G001695855:0.0299631973,G000697965:0.0181223122)N10347:0.0144433277,((G000017145:0.0278768798,G000006965:0.0123841991)N10403:0.0213800301,(G000261485:0.0353968619,(G001889105:0.0227154185,G000018545:0.025883968)N10442:0.0178183266)N10404:0.0136041052)N10348:0.019632707)N10291:0.0272219397)N10230:0.0156831566)N10163:0.016776899,(((G000426285:0.0260427685,(G000696095:0.0388748375,(G000330885:0.021182621,(G000745725:0.0161052755,G000745735:0.0205484671)N10443:0.0146749817)N10405:0.0139098828)N10349:0.0131125881)N10292:0.0247600232,((G000744505:0.0336586311,(G000517605:0.0194281279,G000092045:0.0351238707)N10406:0.0107715145)N10350:0.0126987517,(G000816845:0.0479680818,(G000745655:0.0419801528,(G001542405:0.0157412087,G000312665:0.0159370854)N10444:0.0138860111)N10407:0.0109235854)N10351:0.0127713944)N10293:0.01930355)N10231:0.0316235567,(((G000621665:0.0519412418,G000016285:0.048707468)N10352:0.0297916828,(G000518785:0.0583794374,(G000247475:0.0394586606,G000300855:0.0461341164)N10408:0.0197042919)N10353:0.0176392324)N10294:0.0157575492,(((G000518585:0.0327185916,G000739935:0.0304538384)N10409:0.0123784548,(G000949895:0.0172324296,(G001427625:0.0096361462,G000092025:0.020326688)N10445:0.0109299432)N10410:0.0320954981)N10354:0.039279116,((G000967425:0.0483312734,G000722615:0.036441435)N10411:0.0336878582,(G001005825:0.0435755388,(G000731315:0.0373772187,G000757525:0.0468203608)N10446:0.0126178362)N10412:0.0188768868)N10355:0.0212283527)N10295:0.0112265693)N10232:0.0121137706)N10164:0.018012167)N10080:0.0235992322)N9986:0.0121794264)N9867:0.0264421189)N9730:0.0310096,((((G000733725:0.0784129674,(G000518985:0.0300861209,G000014245:0.0387101202)N10165:0.0475519815)N10081:0.0151819905,(G000615975:0.0640957862,(G000300335:0.0391129577,G000300515:0.0524303462)N10166:0.0122462098)N10082:0.0330540541)N9987:0.0371559103,((G000497755:0.0847916872,(G000526635:0.0727170424,G001014615:0.0690267047)N10167:0.0134476487)N10083:0.0169719273,(G000304395:0.07362481,(G000236565:0.0724111183,((G000372965:0.0297092174,G001424795:0.0259970258)N10296:0.0330757568,((G000585625:0.0741720259,G001427385:0.0534552603)N10356:0.0215198291,((G001426965:0.0555429347,(G001705425:0.0003209763,G000568555:0.0001806311)N10447:0.0547540843)N10413:0.0056959639,((G000824825:0.0247460448,G000824785:0.019321647)N10448:0.0249932614,((G000185905:0.0275096046,G001676765:0.0211665519)N10475:0.0091389655,G001686985:0.0323350345,G001672375:0.0547428854)N10449:0.0069933446)N10414:0.0351061934)N10357:0.011854258)N10297:0.0123190066)N10233:0.0106815521)N10168:0.0102574264)N10084:0.0260121733)N9988:0.0177365351)N9868:0.0253623755,(((G000686005:0.0301770335,G000282595:0.0407486176)N10085:0.0512332284,(G001558695:0.0737853741,(G000409565:0.0867057732,((G000017405:0.0304952113,G000480315:0.0449778639)N10298:0.00827247,(G001586735:0.0825852355,(G001652485:0.003057566,G000344725:0.0085269735)N10358:0.0087182469)N10299:0.0190989075)N10234:0.0440646355)N10169:0.0326528248)N10086:0.0135789926)N9989:0.0150307222,(G002005325:0.1013377415,(((G000279995:4.97186e-05,G000278275:2.4671e-06)N10235:0.0858072168,(G002007565:0.0231697716,((G002007485:0.0095123669,G002007505:0.0041383505)N10359:0.0192515114,(G001952045:0.0059338757,(G001952075:0.0023375538,G001952065:0.0117349647)N10415:0.0008316935)N10360:0.0181434058)N10300:0.0079291274)N10236:0.0614445002)N10170:0.0135081677,(((G000706645:0.0311723912,(G000518185:0.0046157188,G000253015:2.2276e-06)N10361:0.024645805)N10301:0.0392336308,(((G000278255:0.0145813292,G000385435:0.006807288)N10416:0.0063284978,(G000384965:0.0066048557,G000385395:0.0110212186)N10417:0.0103546207)N10362:0.0371748555,(G001281405:0.0698434257,(G000709795:0.0164814442,(G000709775:0.0014145645,((G000709835:0.0002234797,(G000607225:2.5846e-06,G000709735:4.6819e-06,G000709875:4.6819e-06)N10518:0.0006145483)N10496:0.0008938002,((G000709855:0.0008639259,(G001624625:0.0001117527,(G000709755:0.0040400775,G000607245:2.8538e-06)N10553:0.0001118694)N10537:0.004743057)N10519:2.2614e-06,(G000709815:0.0004417986,(G001625425:0.0040640292,(G001559035:0.0001126642,(G000607205:2.5846e-06,G000015445:5.1926e-06,G000311905:5.1926e-06)N10559:2.7014e-06)N10554:2.62e-06)N10538:0.0003399206)N10520:0.0004402506)N10497:0.0013422102)N10476:0.0004579946)N10450:0.0194511112)N10418:0.041667095)N10363:0.0166031016)N10302:0.0138838107)N10237:0.0056987933,(G000341355:0.0629711542,(G000278155:0.0329783735,(((G000278135:0.0030160936,G000278195:0.0022732986)N10451:0.0247560558,(G000294715:0.036637544,(G000312545:0.0303688808,(G000706625:0.0214129041,((G001932215:0.0034189237,G001932235:2.6315e-06)N10539:0.0016995019,((G001932175:0.0031962585,G001932165:8.34059e-05)N10555:0.0016528158,(G000046705:0.0003675653,(G001932225:0.0001270079,G000708545:0.0024939744)N10560:0.0003236694)N10556:0.0065640262)N10540:0.0005495991)N10521:0.0143754783)N10498:0.0040758907)N10477:0.0160415209)N10452:0.0070278053)N10419:0.0035777522,((G000022725:0.0112975972,((G000312605:0.0019996684,G000278215:2.64903e-05)N10499:0.0262007415,(G000196435:5.36347e-05,G000689355:2.4913e-06)N10500:0.014189529)N10478:0.0032762725)N10453:0.0216703681,G000312565:0.0462182526,((G000278295:0.0084566232,G000278115:0.0124315434)N10501:0.0154208876,((G000280015:0.0351575317,(G000273375:0.0215597723,G000312525:0.0298189444)N10541:0.0098121769)N10522:0.0035129567,(G000341385:0.0012951055,(G000518105:0.0040755236,G000385415:6.71631e-05)N10542:0.0009892241)N10523:0.027492604)N10502:0.0016867315)N10479:0.0051605905)N10420:0.0041931067)N10364:0.00891602)N10303:0.0221982995)N10238:0.0062406548)N10171:0.1144657413)N10087:0.034948193)N9990:0.076195309)N9869:0.030545599)N9731:0.0208787652)N9565:0.0110778802)N9378:0.0216989572)N9147:0.0222445965)N8883:0.0490451514)N8239:0.0075468958)N7849:0.0068519337)N7447:0.0097816857)N7050:0.019015997)N6625:0.0127107366)N6200:0.0220527734)N5757:0.0186352537)N5329:0.0259351026)N4947:0.0263794188)N4219:0.0094726058)N3856:0.0259526446)N3504:0.0142929622)N3160:0.0164954507)N2823:0.0261880061)N2511:0.0233861645)N2199:0.0166121224)N1906:0.0123652686)N1637:0.0241158022)N1161:0.0721858006)N970:0.0280529223,((G000372125:0.2006642245,(G000379225:0.1895023844,((G000744415:0.0761097093,G001873795:0.0832855005)N1907:0.0827172728,(G000153765:0.0712496916,(G000379345:0.1785012001,G001871925:0.0684478525)N2200:0.0239435092)N1908:0.0540327795)N1638:0.030641271)N1388:0.0262981756)N1162:0.2011195188,((G001399755:0.263185045,(G000423825:0.1266337209,(G000175575:0.108835763,(((G001857665:0.0031335976,G000214095:0.002968934)N2824:0.0233882142,(G000179815:0.0284874122,(G000021485:0.0032604538,(G001418795:0.0064245886,G001559335:0.0005492792,G001308895:0.0004326428)N3505:0.0027278103)N3161:0.0058216457)N2825:0.0279872198)N2512:0.0280310937,((G000227215:0.0062309301,G001931655:0.0134718379)N2826:0.0036836876,(G000709715:0.0093885569,((G001705805:0.0004382636,G001705695:2.5846e-06)N3506:0.005319347,(G001705725:0.0028911989,(G001705755:0.0003787039,((G000559045:0.0015963223,G001756595:0.0006096252)N4583:2.1763e-06,(G001705645:0.0023096062,G001705625:2.5846e-06)N4584:2.52e-06)N4220:0.0011664233)N3858:2.6394e-06)N3507:0.0049762439)N3162:0.0005760769)N2827:0.0001318433)N2513:0.056949649)N2201:0.0475079996)N1909:0.1195755309)N1639:0.0699010502)N1389:0.0351016002,(((G900078795:0.1128059931,G001460935:0.1136936874)N1910:0.3944918165,((G000735045:0.1419140011,G001431705:0.1383448233)N2202:0.0886074517,(((((G900099695:0.1213613894,G000024165:0.1024769347)N3513:0.0479106945,((G000236665:0.0784510176,G001307855:0.0896651072)N3866:0.022320603,(G000429665:0.0847514781,(G000429605:0.0580314134,(G000519045:0.0334870161,G000012425:0.0470348183)N4598:0.019566767)N4232:0.0469684081)N3867:0.0291544053)N3514:0.0180210423)N3166:0.0374570302,((G001586935:0.2729022415,(G000828635:0.0812065678,G000934545:0.0950752331)N3868:0.0506307476)N3515:0.0334814359,((G000372885:0.0402291448,(G000214035:0.020909713,G000527135:0.0272470982)N4233:0.0250051902)N3869:0.1166855939,(G000373965:0.1807236791,((G001418245:0.0119247659,G000425565:0.0171730979)N4599:0.1466992314,((G000025965:0.0555019975,(G000378245:0.0389637498,G000349945:0.0570480006)N5343:0.0186192719)N4962:0.0241232953,(G001682385:0.0605560591,((G000443165:0.063114981,G001051995:0.0355265315)N5770:0.0146629181,(G000310185:0.0450131844,G000310145:0.043975456)N5771:0.0130163312)N5344:0.0404741509)N4963:0.0242919135)N4600:0.0371000073)N4234:0.0244146238)N3870:0.013708396)N3516:0.0102903442)N3167:0.0113198178)N2830:0.0433498906,((G000828975:0.172987519,(((G000980495:0.0020292551,G000434815:0.0095732641)N4235:0.0045494465,(G000205025:0.0051129211,G000431455:0.0193471674)N4236:0.008263365)N3871:0.1824343176,(G000437635:0.1830072865,(G001182045:0.2028064394,(G000434855:0.1486471009,(G000297775:0.1040088115,(G000250875:0.1012222597,(G000432615:0.0103108496,G000411515:0.0037459012)N5772:0.1176320089)N5345:0.0351929998)N4964:0.0907165589)N4601:0.0282627355)N4237:0.0182620164)N3872:0.0395168606)N3517:0.1245195369)N3168:0.0466942878,(G000186425:0.2246717043,((G000170915:0.2006706917,((G000521505:0.112187692,(G000743945:0.1815597392,((G000506865:0.0892193142,(G000226625:0.0395442997,G000276685:0.0466226306)N6212:0.151458012)N5773:0.0455791766,(G000621025:0.1268833525,(G000373745:0.0464800977,(G000759065:0.0022587399,(G001808335:0.0089787194,G000372065:0.0149015324)N7056:0.0065751423)N6633:0.0446791289)N6213:0.0927917632)N5774:0.0333709052)N5346:0.0199045083)N4965:0.0227021916)N4602:0.0392631077,(((G000340825:0.0958357289,G000340795:0.1042865811)N5347:0.0741096747,(G000319245:0.0433834625,(G000340865:0.0538842931,G000340905:0.0335745915)N5775:0.0146748483)N5348:0.1184650635)N4966:0.1688169864,(((G000967305:0.0857742224,G002005365:0.1397420993)N5776:0.0302461983,(G000612685:0.112042716,(G000308195:0.0772741316,(G000209655:0.0527586428,G900129885:0.0647635824)N6634:0.0225949618)N6214:0.0185552855)N5777:0.0145563897)N5349:0.0254845771,(G000988095:0.1214049056,(G900089455:0.0928705868,(G001433395:0.0809616724,(G000382185:0.1034085602,((G000067205:0.0527384675,(G001457475:0.0216297588,G001571365:0.0249606223)N7851:0.034386689)N7450:0.0085716766,((G900078695:0.0408813363,(G000612485:0.0401753201,G001078275:0.0163117436)N8241:0.0144709532)N7852:0.0407643879,(G000195715:0.0080912891,(G000318015:0.003774122,G000317935:0.0101586731)N8242:0.0061244824)N7853:0.0438814911)N7451:0.0124264015)N7057:0.0168489984)N6635:0.011696014)N6215:0.0212744039)N5778:0.0159001745)N5350:0.0189245844)N4967:0.0132544987)N4603:0.009709882)N4238:0.0691624561)N3873:0.0155294184,((G000482785:0.1680389719,(((G000158475:0.0363774638,G000158495:0.0364339299)N5351:0.1649555141,((((G001412595:0.0312833846,(G001941825:0.0426848685,G000745265:0.0439519631)N7058:0.0080300981)N6636:0.0226356951,(G001424165:0.0488680747,(G000427785:0.0403706689,(G000382345:0.0347416138,G001866515:0.0426991496)N7452:0.0191772349)N7059:0.0171376992)N6637:0.0143246984)N6216:0.0346353317,((G000344615:0.0345531418,G000723165:0.0433616717)N6638:0.0158467474,(G001191005:0.0311504211,G000425385:0.0456526824)N7060:0.049369418400000004,(G900114705:0.0335420843,(G000335815:0.0173244158,G000383895:0.0720639261)N7453:0.0167737595)N7061:0.0214329626)N6217:0.0360722722)N5779:0.0449171352,(G000622895:0.1018802073,((G000312045:0.0530280978,(G000818395:0.0529902016,G001428545:0.0622725244)N7062:0.019739428)N6640:0.0275913191,((G000195205:0.0873881238,(G000013625:0.0305443694,(G001464355:0.0212604834,G000026125:0.0294748989)N7854:0.0161772324)N7454:0.0643340646)N7063:0.0177259219,(G000441555:0.4262999444,(G001584185:0.0563152723,((G001040945:0.0292798389,(G001189955:2.5846e-06,G001571165:2.5846e-06)N8584:0.0272307859)N8243:0.0264039901,(G001189915:0.0319410352,(G001189965:0.0283984979,G001267925:0.0182138134)N8585:0.0204573746)N8244:0.0122380097)N7855:0.0323071006)N7455:0.0161884058)N7064:0.0112690959)N6641:0.0116943517)N6218:0.0134610314)N5780:0.0103345378)N5352:0.021539067)N4968:0.0440189808,(((G000016345:0.023758184,G000019745:0.0439948204)N5781:0.0120222506,(G001830325:0.0194055607,G000973625:0.0262124521)N5782:0.0173818358)N5353:0.1717769266,((G000272025:0.0917192821,((G001281465:0.0388764256,(G000832305:0.0527278891,(G000069785:0.0402137842,G000196015:0.049294576)N7456:0.013683536)N7065:0.0142740011)N6642:0.0344102777,(G000009125:0.0359173353,(G000020205:0.0198383177,(G000953875:0.0030622485,G000954135:0.0031102196)N7457:0.0115173988)N7066:0.0124720689)N6643:0.0556120808)N6219:0.0155337062)N5783:0.0324313498,(G000767615:0.1056107992,(G000970345:0.1224177696,((G000227585:0.1664626452,G000775775:0.0868296254)N7067:0.05382284,(G000198775:0.0801123443,((G000959725:0.0496945323,((G001411495:0.0246326498,G000959245:0.0189000306)N8586:0.0245962589,(G000011545:0.0120810308,G000011705:0.0135485483)N8587:0.0524454221)N8245:0.0109946611)N7856:0.0173890387,G000373005:0.0703569963,((G000698575:0.0303819849,(G000698595:0.0248592697,(G001544555:0.0205075853,G001190015:0.0753610723)N9148:0.0372575478)N8884:0.015155586)N8588:0.0313109317,((G000020045:0.0439988735,(G001865575:0.0311635447,G000013645:0.0359379791)N9149:0.0177388677)N8885:0.014662157,(G000739795:0.0429116293,(G000684975:0.0353006394,G000785435:0.0322237575)N9150:0.0173417468)N8886:0.0085174844)N8589:0.0076703587)N8246:0.0252421358)N7458:0.0242064816)N7068:0.0177828329)N6644:0.0118628186)N6220:0.0188051119)N5784:0.0276591025)N5354:0.0159007078)N4969:0.0190176511)N4604:0.0208888945)N4239:0.0122851488,(G001295775:0.1661162434,(((G000377645:0.0945813619,G000733775:0.075027776)N5355:0.0610794573,(G000253115:0.0208033684,G001418255:0.0252821064)N5356:0.0739333252)N4970:0.0790944347,(((G001017435:0.0717279508,G000381125:0.0700201)N5785:0.0260190948,(((G000768065:0.0532454754,G001447195:0.066648503)N6645:0.0743381094,(G000019785:0.0690678104,G000689195:0.0735310131)N6646:0.0406220314)N6221:0.0208552478,((G000015725:0.0915304708,(G001293525:0.101609987,(G001425865:0.0800518916,(G001425785:0.0801286923,(G001424785:0.0557960691,G000799305:0.0587342325)N8247:0.0117265047)N7858:0.0244315854)N7459:0.0173466046)N7069:0.014771412)N6647:0.0157182656,(((G001483865:0.037629085,G001598255:0.0417366443)N7460:0.0499427087,(G001477625:0.0610212488,G001427705:0.0659886478)N7461:0.0165176597)N7070:0.0457062992,(G000333615:0.1322544934,((G000969605:0.0709343082,G000430725:0.0934049701)N7859:0.0148052284,(G000244995:0.0818004269,(G000284255:0.0841982862,(G001295905:0.0234006816,G001295865:0.0258243154)N8590:0.0633958932)N8248:0.0165069833)N7860:0.0201874013)N7462:0.0139378823)N7071:0.0105352667)N6648:0.0087655741)N6222:0.008152749)N5786:0.0155364923)N5357:0.0320482384,(((G000807215:0.0794760692,(G000828915:0.0296099737,G000828895:0.029073183)N6649:0.0704507252)N6223:0.0387442806,(G000496475:0.1591624889,(G000723405:0.0573403633,G001713375:0.0622653979)N6650:0.0351577411)N6224:0.0126940426)N5787:0.0208372814,(G000477435:0.22103902,(((G001262075:0.1366145814,G000422885:0.0720179567)N7072:0.03894516,(((G000381265:0.0741303481,G001421705:0.0932529053)N7863:0.0180372945,(((G000688255:0.0555468748,G900111115:0.0753709076)N8595:0.0257977978,((G001424265:0.037623414,G000176855:0.0452262156)N8892:0.0216746145,((G000193225:0.0586882077,G000015565:0.0668139673)N9156:0.0530508789,(G001428645:0.0381613792,(G001714725:0.0309002051,G000204195:0.0334701961)N9379:0.0132837038)N9157:0.0167091971)N8893:0.01995237)N8596:0.0106001364)N8251:0.0057709695,((G000410635:0.0850244582,((G001294445:0.0359555188,G000935165:0.0281306821)N9158:0.0405676363,(G000739375:0.056319554,(G000018665:0.0391263066,G000429845:0.0452324743)N9380:0.0163112415)N9159:0.017150959)N8894:0.0194339754)N8597:0.0292605304,((G001298675:0.0500826084,G000739995:0.0589418308)N8895:0.0164811257,(G000484635:0.1205624503,(G000282995:0.0877720281,(G000204645:0.0427081526,(G001310795:0.0436233588,G000022305:0.0070582198)N9566:0.0375490587)N9381:0.0118273469)N9160:0.0146775473)N8896:0.0081440739)N8598:0.0141857808)N8252:0.0149136154)N7864:0.0199046997)N7464:0.0151386678,(G001270065:0.0615150462,G001412575:0.0700645139)N7861:0.0652130289,(((G000211835:0.0954066037,G001432305:0.059942579)N8591:0.0310472899,(G001955715:0.0666837944,(G000013605:0.069082717,G001771035:0.2416860277)N9151:0.0217469384)N8887:0.0329885153,(G000013865:0.052290759,(G000688115:0.0578057061,G000015505:0.0646409509)N9152:0.0105070058)N8888:0.059284175700000004)N8249:0.0152087204,((G001044395:0.0639557329,(G000215705:0.0450134492,(G000426125:0.0562142694,G001424545:0.0472556225)N9153:0.0158918036)N8889:0.0192012712)N8593:0.0378288131,((G001422445:0.0463738218,G001422405:0.0333372961)N8890:0.0485408422,((G000745855:0.0514983916,G001476815:0.0621325424)N9154:0.0260929877,(G000620225:0.047966537,G000184745:0.0685797239)N9155:0.0218464779)N8891:0.0204640229)N8594:0.0200384275)N8250:0.0123121842)N7862:0.017695386100000002)N7073:0.0113322293)N6652:0.0079156662,G000374625:0.1578000117,G001005215:0.17939087199999998)N6225:0.0086238168)N5788:0.0084688443)N5358:0.0332540956)N4971:0.0418526706)N4605:0.0309364859)N4240:0.0219283169)N3874:0.0200270511)N3518:0.0129112844)N3169:0.0159940461)N2831:0.0343912528)N2515:0.0248265405,(G000376945:0.1596901587,((G000428465:0.1221184527,(G900115065:0.1337935069,((G000969645:0.1011982577,((G000428145:0.0340566321,G000430805:0.0290603303)N5330:0.0558017021,(G000620145:0.0632300223,G000429785:0.0513046237)N5331:0.0329822985)N4948:0.0278553531)N4585:0.017357715,((G001294205:0.0211066383,G001313065:0.1172580698)N4949:0.0842512807,(G000374805:0.0729387115,(G001808185:0.0774170138,G000711875:0.0721619618)N5332:0.0191389995)N4950:0.0110772671)N4586:0.0160203235)N4221:0.0238532578)N3859:0.0380324611)N3508:0.0238718666,(((G000420525:0.1136802677,(G000021025:0.0652051351,G000620105:0.0671618352)N4587:0.0387035352)N4222:0.0243829271,(G001619695:0.0989338226,(G000422925:0.1062264403,(G001418035:0.0753677321,(G000174355:0.0632923365,(G001037925:0.0426058755,G000335715:0.0417243499)N6201:0.061939775700000005,(G001515305:0.0587321038,(G000711885:0.0494983373,(G001020585:0.0211319808,(G000812585:0.0187722149,G000007705:0.027670631)N7448:0.0078605125)N7051:0.0309458033)N6626:0.0212906082)N6202:0.0396076058)N5333:0.0135019041)N4951:0.0142984684)N4588:0.0251065638)N4223:0.0195708455)N3860:0.01478175,((G000382305:0.0554196565,G001457815:0.037297794)N4224:0.0819231532,((G000600005:0.0888177955,G000745895:0.0835123038)N4589:0.0333661672,((G000158615:0.0731416376,G000226875:0.0445026608)N4952:0.0213641124,(((G000428785:0.0353276792,G000620925:0.0353054073)N5759:0.0545277812,(G000160435:0.0696981805,(G000190695:0.0625345061,(G001458475:0.0410020289,(G000163775:0.0469500287,G000745955:0.0444901638)N7052:0.0268884418)N6627:0.0149380168)N6203:0.0207195717)N5760:0.0206782348)N5334:0.0438661232,((G000227765:0.0553366985,(G001027865:0.0530526373,(G001308005:0.0375629761,G900086555:0.0396430715)N6628:0.0140265649)N6204:0.0086738896)N5761:0.0158443577,((G000194925:0.0558678457,G000818035:0.037098262)N6205:0.0239329035,(G001592185:0.0511575633,(G000186165:0.0286373014,G001063255:0.0311713464,(G000173895:0.021443161,(G000196295:0.0124859246,(G000006845:0.0108194504,G000008805:0.0091559487)N8240:0.0032002841)N7850:0.0109039178)N7449:0.029590760299999998)N6629:0.0171972796)N6206:0.0217272166)N5762:0.0147478888)N5335:0.0170291315)N4953:0.0220117918)N4590:0.0399941282)N4225:0.0360492112)N3861:0.1036815611)N3509:0.0338521675)N3163:0.019645622)N2828:0.0577584213,((G000012745:0.0406070114,(G000376425:0.0418027243,G000373385:0.0440604625)N3510:0.0119063909)N3164:0.1377309073,(((G000981505:0.1347795734,(G001044335:0.1886496059,(G001438385:0.0201631619,G000168995:0.0332264418)N4591:0.103402107)N4226:0.0636923514)N3862:0.0888512028,((G000023745:0.0639304667,(G000617925:0.0597653046,G000013705:0.0389606624)N4592:0.0572876761)N4227:0.0323496831,(G000953015:0.079197784,((G000093025:0.0683788585,G000023705:0.0465895345)N4954:0.0294479587,(G000384375:0.0567197996,((G000384355:0.015161746,G001464125:0.0211234224)N5763:0.0432787558,(G001424665:0.0278725618,(G000378225:0.0388898218,G000515275:0.0219356437)N6207:0.0104494758)N5764:0.0591760122)N5336:0.0171550741)N4955:0.0175891804)N4593:0.0264526503)N4228:0.0116023588)N3863:0.0346803248)N3511:0.0713256341,(((G000746095:0.0793759707,(G000025705:0.0496895607,(G001830535:0.0979482397,G001872865:0.109177986)N4956:0.0545163077)N4594:0.0283742495)N4229:0.0170372288,(G001801235:0.1806766346,(G001802335:0.092415671,(G000145255:0.0178745654,(G001802355:0.0341071058,G001806235:0.1360094875)N5337:0.0160659494)N4957:0.0292362169)N4595:0.0303736434)N4230:0.0264794383)N3864:0.0761120276,(G000297055:0.1214990072,(((G000832065:0.0351157658,G000355765:0.0244280048)N4958:0.0360432315,((G000196355:0.0689002208,G900113575:0.0647271285)N5338:0.0124363725,(G900109785:0.0518225835,(G000619905:0.0134417432,G900103145:0.0200740307)N5765:0.0404482042)N5339:0.011691327)N4959:0.0112269018)N4596:0.0442683016,(((G000014765:0.04033958,G000009145:0.0426308696)N5340:0.0712564247,((G900100485:0.0104490005,G900107335:0.0126023955)N5766:0.0287196694,(G900107265:0.0295911963,(G900114745:0.0115240654,(G900113925:0.0131572619,(G900106545:0.0078657807,G001007935:0.0095264034)N7054:0.0027829516)N6630:0.0120130587)N6208:0.0254664397)N5767:0.0145174089)N5341:0.046399112)N4960:0.0308512104,(G900143275:0.0823182793,((G900114305:0.0480601638,(G900111165:0.0408054882,(G900111605:0.0091771417,G900110145:0.0125381108)N6631:0.0226822807)N6209:0.0308896512)N5768:0.0491523376,((G000219585:0.0205679298,G001464045:0.0496400099)N6210:0.0194002419,(G000175095:0.0124254388,(G900111055:0.0026198989,(G900105875:0.0018989542,G001455205:0.0002998483)N7055:0.0072774893)N6632:0.0132509367)N6211:0.0395164239)N5769:0.0346571172)N5342:0.0193903417)N4961:0.0283398257)N4597:0.0291173087)N4231:0.0860664115)N3865:0.015232581)N3512:0.0163526526)N3165:0.0152528422)N2829:0.042479792)N2203:0.0228998522)N1911:0.0224709678)N1640:0.0438325247,((G001697225:0.2418562839,((G001705075:0.2254017676,(G001785035:0.1868578586,G001643475:0.2160386089)N2832:0.0355173092)N2516:0.0312708247,(G001543005:0.2296051757,(G000376165:0.3594194156,(G001576965:0.2189667957,(G001629435:0.1484722141,(G001629355:0.0753783423,(G001629475:0.1248975058,G001629315:0.1349959709,G001629515:0.1067213071,(G001629415:0.0502294965,(G001629495:0.0483559539,(G001629445:0.0355331939,G001629395:0.0339508785)N6226:0.0111387693)N5789:0.0018751016)N5359:0.0287541827)N4241:0.0062392599)N3875:0.0104298329)N3519:0.0490721467)N3170:0.1215603021)N2833:0.0493951677)N2517:0.0741165782)N2204:0.0257809525)N1912:0.0212933484,(((G001888055:0.1860082892,((G000015345:0.161113285,G001889065:0.1175622382)N3171:0.0457516096,(G000160655:0.0505310686,G000239355:0.061939075)N3172:0.1176486018)N2834:0.0376580845)N2518:0.1598342309,(G000510805:0.1639162013,(G002006795:0.0622870428,(G000375345:0.0149756658,(G001632485:0.01162067,(G001634425:0.0099586325,G000334955:0.0047647821)N3876:0.0015620371)N3520:0.006676709)N3173:0.0449595966)N2835:0.1286373015)N2519:0.1497635077)N2205:0.080355929,((G001437675:0.0143260162,(G001438485:0.0134157855,(G001439285:0.0182996116,(G001438425:0.0001486994,(G001438585:0.0220488489,(G001438495:2.5846e-06,G001439525:2.5846e-06)N4607:0.0042247185)N4242:0.0053603108)N3877:2.979e-06)N3521:0.0040849425)N3174:0.0071332589)N2836:0.1710530065,((G000385115:0.1217893188,G000252525:0.0632999347)N3175:0.0675947708,((G000384935:0.0107836385,G000383375:0.0467343058)N3522:0.0717214915,(G000385035:0.1103087087,(G000384955:0.036619849,G000385055:0.0126088709)N3878:0.0420246737)N3523:0.0244670342)N3176:0.0420386955)N2837:0.1143236831)N2520:0.4147221405,((((G001629325:0.0257781765,G001629365:0.0284647676)N3879:0.4937507715,(G001677435:0.1951414967,G001579945:0.1916845953)N3880:0.1224849397,(G001469965:0.1198892821,G000024765:0.1042180799)N3881:0.1660388665,(((G000215955:0.0954158489,G000732535:0.0964356507)N4608:0.1518369423,(G000733765:0.2007042753,(G000711245:0.1722119588,((G000711955:0.1221944992,G000420645:0.1047381735)N5790:0.0464593965,(G000271305:0.1384890793,(G900113085:0.1087105773,(G000474945:0.0437610252,G000426685:0.0528305218)N6653:0.0568832264)N6227:0.0318769805)N5791:0.0195321176)N5360:0.034984939)N4973:0.027695949)N4609:0.0607394528)N4243:0.0552438169,(G002000055:0.2850884482,(G001187785:0.253074537,(((G000378125:0.1227773835,G900115085:0.1142389938)N5792:0.0307823269,(G000953855:0.1098977322,(G000761445:0.1005561679,((G000964085:0.040308912,(G000800155:0.0233489773,G001887595:0.0333346995)N7465:0.0151863045)N7074:0.0737461266,(G000242255:0.1440561108,(G001182895:0.0837951933,(G001641285:0.0907571287,(G000620485:0.0594026824,G000632805:0.0503055722)N8599:0.0400380814,((G001428405:0.042573024,G000264335:0.0816939369)N8897:0.0125007185,(G000264315:0.0742164327,(G000230695:0.029535739,G001617355:0.0245381359)N9161:0.044385745)N8898:0.0323277535)N8600:0.0288544402)N7865:0.0187983084)N7466:0.0152723881)N7075:0.013284536)N6654:0.036736504)N6228:0.0260531027)N5793:0.0282862577)N5361:0.0425814558,(G900101825:0.129389009,((G000429065:0.1385727429,(G000420545:0.0817123386,(G000426365:0.075179701,(G000747155:0.0589355038,(G000743535:0.0454140925,G000747075:0.0397793423)N7866:0.0287928877)N7467:0.0231508049)N7076:0.0390225629)N6655:0.0268088591)N6229:0.0210798021,(((G000423885:0.1178663096,(G000422305:0.1177580493,(G000472505:0.0876358837,((G001306995:0.0402403428,G001014645:0.0338939118)N8601:0.0474155303,(G001482195:0.0596028428,G000559025:0.0405848341)N8602:0.0377136586)N8254:0.0209283569)N7867:0.0189533423)N7468:0.0203455204)N7077:0.0064731994,(G000770795:0.0846459215,((G000423325:0.0974783332,(G000768335:0.0574474014,(G000855665:0.065484125,G000768345:0.049370573)N8603:0.0479958282)N8255:0.0100502094)N7868:0.0281070599,(G000426005:0.0963897502,((G001427225:0.0630057313,G000768355:0.0686850018)N8604:0.0149519386,(G001429315:0.0428316953,(G001442515:0.0393653983,(G001442785:0.0261671835,G001442535:0.0301142274)N9162:0.0053243411)N8899:0.0264006895)N8605:0.0322347261)N8256:0.0157314438)N7869:0.0060877923)N7469:0.0166500727)N7078:0.0205699174)N6656:0.0152850966,((G001431405:0.0570083309,G001556105:0.0619554382)N7079:0.0243882681,((G000972865:0.0351052997,(G000513955:0.0264820288,G000185965:0.0485171448)N7870:0.018887646)N7470:0.0434363575,(G000233915:0.1073376373,(((G001431485:0.0238598745,G001431525:0.0206511327)N8606:0.0883461145,(G001700965:0.0476805994,(G001314305:0.0273602405,G001431505:0.0367278882)N9163:0.0233719948)N8900:0.0360947578,(G000661955:0.0316514665,(G001431535:0.0380445456,(G001499755:0.0096330384,G000072485:0.0159786106)N9382:0.0182435776)N9164:0.0139521546)N8901:0.0465075873)N8257:0.0190263698,((G001021935:0.0241392923,G000815185:0.0251589613)N8608:0.0465337901,(G001431645:0.0559271058,((G000576405:0.0207683407,G000006725:0.0261191783)N9165:0.0854399702,(G000401255:0.042499838,(G000007145:0.0152110606,(G000007385:0.0256452559,(G001705565:0.0294111531,G001908775:0.0229552246)N9732:0.0013315298)N9567:0.0032577656)N9383:0.0181966839)N9166:0.0271838125)N8902:0.0082873188)N8609:0.008432115)N8258:0.0129195072)N7871:0.0220551318)N7471:0.0143362483)N7080:0.015440081)N6657:0.0347628321)N6230:0.0551950008)N5794:0.0265810019)N5362:0.0328561832)N4974:0.0764680537)N4610:0.025586521)N4244:0.0690097871)N3882:0.017254404)N3177:0.0186667425,(G000583135:0.3336767867,(((G001051235:0.0887971854,G000531125:0.070857124)N4245:0.1425739432,((G900112605:0.2189672162,(G001614315:0.2060043766,((G000153205:0.1660698145,(G000374645:0.1340277142,(G000319575:0.0813907491,(G000485905:0.0444070451,G001715285:0.2346485641)N7081:0.0385751807)N6658:0.0973322554)N6232:0.0259706291)N5796:0.0321732708,G900110585:0.1589977352,(G000014785:0.1015387781,G000015585:0.1721895503)N6231:0.0632855691)N5363:0.0358858181)N4975:0.0195551566)N4611:0.0359406739,((G001730015:0.2620484228,G000155715:0.2018601064)N4976:0.0404806752,((G000419525:0.1811492041,((G000371925:0.1042936912,G000380185:0.0950725831)N6233:0.0318268524,(G000260135:0.0516255352,(G000621325:0.0370653292,G900107695:0.0368641738)N6659:0.0229059624)N6234:0.0599100069)N5797:0.0417246652)N5364:0.0748741715,(G000754095:0.1490837719,((G000227725:0.1457622811,((G000378965:0.0561283536,G000021985:0.0492652068)N7082:0.0490062795,(G900156225:0.1059445845,(G000633935:0.0600239711,G000225005:0.0573407276)N7472:0.0259085805)N7083:0.0319625775)N6660:0.0155696855)N6235:0.02136458,((G000227685:0.0216780878,G000321415:0.0179479863)N6661:0.0767787732,((G000377885:0.0171531402,G000377785:0.0271977482)N7084:0.0456329389,(G000385215:0.0297286889,(G000381825:0.0285300986,(G000745395:0.0275786317,G001020955:0.0219586414)N7872:0.0060633069)N7473:0.014845663)N7085:0.0293834519)N6662:0.0593556851)N6236:0.078913558)N5798:0.04079105)N5365:0.0222298789)N4977:0.0160909279)N4612:0.0143022434)N4246:0.0091305595)N3883:0.0080656077,(((((G001305575:0.0379838093,G000245015:0.0295128363)N5366:0.1024720062,(G000828835:0.1000064775,(G001723675:0.1295789717,(G000170715:0.1071950445,G001640045:0.1597663169)N6237:0.0228552674)N5799:0.0284276942)N5367:0.0462814148)N4978:0.0719325975,((G001801825:0.1899432031,(G001802535:0.0903614175,G001801945:0.0762856514)N5800:0.1104453215)N5368:0.0587622047,(G001643635:0.2166918795,(G001801725:0.0592031216,(G001802575:0.0520799664,G001801885:0.0217018571)N6238:0.005718304)N5801:0.1164093707)N5369:0.0326858378)N4979:0.0809875745)N4613:0.0322498065,(((G001303045:0.217251012,G001303065:0.1936680048)N5370:0.0646889042,(G001447805:0.1491857901,(G900102855:0.1281728433,G002020875:0.1345136987)N5802:0.032047619)N5371:0.0192604997)N4980:0.0300400379,((G000024725:0.0506889963,(G000012805:0.0199115484,G000143085:0.0210721097)N5803:0.048199846)N5372:0.1187106863,((G000214595:0.0546896674,(G000767155:0.0064775072,G000156355:0.0053588685)N6239:0.0554733145)N5804:0.0306702369,(G000349205:0.0629495383,(G000260965:0.0932669022,(G001720165:0.0293583005,G000260985:0.0290656661)N6663:0.040126341)N6240:0.0118833213)N5805:0.01833729)N5373:0.1295186747)N4981:0.0312101844)N4614:0.0219051)N4247:0.010020188,(((G000384415:0.0404885216,G001566825:0.1008452724)N4982:0.1811290788,(((G000421465:0.1029816563,G001566965:0.0758234388)N5806:0.0966353037,(G001312345:0.1909035508,(G000934725:0.1301092328,(G000008325:0.1140123949,G000427385:0.1062716499)N6664:0.0188904854)N6241:0.0264064832)N5807:0.0344869614)N5374:0.0138518037,(G001901525:0.1596113687,(G900094635:0.2380290183,((G000733935:0.093044491,(G000214665:0.053361965,(G000785705:0.0369260324,G001312005:0.0764000413)N7474:0.0379476943)N7086:0.0492577271)N6665:0.0275006074,((G000968535:0.0146892563,G000341735:0.0091254886)N7087:0.0893071863,((G000190755:0.086691424,(G000427625:0.0363744169,G000383855:0.0348430643)N7873:0.04444637)N7475:0.0143330912,((G000496735:0.0885028364,(G000384075:0.0598521345,G000963695:0.1221125266)N8259:0.0314064024)N7874:0.0153581022,(G000372865:0.0656452515,(G000527095:0.0412590388,G000733855:0.048301019)N8260:0.0367557677)N7875:0.0263180245)N7476:0.0215237722)N7088:0.0284671772)N6666:0.0114122078)N6242:0.0194252457)N5808:0.0228728002)N5375:0.0565484869)N4983:0.029263537)N4615:0.044542927,(((G001276605:0.1576269142,(G001276625:0.2536289216,(G001044195:0.0042663938,G001276615:0.0512851543)N6243:0.0667974779)N5809:0.0596163817)N5376:0.1169336805,(G900092645:0.1493593036,((G000228725:0.1212709381,(G001469165:0.0881290956,G000495615:0.0969032983)N6667:0.0318176264)N6244:0.0309497874,(G000327045:0.1102753868,(G000379525:0.1019653226,(G000224005:0.0918150883,(G000223985:0.0794763414,(G000227745:0.0571105678,(G000025485:0.0595485346,(G000224065:0.0494330501,G000585215:0.0354742558)N8610:0.0343829279)N8261:0.0174015949)N7876:0.0173315824)N7477:0.0138401343)N7089:0.0222829291)N6668:0.0360009805)N6245:0.0137792129)N5810:0.02401465)N5377:0.0303475902)N4984:0.0206950622,(((G002020805:0.1341438121,(G001007875:0.0424984493,G000428045:0.0409071766)N6246:0.0739608882)N5811:0.0431861132,((G000168735:0.1441494447,G001443675:0.0136189099)N6247:0.0943252528,(G001709035:0.0217022983,(G001708985:0.0028895916,(G001708975:0.0001780059,(G001708965:0.0001362216,G001708955:0.0033552373)N7478:4.29318e-05)N7090:0.0034275063)N6669:0.0147151019)N6248:0.101757706)N5812:0.0452363303)N5378:0.0164609204,((G000801295:0.0964603686,G000828615:0.1342947016)N5813:0.0273024805,(G002020385:0.0412176756,((G002021315:0.012043809,(G002020915:0.0004855048,((G002021195:0.0056981326,(G002020935:2.5846e-06,G002021255:5.1908e-06,G002021115:4.8990100000000004e-05)N8262:0.0010891817)N7877:0.0279382728,(G002021265
[truncated: 52,045 more chars]
