# Supplementary material for: Phylogenomics of 10,575 genomes reveals evolutionary proximity between domains Bacteria and Archaea
Source: Nat Commun. 2019 Dec 2;10:5477. doi: 10.1038/s41467-019-13443-4 (PMC6889312; doi:10.1038/s41467-019-13443-4)
Supplement: Supplementary file 6 — Source Data [file 41467_2019_13443_MOESM6_ESM.zip › Source Data/File11.nex]

#NEXUS
BEGIN TREES;
  TREE marker = ((G001602685:0.255751,(G001603205:0.238971,((G001940645:0.112077,G001940725:0.135787):0.109268,((G001602695:0.29983,(G001273495:0.296022,G001940655:0.210645):0.017877):0.011912,((((G001563885:0.201759,G001564135:0.173241):0.016031,((G001564175:0.266164,(G001563955:0.245589,G001564205:0.233793):0.017184):0.019111,(G000415945:0.229125,(G000416085:0.117996,((G000416045:0.199718,G000496235:0.091362):0.02912,(((G000416025:0.040221,G000496215:0.071928):0.046371,(G000474235:0.083112,G000496195:0.083555):0.00764):0.004939,(G000416005:0.086403,(G000415985:0.047209,(G000415965:0.063707,(G000237865:0.009953,G000009185:0.016714):0.024034):0.010181):0.013199):0.012819):0.015601):0.004739):0.006999):0.021908):0.004187):0.01065,((G000470655:0.033031,G000023945:0.023491):0.084278,((((G000376445:0.055033,G001469955:0.06948):0.002949,(G000306765:0.058128,(G001469865:0.045849,(G000172995:0.045377,((G000336755:0.03194,((G000337095:0.027599,G900100875:0.037442):0.002982,(G000337815:0.027892,G000025685:0.01719):0.012839):0.005495):0.008491,(G000337455:0.044366,(G000223905:0.02488,(G000337755:0.025831,(G000337275:0.019169,G000337775:0.013618):0.002749):0.001814):0.016183):0.009738):0.001806):0.004163):0.007604):0.007539):0.004833,(G000328685:0.046951,((G000337675:0.035719,G000025325:0.035428):0.005382,(G000383975:0.041942,(G000217715:0.042201,(G000337695:0.05416,((G000336655:0.036615,G000025625:0.047723):0.001464,((G000337575:0.028039,G000455345:0.026354):0.016093,(G000337555:0.038904,((G000517625:0.024697,G000784335:0.025724):0.009036,(G000230735:0.030671,(G000455365:0.03891,G000731985:0.028887):0.002961):0.005129):0.004039):0.005587):0.005637):0.003369):0.00242):0.005649):0.001294):0.004628):0.01707):0.006282,((G000403645:0.089921,(G000755225:0.065495,(G900109065:0.066923,((G000337195:0.054541,G000283335:0.037829):0.010018,((G000023965:0.047168,G900110215:0.045949):0.008001,((G000337215:0.034487,G000337735:0.039587):0.013068,(G000337475:0.035442,G000337715:0.033945):0.010253):0.007311):0.002263):0.005304):0.005892):0.009455):0.000647,(G001563795:0.108882,((G001305655:0.087633,G001767315:0.081198):0.025521,(((G000337895:0.062844,G000230715:0.048268):0.020707,(G000691505:0.121607,G001564285:0.124007):0.00574):0.007212,(((G000427685:0.058587,G000739575:0.059781):0.011574,(G000591055:0.072223,G001488575:0.071236):0.010872):0.00311,(((G001282785:0.066255,G000069025:0.094762):0.007587,(G000026045:0.067628,G900100385:0.057895):0.00984):0.00465,(((G000337035:0.045353,G000739595:0.050083):0.006983,((G000336875:0.06278,G000746205:0.062761):0.010526,(G000337415:0.06432,((G000337355:0.0381,G000496175:0.056728):0.002844,(G000022205:0.042517,(G000336995:0.041141,G000337375:0.032135):0.004547):0.00436):0.011432):0.004733):0.002745):0.01313,(G001462205:0.060118,(((G000710615:0.045188,G900103505:0.051046):0.007302,((G000337515:0.047961,G000739555:0.054603):0.01278,(G000230955:0.058638,G000224475:0.061534):0.005084):0.005409):0.002548,((G000196895:0.04892,(G000495475:0.039896,G900129775:0.045211):0.00945):0.008757,((G000334895:0.040852,G000447865:0.053165):0.010106,(G000336675:0.046934,(G000755245:0.046264,((G000336695:0.044821,G000336715:0.024145):0.016664,(G000336915:0.029666,G000336935:0.03871):0.011866):0.003617):0.001063):0.006627):0.00603):0.001857):0.005224):0.005463):0.003225):0.003643):0.003965):0.00231):0.006314):0.002888):0.004485):0.013395):0.016693):0.039119,((((G000308215:0.060932,(G001421185:0.043131,G001512965:0.076684):0.034312):0.028588,((G000404225:0.079392,(G000800805:0.112887,G001421175:0.126696):0.009217):0.016441,((G000350305:0.064321,G001563305:0.100679):0.014014,(G001560915:0.074497,(G001481295:0.075173,(G000300255:0.026866,G000437835:0.025217):0.035387):0.024484):0.003147):0.022013):0.054803):0.050361,((((G900114835:0.052894,(G000504205:0.030934,G900100715:0.030469):0.023208):0.013366,((G000013725:0.048684,(G000970325:0.0468,(G000765475:0.037969,G900111645:0.050403):0.003934):0.003503):0.039454,(((G000306725:0.049907,G001577565:0.052316):0.007844,(G000328665:0.045798,G001896725:0.053301):0.015254):0.014099,((G000217995:0.076126,G000196655:0.064719):0.019359,(G001683555:0.074224,((G001577555:0.028525,G001726015:0.030881):0.022238,((G000025865:0.02748,G001888095:0.031344):0.009574,(G001889405:0.002279,G900106905:0.007671):0.031):0.011475):0.01201):0.026793):0.010974):0.003435):0.006194):0.034094,(G001714685:0.074587,((G000970305:0.041223,((G000969905:0.020861,G000969945:0.013038):0.016854,((G000969985:0.015247,G000195895:0.010284):0.017197,((G000970065:0.014641,G001027005:0.019114):0.00674,(G001316305:0.02358,(G000970025:0.00664,G001729375:0.010454):0.014189):0.004518):0.003387):0.004025):0.009314):0.006676,(((G000007345:0.039192,(G000970145:0.014044,(G000970085:0.011138,G000970125:0.006178):0.007323):0.021343):0.013077,(G001304615:0.032123,(G001512365:0.037199,(G000969925:0.013128,(G000969885:0.006966,G001402855:0.006427):0.004561):0.009355):0.007082):0.03103):0.003493,(G000970285:0.04537,((G000970265:0.055767,(G000969965:0.007035,G000970005:0.010432):0.029517):0.006451,(G000970045:0.061881,(G000979455:0.039135,(G000970185:0.014947,((G000978935:0.004109,((G000978945:0.001949,G000979515:0.002556):0.004614,(G000979555:0.003812,(G000979125:0.004335,G000979575:0.004633):0.000632):0.000966):0.000884):0.007137,((G000978955:0.011219,(G000341715:0.023903,((G000979675:0.005917,G000979825:0.007536):0.004048,(G000970245:0.008155,(G000970205:0.007495,G000979815:0.010363):0.000734):0.000379):0.001836):0.000401):0.001784,(((G000970165:0.008783,G000979185:0.008994):0.000553,(G000979015:0.006035,G000979995:0.007358):0.003862):0.003322,((G000979105:0.006185,(G000979845:0.001675,G000979855:0.002809):0.002753):0.006146,((G000979095:0.00569,G000979895:0.007763):0.004307,(G000979745:0.005055,G000979755:0.003795):0.002295):0.001586):0.002412):0.001805):0.000917):0.006475):0.011955):0.012901):0.009876):0.004933):0.002643):0.005865):0.008587):0.022046):0.036727,((G000685155:0.085302,G001317315:0.089698):0.05946,((G001723835:0.172309,((G001723845:0.151058,G001723855:0.17681):0.009742,(G001742785:0.18692,G001873845:0.168109):0.033282):0.031167):0.045698,((((G000204415:0.039175,G001603225:0.072453):0.028008,(G000014945:0.098771,((G000235565:0.07587,G001602645:0.041203):0.006591,(G001508615:0.032504,G001509375:0.023052):0.038205):0.00897):0.027283):0.057682,(((G000327485:0.084709,G000017625:0.083432):0.013743,(G000013445:0.078285,(G000021965:0.081944,(G000275865:0.059176,G001571385:0.051935):0.025379):0.013613):0.006788):0.005137,((G000243255:0.090967,((G001315945:0.131381,(G000784355:0.041011,G000147875:0.034106):0.045458):0.017765,(G000711215:0.130187,(G001940805:0.10209,(G000430905:0.055567,G000015765:0.053808):0.040225):0.015972):0.03437):0.001981):0.007642,((G001508455:0.133757,(G001412355:0.088735,G000235685:0.08801):0.016035):0.007695,((G001508665:0.110388,G001509255:0.146022):0.022026,(G001315965:0.129806,((G001512385:0.035218,G001571405:0.032415):0.034515,(G001896715:0.065929,((G000691865:0.036854,(G000015825:0.019191,G001017125:0.019644):0.019919):0.021268,((G000304355:0.026305,G900079125:0.031666):0.017407,(G001512375:0.028204,G900025055:0.016131):0.026716):0.015014):0.004597):0.005796):0.010588):0.006941):0.014535):0.008843):0.002068):0.027309):0.008693,((G000063445:0.050771,(G000251105:0.060685,G000011005:0.050426):0.016929):0.082547,((G002011125:0.148351,(((G001766815:0.10484,G001766825:0.116212):0.049543,(G001914405:0.139153,(G002010075:0.160051,(G001507975:0.043176,(G000711905:0.018246,G001508185:0.022217):0.014379):0.094969):0.023324):0.015654):0.017409,(G002010125:0.234038,(G002011215:0.088028,((G000025505:0.082651,G002011235:0.084837):0.011554,((G000025285:0.112614,(G000194625:0.075295,G002010045:0.077767):0.003569):0.021518,((G000385565:0.078314,(G002010295:0.066108,(G000789255:0.060414,G001006045:0.057535):0.009436):0.006432):0.011492,((G002010215:0.096864,(G002011315:0.083661,(G002010155:0.037382,G002010195:0.049104):0.031071):0.021949):0.000646,(G002010285:0.075175,((G000734035:0.008184,G000008665:0.007859):0.022626,(G001508745:0.023029,G001508815:0.033468):0.02934):0.031593):0.013717):0.003441):0.012058):0.004451):0.01343):0.029212):0.008874):0.015843):0.003877,((((G000007185:0.163049,G000166095:0.131395):0.046164,(G002010305:0.130521,(G002011155:0.027047,G002011165:0.026208):0.121606):0.027658):0.010886,((G000017165:0.064949,(G000017225:0.048673,(G000220645:0.02769,G000018485:0.035468):0.009176):0.029145):0.021586,(G000006175:0.110127,(((G000179575:0.068517,G000017185:0.072787):0.007101,(G000376965:0.023798,G002009965:0.037655):0.04188):0.014403,((G000092305:0.073741,(G000363885:0.020209,G000371805:0.015086):0.039667):0.018979,((G000739065:0.056561,(G000214415:0.03972,G000243455:0.028077):0.029462):0.005269,(G000024625:0.048153,(G000091665:0.052865,(G000023985:0.04178,G000025525:0.033802):0.009656):0.007807):0.017616):0.004039):0.022144):0.006507):0.017168):0.056712):0.013679,((((G000012545:0.01188,G001729395:0.017022):0.086679,(G000513315:0.079016,(G000404165:0.029153,G000621965:0.041117):0.038716):0.010653):0.016127,(G000024185:0.070256,((G001477655:0.056132,(G001548675:0.038863,G001639275:0.052974):0.00486):0.008522,((G000190155:0.027404,(G000190095:0.005577,G000190135:0.005176):0.010332):0.018127,(G000824705:0.020947,(G000016525:0.008045,G000437055:0.008171):0.011051):0.017995):0.030631):0.018303):0.009016):0.030659,((G000745485:0.024534,G001729285:0.02401):0.04977,(((G001507955:0.083715,G900095815:0.061446):0.007881,(G000145295:0.043073,(G000828575:0.022902,G000008645:0.020341):0.020158):0.021575):0.0315,(G000214725:0.066154,((G000191585:0.054916,G000744455:0.058384):0.007375,(G000309865:0.068297,(G000499765:0.047669,(G000302455:0.035768,(G001316325:0.038994,(G001509005:0.032846,(G001458655:0.021527,(G000762265:0.018424,G000953115:0.018613):0.004651):0.008758):0.00394):0.011607):0.007487):0.007257):0.013851):0.003176):0.010251):0.013849):0.016857):0.031597):0.018688):0.006644):0.005225):0.006924):0.017848):0.004122):0.007066):0.01689,(((G000211475:0.078693,(G000263735:0.054107,(G900012635:0.053512,(G000007305:0.00305,G000275605:0.007207):0.044786):0.014518):0.006263):0.033716,((G000009965:0.085484,((G000018365:0.095422,G001647085:0.083926):0.028151,(G000022365:0.052064,G000151205:0.070276):0.038231):0.011487):0.00948,((G000517445:0.098112,G002009975:0.074301):0.015716,((G000430485:0.067579,(G000246985:0.041928,G001484685:0.050379):0.029569):0.021809,((G001508065:0.050926,G001508175:0.078804):0.049598,(((G000195935:0.068856,G000011105:0.102267):0.008284,(G000151105:0.045715,G001433455:0.031633):0.052071):0.021509,(G001507935:0.113095,(G001317345:0.083459,((G000725425:0.054679,G000966265:0.05461):0.024652,(((G000221185:0.068667,G000022545:0.062014):0.017378,(G000265525:0.051386,(G001418715:0.012262,G900109425:0.010994):0.028661):0.033362):0.01095,((G001484195:0.063075,(G001592435:0.06898,(G000215995:0.070673,G001577775:0.068055):0.017154):0.005105):0.001487,(G000816105:0.076004,(G000585495:0.069735,(G000258515:0.071268,G000769655:0.056509):0.002945):0.003023):0.010631):0.003902):0.005148):0.006243):0.009729):0.015627):0.002362):0.002607):0.005591):0.004539):0.013938):0.117577,(((G001871415:0.22453,(G000830295:0.251597,((G000402355:0.204747,G000830275:0.201704):0.035197,(G001871475:0.218616,G001871535:0.228589):0.013072):0.016681):0.013711):0.074432,(((G001577155:0.248838,(G001774245:0.204093,(G001775965:0.196087,G001776015:0.178913):0.084902):0.006758):0.038353,((G001563325:0.126885,(G001563335:0.076202,G001940705:0.097711):0.061976):0.068987,(G001940755:0.267791,((G001595885:0.263699,(G001595875:0.183495,G001595945:0.164572):0.028525):0.014859,(G002011395:0.192022,(G000327505:0.053962,G000025665:0.062705):0.07937):0.047225):0.01678):0.008359):0.013335):0.021189,((G000246735:0.129303,(G001628435:0.15357,(G001629205:0.133034,((G001628475:0.065619,G001629165:0.08628):0.057542,(G001629155:0.112298,(G001628485:0.069136,(G001629295:0.083018,((G001629235:0.067711,G001629245:0.059949):0.022951,(G001629185:0.064602,(G001628455:0.057707,G001629255:0.065581):0.013627):0.002612):0.013603):0.007146):0.00676):0.047271):0.006606):0.013669):0.037791):0.089281,(((G000447225:0.10964,G000965745:0.091273):0.004398,(((G000195915:0.067346,G000011185:0.052446):0.048959,(G001856825:0.122245,(G000496135:0.097348,(G001856845:0.054705,G900090055:0.038559):0.036954):0.011701):0.007525):0.021972,(G000152265:0.07882,(G000008265:0.062232,(G001316225:0.042279,((G000949015:0.009023,G001402945:0.007019):0.001069,(G001399695:0.003976,G001402935:0.001372):0.004228):0.023023):0.049498):0.010364):0.025457):0.004532):0.067004,(((G001800735:0.109004,(G001800675:0.09199,G001800815:0.06309):0.020717):0.079719,(G001800825:0.111197,(G001800755:0.193041,(G001800745:0.18465,G001800795:0.16535):0.009555):0.015528):0.037516):0.025844,(((G001920655:0.213232,(G001918315:0.142418,(G001915065:0.093619,G001920575:0.115531):0.020366):0.057527):0.034312,(G001919285:0.207567,(G001918765:0.148508,(G001918745:0.021804,G001919175:0.035158):0.099233):0.030737):0.028948):0.033368,(G001768965:0.240448,((G001875345:0.156254,G001875425:0.187305):0.069366,(G000402095:0.186759,(G000399825:0.16055,(G000405885:0.113164,(G000398765:0.067233,(G000380705:0.008204,G000494205:0.010663):0.027707):0.029896):0.019437):0.022218):0.090414):0.006206):0.014599):0.031183):0.007601):0.009637):0.009662):0.014583):0.000709,(((G001587595:0.032043,(G001587605:0.023359,G001587635:0.021585):0.006751):0.085584,(G001587675:0.099617,(G001587715:0.084905,(G001587695:0.026287,(G001587575:0.024389,G001587655:0.016787):0.013379):0.071874):0.013584):0.010124):0.114799,(G000375685:0.300407,(((G001917965:0.236632,G001920395:0.260374):0.011008,(((G000802205:0.05022,G001870125:0.06478):0.032186,(G001918455:0.121538,(G000303155:0.050793,(G000698785:0.045228,G000730285:0.040631):0.004501):0.023173):0.016661):0.03431,((G000399765:0.105548,(G000402075:0.098373,G000484935:0.150147):0.030532):0.032712,((G000484975:0.191959,((G000722915:0.157935,G001510295:0.204028):0.007661,((G001627095:0.115843,(G001627075:0.089883,(G001627015:0.061671,G001627235:0.040739):0.019183):0.013261):0.035141,(G000812185:0.086622,((G000200715:0.080291,G001510275:0.087307):0.005916,((G001443365:0.069562,G001541925:0.05751):0.012636,(G001438895:0.107093,(G001437625:0.048612,G001510225:0.087482):0.009602):0.023936):0.002568):0.011734):0.00178):0.018756):0.008194):0.017289,((G001917505:0.137254,(G001917995:0.089408,G001918475:0.08219):0.015353):0.061163,((G000746745:0.062562,(G000724145:0.095966,G000746765:0.105184):0.012539):0.025977,(((G000204585:0.038384,G000241145:0.033411):0.022961,((G000220175:0.049846,G000723185:0.050683):0.004594,(G000685395:0.044163,G000955905:0.040048):0.007853):0.01797):0.007206,(G000242875:0.088834,((G000875775:0.069024,(G000956175:0.03084,G001674955:0.047694):0.014459):0.00144,(G000018465:0.040587,(G000299395:0.047169,(G000299365:0.013369,G000328945:0.008854):0.032845):0.010755):0.00749):0.01295):0.004926):0.013495):0.013495):0.00978):0.002746):0.024366):0.003259):0.050295,(((G001775955:0.2129,(G001830115:0.227163,(G002009985:0.035726,G002011035:0.045669):0.136364):0.021101):0.00552,(G001273385:0.206919,(G001399795:0.242687,((G001593865:0.189767,G001940665:0.158059):0.010348,(G001593925:0.121305,G001593935:0.091339):0.071952):0.007581):0.021402):0.014154):0.015508,(((G001515205:0.144499,G001515215:0.198043):0.057994,((G000405685:0.269356,((G000270325:0.157029,G000019605:0.183396):0.006597,(G002011075:0.156846,((G001316065:0.040353,(G000011125:0.021312,G000591035:0.021113):0.00808):0.107011,(G000317795:0.09901,(G000144915:0.057014,(G000495715:0.043599,(G000495695:0.040423,(G000495675:0.02705,G000495735:0.026642):0.006288):0.003628):0.027745):0.070689):0.031912):0.014263):0.024913):0.014652):0.020714,(G001399805:0.254336,(G000015145:0.185995,(G000258425:0.176812,(((G000015225:0.066169,G000993805:0.058831):0.01359,(G000446015:0.029314,G000813245:0.027025):0.038578):0.079111,((G000015945:0.082445,G000092465:0.086673):0.054891,(G000264495:0.115088,((G000513855:0.063977,(G000020905:0.036269,G000231015:0.029424):0.010872):0.045326,(G000092185:0.0991,(G000186365:0.027505,G001006085:0.043362):0.056551):0.012458):0.026939):0.011166):0.036265):0.019281):0.033115):0.031293):0.016383):0.006174):0.013633,((G001717015:0.201758,(G001717025:0.084342,(G001717005:0.043905,G001717035:0.031677):0.030548):0.085255):0.05201,(((((G001516655:0.070562,G001516665:0.121299):0.033873,(G000193375:0.085091,(G000253055:0.078452,G000960885:0.089087):0.010526):0.001539):0.021474,((G000019805:0.065854,(G001189275:0.057026,G000015205:0.044578):0.013304):0.022457,(G000234805:0.05516,((G000247545:0.034553,G000016385:0.033868):0.020345,(G000015805:0.033078,G000007225:0.042597):0.022249):0.00807):0.017414):0.025223):0.023049,((G001516585:0.129322,(G001516725:0.118436,(G000018305:0.0617,G001663375:0.057865):0.017194):0.028339):0.02687,((G001515905:0.152146,(G001516705:0.097438,G001516745:0.159872):0.005339):0.027219,(G001748385:0.09205,(G000190315:0.077159,((G001315985:0.086822,G001316025:0.091949):0.009826,((G001316125:0.050253,G001316145:0.064501):0.019808,(G000148385:0.052509,(G001316005:0.077967,(G001316285:0.046371,(G001316245:0.044737,G001316265:0.04366):0.008046):0.015305):0.005962):0.007531):0.003575):0.012553):0.012797):0.007602):0.019035):0.016744):0.031378,((G000145985:0.157503,((G000017945:0.06616,G001481685:0.066371):0.051166,(G000223395:0.089999,(G001412615:0.04565,G001462395:0.050941):0.027426):0.019978):0.046376):0.039498,((((G000565255:0.037322,G000961135:0.046889):0.026411,(G000389735:0.092563,(G000213215:0.058137,G000632495:0.066863):0.009282):0.004007):0.005082,((G001316045:0.058069,G001316085:0.05122):0.039887,(G000243315:0.056235,(G000204925:0.040594,(G001315825:0.04039,((G000016605:0.0,G000747605:0.0):-1e-06,(G001266735:-1e-06,(G001266715:-1e-06,(G001266695:-1e-06,(G001266655:0.0,G001266675:0.0):1e-06):1e-06):1e-06):1e-06):0.034476):0.001988):0.020311):0.018082):0.001459):0.01611,((((G000007005:0.0,G900079115:0.0):0.013313,(G000175555:0.018611,(G000024745:0.003746,(G000968435:2e-06,(G000968355:0.0,G000968395:0.0):-2e-06):0.001436):0.017063):0.001723):0.011786,(G000022485:0.020164,((G000022445:0.001259,G000245215:0.003949):0.008947,(((G000189575:0.008614,(G000189555:0.003254,G000364745:0.002009):0.007025):0.002091,(G000022385:0.003887,(G000024305:0.003179,(G000022465:0.004366,(G000022405:0.001598,G000245095:0.00361):0.000843):0.001982):0.001267):0.001742):0.00175,((G000245195:0.005144,G000245275:0.005273):0.002544,((G000245255:0.003323,(G000245115:0.001862,G000245155:0.003346):0.001859):0.001799,((G000022425:0.0,G000245135:0.0):-0.0,(G000245175:0.0,G000245235:0.0):0.0):0.003355):0.00132):0.00394):0.000259):0.011231):0.012798):0.028439,(G001719125:0.060691,(G000011205:0.042182,((G000340315:-0.0,(G000012285:0.0,G000338775:0.0):0.0):0.008483,((G001559965:0.003226,(G001560285:0.003738,(G001560795:-0.0,(G001560765:-0.0,(G001560715:-0.0,(G001560555:-0.0,(G001560515:-0.0,(G001560125:0.0,G001560275:0.0):0.0):0.0):0.0):0.0):0.0):0.001727):0.002194):0.005692,(G001560835:0.003379,((G001560315:0.003641,((G001559955:0.0,G001560355:0.0):0.003614,((G001481595:0.0,G001560065:0.0):-0.0,(G001560675:-0.0,(G001560645:-0.0,(G001560635:-0.0,(G001560605:-0.0,(G001560455:-0.0,(G001560435:-0.0,(G001560305:-0.0,(G001560165:0.0,G001560245:0.0):0.0):0.0):0.0):0.0):0.0):0.0):0.0):0.0):0.001851):0.001794):0.00139,(((G001560565:0.0,G001560725:0.0):-0.0,((G001560375:0.0,G001560525:0.0):0.0,((G001560035:0.0,G001560115:0.0):-0.0,(G001560755:0.0,(G001560135:0.0,G001560205:0.0):-0.0):0.0):0.0):0.0):0.001835,(G001560815:-0.0,(G001560685:-0.0,(G001560595:-0.0,(G001560485:-0.0,(G001560465:-0.0,(G001560405:-0.0,(G001560215:-0.0,(G001560195:-0.0,(G001560085:-0.0,(G001560045:-0.0,(G001559985:-0.0,(G001481635:0.0,G001559975:0.0):0.0):0.0):0.0):0.0):0.0):0.0):0.0):0.0):0.0):0.0):0.0):0.0036):0.001313):0.002004):0.002366):0.000936):0.044925):0.013245):0.01153):0.011194):0.061379):0.005923):0.017669):0.006005):0.00727):0.00834):0.002333):0.018651):0.018231):0.006383):0.0064):0.007787):0.009302):0.010633):0.02023):0.005632):0.0210365,((G002011535:0.260412,(G001796885:0.27437,((G001795045:0.266915,G001919845:0.298302):0.026523,(G001795155:0.25232,(G000404425:0.312408,G001796915:0.292531):0.032393):0.005839):0.011145):0.007273):0.006206,(((G001915055:0.16875,G001920235:0.159821):0.012224,(G001918255:0.310542,G001919995:0.193365):0.012283):0.045631,(G001311945:0.252778,((G001766895:0.192421,G001767615:0.260866):0.024449,((G001767595:0.26031,G001771035:0.267743):0.01533,((G001803255:0.246114,(G001825715:0.206531,(G001824685:0.24858,(G001304275:0.261082,(G001824645:0.235573,(G001824675:0.287047,G001828345:0.207024):0.016263):0.017161):0.010303):0.015874):0.011808):0.023914,((G001604445:0.254375,G001797195:0.250448):0.015348,(G000508745:0.277826,((G001724515:0.236448,(G001644275:0.275467,(G001510335:0.211358,(G001918235:0.131876,(G001920725:0.178819,(G001918845:0.188047,G001919305:0.149982):0.060571):0.036076):0.08976):0.008842):0.017674):0.004099,(((G001321835:0.216821,G001566825:0.284797):0.018094,((G001304075:0.228711,G000372285:0.214286):0.014441,(G000405145:0.255094,(G000493945:0.003319,G000380785:0.007062):0.057958):0.075615):0.012803):0.00414,(((G000987385:0.250596,(G000405945:0.243909,G001803615:0.167094):0.022085):0.010622,((G001802615:0.237108,(G900089545:0.269952,G900089575:0.20162):0.039008):0.009353,((((G001914775:0.207946,(G001919715:0.141879,G001920375:0.191454):0.019894):0.014965,((G001724505:0.259076,G001920795:0.226361):0.010809,((G001917495:0.251906,G001918595:0.249812):0.012178,(G001918395:0.2284,((G001919445:0.240973,G001920815:0.227112):0.018443,(G001918905:0.284516,(G001917455:0.189237,G001920155:0.282074):0.082771):0.012655):0.010126):0.006643):0.012308):0.008955):0.009789,((((G001805565:0.261473,G001805855:0.204044):0.031203,(G001828445:0.211326,(G001802215:0.236375,(G001919145:0.231353,(G001787865:0.259271,G001798395:0.264893):0.017267):0.010571):0.010702):0.015684):0.003471,(G001643615:0.257379,((G000405805:0.201425,G000375825:0.248747):0.005184,((G001577025:0.070665,(G001626675:0.105619,G001626845:0.171725):0.045112):0.025784,((G000402755:0.091783,G000402795:0.106416):0.133284,(G001576985:0.291815,((G001626655:0.12326,G001626695:0.23674):0.006528,(G001626685:0.083739,G001626755:0.152482):0.026197):0.042173):0.008519):0.009932):0.022289):0.017424):0.014345):0.009075,(G001920165:0.239977,((G001643535:0.198826,(G001799115:0.273634,(G001767115:0.224746,G001767145:0.296531):0.019493):0.007347):0.009294,(((G001643555:0.21238,G001914935:0.268456):0.020007,(G001797895:0.260136,G001798755:0.20167):0.023377):0.011143,(G001775245:0.24893,((G001797785:0.242714,(G001778315:0.261645,G001872105:0.286149):0.011391):0.01007,((G000478645:0.259563,G000403035:0.201976):0.056543,(G001276625:0.319218,(((G000383395:0.318032,(G001302765:0.307659,G001872865:0.303677):0.015507):0.014912,((G001509075:0.314701,G000383835:0.264247):0.01554,(G000376165:0.357059,(G001180145:0.235496,(G001180045:0.244848,G001180165:0.194614):0.0387):0.032742):0.023915):0.013825):0.008683,((G000402835:0.292883,G001871865:0.264809):0.021249,((G001604625:0.292694,G001917575:0.306512):0.019676,(G001801725:0.327501,(G001773465:0.30145,(G001302685:0.281459,(G001643585:0.288794,(G000372165:0.321363,G001303625:0.335642):0.028433):0.019478):0.014112):0.012471):0.006425):0.003699):0.007497):0.005252):0.004979):0.007558):0.007624):0.006397):0.004078):0.007067):0.002324):0.009177):0.005434,((G001914875:0.205001,G001919485:0.069999):0.09749,((G001302865:0.21417,(G001872985:0.222361,((G001770005:0.244451,G001831055:0.284961):0.021766,((G900112165:0.181673,((G000252705:0.150878,G000252745:0.189639):0.015859,((G000252665:0.056346,G000252685:0.104297):0.011198,(G000252725:0.06408,(G000252765:0.00708,((G000252785:0.004019,G000225365:0.003794):0.005654,(G000283555:0.012037,(G000709435:0.004039,(G000270205:0.002997,G000284435:0.000909):0.003735):0.001597):0.001111):0.002026):0.012083):0.008846):0.016695):0.105244):0.002949,((G001797255:0.073688,(G001795385:0.043899,G001797235:0.038778):0.025358):0.093235,(((G000434135:0.032732,G001917135:0.023062):0.05496,(G000432275:0.042999,(G000436195:0.019708,(G000980655:0.023309,G001917125:0.018014):0.004788):0.028066):0.013396):0.093295,(((G001801285:0.239776,G001801345:0.155385):0.019397,((G001801305:0.110192,G001801315:0.168497):0.049438,(G001801405:0.035854,G001801785:0.043644):0.106696):0.003688):0.021957,((G001778255:0.0079,(G001778165:0.017383,G001780275:0.007997):0.002099):0.209442,((G000435275:0.162069,((G000434195:0.095648,(G000433915:0.092673,(G000435175:0.026248,G001916175:0.023079):0.038365):0.005668):0.021014,(G000433755:0.116976,(G000433875:0.098723,((G000437335:0.085616,(G000438295:0.082943,(G000433255:0.072905,G000433475:0.070712):0.022172):0.014405):0.001582,(G000433455:0.07028,((G000432575:0.071508,G000438415:0.100367):0.001419,(G000434835:0.066425,G000436255:0.077905):0.008186):0.007938):0.007702):0.00881):0.049509):0.008746):0.046915):0.038687,((G000020565:0.073723,(G000304455:0.004966,G000689375:0.011427):0.125837):0.081757,((((G000989255:0.066741,G000989975:0.031704):0.037573,(G000989955:0.053012,(G001468925:0.086154,(G000992305:0.103128,G001468855:0.07869):0.003446):0.006488):0.01418):0.048949,(G001468885:0.19073,((G000991965:0.016392,(G000991385:0.014515,G000991575:0.009153):0.017488):0.089954,((G000513475:0.163223,(G000385635:0.102838,(G000996695:0.104414,G001772305:0.157655):0.034575):0.008151):0.024825,(G001468865:0.089376,((G000989195:0.085139,G000989525:0.068707):0.011003,((G000996275:0.075374,G001000065:0.097703):0.026818,(G001468845:0.080427,G001771315:0.080287):0.008697):0.003871):0.021102):0.018214):0.014998):0.023811):0.024322):0.077678,(G000008605:0.138173,((G000500045:0.018368,((G000568755:0.019215,(G000568775:0.00912,G001936255:0.012385):0.002291):0.0025,((G000500065:0.011741,(G000019685:0.003525,(G000568715:0.001927,(G000523535:0.0,G000019705:0.0):0.003508):0.001881):0.007047):0.003189,(((G000568675:0.0,G000568795:0.0):0.012428,(G001598195:0.003367,G001660005:0.007444):0.003847):0.002115,(G000445425:0.010003,(G000568735:0.004008,(G000012085:0.003144,(G000956315:0.0,G000012065:0.0):0.002474):0.001579):0.014555):0.003905):0.003755):0.003006):0.0035):0.014441,(G000502095:0.038827,((G000501275:0.024903,G000501675:0.013559):0.003228,(((G000500975:0.020124,G000501695:0.013209):0.001492,(G000501235:0.012399,G000501875:0.021887):0.009532):0.005926,(((G000501015:0.013743,G000501615:0.013729):0.002186,((G000501155:0.017816,G000501215:0.021073):0.002227,(G000501755:0.017296,G000501915:0.016224):0.003236):0.001831):0.000802,((G000501595:0.004009,G001922545:0.007041):0.004778,((G000691545:0.005555,(G000300045:0.002001,G000304735:0.003746):0.005808):0.01095,((G000501735:0.004445,(G000501895:0.004075,G000714705:0.007098):0.001111):0.001527,(G000181895:0.008683,(G000008685:0.001894,(G000222305:0.0,G000739475:0.0):0.003724):0.002553):0.003313):0.003291):0.003023):0.005245):0.001312):0.001564):0.00906):0.01452):0.121744):0.063472):0.006036):0.024038):0.006208):0.014341):0.004096):0.006957):0.017064):0.015575):0.003832):0.024264):0.006596,((G001644385:0.295834,(G001797285:0.174785,(G001801665:0.235241,G001802505:0.295062):0.017181):0.02126):0.014322,((G001304045:0.275899,G001603565:0.17958):0.017137,(((G001769455:0.254645,G001799795:0.264928):0.024979,(((G001304495:0.273421,(G001577215:0.238415,G000397885:0.236222):0.017731):0.010574,((G000980765:0.212299,(G000980735:0.102981,G000980745:0.189906):0.054411):0.054141,(G001920195:0.277364,((G002010655:0.112636,G002011675:0.200408):0.109471,(G001304255:0.307643,(G001304335:0.184134,(G002010615:0.26301,G002011635:0.30661):0.008282):0.016654):0.003734):0.0095):0.007295):0.020686):0.007097,(G001915415:0.296092,((G001767735:0.29962,(G001509285:0.238958,(G001917285:0.330175,(G000406785:0.084271,G000406905:0.200704):0.160223):0.024463):0.020393):0.001671,((G001916695:0.338752,G001916755:0.283199):0.0081,(G001604505:0.261997,(G001604495:0.315756,((G000441555:0.241105,((G001242845:0.180866,(G000090965:0.044176,G000217635:0.05076):0.137046):0.030207,(G000953435:0.203497,(G900048045:0.224508,(G000709555:0.215118,(G000300075:0.080445,(G000349745:0.0,G000953395:0.0):0.052367):0.143512):0.03044):0.023649):0.027771):0.011968):0.064982,((G000026205:0.086864,(G000364425:0.089067,((G000300695:0.045564,(G000309465:0.039049,G000309485:0.031817):0.015544):0.014495,(G000970395:0.055158,(G000009845:0.024973,(G000069925:0.023304,(G000012225:0.005845,G000495255:0.010155):0.015755):0.002434):0.022826):0.010739):0.007524):0.008021):0.214865,((G001262715:0.044817,G001267155:0.055686):0.057794,((G000687795:0.091477,(G000227355:0.057874,G000011225:0.079182):0.021193):0.015044,(G000518305:0.143368,((G000483165:0.068662,(G000518285:0.032773,G000526855:0.042372):0.026816):0.042959,((G000565195:0.04932,G001029265:0.030045):0.031309,((G001274875:0.089059,(G000236085:0.040618,G000820525:0.049329):0.005607):0.012206,((G000400935:0.022557,G000400955:0.025571):0.031431,(G000565215:0.064618,(G000500935:0.040659,(G000439435:0.045862,(G000565175:0.038495,G001281045:0.034131):0.009348):0.009611):0.017652):0.006324):0.002191):0.009098):0.007682):0.014957):0.011836):0.02114):0.038347):0.052245):0.021024):0.016501):0.023386):0.022148):0.01335):0.015841):0.002762):0.004318,(G001564225:0.277576,((G900089555:0.242177,G900089565:0.295373):0.04926,((G001510085:0.332195,G001874165:0.294311):0.027233,(((G001724935:0.326913,G001799325:0.280374):0.024643,(G000372125:0.326154,(G000291785:0.326682,G001918165:0.312803):0.016042):0.013675):0.005323,((((G000485155:0.346036,G000402235:0.324905):0.01463,((G000307285:0.31215,(G000428165:0.321384,G000384495:0.342168):0.014284):0.028113,(G000405125:0.334023,(G000438965:0.263999,G000754505:0.287221):0.067717):0.00658):0.006928):0.010477,((G001875605:0.33497,(G000484715:0.320392,G001715285:0.296348):0.022022):0.015697,(((G001576965:0.301187,(G001044495:0.253677,G001044505:0.323415):0.027664):0.026088,((G000404445:0.330343,(G001724455:0.347394,G900089525:0.332606):0.036901):0.021383,((G001917705:0.298398,G001920835:0.327728):0.029542,(G001918335:0.296248,(G001917825:0.339992,G001918525:0.350149):0.011318):0.019788):0.006904):0.005413):0.00022,((G001797735:0.304402,(G000403885:0.339726,(G001871035:0.294574,G002011895:0.327648):0.015915):0.007875):0.007712,((G000483025:0.314587,G002011845:0.310945):0.013045,(G001536165:0.364668,(G001919435:0.342706,(G000403925:0.378073,((G001283625:0.374461,G001586935:0.320539):0.021166,(G001801235:0.364787,G000402455:0.377318):0.007178):0.015058):0.009516):0.00223):0.009183):0.007599):0.006299):0.008238):0.005131):0.004555,((G001915895:0.337314,(G001302725:0.293918,G001801985:0.313677):0.004722):0.014863,((G001725305:0.35152,(G000380725:0.087145,(G000397765:0.178578,G000494245:0.105372):0.053089):0.180424):0.006313,(((G001780795:0.300034,(G001914855:0.295091,G001917935:0.287848):0.048538):0.014198,((G001773925:0.304479,(G000405625:0.238767,G000398305:0.315778):0.025729):0.018163,(((G000405325:0.325116,G001798055:0.344834):0.013178,(G001003845:0.36425,G000375865:0.347707):0.027809):0.011914,(G001577135:0.323646,((G000402415:0.015979,G000494005:0.023084):0.320889,(G000398345:0.31685,G000404745:0.347985):0.016827):0.018737):0.023783):0.012418):0.01121):0.004853,((G000382665:0.278252,G000382685:0.298324):0.041501,(((G000402275:0.310461,G001798975:0.350172):0.008893,((G000970895:0.333712,G000385295:0.314803):0.022533,(G002017915:0.382664,(G001804005:0.347764,G000401015:0.348753):0.009021):0.007662):0.013176):0.010633,((G000297135:0.355648,(G001703975:0.320327,G001719325:0.310986):0.044275):0.004086,(G001321825:0.370574,(G000341755:0.386582,(G000382645:0.3628,G000379345:0.359422):0.018175):0.012147):0.008878):0.00732):0.005141):0.009313):0.006929):0.00576):0.006711):0.004153):0.009037):0.004612):0.008119):0.012706):0.003799):0.00929):0.008253):0.010393):0.01129):0.004834):0.00337):0.003727,((((G001603405:0.231962,G000435355:0.166186):0.016079,(((G001604195:0.218851,G001916295:0.218448):0.023646,(G001604115:0.232873,(G001941055:0.189326,(G000162015:0.041791,G001916495:0.137454):0.030603):0.006061):0.008293):0.008598,((G001603035:0.153067,(G001604185:0.055508,(G000688035:0.0501,(G900099715:0.038238,(G000621765:0.021099,G900107185:0.024208):0.021377):0.012719):0.004985):0.019662):0.017478,(G001941025:0.144163,((G001940995:0.117439,(G001512685:0.103087,G001604065:0.166538):0.035253):0.014709,(G001797275:0.098926,((G001513365:0.119087,G001513385:0.09408):0.003647,((G000435395:0.041034,G900048895:0.019283):0.039935,((G000431535:0.037778,(G000433975:0.031081,G000436835:0.037997):0.004583):0.0393,((G001513045:0.076242,G000432435:0.062468):0.013667,((G000433515:0.071197,(G001604005:0.159672,(G000437015:0.061434,(G000432075:0.073647,G000437375:0.053219):0.033641):0.02203):0.025786):0.002294,(G000433415:0.081698,(G000433115:0.080774,((G000434055:0.022103,G000434915:0.019564):0.033113,(G000436215:0.036288,G000431775:0.058628):0.012424):0.015999):0.005411):0.009127):0.009918):0.011532):0.010461):0.001958):0.006761):0.002062):0.008528):0.003159):0.009689):0.007414):0.004785,(G001462255:0.200688,(((G001028585:0.116714,(G001028545:0.200599,(G001028525:0.198059,G001028605:0.257298):0.052195):0.033377):0.05353,(((G000740855:0.264145,G001796605:0.249063):0.027397,(G002010545:0.098604,G002011655:0.228392):0.070917):0.011954,(G001604025:0.242411,(G001604165:0.286858,(G002007305:0.293485,(G000497815:0.270516,G001660655:0.27066):0.016696):0.027029):0.007068):0.019326):0.011712):0.00375,((G001508955:0.191506,G001771705:0.255677):0.032784,(G001873755:0.195359,(((G001788755:0.010899,G001788835:0.015887):0.121143,((G001788765:0.142944,(G001788885:0.090353,(G000989565:0.028023,G000989635:0.014834):0.023634):0.054046):0.064323,(G000999445:0.221274,((G000993615:0.06571,G000995295:0.148902):0.041952,((G000992775:0.218566,(G000992695:0.061918,G000993595:0.072054):0.027121):0.040178,((G001873565:0.081667,(G000999315:0.020753,G000999965:0.043924):0.044013):0.023394,(G001788875:0.102415,(G001788845:0.076176,(G001788795:0.027196,G001788805:0.019752):0.014074):0.003008):0.032897):0.035455):0.00793):0.0214):0.01215):0.011426):0.023092,(((G001781875:0.224842,(G001781465:0.129836,(G001781685:0.179578,((G001004985:0.18662,G001783445:0.164257):0.02129,(G001781795:0.082722,(G001781355:0.03792,G001781445:0.046736):0.013139):0.045592):0.047811):0.007546):0.011439):0.062007,(((G001788225:0.100478,G001789935:0.163945):0.050086,((G000990445:0.220854,(G001789805:0.101724,G001789995:0.133571):0.078302):0.00548,(G001789325:0.193775,(G001788195:0.065396,G001789555:0.091747):0.014482):0.046255):0.012126):0.017973,(G001780955:0.142799,((G001871285:0.193721,(G001779235:0.082708,G001780865:0.138991):0.022481):0.023392,(G001779195:0.112467,(G001779055:0.107166,(G001779135:0.081113,(G001779265:0.024394,(G001779255:0.022328,(G001779275:0.008732,(G001779115:0.007424,G001779385:0.008449):0.001794):0.004079):0.002068):0.095392):0.01296):0.023783):0.012545):0.009669):0.009383):0.030033):0.000934,(G001000505:0.281541,(((G001791465:0.194798,(G001791245:0.099504,(G001791375:0.190671,G001791575:0.142662):0.038091):0.09371):0.035165,(G001000955:0.149295,(G001000815:0.128681,(G001818205:0.129903,(G001818085:0.065006,(G001818075:0.061773,(G001000795:0.028467,(G001818155:0.016237,G001818175:0.023172):0.005847):0.00974):0.005463):0.015449):0.010777):0.051731):0.045208):0.007409,((((G001820675:0.214409,(G000991295:0.313813,G001795715:0.249029):0.002296):0.02139,((G001824395:0.064365,G001824435:0.073757):0.140496,((G001818975:0.068002,(G001819095:0.037684,(G001819035:0.0147,G001819055:0.030498):0.035974):0.013779):0.094351,(G000999395:0.207051,((G001818945:0.005483,G001821395:0.005506):0.098423,(G001818995:0.104141,(G001821385:0.06615,G001821435:0.048307):0.070922):0.032442):0.008769):0.024495):0.040381):0.002956):0.003855,(G001004005:0.218083,((G000993955:0.29499,(G001003165:0.263311,(G000997715:0.256462,(G001824355:0.221842,G001825555:0.23828):0.010389):0.038284):0.010997):0.008833,(G001786805:0.187099,((G001779585:0.217354,G001779615:0.199313):0.022045,((((G001781555:0.06337,G001781675:0.106327):0.084809,(G001783355:0.222836,G001783375:0.216189):0.007692):0.018774,((G001003805:0.160192,G001781845:0.193141):0.080593,(G001004265:0.24647,((G001781195:0.150972,(G001781335:0.057089,(G001781605:0.053746,G001783415:0.064597):0.010944):0.018793):0.066115,((G001781175:0.079355,G001781515:0.066215):0.101811,(G001781275:0.139802,(G001781105:0.038766,G001781725:0.036706):0.091805):0.028754):0.010606):0.00829):0.005468):0.001546):0.011998,((G001818895:0.230064,((G000993105:0.157506,(G001786095:0.222941,(G001000035:0.129273,(G000999185:0.068755,G000999925:0.090481):0.013769):0.067496):0.013955):0.005069,((G001785815:0.210138,(G001786175:0.180887,(G001785545:0.161872,(G001785675:0.031033,G001785785:0.067007):0.034363):0.032577):0.031745):0.01223,((G001785295:0.19117,(G000994485:0.114294,(G000994625:0.119876,(G000994515:0.035167,(G001786905:0.018824,(G000994305:0.007249,G000995805:0.005654):0.006858):0.009735):0.030527):0.01639):0.041444):0.01908,((G001785985:0.100908,(G000994675:0.024044,(G001786885:0.043755,(G001785895:0.011577,((G001785275:0.00203,G001785695:0.004506):0.002358,(G001785465:0.004663,(G001786045:0.0,G001786195:0.0):0.001873):0.004125):0.001479):0.011865):0.002198):0.08513):0.016943,((G001785515:0.133281,(G001785805:0.137671,(G000990145:0.148234,G000991975:0.108909):0.02088):0.024371):0.022445,(G001786225:0.195011,((G001785595:0.067243,G001786055:0.096023):0.047793,((G000998465:0.074357,G001786745:0.106289):0.012019,(G001786965:0.068253,(G001786125:0.046955,G001787125:0.031993):0.005997):0.048984):0.009862):0.02305):0.010015):0.005522):0.004043):0.010115):0.015656):0.01796):0.009214,(((G001820825:0.073029,(G001822555:0.032811,((G001821035:0.008849,G001822625:0.010259):0.004604,(G001821215:0.004216,G001821295:0.008523):0.004829):0.009912):0.014864):0.118857,((G001785615:0.136712,G001820935:0.125788):0.042615,((G000999035:0.019723,G001003605:0.010952):0.081584,(G001821155:0.142056,(G001004225:0.061065,(G001821275:0.077067,(G001821165:0.029417,(G001824735:0.029953,(G001820905:0.023138,G001822535:0.015571):0.002493):0.011561):0.011052):0.017574):0.016613):0.032434):0.03344):0.015246):0.010759,((G001820875:0.101366,G001821015:0.097497):0.050323,(((G000990965:0.08495,(G000990495:0.007023,(G000990275:0.001932,G000990325:0.00452):0.005715):0.033625):0.079581,(G001786325:0.168296,(G001786355:0.067231,(G001786255:0.04955,(G000992005:0.024487,((G000991285:0.020155,(G000991845:0.001826,(G000991335:0.0,G000991655:0.0):0.004626):0.005735):0.007519,(G000992205:0.005759,(G000991405:0.00228,(G000991485:0.0,G000991735:0.0):0.004131):0.006859):0.004972):0.006905):0.007319):0.011655):0.045763):0.029683):0.023956,(((G000996985:0.152266,G000997645:0.111623):0.071249,(G001786735:0.188633,(G001786795:0.14078,((G000990665:0.083115,G000994705:0.104385):0.034781,(G000995945:0.047799,G001787245:0.048091):0.061868):0.011592):0.01748):0.025869):0.009898,((G001821065:0.108417,(G001822505:0.072517,(G001820955:0.042095,G001821185:0.034338):0.011811):0.013678):0.084325,((G001822675:0.066027,(G001820855:0.06806,G001820985:0.03413):0.018406):0.10886,((G001822655:0.141797,(G001890035:0.131124,(G001189105:0.150099,G001824025:0.161589):0.009221):0.009016):0.00377,(G001824825:0.130977,(G001822735:0.089377,(G001822595:0.0699,(G001821235:0.01151,(G001822495:0.006116,(G001821055:0.005124,G001821115:0.001918):0.007724):0.008826):0.023322):0.020977):0.073269):0.009559):0.003171):0.013439):0.0053):0.004688):0.01094):0.007627):0.019403):0.008662):0.004082):0.010058):0.013584):0.011837):0.012899):0.010835,((((G000404925:0.206965,((G001776735:0.12424,G001777455:0.104021):0.020529,(G001776945:0.133632,G001777375:0.207983):0.02954):0.049853):0.0346,(((G001776815:0.0656,G001777065:0.05416):0.029626,(G001777435:0.040206,G001779835:0.043127):0.012329):0.128763,(G001782685:0.197014,(G001782205:0.218657,(G001782445:0.081714,(G001783775:0.056418,(G001782355:0.013846,G001784115:0.028482):0.012609):0.009636):0.03046):0.012736):0.066645):0.012846):0.016234,((G000999945:0.295879,((G001787455:0.143411,G001788685:0.131314):0.056211,(G001787475:0.203129,G001788715:0.146871):0.044476):0.011937):0.019843,((G001004735:0.20163,(G001004835:0.219673,(G001004775:0.111164,(G001787725:0.057145,(G001789165:0.019792,(G001787795:0.007059,(G001789125:0.008485,(G001789085:0.003134,(G001787755:0.003671,G001789075:0.001648):0.002157):0.002104):0.003429):0.003292):0.020411):0.024853):0.018745):0.006763):0.041082,(((G001787485:0.025842,G001788955:0.028375):0.111386,(G001787625:0.111601,(G001789005:0.072682,(G001789035:0.041476,(G001788915:0.030963,(G001787615:0.013702,G001789045:0.023108):0.005697):0.010261):0.005153):0.016884):0.07913):0.028259,(G001787555:0.152909,(((G001787535:0.051664,G001787565:0.133729):0.044776,((G001788925:0.037522,G001788995:0.0564):0.060135,(G001787675:0.103439,(G001787585:0.066032,G001787705:0.074418):0.001646):0.05049):0.008045):0.013921,((G001787805:0.063939,G001789155:0.029468):0.051743,(G001872575:0.066043,(G001789115:0.077471,(G001787775:0.01296,((G001430845:0.0,G001430885:0.0):0.0,(G001430905:0.0,(G001430755:0.0,G001430805:0.0):-0.0):0.0):0.019827):0.016524):0.045778):0.010896):0.020316):0.000513):0.010187):0.021742):0.026084):0.017062):0.006506,((G001803415:0.178568,((G001779015:0.252715,(G001871995:0.243896,(G001771165:0.106878,(G000991025:0.0,G001772215:0.0):0.205622):0.04421):0.024543):0.020004,(((G000998235:0.145215,G001003345:0.158706):0.018194,((G000997505:0.1813,(G001788215:0.114311,(G000997595:0.06735,(G000994655:0.046735,G000996505:0.053265):0.005229):0.008043):0.059055):0.052152,(((G000990465:0.092814,G000990565:0.04052):0.069651,(G000990725:0.012769,G000991135:0.010487):0.119028):0.03809,(((G001789535:0.006437,(G001789965:0.014399,G001790035:0.00927):0.005121):0.008711,(G001788125:0.018478,(G001789795:0.014781,(G001787965:0.012767,G001789475:0.012233):0.003775):0.003079):0.025182):0.138399,((G001790005:0.10735,((G001787915:0.06825,G001789715:0.070305):0.014347,(G001789435:0.043284,(G001788095:0.022678,G001789875:0.035462):0.013306):0.005402):0.019439):0.086272,((((G001787985:0.025665,G001789645:0.018779):0.084084,(G001789285:0.057279,G001789635:0.039864):0.07273):0.011238,(G001789745:0.150852,(G001789895:0.099589,((G001787885:0.033334,G001789405:0.042689):0.009932,(G001788055:0.045345,G001789695:0.035114):0.003948):0.018508):0.061231):0.011268):0.010853,((G001789545:0.194339,G001873595:0.158602):0.026386,((G001788045:0.180072,(G001789855:0.20841,(G001788165:0.188264,((G001787945:0.058754,G001789775:0.093145):0.002786,(G001789445:0.052036,G001789955:0.08899):0.012385):0.064925):0.012179):0.010318):0.002905,(G001567245:0.153005,((G001788325:0.07167,((G001788275:0.06232,(G001788375:0.04868,G001790165:0.035191):0.009067):0.005654,(G001790125:0.046433,(G001788295:0.027171,G001790075:0.029791):0.004928):0.013194):0.003955):0.084111,(G001790155:0.004127,(G001788305:0.006572,((G001790095:0.0,G001790115:0.0):-0.0,(G001790195:0.0,(G001788355:0.0,G001790045:0.0):-0.0):0.0):0.004989):0.001587):0.087027):0.005502):0.009133):0.016405):0.00414):0.015728):0.005814):0.009331):0.008686):0.002759):0.010771,((G000993925:0.230082,G000995585:0.269918):0.016952,(((G001816975:0.156537,(G001816995:0.148869,((G001816695:0.128089,G001816735:0.148641):0.038197,(G001816985:0.168732,(G001816635:0.122411,G001816645:0.084485):0.023593):0.005322):0.014678):0.014175):0.036312,((G000994385:0.219894,(G001775155:0.120024,(G000994225:0.157004,G000994395:0.08991):0.031865):0.036638):0.019674,((G001774865:0.190448,(G001774705:0.184698,G001774895:0.20419):0.018861):0.011264,((G001776335:0.093364,(G001775085:0.07092,G001776505:0.051302):0.038038):0.025098,(G001776455:0.260564,((G001776415:0.157125,(G001774945:0.100681,G001776535:0.086066):0.033113):0.01484,(G001776475:0.156715,(G001774995:0.175437,G001776425:0.139632):0.015499):0.031112):0.019687):0.004734):0.009572):0.021873):0.014225):0.013167,((((G000995995:0.266857,G001002845:0.266077):0.020466,((G000402875:0.268096,G000990305:0.157191):0.029105,(G001803505:0.258857,(G000991535:0.198355,G001789675:0.187265):0.062043):0.015324):0.009083):0.001956,(((G001782125:0.23847,(G001779745:0.203466,(G001776635:0.076487,G001777335:0.186671):0.04926):0.007543):0.011435,(G000995285:0.217486,((G001776685:0.202199,G001777025:0.236511):0.026553,((G001776855:0.170142,G001777015:0.097715):0.036035,(G001777055:0.075325,G001779735:0.107028):0.061038):0.013615):0.020648):0.002623):0.003362,((G001784095:0.175445,(G001783905:0.103542,G001784055:0.080003):0.077863):0.030996,((G001779065:0.221731,G001783885:0.243237):0.018852,(G001781995:0.200789,(((G001783975:0.149715,(G001782085:0.044355,G001782295:0.092008):0.030141):0.072943,(G001782605:0.119631,(G000993335:0.128281,(G001782115:0.047034,G001782435:0.057805):0.125644):0.00574):0.050599):0.0082,((G001782645:0.123393,(G000990055:0.139619,G000992095:0.108703):0.027128):0.042885,(((G001782475:0.098713,(G001782525:0.002074,G001783805:0.004295):0.065785):0.020384,((G001782035:0.036066,G001782495:0.025577):0.036867,(G001782045:0.006918,G001782415:0.007167):0.060288):0.054773):0.024674,(G000994635:0.157941,((G001783845:0.068725,G001784045:0.038145):0.071304,(G000996635:0.040309,(G001782395:0.047369,(G001782265:0.021664,(G001782595:0.011576,G001782735:0.014914):0.004826):0.006056):0.005896):0.029922):0.022912):0.044364):0.018237):0.012267):0.005162):0.013502):0.006773):0.00993):0.018743):0.00658,(((G001772955:0.125177,(G001772545:0.119951,G001772805:0.070888):0.037323):0.148052,(G001817265:0.256026,(G001872005:0.27612,((G000993565:0.123822,(G000991265:0.149854,(G001772465:0.089408,(G000989705:0.051832,((G000990085:0.0271,G001771775:0.02437):0.005941,((G000990125:0.046304,G000990985:0.038967):0.005569,(G000989675:0.03113,(G000989775:0.022268,G000990025:0.030763):0.006521):0.008835):0.004505):0.005752):0.02124):0.071185):0.018458):0.05416,((G001567515:0.187668,((G001788235:0.078228,G001789515:0.106704):0.075792,(G001789365:0.07849,G001789725:0.152802):0.050887):0.022931):0.010179,((((G000992285:0.036313,(G000989305:0.02358,G000992605:0.025031):0.022983):0.07658,(G001790765:0.129825,(G000992725:0.081727,G001790905:0.069997):0.012633):0.048896):0.032316,((G001776225:0.090951,(G001774535:0.056601,G001774555:0.060187):0.017173):0.10566,(((G000997955:0.026956,G000998275:0.015597):0.029011,(G000994325:0.064576,(G000997565:0.073085,(G000995475:0.069411,G000996665:0.056574):0.011816):0.014701):0.010344):0.092559,(((G001000475:0.081019,G001000745:0.094657):0.058796,((G001773725:0.027828,G001775605:0.035552):0.102323,(G000998025:0.153171,(G001001485:0.027518,((G001001055:0.020906,G001001365:0.022573):0.002516,(G001001635:0.016398,G001001715:0.014371):0.026512):0.0048):0.106161):0.007024):0.004296):0.004325,(G001776275:0.170227,((G001000315:0.05167,G001000865:0.057025):0.072276,((G000998105:0.078134,(G000998715:0.056608,(G001000245:0.044376,(G001001125:0.015773,(G001000665:0.012999,G001000965:0.013317):0.003835):0.008418):0.012285):0.006922):0.025722,(G001000625:0.064692,(G001002605:0.004304,((G001774675:0.0,G001774685:0.0):0.0,(G001776255:0.0,(G001774635:0.0,G001774655:0.0):-0.0):0.0):0.00219):0.026514):0.029232):0.012395):0.020474):0.014815):0.003251):0.010748):0.010473):0.012894,((((G001816475:0.016737,(G001816375:0.019675,G001816405:0.017639):0.011867):0.127652,(G001803445:0.1714,(G001792165:0.120347,(G001791965:0.098995,G001792035:0.107112):0.04685):0.020932):0.024364):0.013813,(G001792925:0.187987,((G001793625:0.119424,(G001793545:0.077909,G001793755:0.060552):0.035956):0.077839,(G001793345:0.193082,(G001816895:0.145115,(G001816455:0.06634,(G001816425:0.052098,G001816555:0.079685):0.019212):0.059981):0.025225):0.010582):0.007686):0.009464):0.01858,(((G000995665:0.122427,G000999595:0.115668):0.062516,((G001002655:0.093938,(G000999805:0.056259,(G001001555:0.00467,G001002035:0.002576):0.023138):0.022582):0.077634,((G001003245:0.1021,(G001002455:0.071371,(G001001455:0.048991,G001002405:0.060384):0.007201):0.020041):0.080159,(((G001773615:0.007254,G001773695:0.006831):0.079819,(G001773795:0.030863,(G000998545:0.014962,(G001002325:0.018082,G001002525:0.01815):0.006133):0.008084):0.072233):0.013256,(G001773815:0.132086,((G001003465:0.114168,(G001773585:0.130111,(G001773715:0.068592,G001775635:0.061179):0.030088):0.021089):0.004128,(G001775645:0.096873,(G001003155:0.0818,(G001003675:0.071042,(G001773645:0.047021,G001773735:0.045178):0.008296):0.012618):0.01122):0.012766):0.015306):0.01351):0.011012):0.00476):0.026865):0.015677,((G001773195:0.114966,G001773295:0.066284):0.061434,((G001772535:0.098857,((G001772815:0.025667,G001772935:0.016):0.025057,(G001772865:0.025005,G001772885:0.029049):0.007828):0.044641):0.057644,((G001772665:0.141402,(G001873785:0.074257,G001890045:0.083224):0.104197):0.022521,((G001772625:0.191001,(G001772575:0.122516,(G001772615:0.0,G001772695:0.0):0.108254):0.018087):0.009808,((((G000994815:0.10448,G001772855:0.10531):0.045986,(G001772985:0.139428,(G001772705:0.081046,(G000997355:0.088588,G000997575:0.081625):0.007459):0.032713):0.018796):0.012911,(G001773055:0.019049,(G001773225:0.014499,(G001773145:0.005264,(G001773375:-0.0,(G001773215:-0.0,(G001773015:0.0,G001773065:0.0):0.0):0.0):0.008625):0.012686):0.007502):0.097023):0.005033,(((G000994825:0.129962,G001773275:0.103121):0.020918,(G000997145:0.051154,G000997545:0.110818):0.026409):0.021906,(G001772775:0.116044,(G001773115:0.118751,(((G000997795:0.088864,G001773035:0.071975):0.002625,(G000995715:0.03437,((G000996895:0.027668,G000997865:0.034401):0.013064,(G000998555:0.02507,((G000996615:0.006677,G000997615:0.007022):0.007032,(G001773095:0.006184,G001773315:0.014506):0.006468):0.005491):0.013184):0.001907):0.012142):0.012703,((G001773385:0.045921,(G000997025:0.063004,G000997745:0.056399):0.021138):0.024713,((G001773395:0.039307,(G001772795:0.028083,G001773175:0.033561):0.00785):0.014654,(G001000705:0.03668,(G000998145:0.01831,(G000999385:0.018017,(G000999305:0.010803,((G000999505:0.003827,(G000997875:0.0,G001000215:0.0):0.002885):0.002541,(G000999585:-0.0,(G000999405:-0.0,(G000998705:-0.0,(G000503835:0.0,G000995235:0.0):0.0):0.0):0.0):0.004125):0.002598):0.002112):0.001824):0.008656):0.017128):0.012824):0.001821):0.009752):0.012641):0.008589):0.031506):0.006017):0.002263):0.007321):0.010695):0.006109):0.0068):0.001909):0.00308):0.010471):0.006313):0.017459):0.006683):0.014988,(((G001002355:0.269444,G001003305:0.236885):0.025981,(G001003265:0.262384,((G001816575:0.199107,((G001872035:0.144669,(G001776115:0.197671,G001871835:0.228135):0.009512):0.003898,(G001003755:0.082762,(G001001885:0.019298,(G001001955:0.016332,(G001776075:0.024501,(G001774335:0.015066,(G001029675:0.008637,(G001774295:0.015766,(G001774275:0.012868,G001774315:0.016894):0.002003):0.002936):0.002491):0.002598):0.001097):0.003366):0.022358):0.07116):0.014607):0.008339,(G001776045:0.148172,((((G001779345:0.049477,G001780895:0.040267):0.107599,(G000998865:0.085098,(G000999165:0.103456,G001000435:0.068519):0.026693):0.059917):0.007604,(G001779095:0.110014,((G001803465:0.063493,G001803475:0.11042):0.05905,(G001816915:0.097854,(G001816585:0.005873,G001816955:0.006322):0.08195):0.01315):0.014976):0.008067):0.013546,((G001872335:0.119345,((G000991725:0.021747,(G000993185:0.0,G001029715:0.0):0.009898):0.094155,(G001873435:0.080666,((G001787375:0.011362,G001787405:0.008505):0.008993,(G001787395:0.01573,G001788645:0.018283):0.010492):0.097841):0.004389):0.014737):0.017077,(G001508535:0.20337,((G000993445:0.206964,(G001787315:0.175174,((G001788675:0.035547,(G001000345:0.005946,G001001575:0.006712):0.014727):0.042339,(G001002295:0.029802,(G001001445:0.008882,G001002285:0.010348):0.014664):0.045803):0.022088):0.019911):0.012798,(G001003385:0.140506,(G001002785:0.087964,((G001002205:0.058718,G001002345:0.049978):0.021224,((G001000205:0.035328,G001002885:0.028052):0.019774,(G001000465:0.058383,G001002415:0.04876):0.009953):0.007067):0.014517):0.07712):0.018792):0.013621):0.005122):0.014915):0.001831):0.002882):0.009736):0.008293):0.011013,((G000991925:0.253911,G000993135:0.240136):0.018376,((G000997225:0.228767,((G001816795:0.081421,(G001816815:0.053682,G001816835:0.047584):0.01295):0.096898,(((G001776585:0.149006,(G000992645:0.055601,G000992925:0.086411):0.017402):0.035688,(G001779755:0.093726,(G001776975:0.065014,(G001776755:0.037616,G001777345:0.045142):0.022357):0.019736):0.074727):0.017567,((G000996555:0.00404,(G000994095:0.009723,(G000994545:0.0,G000997385:0.0):0.003522):0.002495):0.107339,(G001777495:0.135865,(G000997105:0.141842,(G001776675:0.121536,(G001776835:0.031048,G001777465:0.045875):0.039386):0.033391):0.010077):0.025469):0.029333):0.014249):0.007076):0.022344,(G001779145:0.213104,((G001792005:0.171758,G001792425:0.178891):0.055249,(G000994565:0.197273,(G001773775:0.165553,((G001775325:0.202986,(G001003415:0.150064,(G001773655:0.069124,(G001775565:0.098329,(G001001375:0.063782,(G001001005:0.062162,G001003585:0.053223):0.005427):0.013484):0.009998):0.088873):0.021755):0.019038,(((G001792585:0.123135,(G001792225:0.130635,G001792995:0.10746):0.069296):0.010044,((G000992125:0.135406,G000993085:0.096736):0.031541,(G001792265:0.143894,(G001792255:0.12354,G001793015:0.089874):0.034693):0.012709):0.00472):0.00161,((G000993305:0.152023,((G000992365:0.050525,G000994895:0.063399):0.01338,(G001792295:0.109217,G001793075:0.050783):0.016417):0.027544):0.043734,((G000992825:0.159321,(G000992255:0.085961,G000993025:0.048267):0.045275):0.039334,((((G000992155:0.115432,(G000990505:0.067211,G000993115:0.088634):0.014557):0.032531,(G001792575:0.024209,(G001793095:0.007737,(G001792065:0.009115,G001792375:0.003872):0.005124):0.007904):0.077908):0.008987,(((G001792495:0.065205,(G001792335:0.041303,G001793005:0.038697):0.014398):0.062265,((G001792305:0.109875,G001793085:0.102891):0.039557,(G001792075:0.016336,(G001793165:0.022844,((G001792415:0.0121,G001792535:0.007381):0.002096,(G001792935:0.011794,G001793255:0.014522):0.004332):0.003247):0.002767):0.064173):0.01571):0.005388,(((G001792465:0.034722,G001793185:0.018308):0.104929,(G001793335:0.072427,G001793475:0.041858):0.066028):0.010831,(G001792155:0.101176,((G000993365:0.028544,G000993405:0.023744):0.060276,(G001792215:0.098821,(G001791885:0.06439,(G001793105:0.018661,(G001792345:0.009963,G001792545:0.010037):0.019666):0.016494):0.041477):0.005634):0.006873):0.001565):0.013595):0.006005):0.007315,((G000995865:0.161241,(G000997405:0.121128,(G000996785:0.107656,((G001793455:0.017785,G001793705:0.034454):0.014196,(G001793575:0.036441,(G000996475:0.036159,G000996975:0.051142):0.002309):0.023478):0.015639):0.032341):0.020514):0.031672,((G001001045:0.070208,((G000999065:0.038997,G001793355:0.078191):0.012011,((G001000385:0.032529,G001793715:0.031471):0.019116,(G001793535:0.040547,G001793615:0.028419):0.035373):0.017644):0.010428):0.073052,(((G000994465:0.10193,G000996165:0.058909):0.034597,(G001793635:0.022072,(G000989245:0.002587,G000989325:0.004455):0.012723):0.074947):0.005858,((G000990005:-0.0,(G000989865:-0.0,(G000989845:0.0,G000989855:0.0):0.0):0.0):0.072463,(G001793465:0.076491,(G001793665:0.038488,((G000989595:0.0,G001791935:0.0):0.003726,((G000989685:0.0,G000989765:0.0):0.002159,(G000989825:0.0,G000989925:0.0):0.005035):0.003391):0.015368):0.018723):0.024744):0.036637):0.005826):0.016316):0.01937):0.004834):0.009115):0.008169):0.011021):0.006017):0.006824):0.00917):0.005014):0.007939):0.011244):0.006113):0.005855):0.008124):0.00334):0.005281):0.002533):0.0047):0.005288):0.019602,(((G001003705:0.036076,G001004025:0.037815):0.110949,(G001778055:0.207646,(G000999255:0.103883,(G001001205:0.090517,(G001818475:0.084612,(G001001425:0.120638,G001818855:0.109247):0.006038):0.019969):0.01331):0.078078):0.008654):0.00397,((G001790445:0.16161,(G001002185:0.237255,(G001790525:0.066546,G001790575:0.097296):0.05734):0.01978):0.060036,(((G001782905:0.193524,(G001784315:0.043977,(G001782955:0.004627,(G001782825:0.010949,G001782875:0.005009):0.000664):0.014294):0.090429):0.033495,((G001871445:0.085301,(G000996965:0.096941,(G000999365:0.022858,(G000998635:0.013382,G001000125:0.018031):0.00332):0.042584):0.015265):0.052909,(((G001001655:0.119792,G001001925:0.144759):0.039824,(G001783105:0.040434,(G001783045:0.014233,G001784285:0.012223):0.007836):0.09861):0.008193,((G001782895:0.227413,(G001782935:0.012646,(G001782805:0.012993,G001784325:0.008746):0.003585):0.075916):0.045242,(G001784275:0.177453,((G000992085:0.114794,G001784435:0.102823):0.022887,(((G001783255:0.119601,G001871435:0.127651):0.026849,(G001783135:0.19765,((G001783035:0.07358,G001784255:0.145355):0.046776,(G001783215:0.015863,G001783315:0.030114):0.081403):0.008573):0.005032):0.007458,(((G001783185:0.059711,G001784365:0.061501):0.020123,(G001784355:0.13114,(G001783095:0.122664,G001784395:0.110669):0.012061):0.005041):0.073625,(G000996735:0.145225,(G000990355:0.085217,((G001782965:0.038538,G001783015:0.051823):0.016166,(G001783065:0.023308,G001784235:0.046868):0.009036):0.052772):0.01324):0.021038):0.016727):0.007794):0.006594):0.008333):0.007017):0.004524):0.016437):0.012223,((((G001773455:0.173732,(G001567305:0.063987,G001567355:0.047124):0.11403):0.006549,(G001818135:0.131786,(G000999025:0.068057,(G001818055:0.080475,G001818105:0.034468):0.006233):0.022459):0.09809):0.014871,(((G000992955:0.23371,G001004575:0.26629):0.018147,(G000993535:0.262424,G001791135:0.278274):0.016561):0.005715,((G001004485:0.236095,G001784455:0.238481):0.023563,(G000463895:0.247442,(G000803625:0.133178,(G000392435:0.091788,((G001003725:0.085846,(G001790365:0.011731,G001790435:0.012079):0.065171):0.00596,(G001897295:0.076817,(G001873625:0.081543,(G000503915:0.070946,G001897305:0.065959):0.007208):0.012785):0.014349):0.015267):0.023004):0.017114):0.041576):0.009049):0.005195):0.001487,((((G001817255:0.250758,(G001818835:0.246773,(G001818365:0.095422,G001818395:0.096886):0.102701):0.032335):0.014917,((G001817305:0.222015,G001817415:0.206557):0.035351,((G001817575:0.23131,(G001817345:0.183842,G001817385:0.270181):0.00919):0.008676,((G000992395:0.158284,(G001817495:0.103609,G001817585:0.189494):0.040643):0.015403,(G001818435:0.14076,(G001872435:0.177697,G001889965:0.095527):0.012805):0.028899):0.008607):0.0057):0.010932):0.003786,(((G001778085:0.051975,G001778285:0.04963):0.097248,((G001777585:0.135798,(G001779925:0.071345,(G001777695:0.017238,G001780065:0.024182):0.079457):0.047278):0.016615,(G001791425:0.163449,((G001002965:0.089474,G001791535:0.057419):0.014388,(G001791155:0.087646,(G001790975:0.058406,G001791385:0.052705):0.007975):0.007572):0.049878):0.036293):0.010532):0.006016,((G001872935:0.144557,((G001872945:0.143852,(G000993275:0.038109,G000995565:0.053319):0.055326):0.016574,((G000995065:0.003777,G000997185:0.001841):0.01054,(G000995395:0.0,G001771115:0.0):0.028786):0.077922):0.030669):0.016866,(((G000995135:0.12992,(G000992375:0.008856,(G000992745:0.014941,(G000992665:0.004303,(G000992765:-1e-06,(G000992575:0.0,G000992615:0.0):1e-06):0.001511):0.002552):0.002722):0.122584):0.015501,((((G000991205:0.182229,G001873525:0.141947):0.001798,(G001818445:0.00399,G001818495:0.001824):0.119142):0.014333,((G001000025:0.166033,(G000995845:0.078427,G001824755:0.05572):0.024029):0.007399,(G001823015:0.095109,(G001822975:0.121073,(G000999675:0.124677,(G000998975:0.084501,G001000185:0.127828):0.006492):0.012878):0.01028):0.018395):0.077462):0.005104,(((G000997945:0.100039,G001780215:0.187318):0.017893,(G001780235:0.18573,G001873515:0.166122):0.015713):0.010376,((G001871365:0.206001,(G000999715:0.11247,G001871165:0.130305):0.022833):0.009646,(G001783595:0.166455,(G001783635:0.090988,(G001783645:0.11881,(G000998185:0.093262,G001781935:0.087294):0.008459):0.004134):0.078562):0.025458):0.00631):0.020619):0.008126):0.005078,(((G000991855:0.007052,G000991935:0.009898):0.123589,((G001784775:0.111594,(G001784885:0.016052,(G001784875:0.031072,G001784975:0.0281):0.006537):0.033612):0.045603,(G000999765:0.204795,(G001784795:0.138277,(G001785005:0.066893,(G001784955:0.065149,(G001000395:0.013699,(G001001525:0.004213,(G000995965:0.0,G001784895:0.0):0.001502):0.014342):0.014201):0.005793):0.02653):0.021875):0.006098):0.036302):0.003242,(((G001873245:0.101687,G001873875:0.081646):0.014498,(G001786575:0.097288,(G001784695:0.08679,G001784715:0.111968):0.033783):0.012939):0.037936,((G000995125:0.245519,(G001784965:0.168166,(G001784915:0.112173,(G000990805:0.022473,G001784805:0.019952):0.043179):0.028519):0.029018):0.011152,((G000990485:0.161395,(G000990885:0.084062,(G000990515:0.031438,G000990945:0.059471):0.009363):0.028809):0.056861,((G001003065:0.086669,G001003855:0.114589):0.057102,((G001001155:0.157354,G001001345:0.101905):0.023933,((G000992165:0.075282,G000992565:0.046339):0.089404,(G000992325:0.123097,((G000991815:0.154533,(G000991495:0.028292,G000991525:0.037884):0.102379):0.005958,((G000990595:0.017238,G000991245:0.013818):0.040133,(G000991325:0.048435,G000991645:0.027515):0.035931):0.021482):0.019216):0.008804):0.006792):0.013223):0.014665):0.007694):0.008291):0.014491):0.010973):0.006505):0.015574):0.002837):0.004314,(((G001003325:0.229928,G001824325:0.136351):0.053845,(((G001817115:0.117195,(G001817095:0.076941,(G001817035:0.091906,G001817055:0.058421):0.024512):0.047036):0.061165,(G001817175:0.170495,(G001817135:0.077228,(G001817145:0.047373,(G001001305:0.015443,G001817065:0.013292):0.010933):0.015926):0.038343):0.062473):0.027493,(((G001001705:0.161002,G001001845:0.186304):0.042955,(G001791195:0.060711,(G001791005:0.062046,(G001791555:0.03056,(G001791295:0.027417,(G001790815:0.008426,G001791415:0.00355):0.014073):0.004943):0.019756):0.013019):0.093531):0.020572,(((G001791115:0.17128,(G001791335:0.1628,(G001791035:0.053731,G001791505:0.056734):0.032699):0.07163):0.00838,((G001818315:0.012427,(G001818335:0.015149,(G001818735:0.009726,G001818755:0.007615):0.002192):0.007262):0.110828,(G001303185:0.134506,((G000996105:0.015658,G001783145:0.014104):0.092751,((G001791745:0.038477,G001872545:0.060938):0.054353,(G001778195:0.1146,(G001002565:0.017214,G001002765:0.01346):0.075836):0.015261):0.01126):0.018613):0.011368):0.015198):0.004425,((((G000996355:0.070477,G000996715:0.040049):0.035966,(G001791725:0.01976,(G001791645:0.012537,G001791735:0.014935):0.002218):0.078523):0.017578,(G001791715:0.160942,(G001791565:0.069608,(G001790985:0.045579,(G001790825:0.053488,(G001791205:0.025765,(G001791305:0.008592,G001791455:0.002902):0.013942):0.004462):0.008152):0.028879):0.052201):0.014269):0.008874,((G001778275:0.205731,((G000993485:0.035391,G000996245:0.028936):0.067403,(G001778155:0.134922,(G001780315:0.067894,(G001778075:0.053084,G001778235:0.026185):0.021028):0.024446):0.032773):0.015628):0.029932,(G000994285:0.275327,((G001791065:0.179947,(G001791475:0.195425,((G001782815:0.132942,G001782975:0.115424):0.048695,(G001791145:0.097522,G001791275:0.049914):0.073416):0.015658):0.011077):0.007401,((G000995915:0.101565,G001001645:0.085935):0.076964,((G000997135:0.152984,G001791635:0.111301):0.008019,((G000996525:0.037002,G000997055:0.053276):0.035246,(G001791655:0.062505,(G000994165:0.015302,((G000997065:0.0,G000997445:0.0):0.003568,(G000996685:0.004853,(G000998515:-1e-06,(G000995215:0.0,G000996765:0.0):1e-06):0.00177):0.00299):0.004511):0.025956):0.012069):0.021072):0.084356):0.007136):0.009):0.005107):0.007656):0.008406):0.007146):0.006112):0.002949):0.009289,((((G001819015:0.120077,G001819075:0.096483):0.095433,(G001779655:0.010588,(G001783335:0.009326,G001783485:0.003332):0.002071):0.155498):0.023105,((G001820635:0.046592,G001820715:0.06943):0.080605,((G001822305:0.050904,(G000998135:0.03754,G001820775:0.02496):0.011275):0.076391,(G001822415:0.146694,(G001822325:0.136165,(G001003045:0.052413,(G001820565:0.031845,G001820685:0.032108):0.038367):0.022237):0.008743):0.024238):0.016438):0.023397):0.016144,(G001872425:0.23254,((G001822345:0.200609,(G001001625:0.195717,G001818615:0.24807):0.01787):0.016069,(((G001823375:0.12948,(G001003225:0.071371,(G001824925:0.056866,(G001823415:0.06135,G001824885:0.083386):0.010521):0.009141):0.027376):0.103999,((G001819985:0.02145,G001821805:0.049978):0.128874,((G001822835:0.06962,G001822935:0.03157):0.086972,((G000993865:0.197795,(G000996085:0.068304,G001822895:0.069421):0.031998):0.031341,(G001822865:0.147018,(G001822815:0.020868,G001822905:0.010578):0.058473):0.049534):0.01594):0.028306):0.008605):0.009909,((G000398025:0.186504,(G001873405:0.226184,(G001872265:0.152955,(G001303125:0.117152,(G001302985:0.133565,G001821455:0.158101):0.020079):0.028231):0.007914):0.013969):0.04411,(((G001000145:0.129027,G001819635:0.144264):0.073951,((G000992445:0.158139,G001819395:0.162717):0.00986,((((G001820815:0.210558,(G001822475:0.173615,((G001002005:0.018657,G001793855:0.022722):0.088563,(G001818535:0.140229,G001818595:0.142529):0.01311):0.025652):0.007931):0.022495,(((G001819975:0.069016,G001820055:0.045269):0.013876,(G001821835:0.069828,G001821845:0.070797):0.033165):0.108954,(G001775935:0.103034,(G001774135:0.039373,(G001774055:0.038677,(G001774005:0.025247,G001774075:0.047746):0.022831):0.026262):0.009772):0.08205):0.015568):0.005484,((G001817995:0.040821,G001818675:0.064442):0.108753,((G001778735:0.168015,((G001778595:0.033544,(G001780445:0.039079,G001780695:0.060921):0.015182):0.057814,(G001778555:0.034557,((G001000585:0.013555,G001778955:0.018913):0.013181,(G001778875:0.036193,G001780565:0.044343):0.008573):0.004744):0.063887):0.015094):0.015779,((G001778635:0.02571,(G001778465:0.001975,G001780645:0.004604):0.025488):0.08517,(G001002485:0.152609,(G001778415:0.068035,((G000998125:0.028665,(G001000285:0.034474,G001778395:0.023218):0.002837):0.005,(G001778935:0.052525,(G001780425:0.017761,(G001778655:0.009025,(G001780725:0.007804,(G001778755:0.012779,G001780605:0.007221):0.005223):0.003908):0.00169):0.010323):0.012624):0.006176):0.031143):0.034509):0.024495):0.015166):0.007524):0.012037,((G001794295:0.218567,((G001794475:0.034188,(G001795655:0.02864,(G000994085:0.019245,G001794215:0.018972):0.00335):0.004051):0.084959,(G001795825:0.105617,(G001794555:0.061927,(G001795735:0.016486,(G001794375:0.005324,(G001794095:0.006182,G001795585:0.006163):0.000774):0.007867):0.01519):0.02442):0.042098):0.027252):0.0178,((G001794015:0.183062,(G001794285:0.029383,G001794635:0.053951):0.105581):0.036646,((G001794605:0.106924,G001795775:0.106816):0.118399,(G001794195:0.190705,(((G001794575:0.065157,(G001794695:0.064412,(G001794735:0.035568,(G001794385:0.009889,(G001794125:0.00411,G001795855:0.003189):0.00471):0.011958):0.0167):0.005428):0.08366,((G001794105:0.061149,G001795615:0.06651):0.043555,((G001794055:0.021876,G001794675:0.014096):0.064044,(G001794145:0.01166,(G001794435:0.010286,G001795625:0.011453):0.002728):0.065202):0.015633):0.024185):0.013565,((G001794515:0.081276,(G001795665:0.051731,G001795795:0.043507):0.020127):0.093574,((G001824375:0.035094,(G001824315:0.025448,G001825495:0.017287):0.007641):0.139955,((G001794025:0.14322,G001795695:0.143545):0.016145,((G001794065:0.116716,G001795975:0.092586):0.046668,(G001794485:0.082201,(G001794595:0.024242,(G001794755:0.007032,G001795875:0.009361):0.008481):0.031486):0.085433):0.010947):0.006774):0.00527):0.00934):0.017808):0.019399):0.012738):0.009017):0.004533):0.014442):0.004641):0.00697,((G001873495:0.244971,((G001819475:0.226719,G001871235:0.218442):0.017843,((G001819335:0.240433,(G001872305:0.209165,(G000997475:0.080865,G000998935:0.07454):0.084575):0.009402):0.005859,((G001819535:0.20239,(G001780515:0.183455,G001872225:0.170286):0.018086):0.011558,(G001784815:0.153975,((G001784725:0.07223,G001786615:0.120873):0.053393,(G001819495:0.106759,G001872385:0.151983):0.032434):0.017267):0.016044):0.010283):0.018725):0.006031):0.014225,(((G001821575:0.148135,((G000992905:0.231919,(G000997345:0.194011,G001823315:0.199322):0.015181):0.007361,((G000992685:0.055101,G001819315:0.075036):0.014234,(G000993375:0.092031,(G001819255:0.070199,G001819345:0.078738):0.011709):0.01068):0.099338):0.010684):0.011294,((G001820175:0.168279,((G001820115:0.059115,(G001820305:0.034255,G001821935:0.07609):0.023277):0.062741,(G001820145:0.150818,((G000989665:0.080633,G001820135:0.055421):0.051057,(G001820095:0.048374,G001822005:0.09347):0.058976):0.017953):0.007474):0.012921):0.021859,((G000989435:0.05301,G001820355:0.090826):0.090716,(G001819295:0.16753,((G001822165:0.120184,(G000992015:0.109882,(G001820475:0.058948,G001820515:0.062674):0.037779):0.015784):0.000573,((G001820225:0.00527,G001821925:0.009997):0.063378,(G001820325:0.056388,(G001820395:0.01861,(G001820555:0.025121,(G001820295:0.02557,((G001822135:0.004555,(G001820405:0.0,G001822075:0.0):0.002438):0.003179,(G001822155:0.004052,(G001820445:0.0,G001820535:0.0):0.002991):0.003789):0.005948):0.002717):0.001902):0.020049):0.008707):0.060414):0.014602):0.020795):0.017401):0.025842):0.012216,(((G001773975:0.201016,(((G001819875:0.115121,(G001774085:0.020729,(G001774035:0.015664,G001775835:0.021603):0.009568):0.084823):0.016604,((G001819735:0.048505,G001819815:0.093506):0.033103,(G001819785:0.09167,G001821725:0.156777):0.019961):0.029709):0.009634,(((G001822455:0.05056,(G001820725:0.041814,(G001822295:0.062944,G001822375:0.041631):0.00276):0.008818):0.092981,((G001819855:0.109111,G001821685:0.146209):0.042356,(G001821795:0.056024,(G001819905:0.062332,(G001003085:0.055124,G001821755:0.054553):0.002184):0.014173):0.037317):0.040525):0.011237,(((G001778705:0.029174,G001780495:0.023065):0.029849,(G001778905:0.01946,G001780705:0.022793):0.014941):0.090042,(((G001778545:0.083519,G001780535:0.14611):0.021358,(G001778975:0.065462,(G001778665:0.01041,(G001778535:0.013627,G001778775:0.014742):0.003574):0.022741):0.047448):0.032878,((G001780415:0.073053,G001780635:0.049249):0.024368,(G001780475:0.024388,(G001778855:0.016057,(G001780555:0.03213,G001780775:0.021924):0.00345):0.005023):0.015898):0.054955):0.005985):0.055752):0.005015):0.008335):0.005547,((((G001003785:0.024292,(G001003905:0.017621,G001004055:0.022379):0.014068):0.111381,(G001823235:0.174301,((G001823165:0.120205,G001823295:0.124551):0.05838,(G001824985:0.186478,(G001823155:0.115255,G001825005:0.059928):0.085215):0.008381):0.008702):0.010469):0.018174,((G000996605:0.111959,G001823505:0.124405):0.021931,((G001823545:0.091093,G001825065:0.167411):0.046335,(G001871765:0.119162,(G001873305:0.150733,((G001825075:0.002951,(G001823495:0.001791,G001823535:0.004966):0.003738):0.073024,(G001000595:0.088818,(G000999475:0.05573,(G000997825:0.023188,G000998425:0.025423):0.013869):0.054849):0.003681):0.019884):0.014964):0.008064):0.005898):0.030419):0.007973,((G001819135:0.186916,(G000998045:0.055217,G000998805:0.094783):0.079584):0.013641,((G000994355:0.103739,(G000993845:0.071943,(G000995735:0.019027,(G000993875:0.014528,G000996035:0.020933):0.008382):0.032746):0.026802):0.091518,((G001775475:0.181033,(G001781525:0.132806,(G001779665:0.06645,G001781435:0.06121):0.035508):0.079739):0.008176,((G001783565:0.167201,G001873485:0.166132):0.017049,(((G001781205:0.053667,(G001781255:0.007748,G001783515:0.006141):0.061556):0.059432,(G001567365:0.103908,(G001781375:0.11662,(G001781415:0.010169,(G001781805:0.006191,G001783435:0.007232):0.003164):0.059923):0.029815):0.016881):0.004758,(((G001004905:0.018778,G001005015:0.031582):0.087362,(G001781885:0.091779,(G001783465:0.042056,(G001781285:0.02479,G001781565:0.011442):0.008959):0.027658):0.06239):0.016728,(((G001189095:0.105531,G001775445:0.126257):0.017122,(G001779595:0.080538,G001783525:0.070147):0.050905):0.007765,((G001189075:0.09169,(G001189195:0.026667,G001189215:0.022284):0.076872):0.012639,(G001781095:0.096968,(G001781625:0.128231,(G001004665:0.03659,(G001004755:0.03149,G001775435:0.047081):0.00511):0.05014):0.016982):0.016437):0.005086):0.00375):0.01521):0.00323):0.01938):0.011425):0.009028):0.004342):0.007415):0.005288,(((G001776125:0.101981,(G001774395:0.025855,G001776175:0.0282):0.027726):0.113916,(((G001817505:0.135784,G001872245:0.139665):0.020602,(G001873465:0.221654,(G001776145:0.169625,G001776195:0.129738):0.028485):0.006651):0.003128,((G001771275:0.060612,G001772265:0.102509):0.030865,(G001772255:0.09492,((G001771185:0.0,G001771215:0.0):0.094522,(G001029795:0.060579,(G001004375:0.016953,G001004445:0.027165):0.014647):0.027612):0.017755):0.024243):0.081597):0.013786):0.009542,((((G001788565:0.066226,G001790625:0.067577):0.092942,(G001790455:0.17073,G001790495:0.14927):0.012063):0.036622,(G001777855:0.154699,(G001779955:0.122502,((G001777815:0.088126,(G001777575:0.018451,G001779995:0.019285):0.020783):0.056277,(G001779915:0.144387,((G001777655:0.008733,G001777825:0.011537):0.089902,(G001777775:0.047053,((G001777545:0.0,G001780145:0.0):0.008856,(G001777665:0.003917,(G001780055:-0.0,(G001779895:0.0,G001779985:0.0):0.0):0.002453):0.003883):0.016642):0.05885):0.00982):0.009726):0.020182):0.009409):0.012325):0.011724,((G001818625:0.136082,G001819945:0.169003):0.012171,(((G000992135:0.080884,((G000991445:0.025227,G000992505:0.015041):0.014229,(G000992345:0.033272,G000992485:0.050061):0.014778):0.010267):0.098662,((G001793895:0.051616,(G001793935:0.045765,(G001793945:0.026187,G001793975:0.040927):0.007344):0.016319):0.053793,((G000993695:0.024037,G001000675:0.037313):0.042893,(G001003645:0.109844,(G001003425:0.026033,((G001000305:0.020836,G001002585:0.025217):0.014455,(G001000945:0.010163,((G000998475:0.005047,G001029635:0.007611):0.002779,(G001002795:0.009189,G001003095:0.010042):0.003499):0.00243):0.007966):0.00814):0.030518):0.024668):0.004176):0.037094):0.016958,((G001820755:0.214828,(G001820595:0.186602,(G001822425:0.147948,(G001004285:0.07442,G001004435:0.092246):0.066473):0.013274):0.029124):0.012801,(((G000991185:0.178029,((G001779575:0.18038,((G001817875:0.040872,G001817915:0.019279):0.110075,(G001817925:0.058721,G001818015:0.039764):0.096881):0.009885):0.011094,(G001775785:0.186378,(G000998315:0.123113,(G001774195:0.085833,(G000998845:0.087387,(G000994805:0.075324,G000998395:0.073113):0.017707):0.017128):0.004183):0.058535):0.014259):0.009742):0.015508,((G001005035:0.178428,G001822385:0.150431):0.025491,(G001822215:0.185407,(((G001817685:0.147555,(G001002165:0.003083,G001817635:0.004917):0.139541):0.023764,((G001817735:0.177211,(G001817715:0.069194,(G001817675:0.066964,G001817805:0.04095):0.015769):0.076535):0.009768,((G001004965:0.134298,(G001818545:0.109123,G001818655:0.063809):0.031367):0.042026,((G001003525:0.044976,G001004105:0.022188):0.095106,(G001779535:0.062524,(G001002015:0.080226,G001779555:0.057179):0.010123):0.066379):0.012174):0.016762):0.002897):0.002195,((G001779475:0.161917,G001779505:0.157811):0.007002,((G001001795:0.128814,(G001002095:0.12099,G001817215:0.10864):0.031672):0.016515,(((G001793815:0.067972,G001793865:0.079087):0.046185,(G001818915:0.092262,(G001821355:0.074674,G001821375:0.065032):0.005796):0.042934):0.020194,((G001000105:0.11134,G001872485:0.120003):0.020247,(G000995795:0.067165,(G000999865:0.030686,(G000996315:0.01833,(G001775885:0.013459,(G000999665:0.004859,(G000999325:0.002918,(G001775915:0.0,(G001774165:0.0,G001774215:0.0):-0.0):0.005485):0.00344):0.00705):0.005976):0.012334):0.022272):0.083699):0.021972):0.008966):0.006408):0.010539):0.011497):0.004567):0.006548):0.009542,((G001817755:0.146699,(G000996205:0.12906,(G001825325:0.163676,(G001824195:0.090532,((G000996025:0.049516,G001824095:0.034454):0.001937,(G001823815:0.032943,(G001825235:0.029501,(G001824155:0.03726,G001825405:0.026232):0.015294):0.00415):0.000885):0.026805):0.081057):0.008596):0.023329):0.014788,((G001818705:0.201568,(G000993015:0.14736,((G001817975:0.024699,G001818695:0.026772):0.128735,((G000996445:0.057959,G001001115:0.117223):0.072696,((G000998195:0.042147,(G000994865:0.032453,G001001285:0.031377):0.007198):0.056861,(G001000005:0.069932,(G000999145:0.038878,(G000999085:0.023108,(G001780595:0.0182,(G001778435:0.005369,G001778615:0.002207):0.018753):0.018793):0.013032):0.013827):0.04238):0.03688):0.010439):0.005568):0.011666):0.005496,((G000999175:0.194459,(G001822705:0.140001,(G001821245:0.124309,G001822755:0.093736):0.032053):0.03999):0.024178,((G001825485:0.196936,(G001001935:0.177151,(G001820885:0.073329,(G001821305:0.016509,(G001822765:0.005569,(G001821135:0.005493,G001822615:0.002259):0.002183):0.02091):0.018383):0.079416):0.033177):0.008935,((G001785415:0.144264,G001785485:0.161291):0.01693,((G000998905:0.117554,(G000994995:0.068974,G001823055:0.074966):0.023544):0.069074,((G001823875:0.140204,(G000994025:0.073321,((G000994785:0.015939,G000998065:0.013912):0.002747,(G000995625:0.014613,((G000993415:0.004765,G001824295:0.002754):0.006512,(G000995155:0.008194,G000996185:0.00662):0.000895):0.003769):0.001783):0.02106):0.086697):0.007301,(((G001823995:0.078166,(G001823695:0.088789,G001823895:0.063883):0.00418):0.057145,((G001774495:0.105183,G001872505:0.116245):0.002984,((G001823825:0.007494,G001825295:0.007104):0.078611,((G001004305:0.031701,G001004355:0.02475):0.083181,(G001825335:0.122436,(G001824275:0.017807,G001825445:0.02036):0.068774):0.006242):0.011159):0.004758):0.010356):0.011014,((G001824235:0.030286,G001825395:0.034755):0.109352,(((G001823745:0.027937,G001824135:0.022063):0.085171,(G001825315:0.038861,(G001823715:0.028958,G001823945:0.03258):0.013333):0.045933):0.028078,((G001823735:0.090078,G001824005:0.073984):0.019907,(G001824075:0.005847,(G001825215:0.005562,(G001823795:0.0,G001824255:0.0):0.002912):0.002628):0.089457):0.038473):0.001885):0.018403):0.009657):0.008721):0.004342):0.013143):0.01204):0.0058):0.006921):0.003839):0.004276):0.003734):0.00917):0.003844):0.005067):0.007338):0.002191):0.006057):0.004526):0.006796):0.006903):0.002696):0.002122):0.007346):0.003565):0.005528):0.006297):0.005264):0.01062):0.001328):0.008964):0.0028):0.004718):0.011053):0.005253):0.009799):0.022076):0.04461):0.040672):0.003784):0.010524):0.015305):0.021101,(((((G001806235:0.174167,G001830535:0.21561):0.032789,(G001798015:0.209232,(G001798005:0.207403,G001914375:0.206178):0.007437):0.005725):0.003779,(G001805165:0.16204,((G001803925:0.159669,G001805205:0.08171):0.014896,(G001805025:0.140318,G001805235:0.220338):0.015552):0.010697):0.024224):0.005188,(((G001790645:0.152377,G001790715:0.154833):0.019477,(G001804965:0.165957,(G001788635:0.195879,G001803815:0.217236):0.025633):0.003883):0.012857,((((G001800325:0.23388,G001800495:0.16546):0.023571,(G001302825:0.157597,(G000402295:0.184495,(G001302425:0.162323,G001871125:0.087677):0.012376):0.009199):0.015615):0.004354,((G001027545:0.080322,((G001800355:0.053915,G001800525:0.046085):0.038281,(G001800425:0.110431,(G001800205:0.132107,(G001800455:0.089062,(G001800235:0.006612,(G001800315:0.002803,G001800475:0.000487):0.003219):0.017401):0.009749):0.002326):0.010916):0.018919):0.019633,(((G001800565:0.074605,G001800635:0.087557):0.0564,(G001806055:0.118594,(G001805805:0.143375,(((G001804045:0.093762,G001872775:0.125416):0.018988,(G001805575:0.081873,(G001804165:0.096861,(G001805365:0.054627,(G001804305:0.047373,(G001804065:0.029247,G001804255:0.051635):0.0133):0.002731):0.034177):0.020721):0.010338):0.009629,((G001804445:0.202699,G001806075:0.152139):0.061746,((G001873045:0.197492,(G001805775:0.107999,(G001805605:0.105093,G001805845:0.070639):0.013645):0.079069):0.005678,((G001803975:0.207531,G001804105:0.259135):0.011885,(G001871815:0.17277,(G001805765:0.233793,G001805895:0.219198):0.029505):0.016494):0.001859):0.014304):0.017948):0.008282):0.013135):0.009292):0.00888,((G001771345:0.03288,G001772335:0.012416):0.07153,((G001771415:0.004212,(G001771695:0.002608,(G001771585:0.001126,G001772435:0.005653):0.007425):0.002438):0.044586,((G001772455:0.072294,(G001772415:0.003975,(G001771545:0.0,G001771665:0.0):0.002828):0.022438):0.040946,((G001771495:0.014355,(G001771625:-0.0,(G001771575:-0.0,(G001771425:0.0,G001771465:0.0):0.0):0.0):0.012135):0.035384,((G001771365:0.056819,(G001772355:0.041381,G001772375:0.067391):0.008214):0.032985,(G001771615:0.129613,((G001771395:0.022521,(G001771505:0.01889,G001772385:0.008984):0.005077):0.035682,(G001771455:0.145514,(G001771535:0.052592,G001771655:0.051575):0.01014):0.019425):0.00589):0.003789):0.008791):0.004489):0.001957):0.006263):0.033334):0.006367):0.00688):0.013317,(G001768085:0.216873,((G001796635:0.20069,(G000681355:0.039027,(G000740805:0.164387,G000740865:0.134545):0.018173):0.06052):0.006967,(((G002011475:0.15033,G002011495:0.073399):0.013191,(G001796765:0.110174,(G001796755:0.107599,G001796865:0.104207):0.019479):0.010718):0.007099,((G001796805:0.198027,((G001303565:0.214264,((G001795015:0.237762,G002010445:0.330238):0.01592,(G001796675:0.216074,((G001795205:0.199698,G001796555:0.205708):0.011745,(G001796495:0.139249,G001796525:0.220751):0.026505):0.007605):0.014539):0.00849):0.001617,(((G001794985:0.201154,G001796415:0.211545):0.033266,(G000464595:0.231042,(G001872925:0.129616,G001873005:0.151153):0.031308):0.008133):0.005685,(G001796595:0.1942,(G001795035:0.192836,(G001796685:0.231912,(G001796575:0.24568,((G001304345:0.282761,(G001796655:0.229304,G001796725:0.277363):0.011098):0.015759,((G001455825:0.288573,G001796445:0.264916):0.020023,(G001795275:0.293161,G001795315:0.23541):0.031848):0.009335):0.00593):0.006854):0.012935):0.004613):0.005014):0.010238):0.012977):0.004859,(G001796515:0.107256,((G001953175:0.04211,(G000143165:0.040221,(G001005265:0.025375,G001466665:0.052364):0.00829):0.006042):0.006021,((G001459095:0.010466,(G001678055:0.010349,(G000830905:0.002624,(G002007825:0.0,G002007905:0.0):0.008914):0.004882):0.004663):0.007698,(G001678035:0.009065,(((G001010485:0.010025,(G001515295:0.003334,G001547795:0.004271):0.001382):0.002001,(G000011905:0.005132,(G000016705:0.005836,G000341655:0.001856):0.002539):0.006503):0.000882,((G000025025:0.005425,(G001889305:0.007317,(G000499365:0.000882,G000830925:0.002994):0.004228):0.004091):0.00373,(G000025585:0.01016,((G001460955:0.002942,(G000341695:0.002465,(G001761445:0.001091,G002021775:0.00277):0.001381):0.000904):0.001739,(G000741845:0.00221,(G000830885:0.001142,((G000009025:0.0,G001610775:0.0):0.0,(G002007845:0.0,G002007865:0.0):-0.0):0.002705):0.001621):0.000172):0.001845):0.006224):0.001476):0.002014):0.00643):0.053747):0.045812):0.006745):0.001913):0.051662):0.008979):0.003476):0.004517):0.005235):0.004453,(((G001799405:0.137388,(G001798685:0.144232,G001799425:0.237018):0.006092):0.019325,(G001751165:0.225286,((G000753945:0.115915,G000816445:0.046247):0.152743,(G001975945:0.005623,(G000055945:0.0,G000331715:0.0):0.001623):0.145957):0.016581):0.0091):0.010613,(((G001303695:0.171311,(G001303465:0.153741,G001828265:0.151137):0.01009):0.020098,((G000372225:0.155832,(G000375765:0.071586,G000375745:0.233176):0.009351):0.039175,(G001828635:0.112049,(G001828535:0.165809,((G001824605:0.209783,(G001828645:0.195299,(G001828415:0.171129,G001828545:0.104733):0.094367):0.009058):0.012477,(G001830285:0.111451,(G001824485:0.077682,(G001830315:0.0918,(G001825635:0.139012,G001825655:0.147753):0.034432):0.008714):0.032309):0.010692):0.004056):0.007546):0.028853):0.0009):0.011805,((G001781965:0.219504,G900094635:0.221225):0.011312,((G001303045:0.216164,(G000383715:0.154039,(G000428305:0.227555,((G000264605:0.147284,(G000285795:0.206101,G000264625:0.242298):0.029405):0.02954,(G000383735:0.23305,(G000383755:0.277575,(G001604605:0.286427,G000404345:0.303799):0.022401):0.019431):0.00672):0.008307):0.019494):0.022724):0.011706,((G001801825:0.145756,(G001303065:0.20562,((G001643635:0.171795,G001802575:0.184893):0.008453,(G001801945:0.180303,G001802535:0.145201):0.052054):0.009741):0.009696):0.018106,((G001806105:0.203283,(((G001791795:0.14221,G001412425:0.107065):0.028133,((G001917855:0.171634,(G001778455:0.170324,(G002010355:0.127186,((G002010365:0.131745,G002011365:0.255352):0.031874,(G002011415:0.099057,(G002011425:0.050734,(G002010385:0.013505,G002011435:0.030939):0.037209):0.008131):0.015758):0.007677):0.073177):0.025229):0.027089,(G001800015:0.106938,(G000020145:0.156559,(G001871115:0.073488,((G001799915:0.088431,(G001799565:0.022001,G001799745:0.070464):0.011066):0.035852,((G001799575:0.006177,G001799775:0.004239):0.060849,(G001800245:0.033413,G001800375:0.007265):0.045097):0.004744):0.032957):0.020597):0.021408):0.02533):0.003322):0.009733,(G000434295:0.173152,((G001784565:0.060769,(G001784535:0.104742,(G001784615:0.034141,G001786555:0.062734):0.013255):0.005582):0.025137,(G001899385:0.141651,((G000431555:0.009162,(G000980375:0.004095,G000980455:0.006431):0.004805):0.044902,(G001899335:0.069832,((G000433235:0.011051,G001917235:0.021558):0.042957,(G001899395:0.05613,(G000431315:0.023156,((G000431115:0.001086,G001765415:0.002731):0.039897,(G000437435:0.021091,((G000437655:0.007077,G001899425:0.007469):0.005337,(G000433095:0.010931,(G001899365:0.009041,G001917115:0.005665):0.007217):0.002723):0.003817):0.004609):0.010782):0.012078):0.007369):0.00312):0.020328):0.047708):0.033118):0.025304):0.019609):0.005111):0.003324,(G001751225:0.163752,(((G001803205:0.082249,(G001789275:0.073982,(((G000474745:0.060701,G001045525:0.038714):0.032373,(G001784485:0.089007,(G001829395:0.164058,G001829415:0.042003):0.031346):0.00795):0.009694,((G001603075:0.046511,(G001824635:0.093979,(G001825665:0.050553,(G002007645:0.050146,(G001997385:0.055362,G001999965:0.045904):0.037042):0.006986):0.005518):0.0116):0.017078,(G001803225:0.07864,((G001017655:0.082745,(G001603055:0.083526,G001804785:0.058916):0.006766):0.009782,(G001804885:0.090758,(G001803285:0.027353,G001803315:0.014448):0.0765):0.017722):0.009819):0.005347):0.00607):0.004063):0.003621):0.014114,((G001829155:0.107946,(G001829375:0.168711,G001829455:0.118221):0.006899):0.006298,(((G000980515:0.041417,G001940945:0.054262):0.009602,((G001683795:0.013273,G900097105:0.002303):0.021535,(((G000723745:0.002803,G000020225:0.000255):0.008524,(G000436395:0.006378,G001917295:0.00882):0.003561):0.002627,(G000437075:0.004023,(G001578645:0.00292,(G001580195:0.000247,G001647615:0.002821):0.000148):0.008115):0.005976):0.001984):0.008257):0.071756,((G001462225:0.070606,(G001462235:0.048827,G001462245:0.046411):0.01615):0.034853,(G001873075:0.187505,((G900142455:0.043954,(G001462345:0.0,G001603875:0.0):0.040951):0.013221,((G900142505:0.009333,(G900129715:0.005377,G900142465:0.000972):0.009471):0.018252,(((G000146505:0.003626,G000024665:0.002624):0.011513,(G900142485:0.00709,G900143015:0.017754):0.005376):0.006509,(((G001462305:0.0,G001603905:0.0):0.032254,(G900129735:0.018876,G900142475:0.009074):0.001845):0.003603,(G900142495:0.011247,(G900142545:0.017821,(G001462315:0.0,G001603925:0.0):0.019797):0.001194):0.010038):0.00285):0.001984):0.007317):0.012957):0.015693):0.053048):0.010472):0.005556):0.005284,(((G001798855:0.118809,((G001920875:0.069852,(G001918885:0.080113,G001919455:0.117491):0.006514):0.05888,((G001780805:0.212154,G001780825:0.051159):0.039056,(G001771235:0.129466,((G001803075:0.131661,(G001802045:0.206622,G001802995:0.202608):0.014296):0.015512,(G002011685:0.133943,((G001872685:0.118125,((G000258405:0.042292,(G001802865:0.152645,G001873185:0.071845):0.001992):0.011029,(G001771055:0.125344,(G001804605:0.07938,(G001802895:0.158775,G001804565:0.1239):0.009858):0.01016):0.005602):0.002612):0.007585,((G001304035:0.206418,((G002010635:0.146376,G002011615:0.06931):0.065301,((G002010715:0.137706,(G001773915:0.109129,(G000493965:0.147278,(G001775695:0.256774,G001919385:0.228627):0.018521):0.013768):0.003792):0.02044,((G001304015:0.115224,((G001304155:0.174461,G001304315:0.128569):0.017748,(G001775405:0.084353,(G001773425:0.206196,G001775365:0.170188):0.024736):0.028539):0.018093):0.004485,((G001779875:0.173274,((G001577125:0.211587,G001577185:0.091563):0.087285,(G001603745:0.06248,G000146065:0.033948):0.073374):0.009806):0.01879,((G001777945:0.084282,(G001412365:0.080683,G001875255:0.072671):0.022262):0.005352,((G001302835:0.151663,(G001303705:0.043274,G001304185:0.090287):0.033807):0.028295,((G001508335:0.049023,G001508575:0.045054):0.059709,(G001774505:0.172623,(G001303225:0.110444,G001303785:0.048725):0.045272):0.004655):0.008968):0.015059):0.00262):0.014323):0.013147):0.00891):0.007912):0.008252,(G001919105:0.169922,((((G001798185:0.023529,G001799065:0.011559):0.095324,(G001799015:0.124803,G001799095:0.034288):0.035761):0.025175,(G001798265:0.151772,(G001798105:0.115543,(G001798475:0.109193,(G001798085:0.013328,(G001797335:0.011602,G001798315:0.035536):0.006392):0.021259):0.014767):0.024772):0.028828):0.005769,(G001536065:0.142387,((G001442855:0.039275,(G001536205:0.095304,((G001535985:0.087168,G001536005:0.085246):0.007181,((G001458535:0.065389,G001535965:0.052258):0.001859,(G001536145:0.020266,(G001442925:0.0,G001485625:0.0):0.013373):0.006723):0.006068):0.005224):0.003299):0.005662,((G001536105:0.172443,(G001442845:0.0,G001485645:0.0):0.166428):0.013539,((G001458575:0.087652,(G001536045:0.21873,G001536185:0.206875):0.024278):0.005214,(G001536125:0.126128,(G001536025:0.105831,(G001442935:0.0,G001536085:0.0):0.10303):0.004001):0.004741):0.002974):0.008864):0.002107):0.028232):0.006528):0.005845):0.012415):0.000901):0.002644):0.006285):0.003503):0.007534):0.005151):0.006027,((((G001803565:0.129885,(G001443455:0.159515,G001802095:0.167015):0.006022):0.013873,(G001790675:0.04821,(G001790785:0.020715,(G001790855:0.002738,G001790865:0.006353):0.009261):0.001593):0.05583):0.004687,(G001443445:0.085478,(((G001804395:0.079089,G001805375:0.097902):0.026234,(((G001799555:0.136203,G001799975:0.095995):0.005554,(G001799925:0.102403,G001800095:0.076168):0.039506):0.028694,(G001730085:0.122969,(G001804155:0.100191,((G001804125:0.076834,G001874025:0.181336):0.020195,((G001804055:0.03563,G001804205:0.022435):0.029649,(G001804225:0.126314,G001804315:0.064009):0.01063):0.011698):0.019672):0.008331):0.016756):0.008463):0.005748,((G001797435:0.162897,((G000403075:0.084026,(G000402115:0.041569,G000494225:0.020119):0.013187):0.011336,(G000980755:0.185144,(G000404705:0.188931,(G000404685:0.154988,(G000404605:0.241512,G000404665:0.237479):0.031335):0.016757):0.014348):0.009145):0.071936):0.006022,((G001795505:0.107884,(G001798535:0.024898,(G001798235:0.035138,G001798715:0.041274):0.010284):0.009432):0.07615,(G001805005:0.136972,(G001803525:0.019871,(G001804905:0.068206,(G001804945:0.038087,(G001804915:0.036879,(G001803535:0.031424,G001804975:0.018743):0.011923):0.022885):0.012828):0.012793):0.019185):0.026037):0.007346):0.006317):0.00813):0.004358):0.004128,(((G001799505:0.111349,G001824455:0.220977):0.039387,((G001795535:0.1606,G001798415:0.149641):0.025099,(((G001797465:0.021529,G001797505:0.110824):0.006132,(G001595385:0.003392,(G001795545:0.002225,G001798425:0.018363):0.002456):0.021764):0.008375,(G001797495:0.074176,(((G001797585:0.044478,G001797665:0.037839):0.007983,(G001798485:0.058917,G001798625:0.03004):0.007965):0.013976,(G001799025:0.171671,(G001797515:0.167058,((G001795495:0.236694,G001797595:0.112227):0.02946,(G001798155:0.083275,G001806225:0.059119):0.009451):0.014254):0.018827):0.008786):0.007837):0.015354):0.006335):0.01519):0.010087,((G001873745:0.068568,(((G001797845:0.03408,G001798915:0.14349):0.024081,(G000747625:0.042751,(G001412345:0.02726,G001683985:0.022584):0.020607):0.021815):0.014224,((G001797945:0.040965,(G001829835:0.088958,G001830835:0.035246):0.008041):0.045382,(G001873675:0.123521,((G001829875:0.128667,G001830855:0.064024):0.05318,(G001797935:0.146733,(G001767755:0.203041,(G001767605:0.02345,G001768645:0.024993):0.029718):0.063669):0.005027):0.009847):0.007142):0.009852):0.007873):0.018859,(((G000212395:0.08609,(G000517565:0.048443,(G000744435:0.035018,(G000420385:0.021141,(G000194135:0.011183,G000526195:0.013357):0.008995):0.011071):0.037747):0.010446):0.002392,(G001547735:0.065396,((G001577525:0.077121,(G001687335:0.045072,((G001652585:0.030147,(G000217795:0.017934,G000421585:0.019449):0.00989):0.006581,(G001548275:0.042409,((G000746255:0.031935,G000215975:0.039494):0.004202,(G000423845:0.01538,(G000421605:0.017984,(G000734015:0.006366,G000746435:0.006836):0.011363):0.000901):0.013893):0.004665):0.01992):0.011246):0.019087):0.017673,((G000185805:0.032519,(G000191045:0.018213,(G000421485:0.006214,G001968985:0.006943):0.023131):0.008204):0.054105,((G000021565:0.036276,(G000703085:0.028047,(G000173615:0.086291,(G000619805:0.021258,G000021545:0.016125):0.007836):0.014012):0.002373):0.018962,(G000020785:0.058711,((G000010785:0.0,G000164905:0.0):0.038742,(G000008625:0.021119,(G000025605:0.020449,(G000512735:0.014092,G000702425:0.027843):0.011123):0.012577):0.009589):0.010232):0.019594):0.008693):0.012923):0.002508):0.009606):0.009024,(((G001797675:0.156331,G900114975:0.055703):0.005841,((G000195295:0.070524,(G001797745:0.104417,G001873905:0.108601):0.00321):0.006022,(G001577715:0.123252,(G001750905:0.094146,G001751085:0.145499):0.009922):0.007568):0.002771):0.008658,(G000512235:0.074819,((G001803605:0.042027,G001803635:0.023644):0.037152,((G000714715:0.104641,((G002011745:0.044177,(G000020985:0.026493,G000423865:0.035426):0.023676):0.003343,(G002011735:0.054508,(G002011815:0.029907,(G002010755:0.011324,G002011795:0.004805):0.034559):0.011982):0.012255):0.019182):0.004745,(G001803645:0.140269,((G001803785:0.154943,((G001803885:0.17096,G001873945:0.151021):0.001893,((G001805125:0.054392,G001873265:0.123733):0.019187,(G001805185:0.159477,(G001803715:0.153432,((G001803955:0.128877,G001871685:0.069206):0.002542,(G001805295:0.033137,(G001803945:0.008424,G001805105:0.007299):0.007512):0.014465):0.009904):0.008437):0.008093):0.008561):0.003409):0.001153,((G001767575:0.12446,(G002011575:0.084775,(G002010555:0.254716,G002011565:0.151534):0.045656):0.042527):0.026862,((G001803845:0.186296,G002011715:0.216983):0.008498,(G001303745:0.188074,(G001798945:0.272307,((G001304365:0.216148,G001805475:0.287449):0.0139,(G001803685:0.230741,((G001302805:0.300832,G002010775:0.289207):0.015268,(G001805135:0.249513,G001830135:0.256234):0.020687):0.018494):0.013072):0.000876):0.011449):0.008469):0.013916):0.003006):0.005238):0.006956):0.010032):0.008687):0.001336):0.003732):0.008083):0.003866):0.003075):0.002518):0.005019,(((G001784175:0.060885,G001780165:0.066893):0.025935,((G001767075:0.097145,G001798805:0.120732):0.004423,(G001858525:0.071994,(G001784555:0.021857,(G001784585:0.002756,G001786505:0.003613):0.033506):0.065045):0.028026):0.005331):0.00214,(G000406005:0.152651,((G001304105:0.106064,((G000341545:0.056783,(G001464735:0.070734,(G000196815:0.022876,G001273775:0.024478):0.004611):0.016717):0.008939,(G000091165:0.085072,((G001803705:0.179657,(G001803765:0.050926,G001805085:0.089475):0.016403):0.022638,(G000284315:0.023782,(G000695975:0.011577,((G000755505:0.011756,(G000299235:0.005425,G002002505:0.010299):0.003854):0.004586,((G000262365:0.00594,G001186405:0.00656):0.005137,(G001280545:0.009453,G002002665:0.009297):0.005643):0.000396):0.004036):0.008544):0.067842):0.005593):0.004336):0.0047):0.00516,((G000020525:0.049237,(G000020625:0.037538,(G000020465:0.027543,(G000020545:0.028418,((G000020505:0.029469,G000006985:0.023316):0.009371,(G000015125:0.019799,((G000168715:0.024114,G001975465:0.011077):0.012094,(G000020645:0.025787,(G000012485:0.022838,(G000016085:0.030277,G000012585:0.035591):0.003575):0.007547):0.002116):0.000186):0.003398):0.005371):0.005929):0.000959):0.022127):0.033364,((G000014865:0.069472,((G900099695:0.030966,(((G000025945:0.050285,G900104445:0.028093):0.00502,(G001750995:0.062162,(G001750925:0.030191,G001751145:0.046055):0.013073):0.068634):0.008055,((G900130015:0.024987,G900143695:0.027369):0.002226,(((G000621145:0.031483,G000186885:0.023162):0.013899,(G000429965:0.014234,G000429945:0.017766):0.002972):0.010813,(G000341395:0.021799,(G001914235:0.034844,(G000092205:0.036446,(G001873115:0.073483,(G001799255:0.07054,G001799285:0.027674):0.009221):0.016589):0.014026):0.008392):0.018852):0.004266):0.001072):0.009437):0.008037,(((G000015045:0.037483,(G001802645:0.040018,((G000020725:0.015276,G000012925:0.016724):0.00435,(G000007985:0.025148,(G000020385:0.032745,((G000016745:0.013182,G000813145:0.019251):0.002857,(G000817955:0.023628,G000022265:0.025418):0.005042):0.002286):0.002963):0.001465):0.005094):0.003746):0.00822,((G000384395:0.037845,G000012885:0.045706):0.003951,(((G900142125:0.029396,(G000711225:0.021971,G900107645:0.015263):0.00258):0.009055,((G000820505:0.024517,G000472285:0.023356):0.002879,(G001278055:0.02613,G000827125:0.03238):0.008669):0.007575):0.001419,((G000167355:0.05077,(G001751155:0.092829,(G000469585:0.023611,G000177635:0.026669):0.01518):0.008864):0.007268,(G000025725:0.030757,((G001603805:0.022488,G000421105:0.030584):0.008665,(G000010985:0.037398,(G000183405:0.043614,G000218625:0.023613):0.004316):0.006713):0.004176):0.00664):0.014436):0.003653):0.001653):0.007675,(((((G900101345:0.030965,G000426225:0.069579):0.005738,((G001311845:0.018242,G000961655:0.030015):0.006391,((G000020365:0.029951,(G001854245:0.028115,G000421285:0.029262):0.007485):0.003364,((G000233695:0.026914,(G000745975:0.022233,G000373985:0.011286):0.006465):0.02022,(G000420085:0.025261,(G001799395:0.034228,(G000307105:0.010707,G900105645:0.009465):0.02402):0.008621):0.004061):0.007027):0.003955):0.004344):0.009335,(((G000526155:0.040597,G900129305:0.039832):0.002897,(G000620765:0.060125,((G001443525:0.025461,G000429925:0.03548):0.015498,(G001751075:0.09635,(G001797695:0.12079,G001751005:0.104281):0.010387):0.001439):0.002134):0.005067):0.003885,((G000179315:0.045256,(G000014965:0.041562,G000266945:0.055473):0.007846):0.002568,((G000931935:0.040603,(G000143965:0.057891,G001184205:0.027509):0.005293):0.006608,(((G000422285:0.035746,G001874005:0.040097):0.014731,(G000429905:0.005931,G000021905:0.008233):0.041606):0.004832,(G000013405:0.068432,(G001292585:0.044698,(G000018405:0.048143,G000472805:0.043811):0.010441):0.007151):0.01077):0.010104):0.005449):0.000321):0.004612):0.004067,(G000701705:0.063589,((G000429305:0.025127,(G000429325:0.032518,(G000010665:0.016389,(G000702665:0.009267,(G000179555:0.021423,(G000526455:0.015052,G000245055:0.013038):0.003638):0.001736):0.0049):0.004492):0.007018):0.005286,(((G000422205:0.030431,(G000420485:0.038976,(G000189295:0.028237,(G000341895:0.023184,(G000176915:0.025836,(G000375485:0.028627,G001311825:0.011259):0.015878):0.002027):0.001898):0.009735):0.00426):0.002847,((G000428825:0.014649,G000023225:0.015406):0.009588,((G000468495:0.036968,(G000422245:0.017842,G000711295:0.021265):0.010041):0.006232,(G001748225:0.037353,((G000934745:0.010728,(G000717475:0.012929,G000519265:0.009543):0.003211):0.01594,(G000212675:0.025123,(G000519125:0.02619,G000024325:0.035092):0.002496):0.006004):0.001425):0.003674):0.002055):0.005481):0.002359,((G000429985:0.020041,(G000425265:0.008927,(G000023445:0.010352,(G000711735:0.018963,G000331025:0.014278):0.003281):0.001996):0.007028):0.010565,(((G000012665:0.004289,G000482745:0.004161):0.023516,(G001672295:0.00878,(G900129975:0.00882,(G000422525:0.004049,(G000384815:0.0,G900142115:0.0):0.004378):0.007886):0.000956):0.018695):0.010411,((G000021385:0.017382,G000195755:0.021399):0.01665,(((G000430005:0.043415,G900143255:0.066411):0.023892,((G001553605:0.022105,G900116045:0.026328):0.004325,(G000420465:0.016805,(G000022125:0.005818,G900119095:0.005878):0.020204):0.00677):0.018805):0.007717,((G000174435:0.039305,(G000934755:0.023383,G000686525:0.030594):0.008461):0.007145,(G000422565:0.033949,(G001311565:0.063881,(G900104045:0.034203,(G000445205:0.060587,G001507915:0.020494):0.00448):0.021906):0.017812):0.001301):0.008453):0.001288):0.003835):0.001887):0.004466):0.003514):0.009139):0.008109):0.004412,((G900113335:0.034414,(((G000960765:0.019994,G000961805:0.022222):0.003393,(G000231385:0.029584,(G000224515:0.031929,((G000244895:0.014002,G001029295:0.025892):0.003407,(G000235605:0.017038,(G001516045:0.032237,(G000255115:0.01176,G001029285:0.023186):0.007553):0.003905):0.000483):0.003987):0.001744):0.001179):0.005777,((G000802045:0.042861,(G001515945:0.031105,G000620305:0.020108):0.007575):0.013125,((G000215085:0.018111,(G000016165:0.033374,(G000315365:0.032394,G000214435:0.012298):0.01049):0.008614):0.014493,(G000243155:0.012314,(G000243135:0.032776,(G000231405:0.033583,(G000021925:0.003547,(G000379505:0.003971,G001468785:0.006782):0.001801):0.005257):0.003546):0.002211):0.010038):0.005152):0.003152):0.001634):0.011212,((G900110485:0.030453,((G000445445:0.039826,(G000271665:0.006507,G900114615:0.017177):0.007398):0.002408,((G900104455:0.029898,(G001611555:0.02779,G000219125:0.025974):0.00958):0.00223,(G000381065:0.021061,(G000430605:0.005149,G000374545:0.01999):0.037234):0.005827):0.004682):0.001761):0.013057,(((((G000174415:0.061773,G001742305:0.046335):0.00781,(G001516055:0.04473,(G000190635:0.043375,(G001515265:0.083289,G000512895:0.045651):0.004561):0.017366):0.017628):0.002376,((((G001594015:0.025434,G000013105:0.028391):0.033492,(G000746025:0.043803,(G000169155:0.042376,G900102435:0.035619):0.0176):0.007445):0.001213,((G000024205:0.046675,((G000233715:0.031044,G000430885:0.046091):0.005916,(G000376385:0.044582,(G000010565:0.052955,(G000686645:0.028088,G000429345:0.029883):0.012383):0.008187):0.011734):0.005418):0.004801,((G001263415:0.05397,(G000019165:0.045833,(G000427565:0.010084,G000012865:0.013584):0.040625):0.00327):0.007109,((G900114655:0.000563,(G900101375:0.0,G900109985:0.0):0.002311):0.037269,(G000144695:0.043436,(G000517025:0.028776,(G000328625:0.020317,G000379025:0.025137):0.004994):0.012099):0.007959):0.009924):0.007362):0.004576):0.006217,((G001950395:0.103883,((G000983115:0.055257,G001513155:0.04849):0.024659,((G000711975:0.063443,(G001508005:0.104778,(G001512665:0.099429,G001513335:0.101179):0.012959):0.021616):0.002322,(((G001512785:0.093013,G000092405:0.057429):0.009732,(G900129805:0.045468,(G001311885:0.05481,(G000014725:0.020548,G001570625:0.013298):0.036047):0.009247):0.013):0.005545,(((G001508215:0.119568,G000305935:0.030582):0.017835,(G001513545:0.070374,G000946815:0.036135):0.013986):0.007533,(G001508855:0.076896,(G000024605:0.060155,(G000018425:0.03102,G001899445:0.057937):0.007184):0.011918):0.020137):0.008897):0.005113):0.0072):0.008784):0.005786,(G900101835:0.115622,(((G000270285:0.037187,(G000024265:0.019768,G000210055:0.063054):0.011064):0.020913,(G001486445:0.066482,(((G001643775:0.005686,G900110565:0.004054):0.05153,((G000814825:0.047873,G000162875:0.063948):0.001513,(G001552935:0.078816,G000023845:0.074007):0.023388):0.015376):0.009302,((G000296445:0.062547,(G000478885:0.032768,(G000422625:0.029244,G000403355:0.021549):0.005289):0.01278):0.017833,(G000236865:0.0475,((G000434775:0.04943,G000435475:0.046724):0.007285,(G000436075:0.019358,G001915265:0.026097):0.026478):0.013094):0.003781):0.005926):0.003215):0.011165):0.014695,(G000023885:0.076676,(G000468755:0.053063,(((G000225705:0.041789,(G000321165:0.031324,G000311845:0.015697):0.010812):0.004161,(G000821265:0.038724,(G000169035:0.017489,(G001404695:0.012539,(G001405375:0.007115,G000434535:0.022012):0.003502):0.006383):0.024147):0.006939):0.006792,((G001494635:0.034159,(G001457795:0.054706,G000233535:0.055326):0.00916):0.004923,(G900143685:0.057082,((G000752675:0.035612,((G900108495:0.007183,G900111255:0.009824):0.038679,(G000524335:0.003321,(G001437585:0.004017,G000143845:0.013405):0.00354):0.043685):0.007035):0.008637,((G000156175:0.055871,G000156215:0.02691):0.019395,(G000195315:0.083638,((G000468855:0.055269,G900155635:0.054696):0.001724,((G000179715:0.04303,(G001562845:0.011656,(G001049775:0.008617,(G000159235:0.007731,G000178335:0.007894):0.002981):0.011042):0.013907):0.040585,((G000483125:0.032316,(G000364325:0.010625,(G001437015:0.003032,(G000468815:0.003013,G900105895:0.000924):0.000905):0.014437):0.024579):0.01461,(G001552785:0.060943,((G000411555:0.013054,(G001813205:0.006202,(G001438885:0.004588,G000174015:0.003224):0.001611):0.004441):0.012011,(G000024225:0.017484,(G000565075:0.011589,(G000564995:0.009578,G000758945:0.010107):0.003997):0.002059):0.009976):0.019875):0.012002):0.018314):0.020406):0.018418):0.008288):0.01139):0.000416):0.011956):0.009793):0.01494):0.02582):0.009301):0.037013):0.004118):0.012002):0.001981):0.004033,(G001317355:0.05702,(((((G001038625:0.020813,G000484505:0.034283):0.010499,(G001623875:0.002591,G900129955:0.000156):0.02145):0.007931,(G900142245:0.042101,((G001263795:0.036292,(G000597865:0.036251,G000699585:0.022573):0.020462):0.005354,((G001047375:0.073037,(G001190785:0.023145,G000299355:0.041183):0.016721):0.030905,(G000196455:0.052839,((G000953275:0.0,G000009205:0.0):0.048096,(G000154445:0.050325,G000439105:0.033945):0.004894):0.014903):0.002239):0.003529):0.004863):0.002799):0.00656,((G000686725:0.026954,(G000389635:0.022506,(G000807255:0.017421,G000246895:0.01305):0.002371):0.013565):0.00797,((G000833105:0.018396,G000340885:0.019648):0.01064,((G001642655:0.027023,G000016505:0.022157):0.009552,((G000145275:0.030468,(G000178835:0.023777,G001282685:0.042521):0.002605):0.00821,(((G000008765:0.027915,G001270375:0.056592):0.015638,((G001456065:0.019174,G000473995:0.016837):0.007379,(G001458595:0.019046,G000469625:0.011091):0.004697):0.001985):0.000573,(G000020165:0.047165,(G000424025:0.03676,((G001403635:0.048204,G000401215:0.025243):0.003877,(G000320405:0.038582,((G000371465:0.026975,G000789395:0.016378):0.011368,(G000498355:0.038394,(G001405015:0.051963,(G001485185:0.071083,G000013285:0.033083):0.003623):0.002096):0.013361):0.009563):0.002647):0.004166):0.007145):0.00517):0.005716):0.006479):0.003586):0.004214):0.006808):0.003628,(((G000621505:0.001862,G000350485:0.003725):0.026654,((G000175795:0.011165,(G000421965:0.010339,(G000022065:0.017946,G000526495:0.014312):0.006761):0.008635):0.021364,((G000179595:0.025787,(G001262605:0.002157,G000745845:0.000716):0.019255):0.005821,((G001512505:0.051785,G000237085:0.020261):0.002396,(G000015865:0.016354,G000521465:0.006767):0.01167):0.011903):0.005714):0.010078):0.017484,((G900130065:0.05422,(G000383295:0.052075,G000752215:0.040104):0.023576):0.007372,((G000797495:0.036468,(G900129135:0.044642,((G000466465:0.010891,(G001717135:0.013634,G900113595:0.008712):0.003045):0.029809,((G000158075:0.043367,((G000732605:0.006762,G000144625:0.024488):0.022546,((G000425525:0.025821,(G000154305:0.0125,G000432215:0.024643):0.013318):0.010304,((G000373885:0.019326,G000702025:0.031236):0.013306,(G000157975:0.003414,G000431095:0.002485):0.047624):0.002529):0.002294):0.003337):0.003301,(((G000438215:0.132638,G000431175:0.058791):0.010876,((G000233455:0.005717,G900115855:0.005487):0.013676,(G000371705:0.008028,(G000155435:0.007526,(G900113155:0.003443,(G000436455:0.005408,(G900100685:0.0,G900108895:0.0):0.005988):0.00776):0.00499):0.004399):0.003976):0.005597):0.009861,((G000189595:0.047113,(G001404335:0.012466,G001028025:0.01852):0.018772):0.004239,((G900142165:0.034811,(G900086725:0.033791,(G000160095:0.027699,G000235505:0.034098):0.010269):0.003653):0.002992,(G000156515:0.045078,((G000403475:0.041373,G000403455:0.035991):0.011932,(((G001461035:0.061754,(G001481375:0.05731,G001486665:0.063902):0.010777):0.008625,(G000431995:0.049198,(G000435795:0.048069,(G000159055:0.020248,G000435655:0.024933):0.016963):0.012159):0.011875):0.013854,(G000154505:0.054799,((G000155875:0.035523,(G000169235:0.029464,(G000433215:0.039508,(G000154065:0.032586,G001916345:0.093163):0.004338):0.005231):0.004322):0.007832,((G000765215:0.030342,(G001049915:0.004893,G001280875:0.001131):0.025383):0.010476,(G001487105:0.043223,((G000411355:0.028346,G000209385:0.058193):0.048255,(G000526735:0.029092,(G001311035:0.040262,((G000153925:0.007644,G000432115:0.017201):0.020943,(G000431655:0.011607,G000156035:0.006575):0.013291):0.006528):0.007373):0.003619):0.004504):0.005652):0.007977):0.003778):0.00416):0.00414):0.009733):0.002952):0.002368):0.002246):0.000551):0.005368):0.002199):0.000931):0.005904,((G900143645:0.026493,((G000018685:0.037892,G900115365:0.033131):0.020458,(G000702945:0.033999,G000687555:0.030247):0.010312):0.005163):0.007714,(G900141895:0.063254,(((G001311925:0.034632,G000364225:0.038197):0.004424,((G900096945:0.0321,G900142955:0.023766):0.001893,(G000732725:0.035373,(G900111595:0.017076,G900112775:0.023386):0.017829):0.005495):0.009567):0.003073,(((G000702125:0.026589,(G000701625:0.008783,G000424365:0.008659):0.016119):0.014262,(G000702845:0.060223,(G900101295:0.008096,(G000711825:0.005155,G900112885:0.00078):0.009494):0.042652):0.000768):0.007176,(((G000270305:0.04176,(G000183525:0.035834,(G900107545:0.022497,(G900104335:0.019405,(G000621865:0.025128,((G900115215:0.015672,(G000209815:0.027118,G900141825:0.011344):0.001932):0.005981,(G900109715:0.013103,(G000703005:0.023972,G900115355:0.015303):0.001853):0.019964):0.001795):0.006435):0.005755):0.001619):0.01188):0.003588,(((G000173975:0.0112,G000431695:0.033048):0.025245,(G000332875:0.034825,G000469345:0.028212):0.004143):0.005165,(((G000875945:0.066254,G900112085:0.039318):0.008999,(G000403845:0.011599,(G000403315:0.019269,G000403255:0.019306):0.005817):0.019661):0.004364,(G000173815:0.045646,((G000436935:0.039844,G000156675:0.053723):0.005818,((G000466565:0.015996,(G001404455:0.018895,G000153905:0.016608):0.007188):0.005785,((G000431355:0.05599,(G000436995:0.033868,G000436615:0.023708):0.009659):0.011716,((G001312505:0.015894,G000155205:0.028749):0.00846,(G001406335:0.010278,(G000438275:0.026186,G001915695:0.03282):0.00762):0.025567):0.005223):0.006342):0.005729):0.007588):0.002007):0.005337):0.001733):0.003587,(((G000621905:0.046677,(G000621985:0.05409,(G000687695:0.045952,G000518685:0.046036):0.007425):0.009424):0.007502,((G000434115:0.041789,((G001916225:0.042448,(G000432475:0.01983,G000433735:0.033582):0.004795):0.009357,((G000435575:0.029057,(G001414325:0.007612,(G001916165:0.014511,G000433155:0.009513):0.004221):0.011842):0.003147,(G000431135:0.024492,(G001916135:0.024764,(G000438095:0.010438,G000432755:0.013371):0.004726):0.00627):0.007318):0.003706):0.006921):0.008961,((G001916305:0.190805,((G000154245:0.005137,G000432315:0.016011):0.0211,(G000436635:0.013041,(G000154425:0.006714,G000433295:0.026419):0.007666):0.009525):0.008769):0.011551,(G001916895:0.100383,((G001405615:0.016849,G000020605:0.032714):0.008156,(G000146185:0.027309,((G000434155:0.012477,G000155855:0.020755):0.025917,((G000435595:0.067248,(G000436535:0.024461,G000436475:0.024319):0.016632):0.009059,(G000424105:0.029128,(G000431895:0.021139,(G001915735:0.021294,(G000156015:0.005099,G000432395:0.010477):0.003623):0.022231):0.007806):0.004846):0.003992):0.002281):0.00729):0.004565):0.004406):0.003563):0.000692):0.007512,((G000403295:0.048732,(G000403495:0.034631,(G000403335:0.04161,G000403215:0.020704):0.022291):0.006464):0.005361,(((G000622025:0.061697,(G900100245:0.075133,((G000621425:0.027755,G000421045:0.035689):0.011442,(G000621405:0.045714,(G000687675:0.040802,(G000702685:0.046677,G000702085:0.02281):0.012666):0.002057):0.002926):0.006606):0.009739):0.00503,((G000421005:0.090065,(G900101015:0.063099,((G000702885:0.017834,G900113415:0.01471):0.005934,(G000424445:0.02284,(G000701645:0.004993,G900107835:0.001105):0.007436):0.020912):0.014755):0.007374):0.001875,(G000157955:0.056136,(G000403275:0.05499,((G000160115:0.075296,(G000174195:0.031815,(G000435815:0.035668,G000153885:0.03532):0.009725):0.007966):0.006507,((G000431495:0.043608,G900107575:0.02934):0.016682,(G000434955:0.030583,G000431875:0.041706):0.014779):0.002944):0.003648):0.006456):0.006596):0.001621):0.004673,((G000431515:0.057921,(G000703065:0.031254,((G000702245:0.032971,G000687655:0.036726):0.007422,(G000687975:0.028192,G900110635:0.025539):0.004096):0.006893):0.016123):0.004788,((G000156535:0.017574,G000225345:0.020327):0.014987,((G000746015:0.034098,(G000424545:0.02584,(G900106615:0.024355,(G000687515:0.034369,(G000702525:0.007107,G000702145:0.008091):0.021919):0.006202):0.008485):0.003875):0.003185,((G000701545:0.043464,G000424585:0.035947):0.008735,((G000424425:0.021778,((G000424145:0.019243,G000702265:0.031053):0.002886,(G000423925:0.012515,(G000424385:0.0083,(G000703165:0.010312,((G000424165:0.009727,G000424265:0.014515):0.008641,(G900104155:0.006711,(G000420905:0.004822,(G000424485:0.003747,G900109475:0.008229):0.001131):0.000722):0.004609):0.002251):0.004446):0.003883):0.002039):0.01175):0.003749,(G900102515:0.027704,((G900112195:0.017245,(G000621565:0.013357,(G900116875:0.021535,(G900101605:0.009682,(G000686065:0.009163,(G000686965:0.00491,(G000424465:0.004126,G900116865:0.004937):0.001114):0.001373):0.001561):0.006732):0.00314):0.006183):0.002485,((G000420845:0.012185,G000621605:0.008587):0.005349,((G000145035:0.008575,G000621465:0.00351):0.014674,((G000622085:0.014062,(G000421405:0.003184,G000424525:0.002895):0.012928):0.003705,(G000420945:0.018508,(G000420825:0.009325,G900115735:0.005781):0.005561):0.003658):0.006659):0.00336):0.00612):0.004001):0.007528):0.002933):0.002853):0.003537):0.002807):0.002979):0.005025):0.002665):0.00351):0.003654):0.006571):0.002693):0.009916):0.004624):0.008253):0.002801):0.00534):0.005286):0.010636):0.00054,((((G000245775:0.014024,G000423385:0.031821):0.042597,((G900129225:0.033429,((G000208405:0.027693,(G000622005:0.014127,G000621545:0.012036):0.030544):0.002901,(G000160695:0.020867,(G000213975:0.022756,(G000160555:0.032032,(G000287655:0.005077,(G000426665:0.006361,G000187125:0.008476):0.000858):0.01361):0.002001):0.00336):0.030917):0.002514):0.005018,(G000702545:0.024662,((G900116485:0.018818,(G000155955:0.035164,(G000469545:0.031764,G000381005:0.019518):0.001882):0.002216):0.004188,((G000702005:0.017017,G900100835:0.011312):0.006881,(G900104055:0.008431,(G000284095:0.013646,(G000686945:0.02371,(G900107615:0.009035,G900111915:0.008206):0.004968):0.004778):0.006903):0.004739):0.00245):0.00299):0.009984):0.013789):0.014997,(G000487995:0.093598,((G900101645:0.068344,(G000384135:0.069743,((G000436295:0.033218,G000436095:0.064996):0.009701,(G000188175:0.009032,G001916865:0.006212):0.03637):0.011587):0.00518):0.01378,(((G000455225:0.009028,G000283495:0.014228):0.019362,(G001045675:0.028588,(G000478965:0.04073,((G000177555:0.029638,G000221545:0.040203):0.02838,(G000239275:0.049007,G000165735:0.04416):0.014283):0.022732):0.007963):0.005106):0.019888,(((G000230275:0.005373,G000431295:0.004091):0.034833,(G900115425:0.011251,(G000437815:0.015107,(G000025305:0.008525,G900107075:0.00382):0.009292):0.003853):0.01212):0.053819,(((G000431435:0.016137,(G000315505:0.017206,G000428745:0.012206):0.004211):0.008303,((G000221605:0.034299,G000426745:0.046446):0.020425,(G000286635:0.018975,(G000024945:0.00295,G001553335:0.006196):0.011246):0.014331):0.011586):0.014816,((G000434475:0.03001,(G000242435:0.019675,G000435155:0.033617):0.007024):0.016786,((G900155405:0.076879,(G000433275:0.003868,G000160055:0.006371):0.044848):0.010342,(G900103425:0.05319,(G000438335:0.069817,G000194985:0.054271):0.032789):0.024544):0.031865):0.035621):0.015061):0.000924):0.010426):0.010794):0.008581):0.011067,((((G000166415:0.05035,((G001723995:0.167691,G001730715:0.083038):0.013763,(G900114545:0.034796,(G000350165:0.027803,G900156285:0.025122):0.006698):0.002786):0.004696):0.017754,((G002010535:0.088409,G900103135:0.066287):0.00772,((((G000145615:0.023323,G000189775:0.034314):0.005371,(G000427425:0.025979,G900129075:0.015564):0.025611):0.012566,((G000763575:0.03954,G000806225:0.025987):0.002907,((G001508735:0.035402,G000025645:0.031849):0.011879,(G000473865:0.01662,(G000147695:0.022902,(G001507995:0.069039,(G000156275:0.100255,G000007085:0.027721):0.007646):0.009232):0.003154):0.007921):0.002264):0.010671):0.011305,((G000347575:0.061863,(G000021645:0.019352,G000020965:0.009774):0.075492):0.024444,(G000213255:0.049212,(((G000166355:0.006905,G000016545:0.010899):0.000523,(G000955725:0.006682,G000022325:0.008198):0.002423):0.001701,((G000166695:0.008384,G000404025:0.009688):0.00644,(G000145215:0.010635,(G000955745:0.021127,(G000955735:0.011547,G000193435:0.006746):0.003315):0.004468):0.009056):0.004657):0.040774):0.007258):0.007179):0.013571):0.003321):0.001794,(((G001604435:0.100635,G000172975:0.052774):0.007526,((G000585335:0.015665,(G000712295:0.063121,(G001701045:0.012875,G000238615:0.010864):0.01899):0.006593):0.019062,(G000526375:0.02788,(G000165795:0.032394,(G000024905:0.024386,G000237825:0.027922):0.034234):0.010257):0.015497):0.013824):0.017185,(((G000165465:0.068456,(G000210715:0.091051,(G000177335:0.059435,(G000237805:0.001903,G000161995:0.001618):0.114913):0.009462):0.028179):0.012877,(G001508895:0.223679,(((G001485475:0.018513,G001896645:0.059127):0.03489,(G001512695:0.077639,G000328765:0.03279):0.020982):0.012906,(G000144645:0.08016,(G900142995:0.024891,(G001562425:0.029242,G001601575:0.035975):0.008438):0.015162):0.024178):0.013358):0.013332):0.00746,((G000092845:0.021007,(G001676785:0.033933,(G000518245:0.019386,G000325665:0.037939):0.012789):0.000555):0.079651,(((G001443005:0.046568,G001508835:0.149693):0.031403,((G000233775:0.062407,((G000266925:0.01411,G900129645:0.013754):0.011666,(G000160455:0.009608,G900107215:0.018084):0.007902):0.032687):0.008425,(G001508935:0.110564,(G001509155:0.095426,((G001508975:0.066594,G001509095:0.03957):0.079347,(G000526395:0.031709,(G000025885:0.011451,G001896635:0.017303):0.023901):0.025131):0.006877):0.015146):0.00088):0.008508):0.017555,((((G001508055:0.052614,G000018605:0.017508):0.016598,(G000953715:0.020751,G001513315:0.071606):0.039891):0.019481,(G000217815:0.071204,(G001508875:0.178734,((G000016785:0.01215,G000025105:0.006837):0.008179,((G000750655:0.000588,G000018945:0.002557):0.007937,(G000832145:0.011178,(G000784835:0.005747,(G000230655:0.000822,(G000390265:0.0,(G000978555:0.0,G000008545:0.0):-0.0):0.002373):0.006896):0.007563):0.002927):0.001885):0.021432):0.031779):0.00197):0.001938,(((G900102615:0.062102,(G001021165:0.033181,G000255135:0.031128):0.027186):0.003867,(G000745455:0.089801,((G000021285:0.018535,G000016905:0.021069):0.023657,(G000767275:0.022756,(G000235405:0.017443,G000017545:0.026182):0.006993):0.023679):0.026702):0.006132):0.017589,(((G001027025:0.044919,G000023325:0.038693):0.035693,(G001509135:0.107546,G000147715:0.073375):0.009995):0.023415,(((G001508795:0.037169,(G000816145:0.014317,G000828655:0.025951):0.009453):0.015914,(G000828675:0.025588,(G001508115:0.019581,G000017865:0.006997):0.00742):0.016123):0.040433,((G001513145:0.067404,G900019985:0.09367):0.030949,((G000284335:0.066732,G001871575:0.135515):0.072144,(G001896705:0.053856,(G000378005:0.039727,G000020945:0.035542):0.019036):0.054251):0.01676):0.009436):0.007):0.004222):0.027716):0.02184):0.006328):0.004344):0.008106):0.009339):0.008262,((G000165505:0.038821,((G000024405:0.032972,((G000023905:0.025379,(G000373345:0.007133,G000373045:0.020474):0.007941):0.017895,(G001274535:0.035126,(G000176335:0.003341,G000516535:0.006399):0.036189):0.027):0.031904):0.027774,(G000426625:0.039566,((G000479045:0.048123,(G000622245:0.056975,(G000158315:0.030721,G000158195:0.031594):0.013309):0.003448):0.003317,((G000158215:0.030592,(G000381725:0.04066,(G000158275:0.018825,(G000007325:0.019122,G001854465:0.017062):0.006972):0.016485):0.010422):0.024441,((G000691645:0.008507,G000691725:0.003915):0.005437,((G000158295:0.041852,G000242215:0.015473):0.001102,((G000622045:0.010382,G000262225:0.008666):0.003505,(G900104395:0.006689,(G000691685:0.00461,(G000691665:0.002311,G000691745:0.000844):0.001699):0.001187):0.003123):0.00177):0.009916):0.026253):0.026975):0.031266):0.017016):0.008255):0.017447,(G001515955:0.065002,((((G001748365:0.026795,G001897605:0.05385):0.005375,(G900103005:0.044174,(G000309315:0.040282,(G001509345:0.094149,G900142005:0.043492):0.005539):0.009863):0.006726):0.006594,(G001750685:0.033836,(G001042715:0.022411,(G000016985:0.024168,(G900107405:0.043586,(G900101495:0.047617,G900111615:0.020876):0.005328):0.005128):0.001507):0.00671):0.00151):0.005287,((G000495435:0.057069,(G001940565:0.093057,(G000020485:0.06918,G001513395:0.108471):0.001891):0.01663):0.005524,(((G001678845:0.04073,G000981035:0.024984):0.04267,(G900128885:0.052729,(G000185505:0.056915,((G000152245:0.02543,G900107125:0.043535):0.009132,(G001263355:0.019209,(G000472665:0.001723,G000247605:0.006998):0.015059):0.008108):0.010987):0.013601):0.008899):0.005044,(G000426305:0.073861,(G900086585:0.078484,(((G000620945:0.093219,(G001466305:0.061741,G000154825:0.093878):0.012357):0.003607,(((G000331995:0.02052,G001513105:0.032892):0.01953,(G001512485:0.072688,(G001512425:0.076287,G001512555:0.059665):0.004997):0.009326):0.019688,((G900016865:0.08661,((G001512435:0.083943,G001512545:0.10813):0.009959,(G001513495:0.084106,(G001512825:0.047321,G900018335:0.069517):0.076952):0.024193):0.00717):0.002698,((G001513125:0.119157,G001513245:0.09137):0.023113,(G000526435:0.031426,(G001513075:0.040145,(G001513065:0.07353,G001513505:0.067045):0.011063):0.012814):0.026516):0.003783):0.013452):0.010587):0.005748,((((G001995005:0.083003,(G000171335:0.126468,(G002007295:0.065681,G002007375:0.188977):0.00761):0.009406):0.023057,((G000364165:0.066977,(G000436415:0.078373,(G900142265:0.01037,(G000436155:0.029211,G000432875:0.016942):0.004617):0.017992):0.015646):0.025872,((G000435775:0.157186,G001643385:0.143427):0.018227,(G000398925:0.037927,(G001305135:0.014198,G000701665:0.035949):0.008778):0.018):0.006604):0.004786):0.00988,((G000688015:0.090581,(G900155555:0.109499,(G900115385:0.001433,G900116785:0.004778):0.06118):0.005771):0.021558,((G001513425:0.12578,(G000160035:0.077924,((G000185385:0.011425,(G000209465:0.022701,G000296385:0.007974):0.003688):0.036571,(G000235445:0.07057,(G000242235:0.068633,(G000160135:0.044246,(G000238055:0.036419,G000160635:0.026872):0.012123):0.030424):0.002988):0.013272):0.014708):0.014646):0.006443,(((G000765235:0.111698,(G001725215:0.173186,(G000435995:0.061541,G001916635:0.210885):0.044933):0.006695):0.003854,(G001602975:0.253887,(G000435715:0.094737,((((G000525775:0.073506,G001513255:0.089038):0.027647,(G000488855:0.075744,G000161975:0.125694):0.027452):0.018433,(G001189495:0.073896,(G000435615:0.081573,(G000510425:0.060139,G000758905:0.087019):0.004884):0.009222):0.007646):0.016996,((G001916835:0.145784,((G000431075:0.055679,G000436275:0.038867):0.056051,(G000435555:0.106505,G000431575:0.070578):0.016383):0.013419):0.019336,((G001512625:0.17121,(G001512745:0.083062,G001512945:0.109795):0.025149):0.034883,(((G000435055:0.046362,G001940845:0.05076):0.052766,(G000431035:0.024861,G001940855:0.018775):0.068322):0.024679,((G000435495:0.089837,G000437915:0.088344):0.035357,(G001940895:0.235069,(G000432975:0.083058,(G000434435:0.07451,G000434675:0.063421):0.03401):0.025335):0.012728):0.01843):0.007758):0.004572):0.007055):0.011288):0.010175):0.014061):0.014626,(G001612575:0.163731,((G000238095:0.060897,G000146855:0.043078):0.031364,((G001693775:0.10624,G000163895:0.103951):0.008909,(((G000952975:0.070394,G900129925:0.032832):0.010361,(G000227315:0.048343,(G000311865:0.065048,((G000378725:0.049785,G000468535:0.068682):0.014603,(G000183565:0.026718,(G000246925:0.034077,(G000311825:0.030571,(G000312025:0.022261,G000321025:0.026519):0.000788):0.002673):0.005853):0.021605):0.008315):0.020247):0.005714):0.025319,((G001299455:0.03085,G000221565:0.035122):0.074691,(G000800295:0.109202,(((G000010185:0.052475,G001407835:0.062003):0.026979,(G000467935:0.077489,(G001299475:0.060715,(G000312505:0.055337,(G000758845:0.038692,G900120165:0.04219):0.022927):0.022297):0.02806):0.000381):0.007438,(((G000025225:0.093311,G900120375:0.083994):0.021198,((G000308275:0.02863,G900119705:0.038271):0.023897,(G900120365:0.060318,(G000311985:0.023596,G001286805:0.034375):0.033698):0.008042):0.023692):0.021313,((G000173355:0.039342,(G000311745:0.048181,(G000159095:0.027141,(G000191725:0.037779,G000024105:0.022504):0.017004):0.012712):0.008391):0.012976,((G000478985:0.058756,G000146345:0.032485):0.04498,(G000156575:0.039701,(G000312365:0.043624,(G000308255:0.004696,G000312325:0.002576):0.030754):0.019829):0.022792):0.006474):0.017714):0.002765):0.008481):0.0148):0.006044):0.002954):0.020818):0.01418):0.005555):0.017615):0.002159):0.005781):0.002468,((((G001486165:0.112098,((G001688625:0.036406,(G000169255:0.051132,G900110045:0.045642):0.003858):0.008249,(G000154565:0.046051,(G900104675:0.055643,G000403395:0.060429):0.006039):0.01193):0.004646):0.011037,((G001244995:0.036677,G001454945:0.030184):0.02161,((G000177015:0.045645,(G001244495:0.042634,G000492175:0.066189):0.003956):0.014708,((G000283575:0.03881,G000307265:0.049166):0.007143,(G000403435:0.044013,G000469445:0.042554):0.015136):0.012819):0.011963):0.003534):0.010182,((G001603945:0.102953,(G000178115:0.053508,((G000953215:0.050154,G900103835:0.05828):0.015169,((G001261775:0.022882,G001305115:0.043584):0.021778,((G000158655:0.021734,G900095865:0.027046):0.018475,(G000820765:0.04631,(G000431955:0.005709,G000154345:0.00691):0.041037):0.00542):0.009922):0.006045):0.012072):0.005144):0.001742,((G000179635:0.052827,(G000712055:0.034852,(G000174895:0.022866,((G000701945:0.038187,G900119535:0.026428):0.011971,(G001603985:0.014259,(G000518765:0.018979,G000247525:0.026614):0.006616):0.006925):0.00299):0.008448):0.010046):0.010914,(((G000431615:0.044078,G001941225:0.122076):0.028614,(G001917065:0.163753,(G000431855:0.04835,(G000437975:0.054001,(G000436775:0.035677,G000435335:0.032224):0.012834):0.001924):0.018888):0.006768):0.002776,((G000433635:0.033017,(G000437175:0.02533,(G000437255:0.033133,G000468015:0.025509):0.004997):0.002087):0.02918,(G001941135:0.094218,(((G000382085:0.01899,G001916415:0.042103):0.044865,(G000432175:0.018269,G000436675:0.030216):0.013667):0.004758,((G000438435:0.034186,(G000210095:0.00642,G000434255:0.015944):0.036303):0.013789,((G000686125:0.040906,G000621805:0.045513):0.00892,(G000723465:0.013448,G001917015:0.014765):0.02685):0.010854):0.002148):0.010147):0.005755):0.003374):0.008578):0.005643):0.011935):0.002734,(((((G000242955:0.007822,G000163515:0.022665):0.036286,(G000420345:0.052063,G900155395:0.055721):0.009609):0.013355,(G000371425:0.007895,(G001688965:0.003116,(G900114575:0.000426,(G000435955:0.002407,(G000183585:0.000555,(G001406695:0.002606,(G000450985:0.0,G000242195:0.0):0.000335):0.002373):0.001977):0.000303):0.001983):0.000852):0.02371):0.008695,((G000269565:0.041462,(G000829905:0.046707,G001244545:0.021341):0.005306):0.007413,(G000154485:0.019979,(G000686665:0.032965,(G000752095:0.036445,(G000154805:0.03938,(((G000621925:0.005588,G000622125:0.003846):0.006614,(G900109215:0.001835,(G000702065:0.00106,G900103115:0.002065):0.00128):0.002696):0.022161,((G000173795:0.008299,G000437715:0.01726):0.030974,((G000702165:0.004689,G900108995:0.00168):0.000874,(G900112735:0.00285,G900114425:0.000345):0.005473):0.027248):0.007448):0.006287):0.004376):0.00578):0.008964):0.0017):0.016306):0.010209,((G000701725:0.103188,(G000434355:0.077671,((G000403415:0.036442,G001945605:0.022933):0.016905,((G001564455:0.013419,G001945535:0.008945):0.025083,(G000384195:0.070046,G001945525:0.027746):0.002629):0.010542):0.022211):0.013497):0.011506,((G001800835:0.007242,G001800865:0.009206):0.088654,((((G001305055:0.024607,(G000508965:0.007131,G000313565:0.011796):0.003844):0.04121,(G000327285:0.015203,(G000157995:0.012254,G900120005:0.010697):0.007412):0.053707):0.016416,((G000210615:0.104748,(G000434715:0.019789,G000469305:0.023116):0.023223):0.04229,(G000156655:0.083451,(G000340375:0.067374,(G000437615:0.01519,G000154285:0.012396):0.061922):0.021592):0.011418):0.012912):0.004502,((G000798955:0.083996,(G000178255:0.014829,(G001406535:0.00604,(G001406595:0.003766,G001543345:0.002991):0.004021):0.014663):0.042285):0.024645,(((G000437575:0.017672,G001916215:0.016036):0.106393,(G900104665:0.095919,((G000433035:0.094537,((G001512985:0.098937,(G001512455:0.0,G001512995:0.0):0.07414):0.035174,((G000433015:0.09506,(G000433995:0.061518,G001940985:0.083643):0.022109):0.01271,(G000434395:0.137289,(G000437235:0.075458,G000437395:0.079644):0.009624):0.024146):0.028129):0.009607):0.02426,((G000177375:0.109859,(G000425005:0.006573,G000186945:0.012224):0.048305):0.03136,((G000373785:0.016319,G000270085:0.019681):0.092779,(G001517865:0.05445,((G000973085:0.036833,G001517915:0.034596):0.014102,(G001559795:0.063544,(G000024565:0.014452,(G001902575:0.003365,G001902585:0.009135):0.010028):0.026607):0.009866):0.008038):0.060114):0.008391):0.015649):0.012223):0.016509):0.005949,((G000753575:0.056023,G000755705:0.046089):0.05716,((G001829995:0.132522,(G001830035:0.151921,(G001829955:0.096014,(G001829935:0.158003,G001830895:0.138701):0.060872):0.029378):0.023594):0.045005,((G000967915:0.063983,((G000953195:0.054026,(G000526235:0.033503,G000018785:0.027973):0.024997):0.005216,((G000428705:0.056989,G000968055:0.052254):0.017807,(G000687835:0.084728,(G000687735:0.065119,G000702765:0.045519):0.009601):0.014099):0.007561):0.028397):0.031484,(G001829915:0.091477,(G001830045:0.012467,((G001830065:0.005292,G001830905:0.002034):0.002577,((G001830095:0.002008,G001830975:0.001669):0.001409,((G001830165:0.001224,G001830945:0.002452):0.00223,(G001830865:0.0,(G001829965:0.0,G001830015:0.0):-0.0):0.001427):0.000421):0.002431):0.003307):0.023471):0.027301):0.004069):0.045408):0.028178):0.016898):0.010421):0.005202):0.019792):0.010188):0.01319):0.002939):0.003948):0.006651):0.002928):0.005778):0.004929):0.003693):0.001469):0.003283):0.001637):0.004052):0.005056):0.006792):0.002216):0.007227):0.005333):0.001787):0.001092):0.008665,((((G000092245:0.019624,G000935065:0.030796):0.005146,(G001655195:0.034857,(G000284235:0.025837,(G000014025:0.018592,(G000522465:0.017398,(G000585195:0.011244,G000585155:0.016533):0.004093):0.017096):0.018656):0.016472):0.007995):0.013334,(G000597725:0.045899,((G000296775:0.066535,((G000987835:0.024537,G000010345:0.014039):0.035166,((G000147355:0.030661,G900115615:0.036986):0.012247,(G000186245:0.040871,(G000010325:0.042028,(G000021725:0.042729,(G000170735:0.034336,G000523275:0.031084):0.006845):0.020296):0.014332):0.001593):0.01302):0.007629):0.010559,(((G000265295:0.020061,(G000813345:0.016206,G000024885:0.015864):0.005791):0.004664,((G000743525:0.015751,G000568815:0.010412):0.008149,(G000789415:0.007067,(G001548055:0.006499,G001602955:0.008207):0.00173):0.012571):0.001875):0.024385,((((G000445475:0.029785,G001873135:0.071959):0.004929,(G000242915:0.026114,((G000012965:0.030078,G001871315:0.031505):0.003435,(G001829695:0.052765,(G001829785:0.0,G001830805:0.0):0.012711):0.013601):0.008112):0.001275):0.002976,(G001829625:0.104877,((G001830665:0.10822,((G001829655:0.143158,G001829775:0.134444):0.004214,(G001829555:0.155904,(G001829755:0.185194,(G001830685:0.13403,G001830715:0.248223):0.026066):0.006457):0.006665):0.007605):0.006638,((G000183725:0.02344,((G000310245:0.011946,G001829605:0.01484):0.007155,(G001830725:0.010944,G001830745:0.019267):0.013296):0.005612):0.001931,((G000830255:0.042387,G000747095:0.03821):0.005657,(G001829715:0.038389,(G001830775:0.086186,(G001829675:0.009883,G001829705:0.029751):0.011375):0.012319):0.003264):0.001134):0.007227):0.000849):0.009187):0.006431,((G000276965:0.124336,G000830175:0.064286):0.014147,(G000196135:0.054119,(((G000495505:0.019241,(G000736415:0.021622,G001643955:0.031837):0.025358):0.012947,(((G000017585:0.048245,(G000597805:0.023015,G001190755:0.025529):0.015342):0.027563,(G000705255:0.043498,(G001190745:0.048505,(G001298465:0.032539,G000017465:0.018579):0.013989):0.007754):0.013847):0.00509,((G000509875:0.102966,G000621005:0.033542):0.002084,((G000816345:0.016201,(G000816185:0.031298,G000019205:0.019722):0.003984):0.047548,(G000620965:0.04311,(G002019865:0.012793,((G000583775:0.003847,G001483845:0.005768):0.004116,(G001497255:0.011742,G000314405:0.010766):0.00222):0.003124):0.010761):0.006434):0.003888):0.024329):0.00405):0.015203,(G000765745:0.052402,((G000762875:0.037281,G000686565:0.048162):0.023671,(((G000509365:0.056196,(G000507865:0.05087,G000507845:0.039162):0.015237):0.003133,((G000162575:0.033304,(G000158455:0.030103,(G000687535:0.028614,G000155495:0.023334):0.005115):0.006589):0.012002,(G000763135:0.043445,(G000765665:0.022787,((G000762845:0.018641,G001460635:0.020833):0.009607,(G000007905:0.02062,G000349975:0.021451):0.001527):0.005168):0.016347):0.001588):0.005681):0.007078,((G000518225:0.076982,G000091985:0.052157):0.012982,((G000187625:0.036073,((G001282945:0.01243,G001283065:0.016555):0.016884,(G000237285:0.013278,G000200595:0.011544):0.007527):0.005942):0.026061,(G000259255:0.02159,(G000259275:0.023373,(G000009305:0.017244,((G000008525:0.003916,G000274085:0.003331):0.003901,(G000274045:0.006759,(G000740095:0.002858,G000274945:0.000766):0.004065):0.001483):0.001738):0.006685):0.007337):0.032366):0.039633):0.023432):0.00643):0.006869):0.013928):0.011507):0.005097):0.005707):0.00497):0.009206):0.006256):0.002423):0.038409,((((G000332275:0.033568,((G000484535:0.014511,G000011385:0.022006):0.017704,((G000153045:0.023925,((G000316515:0.024922,((G001039265:0.06277,G002006815:0.076624):0.010046,(G000179255:0.015984,(G000155635:0.017383,G000179235:0.014875):0.001555):0.005295):0.004145):0.002713,(G000153065:0.02004,(G000153825:0.020478,(G000063525:0.020045,((((G000011485:0.00273,G001632075:0.003312):0.004546,(G001632025:0.004975,G001632145:0.001067):0.002955):0.000746,(G001631985:0.005493,(G001631965:0.004271,(G000015705:0.002147,(G001632005:0.0,G001632125:0.0):0.000883):0.001776):0.002033):0.002244):0.016874,(((G001631935:0.010721,G001632105:0.00719):0.007575,(G001632165:0.01476,(G000230675:0.009193,(G001040845:0.007717,G000014585:0.016308):0.005661):0.00304):0.001597):0.003166,((G000737595:0.012603,(G000195975:0.004107,(G000737535:0.006604,G000515235:0.00523):0.001776):0.002147):0.00179,((G000153285:0.011591,G000063505:0.012218):0.00301,(G000153805:0.015324,(G000012505:0.015131,G000737575:0.008821):0.002551):0.003574):0.001371):0.002369):0.003447):0.000828):0.001861):0.001263):0.007538):0.003626):0.014684,(((G000350105:0.040556,G000350125:0.156897):0.029433,(G000829235:0.044622,(G000737945:0.00856,G000025125:0.010671):0.1661):0.007142):0.007586,(((G000635595:0.154371,(G000634635:0.187083,(G000635515:0.19769,(G000291945:0.241253,(G000634355:0.224604,(G000634595:0.161478,G000635575:0.336376):0.025323):0.002454):0.011049):0.009546):0.019759):0.015052,(G001627475:0.255745,(G000635455:0.181034,((G000635535:0.167249,(G000634435:0.250536,G000634675:0.318771):0.048665):0.044604,(G000634855:0.116153,(G000291825:0.169726,(G000634615:0.252685,G000635875:0.148259):0.071706):0.023431):0.023649):0.005847):0.01296):0.006183):0.034031,(((G900047545:0.142788,(G002018015:0.088111,G002018045:0.087147):0.043319):0.014148,(G001007635:0.042497,(G000586015:0.049088,(G001007625:0.016202,G001007665:0.008798):0.01016):0.005378):0.004938):0.010869,((G000760175:0.024072,(G000760215:0.019492,((G000007925:0.007386,(G000760155:0.002843,G000760375:0.003526):0.002143):0.002214,(G000760275:0.004532,(G000760255:0.005465,G000760355:0.004059):0.001797):0.00054):0.013465):0.005037):0.004221,((G000757865:0.013479,(G000760235:0.009152,(G000015685:0.002175,G000012465:0.004382):0.007103):0.007363):0.016912,(G001180325:0.078678,((G000635715:0.06403,G000218745:0.038281):0.00564,(G000158595:0.019598,(G000015665:0.014537,(G000011465:0.019365,((G000015965:0.011213,(G000012645:0.011053,G000015645:0.011749):0.001737):0.003916,(G000759955:0.00932,(G000759935:0.007835,(G000759855:0.0,G000759865:0.0):0.002066):0.010123):0.004068):0.003213):0.001141):0.002652):0.003392):0.003962):0.007518):0.009549):0.020047):0.00377):0.016053):0.022644):0.018877):0.002998):0.01093,(G000332335:0.025801,((G000733415:0.019805,((G000316115:0.00842,G000482245:0.013319):0.002354,(G000309385:0.010901,(G000155595:0.025885,G000763385:0.009732):0.005258):0.001668):0.008201):0.007343,(((G000817735:0.139628,G000934435:0.074457):0.013194,((G000346485:0.013715,(G000317495:0.021026,(G000353285:0.01092,(G001485215:0.012506,G001548435:0.006778):0.005465):0.003623):0.002533):0.003432,(((G000300115:0.0068,(G001548375:0.017864,(G000009705:0.009765,(G001672205:0.0,G000204075:0.0):0.009519):0.004164):0.002688):0.003382,((G000331305:0.011566,G000316665:0.010473):0.007973,((G000828075:0.010157,G000760695:0.006236):0.001925,((G000316575:0.010814,G000317535:0.011286):0.006161,(G001904715:0.006658,G000020025:0.01252):0.003307):9.6e-05):0.001476):0.000707):0.001044,((G000517105:0.005328,(G000317265:0.002572,G000317285:0.000199):0.011069):0.004267,((G000317245:0.003695,(G001275395:0.002082,(G000315585:0.010942,G000447295:0.005679):0.003393):0.004494):0.004131,((G000332255:0.013812,(G000317205:0.007797,(G000317225:0.00342,(G001548455:0.004785,G001904645:0.003594):0.002139):0.001921):0.005449):0.001644,((G000317435:0.017276,G000315565:0.013195):0.003053,((G000734895:0.01335,(G001298445:0.017203,G000828085:0.01073):0.003274):0.001177,(G000316645:0.012071,(G000332295:0.012016,G000316625:0.010456):0.004548):0.003269):0.003212):0.001129):0.002418):0.003054):0.002547):0.002155):0.004511):0.004269,((G000317125:0.019546,(G000317555:0.009452,G001904655:0.012288):0.007368):0.008203,((G000332195:0.016101,(G000317575:0.024748,(G000332055:0.017224,G000756305:0.015385):0.005115):0.001551):0.005451,(((G900010725:0.018123,(G000021825:0.017047,(G000147335:0.008884,(G000317025:0.006343,G001904635:0.001945):0.01023):0.004623):0.00275):0.003384,((G000380225:0.019771,(G000317515:0.015055,(G000317105:0.014811,G000155555:0.009712):0.003897):0.004384):0.002284,((G001276715:0.024331,(G001746915:0.017499,G001904725:0.012393):0.005561):0.003427,(((G000014265:0.019463,(G001854205:0.0025,(G001767235:0.004285,G001942495:0.00127):0.003009):0.007893):0.0074,((G000314005:0.015099,G001890975:0.025773):0.004365,(G000473895:0.028459,G001890765:0.023738):0.003565):0.001438):0.001636,((G001657325:0.00676,G000332355:0.034562):0.009983,(G000478195:0.015624,(G000974245:0.007604,(G000173555:0.022964,((G001611905:0.002588,(G000175415:0.002112,G000210375:0.003443):0.005665):0.000593,(G000973065:0.001531,(G000307915:0.002446,G000176895:0.000317):0.001224):0.001811):0.001361):0.004959):0.006109):0.006169):0.002294):0.003333):0.000323):0.001012):0.001903,((G000018105:0.010551,G000238775:0.008732):0.015609,((((G000317145:0.024534,G000332175:0.027663):0.003472,(G000317045:0.021023,(G000309945:0.009086,G001939115:0.010092):0.00627):0.002508):0.001289,((G001314865:0.017703,((G000214075:0.010021,G000317475:0.015049):0.004448,(G000332095:0.020453,(G000180455:0.003179,G000332155:0.005201):0.009983):0.003726):0.002886):0.003984,(((G000952155:0.026026,G000332075:0.024253):0.00895,(G001650195:0.016631,G001895925:0.016888):0.008574):0.00391,(G001586785:0.035725,((G001858025:0.012815,G000332135:0.006959):0.012686,((G000613065:0.036781,G000196515:0.022374):0.005165,((G000340565:0.01293,(G000426925:0.014894,(G000521175:0.008274,G000312705:0.00585):0.002019):0.001152):0.003317,(G001858115:0.015379,((G000175855:0.006334,G001858125:0.013839):0.000624,(G001586755:0.005189,(G001676585:0.003466,(G001432185:0.008533,G000175835:0.00596):0.002268):0.001993):0.001517):0.000804):0.0145):0.005938):0.000302):0.001979):0.007208):0.002291):0.002182):0.000999,(G000022045:0.032529,((((G000169335:0.008754,(G000017845:0.000301,G000231425:0.0025):0.010621):0.005662,(G000332035:0.017606,(G001039635:0.011519,(G000167195:0.00294,((G001050835:0.0,G000235665:0.0):0.002274,(G001039555:0.00567,G001039615:0.011522):0.000559):0.001324):0.003351):0.012478):0.011425):0.004422,((G000775285:0.02256,(G000317065:0.034992,(G000021805:0.024305,G001870905:0.025835):0.001391):0.003689):0.002243,((G001314905:0.026295,(G001698425:0.037481,(G000317635:0.01299,G000317615:0.021198):0.01284):0.00422):0.004515,(((G000252485:0.013343,(G000252465:0.00369,G000252425:0.002107):0.004019):0.026256,(G000332315:0.026923,(G001873375:0.026213,(G001402795:0.008756,G000332215:0.005653):0.013526):0.004022):0.003293):0.005975,((G001698445:0.008639,G001913845:0.008553):0.022948,((G000013205:0.01507,G000013225:0.0114):0.031076,((G000012525:0.002212,(G000817325:0.000642,G000010065:0.002273):0.000704):0.024202,(G000317085:0.023897,(G000316685:0.018223,(G001870225:0.040835,(G000011345:0.009045,G000505665:0.008654):0.025444):0.002913):0.000528):0.003556):0.005496):0.006103):0.003235):0.001161):0.000397):0.001788):0.001306,(((G001873365:0.014704,(G000710505:0.011242,G900009135:0.008366):0.007417):0.003645,(G000317675:0.011922,((G001548115:0.02272,G000332235:0.014423):0.001903,(G001747005:0.012238,G000317655:0.01355):0.006516):0.00618):0.009155):0.005989,(((G000478825:0.008394,((G000009725:0.0,G000340785:0.0):0.001208,((G000284215:0.0,G000284135:0.0):-0.0,(G000284455:0.0,(G001318385:0.0,G000270265:0.0):-0.0):0.0):0.004523):0.008627):0.017057,(G000316605:0.014633,(G001904615:0.015673,(G000485815:0.0093,(G001693255:0.00787,((G001521855:0.002658,G001693275:0.003122):0.001365,(G000715475:0.002577,(G001693295:0.0,G000019485:0.0):0.00033):0.004407):0.000796):0.008502):0.004876):0.004364):0.0119):0.003057,(G001706385:0.028384,((G000297435:0.005293,(G001704955:0.0,G000981785:0.0):0.003229):0.007062,((G000332585:0.005411,G001264245:0.005888):0.001456,((G000787675:0.006249,(G001885655:0.00388,G000312245:0.004691):0.00509):0.002218,((G000312725:0.006948,(G001725075:0.002706,G000330925:0.005817):0.001555):0.003999,((G000312185:0.003782,(G000010625:0.003581,(G001578075:0.004873,G000312165:0.000825):0.002105):0.003282):0.000829,((G000312285:0.005166,G000312265:0.000515):0.001194,(G000599945:0.007396,(G000312205:0.001416,G000307995:0.004299):0.001159):0.004452):0.001633):0.000912):0.000628):0.002058):0.002866):0.004175):0.013188):0.001219):0.000445):0.003201):0.003327):0.001655):0.004285):0.001273):0.001204):0.00172):0.002644):0.001822):0.006086):0.030375,(((((G000009905:0.067745,G001544015:0.073588):0.005844,((G002005165:0.036964,G001375555:0.037504):0.007757,(((G000763315:0.021657,G900110165:0.023919):0.007587,(G900106775:0.016558,(G900102685:0.018844,(G000213595:0.001017,G900156615:0.001722):0.018765):0.004728):0.006365):0.002024,((G000428065:0.024568,G900129355:0.041006):0.010587,((G000942395:0.031463,(G900107305:0.010567,G900119485:0.012962):0.060875):0.007848,((G900113175:0.042428,G900114055:0.023145):0.004775,(G000421885:0.017171,(G001187615:0.016431,(G001606065:0.002304,G000753855:0.003346):0.003307):0.027558):0.006105):0.006161):0.005416):0.00775):0.003723):0.007327):0.003289,(((G000245555:0.038824,G000283315:0.004878):0.008748,((G000315235:0.078702,G000422445:0.016034):0.007811,(G000374845:0.014942,(G000425125:0.012288,(G000293805:0.004321,(G900102125:0.001887,G000686865:0.000731):0.003485):0.00834):0.00187):0.001043):0.005678):0.003962,(G000311785:0.023505,((G000374385:0.000779,(G000219535:-1e-06,(G000733515:-1e-06,(G001645205:0.0,G001696705:0.0):1e-06):1e-06):0.001938):0.032712,((G000948185:0.003458,G000454065:0.007124):0.012284,(G001187725:0.008308,((G001420695:0.004031,(G000503775:0.012196,G900114075:0.006129):0.001167):0.001725,((G000612125:0.006898,(G000353565:0.002392,(G000612185:0.0,G000738785:0.0):0.000253):0.011362):0.001499,((G001039275:0.0,G001423865:0.0):0.001638,(G000282075:0.000866,(G001012775:0.00146,((G001184755:0.0,G000346255:0.0):0.002522,(G000010165:-3e-06,(G001649505:-3e-06,(G000296715:0.0,G001748185:0.0):3e-06):3e-06):0.000103):0.001164):0.001746):0.000973):0.003361):0.003033):0.000751):0.000284):0.002026):0.008055):0.00629):0.003961):0.00277,(((G000430625:0.032483,((G001439585:0.03243,G001015055:0.016793):0.000417,(G000466385:0.012644,((G001282925:-3e-06,(G000878905:0.0,G001274715:0.0):3e-06):0.001727,(G900100065:0.000678,(G000878885:-6e-06,(G001294525:0.0,G001282905:0.0):6e-06):0.001933):0.000874):0.006757):0.005952):0.004612):0.003849,((G001399675:0.022054,((G001642725:0.04375,(G000376225:0.034218,(G000702485:0.024287,(G000429525:0.033662,(G000430585:0.030504,G000472905:0.021267):0.00466):0.005087):0.003995):0.00699):0.002713,(G001767765:0.061379,(G000444055:0.02303,(G000024285:0.014769,(G001447355:0.009352,(G000294675:0.002691,G900107035:0.006029):0.010713):0.014651):0.021416):0.012425):0.008105):0.004143):0.008093,((G000510645:0.036517,G000714935:0.033613):0.010387,(((G001543875:0.039403,(G000092905:0.033755,G001884825:0.051645):0.006471):0.008938,(G000218765:0.051009,(G001311905:0.054752,(G000183545:0.007431,G000184705:0.006937):0.043393):0.012652):0.005363):0.005628,(G001375675:0.060793,(G001561915:0.049965,(G001049895:0.084263,((G001730235:0.084388,(G000020005:0.059546,G000620125:0.067572):0.009447):0.012866,(G000621485:0.062395,(G000765165:0.058626,((G001403615:0.030099,(G000466585:0.039859,((G000820705:0.028974,G900142075:0.035732):0.011073,(G000701905:0.018144,G900115135:0.031087):0.040248):0.01727):0.007337):0.027174,((G000619945:0.038358,G001282725:0.057417):0.010823,((G900142235:0.063494,((G001562415:0.058912,G900142285:0.060971):0.014389,(G000014125:0.025016,(G000204565:0.023319,(G000175395:0.008259,G000219255:0.015074):0.053523):0.021704):0.034081):0.000482):0.011456,((G000423525:0.087141,G001797185:0.078101):0.006639,(((G000601455:0.042779,(G001440545:0.025694,(G000297115:0.029079,(G000430995:0.012253,G900129265:0.012905):0.022657):0.008693):0.02677):0.017738,((G900111575:0.076387,(G000435455:0.071224,G900104615:0.067577):0.025466):0.017275,(G000387765:0.061809,(G000761095:0.036313,G001316435:0.052576):0.043361):0.008146):0.009383):0.008911,(((G000007625:0.079963,(G000018325:0.068016,G900095305:0.05996):0.015403):0.006301,(G900142105:0.069362,(G900095615:0.073427,(G001282665:0.065631,(G000751555:0.034839,(G000511955:0.032246,G900106765:0.044915):0.01571):0.002794):0.007096):0.020155):0.010573):0.0068,(((G001243045:0.067299,(G000063585:0.0,G000017045:0.0):0.025794):0.01554,((G000687955:0.037461,G900129815:0.036723):0.008894,(G000156055:0.07207,(G000147675:0.054922,(G000431415:0.015916,G000381525:0.010313):0.036234):0.023424):0.020506):0.008394):0.016064,(((G000703125:0.058978,G900142225:0.064145):0.022769,(G000686705:0.040883,(G000753355:0.04001,(G000424205:0.035819,G000751675:0.037711):0.01173):0.005973):0.005305):0.00219,(((G000499525:0.021327,G000686145:0.023449):0.006127,(G000452245:0.022369,G001950115:0.022812):0.012737):0.027491,((G000816675:0.028331,(G000285575:0.024321,G000612845:0.021271):0.00742):0.025073,((G000732635:0.033238,G000744935:0.039862):0.001694,(G000300195:0.046158,G000447315:0.022911):0.022353):0.005318):0.006574):0.005273):0.007351):0.004588):0.002085):0.004894):0.003089):0.003651):0.005377):0.004855):0.006217):0.009193):0.008349):0.007752):0.008975):0.004894):0.00373):0.004111):0.002008):0.003965,(((((G000615945:0.019303,G900107275:0.026383):0.002287,((G000331575:0.023916,G000307855:0.03598):0.011714,(G900111295:0.010557,(G900111285:0.01999,(G001721685:0.014035,G000093085:0.014761):0.000997):0.007351):0.00453):0.006023):0.00258,((((G000321185:0.01998,G001243895:0.026532):0.007248,(G000177235:0.018145,G002019735:0.023631):0.006635):0.006629,((((G000496835:0.023805,G001039475:0.020237):0.005879,(G001439915:0.013918,G000285535:0.011922):0.011703):0.002319,((G000504145:0.017823,G000305495:0.013265):0.003859,(G001578185:0.005113,G001054655:0.002659):0.011417):0.004575):0.001319,((G000294775:0.011003,G000380245:0.014378):0.003271,(((G000621445:0.016023,G002019695:0.017141):0.000261,(G000709935:0.010226,G000518865:0.010234):0.006007):0.003119,(G000311725:0.009721,((G000986785:0.007152,G000934845:0.010705):0.002276,(G000429705:0.018699,((G000517385:0.013564,G001648575:0.014714):0.001983,((G000473245:0.015368,G000430765:0.01548):0.002389,(G001420595:0.004314,G001439625:0.013681):0.006456):0.003688):0.003651):0.001649):0.000904):0.000769):0.000678):0.002148):0.002094):0.001509,(((G000430745:0.018066,(G000269865:0.043492,G001273895:0.0138):0.007439):0.00165,((G000750005:0.007063,(G001587475:0.0,G000744755:0.0):0.003547):0.017187,(G001187595:0.024309,(G000620165:0.015507,((G000632715:0.006487,(G001587505:0.004135,G000313345:0.003739):0.003954):0.002571,((G001295365:0.007371,G900111865:0.011098):0.00325,((G000632515:0.01176,G001598935:0.006661):0.001555,(G001618685:0.001651,(G000015745:0.004248,(G001610955:0.0,G001412125:0.0):0.001057):0.000994):0.003047):0.004223):0.001297):0.003017):0.00407):0.00277):0.007961):0.001396,((G000430785:0.015852,((G900112535:0.005135,G001712755:0.002719):0.011158,(G000746135:0.01577,(G000007825:0.002018,((G000007845:-4e-06,(G000008165:0.0,G000008505:0.0):4e-06):0.004204,((G000832605:0.002621,G001420855:0.002614):0.002527,(G000017425:0.018566,(G000712595:0.007757,G000291295:0.002742):0.002397):0.001351):0.000373):0.001217):0.00373):0.003235):0.005885):0.007431,((G000242895:0.010893,(G000724485:0.009986,(G000504165:0.008856,G001274935:0.009047):0.002772):0.000595):0.002137,(G000759675:0.007199,(G001183965:0.018614,((G000508325:0.007145,G000612625:0.00561):0.002768,((G000752035:0.020941,(G000426085:0.012918,(G000821085:0.03034,G001278805:0.006213):0.010233):0.003578):0.00231,(G000612665:0.029939,(G000307875:0.009578,(G001591445:0.013985,(G000482325:0.010611,G000747345:0.012645):0.001416):0.00317):0.002825):0.000764):0.001438):0.000693):0.001434):0.001477):0.000365):0.004199):0.005285):0.00126):0.003361,((G000334155:0.014217,((G900156125:0.012908,(G001643245:0.014724,(G000970685:0.008871,G000970675:0.02543):0.003525):0.003908):0.009211,((G000513095:0.011805,G000513135:0.013968):0.008183,((G900099745:0.021276,(G001310615:0.016644,(G000005825:0.016242,(G000377705:0.017612,G900099605:0.019327):0.004536):0.004111):0.001369):0.002425,(((G000723525:0.011426,G900114165:0.009626):0.000908,(G000469135:0.014003,(G000786645:0.009704,G000425705:0.006127):0.004356):0.000394):0.013773,((G001298135:0.035293,((G000821065:0.005156,G000750635:0.010676):0.01181,((G000709085:0.035846,(G900112045:0.022209,G000224785:0.023737):0.004343):0.006529,((G000723585:0.015341,(G001189575:0.007945,G000480335:0.005568):0.000937):0.015478,(G001878675:0.016125,(G000011245:0.017792,(G000612865:0.022838,G000285495:0.017485):0.000979):0.004992):0.00114):0.004107):0.006576):0.001302):0.004301,(G000429725:0.020402,(((G000496855:0.00265,G000485775:0.002755):0.021691,(G900156915:0.014014,(G000284515:0.018292,(G001685435:0.028907,G900100295:0.009136):0.015913):0.001796):0.001992):0.00483,(G000377765:0.024081,((G000429685:0.015229,(G900114715:0.007265,G900115625:0.006397):0.009062):0.009232,((G000420725:0.007705,G900106595:0.011421):0.011984,(G900110015:0.006304,G000725365:0.004776):0.030784):0.006138):0.002943):0.001399):0.005166):0.001394):0.001118):0.002215):0.003273):0.000263):0.00248):0.003002,((G900111405:0.035564,(G000425225:0.019827,((G000772955:0.021164,(G000772965:0.016479,G000772945:0.024062):0.010542):0.003108,((G000284835:0.024371,(G000220335:0.026358,(G000743635:0.032783,(G000425545:0.018701,G000829195:0.014357):0.005626):0.00968):0.007627):0.003678,((G000505545:0.01829,(G000285595:0.027601,G000285555:0.007725):0.003302):0.013221,(G001439635:0.019692,((G001708185:0.015749,(G000724775:0.008361,(G000733585:0.003501,G001281525:0.007223):0.002334):0.002943):0.004151,((G000612805:0.029292,G001700325:0.027312):0.002273,(G000773015:0.009383,(G001586195:0.016966,G001274945:0.012683):0.003932):0.003585):0.002298):0.00048):0.004128):0.002771):0.000923):0.007886):0.006407):0.004956,(G900113025:0.036371,((G000374565:0.026971,(G000812025:0.020921,(G000829555:0.003085,G001591605:0.004915):0.021132):0.009403):0.004837,(((G001484965:0.018776,(G000292245:0.009523,(G001038565:0.010236,G001590785:0.016079):0.00589):0.00824):0.001506,((G900100185:0.029643,((G000698145:0.004218,G000698105:0.006564):0.006547,(G000698125:0.00718,G000698185:0.00369):0.009473):0.012814):0.005212,(G001274915:0.014701,((G001420645:0.009171,G001310595:0.011937):0.001929,(G001598215:0.006479,(G000009825:0.007158,G900142675:0.003481):0.004033):0.003298):0.008615):0.003551):0.004218):0.002138,(((G000751775:0.015858,G000752395:0.020696):0.0113,(G001050115:0.025784,(G000526655:0.016862,((G000377985:0.023754,(G000497245:0.018137,G000648615:0.020324):0.021586):0.014891,(G000374345:0.010364,(G000223155:0.006781,(G000482605:0.001961,(G900128875:0.002206,(G000420205:0.0,G000832905:0.0):0.000512):0.003444):0.005285):0.01075):0.010895):0.004374):0.003867):0.005076):0.001406,(((G001591565:0.014281,((G001591525:0.0,G000832985:0.0):0.002416,(G000527015:0.003969,(G001429825:0.003355,G900113355:0.004458):0.001226):0.004039):0.002572):0.006892,((G000972245:0.004616,G900115845:0.003342):0.014727,(G001278705:0.017598,(((G000740655:0.0403,G900110305:0.007194):0.001717,(G001663575:0.001858,(G000747645:0.004117,G000696615:0.00116):0.000773):0.00215):0.007277,((G000715205:0.001439,((G001578205:0.002313,(G900119345:-2e-06,(G000701305:0.0,G001017485:0.0):2e-06):0.000354):0.000283,(G000986655:0.002563,(G001653905:-4e-06,(G001457015:0.0,G900094985:0.0):4e-06):0.000111):0.00238):0.001219):0.008008,((G000011645:0.004096,G900093775:0.009131):0.006178,((G000196735:0.001779,((G000275785:0.0,G001975995:0.0):0.002514,(G000746035:0.002587,G900156245:7.9e-05):0.000153):0.000887):0.002094,(G000740715:0.002273,(G001461825:-2e-06,(G001617995:-2e-06,(G001440465:-2e-06,(G001687195:-2e-06,(G001587325:-2e-06,(G001461845:0.0,G001517185:0.0):2e-06):2e-06):2e-06):2e-06):2e-06):0.000386):0.00056):0.006921):0.001199):0.002848):0.005207):0.002746):0.001476):0.004911,((G001439965:0.022566,G001420715:0.019429):0.012318,(((G000829435:0.016741,(G000829515:0.012643,G000818095:0.018771):0.003966):0.001287,(G001274775:0.013358,(G001591825:0.004541,(G900094975:0.001413,G001456935:0.003892):0.011132):0.004864):0.004304):0.006889,(((G900099655:0.02115,(G001687565:0.002044,G001465835:0.008826):0.016253):0.013244,(G000770635:0.01215,(G000775615:0.023387,(G000770675:0.018152,(G000775595:0.00025,G000425205:0.002482):0.019252):0.003159):0.004725):0.00687):0.003277,(((((G000297555:0.008919,G000286315:0.015275):0.009861,(G900115805:0.011416,G001278755:0.012778):0.007253):0.012094,(G000430685:0.04487,((G000826145:0.04408,G000586555:0.014909):0.018135,((G000348905:0.016679,(G000826125:0.011192,G900156305:0.008865):0.014003):0.015576,(G001617605:0.05509,(G900110685:0.027128,(G900103915:0.035111,(G000269905:0.015348,G000423105:0.022116):0.007605):0.002687):0.009215):0.008166):0.004675):0.015239):0.004989):0.001225,(((G000702585:0.009379,(G001909285:0.008744,(G001766415:0.0,G000411915:0.0):0.013479):0.004406):0.008606,(G000019905:0.013486,((G001456895:0.0,G900096925:0.0):0.001415,(G001650325:0.002416,G000414195:0.003234):0.001393):0.006075):0.014657):0.025253,(((G001516895:0.007238,G000171615:0.006651):0.031772,(G000411295:0.03467,(G000484595:0.023227,G000775575:0.031418):0.003403):0.010684):0.006663,((G002003465:0.050295,G000383875:0.073648):0.007456,(G001038485:0.015619,(G001038425:0.015794,(G000190475:0.007799,G000482485:0.023993):0.004288):0.006962):0.03166):0.017206):0.00047):0.011543):0.001849,(((G000010585:0.040749,(G000438455:0.090179,G900110815:0.065977):0.021898):0.028709,((G000712035:0.018678,(G001005905:0.006029,G000330705:0.010592):0.003349):0.010117,((G900142805:0.019296,G000385175:0.019701):0.002728,(G001265075:0.022676,(G000425845:0.013504,(G000425825:0.016609,(G000756715:0.00362,G900101065:0.005282):0.006964):0.004039):0.03239):0.009532):0.004193):0.00273):0.010931,((G000286335:0.007879,G000286395:0.017121):0.008588,(((G001559115:0.005322,G001618885:0.008762):0.0152,((G000298075:0.024016,G000934465:0.023736):0.001099,(G001188915:0.015382,(G000816085:0.010717,G000185885:0.009001):0.004206):0.004373):0.004025):0.003867,((G000875895:0.016327,(G000706685:0.014129,G000295715:0.016857):0.003292):0.004282,(G001902315:0.018312,((G001456215:0.046208,G000235645:0.022169):0.007489,((G001074355:0.009186,(G001432245:0.008794,(G000010125:0.008383,G000972575:0.01156):0.002541):0.003548):0.004861,(((G000025085:0.017162,(G000183685:0.012017,G000009865:0.013995):0.005699):0.006031,((G001500315:0.039895,G000260275:0.018585):0.010597,(G000332735:0.01385,(G001028645:0.010282,G001471555:0.009776):0.006076):0.003206):0.002052):0.003481,((G000245655:0.007486,(G000934225:0.014449,G000007645:0.002942):0.001193):0.001789,(G001068545:0.00539,(G001814805:0.012007,(G001914135:0.002362,((G000308395:0.008066,G000186205:0.003596):0.002417,(G000443975:0.001951,G900113395:0.003897):0.003384):0.000526):0.001778):0.002871):0.001829):0.012015):0.003508):0.001664):0.002672):0.002048):0.005021):0.00551):0.012412):0.017471):0.005169):0.002458):0.000346):0.003466):0.001304):0.002374):0.000824):0.001652):0.000848):0.004932):0.002667):0.003676,(G000829465:0.027098,(((G000598065:0.055104,(G000422465:0.019326,((G000422505:0.017451,(G000971975:0.00928,G000961095:0.011608):0.003436):0.004081,((G000513275:0.008284,(G000023585:0.008084,(G900101595:0.002429,G900119055:0.00023):0.012896):0.002122):0.006677,((G000378425:0.017881,G000429825:0.019156):0.006297,(G000179615:0.013917,(G000227705:0.034213,G000515335:0.016589):0.004407):0.004014):0.000644):0.002144):0.001712):0.00284):0.002926,((G900106745:0.010595,G001280845:0.00754):0.006621,(G000829455:0.021427,(((G000620565:0.011169,G900103825:0.012392):0.005733,(G000250655:0.007369,(G001426375:0.0,G000422905:0.0):0.010766):0.00195):0.004783,((G000612225:0.004022,G900100345:0.00379):0.010317,((G000739915:0.007861,(G000153605:0.026899,G000511405:0.002202):0.020483):0.003883,((G000380965:0.019287,G000285515:0.01775):0.007294,(G900114475:0.009906,G000686845:0.008564):0.00818):0.001837):0.004):0.000457):0.000959):0.004671):0.002181):0.002636,((((G001632305:0.011089,(G000230915:0.007273,G000787385:0.011197):0.007047):0.003579,((G000732325:0.009846,G900116105:0.006027):0.009503,((G001188365:0.008949,G000422485:0.001577):0.006044,(G000576305:0.023,G000378385:0.016578):0.002999):0.002176):0.002333):0.005049,(((G000455485:0.018675,G001457415:0.017974):0.006573,(G900102215:0.021459,(G000746875:0.011475,(G000403375:0.012179,G000374825:0.019906):0.006818):0.003492):0.005872):0.005253,((G000378145:0.013882,(G001421015:0.018009,G000585395:0.01864):0.001866):0.011178,((G000426545:0.000651,G000377505:0.001974):0.013197,(((G000758685:0.017584,(G900102965:0.005675,(G000520635:0.004841,(G000756615:0.002862,G900110315:0.005054):0.003002):0.0073):0.004395):0.001511,((G001012825:0.002043,G000758725:0.000589):0.012047,((G001373415:0.020403,(G001277345:0.002051,G001275645:0.005886):0.003295):0.006421,((G000949425:0.010175,G000455265:0.029507):0.002386,(G001403875:0.013347,G000381905:0.010781):0.01328):0.003877):0.003107):0.004804):0.000542,(((G900107875:0.002277,G900143165:0.000355):0.008996,(G001514495:0.004718,(G001908275:0.003346,G900102085:0.004611):0.005791):0.001436):0.004403,(G001277855:0.004632,(G000245715:0.002704,((G000236805:0.0,G001705305:0.0):0.005628,((G900116035:-2e-06,(G000520775:0.0,G000686825:0.0):2e-06):0.001108,(G000520815:0.001252,(G000520755:0.000359,(G000164985:0.0,G000520795:0.0):0.002301):0.001397):0.001537):0.000983):0.000599):0.0044):0.008744):0.004773):0.000528):0.003058):0.001072):0.001255):0.00451,(G001591585:0.028524,((G001431195:0.030714,(G000513115:0.018679,(G000359605:0.026612,(G000521485:0.0121,(G001458115:0.00614,G900111195:0.012728):0.004003):0.003125):0.01233):0.00331):0.00966,((G001368815:0.040396,(G000306965:0.025829,(G001310395:0.021496,(G000307165:0.063471,G900096905:0.028219):0.001011):0.01533):0.020641):0.009464,(((G000525915:0.025704,G000620985:0.012308):0.044083,(((G001050305:0.005521,G000766865:0.002977):0.000391,(G000525975:0.003954,G000525955:0.004593):0.002428):0.027285,((G000148995:0.030491,(G000252625:0.017045,(G000525875:0.01755,G000525795:0.028559):0.024295):0.004285):0.004685,(G000027145:0.007966,(((G000619785:0.0,G000972995:0.0):0.001559,(G000960735:0.00066,G000183885:0.002197):0.006927):0.001625,((G000620905:-1e-06,(G000196035:-1e-06,(G001463995:0.0,G001564995:0.0):1e-06):1e-06):0.000545,(G000620885:-0.0,(G000973005:-0.0,(G000567965:0.0,G001564695:0.0):0.0):0.0):0.00228):0.001186):0.001911):0.019253):0.001311):0.004782):0.007536,(G000744375:0.050124,(((G000407165:0.037355,(G000407485:0.02069,(G000407545:0.022813,(G000407245:0.002524,G001808965:0.000375):0.017105):0.008698):0.00879):0.006321,((G900109135:0.007919,((G900107505:0.003572,G900112935:0.004999):0.005365,(G900113645:0.012253,G900129415:0.019266):0.00448):0.00129):0.024821,((G001975685:0.05196,(((G000585255:0.029385,G900101525:0.044799):0.015953,(G000744285:0.030673,((G000745125:0.031986,G000493735:0.023398):0.015213,(G001483965:0.039167,((G000744185:0.027501,G900109585:0.023131):0.025724,(G000429585:0.083898,(G000744825:0.035691,G900115825:0.037325):0.011281):0.009232):0.002972):0.009979):0.016922):0.009192):0.008781,(G001543285:0.071123,(((G000518205:0.039731,G900100125:0.069594):0.023315,((G001543175:0.004521,G001544335:0.002236):0.003987,(G001649715:0.004036,G001811135:0.006133):0.004396):0.070979):0.015792,(G000315445:0.124756,((G000173915:0.020628,(G000469465:0.030387,G000701685:0.02206):0.010044):0.083242,(G001545095:0.101041,((G900111355:0.060535,(G001436505:0.069864,(G000498295:0.061496,(G000270185:0.050152,(G000313915:0.106963,G001436095:0.058504):0.010206):0.017777):0.011459):0.007858):0.009164,(((G000421665:0.051034,G001552295:0.06372):0.006072,(G000245815:0.07215,(G000160075:0.052647,(G000162475:0.077073,G000160675:0.050587):0.026688):0.012442):0.00822):0.013753,(G900110675:0.083592,(((G000301055:0.07429,G000374325:0.087581):0.019214,(G000423145:0.07132,G000245755:0.044622):0.02964):0.019129,((G000428865:0.08305,(G000301035:0.031822,G000245795:0.052983):0.021474):0.022182,((G000526675:0.073093,G000423245:0.087049):0.017015,(G900129085:0.064405,(G000425865:0.059145,(G000798825:0.005945,G900113675:0.004435):0.04119):0.004509):0.003834):0.008747):0.008236):0.007373):0.008486):0.009946):0.007874):0.007564):0.008154):0.002719):0.017676):0.004127):0.002632):0.012152,((G001435235:0.033966,(((G001434935:0.014192,G001435195:0.01894):0.00528,(G001436755:0.020308,(G001434915:0.019699,(G001436705:0.0,G000612445:0.0):0.007824):0.006896):0.003568):0.010681,((G001436735:0.038931,(G001434845:0.025592,G001436275:0.040033):0.004683):0.019631,((G001434225:0.033755,G000255495:0.029882):0.008035,(G001436215:0.056767,(G000432055:0.006679,(G000224985:0.00841,(G000813025:0.021278,(G001436475:0.001095,(G900113455:-1e-06,(G001008755:0.0,G001591905:0.0):1e-06):0.005463):0.004844):0.009126):0.00663):0.028019):0.017688):0.001638):0.007749):0.007563):0.021257,((G000157355:0.007051,G000415145:0.004611):0.031331,((G000317975:0.034496,((G000407505:0.043293,(G000423785:0.048708,G000283615:0.034094):0.033711):0.005295,(G000744255:0.044405,((G001267865:0.032812,(G000504125:0.020026,(G000174395:0.02331,G000415185:0.035131):0.00246):0.014403):0.012774,(G000007785:0.007729,(G000648175:0.010098,(G000415085:0.00757,(G000648015:0.006246,G000415005:0.006784):0.00217):0.004386):0.001881):0.033309):0.011096):0.007924):0.014824):0.010751,((G000407285:0.030013,G000407605:0.034127):0.007718,(((G000393955:0.001925,G000407365:0.004154):0.037959,((G000829545:0.042066,G001050095:0.053457):0.006325,(G000406945:0.036523,(G000185365:0.03667,(G000406925:0.013286,G001318405:0.022642):0.007788):0.006127):0.002471):0.004062):0.009245,(G001832905:0.047642,(((G000981525:0.032345,G000006865:0.044107):0.011336,(G000270145:0.025505,((G000423725:0.024094,G000376985:0.025595):0.004017,((G000286075:0.003508,G000347915:0.005956):0.017073,(((G000379985:0.01708,(G000785515:0.012826,G000380105:0.006343):0.011235):0.005464,(G000423765:0.026935,(G000253395:0.009773,G001514435:0.019543):0.020312):0.002925):0.002466,(G000372425:0.030645,(G000187995:0.028625,(((G000187975:0.011223,(G000686605:0.00356,G000228505:0.00618):0.00179):0.009167,(G000228185:0.0066,(G000228205:0.0,G000228385:0.0):0.006303):0.005162):0.00617,(G000347835:0.004418,(G000007465:0.003692,(G000229705:0.001755,((G000228805:-0.0,(G000230225:0.0,G000229145:0.0):0.0):0.000843,(G000228925:-1e-06,(G000228845:-1e-06,(G000229545:0.0,G000229225:0.0):1e-06):1e-06):0.002425):0.004728):0.002767):0.001216):0.011621):0.002699):0.006038):0.00346):0.005793):0.001194):0.009242):0.016122):0.001045,(((G000014205:0.012667,G000017005:0.028085):0.015875,(G000377005:0.031445,((G000440115:0.015086,G000026745:0.024129):0.018458,(G000380125:0.047375,((G000380085:0.047262,(G000463355:0.043275,G000463505:0.023615):0.01482):0.002102,((G001182825:0.062936,G000423745:0.052318):0.003285,(G001598035:0.054419,(G000380045:0.052258,G000380025:0.053006):0.006708):0.01421):0.006764):0.004259):0.007588):0.004174):0.014767):0.010661,((G000269945:0.072729,(G000469325:0.034264,(G001435585:0.015656,((G000425885:0.001379,G001436325:0.002058):0.002997,(G001636145:0.003094,G001636165:0.003827):0.007259):0.008063):0.001918):0.042742):0.0184,(((G000164675:0.024494,(G000380065:0.025109,G000385925:0.030447):0.001284):0.010999,(G000027165:0.031364,(G000187465:0.031198,G000344275:0.018144):0.004547):0.008929):0.018696,(G000007265:0.035842,(((G000213825:0.020886,G000009545:0.025781):0.010996,(G000831485:0.029201,G000188035:0.039059):0.022673):0.002058,((G000188015:0.033222,(G000317855:0.021714,G000188055:0.025583):0.009842):0.00504,(G000380005:0.053055,(G000772915:0.039559,(G001638255:0.072225,G000006785:0.018028):0.021798):0.011118):0.004676):0.005133):0.009075):0.020616):0.004985):0.011716):0.01276):0.005256):0.012623):0.000522):0.003328):0.007985):0.004546):0.00278):0.003967):0.003414):0.004704,((G001433765:0.047994,G001434575:0.036309):0.009432,(G000583695:0.038707,(((G001050475:0.022615,(G001434295:0.005575,G000260455:0.006886):0.002351):0.042711,((G001312845:0.015831,(G001702175:0.011995,(G001436255:0.021752,(G001313225:0.021338,(G001311075:0.000966,G001436595:0.00213):0.01534):0.00258):0.00438):0.00175):0.007229,((G001434475:0.015443,G001436295:0.021824):0.020342,(((G001313205:0.013224,G001433995:0.011933):0.017378,((G000238835:0.00949,G001311355:0.003128):0.010479,(G000583655:0.011644,G000159315:0.022947):0.004958):0.010739):0.00549,(G001434255:0.034879,((G000829395:0.033885,(G000876205:0.057938,G001436395:0.052062):0.010148):0.013196,((G001313185:0.004864,G001434895:0.001587):0.021905,(G001922025:0.015733,(G000785105:0.032182,G000298115:0.023555):0.006461):0.014808):0.004653):0.009236):0.005605):0.007818):0.00644):0.008312):0.009487,(((G000463075:0.002378,G000271445:0.000699):0.016786,((G000203855:0.009607,G001982205:0.017832):0.007294,(G001039045:0.01927,G000498955:0.02161):0.019598):0.002029):0.024583,(G001435035:0.060419,(((G001434365:0.070192,((G900156885:0.040752,(G000016825:0.060144,((G001435935:0.057964,(G000160835:0.005145,G001435475:0.001897):0.031139):0.015277,(G001435345:0.062544,(G000159435:0.053834,(G001311375:0.092116,G001436045:0.045565):0.005168):0.007282):0.014373):0.005669):0.008446):0.011385,((G000248095:0.052022,(G001434315:0.063266,(G001437235:0.022858,G000312405:0.014557):0.029318):0.007778):0.004539,((G001010185:0.053118,G001297905:0.038099):0.004578,((G001368755:0.030342,(G001010245:0.033119,(G001436835:0.008976,G001982185:0.005059):0.015216):0.010196):0.003515,(G001742205:0.020064,(((G000496435:0.003062,G001941785:0.007142):0.005463,(G000162395:0.012305,G001807655:0.015186):0.004595):0.006566,(G000397165:0.011464,(G001039735:0.012219,((G000010145:0.006842,(G000472265:0.015167,G001854105:0.012805):0.006758):0.006276,(G000966835:0.019615,(G001297025:0.008869,G000159215:0.011892):0.007706):0.001719):0.00235):0.00246):0.003923):0.001267):0.002449):0.009882):0.022235):0.005043):0.010331):0.014459,((((G001698145:0.044967,G000165675:0.048366):0.006586,((G000300135:0.03522,G900096935:0.039356):0.010244,((G001047135:0.020358,(G001047115:0.007431,G900108455:0.007494):0.026137):0.013781,(G900112405:0.023893,(G001047095:0.00591,(G001438695:0.002944,G000185045:0.001104):0.002163):0.019812):0.062103):0.032675):0.00418):0.003012,(((G000219785:0.011473,G000092505:0.008729):0.013912,(G000756355:0.023296,(G000026405:0.034596,(G000686505:0.021924,G000196855:0.019031):0.012484):0.003312):0.001245):0.00468,(G001047695:0.016068,(G000787735:0.006051,(G001886915:0.005768,(G000014445:0.002814,(G001541125:0.010351,(G000512955:0.002227,G000234825:0.00114):0.003089):0.002166):0.002529):0.000597):0.00264):0.00862):0.012723):0.012603,(((G000160575:0.021778,G900095015:0.027173):0.024057,(G001308145:0.033507,((G001437355:0.023483,G001437425:0.013554):0.020343,(G000239955:0.0135,(G001436895:0.008876,G001884305:0.00583):0.004775):0.0239):0.015486):0.017951):0.029521,(G000241055:0.046544,(G000762045:0.014954,((G001869985:0.002798,(G000014385:0.005137,(G001868045:0.002288,G001869945:0.001322):0.002063):0.000783):0.002199,((G000286215:0.005932,(G001870005:0.003565,(((G001869405:0.002862,(G001868205:0.0,G001939485:0.0):0.000761):0.001985,((G001867615:0.0,G001867795:0.0):0.0,(G001868115:0.0,G001869305:0.0):0.0):0.001619):0.000987,(G001867535:0.002773,((G001868555:-0.0,(G001868275:-0.0,(G000286115:0.0,G001867555:0.0):0.0):0.0):0.00125,(G001869885:-1e-06,(G001869655:-1e-06,(G001868525:-1e-06,(G001868405:-1e-06,(G001867975:0.0,G001868105:0.0):1e-06):1e-06):1e-06):1e-06):0.002373):0.00085):0.001713):0.001374):0.000817):0.001363,(G001868185:0.00437,(G001868345:0.004335,((G001868195:0.002373,G001868425:0.00125):0.002462,(G001868225:0.002329,(((G001868545:0.002423,G001869735:0.001227):0.001938,(G001870015:-0.0,(G001868145:-0.0,(G000725035:0.0,G001868055:0.0):0.0):0.0):0.001692):0.001386,((G001869295:0.002168,((G001867525:0.0,G001868715:0.0):0.0,(G001869445:0.0,(G000725025:0.0,G000309425:0.0):-0.0):-0.0):0.001482):0.001467,(G001868315:0.002158,(G001869815:-1e-06,(G001869395:-1e-06,(G001868805:-1e-06,(G001867915:-1e-06,(G001867875:-1e-06,(G001867465:0.0,G001867835:0.0):1e-06):1e-06):1e-06):1e-06):1e-06):0.001479):0.000348):0.001328):0.000379):0.001143):0.000412):0.000814):0.002825):0.000451):0.003331):0.034119):0.034232):0.00514):0.024849):0.006882,(G000615905:0.062437,(((G000195375:0.029464,G001013375:0.028601):0.007879,((G000958505:0.00822,G000410175:0.004725):0.008359,(G000410435:0.010997,((G001982085:0.005601,G001982095:0.000851):0.007659,(G000508405:0.022054,((G000309705:0.011674,(G000159495:0.000948,(G001436385:0.001136,(G000829035:0.001279,G000376145:0.005278):0.002121):0.002299):0.005319):0.001818,(G000472345:0.01044,(G000409815:0.003089,(((G000309605:0.002268,G000418515:0.000979):0.001407,(G000309585:0.001154,(G000155515:0.0,G000309565:0.0):0.002093):0.001827):0.002916,(G000474615:0.004763,(G000309765:0.00471,(G000014525:0.004247,(G000410475:0.0,G000410215:0.0):0.002268):0.001788):0.001712):0.000503):0.001219):0.002234):0.000947):0.002077):0.000955):0.002765):0.00113):0.007759):0.032045,((G001434835:0.050738,(G000428925:0.043016,G001437435:0.07798):0.036518):0.025452,((G001434665:0.06716,(G000184535:0.032578,(G000831645:0.032204,((G001434275:0.0215,G001438805:0.022869):0.013664,(G001434745:0.030418,(G001435445:0.018314,G001951175:0.027141):0.007493):0.015924):0.005645):0.005065):0.00589):0.022591,(G001438845:0.05191,((G000615765:0.045924,(G000008925:0.039487,(G001434535:0.015683,G001953785:0.004588):0.029207):0.001979):0.015081,((((G001434815:0.028408,G000056065:0.041036):0.010991,(G000422165:0.039589,(G000214785:0.039443,(G001434335:0.02794,(G000011985:0.04162,G000191545:0.031909):0.007608):0.003482):0.011181):0.019047):0.02394,((G001311195:0.03385,(G001311255:0.007029,G001434705:0.010956):0.034688):0.031923,((G001311175:0.007866,(G001435155:0.002637,G001591865:0.004356):0.006023):0.023966,(G001436225:0.047156,(G001312865:0.004905,G001436135:0.006004):0.036533):0.01213):0.014143):0.005278):0.005482,(((G001311785:0.053185,G001437075:0.04715):0.006906,((G000349725:0.033171,G000260635:0.031236):0.019954,(G000237995:0.05203,(G001437605:0.043837,(G001611135:0.03496,(G001438655:0.038021,(G001437405:0.023035,G001438725:0.024066):0.005457):0.005953):0.005868):0.015177):0.018251):0.00537):0.002747,(((G001436605:0.09438,((G001435995:0.054773,(G001281175:0.069625,G001314945:0.032262):0.011307):0.014949,((G001702115:0.004807,G001702135:0.002768):0.038061,(G000225325:0.047758,(G000185465:0.027438,(G001311215:0.015628,(G000304715:0.001351,(G000512295:0.0,G001436645:0.0):0.002815):0.013086):0.034233):0.010795):0.027288):0.00993):0.006411):0.017182,((G001434695:0.063374,(G000014505:0.034335,G001767275:0.029045):0.01033):0.010263,((G001436315:0.089826,(G000691805:0.066707,((G000420365:0.002682,G001436865:0.001209):0.019378,(G000320345:0.006892,(G000750535:1e-06,(G000732905:0.0,G000750515:0.0):-1e-06):0.005254):0.038111):0.023104):0.018884):0.012282,((G000615805:0.008051,G001435065:0.002898):0.018529,(((G000615365:0.0,G001434065:0.0):0.008632,(G000026065:0.00855,(G001981705:0.0,G001981825:0.0):0.006265):0.005965):0.010832,((G001698165:0.015253,(G001663835:0.010017,G001723545:0.00878):0.010465):0.0088,(G001436415:0.052412,(G001982025:0.014059,((G000235705:0.006003,G001311645:0.013302):0.008023,(G001981925:0.005089,G001982045:0.002544):0.007079):0.001094):0.01732):0.007704):0.004591):0.006765):0.02718):0.008104):0.008313):0.005522,((G000967245:0.064905,G000970795:0.054393):0.013923,(((G001434555:0.0685,G001435835:0.056961):0.015973,(G000740055:0.059747,(G001050435:0.049361,((G001436115:0.050438,(G001436555:0.051473,(G000219805:0.033504,G001438705:0.03853):0.048481):0.018114):0.008878,(G000014465:0.042017,(G001437125:0.035809,(G001435095:0.028011,(G000383435:0.016036,G001434395:0.018848):0.020585):0.008646):0.00591):0.011147):0.008081):0.007777):0.003552):0.006894,((G001437055:0.08806,G000161935:0.05911):0.021041,((G000423265:0.05509,G000615845:0.064313):0.014729,(G001437205:0.068833,(((G001042405:0.019256,(G001311725:0.019549,G001436775:0.020774):0.008289):0.038081,(G000178475:0.041038,(G000760615:0.019055,(G000967195:0.019936,(G000970775:0.015643,(G000970855:0.02174,(G000970735:0.021197,G900094785:0.008092):0.014893):0.002526):0.010651):0.00856):0.023369):0.005913):0.002068,((G001435325:0.038437,(G000091765:0.024491,(G000615445:0.050687,(G000014425:0.025602,(G001436125:0.005403,G000296835:0.006943):0.022418):0.016308):0.00139):0.008571):0.008186,(G000160875:0.07251,(((G000296855:0.002658,G001436575:0.001474):0.016433,(G001433915:0.000801,G000297025:0.003231):0.007711):0.031225,(((G000425905:0.005549,G001435695:0.007003):0.017022,((G000175035:0.002672,G000155915:0.001495):0.006476,(G001436455:0.009032,(G000466805:0.002845,G001936235:0.001322):0.003434):0.001772):0.00949):0.0023,(G000159335:0.008817,((G000161895:0.003873,G001012675:0.00446):0.00296,((G001012745:0.003888,G000162435:0.00448):0.002839,(G001742045:0.001175,(G001012655:0.0,G001012735:0.0):0.002991):0.00131):0.002206):0.002056):0.011999):0.033319):0.002309):0.008827):0.008197):0.012698):0.01571):0.011176):0.003281):0.009744):0.008847):0.007401):0.004557):0.003826):0.008078):0.005323):0.006444):0.010826):0.005631):0.007545):0.007355):0.001781):0.010697):0.006665):0.003341):0.017246):0.002124):0.013115):0.014751):0.020697):0.004218):0.005198):0.008209):0.002981):0.002321):0.001417):0.002211):0.010504,(((((G000724625:0.032233,G001898035:0.048773):0.021947,(G000427095:0.003576,(G001457855:0.001533,(G001457975:0.004048,G001458035:0.0018):0.001383):0.000793):0.060665):0.02313,(((G000430045:0.028843,(G000092425:0.043608,(G000195335:0.049804,(G000183745:0.072163,(((G000092125:0.016191,G000373205:0.01428):0.001677,(G000423425:0.022225,(G000620065:0.016125,G000376665:0.011965):0.005681):0.004413):0.004112,(G000421625:0.020375,(G000187005:0.016399,((G000771745:0.020886,(G000309885:0.00732,G001880325:0.018692):0.002239):0.003246,((G000423905:0.011421,G000376265:0.014742):0.002969,(G000091545:0.01634,(G000744885:0.010815,(G001399775:0.008879,G000745065:0.005783):0.003745):0.00403):0.001314):0.003653):0.006099):0.00579):0.020779):0.007015):0.003231):0.003815):0.004146):0.008642,((G000430865:0.01644,G000190555:0.059031):0.006439,(G000745915:0.023555,((G000701405:0.012557,(G000701425:0.013047,G000800395:0.027937):0.003636):0.006339,(G000317835:0.028935,((G001413985:0.03483,(G000020685:0.020584,(G001507665:0.021035,G001007995:0.012206):0.014641):0.004366):0.001962,((G001644565:0.050552,G000519345:0.043893):0.004209,((G000008565:0.019478,(G000482805:0.038215,G000478785:0.028267):0.002226):0.002341,((G000381345:0.025044,G000252445:0.016278):0.002527,(G000599865:0.013438,(G000196275:0.014523,G000745175:0.010339):0.003011):0.002861):0.004007):0.0042):0.004883):0.001247):0.000197):0.003648):0.001674):0.014753):0.026621,((G000014185:0.046843,(G000661895:0.025725,G001029505:0.034969):0.00472):0.057965,(((G001898225:0.040107,(G001914715:0.095768,(G000702505:0.012289,G001748285:0.010699):0.029801):0.017916):0.007939,((G000297255:0.045061,G000025005:0.069882):0.014108,(G000024985:0.04967,(G000021685:0.043523,G000744775:0.029152):0.015003):0.013193):0.029016):0.000766,(((G000526415:0.048017,(G000018565:0.007217,G001306135:0.006595):0.022622):0.004874,(G001399705:0.035706,((G000017805:0.005293,G000016665:0.000438):0.02311,(G000152145:0.028633,(G000021945:0.016514,(G000516515:0.007368,(G000735195:0.004382,(G000022185:0.0,G000018865:0.0):0.007047):0.006788):0.003168):0.004425):0.003684):0.019379):0.004886):0.011857,((G001293545:0.053534,G000281175:0.045913):0.011179,(G001303105:0.1092,(((G001796355:0.108063,(G001796335:0.002045,(G001794965:0.00273,G001796365:0.000328):0.001013):0.047497):0.012527,((G001050275:0.010466,G001306095:0.013924):0.046687,(G001192795:0.093465,((G001050235:0.050164,(G001050255:0.069143,G001899005:0.048141):0.022636):0.005434,(G001306115:0.05956,(G000199675:0.054895,(G001306145:0.048876,(G001050215:0.003253,G001306055:0.002978):0.027394):0.016753):0.00685):0.002473):0.005432):0.011547):0.015956):0.002561,((G001567105:0.118017,(G001795115:0.076651,G001797105:0.079505):0.014891):0.004336,(G001795165:0.09571,(G001603795:0.195297,((G001795125:0.139543,G001797165:0.139303):0.012695,(G001795335:0.180179,(G001871895:0.18867,((G001603775:0.195213,(G001603765:0.184616,(G001508475:0.245921,G001508595:0.140533):0.02927):0.021122):0.010821,(G001796785:0.143559,((G001796835:0.216362,G001796965:0.17714):0.009851,((G001797155:0.230666,(G001795085:0.21861,G001795285:0.144671):0.036321):0.005362,((G001872165:0.215137,(G001797045:0.285563,G001802405:0.268491):0.025878):0.018058,(G001796845:0.182124,(G001797095:0.182991,(G001796475:0.189693,G001797075:0.169754):0.067219):0.004702):0.023746):0.013142):0.005548):0.004658):0.01714):0.009372):0.0055):0.016508):0.01221):0.011611):0.007552):0.011129):0.017593):0.015909):0.010568):0.004415):0.011024):0.002976):0.002286):0.00484,(((G000014905:0.028599,(G000381625:0.03825,G000702445:0.037631):0.014923):0.005,((G000014005:0.030263,(G001918935:0.171644,(G001914735:0.022319,(G001914785:0.056829,G001917435:0.047519):0.02325):0.021131):0.003569):0.009108,(G000178955:0.04167,((G000620725:0.02472,(G001449115:0.023676,(G000381585:0.031798,(G000022565:0.023432,G000688455:0.020645):0.001336):0.004799):0.007094):0.00542,(((G000745965:0.012744,G001006305:0.011515):0.003872,(G000381605:0.016642,G000688615:0.018684):0.001418):0.002043,(G000178975:0.027923,((G000421065:0.025359,G000179915:0.030043):0.001572,(G900105625:0.020642,(G000800015:0.002806,G900102185:0.008558):0.018296):0.007219):0.002201):0.008641):0.002723):0.004058):0.003255):0.008756):0.010723,((G000022145:0.019358,G000017505:0.015217):0.026508,(((G001464165:0.0703,G001899315:0.048814):0.048081,(G000428885:0.065062,G000242615:0.058594):0.020962):0.007441,(G001263175:0.07188,(((G000226295:0.064241,(G001780385:0.073781,G000687145:0.100866):0.023108):0.013314,(G000820845:0.042046,(G001464455:0.039642,(G001567505:0.067595,G001464665:0.031275):0.015009):0.021179):0.002263):0.01223,(G001907975:0.106711,(((G001302225:0.069263,(G001567545:0.081076,(G001567175:0.06947,G001899175:0.032382):0.025153):0.015057):0.030054,(G000226315:0.114536,((((G001770075:0.031311,G001770175:0.055786):0.047051,(G001769835:0.055602,(G001769915:0.079963,(G001769475:0.018974,G001769805:0.003679):0.019659):0.036751):0.007381):0.030371,((G001770165:0.124907,G001799195:0.128142):0.022219,(((G001770035:0.0,G001770125:0.0):0.002331,(G001770085:0.00412,G001771845:0.005465):0.000839):0.077176,((G001769975:0.132909,G001769995:0.174783):0.0769,(G001770015:0.008849,(G001770105:0.014968,G001771825:0.01454):0.000907):0.048293):0.03907):0.013565):0.0059):0.013493,((G001769855:0.045568,(G000447775:0.126539,(G000210915:0.026689,(G000447755:0.034142,(G000443995:0.041652,(G001874305:0.024596,G000447795:0.025719):0.002582):0.009059):0.014149):0.0044):0.030534):0.011948,(G001464715:0.033608,((G001464795:0.084532,(G001769935:0.00206,G001771815:0.007315):0.032135):0.010431,(G000348725:0.051613,((G000525675:0.051384,(G000786105:0.042123,(G001592745:0.009408,G001592755:0.009283):0.013327):0.004291):0.007315,(G001592735:0.025474,(G000317895:0.014102,(G000691605:0.006309,G000196175:0.003008):0.004488):0.014087):0.006892):0.005125):0.006496):0.010584):0.01901):0.009823):0.01523):0.005094):0.006518,(G001790695:0.145151,((G001872735:0.114416,G001931505:0.150644):0.015322,(((G001618265:0.003821,G000092785:0.009557):0.075502,(G000750955:0.045443,(G000253035:0.053589,(G001897225:0.06215,((G000751535:0.006676,G001499655:0.006613):0.031879,(G000829755:0.052426,G000011565:0.075091):0.008888):0.011012):0.008094):0.00684):0.012884):0.005653,(G001545115:0.065202,((G000756735:0.013232,G001897185:0.036413):0.067449,((G000237205:0.072268,((G001464115:0.074113,G001794935:0.137783):0.017815,(G001796285:0.004524,(G001796255:0.00386,(G001796235:0.002693,(G001794865:0.006097,G001794895:0.00184):0.001259):0.002038):0.005223):0.080322):0.004766):0.00414,(G000813665:0.094945,(((G001796105:0.124142,(G001796065:0.082271,G001796095:0.091642):0.011129):0.020615,(G001796175:0.046271,(G001796275:0.015136,(G001796185:0.022693,G001796315:0.018216):0.002789):0.017696):0.023911):0.064909,(G001794905:0.144029,(G000009945:0.030596,(G000417845:0.035865,(((G000583875:0.010625,(G000471025:0.003189,G002007725:0.006114):0.007765):0.028572,(G000493885:0.033303,(((G000417695:0.003303,G000454725:0.001327):0.012334,(G000068585:0.005632,G000008725:0.003627):0.01046):0.004862,(G000174995:0.006077,(G000830965:-1e-06,(G000700925:-1e-06,(G000700905:-1e-06,(G000700885:-1e-06,(G000700845:0.0,G000700865:0.0):1e-06):1e-06):1e-06):1e-06):0.00314):0.012053):0.002734):0.014792):0.001683,(G000007605:0.020731,(((G000470825:0.0,(G000470765:0.0,G000470805:0.0):-0.0):0.006173,(G000508025:0.002896,((G000204135:0.0,G001466415:0.0):0.002098,((G001625515:0.0,G001625535:0.0):0.002971,(G001469535:1e-06,(G000508005:0.0,G000508065:0.0):-1e-06):0.001534):0.002377):0.001568):0.002761):0.006837,(((G000091085:0.003186,(G000516655:0.006822,G000024145:0.002395):0.005904):0.002878,(G000011165:-0.0,(G001007145:-0.0,(G001007125:-0.0,(G001007105:-0.0,(G001007085:-0.0,(G001007065:-0.0,(G001007045:-0.0,(G001007025:-0.0,(G000007205:0.0,G000008745:0.0):0.0):0.0):0.0):0.0):0.0):0.0):0.0):0.0):0.006182):0.007273,(((G000298555:0.003414,G001401475:0.005677):0.002582,(G000298495:0.004668,(G000298415:0.0,G000298475:0.0):0.004507):0.006446):0.000319,((G001736055:-1e-06,(G001736045:-1e-06,(G001714585:-1e-06,(G001714575:-1e-06,(G001714565:-1e-06,(G001563055:-1e-06,(G001401485:-1e-06,(G001401455:-1e-06,(G000415565:0.0,G000415685:0.0):1e-06):1e-06):1e-06):1e-06):1e-06):1e-06):1e-06):1e-06):0.002477,((G000687415:0.003005,(G000786005:0.003465,(G001401465:-0.0,(G000417585:0.0,G000204175:0.0):0.0):0.001102):0.001561):0.002053,(G000298375:0.003462,(G000204255:-0.0,(G000211155:-0.0,(G000191925:-0.0,(G000687395:-0.0,(G000338695:-0.0,(G000317995:-0.0,(G000298535:-0.0,(G000298515:-0.0,(G000298455:-0.0,(G000298435:-0.0,(G000270445:-0.0,(G000270425:-0.0,(G000270385:0.0,G000270405:0.0):0.0):0.0):0.0):0.0):0.0):0.0):0.0):0.0):0.0):0.0):0.0):0.0):0.001104):0.001351):0.000354):0.003348):0.007106):0.005905):0.004169):0.004824):0.005632):0.00191):0.070876):0.010871):0.020756):0.025761):0.032295):0.029414):0.006687):0.052539):0.014133):0.010178):0.009599):0.009625):0.005217):0.00565):0.002045):0.00473):0.004928):0.000312,((G000522445:0.035845,G000522425:0.018799):0.050298,((G001748245:0.072384,((G000165485:0.019416,(G000335475:0.008064,(G001027285:0.017619,(G000737315:0.015515,(G000012685:0.004895,(G000331735:0.010194,(G000219105:0.008705,G000255295:0.010062):0.00053):0.004394):0.008864):0.003243):0.010196):0.004441):0.008053,(G000024805:0.048049,(G000737325:0.033381,((G900112715:0.053835,(G000737335:0.030242,G000170895:0.0307):0.015966):0.017503,(G001263205:0.025522,(G001312805:0.164414,(G000067165:0.021197,(G001931535:0.022174,(G001189295:0.00318,G000601485:0.00787):0.018365):0.006859):0.007373):0.006945):0.006412):0.011867):0.004502):0.004833):0.003029):0.006103,(((G000172555:0.042265,((G000155695:0.042277,(G000019965:0.037872,((G000171235:0.028918,G000242935:0.020806):0.012607,((G000972765:0.036147,(G001580015:0.061732,G001746835:0.038555):0.000664):0.015976,((G001439535:0.031433,G000025905:0.019995):0.023552,(G001604585:0.052492,G000438015:0.089151):0.008637):0.004043):0.004542):0.003925):0.004307):0.012183,((G000378105:0.043147,G900141815:0.021641):0.027402,((G000172155:0.028331,(G000739615:0.032207,G000173075:0.030807):0.00692):0.005806,(G001613545:0.033356,(G001438005:0.095796,((G000526255:0.015537,G000379365:0.017595):0.008863,(G000019665:0.015139,(G000817245:0.008951,G000953475:0.009397):0.003079):0.01617):0.034575):0.017651):0.011964):0.006333):0.005997):0.0042):0.00798,(G000170755:0.087646,((G000284115:0.076753,(G001723765:0.073281,(G000315095:0.027471,(G000296795:0.029452,G000949635:0.027366):0.003261):0.020579):0.014885):0.011444,((G000255655:0.024313,(G000181475:0.037632,(G000165715:0.04526,(G001983935:0.031124,(G900113665:0.025399,(G001707835:0.002959,G000092105:0.00847):0.022108):0.006088):0.003957):0.003456):0.003349):0.00809,(((G000255705:0.026585,G000171775:0.026786):0.017827,((G001610895:0.016529,G001956985:0.014112):0.007116,(G000186345:0.044166,G000242455:0.017115):0.003747):0.012207):0.007327,((G000153105:0.032318,(G001610875:0.039,(G001464525:0.042886,G000025185:0.028747):0.008709):0.010224):0.001667,(G001642875:0.047032,((G001642915:0.032394,(G000346295:0.015801,(G000346425:0.017223,G000346505:0.011267):0.003905):0.008298):0.0035,(G001642955:0.032641,(G001027925:0.013196,(G000346315:0.010568,(G000338295:0.005535,(G000195185:0.009085,(G000304635:0.006336,(G000330745:0.00157,G000196115:0.007176):0.002393):0.0011):0.001697):0.001028):0.004828):0.018751):0.002415):0.007999):0.004816):0.014318):0.007193):0.016026):0.005595):0.004181):0.014507,((G000522985:0.023545,(G000010305:0.030475,G000695095:0.035278):0.025831):0.016017,((G001314545:0.060762,(G000024845:0.047448,((G000419585:0.068903,G000013045:0.038441):0.011453,(G900129315:0.036081,((G000375465:0.04377,G001650905:0.019998):0.006674,(G001564065:0.041809,(G001715195:0.039576,G000375425:0.014865):0.00129):0.00373):0.024944):0.004093):0.006522):0.009947):0.020957,((((G001886815:0.064622,(G001798605:0.045379,G001798655:0.037007):0.060857):0.011503,(G000279145:0.051923,(G001516025:0.090048,(((G001802785:0.081574,G001871325:0.079538):0.008247,(G001802205:0.021593,(G001802795:0.024427,G001804545:0.020644):0.003549):0.026364):0.006711,((G001804555:0.059691,G001804625:0.051746):0.038855,((G001804635:0.134923,(G001803365:0.173275,(G001508355:0.128263,G001509335:0.049369):0.084766):0.014298):0.011088,(G001802805:0.048932,(G001803345:0.009548,(G001804665:0.014511,(G001803025:0.015769,(G001803105:0.004,G001803165:0.00438):0.000991):0.003579):0.002169):0.002383):0.016308):0.005639):0.005798):0.002705):0.003083):0.006274):0.008375,(((G000739535:0.06979,G000739515:0.041927):0.024152,(G001749745:0.046659,((G001830155:0.142561,((G001830645:0.156201,(G001603165:0.047945,G001896565:0.018721):0.065016):0.016098,(G001829255:0.077848,(((G000236685:0.035142,G000190435:0.029474):0.014967,(G001604275:0.055955,G000208385:0.063918):0.022495):0.009181,((G001604325:0.121605,G001940825:0.140299):0.028452,(G001604265:0.212487,(G001603115:0.171879,G001829425:0.217595):0.018916):0.010272):0.019357):0.0178):0.019716):0.010018):0.005495,((G000426705:0.059043,((G000373545:0.016324,G900156105:0.013979):0.042489,(G000242595:0.047478,(G000507245:0.036575,G000758165:0.041686):0.004303):0.007098):0.018321):0.002986,((G000147075:0.008261,G000184345:0.0042):0.075469,((G000219725:0.047294,G000143985:0.038913):0.014151,((G000214355:0.04249,(G000297095:0.02949,G000214375:0.027227):0.013092):0.022906,(G001604425:0.197215,(((G001604385:0.089043,(G001604355:0.017063,G000212415:0.015195):0.051743):0.011091,(G000255555:0.048975,(G001603145:0.103985,(G000195275:0.050641,(G000619925:0.024237,(G900111035:0.012221,(G000421345:0.018993,G900113965:0.011209):0.013857):0.023222):0.007695):0.01736):0.010964):0.017065):0.002366,((G000413015:0.00741,(G000464455:0.003514,G000468115:0.00652):0.002596):0.068197,((G000413055:0.047338,G000468055:0.085996):0.026584,(G000513775:0.080983,((G000412995:0.028374,G000413035:0.020133):0.066011,(G000447675:0.015889,(G000755145:0.017744,G000008185:0.010525):0.005065):0.036888):0.019108):0.028096):0.011636):0.026499):0.005765):0.019794):0.002572):0.009057):0.005917):0.004183):0.005329):0.030204):0.007113,((((G000974365:0.022124,G000517065:0.057987):0.016513,(G001310955:0.032195,(G001660705:0.029492,(G001659685:0.019259,(G000583675:0.007646,G000517085:0.006479):0.011482):0.006467):0.009442):0.006122):0.00651,(G000621705:0.041152,((G001769225:0.035045,(G001768195:0.008185,(G001768305:0.009111,G001768485:0.00828):0.003259):0.003877):0.040119,((G001768205:0.00541,(G001768535:0.00259,G001769245:0.000251):0.003085):0.033941,((G900129025:0.045642,(G000259075:0.021663,(G000220155:0.027428,(G000191885:0.014032,G000250735:0.006083):0.015065):0.012688):0.012694):0.004032,((G001768245:0.053521,G001270965:0.021271):0.002276,(G900141875:0.022363,(G000949475:0.013003,(G000626635:0.004563,G900111425:0.001135):0.015004):0.008203):0.007528):0.007053):0.004963):0.002616):0.00537):0.004234):0.003874,((G001304505:0.099531,G001303955:0.070498):0.03461,((G000798815:0.066804,(G001769295:0.109083,(G001768155:0.134609,(G001603415:0.189356,(((G001443605:0.039868,G900096565:0.047852):0.004647,((G001768405:0.003808,G001768565:0.008168):0.01513,((G001768235:0.002651,G001768285:0.003541):0.000584,(G001768355:0.000743,G001769045:0.002363):0.002507):0.042267):0.01535):0.004885,((G001603695:0.113855,(G001192835:0.025791,G001603685:0.039426):0.028586):0.022319,((G001769535:0.014077,G001769705:0.023778):0.051214,((G001769115:0.0,G001769275:0.0):0.086316,(G001872995:0.171955,(G001769505:0.029124,(G001769435:0.072039,G001769695:0.100258):0.007117):0.034154):0.009819):0.012454):0.009541):0.004981):0.004404):0.004815):0.012758):0.005303):0.013035,((G000436135:0.201951,((G001769315:0.105018,G001769635:0.08634):0.045385,((G001769615:0.176862,G001769625:0.169292):0.023547,((G001603385:0.162823,(G001602775:0.238735,G001915435:0.238538):0.016891):0.007538,((G001603425:0.178056,(G000473305:0.052118,(G001769725:0.089272,(G001768435:0.022101,G001769775:0.063992):0.020657):0.023431):0.008571):0.021437,(((G001509275:0.162325,(G001513285:0.237768,(G001603555:0.241222,(G001543395:0.088259,G001543405:0.04332):0.149256):0.017175):0.009375):0.013681,(G001602885:0.249332,((G000431015:0.049054,G000433355:0.043145):0.044152,(G000432515:0.053457,(G000432655:0.086417,G000435075:0.055932):0.0133):0.022255):0.028412):0.014885):0.017297,((G000238215:0.077965,G000312445:0.069833):0.014364,((((G000768855:0.016504,G000163695:0.015411):0.079978,(G000154465:0.056235,(G000786575:0.006472,G900104605:0.003873):0.048246):0.025486):0.006207,((G001421095:0.124395,G001543385:0.091821):0.013378,((G000375645:0.057543,(G000379925:0.017071,(G000435035:0.015251,G000372405:0.006332):0.021088):0.029024):0.022816,(((G000565015:0.058159,G001553215:0.037247):0.010881,(G000768875:0.041885,G000769075:0.031032):0.015583):0.011856,((G000769115:0.046481,(G000614355:0.044065,G000379945:0.036472):0.006662):0.005057,(G000010505:0.046636,(G000768955:0.047933,(G000212375:0.04689,(G000614585:0.029639,G000174815:0.039704):0.020003):0.004718):0.010971):0.011406):0.001025):0.012848):0.026134):0.007823):0.011151,((G001689415:0.092046,(G000437495:0.071357,G001701295:0.082984):0.00671):0.006793,((G000433175:0.049886,(G001275135:0.003853,G000431195:0.012173):0.028282):0.005215,(G000834015:0.047716,(((G000434975:0.025975,(G000437535:0.043858,G000235885:0.014163):0.004401):0.028761,(G000437675:0.051693,(G000159995:0.041846,G000234115:0.046891):0.013563):0.008154):0.007481,((G000613925:0.021824,((G001683355:0.017015,G000144405:0.022853):0.003159,(G001262015:0.017483,(G000193395:0.006358,G000191065:0.017211):0.005817):0.005805):0.010934):0.015168,((G000146675:0.049364,(G000318095:0.034117,G000379965:0.055848):0.019915):0.012407,(G000378085:0.040137,(G000688375:0.045122,((G000455445:0.03188,G001444445:0.031243):0.009848,(G000758925:0.038289,((G000177075:0.020597,G000262545:0.026069):0.007,((G000614105:0.038632,G000378745:0.039599):0.005444,(G000430525:0.030154,(G000613345:0.01946,(G000614065:0.027775,(G000220255:0.017027,((G000439065:0.002956,G000519165:0.000528):0.008277,(G000220235:0.008929,(G000614025:0.014909,G000261025:0.009481):0.001446):0.002052):0.002768):0.004526):0.007214):0.006537):0.010744):0.001355):0.003158):0.006699):0.003563):0.004824):0.001161):0.002236):0.003538):0.01):0.013194):0.00374):0.00944):0.007554):0.007765):0.010369):0.013159):0.010131):0.010032):0.010902):0.007453,((G000183135:0.055905,((G001897035:0.075462,((G001261715:0.035028,G000426485:0.026376):0.008839,(G000213575:0.020953,(G000711235:0.026575,(G001261735:0.025711,G000213555:0.015465):0.002839):0.010405):0.003767):0.007283):0.017608,((G001898935:0.062974,((G001704385:0.029276,((G000428565:0.009351,G000969835:0.010764):0.004308,(G000012845:0.009715,(G000307375:0.004322,G000433955:0.022306):0.013377):0.008395):0.004361):0.014634,((G000511775:0.060531,(G000375405:0.04181,G000212915:0.042527):0.028879):0.01251,(G001768395:0.040125,((G900095795:0.040663,(G001896655:0.006327,(G000953535:0.005101,G001282625:0.006911):0.002637):0.012948):0.007447,((G000380985:0.003827,G900095135:0.01403):0.004177,(G900107785:0.008024,G900114365:0.003776):0.003132):0.008348):0.01247):0.011989):0.003225):0.005982):0.004974,((G000598465:0.044212,(G000598965:0.000901,(G000009925:0.002445,G000599385:0.000429):0.001961):0.007364):0.020743,(G000499785:0.034724,((G001318345:0.012805,G000315485:0.007025):0.012703,(((G000517545:0.024641,(G000614145:0.01485,G000428125:0.028503):0.00397):0.006848,((G000803105:0.003606,G001403595:0.008627):0.044905,(G000381365:0.018159,(G000195635:0.020189,(G000154205:0.013993,G000154525:0.01836):0.008747):0.008926):0.00337):0.005446):0.002783,((G001915455:0.021879,(G000011065:0.007666,(G001314975:0.0042,(G001314995:0.004873,G000159075:0.003748):0.00153):0.005134):0.001015):0.006879,(((G000436855:0.058524,G001915495:0.142093):0.022931,(G000438395:0.043727,(G000438035:0.018443,G000012825:0.002025):0.008898):0.008636):0.002908,(G000434095:0.028688,(G000433375:0.073845,(G000433575:0.037708,(G000436435:0.016796,G000437995:0.036145):0.006334):0.002756):0.006128):0.008004):0.005343):0.005534):0.003933):0.00203):0.003717):0.005516):0.005689):0.002541):0.005698,((((G001915655:0.043479,(G000435735:0.019473,G000190535:0.007554):0.007162):0.013403,((G000433935:0.009328,G900091655:0.008529):0.016123,(G000243215:0.005424,G000432935:0.006661):0.02613):0.002929):0.010488,(G001915615:0.074662,(G900091675:0.012931,((G000379665:0.01777,G000519105:0.015869):0.004706,(G000832085:0.006729,(G000832075:0.005953,G001487125:0.003393):0.005626):0.017864):0.004178):0.010295):0.023827):0.030172,((((G000231275:0.026314,G000321205:0.040555):0.024997,(G000723505:0.072315,G000427365:0.05462):0.029786):0.003299,(G000312145:0.040289,((G000285455:0.026023,G001941065:0.077425):0.008758,(G000311925:0.050845,(G000265365:0.028483,G000210575:0.025486):0.014935):0.009022):0.008266):0.031478):0.014116,(((G000179055:0.019732,(G000424605:0.005865,G900103315:0.009615):0.010806):0.026216,(G900102385:0.005502,(G000702225:0.002375,G000702285:0.000841):0.007221):0.055952):0.017046,(((G000374585:0.017693,(G000436795:0.079014,G000436055:0.034136):0.016316):0.000794,((G000157915:0.016125,G000154845:0.016908):0.009897,(G000190575:0.031571,G000187895:0.01948):0.001825):0.005214):0.020829,(((G000431935:0.059291,G000010645:0.168557):0.010959,(((G000585355:0.040614,G000373185:0.041204):0.008843,(G000762865:0.06116,((G000434515:0.087178,(G000436035:0.064392,G000431915:0.039168):0.009477):0.023916,(G000436915:0.049159,((G000435635:0.045242,(G000426565:0.02798,G000157935:0.02202):0.007937):0.009793,(G000424185:0.03887,(G000434455:0.008172,G900106785:0.011436):0.047153):0.002866):0.002034):0.002682):0.013823):0.001809):0.004016,((G000160535:0.045589,(G000184945:0.009593,G000287635:0.00613):0.033025):0.004235,(G900111525:0.036328,(G000218235:0.045511,((G000242335:0.040013,G000426585:0.035459):0.008803,((G000614205:0.03735,G000185145:0.020527):0.019633,(G000382385:0.035616,(G000613785:0.049851,(G000613505:0.019924,G000185845:0.027695):0.014135):0.027978):0.014111):0.006711):0.004678):0.00807):0.006068):0.008376):0.002736):0.002581,(((G000296465:0.018781,G000512915:0.027803):0.028989,(G001689645:0.050761,((G001689425:0.02585,G001701115:0.039571):0.00239,(G001689655:0.0,G001941205:0.0):0.050329):0.012469):0.008995):0.003801,(((G000436695:0.03462,G000436595:0.033072):0.018572,(G900128475:0.037076,(G000436895:0.008122,G000205165:0.010628):0.034509):0.006051):0.003229,((G000613805:0.039603,G000434735:0.054053):0.007095,((G900115435:0.025576,(G900107705:0.024913,G900110085:0.030472):0.001862):0.004895,((G000621725:0.024006,(G900100635:0.002492,G900104295:0.003857):0.019403):0.010702,((G000746155:0.0188,(G900107065:0.003247,G900110895:0.002964):0.009002):0.006849,(G000025925:0.013962,((G900102205:0.006349,(G900112275:0.008224,G900142855:0.004316):0.002997):0.005,((G000687715:0.007479,G000701965:0.004982):0.002958,(G000619985:0.000623,G000702825:0.002522):0.01099):0.001542):0.002423):0.008792):0.00344):0.005435):0.010241):0.005663):0.002039):0.006704):0.005945):0.002747):0.013949):0.010462):0.010413):0.005769):0.003823):0.007871):0.006777):0.019717):0.007286):0.006446,((G000379765:0.037408,(G900129725:0.041097,((G900100765:0.041989,(((G001870735:0.01197,(G000383955:0.010826,G000331105:0.014174):0.001773):0.007696,((G000296815:0.010974,G000024525:0.019163):0.003294,(G000374085:0.017625,(G900112365:0.011639,(G001898575:0.008642,(G000374065:0.018598,(G000374025:0.008974,G000974425:0.013125):0.000739):0.00229):0.003341):0.001215):0.001741):0.001584):0.0048,((G900115665:0.030941,(G000566685:0.022078,(G000023125:0.013493,(G000701505:0.004837,G000428845:0.008975):0.003143):0.008027):0.009717):0.001297,(G900103285:0.027017,((G000423565:0.009282,(G000218895:0.016016,G000482465:0.011839):0.001759):0.010893,((G000427405:0.026526,G000166395:0.037363):0.003203,(G000263195:0.026689,G001306455:0.040538):0.002189):0.005136):0.003223):0.002706):0.003565):0.00631):0.003995,((((G000426725:0.028681,(G000014145:0.010916,G000379725:0.003329):0.024085):0.014909,(G900113045:0.048314,(G001890965:0.016028,(G000169175:0.01793,G000430505:0.032631):0.003384):0.021307):0.005598):0.003396,((G001308105:0.023548,(G000812565:0.010856,G000807855:0.011305):0.01698):0.017108,((G001657315:0.028091,(G000331535:0.028238,(G001683905:0.0885,(G000348925:0.05551,G900142205:0.038413):0.003823):0.004837):0.002794):0.002873,((G000714815:0.029099,(G000373245:0.025054,G000325705:0.016846):0.011595):0.001773,((G000183425:0.041127,(G001592965:0.017855,(G900111145:0.020222,((G001747095:0.026939,G001747105:0.024637):0.002674,(G001592935:0.020756,(G001593005:0.01763,(G001267955:0.0,G001592945:0.0):0.01444):0.007995):0.010589):0.007327):0.003671):0.00758):0.004811,((G000390185:0.032318,((G000298295:0.023651,G000295935:0.027053):0.008527,((G000429425:0.026206,G000330725:0.022089):0.004781,(G001314815:0.023833,G000429405:0.005153):0.020313):0.007738):0.004393):0.005024,((G000222485:0.016028,(G000427295:0.011562,G001050135:0.017009):0.003777):0.017324,(G000265075:0.024456,(G000265405:0.026655,((G000381545:0.000406,(G000473765:0.0,G900107465:0.0):0.002476):0.021525,(G001442615:0.013445,(G900129785:0.014753,(G000166275:0.0214,(G000429445:0.014881,(G900116615:0.013758,(G000429465:0.015156,G900112005:0.010632):0.003308):0.002033):0.004791):0.006859):0.000983):0.003053):0.005145):0.001535):0.002797):0.002952):0.002752):0.002629):0.0106):0.002112):0.000373):0.002448,((((G000973725:0.017607,G000472485:0.028841):0.001785,(G000473365:0.023145,(G001078055:0.008177,G001647285:0.011541):0.018297):0.006863):0.004591,((G000715495:0.02897,G000972495:0.021451):0.003831,(G000961955:0.016609,(G000420705:0.013285,G000576555:0.014492):0.002767):0.000894):0.013678):0.005585,(G000346615:0.057704,(((G000801315:0.022725,(G000737515:0.020359,(G001483135:0.014399,G000382225:0.037775):0.005155):0.002932):0.012561,((G001611675:0.00286,G900116885:0.002887):0.018328,(G001577755:0.033573,(G000373265:0.018004,(G000277005:0.012734,G900156415:0.013203):0.004893):0.005084):0.004401):0.011297):0.012664,((G900112255:0.051005,(G000265505:0.045538,(G001281695:0.032476,(G000426825:0.03334,G000422585:0.047741):0.022026):0.006653):0.006029):0.013347,(G000236705:0.068135,((((G001800985:0.002513,(G001801015:0.0,G001802265:0.0):0.000527):0.030904,((G000194605:0.023313,G001899145:0.03711):0.01178,(G900116425:0.036639,(G001661595:0.020983,G000621625:0.012863):0.012081):0.014314):0.012478):0.014455,((G001897525:0.042371,G001897855:0.036576):0.01111,(G000769915:0.028342,(((G000498495:0.02546,G000240075:0.047935):0.01122,((G001423985:0.005321,G001899155:0.006949):0.026555,(G900114085:0.037616,(G001549985:0.004941,(G000297875:0.00106,G000243275:0.00519):0.004356):0.021974):0.018055):0.002963):0.008483,((G000422705:0.030113,(G000757385:0.029079,G900100375:0.018969):0.00813):0.004656,((G000425465:0.040846,G000422685:0.029706):0.017837,(G000419685:0.042041,((G000455605:0.025146,G000064305:0.027323):0.013007,(G000686885:0.036237,(G000498475:0.014518,G000430025:0.044672):0.009622):0.0054):0.006155):0.002891):0.004335):0.005608):0.00387):0.010703):0.005074):0.009988,((G001567405:0.06525,((G001897535:0.050773,(G001874325:0.114127,(G001438265:0.026908,G001439115:0.075402):0.042742):0.008866):0.009363,(G001567275:0.075768,(G000736515:0.066538,(G000981645:0.071198,((G001439105:0.056064,(G001437955:0.03439,G001437985:0.057185):0.012096):0.069304,(G001438125:0.056558,(G001438015:0.060846,(G001438175:0.012308,G001438305:0.005297):0.022511):0.030158):0.020489):0.011033):0.012602):0.009649):0.001657):0.014434):0.016511,((G000724545:0.036876,(G000250635:0.005897,G000275825:0.003907):0.067661):0.032228,(G000265465:0.080276,(G000220625:0.040261,((G000827695:0.034406,G000379185:0.037255):0.006109,(((G000174755:0.014116,(G000466425:0.015539,G000192225:0.032406):0.002589):0.001696,(G000411115:0.003499,(G000293175:0.002367,G900106575:0.007872):0.003269):0.009558):0.018562,((G001553545:0.002628,G900115315:0.00075):0.025748,((G000213295:0.024125,(G000173675:0.006303,G000318295:0.013831):0.00588):0.008047,(G000023285:0.008042,(G000318255:0.004852,G000271925:0.005352):0.002133):0.021475):0.006521):0.00203):0.012497):0.010285):0.032025):0.04018):0.005664):0.003584):0.005233):0.003614):0.006274):0.007163):0.008247):0.006074):0.003815):0.002528):0.001172):0.004368,((G000212735:0.037579,(G000759025:0.029491,(G000379805:0.020353,(G001625015:0.029058,(G000373105:0.011665,G900110645:0.017237):0.008278):0.016821):0.006206):0.012423):0.017649,(((G000374045:0.026189,G001898505:0.020132):0.00921,(G000166195:0.024204,((G001705515:0.026285,(G001652725:0.032206,((G000190735:0.031987,G000302595:0.02199):0.005469,(G900103545:0.034931,(G000799115:0.010948,G000425145:0.018038):0.016455):0.007568):0.003948):0.007987):0.00514,((G900142915:0.013992,((G900103125:0.010007,G900155965:0.009277):0.004745,((G001636615:0.020756,G900101875:0.009799):0.003121,(G001898335:0.020617,(G001596135:0.009367,G002013915:0.01336):0.010123):0.005732):0.004668):0.001589):0.004637,(G000333295:0.066679,((G900100945:0.015546,G900110415:0.020465):0.00498,(G900111825:0.031888,((G000633455:0.014039,(G001442625:0.005839,(G001421515:0.012309,G900100705:0.010037):0.002456):0.002563):0.001182,(G900101435:0.015271,(G001412215:0.032304,((G000258495:0.009413,G001423945:0.010473):0.004777,(G001424305:0.017041,(G000708265:0.006842,G001027745:0.013044):0.005593):0.000807):0.003057):0.003161):0.003297):0.003637):0.005321):0.00311):0.001181):0.001698):0.005005):0.007623):0.004944,((G001896965:0.124042,G001724175:0.082172):0.016493,((((G000242635:0.035184,G000422945:0.043835):0.0042,((G000832545:0.015751,(((G001721645:0.002496,G900103665:0.005815):0.006455,(G001412655:0.013041,(G900100435:0.011229,G900129215:0.005438):0.00348):0.003092):0.00132,(G000170795:0.019219,((G000410815:0.002105,G000023825:0.00076):0.023498,(G900107535:0.014697,(G900103515:0.012406,(G000722885:0.007725,G900112985:0.00932):0.004487):0.012923):0.002954):0.001734):0.003923):0.000231):0.0099,((G001730525:0.017145,G000403135:0.007995):0.022722,((G900109365:0.026185,(G000427965:0.037988,G900109895:0.029809):0.003984):0.003651,((G000192845:0.00765,G900109575:0.009017):0.007993,(G000783305:0.018421,((G000416985:0.025514,(G000143765:0.015098,((G000814685:0.035459,G900116225:0.016265):0.006345,(G000757725:0.019614,G900102835:0.017318):0.001982):0.003136):0.003912):0.001803,((G000747525:0.015345,G001006065:0.018458):0.003567,(G000988325:0.012006,(G002000245:0.009659,((G001808025:0.002551,G001899705:0.005923):0.001544,(G000686625:0.008869,G001952815:0.002495):0.004074):0.005761):0.000619):0.005046):0.002645):0.001128):0.007669):0.002517):0.011525):0.000213):0.003336):0.003313,(G900116565:0.06498,((G900094705:0.024476,(G900156765:0.026637,(((G900109685:0.005809,G900129465:0.005119):0.004557,(G900110835:0.005171,G900142605:0.011223):0.004889):0.002658,((G001975825:0.003338,G900119105:0.010249):0.004649,((G900110995:0.000637,G900112615:0.004842):0.003705,(G900102545:0.001645,(G000024005:0.00555,G900114995:0.002691):0.003797):0.001058):0.008122):0.00085):0.002383):0.001546):0.003602,(G000814325:0.028243,((G900129295:0.031554,(G001654455:0.024902,(G000374125:0.021539,G900101395:0.023279):0.002755):0.011766):0.002039,((G001601815:0.01542,G900115755:0.020393):0.005041,(G900129015:0.033783,(((G001302245:0.018332,G000974785:0.017579):0.002801,(G000246855:0.00859,G900110245:0.00526):0.008076):0.003541,((G000814475:0.01571,G001899605:0.028859):0.005359,((G900107765:0.025367,(G001623405:0.020489,G000243115:0.019171):0.008065):0.008189,((G000515315:0.015255,G900106985:0.010241):0.015469,((G001898405:0.019136,(G001724695:0.054504,(G000425585:0.01596,G001898495:0.012611):0.002947):0.012467):0.004711,((G001567185:0.064581,(G001464625:0.042346,G001898485:0.017654):0.006989):0.007825,(G001644645:0.023537,((G000511175:0.010712,G000508085:0.012887):0.00445,(G001829005:0.000493,G001829035:0.002483):0.014542):0.028775):0.002271):0.002271):0.004544):0.002181):0.000639):0.002298):0.001763):0.003093):0.001624):0.003249):0.002178):0.001592):0.001006):0.00284,((((G001747495:0.049024,G001418685:0.084121):0.006835,(((G000769935:0.006007,G000422725:0.005487):0.012774,((G001278115:0.001774,G900115875:0.001229):0.028587,(G000378485:0.002573,G000769825:0.000385):0.020758):0.013075):0.013897,((G900142565:0.024929,(G000382425:0.022526,(G900115015:0.029175,(G000189415:0.032039,G900089075:0.028567):0.02273):0.006033):0.013677):0.017996,(G000246945:0.022744,((G000633375:0.00941,(G000833025:0.002553,G900111065:0.000406):0.005308):0.00169,(G001485415:0.002103,((G001865835:0.003036,(G000807225:0.000997,G001481655:0.004938):0.002872):0.000753,((G000413415:0.004315,G900142635:0.00162):0.00176,((G000242095:0.001853,G000242075:0.001123):0.002662,(G000242135:0.003241,G000297855:0.011684):0.000297):0.004129):0.000717):0.001194):0.002828):0.002715):0.04808):0.001413):0.001092):0.002963,(G000495935:0.027072,((G900142445:0.01575,((G900113975:0.008555,(G000799335:0.012962,G001021975:0.00983):0.002761):0.003545,((G000737775:0.008501,G900129245:0.02007):0.006271,(G001295265:0.01918,(G000737765:0.008368,(G001045465:0.008597,(G000737705:0.010231,G900142785:0.004096):0.002807):0.001593):0.00216):0.001244):0.001818):0.002085):0.001305,(((G000735135:0.016378,G000735105:0.015231):0.004594,(G000333355:0.01306,G000426465:0.018641):0.005256):0.00427,((G000799195:0.012689,G900111495:0.010366):0.00943,(((G001424145:0.023944,(G001424105:0.012979,G001507335:0.013569):0.008138):0.003578,(G000430845:0.010055,(G000430825:0.010612,((G000737665:0.01282,G900116415:0.008076):0.003434,(G001693475:0.011659,(G001420285:0.003754,G001507325:0.005392):0.018096):0.000963):0.006156):0.003079):0.004893):0.005739,(G000735695:0.0451,((G001045435:0.035506,(G900141665:0.064394,(G000301075:0.047448,(G000374405:0.035008,G000252855:0.031238):0.00025):0.014187):0.00155):0.018343,((G000812865:0.017623,G000729985:0.020839):0.006416,(G001424585:0.029118,(G000023725:0.030487,(G000812875:0.027783,G000422265:0.020849):0.005803):0.003737):0.002471):0.004712):0.008004):0.005814):0.007727):0.005694):0.002998):0.003823):0.018552):0.009896,((((G000695795:0.034185,(G000744835:0.016417,G900100165:0.014657):0.005197):0.007082,(G000737695:0.019334,(G001705175:0.023412,G000016645:0.010296):0.005665):0.008475):0.002351,((G000252125:0.013754,(G000264055:0.013806,G000425505:0.020092):0.005711):0.009311,(G900116115:0.026578,(G001761465:0.026595,(G000611675:0.025521,G000253275:0.029076):0.012691):0.004981):0.006455):0.002768):0.004992,(((G000153165:0.041465,(G000382125:0.026968,((G000024125:0.026021,(G900115205:0.018162,(G000963865:0.026263,(G001306415:0.020214,((G000769435:0.004705,G001653755:0.004359):0.013111,(G000828715:0.017343,G900129665:0.018693):0.003172):0.008358):0.003579):0.003873):0.004379):0.002245,((G000799565:0.017117,G000745185:0.011868):0.002702,(((G001413955:0.019527,G000220585:0.012921):0.007352,(G001430825:0.013532,G900141935:0.021453):0.00267):0.003062,(G000224085:0.021278,(G001683915:0.016604,(G001020565:0.014103,(G900112295:0.003187,G900142405:0.002748):0.0094):0.002393):0.004907):0.001656):0.001395):0.004444):0.00688):0.005753):0.003299,(G000243235:0.025974,((G000424665:0.034871,G000023465:0.030285):0.001392,((G001431365:0.032103,((G000423405:0.022594,G900099815:0.027406):0.0063,(G001889005:0.021375,(G000423045:0.015693,(G000060345:0.011251,G900105035:0.006553):0.002072):0.006468):0.005099):0.008422):0.003972,((G000744275:0.040167,(G000423585:0.025681,G900102915:0.024026):0.009303):0.009006,(G000429125:0.05352,((G000797465:0.031408,G000826645:0.022973):0.013944,((G000378765:0.032062,G000258765:0.034604):0.007551,(((G000265385:0.031692,G000224335:0.023522):0.007809,(G000746845:0.032597,(G000733475:0.030529,G000348685:0.025372):0.010222):0.003989):0.008137,(G000831385:0.033945,(G000332115:0.021923,(G000196315:0.026366,(G000755305:0.026181,(G000732625:0.016754,(G000755265:0.01649,G000153385:0.01843):0.002118):0.007951):0.007327):0.003345):0.001764):0.010238):0.001974):0.004578):0.010934):0.007383):0.006809):0.003702):0.002934):0.00557):0.002983,(((G000621125:0.027968,G000423005:0.02837):0.003636,(((G900129275:0.014562,(G001748465:0.007179,G000733925:0.004316):0.002679):0.010987,(G900101815:0.020804,(G000424985:0.012508,G000429545:0.007782):0.015999):0.003343):0.007229,(G900119185:0.0301,((G900141855:0.024873,(G000260115:0.022754,G000300875:0.026237):0.006346):0.003528,((G000973105:0.017136,G900103215:0.011599):0.006501,(G000186265:0.010571,((G000468615:0.013432,G000744555:0.015387):0.00382,((G000744105:0.016561,G000190595:0.02112):0.003303,(G900105545:0.007511,(G900105105:0.003104,(G001865655:0.007553,(G001447995:0.004055,G900155985:0.01048):0.001101):0.001203):0.001854):0.006938):7.8e-05):0.002072):0.006071):0.001592):0.002116):0.004056):0.001665):0.002524,((G000427335:0.028537,((G000255455:0.028727,(G000764755:0.018366,(G000220525:0.022874,G900130035:0.018303):0.015726):0.001579):0.005116,((G900116665:0.032875,(G001439665:0.016009,G000723205:0.012726):0.004556):0.006668,((G000687915:0.018681,G000152985:0.016001):0.004497,(G000733945:0.008705,G900129005:0.014416):0.005403):0.004153):0.005712):0.004338):0.00284,(((((G000789235:0.027822,G900141785:0.015158):0.008931,(G000430645:0.014668,G000520955:0.01952):0.00494):0.00318,((G000430665:0.016084,G000520995:0.020953):0.005031,(G000967805:0.036021,((G001027945:0.026015,G000509405:0.032982):0.005395,(G001483385:0.041603,G000430545:0.01461):0.006063):0.008908):0.007917):0.004051):0.003191,((G900116365:0.006779,(G000260835:0.035419,G000511935:0.008313):0.004496):0.015799,((G000425645:0.018232,(G000943555:0.015463,G000941055:0.022218):0.007207):0.00482,((G000764775:0.022685,(G001280515:0.020986,G001971785:0.016051):0.002956):0.001433,((G001280435:0.0123,G001280505:0.010822):0.011282,(G001310225:0.026292,(G000283015:0.016055,G900111025:0.021409):0.002584):0.004198):0.001685):0.002141):0.00528):0.002462):0.001512,(((G000153485:0.017462,G000355905:0.017523):0.0186,((G000153225:0.038474,(G000766805:0.024384,(G001280865:0.02815,G001761365:0.015968):0.004808):0.002363):0.007024,(G001439315:0.048235,((G001439205:0.070927,G000173095:0.073768):0.016793,(G000173115:0.157073,(G001438245:0.066934,(G001438225:0.024231,G001439215:0.011025):0.010309):0.011989):0.010743):0.013211):0.019724):0.011132):0.002073,((G001005315:0.032478,(G001005305:0.016465,G000154725:0.015983):0.010879):0.014516,(G000425305:0.037805,(((G001418015:0.017501,G001418105:0.023079):0.003739,(G900102055:0.026995,(G000797445:0.035002,(G000826655:0.009913,G000171875:0.019586):0.003512):0.007803):0.002224):0.004685,(G000934685:0.01954,((G000799465:0.015308,G000688335:0.016668):0.003836,(G000211855:0.016446,(G001413925:0.022558,(G000518485:0.012788,G000422365:0.020245):0.013009):0.009483):0.003605):0.002629):0.004734):0.002348):0.003528):0.004722):0.001451):0.002231):0.001641):0.001206):0.012382):0.006739):0.010795):0.003014):0.002819):0.003534):0.005144):0.014488):0.002322):0.003085):0.006399):0.00141):0.0017):0.002836):0.002046):0.001271):0.0019,(((G000266885:0.064203,((G000243335:0.00315,G002009735:0.002598):0.03842,((G000017685:0.010492,(G000304275:0.011609,G000332515:0.014032):0.000835):0.021802,((G000243715:0.008767,(G000306115:0.01504,G000244755:0.010896):0.002644):0.009532,(G000217175:0.02189,(G000243735:0.010655,(G000347175:0.02284,((G000244815:0.010704,((G001568365:0.00937,G000313175:0.014369):0.005473,(G001969935:0.011866,(G000243815:0.007207,G000013945:0.00763):0.002905):0.001816):0.003136):0.004551,(G000217275:0.0101,((G000350605:0.009033,G000306255:0.005717):0.007368,((G000092565:0.006966,(G001567725:0.005713,G000306195:0.011986):0.001831):0.002389,(G000347015:0.006791,(G000342725:0.005939,G000244515:0.005896):0.002059):0.007062):0.000971):0.002634):0.001629):0.003242):0.003788):0.002693):0.009944):0.015566):0.007231):0.010895):0.03087,((G000224765:0.130554,((G001469005:0.032859,(G001627675:0.077318,(G001627685:0.146499,(G001627895:0.205046,G001627915:0.186111):0.008843):0.027242):0.016406):0.0066,(((G000213355:0.182565,G000213335:0.188672):0.02722,(G001627765:0.1139,(G001627955:0.080511,G001627975:0.146326):0.007387):0.018135):0.012489,(G001627755:0.060026,(G001627815:0.039947,(G001627835:0.024472,(G001627735:0.029315,(G001627845:0.009724,(G001627795:0.006713,G001627865:0.005228):0.00219):0.003438):0.003681):0.001801):0.006392):0.017339):0.017261):0.017282):0.03719,((G000383155:0.077795,(G000383135:0.175999,G000384635:0.19046):0.026781):0.019849,((G000238815:0.03792,(G000384615:0.077313,G000421325:0.099158):0.043357):0.005164,((G001510185:0.104125,G000384995:0.22518):0.014092,((G000299115:0.073826,((G000750175:0.114397,(G000163555:0.037187,G000195085:0.02948):0.018108):0.017611,(G000299095:0.0311,(G001179925:0.110948,(G000012345:0.038754,(G000504225:0.025554,(G000472605:0.026754,G000155895:0.020544):0.004489):0.004619):0.002398):0.011991):0.02526):0.020672):0.03924,((G001768805:0.181049,(G001768925:0.022855,(G001767865:0.015939,(G001767955:0.00775,G001768015:0.005495):0.007088):0.004992):0.022404):0.061772,(((((G000754435:0.280011,G000007485:0.197931):0.021034,(G000817095:0.270716,((G000419485:0.276332,G000371825:0.165435):0.055267,(G001179945:0.219184,G001180065:0.153893):0.04541):0.011889):0.012869):0.013208,((G001629325:0.117078,G001629365:0.079001):0.105959,(((G000385115:0.152218,(G000384955:0.112845,G000385035:0.334413):0.027784):0.005198,(G000383375:0.221001,(G000384935:0.048446,(G000252525:0.065701,G000385055:0.036489):0.011444):0.020487):0.004442):0.018858,((G001438485:0.09205,(G001438425:0.031122,G001439285:0.087397):0.014722):0.007267,(G001438585:0.018606,(G001437675:0.036277,(G001438495:0.0,G001439525:0.0):0.016726):0.00254):0.01075):0.031264):0.030591):0.025349):0.007169,(G001318295:0.176874,(((G000233435:0.033563,G000236405:0.034619):0.038922,(G000093165:0.015208,(G000022605:0.010471,(G000334405:0.020576,(G000471965:0.009729,(G000348805:0.004248,G000262715:0.004448):0.003268):0.005492):0.00226):0.004934):0.019908):0.151979,(G000478905:0.105445,(G000815025:0.174742,(((G000973505:0.045636,(G000973545:0.04081,(G000011745:0.011097,(G000185985:0.017999,G000043285:0.015335):0.007447):0.012936):0.011577):0.091883,(G000828515:0.08231,(G000828815:0.078245,(G000007725:0.061066,(G000225465:0.0399,(G000007365:0.024444,(G001280225:0.02059,(G000225445:0.006195,G000521565:0.007956):0.007546):0.001532):0.007256):0.006497):0.077164):0.007121):0.019116):0.029998,((G000287335:0.106954,(G001269425:0.111041,(G000754265:0.030076,G000013185:0.062751):0.011269):0.052498):0.007124,((G000247565:0.018445,G000008885:0.023809):0.127987,((G000287355:0.135437,(G000093065:0.005915,G000817295:0.005321):0.161271):0.023214,(G900044015:0.104083,(G900039485:0.085197,(G000219175:0.113976,G900048035:0.099566):0.030545):0.020925):0.038874):0.023757):0.005397):0.016476):0.012969):0.029849):0.025775):0.024584):0.027992):0.01746,((((G000510265:0.021989,G000319385:0.017851):0.156817,(G000325745:0.034209,(G000496595:0.033598,((G001983655:0.006394,G001983675:0.001298):0.008372,((G000183665:0.003306,(G001414235:0.005384,(G000756225:0.001224,(G000968075:0.002764,G000968085:0.001097):0.002615):0.002286):0.002402):0.001919,(G000724755:0.014566,(G001969535:0.003305,(G001021085:0.005165,(G001430705:0.003158,(G000023765:-0.0,(G001296945:-0.0,(G000346595:-0.0,(G000829355:-0.0,(G000590865:0.0,G000820625:0.0):0.0):0.0):0.0):0.0):0.000733):0.002595):0.002471):0.001885):0.005542):0.002352):0.022993):0.067191):0.047255):0.007768,((G000341355:0.033603,((G000278255:0.007411,(G000385395:0.004495,(G000385435:0.0009,G000384965:0.002596):0.00248):0.004721):0.012555,((G000706645:0.014616,(G000518185:0.002407,G000253015:0.001151):0.006611):0.012458,(G001281405:0.016576,(G000709795:0.009946,((G000311905:-0.0,(G000015445:-0.0,(G001559035:0.0,G001625425:0.0):0.0):0.0):0.002085,(G000607225:0.002004,(G001624625:-0.0,(G000709875:-0.0,(G000709855:-0.0,(G000709835:-0.0,(G000709815:-0.0,(G000709775:-0.0,(G000709755:-0.0,(G000709735:-0.0,(G000607205:0.0,G000607245:0.0):0.0):0.0):0.0):0.0):0.0):0.0):0.0):0.0):0.001632):0.001531):0.006263):0.001471):0.020432):0.010643):0.004448):0.006385,(((G000278195:0.007477,G000278135:0.002727):0.002743,(G000278155:0.007445,(G000278115:0.004896,(G000273375:0.004389,(G000312525:0.005808,G000278295:0.004537):0.002443):0.001927):0.002786):0.003151):0.005935,(G000312545:0.012043,(((G000689355:0.000695,G000196435:0.002765):0.006294,(G000022725:0.001587,((G000518105:0.002042,G000280015:0.008339):0.001736,(G000385415:0.0,G000341385:0.0):0.001695):0.001835):0.002273):0.00469,((G000294715:0.008431,(G000312605:0.001097,G000278215:0.0024):0.00547):0.008912,(G000708545:0.013515,(G000312565:0.004148,((G001932215:0.0,G001932235:0.0):0.007372,(G000706625:0.009256,(G001932175:0.001154,(G001932225:0.005095,(G000046705:0.00078,G001932165:0.002717):0.001879):0.000582):0.001197):0.002189):0.003145):0.003371):0.002546):0.002884):0.001841):0.004746):0.007899):0.068717):0.012998,((((G000478685:0.074561,G000731795:0.05521):0.108088,(G000227585:0.124294,(G001460935:0.019996,G900078795:0.022475):0.119219):0.012224):0.016974,((G000340825:0.017648,G000340795:0.017371):0.00977,(G000340865:0.030587,(G000340905:0.009164,G000319245:0.010291):0.008225):0.007168):0.127933):0.013381,((G000190415:0.040321,(G000742835:0.040581,G000757605:0.031361):0.014894):0.064372,((G001897445:0.08682,(((G001192655:0.07374,G001897475:0.063806):0.026125,(G001768885:0.212619,(G000742475:0.09791,(G000388175:0.033255,G000469665:0.029903):0.127583):0.026116):0.0421):0.004945,((G000730245:0.026336,G000815465:0.013505):0.051527,(G000219355:0.104913,((G000309075:0.077574,(G000964615:0.170653,(G000964595:0.046863,((G001654775:0.009345,(G000964585:0.007087,G001654785:0.003495):0.001279):0.00582,(G000063545:0.011946,(G000964605:0.003162,(G000010205:0.0,G001654795:0.0):0.007476):0.003955):0.005255):0.014903):0.043052):0.073878):0.003784,(G000964995:0.10012,(G000696365:0.038935,((G000012385:0.007364,(G000965005:0.006912,G000018245:0.002221):0.006149):0.013416,((G000255355:0.01356,G000012145:0.013107):0.002083,((G000284155:0.008753,G000828125:0.004761):0.007225,(((G000283915:0.004067,G000014345:0.005366):0.025832,(G000018205:0.01287,(G000195735:0.008002,G000008045:0.006149):0.018951):0.003762):0.001226,((G000283595:0.005188,G000007025:0.008448):0.00721,(G000751075:0.012173,(G000283855:0.00775,G000284075:0.005825):0.001402):0.002846):0.003277):0.00125):0.003927):0.000816):0.019471):0.011118):0.033748):0.023323):0.022237):0.032429):0.021113):0.007491,(G000746585:0.071156,(G000512675:0.173952,((G000964795:0.047215,(G000215605:0.013833,(G000495535:0.016285,(G000172515:0.003889,(G000495495:0.007883,(G000024505:0.002938,(G000172495:0.001643,(G000172475:0.003337,(G000215525:-1e-06,(G000020305:-1e-06,(G000011945:-1e-06,(G000215505:-1e-06,(G000215565:0.0,G000215485:0.0):1e-06):1e-06):1e-06):1e-06):0.000936):0.002603):0.001299):0.000648):0.000347):0.000776):0.022765):0.022856):0.001948,((G001752665:0.054145,(G000829315:0.030458,((G000306885:0.048086,G000008385:0.018878):0.008236,((G000689175:0.036529,G000008025:0.011506):0.004628,(G001637495:0.007849,(G000376585:0.007282,(G000331595:0.004148,G000073005:0.004741):0.005924):0.005222):0.010897):0.002621):0.007496):0.003925):0.028627,((G000632985:0.027121,(G000013165:0.009232,(G000022525:0.003585,G001593535:0.001293):0.01001):0.050801):0.033012,(((G000508225:0.007977,G000026005:0.005476):0.00471,((G000632845:0.004209,G000825765:0.0048):0.004535,(G000012565:0.007227,G000013145:0.010791):0.002141):0.004138):0.032879,(G000964915:0.021105,(G900000025:0.013685,(G000964745:0.008978,(G000689655:0.004069,((G000689615:0.0,G000689635:0.0):0.00103,(G000013125:-0.0,(G000968465:-0.0,(G000968455:-0.0,(G000965125:-0.0,(G000478445:0.0,G000964785:0.0):0.0):0.0):0.0):0.0):0.0036):0.000561):0.002575):0.003612):0.006289):0.041637):0.019188):0.014539):0.011791):0.023673):0.067816):0.010688):0.022015):0.035975):0.011407):0.0096):0.011763):0.007615):0.010736):0.008283):0.008049):0.003758):0.010532):0.003049,((G001280565:0.05868,((((G000240225:0.033611,G900108055:0.087777):0.006939,(G000519325:0.013305,G000420025:0.020689):0.013056):0.010082,(G000025265:0.030026,((G000423665:0.01233,G000425945:0.023287):0.002229,(G000688095:0.011804,G000424625:0.013477):0.014113):0.004369):0.003919):0.017638,(((G000969705:0.05151,((G000015265:0.037662,G000526515:0.036513):0.004249,(G000384115:0.038518,((G001426435:0.030877,(G000421445:0.022894,G900129455:0.022432):0.010788):0.007711,(G000015025:0.058852,((G001443565:0.025661,G000949295:0.004827):0.024521,((G000023265:0.045042,G900128965:0.039807):0.005145,(G000745905:0.0,G000949255:0.0):0.039116):0.005991):0.020386):0.012308):0.004205):0.001564):0.002347):0.004838,(((G000235425:0.017008,G000166135:0.023222):0.00208,((G000013345:0.014859,G000058485:0.014211):0.004896,(G000177615:0.023644,(G000374165:0.011247,(G001854655:0.008523,G000373365:0.008919):0.003153):0.003825):0.000803):0.00584):0.027588,(((G000350145:0.013905,G000348785:0.00915):0.019319,(G000455525:0.0435,(G001023575:0.075085,G001025035:0.037037):0.01096):0.011416):0.008564,(((G001437825:0.0896,(G001438985:0.076498,G001439005:0.03677):0.035442):0.011051,(G001510385:0.081955,(G000817105:0.082353,(G000817085:0.081959,G000817115:0.118709):0.021282):0.023702):0.009833):0.014114,(((G000754445:0.132077,G001438965:0.091652):0.023853,(G000699505:0.056627,(G001437715:0.055504,G000257665:0.027829):0.023519):0.011471):0.033426,(G000372185:0.136817,((G000378885:0.09704,(G001437635:0.062604,G001438925:0.030179):0.025528):0.022902,((G000485495:0.161921,((G000378925:0.289189,G000384535:0.245967):0.004517,(G000372025:0.2427,(G000428345:0.232607,G000372265:0.299308):0.019306):0.024958):0.023258):0.004917,(((G001437695:0.107311,G001439355:0.109295):0.005086,(G001438315:0.104155,(G001437665:0.078838,(G001439025:0.040323,(G001437845:0.029487,G001439035:0.047436):0.025294):0.002931):0.002982):0.005394):0.022653,(((G000378865:0.138386,G000383815:0.135022):0.003661,(G000294575:0.053366,G000378905:0.166415):0.007014):0.016213,(G001439085:0.225146,(G001439225:0.040823,(G001437855:0.02154,(G001437755:0.054879,(G001437905:0.033384,G001438395:0.02501):0.000795):0.006737):0.007267):0.021022):0.009597):0.01583):0.019918):0.009147):0.010477):0.025614):0.0165):0.020035):0.011531):0.006629):0.006071,(((G000585375:0.021835,G000719025:0.032366):0.007434,(G000381925:0.019082,((G001310275:0.016482,(G001613505:0.009702,((G000308675:0.013676,(G000308495:0.012108,(G000720425:0.005738,G000308515:0.005691):0.004937):0.001969):0.006787,((G000284035:0.013189,G000308595:0.012163):0.002883,(G000308855:0.007515,(G000523235:0.009259,G000308695:0.004946):0.003765):0.004077):0.000766):0.001874):0.001751):0.006705,(((G000014565:0.009775,(G000454045:0.009247,(G000524475:0.01717,G000982715:0.00804):0.001903):0.001328):0.002249,((G001552615:0.016808,G001894865:0.011203):0.002031,((G000738775:0.012491,G000196695:0.007339):0.007458,((G000760735:0.012163,G000341795:0.013332):0.001197,(G001312925:0.012159,G000511305:0.004886):0.007195):0.002942):0.00245):0.000649):0.004686,((G001865855:0.012692,(G000308715:0.011688,G000308655:0.010473):0.001158):0.002249,((G001182745:0.013452,((G000719275:0.004106,G000308355:0.004297):0.006437,(G000308635:0.009095,(G000308795:0.00489,G001886715:0.009234):0.004823):0.001176):0.002194):0.004805,((G000308835:0.009318,(G000250675:0.010084,G000308615:0.015055):0.001828):0.003819,(G000308755:0.008882,(G000308875:0.006913,(G000526215:0.013352,(G001612765:0.005683,G001613465:0.008522):0.003521):0.002859):0.00297):0.001428):0.000911):0.001056):0.001775):0.00131):0.00238):0.01902):0.001423,(((G000372465:0.022497,((G000962825:0.013875,((G000379645:0.010165,G000494755:0.008857):0.003602,(G000389965:0.009394,(G001884705:0.018603,(G000237145:0.013689,(G000785985:0.010409,G000284295:0.014248):0.002708):0.001915):0.002006):0.00159):0.004286):0.001671,((G000716715:0.008774,G000717135:0.018181):0.004335,(((G000428945:0.0173,G000720965:0.018912):0.007488,(G000379685:0.023821,(G000018265:0.004854,G000016425:0.009391):0.0178):0.004029):0.002323,(G000876225:0.013366,((G000145235:0.006127,G000297395:0.010633):0.006865,(G000204155:0.012089,G900109115:0.010072):0.001372):0.003029):0.00661):0.006724):0.002637):0.00487):0.007124,((((G000024865:0.014158,G000715975:0.020977):0.000329,((G900100605:0.019609,(G000725485:0.012109,G001417755:0.012348):0.002212):0.001681,((G001696485:0.008751,G001653075:0.01048):0.007435,((G000379885:0.012397,(G000718475:0.013381,G001570525:0.014243):0.001301):0.002988,(G000721075:0.018854,(G000511135:0.015138,(G000092645:0.043489,G001552515:0.020937):0.006704):0.001708):0.000544):0.002735):0.004958):0.000584):0.006374,(G000468475:0.020703,(((G000024385:0.026256,G000718255:0.023605):0.003472,(G000518265:0.018583,(G000425065:0.015344,(G000381885:0.011413,G000374305:0.013797):0.006666):0.000815):0.004618):0.002543,((G000826685:0.018137,G000341025:0.023646):0.001926,((G000012405:0.034188,G000981225:0.020254):0.017478,((G000341105:0.01,(G000341165:0.015102,(G000341205:0.012806,G000341185:0.006857):0.001716):0.003849):0.006892,(G000341125:0.014992,((G000515115:0.016612,(G000092985:0.007959,G000341065:0.011815):0.003162):0.003734,(G000294515:0.008343,(G000341085:0.011297,(G001279585:0.00971,(G000341005:0.011272,(G000340965:0.002087,G000341145:0.000779):0.005786):0.001684):0.004119):0.002826):0.004208):0.00091):0.003144):0.001368):0.00134):0.008523):0.003093):0.006119):0.001788,(((G000372745:0.023084,((G001921215:0.02491,(G000023245:0.025027,(G000715825:0.021813,G000568255:0.022508):0.002659):0.00377):0.002967,(G000974445:0.016451,(G900104505:0.019716,((G000196835:0.017435,(G000519205:0.025177,(G000717335:0.014618,G000383915:0.010313):0.005032):0.00175):0.001559,(((G000732925:0.017484,G001302585:0.010293):0.005891,(G000374445:0.007724,(G000482865:0.020183,(G000525635:0.005265,G000328705:0.011495):0.00491):0.000497):0.002638):0.001611,((G000716595:0.015066,G000716755:0.015489):0.003469,((G000715895:0.020445,(G001701025:0.011323,G000429025:0.025194):0.007204):0.003137,(G000719115:0.016252,(G000564855:0.014705,(G000720955:0.01537,G900129375:0.018056):0.001962):0.002984):0.001904):0.001303):0.001215):0.002532):0.001613):0.001284):0.002717):0.00177):0.003012,((G000504245:0.027171,((G000427905:0.00931,G000427825:0.010921):0.0288,(G000024545:0.026017,(G000427885:0.014244,(G000719515:0.019743,(G000527155:0.031467,G000482705:0.015317):0.000495):0.002855):0.021721):0.006087):0.00537):0.003937,((G000423625:0.032948,(G000196675:0.021681,(G000620785:0.018922,G000717175:0.017189):0.003401):0.003194):0.006307,(G000379625:0.039239,(G000379465:0.029178,((G000739085:0.02112,(G000384315:0.019383,(G900115565:0.017652,(G001902615:0.00726,G001420995:0.004104):0.013128):0.004077):0.000488):0.005297,(((G000194155:0.017269,G000718005:0.016344):0.004534,(G000062885:0.013011,(G000497205:0.026208,(G000371785:0.019651,(G000384035:0.009233,G000763095:0.011116):0.00891):0.011851):0.002779):0.003709):0.0037,((G000244955:0.016523,G000719975:0.025612):0.001873,((G000231035:0.024243,G000383795:0.035757):0.00965,((G000023865:0.020152,G000244975:0.011098):0.00522,(G000258175:0.015224,(G000231055:0.011544,(G000527075:0.007404,G000243395:0.015258):0.002477):0.001677):0.001389):0.005027):0.000892):0.003879):0.00394):0.001679):0.002662):0.001633):0.001161):0.005068):0.000994,(((G000787835:0.007001,G000787795:0.00408):0.014952,(G001418575:0.021809,(((G000744815:0.012679,G000380165:0.018307):0.007949,(G000024025:0.015362,(G000504285:0.021384,(G000744705:0.015431,G000379825:0.020983):0.003581):0.002497):0.003334):0.002613,((G000718025:0.015084,(G000204605:0.012413,(G001625365:0.009485,G001888885:0.0128):0.0041):0.002724):0.003103,(G000955975:0.010957,((G000744225:0.009223,(G000744655:0.009185,G000744785:0.010478):0.004622):0.005478,(G000696185:0.012782,(G000710465:0.008176,(G000717715:0.008749,G001429805:0.00801):0.002916):0.006546):0.001189):0.001412):0.001257):0.002132):0.001427):0.002606):0.00446,((G001279985:0.012852,(G001418465:0.015522,(G000718635:0.010557,(G000718315:0.005574,G000497445:0.002691):0.003217):0.003683):0.003417):0.001169,(G001611795:0.017664,((G000717025:0.012932,(G001418335:0.019928,(G000156435:0.012551,G001419695:0.020875):0.007637):0.000894):0.003027,((G000242715:0.01615,(G001298575:0.00719,(G000745345:0.011563,G900142575:0.013507):0.006515):0.005756):0.000651,((((G001013905:0.011049,G000158935:0.008235):0.002832,(G001418415:0.017078,(G001418585:0.014754,G001654495:0.015717):0.002262):0.003251):0.000914,(((G000317595:0.007773,G000373665:0.014388):0.001971,(G001418475:0.011184,G000716805:0.008206):0.003491):0.002603,(((G001418655:0.014885,G000721105:0.010046):0.001836,(G000349325:0.004335,(G000373565:0.003208,G000716215:0.002348):0.001197):0.004316):0.001053,(((G001005085:0.010801,(G000091305:0.008338,G000725495:0.008422):0.003007):0.00082,(G000331005:0.00734,(G001514045:0.00829,G000376565:0.005637):0.003702):0.001916):0.000997,((G000158955:0.006494,(G000721235:0.008709,G000444875:0.007912):0.001809):0.000913,(G001660045:0.007182,(G001511815:0.007603,(G001513975:0.001385,G001509795:0.004202):0.003512):0.002466):0.001832):0.000841):0.001693):0.000501):0.0009):0.002685,((G000695235:0.010905,((G001750785:0.011095,G000721275:0.008136):0.002812,((G000830005:0.00598,(G001746425:0.00864,G000240165:0.016429):0.002295):0.002353,((G000225525:0.01163,G000802245:0.018925):0.002468,(G001646665:0.007782,G001278075:0.008931):0.003024):0.000719):0.00209):0.000564):0.000947,(((G000092385:0.006591,G000269985:0.004458):0.005348,(G000158915:0.007932,(G000147815:0.005659,G000938975:0.008268):0.003159):0.003532):0.003839,(((G000203835:0.009,(G000827005:0.01098,(G000721445:0.00948,(G000010605:0.003433,G000719955:0.013373):0.00165):0.001534):0.002705):0.002827,((G000719135:0.01798,(G001418495:0.015449,(G000424825:0.013309,(G001751375:0.008269,G000993785:0.017083):0.003561):0.001399):0.00301):0.002678,((G000424785:0.012692,(G000381025:0.014694,(G000424965:0.010118,(G000964305:0.003019,G900090125:0.002647):0.009459):0.002074):0.001915):0.002793,((G000497405:0.00893,G000426325:0.013542):0.005653,((G000718985:0.016193,G001083795:0.01742):0.000442,(G001493375:0.022172,(G001011035:0.018771,G000424845:0.018056):0.000547):0.001605):0.001557):0.003348):0.00099):0.004338):0.001971,(((G000717745:0.008698,G000818195:0.008015):0.004681,(G000716675:0.009511,G000720475:0.007018):0.003526):0.001044,(((G000497425:0.00735,(G000009765:0.006819,G000968255:0.001537):0.003711):0.002595,(G001419745:0.009554,(G000721265:0.00447,G000718095:0.001116):0.004366):0.003597):0.000487,(((G000429085:0.009742,(G000718595:0.001608,G000253235:0.003979):0.004155):0.001391,((G001729485:0.002027,G000717345:0.003544):0.001357,(G000384175:0.00645,(G001279695:0.004064,(G000720455:0.003799,G000935125:0.004604):0.001523):0.000494):0.000372):0.002137):0.001338,((G000375725:0.008316,((G001693675:0.002602,G000163875:0.003):0.005975,(G001905365:0.003937,(G000819545:0.006378,G000213055:0.007667):0.001627):0.002347):0.000681):0.002084,((G000342125:0.010244,(G000719265:0.00802,G001187435:0.006065):0.003687):0.004564,(G000719335:0.014571,(G001279725:0.011157,(G000725795:0.00753,G000718015:0.003737):0.005583):0.003599):0.001802):0.001798):0.000262):0.001824):0.0015):0.001253):0.000844):0.001988):0.000361):0.001021):0.000519):0.002218):0.000301):0.003878):0.003551):0.001606):0.004049):0.000571,(G001956915:0.144587,(((G000025345:0.024599,((G000701365:0.026781,(G000306785:0.01172,(G000620185:0.013186,G000702465:0.015304):0.007791):0.004166):0.000904,((G001424455:0.018441,G001424485:0.013077):0.013329,(G000761485:0.021079,(G000284015:0.020419,G000582785:0.019811):0.00987):0.005362):0.00215):0.003673):0.012868,(G000960475:0.02879,(G000389985:0.02875,(((G000426045:0.020448,(G000720335:0.01838,G001424755:0.032902):0.002094):0.009617,(G001428805:0.02871,(G001426485:0.021616,((G001426755:0.02096,G001423365:0.023157):0.00185,(G000312105:0.019525,(G000160775:0.025011,G000471045:0.014623):0.015646):0.003187):0.002032):0.008058):0.015564):0.006032,((G001427795:0.01733,(G001428565:0.011806,(G000785495:0.01128,(G001428765:0.005757,G000519005:0.005871):0.008826):0.005246):0.001229):0.011531,(((G001427925:0.011724,G001429555:0.011199):0.012337,(G000422825:0.035315,(G000426525:0.029302,G000364605:0.022423):0.001771):0.003633):0.003528,(G001423135:0.028885,(G001428125:0.025879,(G001429625:0.021764,(G000620705:0.019472,(G000620645:0.021214,G000422805:0.018901):0.00332):0.000846):0.004526):0.002795):0.001192):0.001939):0.003814):0.00326):0.002988):0.006939):0.000875,((((G000373925:0.020019,(G001270745:0.014128,(G001005145:0.006542,G000515395:0.016316):0.013769):0.010179):0.004475,((G000426645:0.025323,G000024345:0.018999):0.003656,(G000270245:0.021699,(G900101785:0.030011,G900105065:0.032846):0.008845):0.00643):0.004409):0.006014,(G000024365:0.030363,(((G001426545:0.014276,G000620625:0.013736):0.003355,(G000612825:0.013006,(G000373905:0.017109,((G000015005:0.010413,(G000328565:0.019856,G001291445:0.008798):0.003686):0.002263,(G001044235:0.01256,(G000613185:0.005067,(G001570425:0.004684,G001044245:0.009602):0.003444):0.002981):0.002627):0.001572):0.001587):0.005529):0.005696,(((G000230895:0.017116,G000230935:0.014134):0.008418,(G000015405:0.017847,(G000383535:0.015045,(G001620305:0.010079,G001426185:0.01252):0.004641):0.003254):0.002984):0.00298,(((G000723425:0.019691,(G000195835:0.018363,G000157895:0.007499):0.003253):0.004072,(((G000975265:0.020247,G000195855:0.011907):0.066604,(G000759695:0.017246,(G000257745:0.007935,G001881585:0.015733):0.009043):0.010961):0.004887,(G001584765:0.013408,((G000340435:0.019056,G001417955:0.009845):0.003097,((G000214155:0.024392,(G000972925:0.009231,(G001021505:0.010981,(G000970885:0.007928,(G001673105:0.004827,G000240505:0.018842):0.000904):0.000788):0.003221):0.003442):0.005143,(G000613245:0.012277,(G000526915:0.015358,(G000689255:0.014684,(G000007865:0.010061,((G000222105:0.007489,G000277125:0.010262):0.002196,(G000164135:0.00572,G001021495:0.008985):0.003635):0.00314):0.002832):0.001827):0.00131):0.003323):0.003168):0.001412):0.002579):0.002991):0.01202,((G000482385:0.023345,G000214175:0.024813):0.005335,(G001552855:0.039221,(((G000964005:0.017974,(G000248055:0.014243,G000332975:0.011844):0.007829):0.007892,((G000312385:0.011306,G000092225:0.014481):0.008476,(G000389715:0.017627,(G000349585:0.015185,(G001630765:0.010722,G000226215:0.015984):0.016457):0.010665):0.004077):0.001883):0.00319,(((G000380645:0.00969,G000192435:0.013102):0.007336,(G001698225:0.00975,((G000241345:0.013221,(G000298195:0.011,(G000334455:0.007507,((G000024785:0.002582,G000247715:0.003165):0.00348,(G000344155:0.009519,G000332995:0.007722):0.000791):0.003139):0.001775):0.000633):0.002079,((G000380485:0.01241,(G000344135:0.011767,G000241265:0.020025):0.002003):0.002795,(G000241305:0.00986,(G001485495:0.009873,(G000333035:0.011239,(G000423025:0.015204,G000333015:0.019578):0.003054):0.001551):0.002957):0.001253):0.003969):0.001695):0.001858):0.002191,(((G001499855:0.014666,G000379865:0.020217):0.007014,(G001499915:0.01595,(G001583415:0.011002,(G001005175:0.006449,G000234585:0.014019):0.006267):0.002664):0.001779):0.007483,((G001598915:0.009342,G001428895:0.010544):0.001802,((G000559085:0.010758,(G000069185:0.00428,G001632805:0.01034):0.0177):0.001967,((G000455325:0.006714,(G000805385:0.000493,G001307545:0.005321):0.004809):0.010864,(G000317305:0.014029,((G000266905:0.007869,(G001494595:0.011599,G001021385:0.011589):0.003554):0.003181,((G001655245:0.011217,G001049355:0.006024):0.002624,(G000184435:0.010381,(G000455165:0.008626,G000015305:0.005742):0.001113):0.001641):0.003006):0.001714):0.000288):0.002455):0.000867):0.002213):0.001677):0.000166):0.002504):0.001207):0.003109):0.001146):0.002267):0.006442):0.002841):0.003294,((((G000298215:0.018135,G001515525:0.023648):0.009498,((G000429885:0.06558,G000298175:0.027117):0.00082,(G000826525:0.017649,G000247995:0.013164):0.009976):0.00927):0.004924,(G000423465:0.045094,((G000423085:0.025495,G900092135:0.022801):0.008635,((G000426605:0.040773,(G000423485:0.073572,(G000277715:0.047473,G000413315:0.056077):0.003351):0.00202):0.018925,((G900163845:0.028623,(G000826085:0.023754,(G000826065:0.015974,G000619965:0.024372):0.010359):0.008046):0.002542,(G000421525:0.034633,(G001441165:0.021417,((G000423445:0.025834,G000425285:0.021927):0.008556,((G000204235:0.019658,G000367205:0.019148):0.001421,(G000463665:0.052621,(G000221145:0.02119,(G000145515:0.000951,(G000145555:0.000297,(G000008345:0.0,G000144735:0.0):0.002828):0.00525):0.005088):0.014924):0.011884):0.015381):0.00253):0.017941):0.00198):0.002656):0.005682):0.003414):0.009743):0.007191,(((G000023925:0.075045,(G000421185:0.011387,(G000224715:0.010578,G000421245:0.012745):0.016943):0.01318):0.015656,(G000376825:0.035474,((((G001247745:0.012758,G001190945:0.018404):0.005055,(G001594145:0.029257,(G001021715:0.015322,G000725405:0.016378):0.021277):0.003874):0.006207,((G000426385:0.0111,G001189535:0.023088):0.016308,((G001758225:0.030534,(G000576575:0.023263,G000184685:0.018754):0.002853):0.000487,(G000383675:0.013369,(G000576595:0.010751,(G001428505:0.003558,G000720035:0.007838):0.003409):0.003533):0.007472):0.005957):0.001895):0.00103,((G001552435:0.036326,(G001428305:0.006464,G000297495:0.022438):0.009413):0.006317,(G001429685:0.018071,(G001046855:0.035159,((G000768705:0.01964,(G000768685:0.011626,(G000152705:0.00799,G000768675:0.009553):0.005715):0.002188):0.008335,((G000720925:0.024396,(G001428025:0.014798,G001427915:0.016994):0.004373):0.002705,(G001428065:0.021481,((G001427985:0.01158,G000768695:0.011744):0.010311,(G000367525:0.01421,(G001050535:0.007823,G001046875:0.021589):0.008932):0.007471):0.000651):0.001587):0.001614):0.00499):0.001819):0.002984):0.007751):0.002455):0.006252):0.002316,((G000017305:0.039551,(G000764165:0.035528,(G000421825:0.041805,((G000956505:0.021804,(G000956475:0.021589,G000421545:0.021391):0.003618):0.004392,(((G000304335:0.015415,G001427525:0.021622):0.005183,(G000802305:0.017467,((G000422405:0.025689,G000956465:0.011668):0.002416,(G001314225:0.008284,G000746195:0.011947):0.007487):0.003053):0.002118):0.003586,((((G001424905:0.038581,G000421145:0.024456):0.00084,(G001421565:0.016924,(G001428255:0.021676,G000421565:0.013515):0.00606):0.008307):0.001249,(G000799285:0.026266,((G001425085:0.017499,G001542775:0.02273):0.002626,(G000425105:0.044208,((G001423185:0.017546,G001425325:0.020802):0.007019,(G001423695:0.013671,(G000469485:0.010518,(G001428745:0.009791,G000383315:0.013948):0.004128):0.005243):0.007278):0.003155):0.003708):0.003532):0.004833):0.003718,((((G000425685:0.022369,G000381765:0.031043):0.016395,(G000938265:0.025334,(G000333435:0.02921,(G001423045:0.010528,G001423885:0.010493):0.014793):0.003847):0.00484):0.004935,((G000763375:0.025369,(G000826185:0.036854,(G000685355:0.019005,G000422745:0.031291):0.006944):0.006195):0.000587,(G001552455:0.012501,((G001262495:0.008841,G000633215:0.017322):0.00215,(G000956415:0.013043,(G000455825:0.009028,G000956525:0.0115):0.004378):0.002863):0.002253):0.007916):0.00356):0.002585,((G000956575:0.020461,((G001592125:0.023041,(G001552475:0.021193,G001887285:0.022538):0.00566):0.001824,(G000333395:0.02182,(G000202635:0.01533,G900104345:0.022571):0.004204):0.005574):0.005655):0.002215,(((G001427145:0.023805,G001428485:0.019673):0.003457,(G001652465:0.023282,(G000582705:0.015072,G000799385:0.020643):0.006116):0.010014):0.003543,((G001429705:0.03921,(G000477555:0.019794,(G000153145:0.01896,G000247645:0.014073):0.012279):0.004791):0.006452,((G001422145:0.030315,((G000349565:0.01818,G001475745:0.023611):0.009257,(G001424385:0.012366,(G001422205:0.017903,G001423105:0.018134):0.005428):0.011008):0.004992):0.006048,((G000419445:0.039829,G000956535:0.0316):0.002226,((G001465855:0.048477,G000069225:0.036629):0.008649,(G000470775:0.037868,G000718085:0.036537):0.005618):0.004858):0.002589):0.005296):0.001798):0.00435):0.000802):0.001615):0.000882):0.002871):0.004275):0.005769):0.001235):0.006115,(((G000385135:0.0236,(((G000526595:0.019011,G900105765:0.018026):0.007528,((G000421225:0.033351,G000023105:0.023955):0.005508,((G000225825:0.027427,(G001403775:0.014114,G001678905:0.015687):0.084148):0.006515,(G000576425:0.028329,(G900070355:0.03029,(G000338055:0.021876,(G000023405:0.029373,G000233655:0.015137):0.00174):0.007631):0.006374):0.000895):0.014859):0.004128):0.003311,((G000307245:0.044955,(G000718325:0.011923,G000024925:0.022265):0.006101):0.004126,((G000603945:0.017347,G000767175:0.019902):0.013816,((G000092865:0.026354,(G001552375:0.020115,G000767165:0.031167):0.002072):0.00183,((G001592145:0.021493,(G000024965:0.020296,(G000215105:0.015171,G000701465:0.020227):0.008572):0.004176):0.003112,((G000708885:0.027319,(G000312005:0.027355,(G001429255:0.018826,G000688475:0.012874):0.004142):0.001566):0.004317,((G000212695:0.020067,(G000218545:0.010915,G001040865:0.015324):0.0086):0.004891,((G000759715:0.021887,G000975095:0.032868):0.002789,(G000312125:0.03215,(G000024065:0.007617,G000423205:0.013278):0.020264):0.009754):0.000354):0.00396):0.00256):0.002119):0.004645):0.003191):0.001106):0.00271):0.006704,((G000802235:0.023254,G001968835:0.044734):0.00605,((G000022025:0.015957,(G000196235:0.013817,(G001263615:0.054871,((G001484605:0.012007,G000813845:0.011115):0.003382,((G000189535:0.006977,G001424565:0.013196):0.001787,(G001542565:0.006935,G000014925:0.016389):0.00678):0.002298):0.002041):0.000959):0.005001):0.007728,(G000482545:0.029544,(G000430705:0.025038,((G000238915:0.020445,(G001281115:0.025746,(G001302565:0.01282,G000197735:0.016853):0.014973):0.012073):0.005857,((G001580365:0.022541,(G001482365:0.0155,G000786195:0.011048):0.003895):0.020522,(((G001307035:0.020772,G000520555:0.025337):0.006552,(G000328305:0.02673,G000348945:0.016127):0.001776):0.00226,((G000785535:0.019421,(G000950575:0.023294,((G000376245:0.03726,G000816565:0.013639):0.009074,(G000018885:0.015464,G000688395:0.014122):0.00535):0.001467):0.011331):0.004779,((G000520515:0.049547,(G001428365:0.013054,G001428435:0.024627):0.005426):0.004161,(G000520595:0.01847,(G000520495:0.031201,(G001887245:0.028966,(G000023205:0.032445,G000224415:0.017851):0.003431):0.00635):0.004294):0.002535):0.001343):0.002966):0.002402):0.001151):0.002467):0.001853):0.001185):0.001447):0.007925):0.001174,((((G000092825:0.01959,G000185725:0.022706):0.036995,(G900101335:0.056603,(G000767135:0.080507,(G000422385:0.034163,G001426925:0.035001):0.003572):0.000244):0.005711):0.003826,(((G000314575:0.014658,(G001606005:0.005856,G001729525:0.006156):0.011881):0.010734,(G000285835:0.022671,(G000426445:0.02052,(G000285915:0.038943,G000178455:0.025277):0.012093):0.002642):0.011101):0.015836,(((G001273835:0.02322,G000980875:0.038545):0.001701,((G000834055:0.032266,G000633415:0.030048):0.006031,((G001477055:0.030625,G000231305:0.023756):0.012526,(G000350525:0.013904,G000349545:0.02257):0.016623):0.001046):0.006461):0.012859,(G000423505:0.06003,((G001657475:0.008472,G000420805:0.022876):0.053316,(((G001063195:0.032603,G001476195:0.037734):0.017702,(G000164695:0.016862,(G000763765:0.013168,G000011025:0.016932):0.006217):0.070803):0.010514,((G001483765:0.032902,(G000220985:0.026376,(G000421745:0.029188,G000455245:0.029273):0.009502):0.003389):0.009851,((G001275345:0.020319,G000800955:0.015935):0.012401,(G000786655:0.019022,(G000010285:0.017284,G001408335:0.006885):0.010608):0.00513):0.00882):0.001828):0.004201):0.004371):0.001623):0.006209):0.007582):0.003266,(((G000428685:0.021697,(G000159035:0.035732,((G000466245:0.018388,G001553935:0.023908):0.006771,((G000295095:0.024377,G000220835:0.024854):0.004254,(G000711965:0.017397,(G000429225:0.0284,(G000269805:0.013577,G000429265:0.011268):0.005608):0.003871):0.007284):0.007478):0.00473):0.008099):0.020656,((G001281505:0.004982,G001293125:0.00164):0.085225,(((((G001183565:0.005986,G900102025:0.008):0.002499,(G001685155:0.007569,G001685165:0.006417):0.006136):0.037312,(G000315465:0.056316,(G000420445:0.052428,(G000411135:0.009522,(G000429205:0.0,G000724605:0.0):0.005403):0.046682):0.008338):0.015776):0.066501,(G000485475:0.187114,((((G000738005:0.029437,G000741705:0.010832):0.011029,(G000741285:0.026622,G000741775:0.011049):0.026472):0.007964,((G000420505:0.026015,G000376885:0.038271):0.035501,((G000737865:0.030359,G000304215:0.022832):0.026029,((G000737845:0.074181,G000741525:0.063003):0.003416,(G001263395:0.106466,((G001042695:0.034622,(G000269605:0.046868,G001042675:0.044419):0.022928):0.025919,((G000414525:0.013216,G000159155:0.007275):0.020143,(G000025205:0.010591,(G000414445:0.003311,G000414465:0.000909):0.022136):0.01555):0.042835):0.020627):0.011596):0.017827):0.003469):0.012768):0.001208,(((G000741165:0.022639,G000741695:0.020695):0.005713,(G000741175:0.020247,(G000741785:0.014883,G001417815:0.018788):0.009502):0.002373):0.001917,(((G000741645:0.025009,(G001025155:0.019423,G000347695:0.021673):0.01194):0.002786,(G000165905:0.025985,((G000741715:0.019337,G001042635:0.01491):0.003941,(G001025175:0.015084,G000007525:0.012408):0.00446):0.005305):0.005214):0.004437,((G000741215:0.04125,(G000741765:0.032961,(G001042595:0.018079,G000010425:0.023017):0.007716):0.002967):0.00297,((G000741205:0.022858,G000741255:0.028866):0.003648,(G000741575:0.021696,(G000800475:0.005667,(G000741135:0.005172,G000022965:0.005429):0.004803):0.006188):0.009052):0.014865):0.001766):0.006104):0.011514):0.026589):0.026789):0.017697,((G001375495:0.032083,G000820725:0.05553):0.009572,((((G001055535:0.005083,(G000296485:0.003369,G001807435:0.003167):0.004636):0.010656,((G000420405:0.000461,G001546135:0.002775):0.004319,(G001812345:0.005295,(G001807285:0.0,G001812065:0.0):0.001136):0.000501):0.006062):0.038977,(((G900106855:0.010068,G900120415:0.022719):0.003484,(G000508625:0.010333,(G001553285:0.007497,G000420065:0.005748):0.009226):0.002953):0.040413,((G000185425:0.015178,(G000196535:0.00521,(G000146285:0.004179,G000185445:0.005854):0.001457):0.007923):0.02431,(G000160615:0.008434,(G000176775:0.005583,(G000148485:0.002784,G000146895:0.004019):0.004546):0.001673):0.040251):0.031145):0.005756):0.003276,((G000296505:0.058296,((G000420425:0.032257,(G000364865:0.030639,G000429105:0.026143):0.00539):0.004415,(G001814535:0.009247,(G001457875:0.002481,G900106055:0.004077):0.01016):0.030004):0.007153):0.005436,(G001746855:0.211532,((G000612055:0.048352,(G001813085:0.006059,(G000758775:0.007351,(G000411155:0.005186,(G001812395:0.004703,G900119695:0.009043):0.00164):0.002865):0.002392):0.048589):0.015578,((G000162895:0.04963,G000466165:0.032069):0.027135,(((G001057055:0.027386,G000154225:0.011829):0.010976,(G001262055:0.061486,(G001070855:0.00651,(G000308055:0.003682,(G001070095:0.010903,G000318335:0.003231):0.003317):0.003961):0.046766):0.01073):0.015168,((G000239695:0.035403,G001687305:0.031042):0.028563,(G001856685:0.065854,((G000159015:0.065486,G001936115:0.076875):0.013815,(G000758825:0.102572,(G000092365:0.038186,G900105865:0.02919):0.035564):0.004523):0.012942):0.009214):0.00686):0.005784):0.005042):0.008402):0.002404):0.00575):0.015285):0.004429):0.007188):0.008934):0.011798,((G000341345:0.020022,(((G000442645:0.027538,G000379425:0.0198):0.003972,(G000011305:0.01701,(G001277995:0.015267,(G000344785:0.00394,G000420585:0.005178):0.011656):0.011082):0.007912):0.000655,(G000835165:0.019161,((G000550785:0.005779,G001941345:0.012239):0.011983,(G000819445:0.01709,((G001021045:0.018029,(G000980815:0.016802,G000159115:0.022355):0.005614):0.002283,((G000805675:0.012692,G000022905:0.008266):0.006175,((G001054195:0.019173,G001586215:0.01416):0.00806,((G001263755:0.019809,(G000833575:0.016983,G000739455:0.013412):0.007216):0.001025,(G000420605:0.04967,(G000577555:0.024771,(G000747315:0.017471,G001639025:0.013877):0.009279):0.01017):0.005868):0.001789):0.003073):0.004686):0.002382):0.002425):0.005564):0.002341):0.003873):0.004792,((((G000626675:0.014966,G000213935:0.015337):0.010135,(G000179395:0.009101,G000418365:0.014995):0.011949):0.015769,(((G001274895:0.010821,G000173655:0.022015):0.018936,(G001056295:0.012604,(G001552415:0.018639,(G000427865:0.021653,G000758965:0.01385):0.002071):0.003369):0.003018):0.001934,((G000372445:0.044671,G000550805:0.023377):0.002964,((G000372385:0.025936,G000023145:0.046353):0.005225,(G000428805:0.026553,((G001020985:0.021996,G000175375:0.017518):0.003641,(G000318135:0.02631,G000590555:0.038305):0.005154):0.010682):0.002347):0.008085):0.004826):0.002825):0.003182,((((G000688415:0.009585,G000466825:0.006288):0.004224,(G001665955:0.004127,(G000477935:0.0,G000477955:0.0):0.005367):0.005156):0.044321,(G001021025:0.031342,(G000525655:0.028844,((G000177535:0.024678,(G000069945:0.032921,G000006605:0.036566):0.002046):0.001693,((G001054945:0.036336,G000296405:0.031357):0.003808,(G000183325:0.024695,(G001412105:0.012072,G000375365:0.01562):0.011916):0.004366):0.00774):0.002522):0.002715):0.002565):0.004976,((G000411375:0.028135,G000156595:0.01732):0.023041,((G000159635:0.031146,((G000732945:0.033316,G000143825:0.042904):0.002228,(G000373805:0.02283,(G000759055:0.031995,(G000767055:0.013508,(G000312345:0.012168,G000372085:0.024983):0.007747):0.004812):0.00294):0.005126):0.002224):0.009806,(G001021065:0.036901,(G001044175:0.044591,((((G001876035:0.00307,G001876195:0.003199):0.002097,((G001875875:0.002412,G001876255:0.000733):0.001976,(G001876005:0.001693,G001876175:0.001452):0.001157):0.002579):0.002666,(G001457455:0.001399,(G001876115:0.001342,((G001875845:0.001689,G001876095:0.001446):0.001982,(G001875905:0.001927,(G001876055:0.001256,G001876085:0.005033):0.001208):0.002698):0.000214):0.001706):0.00217):0.023186,(G000379705:0.052367,(G000980835:0.044326,((G001942005:0.006112,(G000730405:0.001859,G000730445:0.001266):0.003229):0.003534,(G001922265:0.002424,((G001047215:0.001012,((G000259155:0.00042,G001969175:0.002725):0.001736,((G000265545:0.0,G001889145:0.0):0.000731,(G001867045:-1e-06,(G001866985:0.0,G001867005:0.0):1e-06):0.002414):0.001397):0.000551):0.001954,((G000730365:0.00177,((G001481755:0.002404,(G001298505:0.0,G001653295:0.0):0.000761):0.001489,(G001975165:-0.0,(G001865765:-0.0,(G001653315:-0.0,(G001481715:-0.0,(G001481675:-0.0,(G001026945:0.0,G001433475:0.0):0.0):0.0):0.0):0.0):0.0):0.00166):0.001367):0.003574,((G001989595:0.001651,(G001969485:0.00127,(G001447295:0.0,G001456175:0.0):0.001865):0.001474):0.000289,(G001663495:0.001691,(G001969465:0.004963,(G000255935:0.002565,(G002009415:-1e-06,(G000221625:-1e-06,(G000152065:-1e-06,(G000143705:-1e-06,(G001719645:-1e-06,(G001682255:-1e-06,(G000258385:-1e-06,(G000144935:-1e-06,(G001017615:-1e-06,(G000241855:-1e-06,(G000972805:-1e-06,(G000227175:-1e-06,(G000814865:0.0,G000144675:0.0):1e-06):1e-06):1e-06):1e-06):1e-06):1e-06):1e-06):1e-06):1e-06):1e-06):1e-06):1e-06):0.00059):0.001346):0.001442):0.001271):0.0013):0.00116):0.001603):0.003053):0.008237):0.005727):0.007826):0.007421):0.001815):0.007778):0.003659):0.004004):0.007763):0.000651):0.015088):0.009352):0.005317):0.001139):0.005867):0.003506):0.002774):0.002434):0.00258):0.003973):0.002258):0.002399):0.008643):0.015554):0.012335,(((G000963705:0.0329,(G000518365:0.024946,(G001579845:0.021267,G001426945:0.027251):0.009151):0.007524):0.001624,((G000964365:0.035146,G000759655:0.052525):0.014081,((G000687875:0.018065,G000964385:0.017358):0.011367,(G000429165:0.021479,((G000963905:0.020413,G000021325:0.020682):0.006044,((G000617865:0.031458,G000014285:0.039387):0.001881,((G000527695:0.025801,G000231445:0.023762):0.044142,((G000550765:0.030656,((G000010825:0.017245,G001499615:0.013482):0.004279,(G000182745:0.009413,G000164395:0.021573):0.008072):0.004493):0.006052,(((G000964225:0.012696,G001499675:0.012945):0.015013,(G000963925:0.020511,(G001580615:0.018218,G000963945:0.012253):0.004244):0.004878):0.002413,((G001547995:0.018753,G000311765:0.017159):0.004147,(((G000011685:0.020359,G000234355:0.028492):0.005063,(G001598495:0.025672,(G000378165:0.016673,(G000723565:0.016705,G002003665:0.015244):0.017178):0.043283):0.006997):0.021294,(G001787335:0.024606,((G000613285:0.026164,G000963885:0.021858):0.003034,(G000963965:0.018035,(G000613845:0.018298,G002005465:0.027156):0.004412):0.003833):0.002559):0.002834):0.001311):0.006053):0.002069):0.001858):0.005018):0.002912):0.003385):0.009071):0.004956):0.002537):0.002333,(((G000164635:0.02237,(G001941945:0.021842,(G000745835:0.028197,(G000711725:0.025628,G000245075:0.012007):0.003653):0.001701):0.006708):0.007105,((G000264455:0.043577,G000427665:0.022386):0.004505,((G000701585:0.013759,G000202835:0.020816):0.008982,(G000425365:0.028613,G000378465:0.033549):0.011599):0.007589):0.001962):0.001374,((((G000017565:0.034774,G000312425:0.042559):0.006799,((G000423805:0.020835,G000171835:0.029831):0.004276,((G000299935:0.026035,(G000420625:0.025115,G000515255:0.018128):0.006471):0.004509,(G000426505:0.015088,(G000374005:0.008348,(G001026905:0.005769,G000982415:0.010714):0.002562):0.014539):0.000888):0.00232):0.004488):0.001864,(((G001927245:0.034475,(G900100655:0.052152,G000710935:0.033484):0.006134):0.006819,((G000746275:0.054035,(G000688235:0.027498,(G900093605:0.029152,(G000968135:0.017834,G001746755:0.020947):0.009309):0.010149):0.011678):0.006891,(((G000010525:0.008363,G000473085:0.008212):0.01405,(G000017645:0.013924,G000526175:0.010666):0.010135):0.010306,((((G000253295:0.019604,G000384335:0.025466):0.00765,(G000981545:0.044191,(G000143145:0.023714,(G000383415:0.010652,G000503895:0.020687):0.01252):0.006222):0.006253):0.008843,((G001708935:0.031531,G000828475:0.020045):0.021357,((G000739695:0.026511,G000689395:0.0372):0.001468,(G000509225:0.023063,(G000293845:0.025397,G000469155:0.022507):0.038699):0.011807):0.00715):0.004135):0.0036,((G000685235:0.014881,(G000685215:0.021398,(G000013025:0.010963,G000685315:0.005703):0.008625):0.001705):0.008621,((G000017265:0.030218,(((G000495815:0.013581,G000376105:0.022631):0.002139,(G000204015:0.018537,(G000495855:0.020364,G000175215:0.016153):0.00615):0.005364):0.008177,((G000745545:0.015542,(G000022005:0.009896,G001449105:0.01245):0.006388):0.0028,((G001425305:0.010882,G000744465:0.016973):0.003413,(G000733915:0.040182,G001429025:0.021965):0.004699):0.002906):0.00444):0.001555):0.006245,((((G001427825:0.042198,G000428765:0.058377):0.006596,(G000620665:0.090443,(G000711715:0.035001,G000585415:0.021046):0.009571):0.020345):0.0166,(G001424025:0.037781,(G000204035:0.040477,((G000466985:0.089532,(G000701445:0.024283,G001425945:0.030472):0.005395):0.005633,(G000144605:0.022198,(G001310255:0.020082,G000813765:0.01706):0.008806):0.001941):0.002646):0.001176):0.005174):0.007806,((G000023785:0.015344,G000378345:0.018844):0.028432,((G000014745:0.028108,((G000412185:0.029893,G000382325:0.032785):0.002498,(G000420265:0.016343,(G000152745:0.017168,G000744995:0.025689):0.003439):0.007838):0.003539):0.005484,((G000420665:0.027532,(G000152825:0.059581,(G000733125:0.044323,(G000365025:0.020249,G000428525:0.034193):0.011902):0.007615):0.002555):0.003607,((G000376805:0.02094,(G000682775:0.017871,G000682755:0.021566):0.001536):0.002718,(G000685295:0.014546,(G000682715:0.013506,G000685275:0.014742):0.004834):0.005807):0.002163):0.001203):0.002902):0.002819):0.003412):0.006215):0.003788):0.003325):0.00381):0.001963):0.003669,((G000620685:0.04226,((G000763295:0.017619,G000421265:0.009481):0.003352,(G000300275:0.016815,G000300235:0.020719):0.001951):0.009345):0.008196,((G000024465:0.063211,(((G000616095:0.029556,(G000738435:0.016344,G000812685:0.019667):0.000713):0.001139,(G900107355:0.023969,(G000472185:0.023344,(G001510135:0.032168,((G000981705:0.033527,(G001627375:0.045007,G001627595:0.054035):0.07224):0.008991,(G001438045:0.061005,(G001438235:0.009566,G001439135:0.010783):0.008413):0.018669):0.003769):0.005651):0.002396):0.003455):0.004843,(((((G001458335:0.023794,G001458175:0.014667):0.006818,(G900110775:0.016071,(G001870665:0.014464,G001870675:0.012859):0.003137):0.004546):0.002165,(((G000622425:0.011414,(G000647675:0.012992,G000622325:0.011598):0.005021):0.001738,(G000812665:0.022955,(G001458315:0.014802,G001049735:0.015669):0.009748):0.003274):0.000219,(((G000622365:0.015811,G000156335:0.014492):0.001912,(G000429765:0.020783,(G900143155:0.02319,G001458355:0.028865):0.000807):0.00417):0.002633,(((G001292625:0.012293,G900142085:0.026169):0.003813,(G900100005:0.012886,G000526275:0.017755):0.001617):0.003667,((G001078595:0.012629,(G000877395:0.02092,(G000622405:0.003227,G000712275:0.002407):0.009597):0.003865):0.003935,((G000647975:0.015616,(G001187845:0.004461,G900142425:0.001237):0.017798):0.004844,((G900129845:0.017226,(G000169395:0.01506,G000153745:0.021456):0.00233):0.001293,((G000161835:0.016596,G000156115:0.013959):0.002549,(G001458375:0.008351,G001890925:0.01935):0.002894):0.002786):0.003954):0.001079):0.00153):0.000475):0.001154):0.001519):0.001262,(((G000473225:0.011137,(G900109035:0.016879,(G000192475:0.015352,(G000011965:0.02152,(G000161775:0.010805,G000743705:0.011294):0.003228):0.000846):0.005443):0.001403):0.003621,(G000220565:0.04064,((G000152845:0.013176,(G000382265:0.011635,G001247715:0.021606):0.003171):0.002726,((G000172095:0.015686,(G001441635:0.011321,G001441615:0.015853):0.008507):0.002219,((G000622345:0.016744,(G001262635:0.015643,G000622385:0.020368):0.002391):0.003019,((G001458215:0.015787,G900110425:0.01954):0.001728,(G000170875:0.02017,G000152625:0.015742):0.003617):0.000669):0.002252):0.000487):0.000532):0.000763):0.000845,(((G000763785:0.019431,G000763805:0.010706):0.005367,((G001202025:0.016719,G001202015:0.018703):0.004566,(G000740795:0.014229,(G000444995:0.015293,G000185925:0.022241):0.001997):0.007328):0.003973):0.001574,((G000018145:0.013108,(G000744955:0.013514,G000429365:0.016377):0.003233):0.00471,(((G900115865:0.017731,(G000152725:0.016947,G000768315:0.01593):0.00379):0.001968,(G000473205:0.013925,(G001458435:0.011254,G001307765:0.029955):0.00499):0.003364):0.000494,((G000511385:0.003721,G001258055:0.004476):0.007939,(G000688295:0.018965,(G000376545:0.007941,((G001458415:0.010082,(G000473145:0.006368,G001458395:0.004502):0.006215):0.001045,(G000511355:0.016,(G000169455:0.00884,G001294455:0.013018):0.003145):0.002304):0.001299):0.002267):7.5e-05):0.003222):0.001327):0.002064):0.000679):0.001058):0.000705,(((G000423645:0.024744,G000671395:0.035862):0.004665,(G000442275:0.016581,(G001403735:0.020709,G001305615:0.017542):0.005249):0.002609):0.001563,((G900109555:0.017981,G000712315:0.014627):0.007558,((G900156525:0.034992,(((G001879715:0.018528,(G000600335:0.030881,G000153305:0.020194):0.003104):0.002597,(G001411945:0.014701,(G000152805:0.021329,(G000223375:0.035214,G000379485:0.014372):0.005985):0.003037):0.003512):0.002309,((G000442315:0.049459,G000814025:0.016294):0.003148,((G001205715:0.018279,(G900107235:0.018608,G900115595:0.027337):0.003255):0.004355,((G000590925:0.020373,G900102905:0.026203):0.004278,((G000013565:0.017416,G900129875:0.007446):0.008511,((G001408515:0.021561,G001403795:0.019876):0.003124,(G000169435:0.011814,G001420005:0.015886):0.003663):0.000937):0.001419):0.001972):0.00155):0.001072):0.000801):0.001369,(((G000155735:0.024805,(G000420745:0.012647,G001202035:0.011876):0.004855):0.006551,((G000687435:0.022234,((G900099935:0.016242,(G000016405:0.01056,G000012905:0.008207):0.007443):0.005025,((G000714545:0.019249,(G000737065:0.010983,G000714535:0.010522):0.004665):0.00469,(G000021865:0.022397,(G000176015:0.036349,G001548075:0.014453):0.001614):0.003083):0.000939):0.001294):0.003019,((G900112335:0.023548,(G900107585:0.015802,G000374145:0.035136):0.002869):0.004784,(((G000161755:0.008279,G001687105:0.015594):0.005085,(G001294535:0.022161,(G000819565:0.008967,G000299875:0.00985):0.012033):0.00208):0.002743,(G001303875:0.019963,((G000622145:0.013837,G001546115:0.009973):0.002072,(G000763905:0.012092,(G000763885:0.007512,(G000513975:0.008246,G000203895:0.007586):0.002945):0.00635):0.001507):0.006403):0.00568):0.000905):0.000733):0.002323):0.002314,((((G000259095:0.011699,G001038505:0.012494):0.00347,(G001969385:0.01387,G000442255:0.028571):0.001814):0.004354,(G900102795:0.018695,((G000014045:0.00954,G000154785:0.009227):0.008019,(G001046955:0.009341,(G000504185:0.008606,G000807715:0.004763):0.001376):0.005161):0.002784):0.004044):0.001661,((G001482405:0.013959,((G000521865:0.010207,(G000520615:0.007307,G000521785:0.009042):0.003241):0.005172,(G900111875:0.009691,(G000299575:0.022053,(G900113405:0.013008,G000743715:0.022414):0.002586):0.005269):0.00146):0.00071):0.002715,(((G000466965:0.019682,G000600975:0.018258):0.005442,(G000967725:0.018963,(G000967825:0.013686,G000420145:0.021355):0.008164):0.004467):0.000704,((G001884735:0.020852,G900107025:0.017191):0.005376,((G000153725:0.020629,G000169415:0.019586):0.003557,(G900113695:0.01948,(G000739715:0.029088,(G000740785:0.018771,G000715505:0.013749):0.006165):0.004546):0.003299):0.001558):0.001208):0.000453):0.002398):0.000946):0.001355):0.001145):0.00218):0.001345):0.002504):0.00346):0.004601,((((G000429865:0.028417,G000423365:0.027449):0.012784,(G000179775:0.0343,(G000620605:0.012202,(G000374465:0.022828,G001293565:0.01107):0.004463):0.009905):0.003973):0.00239,((G000497755:0.017762,(G000615975:0.01413,(G000733725:0.023416,G000300335:0.015581):0.00513):0.001579):0.0038,(((G001014615:0.019072,G000304395:0.016448):0.003014,(G000518985:0.021788,(G000014245:0.01789,G001558695:0.014543):0.002478):0.004951):0.001908,(((G000300515:0.016582,G000585625:0.018744):0.005159,((G000686005:0.00806,G000282595:0.011224):0.008788,(G000409565:0.019463,(G000017405:0.010724,(G001586735:0.01722,(G001652485:0.005204,G000344725:0.003106):0.007585):0.002937):0.005206):0.003852):0.002312):0.003123,(G000480315:0.022164,(G002005325:0.081871,((G000279995:0.005602,G000278275:0.012045):0.016917,(G002007565:0.007777,((G002007485:0.003634,G002007505:0.002163):0.003375,(G001952065:0.007504,(G001952045:0.004851,G001952075:0.000946):0.004069):0.000942):0.000869):0.01137):0.013013):0.018644):0.002344):0.003087):0.000668):0.002879):0.003349,(((G000735605:0.019291,((G001298265:0.015401,G001420315:0.016944):0.002307,(G001429505:0.012453,((G001429395:0.013431,G000751295:0.013523):0.002762,(G000800935:0.012676,(G001426225:0.007437,G000745475:0.006187):0.003607):0.004555):0.001198):0.001488):0.002972):0.008889,((G000192745:0.023424,G000158095:0.014723):0.001676,(G001418005:0.030118,(G000423705:0.022278,((G000168975:0.013762,(G001484065:0.008281,(G000422785:0.0,G001907205:0.0):0.013577):0.007952):0.001874,((G001404055:0.020083,G000148725:0.023753):0.002837,(G001562055:0.03175,(G900104145:0.013596,(G900114245:0.003933,G001310815:0.001547):0.00276):0.006599):0.003543):0.002738):0.0032):0.001896):0.001821):0.002933):0.002933,(((G000688515:0.039602,(G000967425:0.018057,G900104485:0.030592):0.002664):0.002039,((G000300855:0.016355,G000154705:0.016254):0.004981,(G001011155:0.009391,G000759435:0.017563):0.005573):0.004461):0.002638,((((G900110915:0.040861,(G001720135:0.017198,G001305515:0.031319):0.002978):0.003076,((G000496075:0.02763,G000374525:0.029591):0.007305,(G000429045:0.017835,(G000745135:0.017722,G000518665:0.023261):0.003974):0.005173):0.001903):0.004634,((G000526315:0.02061,G000384475:0.017537):0.012989,((G000153705:0.030717,G000153465:0.023928):0.007425,((G001425575:0.018786,(G001424685:0.022243,(G001423245:0.029936,(G000382705:0.017134,G001475935:0.012839):0.005275):0.000755):0.002043):0.006724,(G001463885:0.033582,((G000378025:0.006688,G900100155:0.006899):0.00891,(G000702305:0.014533,G000092925:0.018254):0.005744):0.004531):0.002189):0.00188):0.002181):0.00204):0.001149,(((G900115225:0.02743,(G000425185:0.017702,G000422965:0.014907):0.022925):0.006445,((G000423225:0.014608,G000380505:0.009915):0.014095,(G000376125:0.013073,(G001578105:0.011358,G000960975:0.007715):0.00837):0.018106):0.001254):0.003135,(((G001404515:0.017628,(G000372965:0.010873,G001424795:0.016154):0.006494):0.003237,((G000722615:0.016573,(G000518785:0.010795,G000757525:0.013464):0.004759):0.003797,((G000731315:0.013835,G001005825:0.018251):0.001607,(G000949895:0.011521,((G000739935:0.012159,G000518585:0.012566):0.002775,(G001427625:0.003258,G000092025:0.002237):0.010762):0.004732):0.003682):0.00686):0.000738):0.001175,((((G000526635:0.025989,G000516555:0.028656):0.002709,(G001427385:0.016337,(G001705425:0.001559,G000568555:0.00392):0.013487):0.004547):0.004282,((G900148505:0.020991,(G000970465:0.024232,((G000230555:0.019546,G000735585:0.01697):0.007853,(G001185205:0.018572,(G000971295:0.019508,((G001426345:0.025055,G000969415:0.016611):1.3e-05,((G000971275:0.01032,G000970455:0.020666):0.00742,(G000743575:0.016945,(G000969445:0.019928,G001427875:0.013779):0.002569):0.002184):0.003399):0.000601):0.001778):0.003127):0.001318):0.006525):0.00258,((G001426965:0.019448,(G000247475:0.008567,((G000745655:0.010933,G000744505:0.010689):0.003404,(G001542405:0.011341,G000312665:0.010165):0.000583):0.001579):0.002339):0.00192,((G000185905:0.014689,(G000824825:0.017246,(G000236565:0.011555,(G001672375:0.013607,(G001676765:0.006632,G001686985:0.004179):0.002486):0.00185):0.002178):0.00411):0.001065,((G000696095:0.01388,(G000621665:0.013793,G000016285:0.007946):0.004807):0.003688,(((G000426285:0.004535,G000330885:0.006334):0.004309,(G000824785:0.010582,G000092045:0.008337):0.002375):0.000328,((G000745735:0.002773,G000745725:0.002632):0.006537,(G000517605:0.003037,G000816845:0.002369):0.004187):0.00134):0.001614):0.002432):0.003351):0.000969):0.001818):0.001595,(((G001424985:0.016515,(G001426665:0.010602,(G000379605:0.00911,G001687365:0.012395):0.002717):0.004812):0.003456,(G001652565:0.015462,((G001676615:0.018875,(G001889105:0.004776,G000018545:0.008487):0.004826):0.000898,(G001695855:0.009218,(G000697965:0.006306,(G000006965:0.002408,G000017145:0.002954):0.001694):0.002839):0.004882):0.002121):0.002006):0.003502,((G001017175:0.027277,(G000262405:0.013276,G001006805:0.013249):0.004504):0.001912,((G000938285:0.02391,(((G000022085:0.011657,G000019365:0.00962):0.0025,(G001043915:0.011422,G001548015:0.007345):0.006705):0.004533,(G001424525:0.019174,((G001262595:0.009495,(G000019725:0.004521,G001280145:0.003631):0.004081):0.007743,((G001422215:0.013114,(G000372825:0.006352,G001422375:0.010269):0.003346):0.000394,(G001425465:0.01043,(G001643095:0.003284,G000019945:0.00489):0.003182):0.00937):0.003776):0.004015):0.001619):0.003567):0.002666,(((G000293785:0.035657,(G001402875:0.025885,G000166055:0.039868):0.004549):0.008128,((G000379125:0.025863,((G000372845:0.022135,G000283235:0.016971):0.006358,(G000178815:0.018388,G000188155:0.015038):0.005885):0.008893):0.006579,(G000385335:0.021924,(G000021745:0.022976,((G000746085:0.014774,G000427445:0.018284):0.005756,(G000019845:0.019177,G000745425:0.01982):0.004991):0.001775):0.003399):0.005604):0.006202):0.002646,(((G000701345:0.01786,(G000308295:0.019014,(G000314675:0.00781,G000336555:0.014412):0.005523):0.007828):0.003122,((G000013885:0.022649,G001425835:0.012773):0.006014,(G000314735:0.014215,(G000012725:0.020847,G000218565:0.018042):0.002154):0.005317):0.000725):0.005353,((G000504425:0.02399,((G000935205:0.021008,G000333455:0.014033):0.000982,(G000195775:0.011741,((G000013365:0.010911,G001295845:0.005438):0.003382,(G000014825:0.015973,G000013745:0.008417):0.003321):0.002277):0.001646):0.002557):0.004018,(G000239815:0.013119,(G000472865:0.018086,(G900108575:0.011387,(G900104755:0.016014,(((G000472425:0.012339,G000472385:0.011725):0.005631,(G001440405:0.00863,(G001693385:0.008232,G001440475:0.007854):0.002087):0.002283):0.003645,(((G000344805:0.005625,G001908185:0.007744):0.004986,(G000938305:0.010046,G900011245:0.014018):0.001611):0.000643,(G000379145:0.010966,((G000473125:0.001564,G000284375:0.003827):0.00461,(G001641695:0.005512,G000011365:0.007822):0.002049):0.001629):0.001163):0.001584):0.001002):0.001783):0.0006):0.001285):0.001489):0.002031):0.004615):0.003404):0.003402):0.002819):0.001531):0.001297):0.000782):0.00086):0.000769):0.005159):0.000625):0.005878):0.001074):0.002031):0.000573):0.002925,((G000375545:0.029105,((G000512205:0.022036,((G000192575:0.020043,(G001742225:0.010205,G000767465:0.008714):0.004209):0.004726,((G001421665:0.009796,(G000508185:0.007917,G001713415:0.017014):0.00917):0.008412,(G000445125:0.025598,((G001598375:0.017713,(G000272475:0.023509,G000429005:0.023067):0.003892):0.006895,((G000813185:0.024076,(G001046635:0.017554,G000802225:0.023542):0.003154):0.005483,((G000315525:0.023924,(G000980895:0.024854,(G001305965:0.029595,G000283515:0.031347):0.005198):0.005663):0.000754,((G000447205:0.02472,G000367345:0.016264):0.005139,((G000147835:0.020426,G000445105:0.018355):0.005342,(G000091125:0.013162,(G001598535:0.0,G000632125:0.0):0.020079):0.002782):0.004185):0.00194):0.001301):0.000406):0.002751):0.001105):0.003032):0.000535):0.006123,(((G000333335:0.037304,G000383095:0.02297):0.00768,((G000214335:0.028206,G001853345:0.018626):0.00737,(G000744515:0.02562,(G000971055:0.021144,G000016765:0.025178):0.00924):0.004497):0.001801):0.000147,((G000331225:0.042319,(G000218875:0.017835,(G000175255:0.006681,(G000277755:0.01181,((G000303025:0.0,G000007105:0.0):0.006946,(G000576165:0.004574,(G000576125:0.0,G000498655:0.0):0.001637):0.005419):0.000602):0.001785):0.00997):0.086144):0.007118,(((G000807925:0.028207,G000013325:0.026289):0.002952,((G001028705:0.023847,G001441535:0.034486):0.004361,((G001296055:0.024877,G001295795:0.022876):0.011073,(G001296025:0.020875,(G001719165:0.030457,((G000422985:0.026971,(G000152865:0.010774,G000715015:0.017635):0.00409):0.001888,((G000013005:0.019034,G000756795:0.024318):0.008622,(G001886695:0.032488,(G001021555:0.022865,G001010945:0.028417):0.001781):0.001822):0.00804):0.001426):0.003986):0.004873):0.005938):0.000786):0.005278,(((G000331245:0.020219,G001713435:0.013394):0.006382,(G001295935:0.03912,(G000342165:0.035615,G900128895:0.024044):0.011311):0.008437):0.003545,(((G000226955:0.018159,G000803065:0.02604):0.002663,((G000427645:0.020449,G001421285:0.029002):0.003868,(G000802385:0.026507,(G001421805:0.022461,(G001476695:0.019412,(G000764535:0.017894,((G000739895:0.015303,G001761345:0.012866):0.00304,((G001421325:0.015857,G001421505:0.018138):0.005287,((G001421995:0.012616,G001425405:0.015713):0.004481,(G001423765:0.010857,(G001426195:0.013545,G000382485:0.020741):0.005899):0.001757):0.000951):0.001782):0.00169):0.002648):0.006889):0.001267):0.002871):0.00144):0.005312,((G000242835:0.01762,G000786205:0.021054):0.004432,(G000445145:0.028462,(((G000803645:0.013236,(G001314325:0.018004,G001610975:0.012809):0.003481):0.001312,(G001468395:0.010076,(G000013985:0.016466,G001278035:0.017432):0.003858):0.004185):0.005647,(((G000935025:0.019783,(G000241465:0.018949,G000466945:0.023664):0.005401):0.004906,(G001469845:0.01628,(G001421785:0.021477,(G001428865:0.015022,G001423845:0.02191):0.006668):0.004636):0.001798):0.003083,(((G001427085:0.02042,(G000974765:0.030465,G000763945:0.023513):0.004704):0.003187,(G000331285:0.026845,(G001889025:0.041365,G000420765:0.030681):0.001615):0.008712):0.001834,((G000420305:0.025659,(G000176355:0.018146,G000186705:0.021627):0.008112):0.003747,(G001008165:0.02228,(G001427865:0.033232,(G001077815:0.020426,(G001028625:0.018918,(G001235865:0.028107,(G000744895:0.012041,G000714765:0.014198):0.003832):0.008161):0.0015):0.002968):0.005213):0.003038):0.004564):0.001294):0.001724):0.002701):0.003922):0.002028):0.001254):0.002721):0.003935):0.001299):0.002541):0.006255):0.008013,(((G000261485:0.017041,(G000315795:0.022307,(G001939945:0.019629,(G000016185:0.026883,(G000429645:0.008471,G001296005:0.007572):0.004884):0.005069):0.004895):0.00211):0.00445,((G000423185:0.022043,G000225995:0.064345):0.005683,(((G000576635:0.005566,G000936425:0.007523):0.006204,((G001305595:0.004088,G000283655:0.001161):0.008379,(G001315015:0.007413,G000429625:0.011057):0.004595):0.004739):0.005531,(G000381985:0.023575,(G900156605:0.027001,(G001611975:0.074447,(G000013085:0.020843,((G900100455:0.017233,G900101965:0.021441):0.010735,(G000284415:0.030803,((G000294655:0.027011,G000513295:0.016586):0.001746,(G000342045:0.006552,G000009985:0.004528):0.014508):0.014588):0.004553):0.001564):0.005072):0.002413):0.003965):0.001003):0.0035):0.003206):0.002246,(G000153185:0.042975,((((G000420645:0.034054,((G000271305:0.029164,G000711955:0.021638):0.001793,(G000474945:0.010693,G000426685:0.008328):0.012791):0.009184):0.007614,(((G000215955:0.029933,G000732535:0.026518):0.01171,(G900110585:0.028743,G000374645:0.022059):0.006368):0.008141,((G000754095:0.041348,(G001614315:0.028268,(G000015585:0.030333,G000014785:0.013744):0.014659):0.006444):0.002094,(((G001697225:0.041361,(G001785035:0.096862,(G001051235:0.024362,G000531125:0.032394):0.011236):0.009055):0.003476,(((G000153205:0.041091,G001579945:0.052995):0.001258,(G000024725:0.012394,(G000143085:0.006496,G000012805:0.013003):0.014776):0.015912):0.007591,(G000622895:0.056931,((G001464045:0.107349,(G000832065:0.018524,(G000355765:0.032442,(G900113575:0.021425,((G000196355:0.006443,G900109785:0.010554):0.0004,(G900103145:0.013322,G000619905:0.006621):0.005208):0.005241):0.002559):0.007515):0.005262):0.003514,(((G900100485:0.004948,G900107335:0.003479):0.012146,((G900107265:0.010699,G900114745:0.006108):0.003751,(G001007935:0.00384,(G900106545:0.006923,G900113925:0.004282):0.001731):0.004534):0.005757):0.013141,((G900111165:0.018398,(G900114305:0.012061,(G900110145:0.001459,G900111605:0.009777):0.00739):0.002462):0.012517,(G000219585:0.027953,((G900143275:0.035985,(G000014765:0.016773,G000009145:0.011316):0.005892):0.004247,(G000175095:0.011629,(G900111055:0.006048,(G001455205:0.002373,G900105875:0.000501):0.002544):0.001276):0.020532):0.001316):0.003354):0.003116):0.00299):0.020784):0.005):0.002504):0.000839,(((G000934725:0.021945,(G001566965:0.041294,(G000008325:0.030606,(G001312345:0.032892,(G000384075:0.023195,G000963695:0.021249):0.008506):0.004549):0.004907):0.003775):0.009104,(G000427385:0.022196,(((G000372865:0.019135,G000496735:0.023876):0.004186,((G000383855:0.008386,G000427625:0.01033):0.01221,(G000190755:0.013907,(G000733855:0.030933,G000527095:0.025824):0.0047):0.002802):0.002338):0.002263,(G000421465:0.03902,((G000341735:0.007996,G000968535:0.005628):0.025674,(G000733935:0.021223,(G000214665:0.017401,(G000785705:0.008788,G001312005:0.01307):0.004272):0.004163):0.005931):0.004555):0.001399):0.001981):0.003149):0.006409,(((((G900102855:0.03347,G001399755:0.052321):0.00322,(G900112605:0.041839,(G000379225:0.127132,(G001871925:0.093122,(G000744415:0.030731,(G001873795:0.02667,G000153765:0.015113):0.005397):0.006758):0.002312):0.012761):0.004569):0.002597,(G000423825:0.057575,(G001705075:0.034543,(((G000214095:0.007818,G001857665:0.009624):0.021646,(G000179815:0.019481,(G000021485:0.008355,(G001559335:0.001061,(G001308895:0.005224,G001418795:0.003421):0.0018):0.003084):0.007572):0.003153):0.008097,(G001931655:0.0131,((G000175575:0.025877,G000709715:0.014009):0.004298,((G001705725:0.004491,G000227215:0.006938):0.002299,(G001756595:0.00213,((G001705755:0.003983,(G000559045:0.000458,G001705645:0.002408):0.001735):0.002332,(G001705625:0.003539,(G001705695:0.00305,G001705805:0.002665):0.00215):0.000863):0.000529):0.001944):0.003731):0.002157):0.006455):0.013977):0.009195):0.010883):0.00273,((G000214595:0.018715,((G000260985:0.011571,G001720165:0.016362):0.006939,((G000260965:0.027361,G000349205:0.017965):0.006021,(G000767155:0.016992,G000156355:0.028722):0.015982):0.005827):0.004598):0.011193,(((G000013705:0.019499,G000617925:0.014209):0.011601,((G000953015:0.033612,(G001044335:0.041987,(G000981505:0.039495,(G001438385:0.055163,G000168995:0.031934):0.013469):0.007125):0.012563):0.037235,(G000023705:0.024548,((G000093025:0.015213,(G000384375:0.023105,(G001464125:0.063091,G000384355:0.01517):0.002996):0.004449):0.006206,(G000023745:0.010666,(G000378225:0.013327,(G001424665:0.008153,G000515275:0.009188):0.009342):0.00476):0.001258):0.003521):0.002978):0.011476):0.0088,(G000024765:0.030701,(G001469965:0.042424,((G900141795:0.056841,(G000711195:0.032989,(G000934765:0.01491,(G000214825:0.018642,(G000227665:0.007369,G900112445:0.004643):0.005292):0.009891):0.014532):0.004245):0.00569,((G000711305:0.030241,G001873715:0.027231):0.003501,((G000526715:0.014744,G000744875:0.025836):0.008223,((G000384235:0.021243,(G000696325:0.002732,G000711315:0.000209):0.019194):0.001691,(G000702325:0.020959,((G000381085:0.01281,G000483485:0.010379):0.001495,(G000478585:0.013162,G000012605:0.016077):0.004217):0.002171):0.001841):0.003894):0.005951):0.005571):0.018301):0.008103):0.00666):0.00028):0.012153):0.004059,((G000327045:0.023779,((G000379525:0.016974,(G001469165:0.017423,(G000223985:0.008773,G000228725:0.015684):0.001477):0.004386):0.00411,(G000495615:0.021761,(G000224005:0.009785,(G000224065:0.00992,(G000585215:0.009931,(G000025485:0.018038,G000227745:0.01466):0.003612):0.003465):0.004947):0.002366):0.00169):0.00497):0.004407,((G001447805:0.020131,(G000321415:0.012141,G000227685:0.009657):0.011865):0.00492,((((G001305575:0.008774,G000245015:0.008175):0.026596,((G001640045:0.091945,G001723675:0.055782):0.007501,(G000828835:0.031132,G000170715:0.027528):0.0052):0.014242):0.00858,(G000633935:0.017815,((G000225005:0.029509,G000227725:0.036789):0.005422,((G000021985:0.029113,G000378965:0.028898):0.002955,((G000377785:0.007732,G000377885:0.017982):0.008787,(G000381825:0.022082,(G000745395:0.019285,(G000385215:0.00974,G001020955:0.018913):0.006161):0.005986):0.001973):0.015442):0.002058):0.005104):0.002805):0.001972,(((G000168735:0.050598,G001443675:0.01943):0.017942,(G001709035:0.005118,((G001708955:0.002453,G001708985:0.000356):0.000464,(G001708965:0.002323,G001708975:0.000494):0.002341):0.007359):0.022365):0.002472,(G000828615:0.03291,((G000297055:0.021417,G000012745:0.014794):0.010592,(((G000145255:0.024782,(G000025705:0.016769,G000746095:0.023345):0.011183):0.003695,((G001802335:0.104569,G001802355:0.080938):0.009936,(G001276605:0.068915,(G001044195:0.021527,G001276615:0.074859):0.008939):0.038887):0.006362):0.008213,((G002020875:0.032644,(G002020805:0.083857,G900092645:0.050597):0.003077):0.001569,(G000801295:0.028333,((G002020385:0.043408,G002020605:0.061244):0.008553,(G002021105:0.068996,(G002021265:0.052478,((G002021315:0.01174,(G002021195:0.00048,(G002021255:1e-06,(G002020935:0.0,G002021115:0.0):-1e-06):0.002597):0.043739):0.008308,(((G002020845:0.0,G002021035:0.0):0.021315,(G002020965:-1e-06,(G002020775:-1e-06,(G002020745:-1e-06,(G002020725:-1e-06,(G002020685:0.0,G002020715:0.0):1e-06):1e-06):1e-06):1e-06):0.011133):0.016687,((G000787395:0.00434,(G002021175:0.00213,(G002020915:0.0,G002021235:0.0):0.00076):0.001428):0.00042,(G002021855:0.004269,((G002021005:0.0,G002021075:0.0):0.002507,(G002021025:0.0,(G002020795:0.0,G002020995:0.0):-0.0):0.000409):0.007258):0.001017):0.004598):0.001149):0.004229):0.000347):0.002109):0.009294):0.009165):0.001712):0.001575):0.003509):0.003794):0.004951):0.002617):0.003434):0.005702):0.001103):0.003882):0.002589):0.004581):0.004436):0.000895,(G001677435:0.054234,(((G001442515:0.01945,(G000378125:0.023289,(G001429315:0.02305,(G001442535:0.014704,G001442785:0.010158):0.007155):0.005313):0.007248):0.004628,((G000242255:0.031448,G001182895:0.017465):0.009168,(G000233915:0.039466,(((G000620485:0.011113,(G000632805:0.017206,((G001641285:0.019313,(G000761445:0.024488,(G000230695:0.012531,G001617355:0.015169):0.003213):0.001321):0.002762,((G000264315:0.01806,G000264335:0.023376):0.00734,(G001428405:0.027553,(G000800155:0.014917,(G000964085:0.007579,G001887595:0.011811):0.004268):0.002491):0.003372):0.001773):0.001745):0.002581):0.005445,((G900101825:0.031593,(G900115085:0.025908,G000768355:0.026289):0.001536):0.004297,(G000953855:0.039852,((G000768335:0.033591,G000423325:0.034014):0.003895,(G000422305:0.031463,((G000747155:0.014779,(G000747075:0.009223,G000743535:0.017248):0.008365):0.022968,((G000426005:0.027208,G000426365:0.027705):0.006569,(G000770795:0.035973,G000768345:0.032992):0.005847):0.001085):0.006384):0.002226):0.001829):0.015567):0.004003):0.001274,(((G001021935:0.0127,G000815185:0.0094):0.010051,((G001431535:0.022491,(G000661955:0.012932,(G001499755:0.012103,G000072485:0.010119):0.006253):0.006218):0.002054,(G001908775:0.009635,(G000401255:0.01023,(G000007385:0.016321,(G001431645:0.018794,G000007145:0.011677):0.003028):0.00208):0.001354):0.004467):0.001525):0.007665,(G000185965:0.027605,(((G001431525:0.021046,G001431485:0.027387):0.029498,(G001700965:0.015677,(G001431505:0.018183,G001314305:0.012203):0.011331):0.004562):0.001312,(((G000972865:0.029284,G000855665:0.029049):0.003856,(G000559025:0.026354,G000472505:0.017602):0.004135):0.001974,((G000423885:0.025093,G000513955:0.021999):0.004853,((G001705565:0.017459,(G000006725:0.012033,G000576405:0.012284):0.047412):0.01345,((G000420545:0.032148,(G001427225:0.023104,G000429065:0.039574):0.002122):0.010879,((G001482195:0.022876,G001431405:0.019024):0.004012,(G001556105:0.02636,(G001014645:0.016476,G001306995:0.019837):0.004153):0.000751):0.003066):0.000765):0.002485):0.003192):0.001426):0.002481):0.001921):0.002827):0.000799):0.003545):0.003193):0.013911,((G000379445:0.061273,((G000219045:0.032185,(G000019285:0.010577,(G000505725:0.004582,(G000262205:0.000651,(G001042525:0.0,G001042545:0.0):0.002464):0.001634):0.016761):0.019767):0.006781,((G000764555:0.044239,(G001753795:0.051108,(G000710735:0.014726,G000815225:0.01568):0.03025):0.019985):0.013686,(G001608445:0.022191,((G000742095:0.025547,(G000524575:0.008155,G001696945:0.0112):0.006509):0.004689,((G000154145:0.009602,G000153845:0.019337):0.009216,((((G001574885:0.005585,G001696925:0.004):0.001501,(G000833335:0.00386,(G001696935:0.001771,G001696955:0.004681):0.002561):0.00485):0.000639,(G001574945:0.003824,((G000014605:0.0,G000011405:0.0):0.000812,((G000168775:0.0,G000009245:0.0):-0.0,(G000017785:0.0,G000313385:0.0):0.0):0.002393):0.002561):0.001742):0.000547,((G001574935:0.001759,(G000170295:0.002393,(G001574865:0.0,G001574905:0.0):0.000813):0.001436):0.002221,(G000478845:0.006583,((G001574555:0.0,G001574775:0.0):0.002337,(((G001412545:0.010432,(G000681495:0.0,G001611815:0.0):0.002513):0.001384,(G001574755:-0.0,(G001574735:-0.0,(G001574675:-0.0,(G001574565:0.0,G001574635:0.0):0.0):0.0):0.0):0.001821):0.001707,(G001574835:-0.0,(G001574795:-0.0,(G001574785:-0.0,(G001574705:-0.0,(G001574695:-0.0,(G001574655:-0.0,(G001574605:-0.0,(G001574585:-0.0,(G001574495:-0.0,(G001574475:0.0,G001574485:0.0):0.0):0.0):0.0):0.0):0.0):0.0):0.0):0.0):0.0):0.001493):0.000868):0.002617):0.001007):0.001741):0.003746):0.003177):0.017263):0.018044):0.017665):0.062023):0.020562,(((G001187785:0.058943,G002000055:0.049692):0.008297,((G000024085:0.040348,G000981765:0.034797):0.024052,((G000423165:0.021178,G000753735:0.016503):0.020508,((G001314555:0.003028,G001458075:0.002837):0.030989,(((G000401175:0.0,G000008465:0.0):0.010673,(G000320945:0.010161,(G001294685:0.000838,G900116625:0.00501):0.012814):0.000823):0.012427,((G001294745:0.017666,(G001577655:0.006506,G000152885:0.019581):0.013576):0.004658,(G000299895:0.033676,(G000218785:0.035423,(G000753715:0.030707,(G001418345:0.011065,G900116895:0.012815):0.016176):0.006735):0.00399):0.005221):0.001394):0.00716):0.00526):0.013447):0.01491):0.005728,(((G001431315:0.061559,G001898235:0.04609):0.014437,((G001801465:0.09236,(G001644445:0.242084,((G001077715:0.088566,(G000017105:0.012234,G000007765:0.007121):0.018074):0.030737,(((G001801815:0.041819,(G001802445:0.007911,G001802455:0.006223):0.035998):0.034219,(G001801375:0.12026,((G001801425:0.002146,G001801605:0.015155):0.00803,(G001801755:0.0,G001801915:0.0):0.009004):0.016124):0.034627):0.030681,((G001801485:0.093282,(G001801495:0.0718,G001801575:0.054823):0.011711):0.008709,((G001801625:0.104702,G001801635:0.109584):0.014605,(G001881495:0.033893,(G000257395:0.035406,(G000168295:0.009107,G001881485:0.013449):0.029819):0.011465):0.062929):0.011522):0.009182):0.001732):0.011722):0.018971):0.026946,(G001720395:0.02343,(G000576045:0.031992,(((G001932795:0.0,(G001932755:0.0,G001932775:0.0):-0.0):0.001477,(G000401515:0.004051,((G000764075:0.002405,G000297215:0.000701):0.001768,(G001932735:0.002312,(G000756435:0.0,G001932595:0.0):0.000793):0.001325):0.000589):0.001598):0.004851,(G001932875:0.002937,(G001514395:0.001999,((G001534725:0.00189,((G000756415:0.0,G000300295:0.0):0.0,(G001932895:0.0,G001932955:0.0):-0.0):0.001216):0.001293,((G001932915:-0.0,(G001932815:0.0,G001932835:0.0):0.0):0.00108,(G001029935:0.003395,(G001932935:-1e-06,(G001746795:0.0,G001932855:0.0):1e-06):0.002816):0.002006):0.000254):0.001085):0.002059):0.003058):0.004962):0.026811):0.039183):0.013039):0.010646,(G000622185:0.036027,(G000953135:0.023003,((G000756815:0.020147,(G000308315:0.031137,(G001467025:0.019923,(G000953635:0.029088,(G001467585:0.012949,G001467895:0.007051):0.005117):0.004117):0.002882):0.00236):0.005846,((G001467505:0.021466,G001467975:0.019113):0.021606,((G001467785:0.037047,G001468165:0.023646):0.010664,(((G000701265:0.022643,((G000176095:0.005418,G000091785:0.006244):0.012219,(G001467035:0.015012,(G001468035:0.008334,(G000236165:0.008402,G000236145:0.006435):0.006294):0.002549):0.01417):0.006233):0.006129,((G001465875:0.031598,G000162755:0.040449):0.002786,((G001467825:0.025274,G000512355:0.016147):0.013535,((G001467535:0.037989,G001899505:0.041657):0.008845,(G000621525:0.034112,(G001467055:0.029677,G001467645:0.049834):0.015779):0.009414):0.00312):0.00565):0.010218):0.000484,(((G001468085:0.024222,G000373765:0.024911):0.003312,((G001467615:0.013667,G001468125:0.012572):0.008609,(G001467745:0.016843,(G000953655:0.022372,(G001467765:0.005244,G001648675:0.009726):0.013042):0.011896):0.007298):0.005443):0.006021,(G000423305:0.034228,(G001583575:0.008173,(((G900060365:0.001797,(G900070165:-1e-06,(G900059955:0.0,G900061575:0.0):1e-06):0.001144):0.006023,(((G001601155:0.002969,G001601175:0.002913):0.001763,(G002002625:0.00718,G900057755:0.001643):0.001166):0.001336,(G001582545:0.001831,(G001582555:0.004117,(G001582735:0.002595,(G001989475:-0.0,(G001969405:-0.0,(G001652685:-0.0,(G001652645:0.0,G001652665:0.0):0.0):0.0):0.0):0.003305):0.001757):0.001097):0.001217):0.002905):0.003587,(G000770585:0.021675,(((G001600985:0.007431,G001601235:0.004299):0.001757,(G001601215:0.002593,(G900063815:-0.0,(G900061635:0.0,G900061675:0.0):0.0):0.003272):0.001158):0.000694,((G900048935:0.0,G900053355:0.0):0.008708,((G900064345:0.006791,(G900057625:0.0,G900073035:0.0):0.002058):0.001454,(((G001677115:0.00047,G900119765:0.002489):0.000546,(G900054435:0.0,G900065905:0.0):0.002413):0.003373,((G900051025:0.0,G900053745:0.0):0.001722,((G900061725:-0.0,(G900061705:-0.0,(G900061685:0.0,G900061695:0.0):0.0):0.0):0.000849,(G900063805:-0.0,(G900061715:-0.0,(G900061665:-0.0,(G900061645:0.0,G900061655:0.0):0.0):0.0):0.0):0.002109):0.001223):0.001035):0.001114):0.001756):0.002752):0.00231):0.001588):0.002916):0.010933):0.005296):0.001778):0.001412):0.003831):0.0034):0.002057):0.003615):0.02169):0.005956):0.0059):0.015581):0.003732):0.004914):0.005201,((G000013865:0.02775,((G000349945:0.012986,G000378245:0.016115):0.015899,((((G002005365:0.035778,G000967305:0.018718):0.017144,((G000612685:0.015704,G900129885:0.00836):0.006393,(G000209655:0.019897,(G000308195:0.020464,G000067205:0.017272):0.004239):0.004689):0.001372):0.0055,(((G000739795:0.004061,G000373005:0.006521):0.004187,(G000785435:0.011225,((G000184745:0.006229,G000684975:0.009687):0.004665,(G001544555:0.010641,((G000013645:0.004099,G001865575:0.003858):0.001374,(G000020045:0.009691,(G000698595:0.006381,G000698575:0.006847):0.003508):0.001912):0.000921):0.002522):0.000598):0.002914):0.005209,((G001433395:0.01745,(G001457475:0.010299,((G900089455:0.014095,(G001078275:0.007176,G001571365:0.006265):0.002038):0.002954,((G000988095:0.030302,(G900078695:0.010509,G000612485:0.014216):0.00273):0.00459,(G000195715:0.010041,(G000317935:0.005466,G000318015:0.005463):0.003647):0.005773):0.003601):0.001363):0.006372):0.00372,((G001281465:0.019569,(G000272025:0.024407,G000521505:0.024242):0.00404):0.00559,((G000959725:0.018641,((G000011705:0.002546,G000011545:0.002788):0.006339,(G001411495:0.004158,G000959245:0.009175):0.005533):0.004433):0.002657,(((G000009125:0.008479,(G000020205:0.010937,(G000954135:0.008971,G000953875:0.004579):0.005076):0.003429):0.00424,((G000832305:0.007323,G000069785:0.005939):0.006692,(G000723165:0.014505,(G000196015:0.008197,G001584185:0.010519):0.00402):0.002443):0.000684):0.003427,((G000970345:0.019461,(G000198775:0.023896,G000767615:0.016865):0.00721):0.002951,((G000312045:0.032986,(G000013625:0.011102,(G000026125:0.007527,G001464355:0.01482):0.008074):0.012777):0.005399,(G001189915:0.013469,((G001267925:0.01226,G001189965:0.004178):0.009859,(G001040945:0.015591,(G001189955:0.001174,G001571165:0.001596):0.011594):0.003522):0.003277):0.003403):0.002935):0.002379):0.002117):0.00177):0.000984):0.002204):0.003492):0.002156,((G000496475:0.042271,(((G000015725:0.02234,G001713375:0.01289):0.006779,(G000422885:0.020608,(G000484635:0.025142,((G000739995:0.02352,(G001262075:0.053884,G001432305:0.026896):0.013411):0.004789,(G000282995:0.024069,((G001310795:0.013561,G000022305:0.005564):0.008748,(G001298675:0.013741,(G000429845:0.015702,(G001294445:0.012446,G000935165:0.023565):0.00591):0.003895):0.002948):0.002007):0.004894):0.000428):0.003662):0.003083):0.000838,(G001295775:0.029913,((G001270065:0.026893,((G001044395:0.015971,G001424545:0.016816):0.004693,(G000215705:0.02203,(G001412575:0.041507,G000426125:0.022738):0.002903):0.007189):0.00169):0.004591,(G000211835:0.028994,((G000193225:0.026854,(G001955715:0.021412,G000015565:0.014107):0.003131):0.004963,(G000381125:0.019471,(G000807215:0.024094,(G000828895:0.008839,G000828915:0.002656):0.038652):0.007132):0.003798):0.001866):0.002103):0.002633):0.002198):0.00174):0.003427,((G000195205:0.02806,((G000818395:0.023115,(G000688115:0.022933,G000013605:0.01654):0.005578):0.001804,((G001418255:0.017435,G000253115:0.009446):0.019095,((G000723405:0.01773,(G000688255:0.017888,G000733775:0.014457):0.006191):0.002536,(G000377645:0.020862,(G000204645:0.017981,(G000739375:0.022447,G000382185:0.020796):0.005852):0.003149):0.002495):0.003266):0.001698):0.001849):0.002223,((((G000186425:0.043183,(G000428045:0.017536,G001007875:0.012274):0.022387):0.00081,((G001682385:0.013434,G000025965:0.024099):0.004638,((G000373385:0.027883,G000376425:0.026025):0.006874,((G000828975:0.042711,G000934545:0.022863):0.007911,(G000024165:0.0228,(G000012425:0.011965,(G000519045:0.01348,G000828635:0.013842):0.006839):0.00401):0.004416):0.002897):0.003205):0.003559):0.002841,(G000310185:0.016416,((G001051995:0.020323,G000310145:0.019784):0.005282,(G000443165:0.023812,((G001307855:0.029534,(G900111115:0.029493,(G000425565:0.012761,G001418245:0.018137):0.020247):0.012166):0.003346,((G000236665:0.01144,G000429665:0.021168):0.006184,(G000429605:0.020379,(G000372885:0.015605,(G000214035:0.003012,G000527135:0.002528):0.009056):0.00808):0.0021):0.002448):0.004659):0.003159):0.001085):0.005807):0.002791,(((G900115065:0.045379,G000373965:0.029089):0.003747,(((G000711875:0.013346,G000374805:0.013392):0.00739,(G001313065:0.008884,G001294205:0.010035):0.010991):0.001723,(G000969645:0.01274,(G000428145:0.020104,(G000429785:0.016201,(G000430805:0.011863,G000620145:0.009876):0.002776):0.006484):0.007447):0.006174):0.00481):0.010713,(((G000383895:0.030971,(G000482785:0.019792,(G001447195:0.02068,G000768065:0.014742):0.012297):0.006959):0.002216,(G000428465:0.026871,(G000745265:0.013641,((G001866515:0.013987,((G001412595:0.01323,G000382345:0.013155):0.002242,(G001424165:0.012847,G000427785:0.0109):0.004235):0.001041):0.001588,(G001941825:0.009975,(G001191005:0.009894,((G000425385:0.010547,G000344615:0.010843):0.001528,(G000335815:0.009415,G900114705:0.006542):0.005044):0.001326):0.003877):0.001409):0.00198):0.003317):0.004337):0.001497,(((G000018665:0.017467,(G000410635:0.025881,G000015505:0.025194):0.003595):0.005618,((G001428645:0.011238,G000204195:0.012826):0.004187,((G001293525:0.016569,(G001425865:0.027252,G000745855:0.023415):0.002095):0.000578,((G000799305:0.014258,G001425785:0.012624):0.004805,(G001424785:0.01195,(G001017435:0.011724,G001714725:0.020708):0.00402):0.002451):0.0017):0.001544):0.003175):0.001607,(((G000969605:0.013367,G000620225:0.0133):0.000796,(G001428545:0.011687,(G001422405:0.008811,G001422445:0.004594):0.004242):0.0038):0.004237,(((G001295865:0.008885,G001295905:0.010034):0.014575,(G000244995:0.022255,(G000689195:0.01978,G000019785:0.012653):0.004721):0.003208):0.005638,((G001427705:0.017136,(G001476815:0.018908,(G000381265:0.01476,(G001421705:0.020349,(G001424265:0.006835,G000176855:0.009469):0.006634):0.003765):0.00227):0.003442):0.002439,((G001477625:0.016489,(G001483865:0.003875,G001598255:0.004167):0.010029):0.003474,(G000430725:0.01297,(G000333615:0.00839,G000284255:0.010177):0.002747):0.00495):0.003195):0.001518):0.002115):0.001633):0.000917):0.002578):0.002149):0.001719):0.001146):0.000858):0.001492):0.002723):0.007593,(((G000831005:0.02426,(G000397065:0.016974,G001045555:0.019771):0.004794):0.00943,(((G000409775:0.019043,G000821105:0.025228):0.004037,(G001431725:0.013702,(G000759345:0.021283,(G000246875:0.012237,(G000967645:0.016282,(G000475415:0.023034,((G000620045:0.019703,(G000334215:0.024517,G000425725:0.038324):0.00406):0.007848,((G000196875:0.016366,G900106955:0.018393):0.004454,((G000696485:0.00976,G000236035:0.008907):0.006592,((G000236625:0.01736,G000275725:0.012131):0.002148,(G900086985:0.011339,G001314745:0.053004):0.004437):0.005067):0.001448):0.000975):0.001547):0.001639):0.002408):0.002016):0.003386):0.003325):0.003408,((G000731955:0.023044,G000423605:0.034851):0.00615,((G000382245:0.032827,((G001039575:0.012202,G000378505:0.011545):0.005186,(G001937155:0.011856,G000737985:0.014882):0.01041):0.003957):0.002633,(((G000526695:0.042401,G001648175:0.012095):0.015258,((G000821045:0.006228,G000055785:0.007433):0.014299,(G000265245:0.026523,G000591415:0.025107):0.006938):0.005661):0.002951,(G000620025:0.055306,((G001889065:0.044678,(G001888055:0.076414,(G000239355:0.039473,G000160655:0.025616):0.024882):0.009953):0.040935,(G002006795:0.016141,(G000510805:0.042766,(G000334955:0.009938,(G000375345:0.006395,(G001632485:0.009828,G001634425:0.004922):0.002403):0.00322):0.025059):0.005102):0.033292):0.004218):0.011181):0.007078):0.003696):0.002343):0.000773):0.002725,(((G000764495:0.028485,(G000585235:0.020488,G000691225:0.019512):0.003465):0.012586,(G000378045:0.021962,(G001968815:0.017456,(G000422765:0.028996,G000620085:0.032012):0.003554):0.009111):0.004166):0.012382,(((G001626795:0.118949,(G000416315:0.069016,G000981725:0.081402):0.019394):0.01017,(((G000485905:0.015619,G000319575:0.030893):0.046181,((G000583135:0.073821,(G900156225:0.052064,((G001281385:0.016833,G001628405:0.056787):0.031822,(G001293165:0.036672,(G000010405:0.052626,G000015105:0.03388):0.058853):0.041927):0.033338):0.010811):0.007013,((G001643475:0.10983,G001510075:0.154705):0.012766,(G001543005:0.06473,((G001629475:0.181258,(G001629515:0.205005,(G001629315:0.168765,G001629435:0.230528):0.019665):0.00383):0.028178,((G001629355:0.07482,G001629495:0.103305):0.016783,(G001629395:0.024619,(G001629415:0.082653,G001629445:0.046181):0.002245):0.010991):0.005326):0.049621):0.010474):0.005315):0.003584):0.012357,(((G000198515:0.040634,(((G000300005:0.020543,G000299335:0.025905):0.009367,(G000756655:0.023622,(G000009365:0.02444,(G000756665:0.017723,G000300995:0.02697):0.005873):0.002516):0.011107):0.009831,(G900113085:0.041645,((G000733765:0.034642,G000711245:0.029604):0.007161,(G000384415:0.046044,(G001801885:0.084343,(G000155715:0.045534,G001901525:0.064611):0.017072):0.002283):0.013833):0.000754):0.003914):0.003674):0.004299,((G000373485:0.045441,((G000744735:0.053206,G001444425:0.040458):0.008225,(G000764025:0.03957,((G001953075:0.037136,(G000156295:0.035706,G000158175:0.0249):0.011047):0.002025,(G000423125:0.021952,(G000153125:0.0165,G000158155:0.013803):0.010577):0.0075):0.001466):0.007685):0.003274):0.002986,((((G000420325:0.010149,G000422345:0.01245):0.003368,(G000259575:0.000324,G001586255:0.002508):0.009215):0.026383,(G000227525:0.058526,(G000204315:0.047182,(G000169075:0.034716,((G000169115:0.02587,G000227505:0.040033):0.011152,((G000153445:0.024471,G000511875:0.019133):0.01127,(G001438085:0.072599,(G001438605:0.010651,G001439295:0.025277):0.024481):0.007346):0.010897):0.011247):0.009815):0.004351):0.008745):0.003294,((G000209515:0.039278,G001723645:0.058762):0.017757,((G001292705:0.04493,(G000420285:0.005441,G000305785:0.00589):0.028961):0.007322,((G000300815:0.033561,(G001050375:0.024192,(G000281085:0.013862,G000568405:0.013763):0.003379):0.008589):0.024256,(((G000423345:0.00939,G000463525:0.021165):0.010806,((G001187555:0.028299,(G000832015:0.0188,G000377745:0.009449):0.005495):0.01097,(G000263355:0.015328,(G000019225:0.014108,(G001183545:0.006452,G000953825:0.01045):0.00275):0.006799):0.009377):0.000946):0.004596,(G000964245:0.028571,((G001922955:0.023957,G000966245:0.020735):0.00902,(G000013665:0.016833,(G000372925:0.005231,(G000381665:0.002247,(G000620425:0.004079,(G000426805:0.0007,(G000379165:0.002486,G000023025:0.000363):0.002137):0.001591):0.001982):0.00146):0.021933):0.001616):0.010522):0.003551):0.00737):0.001727):0.006094):0.003511):0.002802):0.003318):0.000731,((G001580025:0.052247,(G000220505:0.025547,G000380565:0.025666):0.014738):0.008534,(G001190015:0.063362,(((G001005215:0.031496,G000374625:0.028943):0.008246,((G000170915:0.038276,(((G000775775:0.063009,G000477435:0.058804):0.011932,((G000735045:0.03491,G001431705:0.047947):0.020619,((G000019745:0.045735,G000016345:0.017902):0.016243,(G001830325:0.022836,G000973625:0.018955):0.011156):0.030229):0.00296):0.005243,((G000158475:0.014864,G000158495:0.009088):0.064631,(G000434855:0.052678,((G000431455:0.057464,(G000205025:0.010488,(G000980495:0.012399,G000434815:0.010255):0.011569):0.007474):0.033281,(G001182045:0.044357,((G000432615:0.019691,G000411515:0.005706):0.024773,(G000297775:0.046318,(G000250875:0.061869,G000437635:0.102065):0.012007):0.007345):0.0159):0.00218):0.005006):0.055034):0.011054):0.005106):0.002579,(((G000373745:0.023962,(G000372065:0.003627,(G000759065:0.00811,G001808335:0.006425):0.002128):0.027734):0.007887,(G000621025:0.038351,(G000506865:0.027017,(G000743945:0.054895,(G000276685:0.012134,G000226625:0.019815):0.065616):0.01198):0.009055):0.011662):0.009119,(G000420525:0.037489,((G000382305:0.037827,G001457815:0.017883):0.006615,((G000600005:0.053555,(G000745895:0.048231,G000226875:0.036072):0.014273):0.00488,((G001027865:0.026868,((G900086555:0.024152,(G000620925:0.017516,G000428785:0.02129):0.01931):0.007777,(G000745955:0.039259,(G000163775:0.040147,(G000160435:0.040938,(G001458475:0.026389,G000190695:0.028489):0.004435):0.012857):0.009086):0.00866):0.006121):0.003146,((G000227765:0.023317,G001308005:0.022528):0.007229,(G001592185:0.032285,((G000186165:0.020982,G001063255:0.016809):0.00629,((G000194925:0.022477,G000818035:0.019439):0.01038,((G000173895:0.034712,G000158615:0.04811):0.009597,(G000196295:0.015962,(G000006845:0.006775,G000008805:0.008609):0.008404):0.012274):0.012227):0.00933):0.004238):0.008576):0.001724):0.012977):0.018163):0.004846):0.005194):0.006883):0.001808):0.003851,(G000420045:0.057449,(((G000382145:0.015103,(G000016885:0.013423,G000685805:0.020285):0.001751):0.010027,(G001606025:0.012927,((G000471625:0.010149,G001435295:0.004015):0.010035,(G001462175:0.031236,G000511655:0.019612):0.003792):0.002315):0.006189):0.009456,(((((G000829675:0.016491,G000368565:0.011286):0.004357,(G000368925:0.018775,G000368825:0.036935):0.003761):0.005325,((G000488275:0.020891,(G000400735:0.018129,G001953195:0.012512):0.004124):0.005941,(G000746645:0.012869,(G001713665:0.004934,G000191145:0.006302):0.006582):0.013681):0.000413):0.001803,(G000619845:0.026311,(((G000368025:0.023608,(G001627135:0.03084,(G001626975:0.11228,G001626995:0.073254):0.019465):0.020105):0.010325,(G000012305:0.026388,(G001553955:0.016453,(G001679275:0.012247,G001188545:0.007868):0.006396):0.006346):0.006859):0.004366,(((G000368905:0.014821,(G000964095:0.010669,(G000369145:0.005449,G001878775:0.008675):0.003368):0.001998):0.002494,((G000368865:0.017036,(G000367925:0.012624,G900116265:0.010103):0.008323):0.005691,(G000219275:0.066272,((G001592855:0.012074,G001758345:0.024858):0.001223,(G001484935:0.003603,G001828765:0.007761):0.005771):0.00656):0.001004):0.001048):0.004817,((G001307195:0.025109,((G000368625:0.007799,G001647675:0.012144):0.011385,(G000816495:0.016931,(G000488255:0.010063,(G000632455:0.013821,G000369105:0.014751):0.006709):0.002709):0.004588):0.001066):0.002386,(G000488195:0.008346,(G001941805:0.010174,(G000369005:0.012145,((G000271425:0.002368,(G000368585:0.0,G001484985:0.0):0.000514):0.004513,(G000475335:0.005584,(G001575095:0.00138,G001584645:0.004384):0.003029):0.002624):0.01175):0.002053):0.002441):0.006625):0.001049):0.002553):0.001877):0.004317):0.003396,(G000488215:0.056638,((G000426885:0.032399,(G000320365:0.02335,G000379845:0.019333):0.022947):0.006278,(G002014855:0.020922,((G001656375:0.005413,(G001656335:0.000546,G001656355:0.002493):0.003655):0.016928,(G001636015:0.028932,((G001679005:0.009618,G001679155:0.009016):0.024368,(((G001656275:0.000489,(G001656115:0.0,G001656385:0.0):0.002626):0.002455,(G001656105:0.002733,(G001656215:0.001267,((G001656095:0.0,G001656255:0.0):0.002169,(G001656285:0.0,G001656455:0.0):0.000966):0.001853):0.001937):0.00142):0.001942,((G000192985:0.0,G000192945:0.0):0.00124,(G000193025:0.002193,(((G001656475:0.002577,(G001064665:-0.0,(G001063475:-0.0,(G000192925:0.0,G001062845:0.0):0.0):0.0):0.000558):0.002056,(G001809255:-0.0,(G000192965:-0.0,(G001632285:-0.0,(G001065675:-0.0,(G001064655:-0.0,(G000740455:0.0,G000193005:0.0):0.0):0.0):0.0):0.0):0.0):0.001064):0.001008,((G000302495:0.000559,(G001656205:0.0,G001656425:0.0):0.002576):0.001949,(((G001656125:0.0,G001656175:0.0):0.002566,(G001656195:0.000794,(G001656415:0.0,G001679075:0.0):0.00234):0.000569):0.001291,((G000193045:-0.0,(G001679345:-0.0,(G001679105:-0.0,(G000766665:0.0,G000092265:0.0):0.0):0.0):0.0):0.002341,(G001997265:-0.0,(G000193085:-0.0,(G000192905:-0.0,(G001062815:0.0,G001065625:0.0):0.0):0.0):0.0):0.000794):0.00105):0.00078):0.001129):0.000239):0.000605):0.003289):0.020488):0.006561):0.003909):0.002741):0.013722):0.027561):0.010113):0.003286):0.012874):0.008604):0.003445):0.002158):0.005552):0.004583):0.000927):0.004722,((G001730015:0.037664,(G000371925:0.032289,(G000380185:0.030203,(G000260135:0.018594,(G000621325:0.007631,G900107695:0.01399):0.01081):0.0061):0.008603):0.009192):0.010758,(((G000174355:0.020698,((G000620105:0.020641,G000422925:0.02214):0.006366,(G000376945:0.032092,((G001619695:0.030447,G001808185:0.025703):0.005708,((G000021025:0.021495,G001418035:0.016038):0.005887,(G001515305:0.012697,((G001037925:0.01223,G000335715:0.019855):0.001476,(G000711885:0.007443,(G000812585:0.012445,(G000007705:0.004948,G001020585:0.008456):0.00358):0.003077):0.002115):0.002977):0.001731):0.001926):0.00307):0.004208):0.003031):0.007278,((G000282775:0.064549,(G001518815:0.011767,G000761155:0.014342):0.003735):0.004603,((G001543265:0.009426,(G000349845:0.012578,(G000397205:0.006466,((G000826105:0.009554,(G000759445:0.009493,G000467065:0.006214):0.000966):0.002371,((G000759535:0.011799,(G001644955:0.005844,(G000026105:0.001534,G000007565:0.003701):0.002009):0.001315):0.004223,((G000237065:0.00514,(G000012245:0.006082,G000007805:0.001792):0.002659):0.00215,((G001605965:0.004253,G001708485:0.00356):0.002373,(G000746525:0.006115,G000829415:0.004357):0.002802):0.000438):0.000615):0.000629):0.001949):0.000815):0.001453):0.001425,(((G001446935:0.009163,G000222125:0.006837):0.007998,(G000689415:0.01084,(G000498575:0.011697,(G000412695:0.008274,(G000364625:0.012263,G001597285:0.01193):0.002296):0.001575):0.002283):0.004095):0.001143,((G000016565:0.01077,(G900111835:0.006712,G000455385:0.003787):0.002281):0.002444,((G000213805:0.011881,G000021045:0.011866):0.004939,((G000590475:0.010082,(G001705225:0.007922,G000756775:0.010745):0.000584):0.003957,((G000425625:0.01116,G000219605:0.01284):0.003696,(G000806415:0.010705,G900103375:0.007961):0.005496):0.002249):0.004634):0.002998):0.002154):0.003005):0.005814):0.004085):0.003625,((G000939975:0.030399,(((G001043175:0.018768,G000169375:0.013062):0.004379,(G000410875:0.016879,((G001858325:0.013372,(G900106945:0.017251,G000830985:0.015094):0.00267):0.002971,(G000934705:0.018919,(G000347775:0.012079,(G000475255:0.018806,(G000166295:0.005156,(G000284615:0.003837,(G000708045:0.008761,G000421165:0.007412):0.001518):0.001515):0.001138):0.002085):0.00325):0.004189):0.003173):0.000942):0.006137,(((G000967895:0.026917,G000153565:0.028028):0.012522,(G000422845:0.033021,(G001010805:0.027355,(G000355675:0.015654,G900156675:0.017773):0.016433):0.006022):0.001298):0.00928,(((G000422425:0.02234,(G001995095:0.012254,G000422865:0.023461):0.007247):0.00705,((G001267175:0.031524,G000421765:0.021108):0.022217,(G001709345:0.028246,((G000686905:0.024153,G000422325:0.020665):0.006462,(G900108915:0.043704,G900119735:0.018443):0.007127):0.015518):0.003817):0.003808):0.004206,((G001922565:0.003971,G001922575:0.004409):0.029715,(G001566885:0.121642,((G000619885:0.025523,(G000428985:0.014017,G000705555:0.013157):0.00425):0.002911,((G900111095:0.017899,G000381785:0.025697):0.008245,((G001305295:0.001035,G900156635:0.001712):0.013721,(G000220545:0.015835,G000153345:0.017132):0.005133):0.003051):0.00315):0.001379):0.003078):0.010538):0.001357):0.006772):0.004452):0.002451,(((G000012985:0.023189,G000376785:0.021197):0.004123,(G000153025:0.025769,((G001418205:0.023603,G900129155:0.016504):0.002211,(G000192865:0.018353,(G000521805:0.020306,(G000508165:0.007728,G000214215:0.011502):0.004419):0.00336):0.007339):0.003015):0.016433):0.002742,((G000419525:0.031742,((G000428585:0.03792,G000940805:0.025572):0.007312,(G001583435:0.031214,(G000722635:0.021257,(G000710775:0.0,G000373945:0.0):0.01578):0.0004):0.013611):0.002921):0.005977,((((G000753865:0.016652,((G000378185:0.032418,G001757105:0.024338):0.002192,((G001626315:0.100865,(G001626115:0.050296,G001626275:0.038347):0.006966):0.012194,(((G001562295:0.0,G001562315:0.0):0.004768,(G001886395:0.002001,G001886435:0.000709):0.003348):0.011359,((G000172635:0.004992,G001924945:0.011137):0.005849,(G000730385:0.007065,(G001562115:0.003078,(G001562155:0.0,G001562125:0.0):0.002402):0.009188):0.00411):0.001124):0.003213):0.003193):0.000874):0.010469,(((G000711985:0.019078,((G001795365:0.083982,G001275035:0.013844):0.003761,(G900108485:0.005746,G001513785:0.01297):0.005169):0.000333):0.008333,(G000315055:0.014943,((G000314975:0.01939,G001565895:0.02115):0.002566,(G000014225:0.008771,(G000314935:0.009881,(G000212335:0.006841,(G000314955:0.00738,(G000315015:0.004343,G000767305:0.006468):0.000728):0.001285):0.00224):0.000987):0.009699):0.005799):0.003617):0.004773,((G000429145:0.037781,((G000155775:0.073424,(G001756615:0.008606,G000252165:0.008015):0.017847):0.011086,(G900129565:0.024044,(G000226565:0.022004,(G000315035:0.005216,G000428905:0.002936):0.012845):0.003892):0.004045):0.004006):0.001508,(G001466725:0.02412,(G900107845:0.016803,((G000987765:0.012872,G000987775:0.008518):0.005512,(G000382165:0.017321,((G000272005:0.004485,G001704375:0.009029):0.007899,(G000296695:0.010901,G000425345:0.013489):0.005404):0.001452):0.002022):0.004519):0.002445):0.003184):0.001708):0.00282):0.005967,((G000314995:0.015589,(G000347635:0.001818,G000315075:0.006161):0.015762):0.011104,((G000820125:0.009167,(G000014805:0.004361,(G000196395:0.007013,((G000388115:0.002745,G000819865:0.002532):0.000289,(G000820205:0.004528,(G001447335:0.003595,G001593245:0.004405):0.003408):0.002334):0.000871):0.001865):0.001843):0.018065,(((G000948975:0.017885,(G001870485:0.022569,G000381965:0.032076):0.008635):0.010315,((G000764205:0.026521,(G900111755:0.032366,(G001652445:0.004058,G001831495:0.004538):0.031203):0.008048):0.010863,(((G000374485:0.035917,G000299915:0.039759):0.006481,((G000012325:0.017686,G000764185:0.022964):0.004899,(G000378625:0.019465,G001444365:0.024013):0.001695):0.0091):0.002202,((G001465295:0.028086,((G000814675:0.009921,G000238395:0.00634):0.006359,(G001596795:0.009279,(G001661495:0.012462,((G001924935:0.00976,G000238275:0.012038):0.007106,(G000967585:0.004552,(G000967625:0.001259,G000336495:0.007051):0.000977):0.015151):0.004551):0.002136):0.00296):0.002697):0.007747,(G001957175:0.031345,((G001269985:0.016735,(G000153245:0.02136,(G000238255:0.020014,G000382005:0.012244):0.005339):0.001975):0.004434,((G001750165:0.005245,G000495575:0.008195):0.005415,((G001444405:0.014108,(G001401795:0.000754,(G001550135:0.002437,(G001306895:0.0,G001469895:0.0):0.000303):0.004688):0.014219):0.001114,(G001482385:0.014554,((G000238375:0.013461,G000333235:0.022058):0.000748,(G001854555:0.0,G001854605:0.0):0.012791):0.002957):0.00236):0.00224):0.006171):0.002072):0.00328):0.002642):0.001213):0.002755):0.004707,((G000148645:0.021394,(G000422645:0.016224,(G000425405:0.014623,G000422665:0.022414):0.002435):0.005065):0.006104,((G000753795:0.022154,(G001957125:0.0151,((G000146165:0.01503,(G002005305:0.010957,(G000091325:0.009321,G000172075:0.012069):0.004901):0.003495):0.003522,(((G000018025:0.016982,G000019525:0.009972):0.003502,(G000614975:0.028686,G000018285:0.017259):0.000456):0.004269,((G000014705:0.017305,(G000518805:0.008972,(G001401775:0.005424,G001675935:0.005387):0.004491):0.008005):0.00051,(G000014885:0.024758,((G000947195:0.010998,G000015245:0.016102):0.006546,((G000013765:0.021573,(G000518705:0.006733,G000016065:0.009616):0.005771):0.003184,(G000712635:0.006891,(G000178875:0.007027,G001620325:0.003842):0.001243):0.007492):0.004369):0.001906):0.003146):0.003816):0.001814):0.002009):0.003326):0.009209,((G000519065:0.192935,(G001874155:0.105266,G000695255:0.088555):0.020166):0.00953,(((G000429485:0.019761,(G001420915:0.011831,G000414175:0.020867):0.012347):0.007981,((G000015285:0.013947,(G000482725:0.022005,(G000381745:0.013426,G000420245:0.019632):0.018303):0.0046):0.008073,((G000425165:0.021001,(G000276805:0.010868,G000953735:0.010754):0.010841):0.005312,(((G001995415:0.007302,G001996105:0.00651):0.003376,((G000565345:0.006371,(G001995405:0.004569,G001996245:0.006542):0.001924):0.002209,((G001996115:0.011526,G001996265:0.005094):0.002534,(G000565325:0.00738,(G000513715:0.004149,G000513735:0.006963):0.000969):0.002964):0.00121):0.002084):0.022253,(G000711805:0.022465,(G000426765:0.034491,(G000176155:0.020935,((G000006745:0.016455,(G000287055:0.012785,(G000217675:0.011686,G001267945:0.015786):0.000993):0.001295):0.002216,(G001685465:0.015866,(G001677275:0.022858,(G000011805:0.011905,(G000196495:0.012082,G000953695:0.007201):0.001768):0.007347):0.00182):0.000805):0.005446):0.004085):0.004087):0.006373):0.001409):0.002176):0.002661):0.003352,((G000331515:0.021522,(G000176795:0.026981,G001077885:0.012701):0.007217):0.003408,((G000940995:0.00997,(G000730475:0.010469,G000755385:0.010584):0.000612):0.003373,(G000763535:0.022316,((G001591125:0.008021,(G001525595:0.003483,G000354175:0.00456):0.007872):0.002827,(((G000196255:0.008118,G001310455:0.007968):0.007318,(G001558255:0.014238,(G000333895:0.006151,(G000286895:0.00702,G000621165:0.003969):0.007428):0.000767):0.007903):0.003691,((G000772105:0.00908,G000801275:0.009637):0.005624,((G000009745:0.015792,((G001012815:0.008109,G000711795:0.010861):0.002164,((G000695055:0.0,G001315205:0.0):0.014157,(G000493225:0.003049,G000196095:0.0024):0.007442):0.003172):0.002854):0.001249,(((G001486525:0.00683,G000091465:0.014792):0.007974,(G000017705:0.011059,G001558415:0.010447):0.003951):0.000521,(G001029455:0.017234,(G001029445:0.014355,(G000740015:0.014184,(G000272145:0.016403,(G001399455:0.005098,(G000467125:0.005612,G000176235:0.013567):0.003051):0.004063):0.001416):0.002064):0.003622):0.002405):0.001937):0.002355):0.001511):0.001767):0.002065):0.002608):0.004043):0.004014):0.003715):0.003927):0.001817):0.000838):0.001912):0.001399):0.002381):0.003667,((((G000153405:0.074471,((G000307305:0.012223,G900087055:0.015099):0.01728,(G000950415:0.023585,(G000950095:0.014209,G000949955:0.010116):0.00605):0.011054):0.004462):0.004022,((G001010285:0.017966,(G000252955:0.00859,(G000027225:0.01382,(G000968195:0.006754,G000968175:0.020568):0.002544):0.006171):0.004681):0.010887,((G001874625:0.012403,(G001676225:0.0035,(G001676155:0.003848,G000286435:0.004327):0.004586):0.005003):0.003819,((G000757905:0.01208,G000429565:0.011109):0.049873,(G001294465:0.017289,(G000069965:0.006992,G001654855:0.017598):0.007125):0.004774):0.004105):0.006205):0.004622):0.002689,(G000023065:0.047691,(G900111395:0.059931,((G001602535:0.13218,(G000518745:0.04823,(G001602605:0.005338,G900111105:0.008826):0.011072):0.002303):0.018319,(((G900002265:0.087725,((G001640365:0.216508,(G900128755:0.049085,(G000021705:0.060744,G000143625:0.033532):0.035429):0.049865):0.015443,((G000015345:0.130685,G000007945:0.124836):0.021832,((G000444685:0.214001,G000444565:0.089332):0.011161,(G000444645:0.173101,(G000444705:0.172248,G000172375:0.136263):0.015364):0.01915):0.046874):0.008403):0.012509):0.016772,((G000725175:0.140747,G000725165:0.237894):0.04222,((G001690195:0.023962,(G001693435:0.010967,(G000599985:0.011371,(G001690445:0.006924,G001693745:0.002085):0.009387):0.002364):0.014905):0.006659,(G000807275:0.028526,(G000471645:0.057919,(G001690425:0.035701,((G001690255:0.007299,G001690495:0.001904):0.011573,((G001690525:0.022334,(G001690435:0.006793,G001690515:0.018129):0.008358):0.003919,(G001690535:0.0118,(G001690385:0.004543,(G001690355:0.003892,G001690585:0.005425):0.001634):0.006591):0.003949):0.004943):0.003913):0.006861):0.002986):0.022235):0.010943):0.023796):0.00679,((((G000701925:0.008531,G900115655:0.012941):0.027176,(G000378405:0.045841,G000222855:0.038496):0.007956):0.015421,((G000188195:0.019645,G000482845:0.025948):0.018658,((G000431835:0.017095,G001940885:0.045996):0.030215,(G900114195:0.010971,(G000702045:0.022814,G900116345:0.011241):0.001337):0.022236):0.011294):0.013377):0.04484,(G000827595:0.032395,(G000772535:0.023473,(((G000772365:0.012418,((G000771955:0.005173,G000772395:0.009797):0.001303,(G000771775:0.004983,G000209675:0.001023):0.004645):0.002442):0.001761,(G000772295:0.007,(G000771805:0.006022,(G001678465:0.003768,(G000771785:0.005772,G000771795:0.006276):0.00222):0.001454):0.004145):0.003162):0.021627,((G000754275:0.027881,((G000221945:0.010114,(G000969305:0.010396,(G000348525:0.005019,G000442905:0.001173):0.004998):0.002163):0.024496,(G001038205:0.02282,((G000376645:0.015809,(G001652405:0.014875,(G000521765:0.000557,G000347595:0.00251):0.003497):0.015654):0.005749,((G000021885:0.006205,G000444545:0.024754):0.011027,(G000444605:0.056321,(G000688835:0.005362,(G001611775:0.001072,(G001938355:0.001056,G002015085:0.002049):0.00202):0.003871):0.005678):0.005545):0.015693):0.001827):0.002955):0.004058):0.005551,((G000017245:0.018748,(G000007745:0.002484,G900110905:0.009674):0.016906):0.015188,(G000262245:0.041866,((G001262035:0.015417,(G001055885:0.014392,(G001679325:0.002379,(G000261285:0.0,G000259485:0.0):0.000708):0.004093):0.016112):0.014719,((G001594265:0.066635,G000019405:0.056064):0.005444,((G000238795:0.019443,G000015885:0.020191):0.003077,(G000379905:0.019912,((G000968335:0.002819,G001007605:0.003696):0.000595,(G000027305:0.000384,G001276545:0.002884):0.004276):0.04089):0.006922):0.009272):0.007551):0.006023):0.002541):0.001171):0.004787):0.001616):0.000848):0.037288):0.002609):0.006358):0.007671):0.00467):0.005924):0.003792,(((G000262305:0.014961,(G000302695:0.012694,(G000621185:0.011037,(G000023605:0.01089,(G001571285:0.00657,G000735365:0.004069):0.005096):0.002205):0.003108):0.002166):0.005256,(((G000757785:0.001952,G000648515:0.00327):0.006152,(G001514455:0.004953,(G000215745:0.007391,(G000240185:0.00484,G001022195:0.003054):0.005657):0.000267):0.00354):0.00035,((G001586165:0.004656,G001816025:0.003239):0.004374,(G000022885:0.016291,((G000427805:0.006853,G000439085:0.009233):0.00707,(G900112475:0.002922,G001026985:0.002454):0.011447):0.002326):0.003381):0.008935):0.001899):0.000742,((G001049335:0.01331,(G900107885:0.030116,(G000463345:0.01131,(G000400505:0.010915,(G000400795:0.003368,G000147055:0.004632):0.002397):0.001981):0.003401):0.002185):0.003346,(G000336255:0.013962,((G000520015:0.012396,G000784965:0.011288):0.001569,(((G000247895:0.00712,G000757825:0.006038):0.003172,((G000705335:0.008366,(G000735455:0.007424,(((G000694955:0.0,G000025565:0.0):0.005177,(G000513215:0.002101,(G000422085:0.003059,G000016325:0.00492):0.000541):0.002732):0.001053,(G000163595:0.006479,(G001297765:0.004252,(G001654915:0.00172,(G000300455:0.003216,G000248015:0.002089):0.000925):0.001041):0.002736):0.000751):0.001713):4.1e-05):0.003524,((G000255535:0.006961,G001572725:0.00887):0.001016,((G001558935:0.00471,G001022135:0.005816):0.003615,(G000164865:0.003808,((G000195995:0.000753,G000026345:0.007204):0.002811,((G000183345:0.001385,G000026325:0.001274):0.000817,((G000012005:0.011694,G000006925:0.004391):0.001637,(G000008865:0.001275,G000299455:0.001391):0.001001):0.001165):0.002798):0.001447):0.001694):0.001716):0.001119):0.000889):0.00148,((G000951135:0.014552,((G002006995:0.01182,G000770305:0.006698):0.001641,((G000757425:0.019031,(G000590885:0.031774,G000404125:0.019439):0.007484):0.002737,(G000196615:0.00976,(((G000465555:0.003794,G000759475:0.006929):0.002969,(G000180175:0.010013,G000025405:0.006073):0.002343):0.002892,((G001709315:0.00597,G000612605:0.007364):0.002593,(G001602545:0.004563,((G001571305:0.002459,G000773975:0.002874):0.002363,(G001422605:0.002991,(G001267535:0.001478,G000091565:0.011999):0.005002):0.00227):0.002388):0.00087):0.002207):0.000373):0.000489):0.001488):0.000403):0.002904,((G000259175:0.0128,(G000168835:0.096157,G000314895:0.037723):0.014976):0.003314,(((G000010085:0.023503,G000517425:0.006388):0.015925,((G000599885:0.011866,(G000759795:0.005222,(G001187865:0.005189,G000735515:0.005506):0.002757):0.001492):0.001329,((G000735345:0.002504,G900130115:0.005496):0.003975,(G000982825:0.003953,G000463155:0.004155):0.009301):0.001643):0.001169):0.000859,(G000964565:0.009519,((G001122605:0.003825,(G000009345:0.003108,G000253175:0.004913):0.001498):0.000804,((G000325085:-2e-06,(G000324685:-2e-06,(G000323285:-2e-06,(G000324985:-2e-06,(G000324905:-2e-06,(G000325265:-2e-06,(G000324005:-2e-06,(G000320465:0.0,G000324145:0.0):2e-06):2e-06):2e-06):2e-06):2e-06):2e-06):2e-06):0.002278,(G000323565:-4e-06,(G000323645:-4e-06,(G000325285:-4e-06,(G000324625:-4e-06,(G000323825:-4e-06,(G000009065:-4e-06,(G000325145:-4e-06,(G000325245:-4e-06,(G000323785:-4e-06,(G000324505:-4e-06,(G000323585:-4e-06,(G000324485:-4e-06,(G000169655:-4e-06,(G000324305:-4e-06,(G000324265:-4e-06,(G000325165:-4e-06,(G000324725:-4e-06,(G000324445:0.0,G000323725:0.0):4e-06):4e-06):4e-06):4e-06):4e-06):4e-06):4e-06):4e-06):4e-06):4e-06):4e-06):4e-06):4e-06):4e-06):4e-06):4e-06):4e-06):0.00041):0.004529):0.003135):0.006572):0.002224):0.002178):0.001585):0.000531):0.000948):0.002395):0.002163):0.00484):0.010056):0.006345):0.004144):0.00381):0.002251):0.002383):0.002168):0.001653):0.000268):0.001559):0.000773):0.005083):0.006368):0.002636):0.001475):0.000603):0.001353):0.009081):0.002181):0.004532):0.006947):0.000856):0.00521):0.004554):0.003921):0.003077):0.003324):0.003188):0.008391):0.001941):0.006454):0.003443):0.001883):0.003207):0.004323):0.003491):0.005411):0.002379):0.002377):0.011481):0.003764):0.009163):0.006693):0.002267):0.009105):0.006224):0.002481):0.008779):0.0210365);
[truncated: 459,383 more chars]
