# Supplementary material for: Phylogenomics of 10,575 genomes reveals evolutionary proximity between domains Bacteria and Archaea
Source: Nat Commun. 2019 Dec 2;10:5477. doi: 10.1038/s41467-019-13443-4 (PMC6889312; doi:10.1038/s41467-019-13443-4)
Supplement: Supplementary file 6 — Source Data [file 41467_2019_13443_MOESM6_ESM.zip › Source Data/File05.nex]

#NEXUS
BEGIN TREES;
  TREE p0000 = ((((G000335475,(G001510335,G001027285)),(G001604625,((G000255295,((G000219105,G000012685),(G001767075,G000331735))),(G000165485,G000737315)))),(((((G001312805,(G001189295,G000601485)),(G001263205,G001931505)),G000687145),(G900112715,(G000737335,G000170895))),(((G001464715,((((G000786105,(G001592745,G001592755)),((G000317895,(G000691605,G000196175)),G000525675)),G001592735),(((G001771815,G001769935),G000348725),G001464795))),((G001770165,((G001770075,G001770175),(G001769835,(G001769915,(G001769475,G001769805))))),(G001798265,(G001798105,((G001797335,G001798085),G001798315))))),((((((((G000969705,(((G000372185,((G001438925,G001437635),(G000378885,(G000372025,G000372265)))),((((G001437665,(G001438315,(G001439025,G001437845))),G001439035),G001437695),(G000485495,((((G001438395,(G001439225,(G001437755,(G001437855,G001437905)))),(G000378865,G000378925)),(G000383815,(G000294575,G000378905))),G000754505)))),(((G000718005,(G900129375,((((G000504245,(G000427905,G000427825)),(G900115565,(((G000519205,G000739085),(G000244955,(G000719975,((G000023865,(G000527075,(G000231055,(G000243395,(G000258175,G000244975))))),(G000383795,G000231035))))),(G000384315,(G000196835,(G000383915,G000717335)))))),(((G001302585,(((G000564855,G900104505),G000374445),G000482865)),(G000568255,G000525635)),((G000974445,(G001701025,G000719115)),((G000716755,(G000023245,(G000716595,G000328705))),G000715895)))),G001921215))),(((((G000763095,(G000384035,G000371785)),(G000062885,(G000194155,G000497205))),(((G000429025,G000620785),G000379465),(G000720955,(G000732925,G000421445)))),((G000092825,G000185725),(((G000524475,G000214175),((G001552615,G001426185),(((G000380645,(G001552855,(((G000308595,G001182745),(((G000308675,G000308495),(G000720425,G000308515)),(G000284035,(((G001613465,G001612765),(G000308755,G000482385)),(((G001310275,G000308695),G000308835),(G000308715,G000250675)))))),((G000308795,(G001886715,(G000308355,G000719275))),((G000308635,(G001865855,G000308655)),((G000308615,(G000308875,G000526215)),((G000523235,(G001613505,G000308855)),G000381925))))))),(G001894865,((G000014565,G000454045),((G000389715,((G001312925,(G000982715,G000511305)),((G000196695,G000738775),G000341795))),(G000760735,G001620305))))),((G001632805,G000069185),(((((G000015005,(G000373905,G001570425)),(G000612825,(G001307545,(G000805385,G000455325)))),((((G000266905,((G000184435,(G001049355,G000015305)),(G000455165,(G001044245,G001044235)))),G001655245),G000015405),((G000328565,G000230895),((G001583415,(G000379865,G000234585)),((G001499855,G001499915),G001005175))))),((G001494595,(G000230935,(G001021385,G000559085))),(((G001426545,G000620625),(G001428895,(G000317305,G000613185))),(((G000214155,G000240505),(G001021505,(G000972925,(G001673105,G000970885)))),(G000759695,((((G001584765,(G000526915,G000689255)),((G000164135,G001021495),(G000007865,(G000277125,G000222105)))),(((G000723425,G000157895),((G001417955,G000613245),G000195835)),(G000340435,(G000195855,G000975265)))),(G001881585,G000257745))))))),G001291445))))),(((G001630765,(G000226215,G000349585)),((G001281505,G001293125),(((((((G001021045,(G000341345,(G000835165,G000819445))),((((G000732945,(G000296405,(G001412105,G000375365))),(G000379705,G001044175)),(G000767055,G000442645)),((((G000411375,G000156595),G001021065),(((G000759055,G000143825),((G000739455,(G001263755,(G000577555,(G000747315,G001639025)))),((G000159635,G000372085),G000312345))),(G000379425,G000373805))),((G001665955,(G000688415,((G000477935,G000477955),G000466825))),(G000420605,((G000980815,(G001586215,((G000022905,(G000833575,G000805675)),(G000159115,G001054195)))),(G001941345,G000550785))))))),G000372385),(G000011305,(G001277995,(G000344785,G000420585)))),(G001021025,((G000428805,G000318135),(G000590555,((G000175375,G001020985),(((G001876115,G001876085,G001875845,G001875905,G001876095,G001876055),(((G001876175,G001876005,G001876035,G001876255,G001875875),G001876195),G001457455)),(G000980835,(G000550805,(G001047215,((G000221625,G000227175,G000144675),(((((G001989595,G001969485,G001942005,G001456175,G001969465,G001447295),(G000265545,G001889145)),((G001653315,G001975165,G001298505),G001719645)),(G001481675,G001433475,G000144935,G000814865,G001682255,G000152065,G001865765,G001017615,G000730445,G001653295,G001026945,G000972805,G002009415,G000730365,G000241855,G001481755,G001481715,G000730405,G000143705,G000255935,G001663495)),(G000258385,((G001866985,G000259155,G001867005,G001867045),(G001922265,G001969175)))))))))))))),((G000023145,((G000626675,(G000213935,(G000418365,G000179395))),(G000183325,((G000177535,(G000525655,G000006605)),(G001054945,G000069945))))),(G000427865,((G000173655,G001274895),(G000758965,(G001552415,G001056295)))))),G000372445))),((((G001598915,G000383535),(G000380485,(G000964005,(((((G000024785,(G000344155,(G000332995,G001698225))),(G001485495,G000247715)),G000241345),((G000248055,G000332975),(G000298195,G000334455))),(G000241305,G000241265))))),((G000344135,(G000333035,G000192435)),(G000333015,G000423025))),(G000092225,G000312385)))))),((G000423625,((G001420995,G001902615),(G000196675,G000717175))),(G000024365,G000426645)))),((G900129455,G000585375),(((G000024025,G000504285),(((G000380165,((((((G001418495,(G000092385,(G000158915,(G000147815,G000938975)))),((G000719265,(G000718635,(G000695235,(G000935125,(G000717345,G001729485))))),((G000718595,G000719335),(G000429085,((G001278075,((G000375725,(G001905365,G000010605)),G000719955)),((((G000716675,G000720475),G001419745),((G000968255,G000009765),(G000204605,(((G000721235,(G001660045,(G000203835,G000158935))),G001013905),(((G000156435,(G001419695,G001418415)),((G000802245,((G000213055,G000718315),G000819545)),((G001513975,(G000158955,G001611795)),((((G001418585,(G000725795,G000349325)),(G001418475,(G000225525,G001509795))),(G000497445,G001511815)),((G000716215,G000721105),(G000444875,G001654495)))))),G001279985))))),((((G000497405,G000718015),G001750785),G001418335),(G000818195,(G000718095,G000497425))))))))),G001011035),(G000240165,((G000424845,(G001493375,(G000719135,G001083795))),G000718985))),(G001625365,G000718025)),G000787835)),(G000372745,(((((G000710465,G000717715),(((G001888885,(G001429805,(G000269985,G000696185))),G000955975),(G000744785,G000744225))),(G000744705,(G000787795,G000744655))),G001418575),(((G000717745,((G001187435,G000342125),(((G001418655,((G001005085,(G001298575,G000376565)),G000725495)),(G000717025,(((G000091305,G000317595),(((G000384175,G001279695),((G000830005,G000253235),((G000331005,G000242715),G001514045))),((G001279725,(G000720455,G001746425)),G000721275))),G001646665))),(G000716805,(((G000163875,G001693675),(G000721265,(G900142575,G000745345))),(G000373565,G000827005)))))),((((G000964305,G900090125),G000424965),((G000381025,(G000721445,(G000424785,G001751375))),(G000424825,G000426325))),G000993785)),(G000744815,G000373665))))),(G000384115,(G000515395,(G001005145,G001270745))))),(G000015025,((((G001570525,((G000511135,G000718475),(G001552515,G000092645))),(((G001696485,(G000721075,(G001653075,G000024865))),(G000379885,(G000725485,G001417755))),(G900100605,G000715975))),((G000024385,((G000718255,((G000374305,G000381885),G000468475)),G000518265)),G000373925)),(((G000716715,((((G000297395,(G000145235,G000876225)),((G000204155,G900109115),(G000016425,G000018265))),((G000494755,((G000379645,(G000389965,G001884705)),((G000284295,G000785985),(G000237145,G000962825)))),G000717135)),(G000428945,G000379685))),G000379825),(G000720965,(G000024545,(G000527155,(G000719515,(G000427885,G000482705))))))))))))),(((G000014185,(G000661895,G001029505)),G000024805),((G000183745,(G000195335,(G000771745,(G000309885,(((G001399775,(G000091545,G000421625)),G001880325),(G000376265,(G000745065,(G000744885,(G000187005,G000423905))))))))),(((G000092125,(G000373205,G000430045)),(G000423425,(G000376665,G000620065))),(G000092425,((G000190555,((G001644565,(G000381345,(G000599865,(G000482805,(G000196275,G000745175))))),((G000800395,(G000701405,G000701425)),((G000008565,G000478785),((G000252445,(G001413985,(G001507665,G001007995))),(G000430865,G000020685)))))),((G000317835,G000519345),G000745915))))))),(G000242615,G000428885)),(((G000484535,G000011385),(G000332275,(G000013225,G000013205))),(((G001873375,(G000332215,G001402795)),(G000317065,(G000332175,G000317085))),(((((G000012525,G000010065,G000817325),((G000586015,(G001007625,((G002018015,(G002018045,G001007635)),(G900047545,G001007665)))),(((G001631965,(((G001632025,G001632145),(G001632075,(G000011485,(G001632125,G001632005)))),(G000015705,G001631985))),((G000153065,(((G000012505,G000153805),(G000230675,(G001040845,G000014585))),((G001632165,(G001631935,G001632105)),(G000063505,(((G000153285,((G000153825,G000737595),(G000737535,G000515235))),G000737575),G000195975))))),((G002006815,((G000155635,(G000153045,G000316515)),((G000179255,G000179235),G001039265))),G000063525))),((G000760235,(G000757865,(G000015685,G000012465))),(((G000291825,G000218745),((G000158595,((G000015965,(((G000635595,G000634435),((G000634615,(G000635875,((G000634595,G000634855),G000634635))),G000015645)),(G000635715,G000759955))),(((G000635535,G001180325),G000012645),(G000759855,(G000759865,G000759935))))),(G000011465,G000015665))),(G000760175,(G000760215,(G000760255,G000760355,G000760155,G000007925,G000760275,G000760375)))))))),((G000316685,(G000505665,G000011345)),(G000332315,(((((G001870905,(G001314905,G001657325)),(((((((((G000332155,G000180455),G001698425),((G000987385,G000014265),((G900010725,(G000710505,(G001873365,G900009135))),(((G000175415,G001611905,G000210375),((G000173555,G000974245,G000307915),(G000973065,G000176895))),G000478195)))),(G001904725,(G000214075,G000317475))),((G000317145,G000317495),G000332335)),(G001276715,G000317105)),((((G000316665,((G000317435,G000331305),((G000613065,(G000350105,G000350125)),G000734895))),((G000346485,G000760695),(((G000828085,(G000817735,G000828075)),G000315565),(((((G000447295,G001275395),(G000317245,(G000315585,G000934435))),(G000317205,(G000317225,(G001548455,G001904645)))),G000517105),((G000317265,G000317285),G000332255))))),(((G000316645,((G000316625,G001298445),(G001548375,((G000204075,G001672205),G000009705)))),((((G000426925,(G000521175,G000312705)),(((G001586755,(G000175855,G001858125)),(G001432185,((G000175835,G001676585),G001858115))),(G000196515,G001586785))),(G001858025,G000332135)),G000317535)),(((G000332295,G000316575),(G000300115,G000340565)),(G001904715,G000020025)))),((G000332075,G000952155),G000317125))),(G001904655,G000317555)),(((((G000312185,(((((G000307995,((G000312245,G001885655),((G001706385,G000312205),(G000332585,(G000599945,G000330925))))),G001725075),(G001264245,G000787675)),(G000010625,G000312165)),(G001578075,(((G000312265,(G000981785,G001704955)),G000312285),(G000297435,G000312725))))),((G000009725,G000340785,G000270265,G000284455,G000284135,G000284215,G001318385),G000478825)),(G000317575,(G000332195,(G000332055,G000756305)))),((((G000473895,(G000317635,G000317615)),(G001890765,G000314005)),((((G001747005,G000317655),(G000317675,(G001548115,G000332235))),((G001904615,G000316605),(G000485815,(G001693255,(((G000715475,G001693275),(G001521855,G000019485)),G001693295))))),(G000332035,((G000252425,G000252465),G000252485)))),(((G001904635,G000317025),(G000147335,G000021825)),(G000380225,((((G000017845,G000231425),(G000169335,(((G001039635,G000167195),(G000235665,G001039615,G001050835)),G001039555))),(G000737945,G000025125)),(G000021805,G000829235)))))),(((G001746915,G001890975),G000733415),(G000155555,(G000317515,(G001854205,(G001767235,G001942495)))))))),(((G001650195,G001895925),(G000353285,(G001485215,G001548435))),((G001939115,G000022045),(G000309945,G000775285)))),(G000317045,((G000332095,(G000309385,G000763385)),((G000316115,G000482245),(G001314865,G000155595))))),(G000238775,G000018105))))),(G001698445,G001913845)),G001870225)))),((((G000014005,G001917495),(G000381585,(G000620725,((G000688455,G000022565),(G001006305,(((G000179915,(G900105625,(G000800015,G900102185))),(G000178955,G000178975)),(G000381605,(G000745965,(G000688615,G000421065))))))))),(((G001919445,G001918395),(G001914735,(G001919715,((G001917455,G001914785),(G001914775,G001917435))))),(G000702445,(G000381625,G000014905)))),(G000226295,((G001918905,G000820845),(G001567505,(G001464665,G001464455)))))),((G001918335,G001920795),(G001780385,(G001775695,((G000405625,G000493965),(G001773915,G001773925)))))),(((G001829455,(((G000469585,G000177635),(G001769855,((G001770085,G001770035,G001771845,G001770125),(G000210915,(((G001770105,G001771825,G001770015),G001769975),((G000443995,((G000447775,G001874305),G000447795)),G000447755)))))),(G000487995,((G000025725,(G001603805,G000421105)),(G000183405,(G000010985,G000218625)))))),(((((((G001918165,((((G001803765,G001805085),(G001803845,G001803705)),((G000196815,(G001643555,(G001273775,G001464735))),(G001914375,G000091165))),((G001806225,G001798625,G001797665,G001798155,G001797585,G001798485),G001797595))),(G001797495,((G001797505,G001797465),(G001798015,(G001795535,(G001595385,G001798425,G001795545)))))),(((((G000817955,(G000007985,G000012925)),(G000020725,(G000022265,G000016745))),(G000813145,(G000020385,(G001802615,(G000015045,G001802645))))),((G001278055,(G000472285,((G000820505,G000827125),(G000384395,(G900142125,(G900107645,G000711225)))))),((G000167355,G001751155),(G000012885,G001751225)))),(G001798535,(G001798235,G001798715)))),(((G001873905,(G001798855,(G001797935,G001797745))),((G001577525,G001304365),(G000195295,(G001304105,(G001797735,G001798005))))),((((G001874005,(G000179315,G000422285)),((G001750905,(G001751075,G001751085)),((((G001854245,((G001797695,(G001871035,(G001751005,G001751165))),((G001443525,G000429925),G000472805))),(G001311845,G000961655)),((G000426225,((G000020365,(G000421285,(((G900105645,G000307105),(G001799395,G001799425)),(G000420085,(G000373985,(G000745975,G000233695)))))),G900101345)),G000018405)),(G001292585,(G000021905,G000429905))))),(G001184205,(G000143965,G000931935))),(((G002011845,G000526155),((G001798805,(G000284315,(G000755505,((G001186405,G000262365),((G002002505,G000299235),(G000695975,G001280545,G002002665)))))),(G001577715,G001443455))),(((((G000341395,((G900104445,(G000025945,G900143695)),(G900130015,(G001751145,G001750995)))),((G000621145,G000186885),(G000429945,G000429965))),(G000092205,(G001914235,(G001799285,G001873115)))),(((((G000024325,G000620765),(G001748225,((G900104045,(G000445205,G001507915)),(G000174435,(G000934755,G000686525))))),((((G000023225,G000428825),(G000212675,(G000711295,(G000422205,G000422245)))),(G000468495,(G000519125,((((G000482745,G000012665),(G001672295,(G900129975,((G000384815,G900142115),G000422525)))),((G000021385,(G000430005,G900143255)),((G900116045,(G001553605,(G000420465,(G000022125,G900119095)))),(G000195755,((G001975945,(G000331715,G000055945)),G000701705))))),(G000422565,((G000429985,(G000711735,(G000023445,(G000425265,G000331025)))),(G000420485,(G000176915,((G001311825,G000375485),(G000341895,G000189295)))))))))),(G000429305,(G000429325,(((G000702665,G000179555),G000245055),(G000010665,G000526455)))))),(G000934745,(G000519265,G000717475))),G001311565)),(G900114975,(G900129305,G000014965))))))),(G000266945,(G000485155,(((G001797845,G001798915),(G000747625,(G001412345,G001683985))),(G000013405,((G001873745,(G001797945,(G001830835,G001829835))),G001873675)))))),((G001784175,(G001687335,((G001652585,(G000421585,G000217795)),(G001548275,(G000215975,((G000423845,(G000421605,(G000746435,G000734015))),G000746255)))))),(G001775245,G001443445))),((((G000341545,(G001803615,(G001044495,(G000375765,G000372225)))),((G001803565,((G001804945,(G001803535,G001803525,G001804915,G001804975,G001804905)),(G001804965,G001805005))),((G001790785,G001790675,G001790865,G001790855),(G001790645,G001790715)))),((G001805165,(G001805205,(G001803925,G001805025))),((((G001803605,G001803635),(G000020985,G000423865)),((G002011815,((G001803785,(G001303745,(G001805125,(G001805135,(G001830135,G001873265))))),((G001805185,(G001805295,(G001803955,(G001803715,G001803945,G001805105)))),G001871685))),(G002011745,(G002010755,G002011795)))),(G002011735,(G002011715,G002010775))))),((G001547735,G000404445),G000512235)))),(((((((G000210715,((G001896635,G000025885),G000526395)),(G000172975,(G000177335,(G000161995,G000237805)))),(((G000526375,G001603205),((G000712295,(G001701045,(G000238615,G000585335))),(G000165795,(G000024905,G000237825)))),((G001508935,((G000160455,G900107215),(G000266925,G900129645))),((G001508975,G001509095),(G001509155,(G001508955,G000233775)))))),(G001508835,G001443005)),((((G001767735,((((((G001777015,G001776855),(G001816835,G001816815)),((G001777065,G001779835,G001777435,G001776815),((((G001776755,G001776975,G001777345),(G001777495,(G000996555,G000994545,G000997385,G000994095))),((G001777055,((G001777455,G001777375,G001776945,G001776735),G000995285)),(G001776635,G001777335))),((G000992925,G000992645),((G001816455,G001816425),G001816555))))),((G001774945,((G001776535,G001776425),(G001774705,(G001775155,(G000994395,G000994225))))),((((G001776505,G001775085),(G001776335,G001776475)),(G000995995,G001774995)),(G000404925,(G001774895,G001774865))))),(((G001801315,(G001465875,G000162755)),((((((G000063445,(G000251105,G000011005)),(((G001825555,(G001818755,G001818315,G001818335,G001818735)),(G001872305,(G001871365,G001872425))),(G001781965,G001449115))),((((G000170755,(G001412365,G001303225)),(G001000025,(G000992775,(G000998465,(G001790905,(G000992725,G001790765)))))),(((((G000405145,(G000380785,G000402275,G000493945)),(((G001920875,((G000455525,(G000817115,G000817085)),((G000719025,((G001437825,(G001439005,G001438985)),(G001510385,(G000348785,G000350145)))),((((G001606005,(G000285835,G000426445)),(G000455245,(((G001968835,G000950575),((G000802235,(G000224415,(G001657475,G000420805))),(((G001263615,(G000785535,G000348945)),G001428435),G000328305))),(G000011025,(G001580365,(G001275345,G000800955)))))),(((((G000007485,(G000425685,G000381765)),(((G001423695,G000421825),G000419445),(((G001465855,(G001423045,G001423885)),(G000754435,(((G000763375,(((G000455825,G000633215),(G000956475,(G000956415,G001262495))),(G000956505,G000956525))),(G001427525,((G000582705,G000304335),(G000333395,(G000956535,(((G000422405,(G001592125,G001552475)),(G001887285,(G000802305,G001652465))),G000799385)))))),(G001426925,G000422385)))),((G000834055,(G000980875,((G000349545,G001273835),(G000633415,(G000231305,G001477055))))),(((G000247645,(G001438965,G000754445)),((G001422205,(G001424385,(G001475745,G000349565))),(G001422145,G001423105))),(G000333435,(G001542775,((G000421565,G000421545),(G001428255,G001421565))))))))),G000423505),((G000576425,(G000225825,G000023405)),(G900070355,(G001403775,G001678905)))),(((((((((G000376885,G000420505),(G001042675,(G001042695,G000269605))),(((G000741705,G000738005),(G001263395,(G000304215,G000737865))),((G000741215,((((((G001042635,(G000165905,((G000007525,G001025175),(G000741715,G000741695)))),G000741165),((G000741175,(G000741785,G001417815)),(G001025155,(G001042595,G000010425)))),(G000741205,(G000741255,((G000741135,G000022965),(G000741575,G000800475))))),(G000741765,G000347695)),((G000741645,(G000741775,G000741285)),(G000737845,G000741525)))),(G000414525,((G000025205,(G000414445,G000414465)),G000159155))))),G000485475),(((G000176775,(G000160615,G000146895)),(G000185425,(G000185445,(G000146285,G000196535)))),(((((G000159035,(G000220835,G000429225)),(G000429265,(G000269805,G000711965))),(G000428685,(G001553935,G000466245))),(((G001070095,G001070855),(G000308055,G000318335)),(G000429105,(G001746855,G000364865)))),(((((G000466165,G000162895),G001375495),((G000411135,(G000429205,G000724605)),(G000420445,(G000315465,(G900102025,(G001685165,G001183565,G001685155)))))),((G900105865,G000092365),G000758825)),(((G900120415,(G000508625,(G900106855,(G001553285,G000420065)))),(G001807285,G001546135,G001812345,G000420405,G001812065)),((G001856685,G001936115),(G000159015,(G000411155,(G900119695,(G000758775,(G001812395,G001813085))))))))))),(G000023105,(((G001429255,(G000312005,G000708885)),(G000767175,G000767135)),(G000307245,G001592145)))),((G000429885,(G001515525,(G000298175,(G000826525,G000247995)))),((G001046855,(G001552435,G000576595)),(((G000023925,(G000426385,(G000224715,G000421185))),(G000297495,(G000768685,G001427985))),((G001247745,G001594145),(G001758225,(G000576575,(G001956915,(G000720035,G001428505))))))))),G000975095),G900105765))),((G000017305,(((G000166135,G000235425),((G000058485,G000013345),(G000373365,(G000374165,G001854655)))),((G000701365,(G000306785,G001424485)),G000025345))),(((G900101335,((((G000145515,(G000425285,G000423445)),((G000826085,(G000423085,(G000413315,G900092135))),(G000277715,(G000826065,G000619965)))),(G000372465,(G000421525,((G001424755,G000720335),((G001427925,G001429555),(((G001428565,G001428765),((G000422805,G000364605),(G000620705,G001423135))),G000426525)))))),(G001423365,(G001428805,G001426485)))),(G000715825,G000379625)),(G000428345,((G000012405,(((G000341125,(G000341085,G000341025)),G000515115),(G000341165,G000981225))),(G001311945,G000425065))))))))),((G001443565,G000949295),(G900128965,(G000023265,(G000949255,G000745905))))),(G001777945,((G001871115,(G000434135,G001917135)),(G000739515,(G000737325,(G001931535,G000067165))))))),((G000744995,(G000382325,(G000152745,G000420265))),((((G000746585,((G001768805,(G001768925,G001767865,G001767955,G001768015)),(G000219355,(G000815465,G000730245)))),(G000970895,G001897445)),((G000309075,(G000964595,(G000063545,(G001654775,((((G001654785,G000964585),(G000964605,G001654795)),G000010205),G000964615))))),((G000689375,G000304455),((G000965005,(G000018245,G000012385)),(((G000018205,G000284155),(G000012145,G000828125)),((G000014345,G000283915),(G000255355,((G000008045,G000195735),((G000696365,G000751075),(G000964995,((G000007025,G000283595),(G000283855,G000284075)))))))))))),(((G001752665,(G000306885,(G000829315,(G000008385,((G000073005,(G000331595,(G000376585,G001637495))),(G000008025,G000689175)))))),((G000964795,(G000026005,((G000825765,G000012565),(G000013145,(G000508225,G000632845))))),((G000024505,((G000495535,G000495495),((G000172495,G000215505,G000215485,G000020305),(G000172515,G000011945,G000215605,G000215525,G000172475,G000215565)))),((G000689615,(G000478445,G000964915)),((G000689655,((G000968455,G000965125,G000968465),G000013125)),(G000964745,(G000689635,(G900000025,G000964785)))))))),(G000512675,(G000632985,(G001593535,(G000022525,G000013165)))))))),(((G000513475,G000996695),((((G001000065,G000996275),G001772305),((G001468845,(G001468885,G001468865)),((G000989525,G000989195),(G001771315,G000385635)))),(G000991385,G000991575,G000991965))),(((G000989975,G000989255),G001468925),(G000989955,(G000992305,G001468855))))),((G001795115,(G001795165,(G001795285,G001795125))),(G001875255,(G001919845,G001915055))))),(((((G000403645,G000415945),(G900103505,((G000337895,G000336655),(((G000217715,(G000455365,G000455345)),((((((G000383975,((G001564285,(G000517625,G000691505)),(G000337735,G000337715))),(G000337475,(G000230735,(G000337195,G000731985)))),(G000337215,G000025325)),(G000328685,(G000337675,G000337695))),G000784335),(G000337555,(G000337515,(G000025625,G000337575))))),G000230715)))),(((G000023945,G000470655),(G900100385,(((G000337755,G000337275),(G000337775,G000223905)),(G000023965,G000337455)))),(((G000496235,G000416045),G000496195),(((((G000283335,G001469955),G000427685),((G000025685,((G000337815,G000306765),(G001469865,G000336755))),(G900100875,((G000739575,(((G000415985,G000415965),(G000009185,G000237865)),G000416005)),(G000172995,G000337095))))),((G001564175,(((G000496175,G001564205),((G000746205,((G000022205,((G000337375,G000337355),(G000739595,(G000337415,(G000337035,G000336875))))),G000336995)),(G000495475,G900129775))),(G000447865,G001462205))),((G000416025,G000496215),(G001563795,G900109065)))),(G000224475,(G000739555,G001282785)))))),(((G000965745,G000447225),((G000008265,(G000152265,(G001316225,(G001402935,(G000949015,G001402945,G001399695))))),(G000496135,(G900090055,G001856845)))),(G000195915,G000011185))),((G000830295,((G001784975,((G001784885,G001784875),G001784775)),((G001000395,G001784955,G001785005,G000995965,G001001525,G001784895),(G000999765,G001784795)))),(G000830275,G000402355))))),(G001723845,(G001723835,G001723855))),((((((G001593925,G001593935),(G000991295,(G001871415,G002011125))),((G001563325,(G001563335,G001940705)),G001940755)),G001940665),((((G002011035,G002009985),((((G001516585,((G001516725,G001663375),G000018305)),(((G000960885,(G000253055,(G000193375,(G001516665,G001516655)))),((G001189275,(G000015205,G000019805)),(((G000016385,G000247545),G000015805),(G000007225,G000234805)))),(G001748385,(((G001316025,(((G001316125,(G001316145,G000148385)),(G001316285,(G001316005,G001316265))),G001315985)),(G001316245,G000190315)),(G001516745,(G001515905,G001516705)))))),((G000145985,G000258425),((((G000011125,(G001316065,G000591035)),(G000317795,(G000144915,(G000495695,(G000495715,(G000495675,G000495735)))))),(G000223395,(G000015145,(G001412615,G001462395)))),((G000092465,G000015945),(G000264495,(G000092185,((G000186365,G001006085),(G000231015,(G000513855,G000020905))))))))),G001593865)),G002011075),(G000019605,(((G000405685,G000270325),(G001768965,(G001830115,((G000200715,((G001920395,(G001917505,(G001918475,G001917995))),((G000955905,(G000685395,G000723185)),((G001443365,((G001510295,(G000812185,((G001627095,(G001627075,G001627235)),G001627015))),(G000484935,(G000399765,G000402075)))),(((G000018465,((G000328945,G000299365),G000875775)),((G000722915,G000746765),(G000746745,G000724145))),((G000220175,(G000204585,G000241145)),(G000242875,(((G001674955,G000956175),(G001510275,(G000299395,((G001438895,G001437625),(G001510225,G001541925))))),G000484975)))))))),((G001870125,G000802205),((G000730285,G000698785),(G000303155,(G001918455,G001917965)))))))),((G001481685,G000017945),((G001800755,(G001800825,G001800745)),(G000246735,(G001628435,(G001875345,(G001629205,((G001628475,G001629165),((G001628455,(G001629185,(G001629235,G001629245))),(G001629155,(G001629255,G001629295)))))))))))))),(G001856825,(((G001595875,G001595945),(G001595885,(G001800815,((G000404225,(G000308215,(G001512965,G001421185))),(((G001563305,(((G001560915,G001481295),(G000437835,G000300255)),G000350305)),G000800805),G001421175))))),(G002011395,(G000327505,G000025665)))))),(((((((((G000091665,G000024625),(G000739065,G000025525)),G000023985),(G000092305,(G000363885,G000371805))),((G000243455,G000214415),(((G000376965,G002009965),(G000006175,(G000017165,(G000220645,(G000017225,G000018485))))),(G000017185,G000179575)))),(((G001507955,(G900095815,(G000145295,(G000828575,G000008645)))),(((G000513315,(G000024185,(((G001548675,G001477655),(((G000190155,G000190135,G000190095),(G000824705,(G000437055,G000016525))),G001639275)),(G000404165,G000621965)))),(G000012545,G001729395)),((G001729285,G000745485),((G000302455,(G000309865,(G000499765,((G000762265,G000953115,G001316325,G001458655),G001509005)))),(G000214725,(G000191585,G000744455)))))),G000166095)),(G000007185,(((G002010305,((G000025285,(G002010285,(G002010295,(G000008665,(G000734035,(G001508745,G001508815)))))),(((G000025505,(G001006045,G000789255)),G002010215),((G002010045,(G002011215,(G002011235,(G000385565,(G002011315,(G002010125,G002010195,G002010155)))))),G000194625)))),(((G001508455,(G001940805,(G000430905,(G001602685,G000015765)))),(((G001602695,G000013445),(((G000021965,G000235685),(G000017625,G000327485)),(G001412355,((G000275865,G001571385),(((G001315965,(G001017125,(G000691865,G000015825))),((G001509255,G001508665),(G001896715,((G001512375,G900025055),(G900079125,G000304355))))),(G001512385,G001571405)))))),(((G000243255,G000711215),(G000147875,G000784355)),G001315945))),((G002011155,G002011165),(((G001317315,G000685155),((((G001509375,G001508615),(G000235565,G001602645)),(G000014945,(G001603225,G000204415))),(((((G001896725,G000328665),((G900114835,(G900100715,G000504205)),(G001577565,G000306725))),((G000013725,(G000970325,(G000765475,G900111645))),(G000025865,((G900106905,G001889405),(G001888095,(G001726015,(G001683555,G001577555))))))),(G000970045,((G001714685,(((G000969885,G000969925,G001402855,G001512365),G001304615),((((G001316305,(G000970065,G001729375,G001027005,G000970025)),(G000969985,G000195895)),(G000969945,G000969905)),G000970305))),((G000970285,(G000970185,((G000979755,(G000341715,((G000970245,G000979125,G000978955,G000979575,G000970165,G000979515,G000978935,G000979675,G000979555,G000979015,G000979745,G000979825,G000979185,G000979095,G000979995,G000978945,G000979815),((G000979105,G000979845,G000979855),G000979895)))),G000970205))),((G000007345,(G000970145,(G000970125,G000970085))),(G000979455,((G000970005,G000969965),G000970265))))))),(G000196655,G000217995)))),((G001766825,G001766815),((G001508185,G000711905,G001507975),G002010075)))))),(G001914405,((((G001564135,G000416085),(G900110215,G000755225)),((G000026045,G000591055),(G000196895,((G000336915,(G000336935,G000334895)),((G000755245,(G000336715,G000336695)),G000336675))))),(((G001305655,G001767315),(G000474235,(G001488575,(G000230955,G000069025)))),(G000710615,G000376445))))))),((((G001775955,(G001920575,((G001919175,G001918745),G001918765))),((G000494205,G000380705,G000398765,G000405885,G000402095),(G000993805,(G000015225,(G000446015,G000813245))))),((G001774245,G001776015),(G001273385,(G001399795,G001399805)))),(G001515215,G001515205))),((((G002009975,(G000725425,(((G001507935,G000430485),(G001484685,G000246985)),(G001317345,(G000022545,G001508175))))),((G000517445,(G000151105,G001433455)),((((G000258515,(((G000265525,((G000022365,(G000151205,G000585495)),(G000009965,G001592435))),G000966265),(((G900109425,G001418715),(G000221185,G001484195)),(G000816105,G000769655)))),G000018365),G001647085),((((G000007305,G000275605),((G001577775,G900012635),(G000195935,(G000211475,G000011105)))),G000263735),G000215995)))),(((G001587715,((G001587595,G001587635,G001587605),(G001587575,G001587655,G001587695))),G001587675),G001742785)),((((G001717015,(G001717025,(G001717005,G001717035))),((G001316045,G001316085),((G001719125,((G000968435,G900079115,G000007005,G000175555,G000968355,G000968395,G000024745),((G000022425,G000022445,G000245235,G000245095,G000245195,G000245115,G000245155,G000245215,G000245275,G000245135,G000245255,G000022405,G000245175),(((G000022385,G000022465),(((G000189575,G000364745),G000189555),G000024305)),G000022485)))),((G000389735,(G000011205,(G001560275,G001481595,G001560795,G001481635,G001559965,G001560085,G001560245,G001560645,G001560035,G000338775,G001560205,G001559975,G001560135,G001560605,G001559985,G001560565,G001560595,G001560215,G001560115,G001560285,G001560375,G001560755,G001560045,G001559955,G001560065,G001560685,G001560125,G001560765,G000340315,G001560715,G001560165,G001560485,G001560525,G001560355,G001560515,G001560305,G001560815,G001560725,G001560835,G001560195,G001560405,G001560675,G001560555,G000012285,G001560455,G001560465,G001560435,G001560635,G001560315))),((G000243315,(G000204925,(G001315825,(G000747605,G001266735,G001266675,G001266655,G001266715,G001266695,G000016605)))),((G000632495,G000213215),(G000961135,G000565255))))))),(G001871535,G001871475)),G001873845))))),(G001750925,G000399825))),G000212395)),((G000378005,(G001896705,G000020945)),(G000980755,((G000403075,G000404665),(G000494225,G000404685,G000402115))))),((((G000020785,(G000008625,(((G000512735,G000702425),(G000164905,G000010785)),G000025605))),((G000173615,(G000619805,G000021545)),(G000021565,G000703085))),(((G000421485,G001968985),(G000185805,G000191045)),G000384495)),(((G000010325,((((G900115615,G000276965),(((G000296775,(G000830175,(G000935065,((G000092245,G001655195),((G000014025,G000284235),(G000585195,(G000585155,G000522465))))))),((G000747095,(G000183725,((G001830665,(G001829605,G001830685,G000310245)),((G001829555,G001830725),G001830745)))),((G001829625,((G000445475,G000242915),((G001871315,G001873135),G000147355))),((G000012965,(G001830805,G001829785,G001829695)),(((G001830775,G001829675,G001829655),G001829705),(G001829715,G001829775)))))),(G000186245,(G000987835,G000010345)))),((G000597725,((G000789415,(G001548055,G001602955)),(G000024885,((G000568815,G000743525),(G000813345,G000265295))))),(((G000019205,(G000816185,G000816345)),((G000509875,((G001483845,(G002019865,G001497255)),(G000314405,G000583775))),(G000621005,G000620965))),((G000017465,G001298465),((G001190745,(G000736415,(G000495505,G001643955))),(G000705255,(G000017585,(G000597805,G001190755)))))))),(G000830255,((G000196135,((G000687535,G000158455),(G000765745,(G000162575,G000155495)))),((G000762875,G000686565),((G000765665,(G000763135,(G000349975,(G000007905,(G001460635,G000762845))))),((G000091985,(G000509365,(G000507865,G000507845))),(G000518225,(((G000259255,G000259275),(G000009305,(G000740095,(G000008525,(G000274045,(G000274085,G000274945)))))),((G000200595,(G001283065,G001282945)),(G000187625,G000237285))))))))))),(G000021725,(G000170735,G000523275))),(G000517565,(G000744435,(G000420385,(G000194135,G000526195))))))),(G001828445,(G000745455,((G001509135,(G000147715,(G000023325,G001027025))),(((G001021165,G000255135),(G900102615,((G001513315,G000953715),(G001508055,G000018605)))),(((G000016905,G000021285),(G000017545,(G000235405,G000767275))),(((G000018945,G000750655,G000832145),(G000784835,(G000008545,G000230655,G000016785,G000978555,G000390265,G000025105))),((G000828655,(G000816145,G001508795)),(G000217815,(G000828675,(G001508115,G000017865)))))))))))),(((G001774505,G001304335),((((((((G001577135,(G000404745,G000397885)),(G000146065,((G001577125,G001412425),G001577185))),(G001791795,(((G000165505,((G000622245,(((G000158315,G000158195),((G000262225,G000622045),(G000242215,((G900104395,G000691645),((G000691685,G000691725),(G000691665,G000691745)))))),(G000381725,(G000158275,(G001854465,(G000007325,G000158215)))))),G000479045)),G000426625),((G001559795,(G000024565,((G001902575,G001902585),G001612575))),((G001517865,(G001517915,G000973085)),(G000024405,((G001274535,(G000373345,(G000023905,G000373045))),(G000176335,G000516535)))))))),((G001303705,G001304185),(G001303785,((G000980765,(G000980745,G000980735)),(G002011615,(G002011675,G002010655)))))),((G001780165,(G001789275,G001872985)),(((G001800325,G001871125),((G001442855,(G001536065,((((G001536205,G001536045),(G001536025,G001536145,G001536185,G001442925,G001485625,G001536125)),(G001458575,((G001458535,(G001536005,G001535965)),(G001536085,G001442935)))),(G001442845,G001485645)))),(G001919105,G001804555))),((G001771235,G001304495),((G001567545,((G000020525,((G000006985,G000020505),(((G000020465,G000015125),(((G000012485,G000016085),(G000020645,(G001975465,G000168715))),G000012585)),(G000020625,G000020545)))),(G001302225,(G001804565,(G001567175,G001899175))))),(((((G000155695,(G001604585,(G001439535,G000025905))),(((G000972765,(G000171235,G000242935)),(G000019965,(G001580015,G001746835))),(((G001831055,G000383755),G001872735),G000438015))),((((G001318295,(((G900097105,G001683795),((G001647615,G001578645,G001580195),(G000437075,((G000436395,G001940945),((G001917295,G000980515),(G000020225,G000723745)))))),(G000428305,(G000739615,((G000264625,G000285795),(G900141815,G000378105)))))),(G001914855,((G000526255,G000379365),(G000019665,(G000817245,G000953475))))),(G001613545,G001438005)),((G000172155,G000173075),((G000383715,G000385295),(G000172555,G001604605))))),(G001603055,(G001803205,(G001803225,G001804785)))),(((((G000375425,(G000375465,G001650905)),(G001314545,(G900129315,(G001564065,G001715195)))),((((((G001437985,G001437955),((G001899145,((G001800985,G001802265,G001801015),G000194605)),(G900116425,(G000621625,G001661595)))),((((G000709555,(((G000334405,G000093165),(G000236405,G000233435)),(G000022605,(G000348805,(G000262715,G000471965))))),(G001439205,(((((((G001438125,(G000746845,(G900102055,(G000429125,G000265385)))),(((G000023465,(G001431365,(G001889005,(G000423045,(G000060345,G900105035))))),((G900102915,(G000423585,G000424665)),(G000258765,(G000243235,G000744275)))),(G000196315,(G900141785,(G000520995,(G000430645,(G000430665,G000520955))))))),(G900116115,(G000220525,G900130035))),((((G900116365,G000511935),((G900116665,(G900119185,(G001005315,(G001005305,G000154725)))),(G000260115,G000300875))),((((((G900114085,(G000246945,(((G000243275,G000297875),G001549985),((G000413415,(G001485415,G001481655,G000242075,G000807225,G001865835,G000297855)),((((G000833025,G900111065),G000242095),G000633375),(G000242135,G900142635)))))),((G900115875,G001278115),((G001874325,((G000769935,G000422725),(G000378485,G000769825))),G000769915))),(((G000430025,(G000498475,G000498495)),(G000240075,G000455605)),((G000422685,G000967805),((G000064305,(((G000419685,G000422705),(G900100375,(G001423985,G001899155))),((G000253275,(G000737695,(G000744835,((G000252125,G000425505),G000264055)))),((G001761465,(G900100165,(G000695795,(G001705175,G000016645)))),G000611675)))),(G000686885,G000757385))))),G000425465),(((G001553545,G900115315),(G000213295,(G000173675,(G000318295,(G000271925,(G000318255,G000023285)))))),((G000220625,((G000768855,G000379185),G000827695)),((G000466425,(G000293175,(G900106575,G000411115))),(G000174755,G000192225))))),((((G000621125,(((G900105545,G001865655),(G001447995,G900105105)),(G000744105,G900155985))),(((((G000799565,(G000468615,G000186265)),((G900141935,(G000424985,G000429545)),(((G000733925,G001748465),G900129275),G001430825))),G000190595),((G900103215,(G000153165,G001020565)),(G900101815,(G900141855,(G000973105,G000744555))))),((G001438245,(G001438225,G001439215)),G000173115))),((G000382125,(G000024125,G900115205)),((((G001683915,G000745185),(G000224085,(G900112295,G900142405))),(G001413955,G900129665)),(G000963865,(G000220585,G001306415))))),G000260835))),(((G000509405,(G001027945,(G001483385,G000430545))),(((G000153225,G000766805),(G001761365,G001280865)),G001439315)),(((G000826645,G000797465),(G000688335,G000423005)),((G001280515,G000733475),(((G000283015,(G000764775,G900111025)),(G000789235,(((G000941055,G001310225),((G001971785,(G000422365,G000943555)),(G000425645,(G001280435,G001280505)))),((G000826655,((G000425305,G000799465),(G000427335,(G000171875,G000828715)))),(G000934685,((((G001418105,(G000797445,G001418015)),(G000518485,G000211855)),(G000723205,G001439665)),G000764755)))))),(G000224335,G000348685))))))),((G000255455,(G000423405,(G001564225,((G000153485,G000355905),(G900099815,G000378765))))),((G000769435,G001653755),(G000733945,(G000152985,(G900129005,G000687915)))))),(G000755305,((G000831385,G001413925),(G000332115,(G000153385,(G000755265,G000732625)))))),G000173095))),((G000265465,(G001418685,(((G000735135,G000735105),((((((G900111495,G900129245),((G000333355,(((G000737665,G900116415),G001693475),G000430845)),G000799195)),(G000430825,((G001424585,G001424105),G001424145))),((G001295265,(G001021975,(G900113975,G000799335))),(G001045465,(G000737775,(((G001507335,(G001507325,G001420285)),((G900142785,G000737765),G900142445)),G000737705))))),G000426465),(((G001045435,(G000023725,((G000812865,((G000812875,G000729985),G000422265)),G000735695))),G001747495),(((G000374405,G000252855),G900141665),G000301075)))),G000495935))),((G000686625,(G002000245,(G000988325,(G001952815,(G001899705,G001808025))))),((G900115015,(G000382425,G900142565)),(G900089075,G000189415))))),(G000236705,((G001438305,G001438175),G001438015)))),(((G001872995,(G001509275,(G001603685,G001192835))),(G001769115,G001769275)),((((G000432515,G000435075),((G001602885,(G000431015,G000433355)),G000432655)),(G001603425,(G000473305,(G001769725,(G001769775,G001768435))))),(((((G001769535,G001769705),(G001768155,((G001769695,G001769505),G001769435))),((((G001769625,((G001769635,G001769315),((G001768195,G001768305,G001768485),G001769225))),(G001304505,(G001304045,G001303955))),G001769295),(G001443605,G001769615))),(((G001768235,G001768355,G001768285,G001769045),(G001768565,G001768405)),G001603565)),(((G001310955,(((G000832075,(G000832085,G001487125)),((G000435735,(G001915655,G000190535)),(G900091655,G000433935))),((G000432935,G000243215),((G000519105,G001915615),(G900091675,G000379665))))),(((((G001769245,G001768535,G001768205),G001768245),(G900129025,(G900141875,(G000949475,(G900111425,G000626635))))),(G001270965,G000621705)),(((G001659685,(G000517085,G000583675)),G001660705),((G000259075,(G000220155,(G000250735,G000191885))),(G000517065,G000974365))))),((((((((((((G000436895,G000205165),((((((G000702225,G000702285),G900102385),(G000434975,(G000437535,G000235885))),(G000436915,((G900107705,G900115435),((G000621725,(G900100635,G900104295)),(((G900112275,((((G900102205,G000687715),G000701965),G000025925),G900142855)),((G000702825,G000619985),G000746155)),((G900110895,G900107065),G900110085)))))),((G000585355,((G000436695,(G000431195,G001275135)),(G000436595,G000433175))),((G000834015,G000431935),((((G000435635,(G000184945,G000287635)),((G000436035,(G000431915,(G000434515,G000157935))),((G000373185,(G000613785,(G000382385,(G000185845,G000613505)))),(((G000424185,G000218235),(((((G000262545,G000378745),(G000614065,(G000430525,(G000688375,(G000613345,(((G000439065,G000519165),(G000261025,G000614025)),(G000220235,G000220255))))))),((G000193395,G000191065),(G000613925,(G000144405,(G001683355,G001262015))))),(G000242335,(G000758925,G000160535))),G900111525)),((G000424605,(G900103315,G000179055)),(G000426565,G000426585)))))),G000762865),(((((G000146675,G000614105),(G000614205,G000378085)),(G000177075,G000455445)),(G000185145,G001444445)),G000379965))))),(G000318095,((G000437675,(G000434455,G900106785)),(G000159995,G000234115))))),((G000154205,(G000154525,G900128475)),((G000499785,(((G000434095,((G000599385,G000009925),(G000598465,G000598965))),((G000517545,(G001915495,(G000159075,(G000436435,G001314995)))),(G001915455,G000433575))),G000195635)),((G001318345,G000315485),((((G001915435,G000381365),G000428125),G000511775),(G000614145,(G001314975,(G000011065,G000437995)))))))),((G000438395,(G000436795,G000154845)),(((G000436135,(G000438035,G000012825)),(G000190575,G000312445)),(((G000374585,G000436055),(G000157915,G000187895)),G000434735)))),G000613805),((G000212915,G000375405),(G001543405,G001543395))),(((G000238215,((G001403595,G000803105),(G000296465,G000512915))),(G001704385,((G000307375,G000433955),(G000012845,(G000428565,G000969835))))),((G000163695,((G900095795,(G001768395,((G001282625,G000953535,G001896655),((G000380985,G900114365),(G001602775,(G900107785,G900095135)))))),(G001897035,(((G001261735,(G000213575,(G000711235,G000213555))),(G001261715,G000426485)),G000010645)))),(G000183135,(G001603385,G001898935))))),((G001701295,G000437495),((G001689645,G001689415),(G001701115,(G001689425,(G001941205,G001689655)))))),((((((G001553215,G000565015),(G000769075,G000768875)),G000379945),G000768955),G000010505),((G000212375,(G000614585,G000174815)),((G000614355,(G000375645,(G000379925,(G000372405,G000435035)))),G000769115)))),G001543385),((G000723505,G000427365),((G000231275,G000321205),((G000786575,G900104605),(G001603555,(G000154465,(G000311925,(G000265365,(G000210575,(G001941065,(G000285455,G000312145))))))))))),((G001603415,G001421095),(G000798815,G900096565)))))))),((((G000020565,((G001890965,G000169175),(G001281695,G000430505))),(((((G000426725,(G000014145,G000379725)),(G001567275,(G000242635,(((((G001412215,(G001027745,(((G000258495,((G001423945,G000708265),G001424305)),((G001442625,(G001421515,G000633455)),(G900100705,G900111825))),G900101435))),((((G900103515,(G000722885,G900112985)),(G900107535,G000832545)),(G000170795,(G001412655,(G900103665,(G900129215,G001721645))))),((G000410815,G000023825),G900100435))),(G900103545,G000422945)),((G000403135,G001730525),(G900109895,((G000427965,(G900109575,G000192845)),(G900109365,(((((G900116225,G000814685),G000416985),G900102835),G000757725),((G000747525,G001006065),(G000783305,G000143765)))))))),(((G001652725,G000302595),(G000190735,(G000799115,G000425145))),((((G900101875,(G900110415,((G900103125,G900155965),(G000333295,G900100945)))),G900142915),((G001636615,G001898335),(G001596135,G002013915))),(G000166195,G001705515))))))),(G900113045,(((((G000373265,(G900156415,G000277005)),(G000472485,(G000973725,(G001611675,G900116885)))),(G001483135,(((((G000382225,(G000737515,G000576555)),(G000972495,G000715495)),G000420705),G000961955),G000801315))),G000473365),(G001577755,(G001078055,G001647285))))),((G900129725,(G900100765,(G900112255,(((G900115665,G000427405),G900103285),(((((G000296815,G001870735),G000383955),G000331105),((G001898575,G000374025),((G000374065,G000374085),(G900112365,(G000974425,G000024525))))),((G000482465,(G000423565,G000218895)),((G000263195,(G001306455,G000166395)),(G001724175,(G000566685,(G000428845,(G000701505,G000023125))))))))))),(((G001308105,G000183425),(G000331535,(((G000325705,G000373245),((G000390185,(G000222485,(G001050135,G000427295))),G000714815)),(((G000298295,((G000429465,((G000429445,(G900129785,(G001442615,(G900112005,(G000166275,G900116615))))),(G000429425,(G000429405,G001314815)))),G000330725)),((G900107465,G000473765,G000381545),G000265405)),(G000265075,G000295935))))),(G001683905,(G000346615,G000348925))))),(G000379765,(G000812565,G000807855)))),((G001439115,G001438265),(((G000422585,G000265505),(G001567185,(G001657315,(((G001267955,G001593005),(G001592935,G001592945)),((G001592965,G900111145),(G001747105,G001747095)))))),(G000426825,G000736515)))),((((G001897855,G001897525),((G900115755,((G001623405,((G900089525,G900089545,G900089575),G900089555)),((G000515315,G900106985),((G001829005,G001829035),(G000511175,G000508085))))),((G001898485,G001898405),G001464625))),(((((((G001898495,G001724695),G000425585),G001898505),((G001644645,(G900129015,G900129295)),(G001302245,(G900110245,G000246855)))),(((G000974785,(G000814475,(G001601815,G000814325))),(G001899605,((G000243115,((G900101395,G000374125),G001654455)),G001896965))),(G000374045,(G900156765,G900107765)))),(G900094705,(G900129465,((G900142605,G900110835),(((G900102545,(G000024005,G900114995)),((G900119105,G001975825),(G900110995,G900112615))),G900109685))))),G900116565)),((G900142205,(G000227355,G001897535)),(G001567405,(((G000724545,(G000250635,G000275825)),(G000212735,((G001625015,(G000373105,G900110645)),G000379805))),G000759025)))))),(G000981645,G000341755))),(((G001907975,(G900112165,(G001829395,G001829415))),((G000258405,((G001873185,G001871325),((G001802865,(G001802995,(G001804545,(G001802205,(G001802795,G001803075))))),G001802785))),(G001804605,(G001516025,((G001829755,(G001802805,(G001803025,G001803105,G001803165,G001803345,G001804635,G001804665))),G000279145))))),(G001872685,(G001626685,((G001626675,(G001577025,G001626845)),(G000375825,(G000402795,G000402755))))))),(G001798395,(G000405805,(G000402455,(G001577215,(G001508355,G001509335)))))))))))),((G001304035,(G000024845,(G000419585,G000013045))),(G002011685,(G001886815,G001771055)))),((((G001804155,((G001804205,G001804055),(G001804105,G001804225))),(((((((G001804165,(G001804065,((G001804255,G001804305),G001805365))),G001805805),((G001804045,G001872775),(((G001805895,G001805765),((G001806055,G001804445),(G001805575,(G001805605,(G001805775,G001805845))))),((G001805565,G001805855),G001804395)))),G001873045),(G001803975,G001871815)),G001871865),(G001780795,(G001872105,G001804125)))),(((G001730085,(G001017655,(G001804885,(G001803255,(G001803285,G001803315))))),((G001780825,G001780805),(G000474745,(G001462255,G001045525)))),(G001304015,(G000403035,(G001302725,((G001773425,G001775405),(G001304315,G001304155))))))),((G002010615,(G001508335,G001508575)),((G001918595,(G001920195,(G000522985,(G001919145,(G000010305,G000695095))))),((G001829155,G001748245),(G001829375,((G000092845,(G000325665,(G001676785,G000518245))),((((G000500045,(G000500065,((G000523535,G000019705),(G000568715,G000019685)))),(((G000568795,G000568675),(G000568775,((G001660005,G000012065,G001598195),G000956315))),(((G000568735,G000012085),G000568755),(G001936255,G000445425)))),((G000222305,(G000008685,G000502095)),(((G000181895,G000304735),((G000300045,G000691545),(((G000501915,((G000501275,G000501895),G000501015)),(((G000501695,G000501155),(G000501595,G000501675)),((G000500975,(G000501875,G000501615)),G000501235))),((G000501755,(G001922545,G000501735)),(G000501215,G000714705))))),G000739475))),((G000373545,G900156105),((((G000143985,(G001749745,G000426705)),((G001829255,G001829425),((G001940825,G001604265),((G001604275,(G000236685,(G001604325,(G000190435,G001603115)))),G000208385)))),((((G000214355,(G000214375,G000297095)),(G000219725,G001830155)),(((((G000413035,G000412995),(G000447675,(G000008185,G000755145))),(G000008605,G000513775)),G001604425),((G000468055,G000413055),((((G000464455,G000468115),G000413015),(G000195275,(G000255555,(G001603145,(G000619925,(G900113965,(G900111035,G000421345))))))),((G001028525,(G001028585,(G001028545,G001028605))),(G001604355,G000212415)))))),(G001830645,(G001603165,G001896565)))),((G000242595,(G000507245,G000758165)),(G000147075,G000184345)))))))))))),((G001790695,((((G001798655,G001798605),(G000739535,(G000522425,G000522445))),(((((G001642875,(G001642915,(((G001027925,((G000346315,G000338295),(G000196115,(G000330745,(G000195185,G000304635))))),(G000346505,G000346425)),(G000346295,G001642955)))),(G000153105,(G001610875,G000025185))),(G001464525,G001828265)),((G000171775,G000255705),((G000165715,G000181475),(((G000255655,(G000092105,G001707835)),G001983935),G900113665)))),((G000186345,(G000242455,(G001610895,G001956985))),((G001462245,(G001462225,G001462235)),((G001462345,G001603875),(((G000146505,G000024665),(G900143015,G900142485)),(((G001462305,G001603905),(((G001603925,G001462315),((G900142495,G900142545),G900142475)),G900129735)),(G900142455,(G900142465,(G900129715,G900142505)))))))))),(((G002007645,((G001824685,G001603075),((G001303465,(G001824675,G001828345)),(G001824645,G001304275)))),(G000817095,G000284115)),((G001824635,G001825665),(G001999965,G001997385))))),(((G001799065,G001798185),(G001799095,G001799015)),(G001302825,((G001824605,G001723765),(G000315095,(((G000949635,G000296795),((G001828535,(G001824485,G001828635)),(G001830315,G001825655))),G001830285)))))))),((((G001871575,G000284335),((((G001872935,(((G001776175,G001776125),G001774395),G001873755)),((((((((((G001791135,(G001303185,(G001791745,G001872545))),(G001873525,((G001791385,G001790975),(G001782815,G001782975)))),(((((G001872245,(G001783065,(G001782965,G001783015,G001784235))),((G001778055,(G001784815,(((G001778255,G001780275),G001778165),(G001871165,(G000999715,G001871235))))),(G001780235,G001778085))),((G001778155,(G001778075,G001778235,G001780315)),(G001778275,((G000996245,G000993485),G000992955)))),(G000992085,(((G000998515,G000997055,G000997065,G000997135,G000996525,G000996685,G000995215,G001791655,G000996765,G000997445,G000994165),G001791635),(G001791115,G001791425)))),((G001784435,(G001784275,((G001782905,(G001871445,(G000998635,(G000996965,G000999365)))),((((((G001820675,(G001819635,G001820595)),(G001779995,(G001777575,G001777815))),(((((G001779615,(((G001781555,G001781675),G001781465),((G001781605,G001781195,G001781335,G001783415),(((G001783355,G001783375),(G001781515,G001781275)),(G001781685,(G000994485,(G001781845,G001003805))))))),((G001873485,(G001781205,(G001781255,G001783515))),(G001779595,G001783525))),((((G001780515,G001775475),((G000993105,G001785515),((((G001824235,G001825395),(G000995625,G000993415,G000994785,G000996185,G000998065,G001824295,G000994025,G000995155)),((G001785805,(G001786805,(G000990145,G000991975))),(G001785675,(G001785785,G001785545)))),(G001786795,G001785615)))),(G001822385,(G001825325,(G001825295,G000992905,G001823825)))),(((G001781525,G001781435),G001779665),G001773975))),((G001823895,G001823695),(G001779505,(G001818895,((G001817675,G001817715),G001817805))))),G001823235)),(G001786615,G001784725)),((((((G001787555,(((G001789075,G001787725,G001787755,G001787795,G001004775,G001789085,G001789125),G001789165),G001004835)),(G001787485,G001788955)),((G001787565,G001787535),((G001789155,G001787805),(G001872575,(G001789115,(G001430905,G001787775,G001430845,G001430885,G001430805,G001430755)))))),(((G001787625,(G001787615,G001788915,G001789045,G001789035)),G001789005),((G001788925,G001788995),(G001787585,G001787705)))),(G000224765,((((G001627675,G001627895),(G001469005,G001627685)),G001627915),((G000213335,G000213355),(G001627975,((((G001627765,G001627735),(G001627815,(G001627865,G001627845))),(G001627835,G001627755)),(G001627955,G001627795))))))),(G001790525,(G001790575,G001002185)))),((G000994285,G000996715,G000996355),(G001791065,(G001791145,G001791275))))))),((G001002565,G001002765),((((((G001786575,(G001003325,G001824325)),(((G001778195,(((G001783045,G001784285,G001783105),(G000997945,G001780215)),G000995135)),(G001871435,((G001782805,G001782895,G001784325,G001782935),(G001791715,((G001791565,G001790985,G001791455,G001790825,G001791305),G001791205))))),((G001817505,(G001783645,(G001781935,(G000998185,G001783635)))),G001784455))),(((G001003065,G001003855),G001001345),(G001784715,G001784695))),(G001783255,((G001783215,G001783315),(G001783035,G001784255)))),((G001782825,G001784315,G001782875,G001782955),(G001783185,(G001784365,(G001783095,(G001784355,G001784395)))))),((((G001817735,(G001817685,(G001817635,G001002165))),((G001818625,(G001777585,(G001779915,G001777855))),((((G000993015,(G001822755,G001821245)),(((((G001795665,G001795795,G001794515),G001794065),(G001819785,(G001819815,G001819735))),((((G001822615,G001821305,G001820885,G001821135,G001822765),G001820935),((G001189195,G001189215),((G001872505,((G001004905,G001005015),(G001779585,(G001819875,(G001781885,(G001781565,G001783465,G001781285)))))),G001781095))),(G000994705,(G001786735,(G001787245,G000995945))))),(G001818995,((G001821435,G001821385),(G001818975,(G001819095,G001819035,G001819055)))))),(((((G001783335,(G001783485,G001779655)),(G001781875,(G001781355,(G001004985,G001781795,G001781445,G001783445)))),G001567365),(G001823505,(G001819075,(G001890035,G001819135)))),(G001795695,G001794025))),(((G001822735,(G001822595,G001821115,G001821055,G001822495,G001821235)),(((((G001795655,G001794215,G000994085,G001794475),(G001795825,G001795735,G001794375,G001794095,G001795585,G001794555)),(G001821725,((G001780695,G001778595,G001780445),G001778735))),((G001823795,G001824255,G001824075,G001825215),G001824135)),G001774495)),(((G000999395,(G001821395,G001818945)),((G000992005,(G000991285,G000991485,G000991735,G001786255,G000991335,G001786325,G000991845,G000991655,G001786355,G000991405,G000992205)),((G000994675,G001785895,G001786885,G001785275,G001786045,G001785465,G001785695,G001786195),G001786745))),((G001821015,G001820875),(G001825335,(G001824275,G001825445)))))))),(G001818915,(G001821355,G001821375))),((G001791505,(G001791035,G001791335)),(G001004485,(G001791735,(G001791725,G001791645)))))))))),G001783595),((((G001817495,G001817385),(G001817575,G001817345)),G001817415),((G001817255,G001817265),(((G001818475,G001001425,G001001205),G000999255),G001818855)))),(((((G000989565,G000989635),G001788885),((G000999445,(G000995295,G000993615)),(((G000999945,(G001787475,G001788715)),(G001788685,G001787455)),(G000993595,G000992695)))),((G001788755,G001788835),((G001788795,G001788805,G001788845,G001788875),(G001873565,(G000999965,G000999315))))),((((G001000185,(G001822975,G001823015)),(G000998975,(G001824755,(G000999675,G000995845)))),((G001818495,G001818445),(G001818395,G001818365))),(((G001818175,(G001818075,((G001000795,G001818155,G001000815),G001818205))),G001000955),(G001818435,(G001872435,G001889965)))))),((G001818105,G000999025),(G001779925,(G001780065,G001777695)))),G001773455),((((G001873875,(((G001784965,G000990805,G001784805),(G000991855,G000991935)),((G000992325,((G000991245,G000990595,G000991495,G000991525),(G000991815,G000991325,G000991645))),(G000992565,G000992165)))),((G000990885,(G000990945,G000990515)),((G000992615,G000992745,G000992665,G000992765,G000992375,G000992575),(G001783135,G000990355)))),((G001567355,G001567305),(((G000989675,G001771775),(G001772465,((G000989705,G000990985,G000989775,G000990125,G000990025),G000990085))),(G000991265,G000993565)))),((((G000997185,G001771115,G000995395,G000995065),((G000995565,G000993275),G001872945)),(((G000503915,(((G001790365,G001790435),(G001873625,(G001897305,G001897295))),(G001790495,G001003725))),(G000392435,G000803625)),((G001788565,G001790625),(G001790455,G001790445)))),(((((((G001816895,(G001816475,G001816405,G001816375)),((((G001001795,G001792425),((G001792035,G001791965),G001792215)),((G001792005,(((G000993085,G001792265),(G001792585,(G001792225,G001792995))),(G001793625,(G001792155,G001792925)))),((G001792465,G001793185),(G001793335,G001793475)))),((G001793355,G001793715,G001793535,G000999065,G001793615,G001000385,G001001045),((G000996475,(G000997405,((G000995865,(G001793705,(G001793575,G001793455))),(G000996785,G000996975)))),G001792165)))),((G000994465,G000996165),(G001772955,(G001772805,G001772545)))),(((((G001779095,((G000995665,G000999595),G001872485)),((G001003345,(G001779235,G001779065)),G000993445)),(((((G000990505,G000992155),((G001803445,(G001890045,G001873785)),(G001779195,G001772665))),((G000992255,(G000992825,G000993025)),(G001779145,(G001002095,G001817215)))),G001776045),(((G000992285,G000989305),G000992605),G001003415))),(((((G000989845,G000990005,G000989855,G000989865),((G001787405,G001787375,G001788645,G001787395),G001873435)),((G001000435,G000998865,G000999165),(((G001774555,G001774535),G001776225),((G001776275,(G001000475,G001000745)),((((G000996665,G000994325),(G000997565,G000998275,G000997955)),G000995475),(G000998025,((G001776255,G001000625,G001774685,G001774675,G001774635,G001774655,G001002605),G001872005))))))),((((G001816915,G001816575),(((G001871835,(G000995585,G001872035)),G001776115),(G001774335,G001774275,G001001885,G001776075,G001774315,G001001955,G001029675,G001003755,G001774295))),(G001872335,((G000993185,G000991725,G001029715),G001508535))),(G001803415,(G001780895,G001779345)))),(((((G001788215,(G000997505,G000997595)),G000996505),(G001003385,(((G001772885,G001772815,G001772935),G001772865),((G001773295,G001773195),((((G000997025,G001773385,G000997745),((G001772795,G001773175),(G001773035,(G000995715,G000997795,G000997615,G000997545,G000997865,G000997145,G000996895,G000996615)))),((G001773315,G001773095,G001773275),(G001773115,G000998705,G000995235,G001000215,G000999505,G000997875,G000999405,G000998145,G001000705,G000503835,G000999585,G000999305,G000999385))),(G000997575,G000997355)))))),(((G001772985,((G001775605,G001773725),(G001792335,G001793005,G001792495))),((G001001365,G001001635,G001001485,G001001055,G001001715),((G001000665,G001000245,G000998105,G001001125,G000998715),G001000965))),((((G000993405,G000993365),(G000992365,G001793075)),((G001791885,(G001793105,G001792545,G001792345)),(G001792255,G001793015))),(((G001793255,G001792075,G001792415,G001792535,G001792935,G001793165),(G001793085,G001792305)),((G001792575,G001792375,G001793095),G001792065))))),(((((G001002345,G001000465,G001000205,G001002885,G001002415),(G001002205,G001002785)),(G001002355,G001002845)),((((G001788325,(G001788275,G001790075,G001790125,G001788375,G001788295)),G001790165),((((G000990305,(((G001787985,G001789645),(G001789545,G001789675)),((G001789855,((G000991135,G000990725),(G000990565,G000990465))),G001789745))),(G001789635,(G001803885,((((G001787885,G001788055),G001789695),G001789405),G001789895)))),G001873595),((G001788225,G001789935),((G001789515,G001788235),(G001788195,(G001789365,G001789725)))))),((((G001773615,G001773695),((G001773795,G001002525,G000998545,G001002325),((G001001375,((G001001005,G001003585),(G001773655,G001775565))),(G001773815,(G001775645,((G001773645,G001003465),((G001775635,(G001003675,G001773735)),G001003155))))))),G001773775),(G001803465,((G000989685,G001793465,G001791935,G000989765,G000989925,G000989825,G000989595),(G000989245,G001793635,G000989325)))))),((G001772575,((G001773065,G001773145,G001773375,G001773055,G001773015,G001773215),G001773225)),(((G000991025,G001771165),G001772215),((G001788675,(G001001575,G001000345)),(G001787315,(G001002285,G001001445,G001002295))))))))),(((G001779015,((G001779055,(G001003305,G001780865)),(G001871285,(G001779135,G000993925)))),(G001788165,((G001789715,(G001790005,(G001787915,G001789435,G001788095,G001789875))),((((G001789955,G001789775,G001789445,G001787945),(G001567245,G001567515)),(G000990445,((G001788045,(G001788305,G001790045,G001790155,G001788355,G001790115,G001790195,G001790095)),(G001789805,G001789995)))),((G001789965,(G001790035,G001789535,G001788125,G001789475,G001789795,G001787965)),(G000991535,G000402875)))))),((((G000997105,(G001776675,G001777465)),(G001777025,G001779745)),(((G000996635,(G000994635,(G001782735,G001783845,G001782595,G001784045,G001782265))),G001781995),((((G001783885,(G000990055,(G000994655,G001782645))),((G001782085,G001782475),(G001783805,G001782525))),(((G001782115,G000993335),(G001782605,G001782435)),((G001784115,G001782205,G001783775,G001782445),G001782355))),((G001782415,G001782045),(G001782495,G001782035))))),(G001772695,G001772615))))),((((G000992445,G000997345),(((G001820755,((G001004435,G001004285),G001822425)),(((G001791475,((G001791195,G001790815,G001791415,G001791555),(G001791005,G001791295))),(G001001845,G001001705)),((G001780775,G001780555,G001780475,G001780415,G001778855,G001780635),(G001778975,(G001778665,G001778775,G001778535))))),(((((G001004755,G001775435,G001004665),(G001781105,G001781725)),((G000996205,(G000995735,(G000993845,G000993875,G000996035,G000994355))),(((((((G001002585,G001003645),(G000998475,G001029635,G001002795,G001000945,G001003095)),G001003425),G001000305),((G000993695,G001000675),(G001793895,(G001793945,G001793975)))),((G001823545,G000997715),(G001871765,(((G000997825,G000999475,G000998425),(G001000595,G001873305)),((G001823535,G001823495,G001825075),G000996605))))),((G001004355,G001004305),(G000998905,G000994995,G001823055))))),((((((((G001794285,G001794635),((G001794055,G001794675),(G001794105,G001795615))),((((G000992015,(G001820095,G001822005)),(G001820175,((G001820135,G000989665),(G001820115,G001820305,G001821935)))),(G001821575,((G000989435,G001820355),((G001820515,G001820475),G001822165)))),((G001825005,G001823155),(G001823295,G001823165)))),((((G001817095,G001817035),G001823875),(((G000993955,((((G001786905,G000994305,G000994515,G000995805),((G001786055,G001785595),((G001786125,G001787125,G001786965),G001786225))),(G001785815,(((G000999185,G000999925),G001000035),(G000996985,G000997645)))),G001785985)),(G000990665,((G001823815,G001825235,G001825405,G001824155,G001824195,G001824095),G000996025))),(((G001822505,G001821185,G001820955,G001821065),(G001003605,(G001821165,(G001822535,G001004225,G001821155,G001820905,G001824735,G001821275)))),((G001822555,G001821035,G001821295,G001820825,G001822625,G001821215),(G001824005,G001823735))))),(G001824985,(G001003785,G001003905)))),((G001822655,(G001820145,G001004005)),(((G001785485,((G001822675,G001820855,G001820985),((G001189095,G001189075),((G001823715,G001825315),G001823945)))),(G001824825,(G000990965,G000990325,G000990495,G000990275))),((G001778555,G001780565,G001000585,G001778875,G001778955),G001817755)))),(((G000998805,G000998045),(G001783565,(G001781415,G001781805,G001783435))),G001775445)),(((G001820725,(G001822375,G001822455)),G001822295),((G001005035,G001818615),G001819945))),(((G001777825,G001777655),((G001779895,G001777545,G001780145,G001777665,G001779985,G001780055),G001777775)),(G001795715,((G001818535,(G001822895,(G001822865,G001822905,G001822815))),G001779955))))),((((G001004105,G001003525),(G001779475,(G001818655,(G001004965,G001818545)))),(G001818015,G001817925)),((G001821845,G001819975,G001821835,G001820055),(G001001115,G000996445)))))),(G001783145,G000996105)),((G001872385,(G001000145,(G001819475,G001819495))),G001776145))),((G001780955,((G001779265,G001779385),(G001779115,G001779255,G001779275))),(G000998235,((((G001002455,G001001455),(G001002405,G001003245)),(G001002655,((G001001555,G001002035),G000999805))),(G001816955,G001816585))))),((G001816985,((G001816735,G001816695),(G001816995,(G001816645,G001816635)))),(G001871995,(((G001771215,G001771185),(G001004375,G001029795,G001004445)),(G001771275,G001772255)))))))),(G001003705,G001004025))),G001776195),(((G002010545,((G001940645,G001940655),(G001796885,(G001796635,G002011535)))),(((G000526415,(G001306135,G000018565)),((G000016665,G000017805),(G001399705,(G000152145,(G000021945,((G000022185,G000018865),(G000516515,G000735195))))))),(G000281175,(G001293545,((G001797105,G001802405),(G001795045,((G001899005,G001508595),((G001603775,G001192795),((((G001306095,G001050275),G001050255),((((G001796845,G001795085),((G001796335,G001796365,G001794965),((G001796785,G001795155),((G001797165,(G001871895,G001797155)),G001567105)))),(G001795335,G001796835)),G000199675)),(G001603795,((G001306115,(G001306145,(G001050215,G001306055))),(G001050235,G001796355)))))))))))),(((G001748285,G000702505),(G001918255,(G001920235,(G001919995,G001914715)))),((G001898225,((G000744775,G000021685),((G000025005,G000024985),G000297255))),(G001303625,((G000372165,G000383835),((((G001796445,G001795015),(G001872925,(G001873005,(G000464595,(G001796515,G001303565))))),((((G002010445,G002011495),((G001796865,(G001796675,(G001796755,G001796525))),G001796765)),G001794985),(((((G002021775,G000341695,G002007845,G002007865,G000025585,G001460955),((G000830885,G001610775,G001761445,G000741845),(G001515295,G000009025,G000341655))),(G001547795,(G001678035,G000016705))),((G000025025,(G001010485,(G000830925,G001889305))),(G000499365,(G000011905,((G000830905,G001459095),(G001678055,(G002007825,G002007905))))))),((G001466665,G001953175),(G001005265,G000143165))))),(G001796685,G001795035))))))))),(((((G002010535,((G001512695,(G000328765,(G001485475,G001896645))),((G000144645,(G900142995,G001562425)),G001601575))),((((((G001513425,G001604115),(((G000434675,(G000432975,G000434435)),(G001512685,G001604065)),(G000437915,G000435495))),((G000981035,G001678845),(G001603405,((G001940855,G000431035),(G000435055,G001940845))))),((((((G000404025,((G000955745,G000955735),G000016545)),((G000166355,(G000166695,(G000022325,G000145215))),(G000193435,G000955725))),((G001512425,(((G000745845,G001262605),((G001512505,(G000015865,G000521465)),(G000179595,G000237085))),(((G000621505,G000350485),((G001797185,G000526495),(G000022065,(G000175795,G000421965)))),G001797195))),((G001512485,(G001513105,G000331995)),G001512555))),((G001603035,((G001604185,G001604165),(G000688035,(G900099715,(G000621765,G900107185))))),((G001512745,G001512945),G000025225))),(((((((G001282685,((G002007305,G002007375),(G001995005,(G002007295,G000171335)))),(G001311925,G000178835)),((G000364165,(G000436415,(G900142265,(G000432875,G000436155)))),G001466305)),(((((((G000434155,G000155855),(G000424105,(G000146185,(G000436535,G000436475)))),G000621905),(((G000018685,(G900115365,(G900143645,G000702945))),(G001461035,(G900142955,(G900112775,G900111595)))),((G001604195,(((G000431875,(G000466465,(G900113595,G001717135))),(G000403495,(G000403275,G000732725))),(((((G900101015,(G000431495,G900107575)),(G000424425,((G000687675,G000621425),G000424545))),(((G900116875,((G000686065,(G000424465,G000686965)),(G900116865,(G900101605,G000621565)))),((G900115735,G000420825),((G000622085,(G000621605,G000420845)),((G900102515,(G000420945,(G000621465,G000145035))),G900112195)))),((((G000424145,(G900104155,((G900109475,G000420905),G000424485))),(G000423925,(G000424165,G000424265))),(G000702265,(G000703165,G000424385))),((G000424525,G000421405),G000424585)))),((G000435355,G000434955),(G000702685,G000702085))),((G000403215,G000403335),(((G000621405,(G000622025,((G000701625,G000424365),(G000746015,G000702125)))),G000421045),G900100245))))),(G000160035,G900141895)))),((G000173975,G000431695),((G000435775,G000332875),(G000154305,G000432215)))),(G900096945,((G900112085,(((G000469345,(G001941025,G000270305)),((((G000174195,(G000156535,G000225345)),((G000687515,(G000020605,(G001405615,G001916895))),(G000702145,G000702525))),(G001917285,(G000403255,(G000403315,G000403845)))),(G000364225,((G000703005,(G900109715,G900115355)),(G000621865,((G900115215,G900141825),((G900104335,G900107545),G000209815))))))),(((G900142165,((G000411355,(G000209385,(G000431655,G000156035))),((G900086725,(G001916295,G000155875)),(G001280875,G001049915)))),((G000765215,G000156515),(G000169235,(((G000154505,G000403475),(G000433215,(G000154065,G001916345))),G000403455)))),(((G000403295,G001311035),(G000526735,((G001312505,G000155205),(G000153925,G000432115)))),(G001487105,(G001404335,G001028025)))))),(((G000797495,((G000156675,(G000373885,G000436935)),(((G000425525,((G000431095,G000157975),((G001404455,(G000702025,G000431355)),(G000466565,(G000436615,(G000436995,G000153905)))))),(G000173815,((G001406335,G000438275),(G000702845,((G900106615,G000160115),G000183525))))),G900129135))),((((G000235505,(G000160095,(G000687555,(G000732605,G000144625)))),((G000189595,((G000435655,G000159055),(G000435795,G000431995))),((G900101295,(G000711825,G900112885)),(G000158075,(((G000371705,G000431175),(G000436455,(G900113155,G900100685,G000438215,G900108895))),(G000155435,(G900115855,G000233455))))))),((G000242235,((G000296385,(G000185385,G000209465)),G000235445)),((G000160635,G000238055),(G000160135,(G000702885,(G900113415,(G000424445,(G900107835,G000701645)))))))),G000875945)),(((G000154245,G000432315),(G000436635,(G000433295,G000154425))),(G000431135,(G000431515,(G000432475,(G000702245,(G000703065,(G000687655,(G000687975,G900110635)))))))))))),((G000431895,(G000435815,G000153885)),((((G000438095,(G001916135,G000432755)),(G000435575,((G000433155,G001916165),G001414325))),((G000701545,(G001915735,(G000156015,G000432395))),G000435595)),(G000621985,(G000433415,(G000687695,((G001916225,G000433735),(G000434115,G000518685))))))))),(G001797255,(G001795385,G001797235))),((G000011225,(G001029265,G000433755)),(G000433915,(G000434195,(G001916175,G000435175))))),(((((((G000437975,(G000436775,G001917065)),(G000431855,G000435335)),((G001513045,G000436215),(G000431535,(G000434055,G000434915)))),((G000953215,(G001513365,G000178115)),(((G000383295,(G000752215,(G001305115,G001261775))),((G000431955,G000154345),(G000435395,G900048895))),G000435275))),(((((G000421005,(G000179635,G900119535)),((G000157955,(G000162015,G001916495)),(G001481375,G001486665))),(G000431775,(G000432435,(G000433975,G000436835)))),(G900104675,G001604005)),(((((G000154565,G000403395),((G900104615,G900103835),G900110045)),(G000435455,G001486165)),(G000820765,(G900095865,G000158655))),(((G000382085,G001916415),(G000436675,G000432175)),(G001603945,((G001940995,(G000621805,(G000686125,(G001917015,G000723465)))),((G000434255,G000210095),(G000712055,(((G000468015,G000437175),(G000433635,G000437255)),(G000438435,((G000518765,(G000247525,G001603985)),(G000174895,G000701945)))))))))))),G001513385),((G001941225,G000431615),(((G001725215,((G900130065,(G000436275,G000431075)),((((G000283575,G000307265),(G001916835,(G000403435,G000469445))),(G000765235,(G000431575,(G001916695,G000435555)))),((G001916635,G000435995),(G000620945,((((G001688625,G001244995),G001454945),G000169255),(G000177015,(G000492175,G001244495)))))))),(G000398925,(G000701665,G001305135))),(G000433115,(G001797275,((G000432075,G000437375),(G000433515,G000437015))))))))),((G900128885,(G000154825,((G000152245,(G900107125,G000185505)),(G001263355,(G000472665,G000247605))))),((((G900095615,((((((G000221565,G001299455),((G000478985,G000146345),((G000227315,(G000378725,(G000183565,(((G000311825,G000321025),G000246925),G000312025)))),((G000311865,G000952975),(G900129925,G000468535))))),((G000312505,(G001299475,(G000758845,G900120165))),((((G000173355,G000311745),((G000312365,(G000308255,G000312325)),(G000156575,(G000191725,(G000024105,G000159095))))),((G000245755,G000423145),(G900120375,((G900119705,G000308275),(G900120365,(G001286805,G000311985)))))),((G000010185,G001407835),(G000800295,G000467935))))),G001940565),(G001282665,(G000511955,G900106765))),G000751555)),(G000620125,((G000387765,(G900095305,(G000299355,G001190785))),(G000761095,G001316435)))),(((((G900142285,G900142245),(G001282725,(G001562415,G001750685))),((G900103005,(G001748365,G001897605)),G001512625)),((G000018325,((G900101495,G000621485),(G000016985,((G001042715,G900111615),G900107405)))),(((((((G000439105,G000154445),((G000452245,G001950115),(G000499525,G000686145))),G900129815),((G000953275,G000009205),G000687955)),(G000156055,(G000147675,(G000381525,G000431415)))),(G900142235,(G000597865,G000699585))),((G001693775,(G000146855,G000238095)),(G000196455,(G000423525,G000163895)))))),((G000309315,(G001509345,G900142005)),(((((G900086585,(G000435715,G000435615)),(((G900115385,G900116785),(G000510425,G000688015)),(G000758905,G001189495))),(G000426305,G001602975)),(G001604025,(G900155555,(G001513255,G000525775)))),(G000488855,G000161975))))),(G900142105,(G001317355,((((G000601455,G001047375),(G000430995,G900129265)),(G000297115,G001440545)),(((((G000469625,((G000401215,(G000320405,G001405015)),((G000371465,(G000498355,G000789395)),(G000424025,(G000020165,(G001458595,(G001456065,(G000473995,(G000833105,G000340885))))))))),(G001485185,(G000013285,G001403635))),((G000686705,G000424205),(G001403615,(G000466585,(((((G001623875,G900129955),G001038625),(G001642655,(G000484505,G000016505))),((G000063585,G000017045),G001243045)),((((G900142225,((G000612845,G000285575),(G000816675,((G000447315,G000300195),(G000732635,G000751675))))),(G000145275,((G000686725,(G000807255,(G000246895,G000389635))),(G000008765,G001270375)))),(G000744935,(G001263795,(G000014125,(G000204565,(G000175395,G000219255)))))),(G000765165,(G000007625,G000619945)))))))),((G000703125,G000753355),(G000820705,G900142075))),((G000495435,(G000701905,G900115135)),(G000283555,(G000709435,(G000270205,((((G000284435,G000225365),G000252745),(G000252665,G000252765,G000252705,G000252785)),G000252725))))))))))))),(G000213255,(G000526435,(G001513075,(G001513065,G001513505))))),((G900129075,G000427425),((G000145615,G000189775),(((G001507995,G000156275),(G000473865,G000007085)),(G000025645,(G000763575,(G000147695,G000806225)))))))),(G900103135,(((G000144695,(G900109985,G900101375,G900114655)),(G000328625,(G000379025,G000517025))),((G000166415,(G900114545,(G000165465,(G000350165,(G900156285,(G001730715,G001723995)))))),(G001512435,G000020485))))),((((G000020005,(G000174415,G001513245)),(((G000092905,(G001642725,((G000444055,(G000024285,(G001447355,(G000294675,G900107035)))),(G000430585,(((G001399675,(G000429525,G000472905)),G000702485),G001767765))))),(G001742305,((((G900113175,(G900106775,(G900102685,(G000213595,G900156615)))),(G900114055,((G000421885,((G001187615,(G000753855,G001606065)),G000763315)),(G000428065,G000942395)))),((G001375555,G002005165),(((((G001730235,G001561915),(G000714935,G000376225)),(G000227705,((((((G900100345,G000612225),((G900114475,G000686845),(G000250655,(G900101595,G900119055)))),G000380965),(G001457415,G000455485)),(((G000620565,(G900103825,(G000422905,G001426375))),(G000739915,(G000153605,G000511405))),(G000829455,G000285515))),(((((G001373415,(G900116105,G000732325)),((((G001514495,(G900143165,G900107875)),(G001908275,G900102085)),(G001421015,((G000377505,G000426545),(G000520815,((G001705305,(G000245715,G000236805)),(G000520755,((G000164985,G000520795),(G000520775,((G000686825,G900116035),G001277855))))))))),(((G000758685,(G900110315,(G000520635,G000756615))),(G900102965,(G000758725,G001012825))),((G000455265,((G000746875,G000403375),(G900102215,(G001403875,G000381905)))),((G000230915,(G001632305,(G001275645,G001277345))),(G000374825,(G000585395,G000378145))))))),(G000949425,(G000787385,G000576305))),(G000374845,(((G000315235,G000245555),(G000283315,((G000686865,G900102125),G000293805))),(G000425125,G000422445)))),((((G001280845,G000422465),((G000971975,G000513275),G000023585)),(((G000422485,G001188365),(G000829465,(G000515335,(G000378425,G000429825)))),((G000179615,(G000961095,(G001806105,G000598065))),(G900106745,G000378385)))),G000422505))))),(((G001049895,((G000374385,((G000219535,G001696705),(G001645205,G000733515))),(G000311785,((G000454065,G000948185),((G000738785,G000612185,G000353565),((G001187725,(G000612125,((G000296715,G001748185),((G001012775,((G000346255,G001184755),(G001649505,G000010165))),(G000282075,(G001423865,G001039275)))))),(G000503775,(G900114075,G001420695)))))))),((((G000377985,(G000648615,G000497245)),(G002003465,G000430685)),(((G001375675,(((G000411915,G001766415),(G000702585,G001909285)),((G000414195,(G001456895,G900096925)),(G000019905,G001650325)))),((((((((G001183965,(G000430765,((G001243895,(G000321185,G000380245)),((G000504145,(G001054655,G001578185)),G000305495)))),(((G000724485,G000242895),(((G000482325,(((G000508325,((G000307875,G000612625),(G001591445,G000759675))),(G000752035,G000612665)),G000747345)),(G000426085,(G000821085,G001278805))),(((G000517385,G000934845),G000986785),(G000294775,(G001439625,G001420595))))),(G000311725,(G001591585,G000473245)))),((G001643245,(G000970675,(G000970685,G900156125))),((G000829555,G001591605),G000812025))),((((G000526655,(G000374345,(G000482605,((G000420205,G000832905,G900128875),G000223155)))),((G001050115,(G000383875,(((G000015745,G001412125),((G001610955,G000750005),(G001618685,(G001587475,G000744755)))),((G001598935,((G900111865,G001295365),(G000632515,(G000632715,(G001587505,G000313345))))),(G000620165,G001187595))))),(G000752395,G000751775))),((((G000348905,(G000826125,G900156305)),(G000829195,((G000826145,G000586555),(G000425545,G000220335)))),(((G000775575,((G001687565,G001465835),G900099655)),((G000411295,(G000484595,(G000286315,G000297555))),(G900115805,G001278755))),(G001274945,((G001617605,(G000285595,(G000505545,G000285555))),((G000612805,(G001708185,(G000724775,(G001281525,G000733585)))),((G000743635,((G000772965,(G000772945,G000772955)),(G000773015,(G001700325,(G001439635,G001586195))))),G000284835)))))),(G001431195,G000374565))),(((G000818095,(G000829515,G000829435)),(G001591825,(G001274775,(G900094975,G001456935)))),((G001420715,G001439965),(G000171615,G001516895))))),(((((G001591565,((G000527015,G001429825),(G900113355,(G000832985,G001591525)))),(G000504165,G001274935)),(G001648575,(G000709935,G000518865))),(G000285535,G001439915)),(G900115845,G000972245))),((G900093775,G000011645),(((G001687195,((G001461825,G000740715,G001461845),((G001440465,(G000275785,(G001975995,((G000746035,G001617995,G001517185),(G900156245,G001587325))))),G000196735))),(((G000740655,G001663575),(G900110305,G000747645)),G000696615)),(((G900119345,((G900094985,G001457015),(G000701305,G000986655))),(G000715205,(G001578205,(G001653905,G001017485)))),G001278705)))),(G000331575,G000307855)),(((((G000620985,G000525915),((G000766865,(G000525955,(G000525975,G001050305))),((G000148995,(G000027145,((G000619785,(((G000972995,G001564995),(G001463995,G000196035)),(G001564695,(G000620905,G000620885,G000567965,G000973005)))),(G000183885,G000960735)))),(G000252625,(G000525875,G000525795))))),((((G000469465,(G000173915,G000701685)),((G000798955,(G000178255,((G001406595,G001406535),G001543345))),(((((G000753575,G000755705),((G001916215,G000437575),(G000967915,(((G000687735,((G000953195,(G000526235,G000018785)),G000702765)),(((G000026205,((G000364425,(G000300695,(G000309485,G000309465))),((G000009845,(G000012225,G000495255)),(G000069925,G000970395)))),G000968055),(((G001829935,G001830895),(G001829955,G001829995)),((G001830945,G001830095,G001830065,G001830975,G001830905,G001829965,G001830865,G001830015,G001830045),G001830165)))),(G000428705,G000687835))))),((G000433035,G000433995),((G001940985,G001604495),((G001512455,G001512995),G001512985)))),(G000434835,((G000433455,G000437335),(((G000438295,G000433255),(G000433475,(G000436255,G000433875))),(G000438415,G000432575))))),(((((((G001800835,G001800865),(G000327285,(G000157995,G900120005))),(G000177375,(G000701725,(G000425005,G000186945)))),(G001545095,(G000270085,G000373785))),((G000313565,(G001305055,G000508965)),(G900104665,((G900155395,((G000163515,G000242955),((G000437615,G000154285),(((G001406695,(G001688965,G900114575)),G000371425),(G000242195,G000450985,G000435955,G000183585))))),(((G001945605,G000403415),((G001945535,G001564455),(G000384195,G001945525))),((G000156655,((G000434715,(G000210615,G000469305)),G000420345)),G000434355)))))),(G000829905,(((G001244545,G000269565),((G000173795,G000437715),((G900103115,((G000622125,G000702065),(G900109215,G000621925))),(((G900112735,G900114425),(G900108995,G000702165)),G000340375)))),(G000752095,(G000154805,(G000154485,G000686665)))))),((((G000437395,G000434395),(G001604505,G000437235)),(((G000565215,(G000483165,(G000518285,G000526855))),(G000565195,(G000400955,G001274875))),(G000500935,((((G001281045,G000439435),(G001262715,G001267155)),(G000687795,G000518305)),G000565175)))),(G000433015,(G000400935,(G000236085,G000820525)))))))),((G000438455,(G900110815,((G000425825,(G900101065,(G000425845,G000756715))),((G900142805,G001265075),(G000712035,(G000385175,(G000330705,G001005905))))))),(G000010585,((G000286335,G000286395),((G000298075,(G000934465,(G000816085,(G001188915,G000185885)))),(((G001500315,G000260275),((((G001432245,(G000706685,G000010125)),(G000972575,G001902315)),G000875895),(G000295715,G001074355))),((((((G000245655,G001068545,G000934225,G000443975,G001814805,G000308395,G001914135,G000007645),(G000186205,G900113395)),(G001028645,G001471555)),((G000235645,G001456215),((G000183685,G000009865),G000025085))),G000332735),(G001559115,G001618885)))))))),((((G000425865,G000429585),((G000585255,G900101525),(G900129085,(G000374325,(G000245815,G000315445))))),(((G000313915,(G001832905,(((G000269945,G000006865),G000981525),(G000380045,(G000380065,(G000380025,(G000380085,(((G000440115,(G000026745,(G000423765,G000423745))),(G000377005,G000372425)),((G001598035,((((G000344275,(G000187465,(G000017005,(G000027165,G000385925)))),(G000014205,(G000164675,(G000785515,(G000253395,G001514435))))),((((((G000270145,G000379985),(((G000228505,G000686605),((G000228205,G000228385),G000228185)),G000463505)),((G000347915,G000286075),G000187995)),(((G000229545,((((G000229225,G000347835),G000007465),G000229705),(G000230225,G000228805))),((G000228925,G000228845),G000229145)),G000463355)),(G000187975,G000423725)),G000380105)),(G000188055,G000007265))),(((((G000317855,G000006785),(G000831485,((G000188015,G000213825),(G000009545,(G000380005,G000188035))))),G000772915),(G001182825,G000380125)),G000376985)))))))))),(G000498295,(G000270185,((((G000415185,(G000174395,(G000504125,G001267865))),(G000407485,(G000407545,(G001808965,G000407245)))),(((G000406945,((((G000829545,(G000157355,G000415145)),(G000406925,G001318405)),(G000407285,(G000423785,G000283615))),(G000407605,G000185365))),((G000407365,G000393955),G001050095)),G000407505)),(G000407165,(G000415005,((G000648175,G000648015),(G000007785,G000415085)))))))),((G900111355,(G000317975,(G000744375,G000744255))),(((G900109585,G000744185),(G900115825,(G900113675,G000798825))),((G000744285,(G000745125,G000493735)),(G001483965,G000744825)))))),(((G001975685,(G900109135,(G900112935,(G900107505,(G900129415,G900113645))))),((G000421665,(G001543285,((G001811135,G001649715),(G001544335,G001543175)))),((G000526675,(G000160075,(G000162475,G000160675))),(G000301035,(G000301055,((G900110675,G000518205),(G000428865,((G900100125,G001552295),G000245795)))))))),((((((G001436115,G001311785),(((G001435035,(G001311255,G001434705)),(G001311195,(G001436225,((G001435155,G001311175,G001591865),(G001312865,G001436135))))),((G001013375,((G000410435,G000309585),(((G000410175,G001982095,G000309765,G001982085,G000474615),G000309605),(((G000309705,G000958505,G000155515,G000014525,G000418515,G000410215,G000410475,G000309565),(G000472345,(G000409815,(G001436385,G000829035,G000159495)))),G000376145)))),(G000508405,G000195375)))),(G001436605,((G001435585,(G000469325,((G001636165,G001636145),(G001436325,G000425885)))),G000583695))),((G001435835,G001436095),((((G000184535,((G000831645,((G001438805,G001951175),(G001434275,G001435445))),G001434745)),((G000615905,G001434665),(G001050475,(G001434295,G000260455)))),(G000970795,G000967245)),(G001434555,((G001434815,G000056065),(G000160875,((((G000155915,G000466805,G000175035,G001436455),G001936235),((G000425905,G001435695),(G001012735,G000161895,G001012675,G001012655,G001742045,G000162435,G000159335,G001012745))),((((((G001042405,(G001311725,G001436775)),((G000760615,G000967195),(G000970855,((G900094785,G000970735),G000970775)))),(G000615445,G000178475)),(((G000296835,G001436125),G000014425),(G000191545,(G000091765,(G000214785,G000422165))))),(((G001433915,G000297025),(G000296855,G001436575)),G001434335)),(G001435325,(G000497815,G000011985)))))))))),(G001437205,((G000615805,G001435065),((G000026065,(G001981705,(G000615365,(G001434065,G001981825)))),(G001436415,(((G000235705,(G001723545,((G001982025,(G001981925,G001982045)),G001663835))),G001698165),G001311645)))))),(((G001434575,(G001433765,G001436505)),(G001434695,((((G001436215,(G001434535,G001953785)),(G000615845,G000008925)),(((((G001591905,G900113455,G001436475,G001008755),G000224985),(G000432055,G000813025)),(G000260635,G000349725)),((((G001435195,G001436275),(G001434845,G001436735)),((G001434915,((G000612445,G001436705),(G001436755,G001434935))),(G000255495,(G001434225,G001435235)))),G000423245))),(G000615765,(G000423265,G001436315))))),(((((G001438655,(G001437405,(G001438725,G001611135))),(G001437605,(G000237995,(G001437075,(G000014505,G001767275))))),((((G001436395,G000740055),(G001313225,(((G001313205,G001433995),((G001311075,G001436595),(G001313185,G001434895))),(G001702175,G001312845)))),((G001437125,(G001050435,(G001434395,G000383435))),(G000014465,(G001434835,G001435095)))),(((G000203855,G001982205),((G001039045,G001438845),G000498955)),(G000463075,G000271445)))),(((G001435995,(G001314945,G001281175)),(G000185465,(((G000512295,G000304715),(G001436645,G001311215)),((G001702135,G001702115),G000225325)))),(G001436555,(G000785105,(((G001922025,G000298115),(((G000583655,G000159315),(G000238835,G001311355)),G001434255)),G001436255))))),(((((G001308145,((G000239955,G001436895),G001884305)),(G900095015,G000160575)),(((G001436865,G000420365),((G000750515,G000732905,G000750535,G000320345),(G001437355,G001437425))),(G000691805,(G001438705,G000219805)))),((G000165675,((G900096935,((G001047135,(G001047115,G900108455)),(G900112405,(G001047095,G001438695,G000185045)))),((G000756355,(G001047695,((G000787735,G001541125),(G000014445,(G000234825,(G000512955,G001886915)))))),(G000686505,(G000300135,((((G000092505,G000219785),G000196855),G000026405),G001698145)))))),(G000241055,(G000286215,(G000014385,((G001869395,G001870005,G001869305,G001868115,G001868555,G001868225,G001869985,G001869405,G000725035,G001868195,G001867875,G001867795,G001939485,G001869445,G001867615,G001868315,G001869655,G001868545,G001867525,G001868275,G001867975,G001869735,G001868055,G001868525,G001868425,G001868345,G001868205,G000725025,G001868715,G001868105,G001868045,G001868405,G001867555,G001867915,G001869815,G001870015,G001869945,G001868185,G001869885,G001868805,G001868145,G001869295,G000309425,G000286115,G001867465,G001867835,G001867535),G000762045)))))),((G000428925,G001437435),(((G000876205,G000829395),(G001434475,(G001436295,G001434315))),((G001311375,G001434365),(((G000161935,((G000159435,G001436045),((G000016825,G900156885),(((G001435475,G000160835),G001435935),G001435345)))),((G001437235,G000312405),G001437055)),(G000248095,((G001742205,G000162395),(((G001039735,G000010145),(G001010245,(G000397165,((G001436835,G001982185),G001368755)))),(((G001854105,G001297905),(G001807655,G000496435,G001010185,G001941785)),(G000966835,(G000159215,G001297025,G000472265)))))))))))))))))),((G001712755,G900112535),(G000430785,(G000712595,(G000017425,(G000746135,((G000291295,G000832605),((G000007825,G001420855),(G000008505,(G000008165,G000007845)))))))))),(((((G000425205,G000775595),(G000425225,(G000770675,(G000775615,G000770635)))),(G900111405,((G900110685,G900103915),(G000423105,G000269905)))),(((G900100295,G001685435),((G000469135,(G000425705,(G900114165,G000723525))),(G000786645,G000284515))),G000496835)),(((G000359605,(G900111195,(G000377765,(G001458115,G000521485)))),(G001368815,(G000307165,(G000306965,(G001310395,G900096905))))),((G900110015,G000725365),((G900156915,(G000485775,G000496855)),((((G001298135,((G000011245,(G000750635,G000821065)),G000285495)),((G900112045,G000224785),G000709085)),(G001878675,(G000612865,(G001189575,(G000480335,G000723585))))),(G001038425,(G000482485,(G001038485,G000190475))))))))))),(((((G000377705,((G900100185,(G000698185,((G000698145,G000698105),G000698125))),(G000420725,G900106595))),(((G900099745,G900099605),(G000429685,(G900114715,G900115625))),G900113025)),G001310615),((((G002019695,(G000177235,G900107275)),G000429705),(((G000429725,G900111285),(G001721685,G000093085)),(G002019735,G900111295))),((G001274915,(((G000005825,(G000513095,G000513135)),(((G000292245,(G001038565,G001590785)),(G001484965,((G001598215,(G900142675,G000009825)),(G001310595,G001420645)))),G000513115)),G000334155)),G000621445))),(G001039475,(G000430745,(G001273895,G000269865)))))),(G000218765,G000615945))),(((G001015055,G000430625),(G000466385,((G001282925,G001274715,G900100065,G000878905),(G001282905,G000878885,G001294525)))),G001439585))),(G900129355,(G900110165,(G900107305,G900119485)))))),((G001884825,(G000510645,G001543875)),G001311905)))),G900111575)),(G001512545,((((G001544015,G001513395),(G001513495,(G001512825,G900018335))),(G000009905,(G000183545,G000184705))),(G900016865,(G001513145,G900019985))))),(((G000092405,(G001512785,(((G001570625,G000014725),(G001311885,(G001513155,G000983115))),G900129805))),(((((G001515945,G000620305),(G001594015,G000013105)),((G001513335,G001508005),((G001508855,G001508215),(G000305935,(G001513545,G000946815))))),(G001263415,((((G000024205,(G000711975,(G000214435,(G000215085,(G000016165,G000315365))))),((((G000740805,(G000740865,G000681355)),G000010565),((G000233715,(G900113335,G000430885)),G000376385)),(G000429345,G000686645))),(G000024605,(G000018425,G001899445))),(G000012865,G000427565)))),((G000802045,(G000746025,G001512665)),(G000019165,((G000190635,(G001516055,(G000512895,G001515265))),((G000231405,(G000243135,(G000243155,(G001468785,(G000379505,G000021925))))),(((G000255115,G001029285),((G000224515,(G001516045,(G000960765,G000961805))),(G000235605,(G000244895,G000231385)))),G001029295))))))),(G001513125,(((G900155405,((G000438335,G900103425),(G000194985,((G000160055,G000433275),(G000242435,(G000435155,G000434475)))))),((((G000165735,G000239275),(G000478965,(G001045675,(G000283495,G000455225)))),(G000221545,G000177555)),(G000426745,((G000286635,(G001553335,G000024945)),((G000428745,(G000315505,G000431435)),G000221605))))),(((G000374545,G000430605),(((G000381065,(G000423385,G000245775)),(G900129225,(G000208405,((((G000287655,(G000187125,G000426665)),(G000160695,(G000213975,G000160555))),((G000702545,((G900116485,(G000702005,G900100835)),(G000284095,(G900104055,(G000686945,(G900107615,G900111915)))))),((G000381005,G000155955),G000469545))),(G000621545,G000622005))))),(G900104455,(((G900110485,(G000271665,G900114615)),((G001611555,G000219125),(G900102435,G000169155))),G000445445)))),(G000384135,(((G000230275,G000431295),(G000437815,(G900107075,(G000025305,G900115425)))),(G900101645,(G000436295,(G000436095,(G000188175,G001916865)))))))))))),(G900101835,G001280565))),((((G000021645,G000020965),((G001816975,(((G001819985,G001821805),((G001821455,G001874025),((G001819295,(G001302985,((G001822075,G001821925,G001820225,G001820295,G001822155,G001820535,G001822135,G001820325,G001820405,G001820395,G001820555,G001820445),((G000992685,G000993375),((G001819255,G001819315),G001819345))))),(G001303125,(G001872265,G000398025))))),((G001822475,(((G001823415,(G001824925,G001823375)),((G001794595,G001794485,G001795875,G001794755),(((G001794605,G001795775),(G001794195,G001825485)),((G001794385,(G001794125,G001795855,G001794575,G001794695,G001794735)),((G001825495,G001824315,G001824375),(G001794145,G001794435,G001795625)))))),((G001821795,((G001819905,G001821755),G001003085)),(((G001822305,G000998135),G001820775),(G001001625,G001822345))))),(((((G001778935,G001002485,G001780605,G001778655,G001780725,G001000285,G000998125,G001778415,G001778395,G001778755,G001780425),((((G001001285,G000994865,G000998195),(G001778635,(G001780645,G001778465))),(G001778435,G001778615,G000999145,G001000005,G000999085,G001780595)),((G001778545,G001780535),(G001778905,G001780495,G001780705,G001778705)))),(((G000991185,(((G001793865,G001793815),G001000105),(G001786095,(G001873495,(G000999175,(G000998935,G000997475)))))),((G001775835,G001774085,G001774035),(G000991445,(G000992485,G000992505,G000992345,G000992135)))),((G001818705,(G001818695,G001817975)),((G001003045,G001822325),(G001820715,G001820635))))),(((G001822835,G001822935),G001819395),((((G001817995,G001818675),(G001817875,G001817915)),((G001779535,(G001002015,G001779555)),(G001824435,G001824395))),((G001793855,G001002005),G001779575)))),(G001775785,(((G001774165,G001775915,G000999665,G000999325,G000999865,G001774215,G000996315,G001775885),G000995795),((G000998315,G000994805,G001774195,G000998845,G000998395),(G001775935,(G001774135,G001774005,G001774055,G001774075))))))))),((G001817115,(((G001817065,G001817145,G001001305),G001817135),G001817175)),G001873465))),(((G001950395,((((G001486445,((G001643775,G900110565),G000023845)),((G001552935,G000814825),((G000478885,(G000403355,G000422625)),(G000210055,(G000270285,G000024265))))),((G000435475,(G000436075,G001915265)),G000434775)),((G000162875,G000023885),(((((G000321165,G000311845),G000195315),((G000156175,G000156215),(G000225705,(G000821265,(G000434535,(G001404695,(G001915415,(G000169035,G001405375)))))))),(G900143685,((G000179715,(G001562845,((G000178335,G000159235),G001049775))),((((G000024225,(G000564995,(G000758945,G000565075))),(G000411555,((G001438885,G000174015),G001813205))),((G000468855,(G000752675,G001494635)),((G900108495,G900111255),(((G000524335,(G000143845,G001437585)),(G001457795,G000468755)),(G000233535,G900155635))))),(G001552785,(G000483125,((G000364325,G000468815),(G900105895,G001437015)))))))),(G000296445,G000236865))))),(G001766895,(G900108055,((((G000688095,G000424625),(G000240225,(G000519325,G000420025))),(G000423665,G000425945)),G000025265)))),((((G001920725,(G001918235,(G001919305,G001918845))),((G000724625,G001898035),(G000404425,((G000427095,G001458035),(G001457855,G001457975))))),(G001768085,((G000494245,G000397765),G000380725))),(G001724515,G001917855)))),(((G001800565,((G001027545,((G001800205,((G001800235,G001800315,G001800455,G001800475),G001800425)),(G001800525,G001800355))),(G001799555,(G001799975,(G001800095,G001799925))))),(G001800015,(G000020145,((G001799745,(G001799565,G001799915)),((G001799575,G001799775),(G001800375,G001800245)))))),((G001784485,((((G001771545,G001772415,G001771665),G001772455),(G001772375,(G001772355,G001771365))),(((G001771705,(G001771505,G001772385,G001771395)),(G001771455,(G001771655,G001771535))),((G001771585,G001771415,G001772435,G001771695),((G001771465,G001771495,G001771625,G001771425,G001771575),(G001771615,(G001772335,G001771345))))))),((G001858525,(((G000980375,(G000431555,G000980455)),((G000431315,((G000433095,((G001899365,G001917115),(G000437655,G001899425))),(G000437435,(G001765415,G000431115)))),((G001899335,G001899395),(G001917235,G000433235)))),((G001784615,G001786555),(G001784535,G001784565)))),((G001899315,G001464165),(G001899385,(G001784555,(G001784585,G001786505))))))))))),(((G000347575,(G001778455,((G002011415,(G002010365,((G002011435,G002010385),(G002010355,G002011425)))),G001805475))),((G001768645,(G001767755,G001767605)),(G001767575,(G002010555,(G002011565,G002011575))))),((((G000372285,(G000402295,(G000404345,G001302425))),(G000402235,G001509285)),G001873945),(G001304075,((((((G001625535,G001625515),((G001469535,G000470765),(((G000508025,G000470825,G000470805),G000508065),G000508005))),(G001466415,G000204135)),(((G000011165,G001007105,G001007085,G001007065,G000091085,G001007125,G000008745,G001007045,G001007025,G001007145,G000007205),(G000516655,G000024145)),((G000493885,((G000830965,G000700845,G000700905,G000174995,G000700885,G000700865,G000700925),(G000008725,G000068585))),((G000454725,G000417695),((G000007605,((G000298495,((((((G000338695,G000270445),((G000417845,G000417585),(G001401465,G000415685,G000298375,G000204255,G000687395,G000415565,G000687415,G001714585,G000191925,G000211155,G001714565,G000270425,G001563055,G001736055,G000270385,G001736045,G000270405,G000204175,G001714575,G000298455))),((G001401485,G000317995,G000298435,G000786005),(G000298535,G001401455))),(G000298475,G000298415)),G000298515),(G001401475,G000298555))),G000009945)),(G000583875,(G002007725,G000471025))))))),G001794905),((((G000092785,G001618265),G000750955),((G000829755,(G000253035,(G001545115,(G000011565,(G001499655,G000751535))))),((G001897225,G000813665),(G001897185,G000756735)))),((G000237205,(G001464115,(G001796095,((G001796175,(G001796315,G001796185)),(G001796275,G001796065))))),((G001794895,G001796285,G001796235,G001794865,G001796255),G001794935)))))))))),(((G000243335,G002009735),(((G000017685,(G000304275,G000332515)),((G000243735,(((G000013945,((G001568365,G000313175),(G000243815,(G001969935,G000244815)))),((G001567725,((G000217175,G000217275),G000092565)),(((G000244515,G000347015),G000342725),(G000306195,(G000306255,G000350605))))),G000347175)),(G000243715,(G000306115,G000244755)))),G000266885)),((((((G000299115,(((G000371825,G000419485),(G000163555,(G000750175,G000195085))),((G001180145,G001179945),(G000299095,(G000012345,((G001180165,G000504225),(G000472605,G000155895))))))),(G001897475,(G001768885,G000742475))),((G000757605,(G000742835,G000190415)),G001192655)),((((((((G001708935,G000828475),((((((G001418005,((G000745135,((G000429045,(((G001043915,G001548015),(G000022085,G000019365)),((G001424525,((G001422375,G001422215),G000372825)),((G001262595,(G000019725,G001280145)),(G001425465,(G000019945,G001643095)))))),(G001006805,(G001017175,(G000518665,G000262405))))),(G000735605,((((G001298265,G001429395),G001426225),(G001420315,(G000745475,G000800935))),G001429505)))),((((G000178815,G000379125),(G000372845,(G000283235,G000188155))),(G000385335,(G000021745,(G000746085,((G000745425,G000019845),G000427445))))),G001676615)),(((G000526175,G000017645),(G000473085,G000010525)),(G000702305,(G000092925,(G000378025,G900100155))))),((G001402875,G000751295),((G001579845,G001426945),(G000293785,((((G000314735,G000218565),(G001425835,(G000308295,(G000314675,G000336555)))),(((G000935205,G900108575),((G000504425,(G000013745,G000014825)),(G000333455,(G000195775,(G000013365,G001295845))))),((G000472865,(((G000013885,G000012725),((G900104755,(G001440405,(G001693385,G001440475))),(G000379145,G000938305))),((G000938285,(G001641695,(G001908185,(((G000011365,G000473125),G000284375),G900011245)))),((G000472385,G000472425),(G000344805,G000239815))))),G000701345))),G000516555))))),(G000526315,G000384475)),((G900104485,(G000423225,G000380505)),(((G001927245,G000374525),((G001484065,G000192745),(G000423705,(G001562055,((G001907205,G000422785),(G001310815,(G900114245,G900104145))))))),(((G900148505,G001305515),(G001720135,(G000422965,G000425185))),((((G001424685,(G000153465,G001425575)),(G001463885,(G001423245,(G001475935,G000382705)))),(((G000154705,(G000759435,G001011155)),((G000325745,(G000496595,((G000183665,((G001983655,G001983675),((G001414235,G000756225,G000968085),G000968075))),(G001021085,(G000724755,((G001296945,G000346595,G001430705,G000820625,G000829355,G000023765),(G001969535,G000590865))))))),((G000518785,(G000621665,G000016285)),((((G001695855,G000697965),((G000017145,G000006965),((G001889105,G000018545),G000261485))),(G001687365,(G001424985,(G000379605,G001426665)))),(((G001542405,G000312665),(G000426285,(G000696095,(G000330885,(G000745725,G000745735))))),((G000517605,(((((G000949895,(G001427625,G000092025)),(G000518585,G000739935)),(G001005825,(G000731315,G000757525))),(G000816845,G000745655)),G000092045)),G000744505)))))),(((G001558695,((((G001652485,G001586735),G000344725),(G000017405,G000480315)),(G000409565,(G002005325,(((((((G000518185,G000253015),G000706645),((G000384965,G000385395),(G000278255,G000385435))),G000341355),(G001281405,(G000709795,(G000709775,(G000709815,G000709735,G000607205,G000709875,G000709855,G001625425,G000709755,G000709835,G000607245,G000015445,G001624625,G000607225,G000311905,G001559035))))),((G000278135,G000278195),(((G000196435,G000689355),((G000312605,G000278215),G000022725)),((((G000278295,G000278115),((G000273375,G000312525),G000312565)),((G000341385,(G000518105,G000385415)),G000280015)),(G000294715,(G000278155,(G000312545,(G000706625,(G001932225,((G001932175,G001932165),((G001932215,G001932235),(G000708545,G000046705)))))))))))),((G000279995,G000278275),(G002007565,((G002007485,G002007505),(G001952045,(G001952075,G001952065)))))))))),(G000686005,G000282595)),((G000526635,(G001014615,((((G000372965,G001424795),(G000585625,(((G000824825,G000824785),(((G000185905,G001676765),G001686985),G001672375)),((G001705425,G000568555),G001426965)))),G000236565),G000304395))),((G000300335,((G000300515,G000733725),G000615975)),(G000518985,G000014245)))))),(G000688515,G900110915))))))),((G000166055,G001644385),((G000503895,G000383415),((G000143145,(G000253295,G000384335)),G000981545)))),(G000496075,G000312425)),((G000689395,G000017565),(G000509225,G000739695))),((G000616095,(G000469155,G000293845)),G000746275)),(((G000710935,G000375545),((G000974765,((G000620665,(G000585415,G000711715)),(((G000333335,G000383095),(G000512205,((G000214335,G001853345),((G000218875,((G000576125,G000498655,G000576165),(G000277755,((G000007105,G000303025),G000175255)))),(G000744515,(G000016765,G000971055)))))),(((G000445105,((G001421665,(G000367345,G001713415)),((G000447205,G000508185),(G000315525,(G000445145,((G001598535,G000632125),(G000147835,G000091125))))))),((((G000013985,((G001468395,((G001427085,G001610975),(G001314325,G001278035))),G000803645)),G000763945),((((((G001010945,(G001886695,(G001077815,G001021555))),((((G000714765,(G000715015,G000152865)),((G000744895,(G001296025,G000331285)),G000422985)),G000013005),(G001719165,(G000186705,G000176355)))),(G001235865,G000756795)),G001028625),((((((G000802225,(G000445125,((G001046635,(G001742225,G001421325)),(G001476695,G000272475)))),G000813185),G000767465),((G001295795,(G000807925,G000013325)),((((G001441535,G000802385),G001296055),G001598375),(G000429005,G000192575)))),G001028705),(G001305965,(G001008165,(G001427865,G000466945))))),((G001889025,G900128895),((G000331245,G001713435),G000420305)))),G000283515)),((((G001469845,G000226955),(G001428865,G000935025)),(((G001421785,((G000739895,((G001421505,G001421805),(G001426195,G001423765))),((G000980895,(G001425405,(G000382485,(G000427645,G001421995)))),(G000764535,G001761345)))),((G001423845,G000803065),(G000241465,G000242835))),(G001421285,G000786205))),G000342165))))),((G000420765,G000331225),G001295935))),((((G000733125,G000152825),((G000420665,(G000023785,G000378345)),(G000365025,G000428525))),((G900115225,((((G001427385,G000497755),(G001652565,((G000247475,G000300855),((G001578105,(G000376125,G000960975)),(G000967425,G000722615))))),((G001293565,(G000620605,G000374465)),G000179775)),G000153705)),((((G000429865,G000423365),(G000970465,(G001185205,((((G000735585,G000971295),(G001426345,G000971275)),(G000969445,(G000970455,(G000743575,G001427875)))),G000969415)))),G000230555),((((G001404055,G000158095),G001404515),(G000148725,G000168975)),(((G900113695,G900143155),G000374145),(((((G001408515,G000877395),(G000521785,(G000521865,G000520615))),(G000466965,G000600975)),((((((((G000152805,G001307765),(G900115865,G000220565)),((((G900100005,G000526275),(G900107355,(G001078595,((G001482405,(G000169415,(G000504185,G001458375))),(G000807715,G900107235))))),(G000153305,G000379485)),(G900109035,(((G000743705,G000011965),G000192475),G000161775)))),((((G000737065,G000714535),(G000714545,G000715505)),(G000740785,G000021865)),(G900109555,(G000819565,G000299875)))),(((G001687105,((G000153725,G000161755),(G001969385,G000259095))),((G900112335,((G001884735,(G001870665,G001870675)),G000429765)),((G000744955,(G900129875,(G000688295,(G000768315,G000152725)))),((G001038505,G001262635),G001205715)))),((G001458355,((G000442275,((((G000472185,(G000384635,(G001627375,G001627595))),(((G000018145,G000812685),(G001049735,G001458315)),((G000738435,G000981705),(((G001458435,G000376545),G000152625),(((G000473205,G001294455),(G001458415,G900102795)),(G001258055,(G000169455,(G000511355,(G001458395,G000473145))))))))),((G000161835,(G000155735,(G001187845,G900142425))),(((G900129845,((G000967725,(G000382265,(G000169435,G001411945))),(G001510135,G001420005))),((G001321835,G000812665),(G000420745,(G001202015,(G001202035,G001202025))))),(G000156335,(G000622405,G000712275))))),(G000814025,(G000169395,(G000712315,(G000156115,G001890925)))))),(G000671395,((G900142085,G001458215),(G001458335,(G001292625,G001458175)))))),(G000429365,(G900110775,G000473225))))),(((G000170875,((G001247715,G000152845),(G001441635,G001441615))),(G000442255,(G000590925,G000013565))),((G900110425,G900111875),((G900156525,(G000622365,(((G000647675,G000172095),G000622345),G000622325))),(G000014045,G000154785))))),((((G900107025,(G000383155,G000153745)),(((G001303875,G001294535),(G000176015,(G001438045,(G001439135,G001438235)))),G000739715)),(((G000012905,G000016405),(((G001879715,(G900099935,G900115595)),(G900102905,G000423645)),G001548075)),(G000740795,G000223375))),(G000687435,G001305615))),((G000743715,G000299575),((G000600335,G000442315),((G000444995,(G000763905,(G000185925,(G000513975,G000203895)))),((G000763785,G000763805),G000967825)))))),G900107585)))))),((G000014745,G000412185),((G000733915,((G000017265,(G001425305,G001429025)),(((G000495855,G000175215),(G000204015,(G000495815,G000376105))),((G001449105,((G000744465,G000745545),G000022005)),(G000428765,(((G001427825,G001425945),(((G000204035,(G000813765,G001310255)),G001424025),(G000144605,G000701445))),G000466985)))))),(G000376805,((G000685315,G000013025),((G000685215,G000685235),((G000685275,G000685295),(G000682755,(G000682715,G000682775))))))))))),(((((G900156605,(G000381985,G001611975)),(G000315795,((G000284415,G000013085),(G900100455,G900101965)))),((((G001746755,G000968135),G001510075),(G000434295,(G000432275,(G000436195,(G000980655,G001917125))))),((G000300235,((G000300275,G000763295),G000421265)),(G000688235,G900093605)))),(G000513295,(G000294655,(G000009985,G000342045)))),((((((G000426505,(G000171835,((G000319385,G000510265),G000423805))),(G000518365,G000226315)),((G000374005,(G001026905,G000982415)),G000299935)),(((G000576635,G000936425),(G000429625,(G001315015,(G001305595,G000283655)))),(G000225995,((G000429645,G001296005),(G001939945,G000016185))))),(((G000427665,G000963705),(((((G000745835,(G000711725,(G001941945,(G000245075,G000164635)))),G000425365),((G000964365,((G000964385,G000687875),(G000701585,G000202835))),(G000759655,G000014285))),(((G000021325,(G000164395,(G000182745,G000550765))),((((G001499615,((G000963925,G000963965),G000963945)),G001580615),(G000613285,(G000010825,(G001499675,G000964225)))),(G000429165,G000963905))),((G000527695,G000231445),(G000963885,((((G000613845,G001547995),(G001787335,G002005465)),G000617865),((G001598495,(G000311765,(G000011685,G000234355))),(G000378165,(G002003665,G000723565)))))))),G000378465)),G000264455)),((G000420625,(G000515255,G900100655)),(G000423185,G000620685)))))),((G000421325,G000384615),(G001510185,(G000238815,G000024465)))),((G000014865,(G001399755,((G000423825,(G000175575,((G000227215,((G000559045,G001705725,G001705805,G001705645,G001705755,G001705625,G001705695,G001756595),(G001931655,G000709715))),((G001857665,G000214095),(G000179815,(G001559335,G001308895,G001418795,G000021485)))))),(((G001705075,G001785035),(G001643475,(G000376165,(((G001629495,(G001629515,(((G001629315,G001629435),G001629445),G001629395))),G001629355),(G001629415,G001629475))))),(((((G001697225,(G001469965,G000024765)),(((((G000378125,G900115085),(G001182895,(((G001428405,(G000264315,(G000230695,(G000264335,G001617355)))),(G000620485,G000632805)),(G001641285,(G000761445,G000242255))))),((G001187785,(((G000426365,(((G000743535,G000420545),G000747075),G000747155)),G000429065),(G900101825,((G001431405,(((G001431645,((G000661955,(G001431535,(G001499755,G000072485))),((G001700965,(G001314305,G001431505)),(G001431485,G001431525)))),((G000972865,(G000513955,G000185965)),(G001556105,G000233915))),(((G000576405,G000006725),(G000401255,(((G001705565,G001908775),G000007385),G000007145))),(G001021935,G000815185)))),((((((G001306995,G000472505),(G001482195,(G000422305,G001427225))),G000423885),(G000559025,G001014645)),G000770795),(((G000768355,G000423325),(G000768335,(G000855665,G000768345))),((G001442785,G001442515),(G000426005,(G001429315,G001442535))))))))),(G000953855,(G000800155,(G000964085,G001887595))))),((G000735045,G001431705),((((((G000373965,((G000372885,(G000214035,G000527135)),(G000828635,G000934545))),((((G000519045,(G000429605,G000012425)),(G000236665,(G001307855,G000429665))),(G900099695,G000024165)),((G000025965,(G000378245,G000349945)),(G000443165,(G000310185,(G000310145,(G001051995,G001682385))))))),(((G000981505,(G001044335,(G001438385,G000168995))),((G000023745,(G000093025,((((G000378225,(G001424665,G000515275)),(G000384355,G001464125)),(G000023705,G000953015)),G000384375))),(G000617925,G000013705))),(G000025705,(G001802335,(G000145255,(G001802355,G001806235)))))),((G900078795,G001460935),(G001418245,G000425565))),(((((G000186425,(G000828975,(((G000980495,(G000434815,(G000205025,G000431455))),G001182045),(G000434855,(G000437635,(G000297775,(G000250875,(G000432615,G000411515)))))))),G001295775),((G000377645,(G000733775,(G000253115,G001418255))),(((((G000284255,(G001295905,G001295865)),((((G000244995,G000015725),(G001424785,(G000799305,G001293525))),G001425865),(G001477625,G001427705))),((G001483865,G001598255),((G000768065,G001447195),(((G000019785,G000689195),G000333615),G000969605)))),(G001425785,(G000430725,(G001017435,G000381125)))),((G000013865,(G000688115,G000015505)),(((((G000374625,(G000496475,G001270065)),(((G000477435,G000013605),((G001955715,G001412575),(G000211835,(G000723405,(G001005215,G001262075))))),((((G001422445,G001422405),(((G001424265,G000176855),(G001428645,((G000193225,G000015565),(G001714725,G000204195)))),(G000688255,(G900111115,((G000018665,(G000429845,(G000739375,((G001294445,G000935165),G000410635)))),(G000282995,((G001298675,(G001310795,G000022305)),(G000204645,(G000484635,G000739995))))))))),G001432305),(G000381265,G001713375)))),(G000807215,(G000828915,G000828895))),((G000422885,G001044395),(G000426125,(G001424545,G000215705)))),(G001421705,((G000745855,G001476815),(G000620225,G000184745)))))))),((G000428465,(((G000382305,G001457815),((((G001027865,(G001592185,((G000194925,G000160435),(G000186165,((G001063255,G000158615),(G000818035,((G000006845,G000196295),(G000173895,G000008805)))))))),(G001308005,(G000227765,G900086555))),(G000226875,((G000190695,(G000163775,(G000745955,G001458475))),(G000428785,G000620925)))),(G000600005,G000745895))),(((((G000174355,G000376945),(G001418035,(G001037925,((G001515305,(G000711885,(G001020585,(G000812585,G000007705)))),G000335715)))),(G001619695,G000021025)),(G000422925,G000620105)),G000420525))),((G000620145,((G001808185,(G000429785,(G000428145,G000430805))),((G000711875,(G001294205,G001313065)),G000374805))),(G900115065,G000969645)))),(((((G000506865,(G000226625,G000276685)),(G000521505,((G000621025,(G000373745,(G001808335,(G000372065,G000759065)))),G000743945))),((G000967305,G002005365),((G000308195,(G000209655,G900129885)),G000612685))),(((G000319245,(G000340865,G000340905)),(G000340825,G000340795)),(G000988095,(G900089455,(G001433395,(G000382185,((G900078695,(G000612485,G001078275)),((G001457475,G001571365),(G000067205,(G000318015,(G000195715,G000317935))))))))))),(((((G000272025,((G000009125,((G000953875,G000954135),G000020205)),(G001281465,(G000832305,(G000069785,G000196015))))),((G001830325,G000973625),(G000016345,G000019745))),((G000767615,(((G000959725,((G000011545,G000011705),(G001411495,G000959245))),((G000739795,G000373005),(((G001865575,G000013645),(G001544555,(G000698575,G000698595))),(G000020045,(G000684975,G000785435))))),(G000198775,G000970345))),(G000227585,G000775775))),(G000170915,G000482785)),((G000158475,G000158495),((((G001412595,(G001941825,G000745265)),(G000382345,((G001424165,G001866515),G000427785))),((G001191005,G000425385),((G000335815,G000383895),(G900114705,(G000344615,G000723165))))),(((((G000195205,G001798415),(G000312045,(G000818395,G001428545))),(G001584185,(G000441555,(G001189915,((G001040945,(G001189955,G001571165)),(G001189965,G001267925)))))),(G000013625,(G001464355,G000026125))),G000622895))))))),((G000376425,(G000012745,G000373385)),(G000746095,(G000297055,((((G900109785,((G000619905,G900103145),G000196355)),G900113575),(G000832065,G000355765)),(((G900114305,(G900111165,(G900111605,G900110145))),((G000175095,(G900111055,(G900105875,G001455205))),(G000219585,G001464045))),((((G900100485,G900107335),(G900107265,(G900114745,(G900113925,(G900106545,G001007935))))),(G000014765,G000009145)),G900143275))))))))),(G000733765,(G900113085,(G000711245,(((G000474945,G000426685),(G000711955,G000420645)),G000271305)))))),(((G900112605,G001614315),(G000215955,G000732535)),(G900102855,G001730015))),(((G000934725,G000008325),(G000421465,G001566965)),((G900110585,(((G000485905,G000319575),G000374645),G000153205)),(G000014785,G000015585)))),((((((G001643635,(G001801725,(G001802575,G001801885))),((G001802535,G001801945),G001801825)),(G000583135,(G000024725,(G000012805,G000143085)))),((G001051235,G000531125),((G001305575,G000245015),(G000828835,(G001723675,(G000170715,G001640045)))))),(((G000419525,(G000371925,(G000380185,(G000260135,(G000621325,G900107695))))),(G001677435,G001579945)),(G000754095,(((G000227685,G000321415),((G000377885,G000377785),(G000385215,(G000381825,(G000745395,G001020955))))),((G000378965,G000021985),(G000227725,(G900156225,(G000633935,G000225005)))))))),((((G000153565,(G000299335,(G000300005,((G000300995,G000756665),(G000756655,G000009365))))),(((((G001292705,((G000619845,((G001626995,(G001626975,G001627135)),(G000829675,(((G000368025,(G001941805,(G000746645,(G000191145,G001713665)))),((G000816495,(G000367925,G900116265)),(G000368565,(((G001575095,(G000475335,((G001484985,G000368585,G000271425),G001584645))),G000488195),(G001758345,(G000368925,((((G000369105,((G000368865,(G000369005,(G000400735,(G001828765,((G001484935,G000219275),G001592855))))),(G000632455,(G000488255,(G001647675,G000964095))))),G000368625),(G000368905,(G001878775,G000369145))),G001307195))))))),((G000488275,G000488215),(G000368825,G001953195)))))),(((((G002014855,G000320365),(G001553955,(G001188545,G001679275))),((G000685805,(G000382145,G000016885)),(G000511655,(G000012305,(G001462175,(G001435295,(G001606025,G000471625))))))),(G001656425,(((((G001656255,G001656455),(((G001656195,(G001656415,G001656115)),(((G001656175,G001656205),G001656385),((G001656475,G001656285),((((G001656355,(G001656335,G001656375)),G001636015),G001679075),(G001679005,G001679155))))),(G001656095,G001656215,G001656275))),G001656125),((G000092265,(G001062845,G001065625,G001062815,G001065675)),((G001063475,G000740455),(((((G001632285,G000192905),(G000193085,(G001064665,G001064655))),G000193005),(G001679105,(G000192985,(G000766665,(G000193045,G000192925))))),((G001679345,(G000192945,((G000192965,G001997265),G000193025))),(G000302495,G001809255)))))),G001656105))),(G000426885,G000379845)))),(G000198515,G000420045)),(G000427385,(G001312345,G000496735))),(((((G000019225,(G000263355,(G001183545,G000953825))),((G000463525,G000423345),(G000377745,(G000832015,G001187555)))),((G000939975,G000410875),(((((((G000467065,G000397205),(G001708485,(G001605965,G000237065))),(G000761155,(G001543265,(G000829415,(G000007805,G000012245))))),G000759445),(G000826105,(((G000759535,(G000026105,G000007565)),G001644955),G000746525))),((((((G001446935,G001597285),((G001518815,G000213805),G000016565)),((G000498575,G000222125),((G000455385,(G900111835,G000412695)),(G000349845,G000689415)))),(G000364625,((G000425625,(G000590475,((G000756775,G001705225),(G900103375,G000219605)))),(G000021045,G000806415)))),G000282775),G001580025)),(G001267175,G000421765)))),G000376785),(((((G001010805,((G001586255,G000259575),(G000422345,G000420325))),(G000428585,((G001709345,(G900119735,(G000422325,G000686905))),((((((((G000422645,G000425405),(G000148645,G000422665)),(((G000753795,G000015245),G000947195),(((G000016065,(G000518805,(G000518705,(G000018285,((G000014885,(((G000018025,G001957125),(G002005305,(G000172075,G000091325))),G000019525)),(G001401775,G001675935)))))),((G000014705,G000013765),((G000519065,(G000178875,G001620325)),(G000146165,G000712635)))),G000614975))),((((G000764205,(G001652445,G001831495)),((G000948975,(G001957175,(G000012325,(G000764185,(G000378625,G001444365))))),G900111755)),((G000314995,(G000347635,G000315075)),(((((G000218785,(G001458075,G001314555)),(((G001577655,G000152885),(G001294745,((G001294685,G900116625),((G000401175,G000008465),G000320945)))),(G000299895,((G000753735,G000423165),(G000753715,(G900116895,G001418345)))))),(G000300815,G000374485)),((G000711985,(G001795365,G001275035)),(G900107845,((((G000382165,G000987775),G000987765),(G001704375,G000272005)),(G000296695,(G000425345,(G001513785,G900108485))))))),G000299915))),((((G000482725,G000015285),((G000420245,G000153405),G000381745)),(G000429485,(G000414175,G001420915))),((G000953735,G000276805),((G001269985,((G000153245,G000238255),(((G001444405,(G001469895,((G001401795,G001306895),G001550135))),(G001661495,((G000238275,G001924935),(G001596795,(G001465295,(G000238395,G000814675)))))),(((G001854555,G001854605),G000238375),(((G000967625,G000967585),G000336495),((G001482385,(G000495575,G001750165)),(G000382005,G000333235))))))),(G001050375,(G000281085,G000568405))))))),((((((G000827595,((G000019405,(G000376645,(G000347595,(G001652405,G000521765)))),((((((G000444685,G000444705),(G002015085,G000444605)),((G001938355,G001611775),(G000444545,G000688835))),(G000172375,G000021885)),(G000015885,G000007945)),(G000754275,((G001594265,(G001262035,(((G001055885,G000238795),((G001679325,G000259485),G000261285)),((G000968335,G001007605),(G001276545,G000027305))))),(G001038205,G000379905)))))),(G000221945,(G000969305,(G000442905,G000348525)))),(G000262245,(G000017245,(G900110905,G000007745)))),((G000771775,(((G000772365,G000772295),G000771785),(G000771805,G000771795))),(G001678465,((G000209675,G000771955),G000772395)))),G000772535),(G900087055,(((((G001010285,(G000027225,(G000252955,(G000968175,G000968195)))),(((G000286435,(G001676155,G001676225)),(G000069965,G001654855)),((G001294465,(G000314895,(G000259175,G001874625))),(G000429565,(G000757905,G001640365))))),(((((((G000169655,G000324145,G000324005,G000323645,G000325285,G000324905,G000325165,G000323285,G000324985,G000325245,G000324505,G000325265,G000009065,G000323785,G000324445,G000323725,G000323565,G000320465,G000324485,G000324305,G000324265,G000325145,G000323825,G000324725),(G000324685,G000324625)),((G000325085,G000168835),G000323585)),(G001122605,(G000253175,G000009345))),G000964565),((G000143625,G900128755),G000021705)),(((((G000427805,(G000439085,(G001026985,G900112475))),(G000951135,(G000735345,G000255535))),G900130115),(((G000022885,(G001816025,G001586165)),G000307305),(((((G900048045,(G000754265,(G000013185,G001269425))),G900044015),((G000517425,(G000219175,G000287335)),(((G900048035,G000287355),G900039485),G000010085))),(((G002006995,(((G001267535,G000336255),(((G000773975,(G000196615,((G000091565,(G001422605,(G001571305,G001602545))),G000599885))),(G000590885,G000404125)),G000770305)),(((G000757425,(G000518745,((G001602535,G001602605),G900111105))),((G000025405,G001709315),(G000612605,((G000478905,(((((G000828815,G000007725),((G000090965,G000217635),(G000247565,G000008885))),((G000973545,(G000973505,(G000011745,(G000185985,G000043285)))),(G001242845,(G000093065,G000817295)))),(G000007365,(G001280225,(G000521565,(G000225465,G000225445))))),G000828515)),(G000759475,(G000465555,G000180175)))))),G000784965))),(G000302695,(G000705335,(((G000300455,(((G000164865,(G000016325,(G000735515,(G000025565,G000694955)))),((G000982825,(G000463155,G000621185)),(G000248015,G000759795))),(G000757785,(G000215745,(G000240185,((G001022135,(G000247895,((((G000008865,(G000006925,G000012005)),G000299455),G000026325),(G000026345,G000183345)))),((G001022195,G001187865),((G000195995,(G000648515,(G001571285,G000735365))),G001558935)))))))),(G000735455,G001297765)),G000262305)))),(G000757825,G001654915))),((G000463345,(G001049335,G000023605)),((G000400505,(G000147055,G000400795)),G900107885))))),(((G000520015,G001514455),(G000163595,G001572725)),(G000422085,(G900002265,G000513215)))))),G900111395),(G000471645,(G000807275,(G001690195,(((G000599985,(G000725165,G001693435)),(G000725175,(G001693745,G001690445))),((G001690515,G001690435),((G001690525,(G001690495,G001690255)),(G001690425,(G001690535,(G001690385,(G001690355,G001690585)))))))))))))),(((G001310455,(((G000621165,G000286895),(G000333895,G001558255)),(((G000176795,G000950415),((G001029455,G000940995),((((G001077885,G000331515),G000730475),((G000755385,G001591125),(((((G000006745,(G001558415,G000740015)),G000711805),((G000009745,((G000196095,G000493225),(((G001315205,G000695055),(G001525595,G000354175)),G000017705))),G001029445)),(G000176155,(G001267945,G000217675))),(G000801275,G000467125)))),((G000425165,G000695255),(G000426765,(G001677275,(((G000478685,G000731795),G000711795),(((G001399455,(G000772105,G000176235)),(G000763535,G001012815)),(G000011805,((G000953695,(G000196255,G000196495)),(G001685465,((G001874155,(G000091465,G000287055)),(G000272145,G001486525))))))))))))),(G000950095,G000949955)))),((G000513715,(G000513735,G000565325)),((G001996245,G000565345),((G001996115,G001996265),((G001995405,G001995415),G001996105))))),((G001870485,G000381965),(((G000222855,(G000378405,(G900115655,G000701925))),(G000482845,(G000188195,((G000431835,G001940885),(G900116345,(G900114195,G000702045)))))),(G000023065,(((G001593245,G000820205),(((G000819865,G000388115),G000196395),G000014805)),(G000820125,G001447335))))))),(G001583435,(G000722635,(G000373945,G000710775)))),(((((G001922575,G001922565),((G001968815,(G000153345,G001566885)),((G000416315,G000620085),((G000381785,G900111095),(G000422765,(G900156635,G001305295)))))),((G000705555,(G000422865,(G000422425,G001995095))),(G000378045,(G000220545,G000428985)))),((G000967895,((G000355675,G900156675),G000422845)),(G000384995,((G001439295,G001438605),(G001438085,(G000153445,G000511875)))))),(G900106945,((G001858325,(G001043175,G000169375)),(G000397065,((G001045555,(G000166295,(G000831005,((G000708045,(G000934705,(G000475255,(G000284615,G000421165)))),G000347775)))),G000830985))))))))),(((G900108915,((G001648175,((G000953435,(G000300075,(G000953395,G000349745))),G000620025)),(((G001039575,G000425725),(G000382245,G000526695)),(G000591415,((G000334215,(G000275725,((G900086985,G000696485),(G000236625,G000236035)))),(((G000409775,(G000731955,G000378505)),(((G000246875,G000759345),(((G000620045,G000821105),(G000475415,(G000196875,(G001431725,G000967645)))),((G000055785,G000821045),G000265245))),G900106955)),(G001937155,G000737985))))))),(G000585235,(G000764495,G000691225))),(G000012985,G000619885))),G000981725),(((G000153025,(G000214215,(G000521805,(G900129155,G000508165)))),(G000192865,G001418205)),(G000940805,(G000153185,G000423605)))))),((G000169075,((G000227525,(G000204315,G001444425)),(((G000169115,(G000227505,G000158175)),(G000764025,(G000158155,G000153125))),(G000423125,(G001953075,G000156295))))),(((G000373485,(G000964245,(((G000426805,((G000379165,G000620425),G000381665)),(G000372925,G000023025)),(G000013665,(G001922955,G000966245))))),((G000209515,G001723645),G000744735)),((G000420285,G000305785),(G000380565,G000220505)))))),(((G000981765,G000024085),(((((G001466725,G000429145),(G000314975,(G001565895,(G000315055,(((G000314935,G000212335),G000314955),(G000014225,(G000767305,G000315015))))))),(G900129565,(G001757105,(G000378185,((G001562115,G001562155,G001562125),(G000753865,(G000172635,((G000730385,(G001886395,G001886435)),(((G001626315,(G001626115,G001626275)),(G001562315,G001562295)),G001924945))))))))),G000155775),((G000252165,G001756615),(G000226565,(G000428905,G000315035))))),(((((G001628405,G001281385),(G001293165,(G000010405,G000015105))),(G000379445,((G001753795,(G000764555,((G001608445,((((G000154145,G001696945),((G000524575,G001412545),((G001574585,G001574695,G001574605,G001574755,G001574785,G001574485,G001574705,G000833335,G001696935,G000017785,G000168775,G001574885,G001574565,G001574835,G001574735,G000009245,G001574945,G000014605,G001696955,G001611815,G001574905,G000478845,G000681495,G001574865,G000011405,G001574675,G001574775,G001574795,G000170295,G001696925,G001574555,G001574475,G001574635,G001574495,G001574935,G000313385,G001574655),G000153845))),G000742095),G000219045)),(G000019285,(G000262205,G001042545,G001042525,G000505725))))),(G000815225,G000710735)))),(((G001888055,G000015345),(G001889065,(G000160655,G000239355))),((G002000055,((G001629325,G001629365),((G000385115,(G000252525,((G000385035,(G000384955,G000385055)),(G000384935,G000383375)))),(G001438485,((G001438495,G001439525),(((G001437675,G001438585),G001438425),G001439285)))))),(G000510805,(G002006795,(((G001634425,G000375345),G001632485),G000334955)))))),((G001720395,((G000764075,G001932735,G000401515,G000756435,G001932775,G001932795,G001932595,G001932755,G000297215),(G001932815,(G001514395,G001534725,G001029935,G001932955,G001932875,G000756415,G001932935,G000300295,G001932855,G001932915,G000576045,G001932895,G001932835,G001746795)))),((((G001801985,((G001801755,G001801915,G001801375,G001801425,G001801605),(G001801815,(G001802455,G001802445)))),(G001797285,((G000017105,G000007765),(G001077715,G000815025)))),((G001801285,(G001302865,G001801345)),((G001801465,G001801305),(G001801405,G001801785)))),(((G001467645,((((((G000176095,G000091785),(G001468035,(G001467035,((G000236145,G000236165),G000701265)))),G001899505),(G000953135,(((G000770585,(G900065905,((((G001601215,G001601235,G001583575),(G900061635,G900063805,G900061645,G900061715,G900061655,G900061725,G900061675,G900061695,G900063815,G900061705,G900061685,G900061665)),((G001652665,G001600985,G900061575,G001969405,G001601175,G001601155,G001652645,G001989475,G900060365,G900059955,G900070165,G001652685),(G900053355,G900048935))),((G900051025,G900053745,G900073035,G002002625,G900119765,G900057625,G900064345,G001582545,G900054435,G900057755,G001677115),(G001582735,G001582555))))),G001468085),(G000373765,(G000423305,G001467535))))),(((G001468165,(G001468125,G001467615)),(G001467975,G001467505)),((G001467055,(G000512355,G001467825)),(G000621525,((G000953635,(G001467585,G001467895)),((G000308315,((G001467025,(G001467745,G000953655)),(G000622185,(G001467765,G001648675)))),G000756815)))))),G001467785)),(G001431315,G001898235)),((G000257395,(G001881495,(G000168295,G001881485))),(G001644445,((G001801575,((G001801485,G001801495),G001801635)),G001801665))))))))),((((G000155715,((G000349205,(G001720165,G000260985)),(G000260965,(G000214595,(G000767155,G000156355))))),(G000384415,G001566825)),(G900141795,((((G000744875,(G000526715,(G000696325,G000711315))),(G000384235,(G000711305,(G001873715,G000012605)))),(G000483485,(G000381085,(G000702325,G000478585)))),(G000711195,(((G000934765,G000214825),G000227665),G900112445))))),(((G001303045,G001303065),G001447805),((G001901525,(G900094635,((((G000190755,(G000427625,G000383855)),((G000384075,G000963695),(G000372865,(G000527095,G000733855)))),(G000968535,G000341735)),(G000733935,(G000785705,(G001312005,G000214665)))))),(G001543005,(((((((G000228725,(G001469165,G000495615)),((G000223985,((G000025485,(G000227745,(G000224065,G000585215))),G000224005)),G000379525)),(G000327045,G900092645)),(G001276605,(G001044195,G001276615))),((G002020875,((G002021315,((G002021105,G002021175,G002020935,G002021235,G002021195,G002020915,G002021115,G002021255),(G002020605,(G002020385,(G002021035,G002020715,G002020685,G002021025,G002021075,G002020845,G002020725,G002020775,G002020965,G002020745,G000787395,G002020795,G002021855,G002020995,G002021005))))),((G001709035,(G001708965,(G001708985,(G001708955,G001708975)))),(G000168735,G001443675)))),G000801295)),G000828615),(G001007875,G000428045))))))))))))),(G000372125,((G000379345,G000153765),(((G000744415,G001873795),G001871925),G000379225)))))))))),(G001263175,(G000017505,G000022145)),G000438965);
  TREE p0001 = (((((G000236865,((G000195275,(G000311845,G900106855)),((G001701045,G001552785),G001486665))),(G001305135,(G000428705,G000163895))),((((G001875255,(((G001829455,((G001577135,(G000397885,G000404745)),((G001577185,G001577125),(G000146065,G001603745)))),((((G001767735,((G000398345,(G002011675,G002010715)),G001780385)),(G001303785,G001303225)),((((G001828445,(G001302825,((G001828545,G001828415),((G000315095,(G000296795,((G001830315,((G001825635,G001824485),G001825655)),(G000949635,(G001828635,G001828645))))),(G001723765,G001824605))))),(((G000186345,(G000242455,G001956985)),(G001828265,G000171775)),(G000284115,(G001303695,((G001997385,G001999965),(G002007645,((G001824685,(G001824645,(G001824675,(G001304275,G001828345)))),(G001824635,G001825665)))))))),(((G000405145,G000402275,G000493945,G000380785),G900129805),(((G001770105,(G001873675,(G001768155,G001769435))),(((G001748245,((G001610895,((G001983935,((G000255655,(G001707835,G000092105)),(G000165715,(G000181475,G900113665)))),(G001464525,(((G001642875,(G001610875,G000025185)),(G001642915,(G001642955,(G000346295,((G001027925,(G000304635,((G000330745,(G000196115,G000195185)),(G000338295,G000346315)))),(G000346425,G000346505)))))),G000153105)))),(G001603075,G001303465))),((((G900112715,(G000737335,G000170895)),((((G001769475,G001769805),G001770165),((G001302225,G001804565),(G001899175,G001567175))),G001907975)),((((G000017685,(G000304275,G000332515)),((((G000013945,(G000244815,G000243815)),(G001969935,((G000313175,G001568365),G000243735))),((((G000306255,(G000350605,(G000347175,G000306195))),(G000244515,G000342725,G000347015)),G000217175),(G000092565,G001567725,G000217275))),(G000243715,(G000306115,G000244755)))),((((G001462345,G001603875),(G900142455,((G900142505,G900142465,G900129715),((G900142545,(((G001603925,G001462315),G900142495),(((G000146505,G000024665),(G900142485,G900143015)),G900129735))),G900142475)))),(G001462235,(G001462245,G001462225))),G000170755)),((((G001799255,G001799285),(G001914235,(G000341395,(G900130015,(G900143695,(G001750925,(G001750995,G001751145))))))),(G001687335,(G001292585,((G001751085,G001751075),(G001311845,((((G001751005,G001751165),(G000472805,(G000426225,(G900101345,(G000421285,(((G000420085,(G000373985,G000745975)),(G900105645,G000307105)),(G001799425,G001798685))))))),((G001443525,G000429925),G001829875)),G001854245)))))),((((G001798655,G001798605),G001789275),((((((G001773915,G001775695),(G000405625,G000493965)),((G001749745,(((G000373545,G900156105),((G000147075,G000184345),(G000426705,((G000445425,(((G000012085,G000568735),((G000568755,(G000500045,(G000500065,(G000568715,(G000523535,(G000019685,G000019705)))))),((G000568675,G000568795),(G000568775,(G000956315,G001660005,G001598195,G000012065))))),G001936255)),(((((G000222305,(G000502095,G000008685)),(G000300045,G000691545)),(((((G000501015,G000714705),G000501595),((G000501615,((G000501215,G000501875),G000500975)),(G000501235,G000501695))),(G000501275,(G000501155,((G000501755,G000501675),(G000501915,(G001922545,G000501735)))))),G000501895)),(G000181895,G000739475)),G000304735))))),(G000242595,(G000758165,G000507245)))),((G001940825,(G001604265,((((G001829425,G001829255),G000208385),G001603115),G001604275))),(G000474745,(((G000219725,(G001830155,(G000214355,(G000297095,G000214375)))),(((G001604385,(G001604425,G001604605)),G000008605),(((((G000619925,(G900111035,(G000421345,G900113965))),(G000255555,(G000413015,(G000464455,G000468115)))),G001603145),(G000468055,G000413055)),((G001604355,G000212415),(G001028605,(G001028525,(G001028585,G001028545))))))),(G001603165,G001896565)))))),(G001045525,G001412425)),G001771235),(G001750905,(G001798945,(G001874005,G000422285))))),(G000526155,G900129305))))),(((G001770085,G001770035,G001770125,G001771845),(G000447795,G001874305)),(G001781965,(G000224765,((G001627685,G001469005),((G001627835,G001627815,G001627735,G001627955,G001627865,G001627795,G001627845,G001627755),(G000213335,(G000213355,G000484715))))))))),(G000255705,(((((G000363885,G000371805),(G000092305,(G000023985,((G000025525,G000739065),(G000091665,G000024625))))),((G000214415,G000243455),((G000017185,G000179575),((G000376965,G002009965),(G000006175,(G000017165,(G000220645,(G000017225,G000018485)))))))),((G000166095,(G001507955,((G000145295,(G900095815,(G000828575,G000008645))),((((G000745485,G001729285),((G000214725,(G000191585,G000744455)),(G000012545,G001729395))),((G000499765,(G001316325,(G001509005,G000762265,G001458655,G000953115))),(G000309865,G000302455))),(G000513315,(G000024185,((G000404165,G000621965),((G000437055,(G000190155,G000016525,G000190135,G000824705,G000190095)),(G001639275,(G001548675,G001477655)))))))))),((G000007185,(((G001587715,((G001587605,G001587595,G001587635),(G001587655,G001587695,G001587575))),((G000215995,((G000263735,(G001577775,G900012635)),((G000007305,G000275605),(G000195935,(G000011105,G000211475))))),((G002009975,(((G000009965,G001592435),(G000258515,(((G000151205,G000022365),(G000769655,G000816105)),((G000585495,(G001647085,(G000265525,((G900109425,G001418715),(G000221185,G001484195))))),G000018365)))),(((G001317345,(G001508175,(G001508065,G000022545))),(G000246985,(G001484685,(G000430485,G001507935)))),(G000966265,G000725425)))),(G000517445,(G000151105,G001433455))))),((((((((G001875425,G001875345),(G000246735,(G001628435,(G001629205,(G001628475,(((G001628485,G001628455),((G001629295,(G001629155,G001629255)),G001629245)),(G001629235,G001629185))))))),(G001595875,G001595945)),(((G002011395,(G000025665,G000327505)),(G001856825,((G000008265,(G000152265,(G001402945,(G001399695,(G001402935,G001316225,G000949015))))),((G000195915,G000011185),((G000965745,(G000496135,(G900090055,G001856845))),G000447225))))),(G001595885,(((G001800735,(G001800815,G001800675)),((G001800755,G001800745),G001800825)),((G001421175,(G000800805,((G001560915,G001563305),((G000437835,G000300255),(G001481295,G000350305))))),((G001421185,G001512965),(G000308215,G000404225))))))),(G000402355,G000830275)),(((G002010305,((G000025505,(G000789255,G001006045)),((G002010285,(G002010295,(G000008665,G001508815,G001508745,G000734035))),(G002010215,(G000025285,(G000194625,((G002010045,G002010125),(G002011215,(G000385565,(G002011235,(G002011315,(G002010155,G002010195)))))))))))),(G002011165,G002011155)),((G001914405,((G000336675,(G000755245,((G000334895,(G000336935,G000336915)),(G000336695,G000336715)))),((G000496195,((((((G900103505,(G000196895,(G000710615,G000376445))),G000403645),((G000337215,(G000383975,((G000691505,G000517625),(G001563885,(G000337515,(G000337475,(G000337735,G000337715))))))),(G000455365,((G000025325,(G000784335,(((G000217715,(G000336655,G000337895)),G000455345),((G000328685,(G000337675,G000337695)),(G000230715,(G000025625,G000337575)))))),((G000337195,G000731985),(G000337555,G000230735)))))),(((G000023965,((G000755225,(G900110215,((G000337755,G000337275),(G000223905,G000337775)))),(G000337455,((G000470655,G000023945),(G900100385,(G000416085,G001564135)))))),((G000474235,(G001305655,(G001488575,(G000230955,G000069025)))),(G000591055,G000026045))),G000427685)),(((G000447865,(G000496175,(((G000337415,G000336875),(G000337035,((((G000337375,G000337355),G001564205),G000022205),G000739595))),(G000746205,G000336995)))),G001462205),((G000739555,G001282785),G000224475))),((((G900129775,G000495475),((G000337095,(G000172995,G900100875)),(G000739575,(G000416005,(G000415985,(G000415965,(G000237865,G000009185))))))),(G001564175,(G000283335,(G001469955,(G000336755,((G000025685,G000337815),(G001469865,G000306765))))))),((G000496215,G000416025),(G900109065,G001563795))))),((G000496235,G000416045),G001767315)))),((((G001508185,G001507975,G000711905),G002010075),((((G001508615,G001509375),(G001602645,G000235565)),(G000014945,(G001603205,(G001603225,G000204415)))),((G001317315,G000685155),(G000196655,((G000970045,(((G000970005,G000969965),(G001714685,(G000979455,G000970265))),(((G000970285,((G000970205,G000970185),((G000970245,G000978935,G000979825,G000979125,G000979575,G000979095,G000978945,G000979675,G000979745,G000979815,G000978955,G000979995,G000979015,G000979515,G000979555,G000979185,G000970165),(G000341715,(G000979845,G000979755,G000979105,G000979895,G000979855))))),(G000007345,((G000970125,G000970085),G000970145))),((G001304615,((G001402855,G001512365,G000969925),G000969885)),(G000970305,((G000969945,G000969905),((G000195895,G000969985),((G000970025,G001316305,G001027005),(G000970065,G001729375))))))))),((G000025865,((G900106905,G001889405),((G001683555,G001726015,G001577555),G001888095))),(((G000013725,(G000970325,(G900111645,G000765475))),(G001577565,((G900114835,(G000504205,G900100715)),((G000328665,G001896725),G000306725)))),G000217995))))))),((G001766825,G001766815),((G000063445,(G000251105,G000011005)),((G001508455,(G001940805,(G000430905,(G001602685,G000015765)))),((G000021965,(G000235685,(G000013445,(G000017625,G000327485)))),((((G000711215,(G000243255,(G001315945,(G000147875,G000784355)))),G001412355),((G001512385,G001571405),((G001017125,(G001315965,(G000691865,G000015825))),((G001896715,((G900025055,G001512375),(G900079125,G000304355))),(G001509255,G001508665))))),(G001571385,G000275865)))))))))),(((G001515215,G001515205),((((((G000258425,((((((G000632495,(G000243315,(G000204925,((G000747605,G001266695,G001266675,G000016605,G001266735,G001266715,G001266655),G001315825)))),(G000961135,G000565255)),G000213215),((G001719125,((G000007005,G000968395,G000968355,G900079115,G000024745,G000175555,G000968435),(G000024305,G000245215,G000245115,G000245095,G000022385,G000245255,G000245135,G000245175,G000245155,G000022465,G000364745,G000022445,G000022425,G000022405,G000245235,G000022485,G000189555,G000245195,G000245275,G000189575))),(G001316085,G001316045))),(G000011205,(G001559965,(G001560275,G001560245,G001559975,G001560035,G001560215,G001560375,G001481595,G001560355,G001560635,G001560405,G001560645,G001560305,G001560315,G001560675,G001559985,G001560085,G001560835,G001560435,G001560525,G001560595,G001560555,G001560755,G001560455,G001560765,G001481635,G001560725,G000012285,G001560685,G001560515,G001560195,G001560605,G001560285,G001560795,G001560485,G001560565,G001560135,G001560465,G001560125,G001560715,G001560115,G001560205,G001560815,G001560065,G001559955,G001560165,G001560045,G000338775,G000340315)))),G000389735)),(((G000223395,(G000015145,(G001412615,G001462395))),(G001481685,G000017945)),(((G001316065,(G000011125,G000591035)),(G000317795,(G000144915,((G000495715,G000495675),(G000495695,G000495735))))),G000145985))),((G000092465,G000015945),(G000264495,(G000092185,((G000186365,G001006085),(G000231015,(G000513855,G000020905))))))),((G001717015,(G001717025,G001717035)),((G000375685,(G000494205,G000380705,G000398765,G000399825)),(((G000813245,G000446015),(G000015225,G000993805)),((G001748385,((((G000190315,(G001516705,(G001515905,G001516745))),((G001316265,G001315985),(G001316025,G001316245))),G001316125),((G000148385,G001316145),(G001316005,G001316285)))),(((G000960885,(G000253055,(G000193375,(G001516665,G001516655)))),(((G000019805,G001189275),(((G000015805,(G000247545,G000016385)),G000234805),G000007225)),G000015205)),(G001516585,(G000018305,(G001516725,G001663375))))))))),(((((G001593865,(((((G001870125,G000802205),(G000698785,G000730285)),(G000303155,G001918455)),(G001920395,((G001443365,(((G000402075,G000399765),((G001627075,(G001627015,(G001627235,G001627095))),(G000812185,G001510295))),(G000200715,((G000220175,(G000204585,G000241145)),(G001510275,((((G000328945,G000299365),(((G000722915,G000746745,G000724145),G000018465),G000875775)),(G000242875,(G000299395,(G001541925,((G001438895,G001437625),G001510225))))),(G000956175,G001674955))))))),(G000685395,(G000955905,G000723185))))),(G000405685,G000270325))),(((G001768965,(G001775955,G001273495)),((G001918765,(G001919175,G001918745)),(G001919285,((G001915065,G001920575),G001918315)))),(G002011035,G002009985))),G002011075),((G001399795,(G001593925,G001593935)),(G001940645,((G001776015,G001775965),G001774245)))),G000019605)),((((G001940665,(G001940655,(G001563325,G001563335))),(G001940725,G001940755)),G001940705),G001273385))),(G001871535,G001871475))),((G000830295,G001871415),(G001873845,(G001723835,(G001723845,G001742785))))))),G002011125))),(G001888885,((G000717715,(G000710465,G000744785)),(G000718025,G000269985))))))),(G001412365,((G001603055,G000404445),((G001017655,(G001804885,(G001803285,G001803315))),((G002011435,G002010385),(G002011425,G002010365)))))))),((((G001730085,(((((G000508025,G001466415,G001625535,G000470805,G001625515,G000204135,G000508005,G001469535,G000470765,G000470825,G000508065),(((G000008725,G000068585),(G000493885,(G000830965,G000700905,G000700925,G000700885,G000174995,G000700865,G000700845))),((G000454725,G000417695),(((G002007725,G000471025),G000583875),(G000007605,(G000009945,(G000298495,((G000338695,G000417845),((G001401485,G001401455,G000298435,G000317995,G000786005,G000298535),(G001401465,G000270425,G000270385,G001714585,G000298455,G000270445,G000687415,G000204255,G000211155,G000298475,G000298555,G001714575,G000417585,G000191925,G001736045,G001563055,G000298415,G001714565,G000298375,G000298515,G001736055,G000204175,G000415565,G000687395,G000415685,G000270405,G001401475)))))))))),((G000024145,G000516655),(G000011165,(G001007105,G001007065,G001007085,G000007205,G001007125,G001007025,G001007145,G000091085,G001007045,G000008745)))),(((G001794935,(G001796235,G001794895,G001796285,G001794865,G001796255)),((G001794905,G000237205),(G001464115,(G001796315,((G001796175,(G001796065,G001796185,G001796095,G001796105)),G001796275))))),(((G000756735,G001897185),((((G001499655,G000751535),(G000011565,G001545115)),(G000813665,G001897225)),(G000829755,G000253035))),((G000092785,G001618265),G000750955)))),((G001803255,(G001803205,(G001803225,G001804785))),((G000155695,(G000438015,(((G001831055,G001872735),(((G000382685,G000383755),G000382665),(G001439535,G000025905))),(((G000019965,G001746835),((G000972765,(G000242935,G000171235)),G001580015)),G001604585)))),((G000385295,(G000172555,G001604625)),((G001438005,((G000019665,(G000817245,G000953475)),(G000526255,G000379365))),(((G000173075,(G001914875,G001919485)),(G001613545,G001318295)),(G000172155,(((G900097105,G001683795),((G001647615,G001580195,G001578645),(G000437075,(G000436395,G001940945,G000723745,G000980515,G000020225,G001917295)))),(G000428305,G000264605)))))))))),((((G000144695,(G900109985,(G900101375,G900114655))),(G000328625,(G000517025,G000379025))),(G001512435,(G000020485,(G900103135,(G000166415,(G900114545,((G001723995,G900156285),(G000165465,G000350165)))))))),(G001791795,(((((G000522985,(G000010305,G000695095)),(G001802045,G001920195)),(G001780825,G001780805)),((G001777945,G001304185),(G001780165,(G001304015,(((G001302725,G001775365),(G001775405,G001773425)),(G001304315,G001304155)))))),(((((G001304035,G001886815),(G001771055,G001643615)),(G000402455,(((G001508355,G001509335),G001872685),((G000402795,(G000375825,(G001626675,G001577025))),(G001626755,(G001626655,G001626685)))))),(((G000024845,(G000013045,G000419585)),((G001314545,((G000375425,(G001650905,G000375465)),(G900129315,(G001564065,G001715195)))),(((G001438015,(G001438305,G001438175)),(((((((G001899145,((G001800985,G001802265,G001801015),G000194605)),((G001437985,(G001437955,G001439105)),(G000236705,G000981645))),(G001567275,((((((G000410815,G000023825),((G900103665,(G900107535,(G000832545,(G000170795,(((G000722885,G900103515,G900112985),G900100435),((G900129215,G001721645),G001412655)))))),(G001412215,((G000258495,G900111825),(G001424305,(((G001421515,G000708265),((G000633455,(G001027745,(G900100705,G900101435))),G001423945)),G001442625)))))),((((G001705515,G002013915),(G900100945,G000333295)),G001898335),(((G001730525,G000403135),(((G000166195,((G900142915,G001636615),(G001596135,(G900110415,(G900101875,(G900155965,G900103125)))))),G000422945),G900103545)),((G000425145,G000799115),(G000302595,G001652725))))),G900109895),((G900109365,((G000814685,(G000416985,(G900102835,(G900116225,G000190735)))),(G000686625,(G000143765,(G002000245,((G000757725,((G000783305,G000747525),G001006065)),(((G001899705,G000988325),G001808025),G001952815))))))),(G900109575,(G000427965,G000192845)))),G000242635))),(G001897535,(G001567405,((G000724545,(G000250635,G000275825)),(G000759025,(G000212735,((G001625015,(G900110645,G000373105)),G000379805))))))),((G000736515,((G001418685,((G000252855,G000374405),(G000301075,(G001747495,((G000430825,(G900111495,G000333355)),(G001021975,((G000735695,((G001045435,G000729985),(((G001424585,((G900142445,G001424145),((G000737765,(((G000799195,(G000799335,G000426465)),((G000735135,((G001507335,(G001424105,(G900113975,((G900129245,((G001693475,G000737665,G900116415),(G001420285,G001507325))),G001295265)))),(G001045465,G000737775))),G000735105)),G000430845)),(G900142785,G000737705)))),G000812865),G000023725))),G000495935))))))),((G000265465,((((((G900141785,(G000755305,(((G001280435,G000425645),(G000941055,((G000943555,G000422365),((G000764775,G900111025),((G000283015,(((G000423005,G000348685),(G000224335,G000723205)),G001310225)),((G000826645,(G000799465,G000688335)),((G000211855,((G000430665,(G000520995,(G000520955,G000430645))),((((((G001439665,G000934685),(G000425305,G000797465)),G000427335),(G000789235,G000764755)),((G000797445,(G001418105,G001418015)),G000518485)),(G000826655,(G000828715,G000171875))))),(G000255455,(G000769435,G001653755))))))))),(G001971785,(G000733475,((G001280515,G001280505),(G000260115,G000300875))))))),((((G000509405,G001439315),(G001280865,(G001761365,(G000766805,G000153225)))),(G000430545,G001483385)),G001027945)),((G000196315,((G001005305,(G000154725,G001005315)),(G900130035,G000220525))),((G900116115,(((G000831385,G001413925),((G000755265,(G000732625,G000153385)),G000332115)),((G000733945,(G000687915,(G900129005,G000152985))),((G900102055,G000746845),(G000265385,G000429125))))),G001438125))),((((G000173115,(G001438245,(G001438225,G001439215))),(G001439205,G000173095)),(((G000220585,G900119185),((G900116365,G000511935),G900116665)),(((G900142405,G900112295),(G000224085,((G001306415,G900129665),((G900101815,(G001683915,G000745185)),(((G000190595,(((G000621125,(G000153165,G001413955)),(G000744555,G900103215)),((G001447995,G001865655,G900105105,G900105545),(G000744105,G900155985)))),((G900141935,((G000799565,(G000468615,G000186265)),((G001748465,G000733925),G900129275))),G001020565)),(G000973105,G900141855)))))),(G001430825,(G000424985,G000429545))))),(G000382125,((G000024125,G900115205),G000963865)))),(G000260835,((G000192225,(G000174755,(G000466425,(G000293175,(G900106575,G000411115))))),(((G001553545,G900115315),(G000213295,(G000173675,((G000023285,(G000318255,G000271925)),G000318295)))),(G000827695,(G000220625,G000379185)))))),((G900114085,((G001549985,(G000243275,G000297875)),((G000242075,G000297855,G000807225,G001865835,G001485415,G000633375,G000242135,G000242095,G001481655,G900142635,G000413415),((G000833025,G900111065),G000246945)))),((G000769915,(G900115875,G001278115)),((G001874325,((G000769935,G000422725),(G000378485,G000769825))),(((G000016645,G001705175),(G001423985,G001899155)),(G000498495,((((G000686885,((G000422685,(G000757385,((G000419685,G000737695),(((G000422705,(G001761465,G000611675)),((G900100165,G000695795),G000253275)),(G900100375,(((G000744835,G000252125),(G000425505,G000064305)),G000264055)))))),G000967805)),G000425465),(G000240075,(G000455605,G000430025))),G000498475)))))))),((G900141665,(G000812875,G000422265)),((G000382425,(G900115015,G900142565)),(G000189415,G900089075)))))),((((((G001889005,(G000060345,(G900105035,G000423045))),(G001564225,(G000378765,((G000355905,G000153485),G900099815)))),(G001431365,(G000023465,G000423405))),((G000744275,(G000243235,G000258765)),(G000423585,G000424665))),G900102915),(G000709555,((G000022605,(G000348805,(G000471965,G000262715))),((G000334405,G000093165),(G000233435,G000236405))))))),((((((G000330725,((((((G000714815,G000295935),((G000166275,((G900112005,(G001442615,G900116615)),((G001314815,G000429405),(G900129785,G000429465)))),(G000373245,G000325705))),G000298295),((G000265405,G000265075),G000429425)),G000390185),G000429445)),(G001567185,G900129725)),((G000348925,G000346615),(((G000473365,((G001647285,(G001577755,G001078055)),(((G001611675,G900116885),(G000472485,G000973725)),((G900156415,G000277005),G000373265)))),G900100765),((((G000482465,(G000423565,G000218895)),(((G000566685,(G000023125,(G000428845,G000701505))),((G000296815,(G000331105,((G000374025,G001898575),(G900112365,(G000974425,(G000024525,(G000374065,G000374085))))))),(G001870735,G000383955))),(G000263195,(G900103285,(G900115665,G000427405))))),((G000166395,G001724175),G001306455)),(G000426725,(G000014145,G000379725)))))),(G001657315,((G000331535,G000183425),(G900142205,((G001592935,(G001593005,(G001267955,G001592945))),((G001747095,G001747105),(G900111145,G001592965))))))),(((G900113045,(((G900107465,G000381545,G000473765),(G000222485,(G001050135,G000427295))),(G001683905,(G000020565,(G000304455,G000689375))))),(((G001890965,G000169175),(G001281695,(G900112255,(G001483135,((G000420705,(G000961955,(G000382225,(G000737515,(G000801315,G000576555))))),(G000972495,G000715495)))))),(G000430505,G000426825))),(G001308105,((G000379765,(G000812565,G000807855)),(G000265505,G000422585))))),(((G900094705,(G900129465,((((G900110995,G900112615),((G900119105,G001975825),(G900102545,(G900114995,G000024005)))),(G900142605,G900110835)),G900109685))),(G000374045,((G900116565,(G900115755,((((G001601815,(G000814475,(G000974785,G000814325))),(((G001464625,G001898405),(G001898485,(G001724695,(G000425585,G001898495)))),(G900129015,(G900129295,G001644645)))),(G001899605,((G001302245,(G000246855,G900110245)),(G001898505,(G900156765,((G000515315,G900106985),(((G001829005,G001829035),(G000511175,G000508085)),(G900089565,G001623405)))))))),(G900107765,(G001896965,(G000374125,((G001654455,G000243115),G900101395))))))),(G001897525,G001897855)))),(G001439115,G001438265)))),(G900116425,(G000621625,G001661595)))),(((((G001192835,G001603685),((G001603695,G001509275),((G001543405,G001543395),(G001769115,G001769275)))),G001543385),G001872995),((((((G000473305,(G001603425,(G001769725,(G001768435,G001769775)))),((G000432515,G000435075),((G000431015,G000433355),(G001602885,G000432655)))),(G000798815,((G000427365,G000723505),((G001915415,(G000311925,(G000154465,(G000265365,(((G000312145,G000285455),G001941065),G000210575))))),((G000321205,G000231275),(G001603555,(G000786575,G900104605))))))),G900096565),(G001602695,G001421095)),(((((G001660705,((G000517085,G000583675),G001659685)),((G000220155,(G000259075,(G000191885,G000250735))),(G000974365,G000517065))),(((G000163695,G000768855),(G001603405,(G000183135,(G001603385,G001898935)))),(((G000212915,G000375405),(G000312445,(((G900128475,(((G000157915,(G000012825,G000438395)),(G000613805,G000190575)),((G000154845,G000374585),(G000187895,G000434735)))),((((G000702285,G000702225),G900102385),(((G000437675,G000318095),(G000159995,(G000434455,G900106785))),((G000234115,((G000585355,((G000619985,G000702825),(G000687715,(((G900107065,G900110895),(((G000621725,(G900104295,G900100635)),(G900107705,G900115435)),(G000746155,G900110085))),(G000701965,G900102205,G900112275,G000025925,G900142855))))),((((G001444445,(((G000218235,(G000242335,(G000160535,G000758925))),(G000455445,G000177075)),(((G000435635,G000762865),(((G000436915,(((G000426565,((G900111525,((G000614065,G000614105),(((G000193395,G000191065),((G000378745,G000262545),(G000430525,(G000688375,(((G000220235,G000220255),(G000614025,((G000439065,G000519165),G000261025))),G000613345))))),(G000613925,(G001262015,(G001683355,G000144405)))))),G000424185)),(((G000434515,G000157935),G000436035),((G000185845,(G000382385,G000613785)),G000613505))),(G000373185,((G900103315,G000424605),G000179055)))),G000426585),(G000184945,G000287635))),G000185145))),((G000378085,G000614205),(G000434975,(G000437535,G000235885)))),(G000379965,G000431935)),G000146675))),(G000834015,((G000436595,G000433175),((G001275135,G000431195),G000436695)))))),(G000436895,G000205165))),((G000428125,G000517545),(G000511775,((G001314995,G000159075),(((G000154525,((G000598465,G000598965,G000009925,G000599385),(G000381365,(G001915435,G000499785)))),((G000195635,G000154205),(G001318345,G000315485))),(G001915455,(G000614145,(G000011065,G001314975)))))))))),((((((G001689425,G001689415),(G001701115,G001689645)),G000437495),(G000296465,G000512915)),(G001403595,G000803105)),((G000010645,(((G001261735,G001261715),((G000711235,(G000213555,G000213575)),(G001897035,G000426485))),(G900095795,(G001768395,(((G000953535,G001896655),G001282625),(G001602775,(G900095135,((G000380985,G900114365),G900107785)))))))),((G000010505,(((G000379945,(((G000565015,G001553215),(G000769075,G000768875)),(((G000379925,(G000372405,G000435035)),G000375645),G000212375))),(G000614585,G000174815)),(G000768955,(G000614355,G000769115)))),(G000238215,(((G000428565,G000969835),(G000307375,G000012845)),G001704385)))))))),((G001310955,(((G000832075,G001487125,G000832085),((G000379665,G900091675),(G000519105,G001915615))),((G000243215,G000432935),((G000190535,(G000435735,G001915655)),(G900091655,G000433935))))),(G000621705,((((G900111425,G000626635),G000949475),(G900141875,G900129025)),(G001270965,(G001768245,(G001769245,G001768535,G001768205))))))),(((G001769615,(G001304505,(G001303955,G001304045))),(((G001769695,G001769505),(G001769295,(G001769535,G001769705))),(G001769625,(((G001768485,G001769225),(G001768195,G001768305)),(G001769315,G001769635))))),((G001443605,G001603565),((G001768235,G001768355,G001768285,G001769045),(G001768565,G001768405)))))))))),(G001779875,(G000478645,G000403035)))),((((G001536105,(G001442845,G001485645)),((G001536185,(G001535985,G001442935,G001442925,G001536025,G001535965,G001485625,G001458535,G001536125,G001536205,G001536085)),G001536165)),G001442855),((G000020525,(((G000020505,G000006985),(G000016085,(G000015125,(G000012585,(G000020645,G000020465))))),(G000020545,G000020625))),((G001567545,(G001919105,(G001802215,(G001804625,G001804555)))),((G001804605,(G001516025,(G000279145,(G001803365,(G001803025,G001803345,G001804665,G001803105,G001803165))))),(G000258405,((G001802865,(G001802795,G001802205)),((G001871325,G001802895),G001873185)))))))))))),(((((G000739515,G000739535),(((G001803535,G001804975,G001804915,G001804945,G001804905,G001803525),(G001805005,G001804965)),(G000375765,(G001803615,G000341545)))),((((((((G000989975,G000989255),(G000989955,(G001468855,G000992305))),(G001772305,((((G000513475,(G000996695,(G001000065,G000996275))),((G000385635,(G001468845,G001468865)),(G000989195,G001468885))),(G001771315,(G000991965,(G000991385,G000991575)))),G000989525))),((G000218625,(G000010985,G000183405)),((G000025725,(G000421105,G001603805)),G000487995))),(((G001587675,(G001829375,(G000325665,(G001676785,(G000092845,G000518245))))),((((G000428885,G000242615),(G001399755,(((G001431315,G001898235),((((((((G001467055,(G001467825,G000512355)),(G001467645,(((G001467765,G001648675),(G000622185,(G001467025,(G001467745,G000953655)))),(((((G001468085,(G000770585,(G001583575,((G900053355,G900048935),(G900061635,G900061665,G001601155,G900053745,G900059955,G001582735,G001677115,G001601235,G900063815,G900061695,G900073035,G001652685,G001582555,G900051025,G002002625,G900061715,G900061685,G900060365,G001601175,G900061645,G900057625,G900061675,G900057755,G900061725,G900054435,G001582545,G900070165,G900063805,G900065905,G900061655,G900061575,G001600985,G001652645,G001969405,G001652665,G001601215,G001989475,G900061705,G900119765,G900064345))))),(G000953135,(G001467535,G000423305))),(G001899505,(((G000701265,G001465875),((G000236145,G000236165),G001467035)),(G000176095,G000091785)))),(G001468165,(G001467615,G001468125))),(G000621525,(G000756815,(G000953635,(G001467585,G001467895)))))))),G001467785),((G001801785,G001801405),(G001801315,G001801305))),((G001302865,(((G001801755,G001801425,G001801915),((G001802455,G001802445),G001801815)),(G001797285,((G000017105,G000007765),(G001077715,G000815025))))),((G001629365,G001629325),G001801465))),((G000583135,(((G001801625,G001801575),(G001801495,G001802505)),(G001801635,G001801665))),((((G001801885,G001801725,G001802575),(G001801825,G001801945)),((G001051235,G000531125),(G000257395,(G001881495,(G000168295,G001881485))))),(((G001785035,G001705075),(G001643475,((G001629315,G001629445),(G001629355,(G001629515,G001629395))))),(((G001276605,(G001044195,G001276615)),(G900092645,(G000327045,(((G000224005,((G000224065,G000585215),(G000227745,G000223985))),(G000379525,G000025485)),(G000228725,G001469165))))),(((((G001281385,G001628405),((G000297135,G001293165),(G000015105,G000010405))),G002020805),G002020385),(G000828615,((G000168735,G001443675),((G001708965,G001708955,G001708985,G001708975),G001709035))))))))),(((G001305575,G000245015),(G001723675,(G000828835,(G001640045,G000170715)))),(((G000024725,(G000143085,G000012805)),(((G000225005,(G000633935,G900156225)),G001447805),(G000754095,((G900112605,((((G000374645,(G000319575,(G000485905,G001715285))),(G900110585,(G001614315,(G000215955,G000732535)))),G000153205),(G000015585,G000014785))),(G000155715,G900102855))))),(((((G000785705,G900094635),(((G000190755,(G000383855,G000427625)),(G000372865,G000496735)),((G000527095,G000733855),G000963695))),(G000341735,G000968535)),((G000421465,G001566965),(G001312345,(G000008325,G000934725)))),G001697225)))),((G900141795,((G000711195,(G000934765,(G000227665,(G000214825,G900112445)))),(((G000744875,((G000711315,G000696325),G000526715)),(G000381085,((G000478585,G000702325),(G000483485,(G000012605,G001873715))))),(G000711305,G000384235)))),(G001579945,(((((G000510805,(G002006795,((G000375345,G001634425,G000334955),G001632485))),(G000733765,(((G000227725,(G000378965,G000021985)),((G000227685,G000321415),((G000377885,G000377785),((G001020955,G000745395),(G000381825,G000385215))))),(G000427385,((G900113085,(G000271305,(G000426685,G000474945))),(G000711245,(G000711955,G000420645))))))),(((((((G000482785,((G000988095,((G000521505,(((G000373745,(G001808335,G000759065,G000372065)),((G000612685,(G000308195,G000209655)),(G000967305,G002005365))),((G000506865,(G000276685,G000226625)),(G000621025,G000743945)))),(G900089455,(((G000067205,((G000319245,(G000340905,G000340865)),(G000340795,G000340825))),(G001078275,G000612485)),G900078695)))),(((G000828975,((G000205025,(G000434815,G000980495)),(G000437635,(G000434855,((G000432615,G000411515),(G000297775,G000250875)))))),G000186425),((((((((G000620105,G000021025),(G001619695,((G001020585,(G000174355,(G000335715,G001037925))),(G000711885,(G001515305,(G000007705,G000812585)))))),(G000420525,((G001027865,(G001308005,(G000227765,(((G000428785,G000620925),G000226875),((((G900086555,(((G000160435,G001458475),(G000190695,(G000745955,G000163775))),G001592185)),(G000196295,(G000173895,(((G000186165,(G000008805,G000006845)),G001063255),G000818035)))),G000158615),G000194925))))),((G000382305,G001457815),(G000600005,G000745895))))),(G000422925,G001418035)),(G000428465,((G900115065,(G000374805,(G001808185,(G001313065,G001294205)))),((G000428145,G000430805),((G000711875,G000969645),(G000429785,G000620145)))))),G000376945),(((((G000024165,G900099695),G000236665),G001307855),(((G000025705,((G001830535,(G001802335,(G001872865,(G000145255,(G001806235,G001802355))))),G000746095)),((G000378225,(G000515275,G001424665)),G000013705)),((G000828635,(G000429665,(G000519045,G000429605))),(((G001682385,(G000310185,((G000443165,G001051995),G000310145))),(G000025965,(G000378245,G000349945))),(G000425565,G001418245))))),(G000373965,(G000527135,(G000214035,G000372885))))),(((((((((G001424265,(((G000204195,(G001801235,G001428645)),(G001714725,G900111115)),(G000688255,(G001422405,G001422445)))),(G001476815,G000176855)),((((G000193225,G000015565),(G001955715,(G001412575,G001270065))),(G001424545,(G001044395,(G000426125,G000215705)))),((G000477435,((G000013605,G001771035),(G000013865,(G000015505,G000688115)))),(G001421705,(G000184745,G000620225))))),(G000211835,G001432305)),(G000170915,(G000723405,(G000828895,G000828915)))),((G000496475,G001713375),G000381265)),((((((((G001022195,G000240185),(G000215745,G000247895)),(G000465555,G000196615)),G900129885),G001005215),((((G001310795,((G000739995,G000204645),(G000282995,(G000484635,G000374625)))),G000429845),(G000745855,((G000410635,(G000018665,G000739375)),((G000022305,G001298675),(G000935165,G001294445))))),G000422885)),G001262075),G000807215)),(((G000253115,G001418255),(G000377645,G000733775)),(((((((G001295865,(G001295905,(G000244995,((G001424785,(G001425865,(G000799305,(G000015725,G001425785)))),(G001477625,G001427705))))),(((G000019785,(G000333615,G000689195)),(G001483865,G001598255)),(G001447195,G000768065))),(G001017435,G000969605)),G000430725),G001293525),G000284255),G000381125))),G001295775))))),((G000775775,G000227585),(G000970345,(G001281465,((G001544555,G001190015),((G000785435,G000684975),(G000739795,G000373005))))))),((G001830325,(G000016345,G000973625)),G000019745)),((G000312045,(G001428545,G000818395)),((G000158475,G000158495),(((G000745265,(G001424165,(G000427785,G001866515))),(G000382345,(G001941825,G001412595))),(((G000195205,(G000344615,G900114705)),(((((G001189915,G000026125),G000013625),G001464355),((G000441555,((G001189955,G001571165),G001040945)),(G001189965,G001267925))),G001584185)),(G001191005,(G000425385,(G000723165,(G000335815,G000383895))))))))),((G001431705,G000735045),(((G000767615,(G000009125,(G000020205,(G000953875,G000954135)))),((G001433395,(G000382185,((G000195715,(G000317935,G000318015)),(G001457475,G001571365)))),((G001865575,G000013645),(G000198775,((G000959725,(G001411495,(G000959245,(G000011705,G000011545)))),(G000698595,(G000020045,G000698575))))))),((G000622895,G000272025),(G000832305,(G000196015,G000069785)))))),(((((((G000175095,(G900111055,(G900105875,G001455205))),(G000219585,G001464045)),(G900114305,(G900111165,(G900111605,G900110145)))),((G000009145,G000014765),(((G001007935,G900106545),(G900113925,G900114745)),(G900107265,(G900100485,G900107335))))),(((G900103145,G000619905),((G900109785,(G000832065,G000355765)),(G900113575,G000196355))),G900143275)),(G001460935,G900078795)),(((G000981505,((G001044335,(G000168995,G001438385)),((((G000093025,G000384375),G000953015),G000023705),G000384355))),(G000617925,G000023745)),((G000297055,(G000376425,(G000373385,G000012745))),(G000012425,G000934545))))),((G000619845,(((G002014855,((G001656335,G001656355,G001656375),((G001679345,G001997265,G001064655,G000302495,G000192905,G000193025,G000193005,G000740455,G000192965,G001062845,G000766665,G001632285,G001062815,G001063475,G001065675,G000092265,G001809255,G000192925,G001679105,G001065625,G001064665,G000192945,G000193085,G000192985),((G001656275,(G001656175,G001656425,G001656105,G001656385,G001656415,G001656205,G001656095,G001656125,G001656115,G001656475,G001656255,G001656195,G001679075,G001656215,G001656455,G001656285)),G000193045)))),(((G000016885,(G000382145,G000685805)),(G000511655,(G001462175,(G000012305,((G000471625,G001606025),G001435295))))),((G001636015,(G000426885,(G001679005,G001679155))),((G001553955,(G001188545,G001679275)),(G000379845,G000320365))))),((G000829675,(G001758345,(G000369105,(G001647675,G000632455)))),((G000746645,(G000488215,(G000400735,((((G000191145,G001713665),(((G000368025,(G000488195,G000369005)),(G001584645,G001941805)),(G001484985,G000271425,G001575095,G000368585,G000475335))),G000368825),(G001953195,G000488275))))),(G000368905,(G000368565,((G001307195,((G000368925,(G000368865,(((G001484935,G000219275),(G001592855,(G001828765,G001878775))),G000369145))),(G000964095,(G000488255,G000368625)))),(G000816495,(G000367925,G900116265))))))))),G000420045))),(((((((G001482195,((G000768355,((((((G000230695,G001617355),(G000264335,G000264315)),((G000964085,(G000800155,(G001428405,G001887595))),G000632805)),G000620485),G001427225),(G001442515,(G001429315,(G001442785,G001442535))))),(((G000007145,G000401255),((G001705565,G001908775),G000007385)),(G000006725,G000576405)))),G001306995),(G000423885,(G000972865,((G000513955,(G001314305,G000185965)),(G001431645,((G000661955,G001431535),((G000072485,G001499755),(G001700965,((G001431525,G001431485),G001431505))))))))),(G001014645,(G000472505,G000559025))),(G000747075,(G000743535,G000426365))),(((G001021935,G000815185),(((G000426005,G000770795),((G000855665,G000768345),G000422305)),(G000423325,G000768335))),(G000233915,(G001431405,G001556105)))),(((G900101825,G000429065),(G000747155,G000420545)),(G000378125,(((G000761445,G900115085),((G000242255,G001641285),G001182895)),G000953855))))),((G000024765,G001469965),(((((((G001314555,G001458075),G000218785),((G000753715,((G900116895,G001418345),(G000423165,G000753735))),(G000299895,(G001294745,((G001577655,G000152885),((G000401175,G000008465),((G001294685,G900116625),G000320945))))))),((G000153245,(((G001469895,(G001550135,G001401795,G001306895)),(G001661495,(((G001465295,(G000814675,G000238395)),(G001924935,G000238275)),G001596795))),((G001854555,G001854605),(G001750165,G001444405)))),(G000374485,((((G001652445,G001831495),G000764205),(((((G000764185,(G000378625,G001444365)),G000012325),G001957175),G000948975),G900111755)),(((G000378185,(G000730385,((G001562155,G001562115,G001562125),((G001562295,G001562315),(G000753865,(G000172635,G001924945)))))),(G001565895,((G000315055,((G000314935,G000212335,G000314955),(G000014225,(G000315015,G000767305)))),(G000314995,(G000347635,G000315075))))),((G000414175,((G000953735,G000276805),((G000420245,(G000153405,G001321825)),(G000482725,(G000381745,G000015285))))),(((((G000518805,((G000018285,G000014885),((G002005305,(G000172075,G000091325)),(G000019525,(G001957125,G000018025))))),(G000016065,G000518705)),(G000614975,(((G000013765,(G000014705,(G001401775,G001675935))),((G001620325,G000178875),(G000146165,G000712635))),(G000015245,(G000753795,G000947195))))),(G000148645,G000422665)),(((G000196495,G000953695),(((G000801275,((G000176155,G000217675),G001267945)),G001591125),(((((G000176235,(G000763535,(G000772105,G001399455))),G000711795),G001012815),G000017705),(G000272145,(G000426765,((G001486525,G000091465),(G001874155,G000287055))))))),((((G000286895,G000621165),(G001558255,G000333895)),((G001996105,(G000513735,(G000513715,G000565325))),(G001996265,((G001995405,G001996245,G001995415,G000565345),G001996115)))),(G001310455,((G000425165,(G001029445,G000730475)),(G000196255,(G000176795,G000950415))))))))))))),G900107845),((((((G000024085,G000981765),(((((G001418205,(G000214215,(G000521805,(G900129155,G000508165)))),((G000428585,(G001583435,(G000722635,(G000373945,G000710775)))),(G000619885,((G000220545,(G000705555,G000428985)),(((((G900156635,G001305295),G000422765),(G001922565,G001922575)),((G000153345,(G900111095,G000381785)),G000620085)),((G000691225,G000764495),G000378045)))))),G000153565),((G000153185,G000423605),G000940805)),((((G000380565,G000220505),((((G000169075,((G000420325,G000422345),(G001010805,G000259575))),((G000209515,G001723645),(G000013665,G000384995))),(((G000372925,G000381665),((G000426805,G000379165,G000620425),G000023025)),(G001922955,G000966245))),G000964245)),(((G000153125,G000158155),((G000204315,(G000158175,G000169115)),(G000423125,(G001953075,G000156295)))),G000764025)),(((G000012985,G000376785),(G000744735,((G000263355,G000953825),(G001183545,G000019225)))),G000423345)))),G001444425),(G000227525,((G000455385,(G000026105,G000689415)),((G000425625,(G000021045,(G001518815,G000282775))),(((G000222125,G000590475),(G000826105,(G000761155,((G001543265,(G000498575,G000237065)),(G001605965,(G001708485,(G000759445,(G000467065,(G000012245,G000007805))))))))),(G001705225,(((G000219605,(G001580025,((((G000397205,((G000007565,G000759535),G000213805)),(G001644955,G000829415)),G000746525),(G000016565,(G001597285,(G900111835,(G000349845,G000412695))))))),G001446935),(((((G000364625,G900103375),G000756775),G000939975),G000806415),(G000421765,G001267175))))))))),((((G000284615,(G000475255,G000934705)),(G000421165,G001858325)),((((((G000830985,G000166295),((G000831005,(G001043175,G000169375)),G001045555)),G000397065),G000347775),G000708045),G900106945)),(((G000299335,(G000300005,((G000300995,(G000009365,G000756655)),G000756665))),((G000379445,((G000815225,(G001753795,(G001608445,(((G001574585,G001574565,G001696945,G001412545,G001574605,G001696925,G001574495,G001574755,G001574695,G000011405,G001574485,G001574885,G001574705,G001574775,G001574835,G001574675,G001574945,G001574785,G000009245,G000833335,G001696955,G001574905,G001574635,G001574865,G001611815,G001574655,G001574475,G001574935,G000168775,G000478845,G001574795,G000014605,G001696935,G001574555,G001574735),(G000742095,(G000681495,G000313385,G000170295,G000017785))),G000524575)))),(G000710735,((G000019285,(G000262205,G001042545,G001042525,G000505725)),(G000219045,G000764555))))),((G001437675,(G001438425,G001439285,G001438495,G001438485,G001438585,G001439525)),((G000385115,G000252525),((G000383375,G000384935),(G000385035,(G000385055,G000384955))))))),((G900108915,(G900119735,(G000422325,G000686905))),(G001709345,(((((G001431725,((G000737985,G001937155),(((G000967645,((G000196875,(G900106955,(G000055785,G000821045))),G000265245)),G000821105),(G000731955,G000378505)))),(G000409775,G000759345)),((G000236035,(G001314745,G900086985)),((G000275725,((G000475415,G000334215),((G000620045,G000425725),G001039575))),(G000696485,G000236625)))),G000246875),((G000526695,(G001648175,(G000953435,(G000300075,(G000953395,G000349745))))),((G000591415,G000382245),G000620025)))))))),(G001720395,((G000764075,G001932795,G001932595,G000297215,G000756435,G001932735,G000401515,G001932755,G001932775),(G001514395,G001932815,G001932875,G001932835,G000576045,G001746795,G000300295,G001932955,G001932915,G001932855,G000756415,G001932895,G001932935,G001534725,G001029935))))),((G001888055,((G000239355,G000160655),(G001889065,G000015345))),(((G000222855,(G000701925,G900115655)),(G000378405,((G000482845,G000188195),(G000431835,(G000702045,(G900114195,G900116345)))))),(((((G000021705,(((((G000973545,((G000973505,(G000011745,(G000185985,G000043285))),(G001242845,((G000817295,G000093065),(G000247565,G000008885))))),G000219175),(G900039485,((G000287355,(G900048045,G900048035)),(G000754265,(G001269425,G000013185))))),(G900044015,G000287335)),(G000517425,G000010085))),((G900128755,G000143625),(((G000439085,(G000307305,(G001026985,G900112475))),((G001693745,G001690445),(((G000463345,(((G001122605,(((G000325245,G000324305,G000324625,G000320465,G000323645,G000324505,G000325165,G000324905,G000169655,G000323285,G000324985,G000325265,G000009065,G000324265,G000324725,G000324145,G000323725,G000323785,G000325085,G000325285,G000324005,G000325145,G000323565,G000324485,G000324685,G000323825,G000324445),G000323585),(G000253175,G000964565))),(G900002265,G000091565)),G000520015)),(((((G000478905,(((G000612605,G000180175),(((((G001709315,G001422605),(((G000025405,G000759475),G001571305),G001602545)),((G000735345,(G000255535,(G000009345,G000951135))),G001654915)),(G000599885,((G001267535,G000336255),G000773975))),(((((((((((G000300455,(((G000694955,G000025565),G001297765),G000621185)),(G000735515,G900087055)),G000982825),(G000195995,((G000026325,((G000008865,G000183345,G000026345,G000299455,G000012005),G000006925)),G001558935))),((G000164865,G001022135),((G900130115,G000513215),G000248015))),(G000302695,(G000735455,((G000262305,G001572725),G000757785)))),((G001816025,((G000705335,(G000400505,(G000147055,G000400795))),(G001586165,((G000648515,G000735365),G001571285)))),G000023605)),(G000759795,G000463155)),(G001187865,(G000757825,G000016325))),(G000163595,(G000422085,G001514455))),(G000770305,(G000590885,G000404125))))),(G000757425,(G900111105,G001602605)))),((G000828815,(G000828515,(((G000007365,G001280225),(G000521565,(G000225465,G000225445))),(G000007725,(G000090965,G000217635))))),G000784965)),G000518745),G002006995),((G900107885,G001049335),G000022885))),(((((G000286435,(G001676225,G001676155)),(G001874625,(G000314895,G000259175))),G001294465),(G000069965,G001654855)),((G000772535,(((((G900110905,G000007745),(G000262245,G000017245)),(((G001679325,G000261285,G000259485),G001055885),((G001262035,G001594265),(G000379905,((G000968335,G001276545,G001007605),G000027305))))),(((G000221945,((G000348525,G000442905),G000969305)),(G000827595,G000019405)),(G000754275,((G000347595,G000521765),((G001038205,(G000444565,((G000444545,G000021885),(G000172375,(((G001611775,G001938355,G000444685,G002015085),(G000444705,G000688835)),G000444645))))),(G000238795,(G000376645,(G000015885,G000007945)))))))),(G000772395,(G000771805,G000771795,G000772365,G001678465,G000772295,G000209675,G000771785,G000771775,G000771955)))),(G000023065,((G000820125,G001447335),(G000820205,(G001593245,(G000014805,(G000819865,(G000388115,G000196395)))))))))))),((G000427805,(G000027225,((G000968195,G000968175),G000252955))),G900111395)))),G001010285),((G000471645,(G000807275,(((G000599985,G001693435),((G001690355,G001690585,G001690385),(((G000725165,((G001690495,G001690255),G001690525)),(G001690515,G001690435)),(G001690535,G001690425)))),(G000725175,G001690195)))),(G000757905,G000429565))),G000299915)))))))))),(G000423825,(G000175575,(((G000559045,G001756595,G001705755,G000709715,G001705725,G001705645,G000227215,G001705695,G001705625,G001705805),G001931655),((G001857665,G000214095),(G000179815,(G001559335,G001308895,G000021485,G001418795))))))))),((G000153765,(G001873795,G000744415)),G000014865)),(((G000024405,(((G000373345,(G000373045,G000023905)),(G001274535,(G000176335,G000516535))),((G001559795,(G000024565,((G001902575,G001902585),G001612575))),(G001517865,(G001517915,G000973085))))),((G000426625,G000165505),(G000622245,(G000479045,((G000158195,G000158315),(((G900104395,G000691665,G000691685,G000691725,G000691745,G000691645),((G000158295,G000622045),(G000262225,G000242215))),(G000381725,(G000158215,(G000007325,(G001854465,G000158275)))))))))),((G000021725,(G000170735,G000523275)),(((G900115615,((((G000597725,((((G001548055,G001602955,G000789415),G000024885),G000265295),(G000813345,(G000743525,G000568815)))),((G000736415,(G001643955,G000495505)),((((G000816345,(G000816185,G000019205)),(G000621005,(G000620965,(G001497255,((G001483845,G002019865),(G000583775,G000314405)))))),(G001190745,(G000017585,(G000597805,G001190755)))),(G000705255,(G000017465,G001298465))))),((G000276965,((G000747095,(G000183725,((G001830665,(G001829605,G001830685,G000310245)),(G001830725,(G001830745,G001829555))))),(G000830255,(((G000830175,(G000375865,(G000296775,(G000987835,G000010345)))),(G000445475,G000147355)),((G001829625,((G001830775,G001829705,G001829655,G001829675),((G000012965,(G001829695,(G001830805,G001829785))),(G001829715,G001829775)))),(G001871315,(G001873135,G000242915))))))),(((G000935065,G001655195),G000092245),((G000014025,(G000585155,(G000522465,G000585195))),G000284235)))),G000186245)),(G000196135,(((G000155495,G000162575),(G000765745,(G000687535,G000158455))),(G000518225,((((G000507865,G000507845),G000509365),((((G000009305,(G000274045,(G000274945,(G000740095,(G000008525,G000274085))))),(G000259275,G000259255)),((G000237285,G000200595),((G001283065,G001282945),G000187625))),G000091985)),((G000765665,((G000762845,(G001460635,G000007905)),(G000349975,G000763135))),(G000686565,G000762875))))))),G000010325))))),((G000469585,G000177635),(((G000827125,G000820505),(((G001751225,G000012885),((G000167355,G001751155),(G000384395,(G000711225,(G900107645,G900142125))))),(G000472285,G001278055))),(G000007985,((G000020725,(G000016745,G000022265)),((G000020385,(G000015045,((G001824455,G001799505),G001802095))),G000813145))))))),((((G000429325,(G000429305,((G000526455,G000010665),(G000245055,(G000702665,G000179555))))),(((G000212675,(G000711295,(G000422205,G000422245))),(G000468495,(G000519125,(((G000012665,G000482745),(G900129975,(G001672295,((G900142115,G000384815),G000422525)))),((G900143255,G000430005),((G000021385,G000195755),(((G900116045,(G000403885,G001553605)),(G000420465,(G000022125,G900119095))),(G000701705,(G001975945,(G000331715,G000055945)))))))))),((G000420485,G000422565),((G000429985,(G000023445,(G000425265,(G000331025,G000711735)))),(G000375485,(G000189295,(G000176915,G000341895))))))),((G001311565,G000620765),(((G900104045,G000445205),(G000024325,(G000174435,(G000686525,G000934755)))),((G001748225,(G000428825,G000023225)),(G000934745,(G000717475,G000519265)))))),((G001797675,(G001797785,G000195295)),((G001577715,(G001184205,(G000931935,G000143965))),G000266945)))),((((G000226295,(G000820845,(G001464455,(G001464665,G001567505)))),((G000687145,G001916695),G001919385)),(((((G001919455,G001920875),G001918885),(G001767115,G001767075)),(G001919445,(G001917435,G001914735))),(((G000014005,(G001918935,G001920165)),(((G000620725,G001449115),(G000688455,((G000381585,G001006305),G000022565))),(G000178955,((G000178975,(G000381605,(G000745965,(G000688615,G000421065)))),(G000179915,(G900105625,(G000800015,G900102185))))))),(G000014905,(G000702445,G000381625))))),((G000737325,((((G000601485,G001189295),G000067165),(G001312805,G001931535)),(G001931505,G001263205))),(G001263175,((G000017505,G000022145),(((G000165485,G000737315),(G000255295,(G000331735,(G000012685,G000219105)))),(G000335475,G001027285))))))),(((G001443445,((((G001798315,G001798085,G001797335,G001798475),G001798105),(G001769835,(G001769915,(G001770075,G001770175)))),(((G001799095,((G001799065,G001798185),G001798395)),(((G001798715,G001798235),G001798535),G001795505)),G001798265))),(((G000091165,G001643535),((G001443455,G001798055),(G001797435,(G001919435,G001918165)))),((((((G001798855,G001798755),G000512235),(G001797935,(G001304365,G001577525))),(G001304105,G001798005)),(G001873905,G001798805)),((((G001797465,G001797505),(G001798015,G001798415)),((G001595385,G001795545),(G001798975,G001795535))),((G001806225,G001797515,G001795495,G001797595,G001798485,G001797665,G001798155,G001798625),G001797495))))),((G001790715,((G001790785,G001790865,G001790855),G001788635)),((((((G002011815,((G001803715,G001805105),(G001303745,(G001830135,G001805125)))),((G002010755,G002011795),G002011745)),((((G001803635,G001803605),(G001803685,G001803565)),(G000423865,G000020985)),G000714715)),(G001803885,G002011735)),((G001805165,(G001803925,(G001805025,G001805205))),G001803815)),((G000284315,(G000755505,((G002002505,(G002002665,G000695975,G001280545)),(G000299235,(G001186405,G000262365))))),(G001643555,(G001914935,(G001917575,(G001273775,(G000196815,G001464735))))))))))),(((G001302425,(G000517565,(G000744435,(G000420385,(G000194135,G000526195))))),(((G001443005,(((G900129645,G000266925),(G000160455,G900107215)),(G001508935,((G001509095,(G000233775,G001508955)),(((((G000238615,G000585335),G000712295),(G000165795,(G000024905,G000237825))),((G000172975,(G000177335,(G000237805,G000161995))),(((G001896635,G000025885),G000526395),((G001604435,G001604445),G000210715)))),(G000526375,G000402835)))))),((G900112165,(G001829395,G001829415)),(G000745455,((((G000017545,(G000235405,G000767275)),(G000016905,G000021285)),((((G000018945,G000750655),G000832145),((G000008545,G000230655,G000390265,G000978555),((G000016785,G000784835,G000025105),G001508875))),((G000828655,(G001508795,G000816145)),(G000217815,(G000828675,(G000017865,G001508115)))))),((G001509135,((G000023325,G001027025),G000147715)),((G000255135,G001021165),(G900102615,((G000953715,G001513315),(G001508055,G000018605))))))))),((((G000980745,G000980735),((G002010615,(G001778455,(G002010355,G002011415))),((G000980755,((G000403075,((G000404685,(G000494225,G000402115)),G000404705)),G000404605)),(G001871575,G000284335)))),((G000008625,(G000020785,((G000164905,G000010785),(G000025605,(G000512735,G000702425))))),((G000021565,G000703085),(G000173615,(G000619805,G000021545))))),((G002011895,((G000217795,G000421585),(G001652585,(G001548275,(((G000746435,G000734015),(G000423845,G000421605)),(G000746255,G000215975)))))),(G001547735,((G001968985,G000421485),(G000191045,G000185805))))))),((G001829155,G001778315),((G001873945,G001784175),(((G001871865,(G001800565,G001800635)),(((G001804005,G000405945),((G001804055,G001804205),(G001804155,(G001804315,G001804225)))),((G001804125,G001874025),(((G001872775,G001805805),((G001805375,(G001804395,(G001805855,G001805565))),(G001805765,((G001804445,G001806075),(G001806055,(G001805575,(G001805605,(G001805775,G001805845)))))))),((G001804165,(G001804305,(G001805365,(G001804255,G001804065)))),(G001871815,G001803975)))))),((G001871125,(G001801985,(G001800495,G001800325))),((G001027545,((G001800355,G001800525),((G001800235,G001800475,G001800455,G001800315),G001800205))),((G001799555,G001800095),(G000020145,((G001799565,G001799745),((G001799575,G001799775),(G001800375,G001800245)))))))))))),(((((G001768645,G001767605),(G001767615,(G900108055,((G000240225,(G000420025,G000519325)),((G000688095,G000424625),(G000025265,(G000423665,G000425945))))))),(((G000014185,(G000661895,G001029505)),(G001950395,(((G001486445,(G000023845,(G001643775,G900110565))),(G001552935,(G000162875,(G000024265,(((((G000478885,(G000403355,G000422625)),(G000434775,((G000436075,G001915265),G000435475))),G000270285),(G000296445,G000023885)),G000210055))))),((((G000364325,G900105895,G000468815,G001437015),G000483125),((G000468855,(G000468755,((G900108495,G900111255),((((G001457795,G900155635),G000233535),(G000143845,G000524335,G001437585)),(G000179715,((G000159235,G001049775,G001562845),G000178335)))))),((((G001813205,G000174015,G001438885),G000411555),(G000024225,(G000564995,(G000758945,G000565075)))),(G001494635,G000752675)))),(G000195315,((G000821265,(G000156175,(G000169035,(G001404695,G001405375,G000434535)))),(G000321165,(G000225705,G000156215)))))))),((G000266885,(G002009735,G000243335)),(G000969705,((((((G001730015,(G001543005,((((((G002021035,G002021175,G002021265,G002020935,G002021005,G002020965,G002020775,G002021115,G002021855,G002020745,G002021105,G002020795,G002020845,G002020995,G002020915,G002021235,G002021315,G002020725,G000787395,G002021195,G002021075,G002020685,G002021025,G002020715,G002021255,G002020605),G000801295),(((G000332035,(G000485815,(((G000316665,G000613065),(G000332275,(G000332095,(G000332315,G001890765)))),(G000155595,((G000829235,(G000167195,G001039615)),(((G000332235,G001548115),(G001747005,G000317655)),(G000332055,G000756305))))))),((G000384075,(G000214665,G001312005)),(G000380185,(G000371925,((G000621325,G900107695),G000260135))))),(((G900141815,G000378105),(G000739615,(G000383735,G000285795))),(((G001269985,G000416315),((G001968815,(G001875605,((G001438605,G001439295),((G000511875,G000153445),(G001438085,G000383395))))),(G001187785,G000227505))),(((((G000519065,(G000381965,G001870485)),G000198515),((G001566885,G000967895),((G001187555,(G000377745,G000832015)),((G000153025,(((G001704375,G000272005),(G000711985,(G000585235,(G000296695,((((G000987765,G000425345),(G000987775,G000382165)),(G900108485,G001513785)),(G001795365,G001275035)))))),((G001586255,G000463525),(G000410875,(G000162755,(G001467975,(G001468035,((G000373765,G000308315),G001467505)))))))),G001292705)))),(G000422845,(G900156675,G000355675))),(((G000420285,G000305785),G002000055),(((((((G000740015,(G001558415,G000711805)),((G000695255,(((G001677275,(G000478685,G000731795)),((G000950095,G000949955),((G000011805,G001029455),G001077885))),G000940995)),G000755385)),(G000331515,(G000467125,(G001685465,((G000493225,G000196095),((G001525595,G000354175),(G001315205,G000695055))))))),(G000009745,G000006745)),((G000422425,(G001995095,G000422865)),G000333235)),(G000192865,(G000238375,(G001482385,(G000238255,(((G000967625,G000967585),G000336495),(G000495575,G000382005))))))),((((G001757105,((G001886435,G001886395),(G001626115,G001626315))),G900129565),(((((G000226565,(G000428905,G000315035)),((G000314975,G000373485),(G000252165,G001756615))),G000155775),G000429145),G001466725)),(((G000429485,(G000422645,G000425405)),G001420915),(G001050375,(G000281085,(G000300815,G000568405)))))))))))),((G001677435,((G000733935,(G002020875,(G001566825,G000384415))),(G001643635,((G000156355,G000767155),((G001720165,G000260985),(G000214595,(G000349205,G000260965))))))),(G000419525,G001901525))),(G001007875,G000428045)),(G001303065,G001303045)))),G000383715),((G000378465,(G000759655,((G000701585,((G000687875,G000964385),(G000202835,((((G000527695,G000231445),((((G000550765,G000182745),((G000963885,(G002005465,((G001598495,(G000378165,(G002003665,G000723565))),(G000234355,(G001787335,(G000311765,G000011685)))))),((G000613845,G001547995),G000617865))),(G000164395,G000021325)),((G000010825,((G001499675,G000964225),(((G000963945,(G001499615,G000963925)),(G001580615,G000963965)),G000613285))),(G000429165,G000963905)))),G000014285),(((G001941945,G000711725),(G000425365,(G000164635,G000245075))),G000745835))))),G000964365))),(G000936425,G001939945))),((G000742475,(G000388175,G000469665)),(((G000299115,((G000371825,G000419485),((((G001179925,(G000299095,(G000504225,G001180165))),(G001703975,(G000155895,(G000472605,G000012345)))),(G001180145,G001179945)),(G000163555,(G000750175,G000195085))))),((((G000342165,(((G001889025,(G000420305,(G000585415,((G000802225,G000813185),((G001427865,(G001305965,G000466945)),((G001008165,(((G000013005,(G001021555,G001077815)),(G001719165,((G000152865,(G001886695,(G000715015,G900128895))),(G000186705,((((G000744895,(G000422985,G000331285)),(((G001028705,G001010945),G001441535),(G000756795,G001235865))),G000714765),G000176355))))),G001028625)),G000802385)))))),(((G000367345,(G000091125,G000445145)),(((G000508185,(G000445105,G000315525)),(G000447205,((G000147835,G001421665),((G001713415,G000283515),(G000632125,G001598535))))),(((((G001476695,(G000767465,G000445125)),(G001742225,(G000272475,(G001046635,G001421325)))),(G001296025,G001598375)),(G000192575,G000429005)),(G001295795,(G000013325,(G000807925,G001296055)))))),(((G001468395,G001314325),(G001610975,(G001427085,G000803645))),(G000013985,(G000763945,G001278035))))),((((((G001421285,G000383095),((((((G000935025,((G000242835,G000241465),(G001423845,(G001425405,(G001421805,G001421505))))),((G001469845,G000226955),G000739895)),(G000331245,G001713435)),G000786205),(G001428865,(G000764535,(G001423765,G001426195)))),G000333335)),((G000974765,(G001853345,G000016765)),(G000512205,(G000620665,G000803065)))),(G001421995,(G000980895,(G000711715,((G000382485,(G000427645,G001761345)),G001421785))))),(((G001295935,(G000420765,G000331225)),(G000971055,G000744515)),G000214335)),(G000218875,(G000277755,((G000576125,G000576165),(G000007105,G000303025,G000175255,G000498655))))))),(G000375545,G000710935)),((((G000616095,G000017565),((G000509225,G000739695),(G000293845,G000469155))),G000689395),(((G000733125,G000152825),((G000744995,((G000014745,(G000420265,G000152745)),G000382325)),((G000378345,G000023785),(G000428525,G000365025)))),(((((((G000293785,(G001579845,(G001426945,(((G000308295,G001908185),(G000314675,((G000336555,((G000013365,G000014825),((G000504425,(G001295845,G000195775)),G000333455))),(((G000938305,(G900104755,(G900011245,G000938285))),(G000701345,(G000935205,G000013745))),((G001693385,(G001440475,(((G000239815,((((G000472425,(G000472385,(G000516555,(G000013885,G000012725)))),G000472865),G000379145),G000473125)),G000344805),(G001641695,(G000011365,G000284375))))),G001440405))))),((G000218565,G000314735),(G900108575,G001425835)))))),((((G000427445,(G000021745,G000746085)),(G000385335,(G000745425,G000019845))),((G000379125,G000178815),(G000372845,(G000188155,G000283235)))),((G001402875,((G001418005,(G001006805,G000745135)),(G000429045,((((((G000019365,G000022085),G001043915),G001548015),(((G000372825,G001422375),(G001422215,G001424525)),(G001425465,((G000019725,G001280145),((G000019945,G001643095),G001262595))))),(G001426225,(G000735605,(G001429505,((G000745475,(G001420315,G000800935)),(G001429395,G001298265)))))),(G001017175,(G000518665,G000262405)))))),((G000526315,G000384475),((G000702305,(G000092925,(G000378025,G900100155))),(G000010525,(G000473085,(G000017645,G000526175)))))))),(G900148505,((G000751295,G001676615),(((G001720135,(G000425185,G000422965)),(G900110915,(G000380505,G000423225))),(G001305515,G000374145))))),(G000746275,((G000383415,G000503895),(G000384335,(G000143145,G000253295))))),(G000733915,(G000017265,((((G000428765,G000466985),((G001425945,(G000813765,(G001427825,(G000144605,G001424025)))),((G001425305,G001429025),((G000022005,G001449105),(G000745545,G000744465))))),(G000701445,(G000204035,G001310255))),((G000495855,(G000204015,(G000495815,G000376105))),G000175215))))),(G000166055,(G001708935,G000828475))),(((((G000423705,((G000192745,G001484065),(((G001907205,G000422785),(((G900114245,G900104145),G001562055),G001310815)),((G001404055,(G000158095,G000148725)),(G001404515,G000168975))))),((G000496075,(G001927245,G000374525)),(G000412185,G900115225))),((((G001424685,(G001423245,(G000382705,G001475935))),(G001463885,(G001425575,(G000153705,G000153465)))),(((G001558695,((G002005325,(((G002007565,((G001952075,G001952065,G001952045),(G002007485,G002007505))),(((((((((G000022725,(G000196435,G000689355)),(G000312605,G000278215)),((G000341385,(G000518105,G000385415)),(G000280015,(G000278115,((G000273375,G000312525),G000278295))))),G000312565),(G000278155,((G000312545,(G000046705,((G001932175,G001932165),(G001932215,G001932225,G000708545,G001932235)))),(G000706625,((G000278135,G000278195),G000294715))))),(G000706645,(G000253015,G000518185))),(G000709795,(((G001624625,G000709755,G000311905,G000709815,G001559035,G000607205,G000607245,G001625425,G000015445,G000709855),G000709775),((G000709835,G000709875,G000607225),G000709735)))),G001281405),(G000341355,((G000385435,G000278255),(G000384965,G000385395))))),(G000279995,G000278275))),(G000409565,((G001586735,(G001652485,G000344725)),(G000017405,G000480315))))),(G000686005,G000282595)),((((G000526635,G001014615),(G000497755,(G000300515,(G000615975,(G000300335,G000733725))))),((G000014245,G000518985),((((G000372965,G001424795),(G001426965,((G000236565,((G000824785,G000824825),(G001676765,(G001686985,(G000185905,G001672375))))),(G001705425,G000568555)))),(G000304395,(G001427385,G000585625))),((G000960975,(G000376125,G001578105)),(((G000731315,G000757525),((G000017145,(G001652565,((G000018545,G000006965),(G000261485,G001889105)))),(((((((G000312665,G000092045),(G000744505,(G001424985,G000697965))),G001542405),G001005825),(G000816845,((((G000330885,(G000745735,G000745725)),(G000426285,G000696095)),G000517605),(G000745655,G000722615)))),(G001695855,(G000379605,(G001687365,G001426665)))),((G000739935,(G000518585,(G000092025,(G000949895,G001427625)))),(G000621665,(G000967425,(G000300855,((G000016285,G000518785),G000247475)))))))),((G000154705,(G000759435,G001011155)),((G000496595,(((G001414235,G000968075,G000756225,G000968085),(G000183665,(G001983655,G001983675))),((G001296945,G000346595,G000820625,G000829355,G000590865,G000724755,G001969535,G001430705,G000023765),G001021085))),G000325745))))))),(G000620605,(G000179775,G001293565))))),((G000230555,((G000970465,G001185205),(G000969415,(((G000971295,(G000971275,(G000735585,G001426345))),(G000970455,(G001427875,G000743575))),G000969445)))),(G000429865,G000423365)))),G900104485),G000688515))))),((((G000421325,G000384615),(G001510185,(G000024465,G000238815))),((G000420665,(G000376805,(((G000682755,(G000682715,G000682775)),(G000685235,G000685215)),((G000685295,G000685275),(G000013025,G000685315))))),(G900143155,((G900102905,(((G900115595,G000743715),((G900111875,(G000170875,G000153305)),(G900113405,(G000521865,(G000521785,G000520615))))),(G900107235,((((G001884735,(G001870665,G001870675)),(G000429365,((((((G001879715,((G001247715,(G001441635,G001441615)),(G000526275,(G000768315,G000152725)))),G900100005),(((G000819565,G900156525),G900110425),G900109035)),((G000169415,G000504185),((G001420005,G000382265),G000877395))),((((G000442275,G900107355),G000152625),((G001046955,G000807715),(G001458375,((((G000376545,(G000384635,G001258055)),((G001458435,G000814025),((G000647975,G000744955),(G001458355,G900115865)))),((G000192475,(G000383135,G000472185)),((((G000671395,G001307765),(G000169455,G001458175)),(((G000743705,((((G000169395,(G000153745,G000383155)),((((G000812685,(G001890925,G000156115)),G001292625),(G000169435,(G000161835,(G000981705,G000738435)))),((((G001187845,G900142425),(G900109555,G000155735)),(G900129845,G000967725)),((G001458315,(G001411945,G000013565)),G001049735)))),G900142085),G001458215)),((G001294455,G000473205),(G001458415,(G900102795,G001458335)))),G000511385)),((G900099935,G000473145),((G001403795,G000511355),G001458395))))),(((G000161775,((G900129875,G000018145),G001262635)),(G000014045,G000011965)),(G001205715,G001078595)))))),((((G000712315,((G000622345,G000622385),((G000622425,(((G000172095,((G000156335,G000647675),G000299875)),(G000154785,G001408515)),G000622365)),((G000622405,G000712275),G000622325)))),((G000812665,(G900110775,(G001321835,G001305615))),G000473225)),G001510135),G000423645))),(G000590925,G900112335)))),((G000220565,G000688295),((G000161755,(G001482405,G000259095)),((G001969385,(G000442255,G000153725)),(G001687105,G000152805))))),(((((G001548075,((G000687435,((G000737065,(G000715505,G000714545)),G000714535)),(((G000967825,(G000420145,(G000763905,(((G000203895,(G000185925,(G000763885,G000513975))),(G001546115,G000622145)),(G000444995,(G000763805,G000763785)))))),(G000739715,(G001202025,(G001202035,G001202015)))),(G900107025,(((G000420745,(G000021865,G001294535)),(G000176015,((G001439135,G001438045),G001438235))),((G000740795,G000740785),(((G000012905,G000016405),(G001303875,G000429765)),G000223375))))))),(G000442315,G000600335)),G000299575),(G000379485,(G000466965,G000600975))),(G001403735,(G000152845,G001038505))))))),(G900107585,G900113695))))),(((((((G000225995,(G001296005,G000429645)),G000016185),(((G001305595,G000283655),G001315015),G000429625)),G000423185),(G000226315,((G000763295,G000300275),(G000300235,G000421265)))),(((G000299935,(G000426505,(G000171835,((G000319385,G000510265),G000423805)))),((((G001768885,G000620685),(G001192655,G001897475)),(G000757605,(G000742835,G000190415))),(G000264455,G000427665))),((G000518365,(G000963705,(G001626975,(G000968135,G001510075)))),(((G900093605,G000688235),(((G000013085,G000284415),(G900156605,(G000381985,G001611975))),(G900100455,(G000315795,G900101965)))),((G000434295,(G000432275,((G001917135,G000434135),(G000436195,(G001917125,G000980655))))),((G000294655,(G000513295,(G000342045,G000009985))),G001746755)))))),(G000312425,((G001026905,(G000982415,G000374005)),(G000420625,(G900100655,G000515255)))))))),(((G000219355,(G000730245,G000815465)),((G001768805,(G001768925,G001767865,G001767955,G001768015)),(((G001752665,((G001637495,((G000689175,G000008025),(G000331595,(G000073005,G000376585)))),(G000829315,(G000008385,G000306885)))),((G000026005,((G000013145,(G000632845,G000508225)),(G000012565,G000825765))),(G000964795,((((G000689655,(G000968455,(G000965125,G000968465,G000013125))),(((G000964745,G000964785),(G000964915,(G000689615,G000478445))),G900000025)),G000689635),(G000024505,(G000215565,((G000172475,G000495495,G000011945,G000215605,G000495535,G000215525),((G000172515,(G000020305,G000215485,G000215505)),G000172495)))))))),((G000632985,(G001593535,(G000022525,G000013165))),G000512675)))),((G000970895,G001897445),((((G000965005,(G000018245,G000012385)),((G000008045,G000195735),((G000284155,G000018205),((G000014345,G000283915),((G000828125,G000012145),(G000696365,((G000751075,((G000284075,G000283855),(G000283595,(G000007025,G000964995)))),G000255355))))))),(G000309075,(G000964595,((((G001654795,G001654775),(G000063545,G000010205)),(G001654785,G000964585)),G000964605)))),G000746585)))))),((((G000719025,(G900101335,(G001426435,G000017305))),((((((((G001428025,(G001427915,G001429685)),((G000768705,(G000768675,G000768685)),(G001427985,(G000152705,G000768695)))),((G001956915,(G000576595,(G001758225,(G000720035,(G001428505,G000383675))))),(G000576575,G000184685))),(((G000429885,G000298215),(G001594145,(G001247745,G001190945))),(G001021715,G000725405))),(G001552435,((G000720925,G001428065),(G001050535,(G000367525,G001046875))))),(G001428305,G000297495)),(G001046855,(((G000224715,G000421245),((G000376825,(G000421185,G000023925)),(G000247995,G000826525))),((G000426385,G001189535),(G000298175,G001515525))))),((((G000485475,(((G000420505,G000376885),(G001042695,(G000269605,G001042675))),(((G000741705,G000738005),(G001263395,(G000304215,G000737865))),((((G000741255,(G000741205,((G000741575,G000800475),(G000022965,G000741135)))),((((G000159155,G000414525),((G000414445,G000414465),G000025205)),G000741215),(G000741765,((G000010425,G001042595),((G000741645,(G000737845,G000741525)),(G000741775,G000741285)))))),G000347695),((G001042635,(G000741165,G000165905)),(G001025155,(G000741785,((G000741715,(G000741695,(G001417815,G000741175))),(G000007525,G001025175))))))))),((G000159035,((G000429225,(G000711965,(G000220835,G000429265))),(G000295095,(G000269805,(G000466245,(G001553935,G000428685)))))),((((G001687305,(G001856685,G001936115)),((G001457875,G900106055,G001814535),(G000820725,((G000318335,((G000308055,G001070095),G001070855)),(G000429105,(G000364865,((G000296505,(G001746855,(G001262055,(G000154225,G001057055)))),G000420425))))))),((((G000420065,G001553285),(G000508625,G900120415)),(G000159015,(G000758775,(G001813085,((G900119695,G001812395),G000411155))))),(((G001807285,G001546135,G001812065,G000420405,G001812345),(G000296485,G001807435,G001055535)),(((G000160615,G000148485),(G000176775,G000146895)),(G000185425,(G000196535,G000185445,G000146285)))))),(((G000466165,G000162895),(G000420445,((G000315465,(G001183565,(G001685165,G001685155,G900102025))),((G000724605,G000429205),G000411135)))),(G001375495,(G000758825,(G000612055,(G900105865,G000092365)))))))),((G900070355,((G001403775,G001678905),(G000576425,((G000338055,(G000233655,G000023405)),G000225825)))),((G000314575,(G001606005,G001729525)),(G000285915,(G000178455,(G000426445,G000285835)))))),((((G001307035,(G000430705,G000520495)),(G000328305,((((G001482365,(G001580365,G000786195)),((G000786655,(G001408335,G000010285)),(G000800955,G001275345))),((G000011025,(G000164695,G000763765)),(G001063195,G001476195))),(G001968835,(((G000802235,G001887245),((G000348945,(G001281115,(G000197735,G001302565))),(((G000420805,G001657475),((G000455245,G001483765),(G000421745,G000220985))),(G000023205,G000224415)))),((G000785535,(((G000688395,G000376245),(G000950575,G000018885)),(((G000813845,((G000022025,G000238915),((G001428365,(G000196235,(G001484605,G001424565))),G000189535))),((G000014925,G001263615),G001542565)),(G000482545,(G001428435,((G000520595,G000520515),(G000520555,G000816565))))))),(G900105765,G000421225))))))),((((G000423505,(G000257665,G001437715)),G000699505),((((((G001423105,G001422145),(G001422205,(G001475745,(G000349565,G001424385)))),G000069225),((((G001465855,(G001423885,G001423045)),((((G000421825,((G000980875,(((G000349545,(G001273835,(G000231305,G001477055))),(G000350525,G000633415)),G000834055)),(G000759715,G000975095))),G000425105),((G001428745,G000469485),(G000470775,(G001423695,G000383315)))),(((G001423185,G000718085),((((G001425325,G001421565),(G001425085,(G001542775,G000799285))),((G001428255,(G000419445,(((G001314225,(G001592125,G001887285)),(G000422405,(((G001426925,(G000422745,G000422385)),G000956535),(G000802305,((G000333395,(G900104345,G000202635)),(((((((G001427145,G001428485),(G001427525,G000582705)),G000746195),(G000956465,G000826185)),G000304335),G000799385),(G001652465,G000956575))))))),(G001552475,(G000956505,(G000455825,(((G000956525,(G001552455,G000956415)),G000763375),(G000685355,(G001262495,(G000956475,G000633215)))))))))),(G000421545,G000421565))),(G000421145,(G001424905,G000764165)))),(G000247645,(G000477555,G000153145))))),(G000938265,G000333435)),G001429705)),(G000007485,(G000754445,G001438965))),G000754435)),(G000381765,G000425685))),(G000023105,((((((G000767135,G000526515),(G001429255,G000688475)),((((G000092865,G001552375),G000312005),(G000708885,(G000218545,G001040865))),G000212695)),(G000767165,(G000603945,G000767175))),((G000526595,(G000718325,G000024925)),(((G000312125,(G000423205,G000024065)),(G000385135,G000215105)),G000701465))),(G000024965,(G000307245,G001592145)))))))),((((G000504245,(G000427825,G000427905)),((((G900115565,(G000519205,G000244955)),(G000732925,(G000384315,(G000196835,(G000717335,G000383915))))),G000739085),(G000379465,(((G000023865,(G000231055,(G000243395,(G000258175,G000244975)))),(G000527075,(G000719975,(G000383795,G000231035)))),((G000062885,G000194155),(G000497205,(G000371785,(G000384035,G000763095)))))))),((((((G000429025,G000620785),((G001921215,G001302585),((G000482865,(G000374445,(G900104505,G000564855))),(G000525635,((G000328705,G000716595),(G000716755,(G000023245,(G000719115,(G000974445,G001701025))))))))),(G000423625,(G000196675,((G001902615,G001420995),G000717175)))),(G000568255,G000715895)),G000720955),((G000715825,(G000379625,G900129375)),G000718005))),(((((G001552615,(((G000196695,((G000738775,G001894865),G000341795)),(G000454045,G000014565)),((G001312925,(G000511305,G000982715)),G000389715))),(((G000241265,(G000333015,G000423025)),(G000192435,G000333035)),((G000344135,G000241345),(((((G000383535,G001598915),(G000312385,G000092225)),(G001485495,(((G000248055,G000332975),(G000247715,(G000024785,G000298195))),(G001698225,G000334455)))),(G000241305,(G000344155,G000332995))),G000380485)))),((G000349585,(G000226215,G001630765)),((G001281505,G001293125),((((G000372385,(G000023145,(G000156595,G000411375))),(((G000819445,G001021045),(G000835165,G000341345)),((((G000442645,((G001941345,G000550785),(G000420605,(G001665955,(G000688415,G000466825,G000477935,G000477955))))),(((G000980835,(G000550805,((G001020985,G000175375),((((G000265545,G001969175,G001922265,G001867045,G000259155,G001889145,G001867005,G001047215,G001866985),(G000730445,(G001653295,G000143705,G000144935,G001975165,G000227175,G001481715,G001481755,G001942005,G001456175,G001433475,G001026945,G000258385,G000152065,G001298505,G000814865,G000730365,G000255935,G000241855,G001653315,G001719645,G001969465,G001017615,G000221625,G001663495,G001989595,G001969485,G001682255,G000144675,G000972805,G001865765,G000730405,G002009415,G001481675,G001447295))),((G001876115,G001876085,G001875905,G001875845,G001876095,G001876055),(G001876175,G001876035,G001876005,G001876255,G001875875,G001876195,G001457455))),(G001021025,(G000590555,(G000318135,G000428805))))))),(((G001586215,(G000980815,(G000159115,G001054195))),G000833575),((((G000373805,G000379425),((G000747315,(G001639025,((G001263755,G000577555),G000739455))),(G000159635,(G000312345,G000372085)))),(G000143825,G000759055)),(G000022905,G000805675)))),(G000767055,G001021065))),((G001044175,G000379705),(G000011305,(G001277995,(G000344785,G000420585))))),((G000427865,(G000626675,(G000213935,(G000179395,G000418365)))),((G000732945,G000296405),(G000375365,G001412105)))))),((G001552415,(G000758965,G001056295)),(G001274895,G000173655))),(G000372445,(G000069945,((G000177535,(G000525655,G000006605)),(G001054945,G000183325)))))))),G000524475),(((((((G000214155,((G001021505,(G000970885,G001673105)),G000972925)),G000240505),((G000069185,((G000455325,G001307545),(G000612825,(G001570425,G000373905)))),G001005175)),(G000317305,(((G000234585,G000379865),G001583415),(G001655245,((G000015405,(G001499855,G001499915)),G000184435))))),((((G001291445,(G001428895,((G000559085,(G000230935,G001021385)),(G000805385,(G000015305,(G001044245,G000455165)))))),G000613185),(((G000007865,((G000526915,(((G000340435,(G000975265,G000195855)),((((((G000230895,G000328565),G001049355),(G000620625,G001426545)),(G000222105,((G000613245,(G000195835,(G000157895,(G000759695,(G000257745,G001881585))))),G000277125))),(G001021495,G001417955)),G000723425)),(G001584765,G000164135))),G000689255)),(G001044235,G000266905)),G001494595)),G001632805)),((G000760735,(G000964005,(G001426185,G001620305))),((((((G000308655,(((G000381925,G000308635),(G000308615,(G000526215,G000308875))),G001865855)),G000380645),((G000308795,((G000308355,G000719275),G001886715)),(G000482385,(G000308755,(G001613465,G001612765))))),(G000308715,(G000308835,(G000250675,(G001310275,G000308695))))),((G000308515,(((G000308855,(G000523235,G001613505)),((G000308675,G000308495),(G001182745,G000308595))),G000720425)),G000284035)),G001552855))),(G000214175,(G000185725,G000092825)))))),((((G000585375,((G000720965,(G000024545,(G000527155,(G000482705,(G000719515,G000427885))))),((G000428945,G000379685),(G000379825,((G000716715,(G000379645,(G000494755,((((G000237145,(G000962825,G000785985)),G000284295),G001884705),G000389965)))),(((G000145235,G000204155),((G900109115,G000297395),(G000876225,(G000018265,G000016425)))),G000717135)))))),((G000620185,(G000701365,((G000702465,((G000761485,G000306785),(G000025345,(G000582785,G000284015)))),(G001424485,G001424455)))),(G900129455,G000421445))),(G000426645,G000024365)),((((((G000160775,((G001426485,G001428805),G001426755)),(G000471045,(G000312105,G001423365))),(((G000422805,G000015265),(G000426525,(((G001428125,(G000426045,(G000720335,G001424755))),(G001429625,G000389985)),((G001423135,(G000620705,G000620645)),(G001427925,G001429555))))),((G000422825,G000960475),((G000785495,G001427795),(G000364605,(G000519005,(G001428565,G001428765))))))),(G000423085,((G900092135,(G900101785,(G900105065,G000270245))),((G000423465,G000826085),(((G000277715,(G000826065,G000619965)),(G900163845,(((G000463665,(G000423445,(G000425285,G001441165))),(G000367205,((G000145555,G000145515,G000144735,G000008345),(G000204235,G000221145)))),(G000413315,(G000423485,G000426605))))),G000421525))))),((G000373925,((((G000012405,(((G000341105,(G000341205,G000341185)),((G000341025,(G000341145,G000340965)),(G000341125,(G000515115,((G000294515,((G000092985,G000341065),G000341005)),(G001279585,G000341085)))))),(G000826685,(G000341165,G000981225)))),(G000024385,(((G000518265,G000381885),(G000374305,(G000425065,G000468475))),G000718255))),((G000024025,G000504285),((((G001418575,G000744815),((G000744655,(G000787835,G000787795)),(G000744225,((G000696185,(G001429805,G000955975)),G001625365)))),((((((((G000716675,G001418465),G001419745),G000720475),(G000827005,G000373565)),(((((G001005085,(G001278075,G000384175)),G000819545),((G001418475,G000317595),(((((((G001418655,((G000009765,G000968255),(G000331005,G000091305))),G001418335),G000376565),G000721105),(G001514045,((G000242715,G001298575),(G000725795,G000725495)))),(G000225525,(((G000204605,G001654495),(G001660045,((G000203835,G000158935),G000721235))),G001419695))),(G000716215,G000716805)))),(((G000158955,G001279985),((G000719335,(G000720455,G001746425)),(G000718095,(G000719955,G000721265)))),((G000802245,(G000497445,G000718315)),(G000444875,G001646665)))),((G000163875,G001693675),((G001279725,((G000830005,G000253235),(G000718595,G000721275))),G001279695)))),((((G000429085,((G000717025,(G000010605,G000375725)),G001905365)),(G000497425,G000818195)),(G900142575,G000373665)),G000745345)),G000744705),((G000240165,(((G000935125,(G000717745,(G000718015,(G000695235,(G001729485,G000717345))))),((((((G000381025,((G000424965,(G000964305,G900090125)),(G000721445,(G000424785,G001751375)))),(G000424845,(G000497405,G000426325))),G000424825),G000718635),(G000092385,(G000938975,G000147815))),G001418495)),(G001187435,(G000342125,G000719265)))),(G000718985,((G001011035,G000213055),(G000993785,(G001493375,(G000719135,G001083795)))))))),(G000372745,G000380165)))),(((G000015025,(((G000166135,G000235425),(G000373365,(G001854655,G000374165))),((G000058485,G000013345),G000177615))),(G900100605,((((G000511135,G000718475),((G000725485,(G000379885,G001417755)),(G001570525,((G000721075,G000024865),(G001696485,G001653075))))),G000715975),(G000092645,G001552515)))),(G000384115,(G000515395,(G001005145,G001270745)))))),(G000024345,G000372465))),(((G001438925,G001437635),(G000372025,G000372185)),((G001437695,((G001437665,G001439025,G001438315,G001437845,G001439355),G001439035)),(G000485495,((G000294575,G000378905),((((G001439225,(G001437855,G001437905,G001438395)),G001437755),G001439085),(G000383815,G000378925)))))))))),((G000817105,((G001025035,G000455525),(G000817095,(G000817115,G000817085)))),((((((G000949255,G000745905),G000023265),G001311945),G900128965),(G001443565,G000949295)),(G001023575,((G001439005,G001437825),(G001510385,(G000350145,G000348785))))))))))),((((G000183745,G000195335),(((G000430045,G000373205),(G000423425,(G000620065,G000376665))),(G000092125,(G000771745,(G001399775,(((G001880325,G000309885),(G000421625,(((G000423905,G000744885),G000187005),(G000745065,G000376265)))),G000091545)))))),((((G000190555,(((G000381345,(G000196275,G000745175)),(((G001007995,G001507665),G001413985),(G000482805,(G000599865,(G000430865,(G000478785,G000008565)))))),((G000020685,((G000800395,(G000701425,G000701405)),G001644565)),G000252445))),(G000317835,G000519345)),G000745915),G000092425)),(((((G001805475,G001508575),(((G001509155,G001508975),G001508835),(((((G001805895,G001804045),((G000405125,(G000494245,G000380725,G000397765)),(((G002011365,(G000817735,G000332355)),(G001730715,(G000434395,G001767595))),((G001828535,G001830285),(G001825715,(G000431455,(G001802535,(G000376165,((G001629415,G001629495),(G001629435,G001629475)))))))))),((G000404345,G000402295),((G001872985,(G002011685,((((G001802995,(G001804635,G001802805)),(G001802785,(G001803075,G001804545))),((G001701295,((G000433575,(G000436435,(G000433375,G000437995))),(G000434095,((G000438035,G000436135),(G000436795,G000436055))))),((G001626845,G001627895),(G000405805,G001577215)))),((G001536065,((G001536005,G001536145),G001458575)),(G000012485,(G001975465,G000168715)))))),((G001919145,G001918525),((G001303705,G001304335),(G001304255,(G002010655,G000980765))))))),((G001767755,(G001768085,G001767575)),(((G000740855,G001508215),((((G000007085,(G001507995,(G000473865,G000156275))),(G000763575,(G000025645,(G001508735,(G000806225,G000147695))))),(((((G000431175,(G000431995,(G000189595,(G000435655,G000159055)))),(((G001916895,(((G900107545,(G900104335,(G900115215,G900141825))),((G900109715,G900115355),G000703005)),G000621865)),(G000434955,G000621405)),((G000431655,(G001312505,G000432115)),(G000436935,(G000431355,(G000436615,(G000153905,G000436995))))))),((G001725215,(G000435555,G000431575)),(G001916755,G000433515))),G001800865),(G000753355,((G000744935,(G000816675,(G000300195,G000447315))),G001038625)))),G001896645)),(((G001750785,((G001509795,((G001511815,((G001418415,G001611795),G001013905)),(G001513975,(G000349325,G001418585)))),G000158915)),(G001919305,G001918845)),((G001796685,((G001795205,G001796655),(G000464595,G001796725))),(G001919845,((G000406785,G000406905),(G001304495,G001797095)))))))),((G001724505,G001790695),(((((G002011715,((((G001803945,(G001803955,G001805295)),G001805185),G001871685),(G001803785,(G001805135,G001873265)))),(G001803845,(G001803765,G001803705))),((G001775245,G001917705),(G001798425,(G001802615,G001802645)))),(((G001790675,G001790645),(G001797745,(G000375745,G000372225))),G001914375)),((G002011845,G001507915),((G001773925,G000398305),((G001918335,G001920795),(G001766895,((G001725305,G001767145),((G001918395,G001920815),(G001919715,G001914785)))))))))))),(((((((G001567305,G001567355),(G000993565,(G000991265,((G000990125,(G001771775,G001772465)),((G000990085,G000990025),(((G000989705,G000989775),G000990985),G000989675)))))),((G001772665,((G000991185,(G001817735,(G001819475,G001819495))),(G000993135,(((((G001779925,(G001780065,G001777695)),(G001777585,(((G001777825,G001777655),(G001777855,((G001779895,G001780145,G001780055,G001777545,G001779985,G001777665,G001777775),G001779915))),((G001777815,G001777575),G001779995)))),((G001790445,(((G001788565,G001790625),((G001790575,G001002185),G001790525)),G001790455)),(G001790495,(G001873625,((G000803625,G000392435),(G001003725,((G000503915,(G001897305,G001897295)),(G001790435,G001790365)))))))),(((G000997185,G000995065),(G000995395,G001771115)),((G000995565,G000993275),G001872945))),G001776195)))),((G001873785,G001890045),((G001772695,G001772615),G001772575)))),((G001772985,G001772625),(((G001772885,G001772815,G001772865,G001772935),G001772535),((((G000998145,(G001773115,G000999385,G000503835,G000999405,G000997875,G000999505,G001000215,G000995235,G000998705,G001000705,G000999305,G000999585)),((G001772775,(G001773395,(G001772795,G001773175))),(G001773385,(G000996615,G000997545,G000997615,G001773315,G000996895,G000995715,G000998555,G001773035,G001773095,G001773275,G000997865,G000997145,G000997795,G000994825)))),((G001773295,G001773195),(G001773065,G001773145,G001773215,G001773225,G001773055,G001773375,G001773015))),((G001772855,G000994815),(G000997355,(G000997575,G001772705))))))),((G001772805,G001772545),G001772955)),(((((((G001816475,G001816375,G001816405),(G001816895,(G001816555,(G001816425,G001816455)))),((G001792465,G001793185),(((((G001792335,G001793005,G001792495),((G001793085,G001792305),(G001793255,G001792935,G001792075,G001792415,G001792535))),((G001793345,(G001792165,((G001793625,G001793755),(G001792155,G001792925)))),(((G001001045,G001793355,G000999065,G001793615,G001000385,G001793535,G001793715),(G000994465,G000996165)),(((G000989245,G001793635,G000989325),(G000991925,((G000989855,G000989845,G000990005,G000989865),((G000989685,G000989925,G001793665,G000989765,G001793465,G000989825),(G001791935,G000989595))))),(G000994565,(G001793575,(G001793455,G000996975,G001793705,G000997405,G000996475,G000996785))))))),((((G001791885,(G001793105,G001792545,G001792345)),(((((G001792995,G001792225),G001792585),(G000993085,G001792265)),(G001792255,G001793015)),(((G001792295,G000992365,G000994895,G001793075,G000993305),(G000993405,G000993365)),(G001792005,G001792215)))),((G000990505,G000993115),(G000993025,(G001792575,G001792375,G001792065,G001793095)))),(G001792035,G001791965))),(G001792425,(G001793335,G001793475))))),((G000992725,G001790905,G001790765),(G000992285,G000989305,G000992605))),(((G001803445,((((G000990445,(G001789555,(G001789325,G001788195))),(G001788045,((G001790035,G001788125,G001787965,G001789535,G001789795,G001789965,G001789475),((G000991535,(((G001788305,G001788355,G001790095,G001790115,G001790155,G001790195,G001790045),G000990305),((G000991135,G000990725),(G001789855,(G000990565,G000990465))))),((G001789745,(((G001789545,G001789675),(G001787885,G001789895,G001789405,G001788055,G001789695)),((G001789645,G001787985),(G001789635,G001789285)))),(G001873595,(G001789805,G001789995))))))),((((G001788165,(G001567245,(G001788095,G001790005))),(G001789515,G001788235)),((G001789365,G001789725),G001567515)),((G001788225,G001789935),(G001789955,(G001789445,G001789775,G001787945))))),((G001790125,G001788375,G001788325,G001790075,G001790165,G001788295),G001788275))),((((((G001782475,(G001782085,G001783975,G001782295)),(((G001782685,G001783775,G001784115,G001782355,G001782205,G001782445),(G001783905,G001784055)),(G001781995,((G001782415,G001782045),(G001782495,G001782035))))),(((G000996635,G001782735,G001784045,G001782395,G000994635,G001783845,G001782265,G001782595),(G001784095,((G001782525,G001783805),(G001782645,(G000992095,G000990055))))),(G001782125,G000993335))),((G000997505,G000996505,G000997595,G000994655),G001788215)),(((G001779195,(G001780865,(((G001779235,G001779015),((G000993925,G001779135),(G001779055,(G001779265,G001779115,G001779385,G001779275,G001779255)))),(G001780955,G001871285)))),(G001779145,G001003415)),(G000998235,(((G001780895,G001779345),(G000993445,(G000998865,(G001000435,G000999165)))),(G001003305,(G001779095,G001779065)))))),((((G000995585,G001871835),((G001776115,G001872035),(G001774275,(G001776075,(G001001885,G001774295,G001774315,G001003755,G001029675,G001001955,G001774335))))),((((G001003385,(G001002845,(G001002885,((G001002205,G001000205,G001000465,G001002415,G001002345),G001002785)))),((G001774555,G001774535,G001776225),((G000998025,(G001776275,((((G001776255,G001774635,G001002605,G001774675,G001774655,G001000625,G001774685),((G001001715,(G001001055,G001001635,G001001485,G001001365)),(G001000865,G001000315))),G001872005),(G001000665,G001000245,G000998715,G001000965,G001001125,G000998105)))),((G001000745,G001000475),(G000997565,(G000996665,(G000994325,G000995475,G000998275,G000997955))))))),((((G001001575,G001788675,G001000345),(G001002285,G001001445,G001002295)),(G001508535,(G001872335,((G000991725,(G000993185,G001029715)),(G001873435,((G001787405,G001787375,G001788645,G001787395),G001003265)))))),(G001803415,(G001803505,(G001803475,G001803465))))),(G001816575,(G001816915,(G001816955,G001816585))))),((G000999595,G000995665),(G001773775,((G001773655,G001775565,G001003585,G001001375),(((G001773615,G001773695),((G001773795,G000998545,G001002325,G001002525),((G001773645,G001003155,G001773585),((G001775645,G001003675,G001773735,G001775635,G001003465,G001773715),G001773815)))),((((G000999805,G001002035),(G001002655,G001001555)),(G001002455,(G001001455,G001002405,G001003245))),(G001775605,G001773725))))))))),((((G001776585,G000992645,G000992925),(G001775325,G001777025)),(((G001777015,G001776855),((G001779735,G001777055),((G001777065,(G001777435,G001776815,G001779835)),((G001777335,G001776635),(G000995285,(G001779745,(G001776735,(G001777455,G001776945,G001777375)))))))),((G001779755,G001776755,G001777345,G001776975),((G000997225,G001777495),((G000996555,G000994095,G000994545,G000997385),(G001776835,(G000997105,G001776675,G001777465))))))),((G001774995,(G001776455,G001775085,G001776505)),(((((G001774895,(G001775155,(G000994225,G000994395))),G001776335),((G001776425,G001776415),(G001774705,(G001774945,G001776535)))),G001776475),(G000404925,G001774865)))))),(G001871995,((G001772215,G000991025),G001771165))),((G001816795,G001816835,G001816815),((G001816995,G001816975),(G001816985,((G001816735,G001816695),(G001816635,G001816645))))))),((((G001771185,G001771215),(G001004375,G001029795,G001004445)),(G001772255,(G001771275,G001772265))),(((G001776145,(G001776175,G001776125,G001774395)),G001872935),(G001779955,(((((((G000995135,(G001873515,(G001778055,(G001780215,G000997945)))),(G001873525,(G001780235,(G001778285,G001778085)))),((G001778275,((G000996245,G000993485),G000992955)),((G001778075,G001778235,G001780315,G001778155),G001817505))),(((G001818395,G001818365),((G001818495,G001818445),G000991205)),(G001872245,((G000999255,G001818855,G001001425,G001001205,G001818475),G001818835)))),((((((G001001705,G001001845),(G001791005,G001791195,G001790815,G001791555,G001791295,G001791415)),((G001783145,G000996105),G000996735)),(((G001791475,(G001303185,(G001791745,G001872545))),((G001791465,(G001791245,G001791375)),(((G001791275,G001791145),(((G000994285,G000996355,G000996715),(G000995915,G001001645)),((G001791725,G001791645,G001791735),((G001004575,(G001791715,((G001791565,G001790825,G001791455,G001791305),(G001790985,G001791205)))),(G001002765,G001002565))))),(G001782815,G001782975)))),(G001778195,(G001791425,(G001791155,G001791535,G001791385))))),(G001001925,G001001655)),(((G001004025,G001003705),(G001824755,G001823015)),(G001873465,((G001817575,G001817345),((G001817305,G001817415),((G001817495,G001817585),G001817385))))))),((G001004485,(G001889965,G001818435)),((((G001818755,G001818315,G001818335),G001818735),(G001000955,(G001818155,(G001818075,G001818175,G001818205,G001000795,G001818085,G001000815)))),(((G001791065,((G001791505,G001791035),G001791335)),(G001818135,(G001818105,G001818055,G000999025))),G001000505)))),(((((((G000995125,(G001784815,((G000991855,G000991935),(G001784805,G001784915,G000990805)))),(((G001003065,G001003855),(G001001345,G001001155)),((G000992165,G000992565),(G000992325,((G000991645,G000991325),(G000991245,G000991495,G000990595)))))),((G000990945,G000990885,G000990515),(G001786575,((G001784715,G001784695),(G001873875,G001873245))))),(G001786615,G001784725)),(((G001784955,(G001001525,G001785005,G001784895,G000995965)),G001000395),(G001784885,G001784975,G001784875))),(((G001817175,G001817065,G001001305,G001817145,G001817135),(G001817115,(G001817055,G001817095,G001817035))),(((G001775835,(G001774085,G001774035)),(G000991445,(G000992505,G000992135))),((((((G001780515,((((G001001285,G000998195),G000994865),(G001000005,(G000999085,G000999145,G001780595,G001778435,G001778615))),(((G001778935,G001778415,G001778395,G001000285,G001002485,G001780725,G001780425,G001780605,G000998125,G001778755,G001778655),(G001778465,G001780645,G001778635)),((G001780565,G001778875,G001778555,G001778955,G001000585),((G001778595,(G001780695,G001780445)),G001778735))))),(((G001778975,(G001778665,G001778535,G001778775)),((G001778705,G001778905,G001780705,G001780495),((G001778545,G001780535),(G001780775,G001780475,G001778855,G001780415,G001780555)))),((G000997345,G001819395),G001820815))),((G001819875,(G001821725,(G001819785,(G001819815,G001819735)))),(G001821795,((G001821685,G001819855,G001003085),(G001821755,G001819905))))),((((G001822385,G001820755),(G001001625,((G001822295,G001822375,G001822455),G001820725))),((G001822215,G001004285),(G001822425,G001820595))),((G001820565,G001822415,G001820685,G001003045,G001822325),(G001820675,((G001820715,G001820635),((G001820775,G000998135),G001822305)))))),((((G001779575,(((G000996445,G001001115),G001787315),(((G001003425,(G001000305,G001000945,G001003645,G001002795,G001002585,G000998475,G001003095,G001029635)),(((G001793945,G001793935,G001793975),G001793895),(G000993695,G001000675))),(G001000105,(G001793865,G001793815))))),((((((G001821375,G001821355,G001818915),(G001817755,((G001817635,G001002165),(G001817805,(G001817675,G001817715))))),((G001818615,(G001819945,G001818625)),(G001005035,(G001818895,(G001004965,(G001818545,G001818655)))))),((((G001779475,G001004105),(G001818695,G001817975)),(G001818535,G001818595)),((G001002005,G001793855),(((G001817875,G001817915),(G001817995,G001818675)),(G001818705,(G001818015,G001817925)))))),(G001824435,G001824395)),(G001779505,((G001779555,G001779535),G001799975)))),((G001824325,((G001822835,G001822935),((G000996085,G001822895,G000993865),((G001822905,G001822815),G001822865)))),((G001819985,G001821805),(G001821845,G001819975,G001821835,G001820055)))),(((((G001825495,G001824375,G001824315),(G001794195,((G001794735,(G001794125,G001794695,G001794575,G001794385,G001795855)),(((G001795665,G001795795,G001794515),(G001795695,((G001794595,G001795875,G001794485,G001794755),G001794025))),(G001795715,((G001794605,G001795775),(((G001794015,((G001795825,G001795735,G001794375,G001795585,G001794095,G001794555),(G001794285,G001794635))),(((G000994085,(G001795655,G001794475,G001794215)),(G001794065,G001795975)),((G001794145,G001795625,G001794435),(G001795615,G001794105)))),(G001794055,G001794675)))))))),((G000995735,G000993875,G000996035,G000993845),((((G001004355,G001004305),(G001890035,(G001824825,(G000994995,(G000998905,G001823055))))),((((G001818995,(G001819095,G001819035,G001819055)),(G001819135,(G000999395,(G001821395,G001818945)))),(G001786095,((G001785485,(((G000990965,G000990495,G000990325,G000990275),(G001786325,((G000992005,(G000991285,G000991655,G000991485,G000992205,G000991735,G000991845,G000991335,G000991405,G001786355)),G001786255))),((G001785815,(G001785515,(G000993105,G000990665))),((G001785805,(G001786055,G001785595)),((G001786905,G000994305,G000994485,G000994515,G000994625,G000995805),((G001785985,(((G000991975,G000990145),G001786805),(G001785465,(G000994675,G001785895,G001786885,G001785695,G001785275,G001786045,G001786195)))),((G001786745,(((G000998465,((G000999185,(G000999925,G001000035)),(G000994705,((G001787245,G000995945),G001786735)))),((G000997645,G000996985),G000993955)),(G001786225,(G001785615,(G001786965,G001786125,G001787125))))),((G001785545,(G001786175,(G001785785,G001785675))),(G001786795,G001785295))))))))),G001785415))),((G000993015,G001825485),((G001781435,G001779665,G001781525),(((G001823505,(G000996605,((G001823545,G000997715,G001825065),(G001000595,(G001873305,((G001823535,G001823495,G001825075),((G000999475,(G000997825,G000998425)),G001871765))))))),((((G000998045,G000998805),((((G001781255,G001783515),G001781205),(G001779595,G001783525)),(G001873485,(G001567365,(G001783565,(G001781375,(G001781415,G001781805,G001783435))))))),((G001775445,(G001775435,(G001004755,G001004665))),(G001781625,((G001189095,(G001189075,(G001189215,G001189195))),((G001872505,G001781095),((G001005015,G001004905),(G001001935,(G001781885,(G001781565,G001781285,G001783465))))))))),((G001004265,(G001781465,(G001781675,G001781555))),((G001824355,(G001781845,G001003805)),(((G001781875,(G001781725,G001781105)),((G001781515,G001781175),(G001781605,G001781335,G001783415,G001781195))),((G001783445,G001781355,G001781795,G001781445),(G001783485,G001783335,G001779655))))))),(((G001825325,((G001825295,G001823825),((G001824275,G001825445),G001825335))),(((G001823995,G001823695),G001823895),(G001823875,(((G001823735,G001824005),((G001823795,G001824255,G001825215),G001824075)),((G001824135,G001823745),(G001824025,(G001825315,(G001823715,G001823945)))))))),(((((G000995625,G000996185,G000998065,G000994025,G000993415,G000994785,G001824295,G000995155),((G001824235,G001825395),(G001823815,G001824155,G001825235,G001825405,G000996025,G001824095,G001824195))),(G001189105,(G001821235,((G001822595,G001821055,G001822495,G001821115),G001822735)))),((G001821015,G001820875),(((G001003165,G001002355),(((G001820855,G001820985),G001822675),((G001822615,G001821305,G001821135,G001822765,G001820885),((G001822535,G001824735,G001820905,G001821165,G001821275,G001821155,G001004225),((G001003605,G000999035),(G001004005,G001820935)))))),(G001822705,(G001822505,G001821185,G001820955,G001821065))))),(G001822655,((G001821295,G001822625,G001820825,G001821215,G001822555,G001821035),G000996205))))))))),((G001819075,G001819015),G001774495)))),G000992445),((G001819535,(G001873495,(G001872385,((G001819635,G001000145),(G000998935,G000997475))))),((((G001820145,(((G000989665,G001820135),(G001822005,G001820095)),((G001820115,G001820305,G001821935),G001820175))),((G001822155,(G001820555,(G001822075,G001822135,G001820325,G001820405,G001820395,G001820535,G001820225,G001820295,G001820445,G001821925))),((G001820515,G000992015),(G001822165,(G000989435,G001820355))))),(G001872225,G001872425)),(((G001003785,G001004055,G001003905),((G001823165,G001823295),(G001824985,(G001825005,G001823155)))),((((G001872265,G001823315),(G001823375,(G001003225,(G001823415,G001824885,G001824925)))),(G001821575,((G001819255,G000992685),G000993375))),(G001819335,((G001873405,(G001819295,G001821455)),(G001302985,G001303125)))))))))),((G001872485,(G001001795,(G001817215,G001002095))),((G001774005,G001774055,G001774075,G001774135),((G000999865,(G000999665,G001775915,G001775885,G000995795,G001774215,G001774165,G000996315,G000999325)),((G000998315,G001774195,G000998845,G000994805,G000998395),G001775785)))))))),((((((((G001782825,G001782955,G001782875,G001784315),((G001784365,G001783185,G001784395,G001783095),G001784355)),((G001783045,G001784285,G001783105),((G000996965,G000998635,G000999365,G001000125),G001871445))),((G001782805,G001782895,G001782935,G001784325),(G001782905,G001784275))),((G001871435,G001783255),(G000990355,(G001782965,(G001783065,G001783015,G001784235))))),((G001817265,G001817255),((G001784455,(G000992085,(G001787555,(G001783215,G001783315)))),(G001783135,G001784435)))),(((G001871235,(G000999715,G001871165)),((G001778255,G001780275,G001778165),(G000992615,G000992665,G000992375,G000992575,G000992765,G000992745))),((G000998185,(G001783635,G001781935)),(G001783595,G001871365)))),(G001773455,(((((G001788755,G001788835),(G001788715,G001787475)),G000999945),((G000992695,(G000993595,G000992775)),(((G001787805,G001789155),(G001789075,G001787795,G001789125,G001789165,G001004775,G001787725,G001789085,G001787755)),((((G001788925,G001788995),(G001787675,(G001787705,G001787585))),((G001787565,G001787535),((G001787615,G001788915,G001787625,G001789045,G001789005,G001789035),(G001787485,G001788955)))),(G001872575,(G001789115,(G001430905,G001430845,G001430755,G001430805,G001787775,G001430885))))))),(((G000999315,G000999965),(G001873565,(G001788845,(G001788875,(G001788795,G001788805))))),((G001787455,G001788685),(((G000989565,G000989635),G001788765),(G000999445,(G000995295,G000993615))))))))))))))),G001873755),(((G001898225,((G001914715,G001920235,G001919995,G001915055),(G001748285,G000702505))),((G000025005,((G000018565,G001306135),(G000526415,((G000152145,(G000021945,((G000022185,G000018865),(G000735195,G000516515)))),(G001399705,(G000017805,G000016665)))))),(((G000744775,G000021685),(G000024985,G000297255)),(((((G002010545,G002011655),(G002011535,G001796635)),((((G001796845,(G001795085,(G001795285,G001797045))),(G001796835,(G001795335,(G001795165,G001795125)))),(((G001872165,(G001796335,G001796365,G001794965)),((G001797165,(G001871895,G001797155)),(G001567105,(G001796785,G001795155)))),((G001306115,(G001050255,G001192795)),((((G001899005,G001603775),(G000199675,(G001796355,((G001050215,G001306055),G001306145)))),(G001050235,(G001306095,G001050275))),(G001508595,(G001508475,G001603765)))))),((G001795045,G001796965),(G001797105,G001795115)))),(G001303105,G001796885)),(G000281175,G001293545))))),(((G001644275,(G001303625,G001643585)),G000383835),(G001796575,(((G001795035,G001796595),(G002011475,(((G001795015,(G001795315,G001795275)),(G001872925,((G001303565,G001796515),(G001796605,G001873005)))),((((G002011495,G002010445),(G001796765,((G001796865,(G001796675,(G001796555,(G001796755,(G001796525,G001796495))))),G001455825))),(G001796415,G001796805)),((((G000830885,G000341695,G000016705,G000741845,G001761445,G000009025,G000025585,G001610775),(G002021775,G000341655,G002007845,G001515295,G001547795,G002007865)),(G001678035,(G001460955,((G000830925,G001889305,G000499365,G000025025),((G000011905,((G001678055,G002007825,G001459095,G002007905),G000830905)),G001010485))))),((G001953175,G001466665),(G001005265,G000143165))))))),G001304345))))))),((((G000724625,G001898035),(G000404425,(G001457975,((G000427095,G001458035),G001457855)))),(((G000021645,G000020965),((((G001784535,((G001784615,G001786555),G001784565)),(G001858525,((((G000431315,(G000433095,(G001899365,(G001917115,(G000437655,G001899425))))),(((G000431115,G001765415),(((G000433235,G001917235),G001899395),G001899335)),G000437435)),G001917285),(G000980375,G000431555,G000980455)))),(((G001899315,G001464165),(G001899385,(G001784555,(G001784585,G001786505)))),((G001870225,(G000013205,G000013225)),((G000484535,G000011385),(((((G001870905,(G000763385,G000309385)),((G000482245,G000316115),G001314865)),(((G000473895,(G000317635,G000317615)),((((G001693255,((G000715475,G000019485),(G001693295,(G001693275,G001521855)))),(G000316605,G001904615)),G000317675),((G000380225,((G000252425,(G000252485,G000252465)),(((G000317025,G001904635),((G000147335,G000021825),(G000021805,((G000025125,G000737945),((G001039555,(G000235665,G001039635,G001050835)),((G000017845,G000231425),G000169335)))))),(G000317575,G000332195)))),G000314005))),G000317065)),(((G001698445,G001913845),G000317045),((((((G001904655,G000317555),((G000952155,G000332075),(((G000196515,(((G000316575,(G000317535,G001858025)),(G000332135,(G000426925,(G000521175,G000312705)))),((G001586785,(G000332295,(((G000204075,G001672205),(G000009705,G000316625)),((G000316645,G001548375),G001298445)))),(G000020025,G001904715)))),((G000300115,G000340565),((G001858115,G001432185,G000175835,G001586755,G001676585,G001858125),G000175855))),((((G000517105,(((G000447295,G001275395),((G000934435,G000315585),G000317245)),(G000317205,(G001548455,G000317225,G001904645)))),(G000734895,(G000331305,G000317435))),(G000317125,(G000332255,(G000317265,G000317285)))),((G000315565,(G000828075,G000828085)),((G000350125,G000350105),(G000346485,G000760695))))))),(G001904725,(G000317145,G000317495))),(((G001854205,(G001767235,G001942495)),(G000155555,G000317515)),(G001746915,G001890975))),((G000317105,G001276715),((((G001895925,G001650195),(G000353285,(G001485215,G001548435))),(G001939115,G000775285)),((G000238775,G000018105),((((G002017915,(G002018015,(G001007635,G002018045))),(G001007665,(G001007625,G000586015))),((G002006815,(G000316515,G000153045)),(((((G000015705,G001631965,G001631985),(G001632025,((G001632075,G001632005,G001632145,G001632125),G000011485))),(G000760235,(G000757865,(G000015685,G000012465)))),((G000063525,(((G000230675,(G001040845,G000014585)),((G000012505,G000153805),((G001632165,(G001631935,G001632105)),((G000153825,G000153065),((G000153285,G000063505),G000737575))))),((G000195975,G000737595),(G000515235,G000737535)))),((((G000760275,G000760255,G000760155,G000760355,G000760375,G000007925),G000760215),((((G000759935,G000759865,G000759855),(G000015965,(((((G000635575,(G000635535,((G000635715,(G000634615,(G001180325,(G001627475,(G000634595,(G000635875,G000634635,G000635455,G000634855)))))),G000015645))),G000012645),G000759955),(G000634355,G000158595)),(G000635515,G000635595)))),(G000011465,G000015665)),(G000291945,(G000218745,G000291825)))),G000760175))),((G000155635,G001039265),(G000179235,G000179255))))),(G000012525,G000817325,G000010065)))))),((G000332335,(((G001706385,(((G000297435,((((G000312725,(G000787675,(G000981785,G001704955))),((G000599945,G000307995),(G001725075,G000330925))),((G000332585,(G000312165,(G001264245,G000312185))),(G000312245,G001885655))),G000312285)),G000312265),(G000312205,(G001578075,G000010625)))),G000733415),(((((G900010725,G900009135),(G001873365,G000710505)),(G000987385,G000014265)),((G001657325,G001314905),(G000478195,(((G000973065,G000974245,G000307915),(G000173555,G000176895)),(G000210375,(G000175415,G001611905)))))),(G000478825,(G000009725,G000340785,G000270265,G001318385,G000284455,G000284135,G000284215))))),((((G000317475,G000214075),((G000332155,G000180455),G001698425)),G000309945),(G000332175,((G001873375,(G001402795,G000332215)),G000317085))))))),((G000505665,G000011345),(G000022045,G000316685))))))),(G000212395,((G000378005,(G000020945,G001896705)),G001787865)))),(G001784485,(((G001771655,G001771455,G001771535),(G001771705,(G001771505,G001771395,G001772385))),((G001771585,G001771415,G001771695,G001772435),(((G001771465,G001771425,G001771495,G001771575,G001771625),(G001771615,(G001772335,G001771345))),((G001772355,G001772375,G001771365),((G001771545,G001771665,G001772415),G001772455)))))))),((((G000347575,(G000405325,G001509285)),(G001918235,((G001508855,(G000305935,(G000946815,G001513545))),((G000092405,(G000983115,(G001513155,(G001512785,(G001311885,(G000014725,G001570625)))))),(G001302805,G001917855))))),((G900016865,(G001513145,G900019985)),(G001512545,((G900018335,G001513495),(G001544015,G001513395))))),((G002011575,G000024605),(((((G900101835,G000802045),(G001515945,G000620305)),(((G000427565,G000012865),(G000013105,G001594015)),((((G001899445,G000018425),(G001509075,(G000686645,G000429345))),(G000376385,(G000010565,(G000740865,(G000740805,G000681355))))),(((G000233715,(G900113335,G000430885)),(G000024205,G000711975)),((G000315365,(G000214435,(G000016165,G000215085))),(((G000019165,((G001029295,((G000235605,((G000231385,G000244895),((G001516045,G000961805),(G000224515,G000960765)))),((G001515265,G001516055),(G000512895,G000190635)))),(G000243155,(G001468785,(G000379505,G000021925))))),(G001512665,G000746025)),G001263415)))))),((G001508005,G001513335),G000009905)),((((G900111575,(G001513125,(((G000376225,(G000092905,G000714935)),(G001642725,(G000430585,((G000024285,((G001447355,G000294675,G900107035),G000444055)),((G000702485,(G001399675,G001767765)),(G000429525,G000472905)))))),(((G001742305,((((G000733515,G001645205),(G000374385,(G000219535,G001696705))),(G000311785,((G000454065,G000948185),((G000738785,G000612185,G000353565),((G000503775,G001187725),(G000612125,(G900114075,(G001420695,(G001012775,(((G000282075,((G001649505,G000010165),(G000346255,G001184755))),(G001748185,G000296715)),(G001423865,G001039275))))))))))),(G000227705,((((((G000429825,G000378425),((G001188365,G000422485),G000961095)),(((G000179615,G900106745),(G000829465,G000515335)),((G000422465,((G000513275,G001280845),G000971975)),G000023585))),(G000378385,G000598065)),G000422505),((((((G900100345,G000612225),(G900114475,(G000620565,(G900103825,(G000422905,G001426375))))),((((G001457415,G000455485),G000829455),G000380965),G000686845)),(G000250655,(G900101595,G900119055))),(G000739915,(G000511405,G000153605))),(G000285515,((G000374845,(G000422445,(G000425125,((G000293805,(G000686865,G900102125)),(G000283315,(G000245555,G000315235)))))),(((G000732325,G900116105),G001421015),((((((G001908275,G900102085),(G900107875,G900143165)),G001514495),((((G000377505,G000426545),(G000520755,((G000520795,G000164985),G000245715))),G000236805),(G001705305,(((G000686825,G900116035),G000520775),G000520815)))),((G000520635,((G000758685,G000756615),G900110315)),((G000576305,(G000378145,G000585395)),((G900102965,(G000758725,G001012825)),G000949425)))),(G000230915,(((G001403875,G000381905),((G900102215,G000455265),(G000374825,(G000787385,(G000403375,G000746875))))),(G001373415,(G001632305,(G001275645,G001277345)))))))))))))),(((G001561915,G001730235),((G001049895,(((G001039475,((G000377985,(G000497245,G000648615)),(G002003465,G000430685))),(((G000429705,(((G000429725,((G001721685,G000093085),G900111285)),(G002019735,G900111295)),(G002019695,(G000177235,G900107275)))),((((((G900113025,(G000429685,(G900114715,G900115625))),(G900099605,G900099745)),(G000420725,G900106595)),G001310615),(G000377705,(G900100185,((G000698105,G000698145),(G000698125,G000698185))))),((G900111405,(((G000469135,(G000723525,(G000786645,((G000425705,G000284515),G900114165)))),(G000496835,(G900100295,G001685435))),((G000359605,(((G000521485,G001368815),(G900096905,((G001310395,(((G900110015,G000725365),((((G001038425,G001038485),G000190475),G000482485),((G000285495,(G000011245,(G000821065,G000750635))),(G001298135,(G001189575,(G000709085,((G000612865,G001878675),((G000224785,G900112045),(G000480335,G000723585))))))))),G000307165)),G000306965))),(G001458115,(G900111195,G000377765)))),(G900156915,(G000496855,G000485775))))),(((G900110685,G900103915),(G000423105,G000269905)),(G000425225,((G000770635,((G000425205,G000775595),G000775615)),G000770675)))))),(G001274915,((((G000513115,((G000513095,G000513135),G000005825)),(G001484965,(((G001038565,(G000292245,G001590785)),((G900142675,G000009825),G001598215)),(G001310595,G001420645)))),G000621445),G000334155)))),((((G001439585,(G000430625,(G001015055,(G000466385,(G900100065,G000878905,G001282905,G000878885,G001294525,G001274715,G001282925))))),(G001375675,(((G000019905,G001650325),((G001456895,G900096925),G000414195)),(G001909285,(G000702585,(G000411915,G001766415)))))),(G000615945,(G000430745,(G001273895,G000269865)))),((((((G000383875,G000752395),((G000620165,G001187595),((G000632515,((G900111865,G001598935),(G001610955,((G001587475,G000750005,G000744755),((G001412125,G000015745),G001618685))))),(G001295365,(G001587505,G000632715,G000313345))))),G001050115),G000751775),(((((G001712755,G900112535),(G000430785,(G000017425,((G000008165,G000007845,G000008505),(((G001420855,G000007825),((G000291295,G000832605),G000746135)),G000712595))))),((G000829435,(G000829515,G000818095)),(((G000709935,(G001274935,(((G000832985,G001591525),((G000527015,G900113355),G001429825)),(G001591565,G000504165)))),G001648575),((G900115845,G000972245),((G900093775,G000011645),(G001278705,((((G001578205,(G000715205,(G900094985,G900119345,G000986655,G000701305,G001457015))),G001653905),G001017485),((G001440465,G001617995,G001461845,G001461825,G001975995,G001517185,G900156245,G001587325,G000746035,G000740715,G000275785,G000196735,G001687195),(G001663575,((G900110305,G000696615),G000747645)))))))))),((((G000504145,((G001578185,G001054655),G000305495)),((G900099655,(G000775575,(G001465835,G001687565))),(G000484595,(G000297555,G000286315)))),(((G000772945,(G000772955,G000772965)),((G000284835,(G000411295,(G000743635,((G000773015,(G000612805,(G001586195,(G001700325,((G001274945,(G001708185,(G000724775,G000733585))),G001439635))))),G001281525)))),(G001617605,(G000505545,(G000285595,G000285555))))),(((G000348905,(G900156305,G000826125)),(G000829195,((G000586555,G000826145),(G000425545,G000220335)))),(G900115805,G001278755)))),(((G001439625,(G000285535,G001439915)),((((G000311725,(G001420595,(G000473245,G000294775))),G001591585),((G001420715,(G000518865,(G001439965,((G000374345,(G000482605,(G000223155,(G000420205,G000832905,G900128875)))),G000526655)))),((((G000242895,(G000752035,G000612665)),(((G000612625,G000482325),(G001591445,((G000508325,G000307875),G000759675))),G000426085)),(G000821085,((G000986785,(G000517385,G000934845)),G001278805))),(G000724485,G000747345)))),(G001183965,(G000430765,(G001243895,(G000380245,G000321185)))))),((((G000469465,(G000701685,G000173915)),(G000010585,((((G001559115,G001618885),((G000934465,(G000816085,(G000185885,G001188915))),((((G000260275,G001500315),((G000295715,((G000010125,(((G000706685,G001432245),G000972575),G001902315)),G000875895)),G001074355)),(G000183685,((G000009865,(G000332735,(((G000245655,G000934225,G000007645,G000308395,G001914135,G900113395,G000443975,G000186205,G001068545),(G001814805,G000508745)),(G001028645,G001471555)))),(G000235645,G001456215)))),(G000025085,G000298075)))),(G000286335,G000286395)),(G900110815,((((G900142805,G000385175),(G000330705,G001005905)),G000712035),((G001265075,(G000756715,(G000425825,(G900101065,G000425845)))),G000438455)))))),G000812025),(((G000829555,G001591605),((G900156125,(G001643245,G000970675)),G000970685)),((G001516895,G000171615),(G001274775,(G001591825,(G900094975,G001456935))))))))),(((G000498295,((G000313915,((G000981525,(G001832905,((G000006865,G000269945),(G000380045,(((((G000785515,(G001514435,G000253395)),((G000187975,((G000686605,G000228505),(G000228185,(G000228205,G000228385)))),((G000286075,G000347915),G000187995))),(G000270145,(G000423725,((G000229705,G000229145,G000229225,G000347835,G000228925,G000007465,G000228845,G000229545),(G000228805,G000230225))))),(G000379985,(G000164675,(G000380105,G000376985)))),((G000372425,(G000014205,(((((G000380085,G000380125),(G000007265,(((G000377005,(G000026745,G000440115)),G000423745),((G000772915,(G000188015,(G000317855,(G001638255,G000006785)))),(G000380025,(G000831485,(G000213825,(G000380005,(G000009545,G000188035))))))))),G000423765),((G001182825,G001598035),G000188055)),(G000017005,((G000027165,(G000187465,G000344275)),G000385925))))),(G000380065,(G000463505,G000463355)))))))),((((G000407285,((G000283615,G000423785),(G000407545,(G001808965,G000407245)))),(G000829545,(G000415145,G000157355))),(G000185365,G000407605)),(((G000407365,G000393955),G000406945),((G000270185,((G000415185,G000504125),((G000007785,G000415085,G000415005,G000648175,G000648015),G000407505))),(G000407165,(G000744375,(G000744255,G000317975)))))))),((G001050095,(G001318405,G000406925)),((G001267865,G000174395),G000407485)))),((((((((G000241055,(G000762045,((G001867915,G000014385,G001868105,G001868425,G001869295,G001868805,G001868205,G001869655,G001868225,G001868525,G001869945,G001870005,G001868315,G000725035,G001939485,G001868045,G001867525,G001868145,G001869815,G001868405,G001867465,G001868115,G000286215,G001868345,G001869735,G001869985,G000309425,G001868275,G001868055,G000725025,G001867875,G000286115,G001867535,G001870015,G001869445,G001868555,G001868715,G001867835,G001867975,G001868195,G001869305,G001868185,G001867555,G001868545,G001869885,G001867795,G001869405,G001869395),G001867615))),(((G000165675,(((G000300135,((G000092505,G000219785),G000196855)),(G000026405,G001698145)),(G000686505,((G000014445,G000787735,G001541125,G001886915,G000234825,G000512955),(G000756355,G001047695))))),(G900096935,(((G001047115,G900108455),G001047135),((G001047095,G001438695,G000185045),G900112405)))),((G000219805,G001438705),((((G900095015,G000160575),((G000750515,G000320345,G000750535,G000732905),((G001436865,G000420365),(G001437425,G001437355)))),(G001308145,((G001436895,G000239955),G001884305))),G000691805)))),((((((G000255495,(G001435235,G001434225)),((G001435195,G001436275),((G001434845,G001436735),(((G001434915,G001434935),G001436755),(G000612445,G001436705))))),((G000349725,G000260635),(G000423245,(((G001436215,(G000423265,(G000615845,G000008925))),((G001953785,G001434535),G000615765)),(G001436315,((G001591905,G900113455,G001436475,G001008755,G000224985),(G000432055,G000813025))))))),((G001436505,(G001434575,G001433765)),(G001434695,G001435835))),((((((G001435155,G001591865,G001311175),G001436135),(((G000160875,((((((G900094785,G000970735),(G000970855,(G000970775,(G000760615,G000967195)))),((((G000178475,(G001311725,(G001042405,G001436775))),G000615445),(G001435325,((G000296835,G001436125),(G000014425,(((G000191545,G000091765),(G000214785,G000422165)),(G000011985,G000497815)))))),G001434335)),(((G000425905,G001435695),((G001936235,G000175035,G000155915,G000466805),G001436455)),((G001012655,G001742045,G000161895,G001012675,G000162435,G000159335),(G001012735,G001012745)))),((G000296855,G001436575),(G001433915,G000297025))),(G000056065,G001434815))),(G000583695,(G000469325,(G001435585,(G001436325,G001636165,G001636145,G000425885))))),(((G000184535,(G000831645,(G001951175,(G001434745,G001435445)))),(G000615905,(G001050475,(G001434295,G000260455)))),(G000967245,G000970795)))),(((G001013375,((G000195375,G000508405),(((G001982085,G000309765,G000418515,G000474615,G000376145,G000309705,G000410435,G001982095,G000829035,G000159495,G001436385),G000014525),(((G000410175,G000410215,G000410475,G000309565,G000309585,G000309605,G000155515,G000409815),G000472345),G000958505)))),(G001436115,G001311785)),((G001435035,(G001311255,G001434705)),G001311195))),((G001434555,G001436605),((G001435065,G000615805),(G001436415,((G001434065,G001981705,G000615365,G001981825),((G001982025,G000235705,G001698165,G001311645,G001663835,G001982045,G001723545,G001981925),G000026065)))))),G001437205)),(((((G000463075,G000271445),(G000498955,(G000203855,G001982205))),(G001438845,G001039045)),(G000428925,G001437435)),((((G001435995,(G001314945,G001281175)),(G000185465,(G000225325,((G001702135,G001702115),(G001311215,(G001436645,G000304715,G000512295)))))),((G001434835,G001435095),((G001437125,(G001050435,(G000383435,G001434395))),G000014465))),((((G001313205,G001433995),G000740055),((((G001436595,G001311075),(G001313185,G001434895)),(G001313225,(G001702175,G001312845))),(((G001434255,(G000159315,G000583655)),((G000238835,G001311355),(G001922025,(G000298115,G001436255)))),(((((G001437405,(G001438725,G001611135)),G001438655),(G000785105,(G001767275,(G001437605,(G000237995,(G000014505,G001437075)))))),((G000248095,(((G001437055,G001436045),((G001435935,((G001435475,G000160835),G000159435)),(G001435345,(G900156885,G000016825)))),(((G001437235,G000312405),(G001368755,((G001436835,G001982185),(G001297025,(G001742205,(G001010245,G001854105,G000010145,G000966835,G001807655,G000496435,G000159215,G000397165,G000472265,G001297905,G001039735,G001941785,G000162395,G001010185)))))),G000161935))),(G001434315,((G000829395,G000876205),(G001434475,G001436295))))),(G001436095,G001436555))))),G001436395))))),(G001543285,((G001544335,G001543175),(G001811135,G001649715)))),(G900109135,(G900113645,(G900107505,(G900112935,G900129415))))),((G000160075,(G000160675,G000162475)),(G001552295,((G000421665,G000526675),((G900100125,(G000428865,(G000518205,G900110675))),G000245795))))),(((G000744285,(G000493735,G000745125)),(G001483965,(G000744825,(G000744185,G900109585)))),((G000429585,(((G000245815,G000315445),(G900101525,G000585255)),G000425865)),(G900115825,(G000798825,G900113675))))),G900111355)),(((((G000766865,(G000525955,(G001050305,G000525975))),(G000027145,((G001564695,G000567965,G000196035,G001564995,G000973005,G000619785,G000972995,G000620885,G000620905,G001463995),(G000960735,G000183885)))),(G000148995,(G000252625,(G000525875,G000525795)))),(G000525915,G000620985)),(G001431195,G000374565))))),(((G000178255,(G001406535,(G001406595,G001543345))),((((G000432575,((G000437335,(G000433455,G000438295)),(G000433875,((G000438415,(G000433475,G000433255)),(G000434835,G000436255))))),((G000967915,(((((G001830895,G001829955,G001829935),G001830035),G001829995),(G001829915,(G001830945,G001830045,G001829965,G001830065,G001830165,G001830975,G001830095,G001830865,G001830905,G001830015))),(((G000687735,(G000702765,(G000953195,(G000018785,G000526235)))),(G000687835,((G000970395,(G000069925,(G000009845,(G000495255,G000012225)))),(((G000309465,(G000309485,G000300695)),G000364425),G000026205)))),G000968055))),(G001916215,G000437575))),(((((G001512455,G001512995),G001512985),(G001604495,G001940985)),(G000433035,G000433995)),(G000755705,G000753575))),(((((G000687795,G000518305),(G000227355,G000011225)),((G000483165,(G000518285,G000526855)),((((G001267155,G001262715),(G000500935,G001281045)),(G000565175,G000439435)),G000565215))),((G001029265,G000565195),((G000820525,(G000236085,G001274875)),(G000400935,G000400955)))),(((((G000437715,G000173795),((G900108995,G900112735,G900114425),G000702165)),(G000340375,((G900109215,G000622125),((G900103115,G000621925),G000702065)))),((G001244545,G000269565),(G000829905,(G000752095,(G000154485,(G000154805,G000686665)))))),(((G001800835,(G001545095,(G000270085,G000373785))),(((G900104665,(G000313565,(G001305055,G000508965))),((G900155395,((G000242955,G000163515),((G000371425,(G001688965,G900114575,G000450985,G000242195,G000183585,G001406695)),(G000154285,G000437615)))),(G001945525,((G000420345,((G000434715,(G000469305,G000210615)),G000156655)),((G001945535,G001564455),(G001945605,G000403415)))))),((G900120005,(G000157995,G000327285)),(G000177375,((G000425005,G000186945),G000701725))))),(G000433015,(G000437395,(G000437235,G001604505)))))))),(G000331575,G000307855)))))),G000218765)),((G900113175,((G002005165,G001375555),(G900106775,(G900102685,(G000213595,G900156615))))),((G000753855,G001187615,G001606065),((G900129355,G900114055),(G900110165,((G000421885,((G900119485,G900107305),(G000942395,G000428065))),G000763315))))))),((G001311905,G001884825),(G000510645,G001543875)))))),(G000174415,G001513245)),(((((((G000981035,G001678845),((G001513425,G001604115),(G000435055,(G001940855,G000431035)))),(((G000434435,(G000434675,G000432975)),(G000437915,G001512685)),G000435495)),(G001317355,(((G000285575,G000612845),(((G000765165,(G000619945,G000007625)),(((G001263795,(G000014125,(G000204565,(G000219255,G000175395)))),((G000017045,G000063585),G001243045)),(((G001623875,G900129955),(G000016505,(G000484505,G001642655))),((G000466585,(G000283555,((G000252685,((G000284435,G000252745,G000252725,G000252785,G000252765,G000270205,G000225365,G000709435),G000252665)),G000252705))),((((G000424205,((G000495435,(G900115135,G000701905)),(G000820705,G900142075))),G001403615),(G000686705,G000703125)),(((((G000424025,(G000020165,((G000473995,(G000340885,G000833105)),(G001458595,G001456065)))),((G000401215,((G000732635,G000751675),(G001485185,(G000320405,G001405015)))),G000469625)),(G001403635,G000013285)),G000145275),(G000371465,(G000498355,G000789395)))))))),((((G000246895,G000686725),G000389635),G000807255),(G000008765,G001270375)))),(G000601455,((G000430995,G900129265),(G000297115,G001440545)))))),((((G001797185,(((G001512945,G001512745),(G000025225,((G001604185,G001604165),(G900099715,(G000688035,(G900107185,G000621765)))))),(((G000621505,G000350485),(G000175795,(G000022065,G000421965))),(G001797195,(((G001512505,(G000521465,G000015865)),G000237085),G000179595))))),(G900128885,((G000472665,(G001263355,G000247605)),(G000185505,(G900107125,G000152245))))),((((G000384135,(((G900104455,((G900110485,(G000445445,(G000271665,G900114615))),(G000374545,G000430605))),(G000169155,G900102435)),(G001611555,G000219125))),((G000381065,((G000423385,G000245775),(G000208405,(G900129225,((G000160695,((G000187125,G000426665,G000287655),(G000160555,G000213975))),(((G000622005,G000621545),((((G000686945,G900104055),G000284095),(G900111915,G900107615)),(G000702005,(G900100835,G900116485)))),(G000702545,(G000381005,(G000469545,G000155955))))))))),((G000436095,(G000436295,(G000188175,G001916865))),(G900101645,((G000230275,G000431295),(G000437815,(G900115425,(G000025305,G900107075)))))))),(G900155405,((((G000194985,((G000160055,G000433275),(G000242435,(G000435155,G000434475)))),(G900103425,G000438335)),(((G000177555,G000221545),(G000478965,(G000455225,G000283495))),(G001045675,(G000165735,G000239275)))),(((G000426745,G000221605),(G000428745,G000431435)),(G000286635,(G001553335,G000024945)))))),(G000433755,(G000433915,(G000434195,(G000435175,G001916175)))))),((G001466305,(((((G900115365,G000018685),(G000702945,G900143645)),G001603795),(G000875945,((G900141895,G900096945),((G000173975,((((((G000746015,(G000622025,(G000702125,(G000424365,G000701625)))),(((G000702265,((((G000424265,G000424165),(G000423925,((G900109475,G000420905,G000424485),G900104155))),(G000703165,(G000424385,G000424145))),((G900116875,(G000621565,((G000686965,G900116865),((G000686065,G000424465),G900101605)))),((((G000424525,G000421405),(G000621465,G000145035)),((G900112195,((G000621605,G000420845),(G900102515,G000420945))),G000622085)),(G900115735,G000420825))))),(G000424585,(G000424545,G000424425))),(G900101015,(G000431495,G900107575)))),((((G000155855,G000434155),(G000146185,G000431895)),((((G900107835,G000701645),((G000702885,G900113415),G000424445)),(G000160135,(G000160635,G000238055))),G900101295)),(((G000435815,G000154245),(G000153885,((((G000687695,(G000433735,G001916225)),(G000434115,(G000621905,((G000432755,(G000438095,G001916135)),((G001414325,G000433155,G001916165),G000435575))))),G000518685),(G000431135,G000432475)))),((((G000702145,G000702525),G900112085),(G000432395,(G000156015,G001915735))),G000687675)))),(((G000702845,G000183525),((G000702685,G000702085),(G000421045,G000621425))),(((G000702245,G000687655),(G000703065,(G900110635,G000687975))),(G000424105,(G000687515,(G900106615,G000160115)))))),G000160035),((((G000435795,(G000158075,((G000371705,(G000436455,(G000438215,(G900100685,G900113155,G900108895)))),(G000155435,(G000233455,G900115855))))),(((G000160095,G000235505),(G000732605,(G000687555,G000144625))),(G000235445,(G000209465,(G000185385,G000296385))))),((G000403495,((G900100245,G001461035),G000173815)),(((G000466465,(G001717135,G900113595)),((G000174195,(G000701545,G001405615)),G000225345)),((G000431875,((G000732725,G000403275),(G900111595,(G900112775,(G000797495,(G900142955,G000621985)))))),(G001604195,(G000403335,G000403215)))))),(((G000364225,(G001941025,G000469345)),(G000403255,(G000403845,G000403315))),((((G000157975,G000431095),(((G000438275,(G001406335,G001915695)),(G001404455,G000466565)),G000702025)),((G000373885,G900129135),(G000425525,G000156675))),((((G000403475,G000403455),(G000156035,(G000411355,G000209385))),((G001487105,(G000153925,G001311035)),G000526735)),((((G900086725,(G000155875,G000169235)),(G000765215,(G000154505,(G000403295,(G000433215,G000154065))))),((G001280875,G001049915),G000155205)),((G001404335,G001028025),(G900142165,G000156515))))))))),(G000154305,G000432215))))),((G000364165,((G000432875,G000436155),G000436415)),((G001797255,G001797235),((G000178835,G001311925),(G001282685,(G002007375,(G002007295,G000171335)))))))),(((((G001940565,(G900095615,(G000751555,(G001282665,(G000511955,G900106765))))),((G900120165,G000758845),(((G000467935,((G900120375,(G000308275,(G001286805,G000311985))),(((G000156575,((G000312325,G000308255),G000312365)),((G000311745,G000173355),(G000024105,(G000191725,G000159095)))),(G000423145,G000245755)))),(G000800295,(G000010185,G001407835))),(G001299475,((G000221565,G001299455),(((G000227315,((G000952975,G000311865),(G000468535,G900129925))),(G000478985,G000146345)),(G000378725,((G000311825,G000321025),(G000246925,(G000183565,G000312025)))))))))),G000154825),(((G000161975,(((G001189495,((G900115385,G900116785),(G000510425,G000688015))),(G000488855,(G001604025,(G000435615,G000435715)))),(G001513255,(G000525775,G900155555)))),(((G000435995,((G900130065,(G000436275,G000431075)),(((G000765235,(G001244495,(G000492175,(G000177015,(G001688625,(G001454945,(G000169255,G001244995))))))),(G000403435,(G001915895,(G000283575,G000307265)))),(G000421005,G000620945)))),(((G000953215,G000178115),((G000157955,G000162015),G000431615)),((((((G000158655,G900095865),((G000382085,G001916415),(G000432175,G000436675))),((G001941135,((G000712055,((G000437255,(G000433635,(G000437175,G000468015))),(G000438435,(((G900119535,G000701945),((G001603985,G000247525),G000518765)),G000174895)))),(G001941055,(G001940995,(G000686125,(G000621805,(G000179635,(G000723465,G001917015)))))))),(G001603945,(G000434255,G000210095)))),(G000435455,(G900110045,(G900104615,(G000403395,G000154565))))),(G900103835,G000820765)),(G001513365,(((G000437975,(G001917065,G000436775)),((G000435275,G000431855),((G000154345,G000431955),((G000435395,G000383295),(G000752215,(G001305115,G001261775)))))),(((G000434915,G000434055),(G001513045,(G000436215,G000431775))),(G000432435,(G000436835,(G000431535,G000433975))))))))),((G000433115,G001797275),((G000433415,(G001513385,G000437015)),(G000437375,G000432075))))),(G001512625,(G900103005,G001897605)))),((((G900142285,G900142245),(G001282725,(G001562415,G001750685))),(((G900142235,((G000147675,(G000431415,G000381525)),(G000687955,((G000154445,((G001950115,((G000452245,(G000499525,G000686145)),G000439105)),G900129815)),((G000953275,G000009205),G000156055))))),((G001693775,(G000238095,G000146855)),((G000423525,G000196455),(G000597865,G000699585)))),(G900107405,((G000621485,(G001042715,G900111615)),(G000018325,G000016985))))),((G900095305,(G001190785,G000299355)),((G000620125,(G000387765,(G000309315,(G900142005,G001509345)))),(G000761095,G001316435)))))))),(((G000427425,G900129075),(G001508895,(G000145615,G000189775))),(((G000955735,(G000955745,(G000016545,(G000404025,((G000166695,G000193435),((G000022325,G000955725),(G000166355,G000145215))))))),(G002010535,((G001601575,(G000144645,(G001562425,G900142995))),(G001485475,(G001512695,G000328765))))),(G000213255,(G000526435,(G001513505,(G001513065,G001513075))))))),G000020005)),(G001280565,(G000184705,G000183545)))))))))),((G000401015,G000406005),(G000372285,G001304075))))),((((G001462255,(((G001770005,G001771825,G001770015,G001769995),G001769975),(G001769855,(G000210915,(G000447755,(G000443995,G000447775)))))),(G001464715,(((G001769935,G001771815),G000348725),(G001464795,(G000525675,(G001592735,(((G000691605,G000196175),G000317895),(G000786105,(G001592745,G001592755))))))))),(((G001627915,G001627675),(G001627765,G001627975)),G001774505)),((G000092205,G001873115),(((G000186885,G000621145),(G000429965,G000429945)),(G900104445,G000025945)))))),(G001799195,(((((G000485155,(((G001798915,G001797845),(((G000816445,G000753945),G000747625),(G001412345,G001683985))),(G000013405,(G001873745,((G001829835,G001797945,G001830835),G001830855))))),(G001797735,G001797895)),((G000014965,G900114975),((G000429905,G000021905),((G001871035,(G000961655,G001797695)),(G000018405,(G000020365,G001799405)))))),((G000024805,G001311825),G000179315)),((G000522425,G000522445),(G000817955,G000012925)))))),(((G001830645,((G000413035,G000412995),(G000513775,(G000447675,(G000755145,G000008185))))),(G000143985,(G000236685,(G001604325,G000190435)))),((G002011635,(G002010635,G002011615)),G001508335))),G001873075),G001806105)),((G001512825,((G001512425,(G001513105,G000331995)),((G001515955,(G001047375,(G001029285,G000255115))),G001512485))),(((G001916345,G001916295),(((G001434665,G001660655),G001941225),((G001916835,G001602975),G000435355))),(G000435775,G000332875)))),G001995005,G001302835);
  TREE p0002 = (G001828415,((G001828265,G001796635),((((G001803565,(G001304345,G001304365)),(((G001796805,G000405325),(G001804315,(G001767595,((G001803205,G001824685),((G001788635,(G000478645,G000403035)),(G000397885,G000404745)))))),G000402295)),G001302825),((G001920235,G001797275),(G001443445,((G000303155,((G001920395,(G000484935,((G001627075,G001627095),(G000746745,(G001438895,G001437625))))),(G000802205,G001918455))),(((((((((G001871415,G000830295),G001515215),(((G001587605,G001587595,G001587635),(G001587715,G001587675)),((G001507935,((G000517445,(G001433455,G000151105)),((G000151205,((((G000816105,(G001484195,G000258515)),G000769655),G000585495),G000022365)),G000725425))),((G000215995,(((G000007305,G000275605),((G000195935,G000211475),G000011105)),(G000263735,(G001577775,G900012635)))),(G000966265,(((G000009965,G001592435),(G001647085,(G000018365,((G001418715,G900109425),(G000265525,G000221185))))),((G000430485,(G000246985,G001484685)),((G000022545,G001508175),G001508065)))))))),((G000214725,(G000309865,(G000745485,G001729285))),(G001017175,((G002011415,((G002010355,G002011425),(G002011435,G002010385))),G000235565)))),(G000166095,(G001507955,((G000008645,G000828575),(((G000012545,G001729395),(G000513315,((G001477655,((G001639275,G001548675),G000190155)),(G000621965,G000404165)))),((G000191585,G000744455),(G000499765,(G000302455,(G001316325,(G001509005,G000953115,G000762265,G001458655)))))))))),((((G001587575,G001587695,G001587655),(G001742785,G001723855)),((G001873845,(G001723845,(((((G000024625,G000023985),(((G002011125,(G001856825,(((G001875425,G001875345),G001481295),G001723835))),((G001515205,(G001317345,G002009975)),(((G900095815,G000145295),(G000024185,((G000190135,G000190095),(G000437055,G000824705,G000016525)))),(G002010285,(((G000013725,G000196655),(G001888095,((G900106905,G001889405),(G000025865,(G001726015,(G001683555,G001577555)))))),(G001509255,(G000017625,G000021965))))))),G000007185)),(((G001564135,G000336695),(G000496195,(G000416045,G001564205))),((G000015765,G000430905),(G001602695,G000013445)))),(G000417845,((((G000247995,(G000426605,(G000423485,G000413315))),(((((G000375865,G001995005),G000385295),((G001805895,G001805575),(G001799975,G001804165))),(G001791135,G000767135)),(((((((G001023575,((G000949295,G001443565),(G900128965,(G001311945,((G000949255,G000745905),G000023265))))),(((G000817105,(G000817085,G000817115)),G001025035),(G001510335,(((G001439005,G001438985),G001437825),(G000348785,G000350145))))),((G000419585,G000013045),((G000195335,G001399775),(G000745915,(((G000478785,G001413985),G000599865),G000430865))))),(((((G000255705,G000171775),(G000255655,(G000181475,(G001707835,G000092105)))),(G001464525,(G000153105,(G001610875,(G001642915,((G001642955,G000346295),((G001027925,((G000195185,G000330745,G000196115,G000304635),(G000338295,G000346315))),(G000346425,G000346505)))))))),(G000186345,((G001610895,G001956985),G000242455))),(G001303045,(G001798415,(G002010775,(G001805165,(G001805085,G001803765))))))),((((G001774505,((G000372285,(G000406005,G000401015)),(G000405145,G000380785,G000402275,G000493945))),(G001304075,(((G001828445,(G000284115,((G001824635,(((G001997385,G001999965),G001825665),(G001603075,((G001303465,(G001824675,G001828345)),G001825715)))),G002007645))),((G001017655,((G001803285,G001803315,G001803255),G001804885)),(((G001803225,G001804785),(G000170755,G001603055)),(((G001438005,(((G000817245,G000953475),G000019665),(G000526255,G000379365))),(((G001914855,(G001318295,G001613545)),G000173075),(G000172155,(((G900097105,G001683795),((G001647615,G001580195,G001578645),(G000437075,((G000436395,G001940945),(G000723745,((G000980515,G001917295),G000020225)))))),(((G000285795,G000383735),(G000378105,G900141815)),(G000428305,G000739615)))))),(((G000172555,G000383715),G001604625),((G000155695,(G000019965,((G001580015,G001746835),(G000972765,(G000171235,G000242935))))),(G001604585,((G000438015,(G000382665,(G001439535,G000025905))),(G001831055,G001872735))))))))),(G001794905,((((G000174995,(G000830965,G000700925,G000700865,G000700885,G000700905,G000700845)),(G000493885,(G000068585,G000008725))),(((G000516655,(G000011165,G001007065,G001007105,G001007145,G000007205,G001007045,G000008745,G001007085,G001007025,G000091085,G001007125,G000024145)),(G000470805,(((G000470765,G001625515,G001625535,G001469535),(G001466415,G000204135)),(G000508025,G000470825,G000508005,G000508065)))),((G000417695,G000454725),((G000583875,(G002007725,G000471025)),((((((G000298475,(G000338695,G000298455,G000298375,G000298515)),(G001401485,G001401455,G000298435,G000298535,G000317995)),(G001401465,G001714585,G000270445,G000687415,G001736045,G000417585,G001714565,G001736055,G001563055,G000204255,G001714575,G000415565,G000415685,G000191925,G000687395,G000270425,G000211155,G000204175,G000298415,G000270405,G000270385)),G000298495),(G000786005,(G000298555,G001401475))),(G000009945,G000007605)))))),((G000750955,((G000253035,(G000092785,G001618265)),((G000829755,(G001545115,((G001499655,G000751535),G000011565))),((G000813665,G001897225),(G000756735,G001897185))))),((G001794935,(G001794895,G001796255,G001794865,G001796285,G001796235)),(G000237205,(G001464115,(G001796065,G001796175,G001796275,G001796105,G001796185,G001796095,G001796315)))))))))),(G001829155,((((G001829395,G001829415),G900112165),(G001829375,(G000518245,((G001676785,G000092845),G000325665)))),((G000413055,G001603145),(((((G000500045,(G000500065,(((G000019705,G000019685),G000523535),G000568715))),(G001936255,(((G000445425,G000568755),((G000568675,G000568795),(G000568775,(G000956315,G001598195,G000012065,G001660005)))),(G000012085,G000568735)))),(G000222305,((G000502095,G000008685),((G000181895,G000304735),(G000739475,((G000300045,G000691545),(((G000501235,G001922545,G000501735),(((G000501755,G000500975),G000501215),((((G000501675,G000501015),G000501695),(G000501915,G000714705)),(G000501895,G000501615)))),((G000501275,(G000501155,G000501875)),G000501595)))))))),(((G001604275,((G000236685,(G000190435,G001603115)),G001604325)),G000208385),G001940825)),(((G001604425,((G000214355,(G000297095,G000214375)),(G001830155,G000219725))),((G001603165,G001896565),G001830645)),((G000147075,G000184345),((G001749745,G000143985),(G000426705,((G900156105,G000373545),(G000758165,G000507245))))))))))),(((((((((G000381725,(G000158215,(G001854465,(G000158275,G000007325)))),(G000158295,(((G000242215,G000691645),G000622045),(G900104395,G000691665,G000691745,G000691725,G000262225,G000691685)))),G000622245),((G000479045,(G000426625,G000165505)),(G000158315,G000158195))),(((G001559795,(G000024565,((G001902585,G001902575),G001612575))),(G001517915,(G000973085,G001517865))),(G000024405,((G000176335,G000516535),((G000023905,(G000373045,G000373345)),G001274535))))),((G000183745,((G000092125,(((G000620065,G000376665),G000423425),(G000373205,G000430045))),(G000771745,(G000309885,((G000091545,G000421625),((G000376265,(G000745065,(G000187005,(G000744885,G000423905)))),G001880325)))))),((G000519345,((G000482805,((G001507665,G001007995),((G000008565,G000252445),((G001644565,((G000701405,G000701425),G000800395)),((G000190555,(G000745175,(G000381345,G000196275))),G000020685))))),G000317835)),G000092425))),((((G001302425,G001873945),((((G000999255,G000405945),(G001804155,(G001804225,(G001804055,G001804205)))),((G001872775,((G001805375,(G001804395,(G001805855,G001805565))),((G001806055,(G001806075,G001805845)),(G001805765,G001805475)))),((((G001803975,G001871815),((G001805365,((G001804305,G001804065),G001804255)),G001804045)),G001730085),(G001873045,(G001804125,G001874025))))),((G001800565,G001871125),((G001800495,G001800325),((G001027545,((G001800525,G001800355),((G001800235,G001800455,G001800475,G001800315),G001800205))),(((G001800095,G001799925),G001799555),(G001800015,(G000020145,((((G001800375,G001800245),(G001799575,G001799775)),(G001799565,G001799915,G001799745)),(G001871115,G001799795)))))))))),(((G001828545,((G000315095,(G000296795,(((G001828535,G001828645),G001828635),G000949635))),(G001723765,G001824605))),((((G001314545,((G000375465,G000375425),(G900129315,(G001564065,G001715195)))),((G001650905,(((G000379765,(((G000807855,G000812565),(G000422585,G000265505)),G900113045)),((((G900100765,(G000473365,((((G900156415,G000277005),G000373265),((G001611675,G900116885),(G000472485,G000973725))),((G001483135,(((G000576555,G000961955),G000382225),((G000737515,G000420705),(G000801315,(G000715495,G000972495))))),(G001647285,G001577755))))),(G000426725,(G000379725,G000014145))),((G001567185,G900129725),((((G001683905,(((G000689375,G000304455),G000020565),G000183425)),(G000331535,G001657315)),((((G001592935,((G001267955,G001592945),G001593005)),(G900111145,(G001592965,(G001747095,G001747105)))),(G000714815,(((G000390185,(G000222485,(G000427295,G001050135))),(G000325705,G000373245)),(G000265075,(((((G900129785,G000166275),(G001442615,(G900116615,G900112005))),((G000429445,G000429425),((G000429405,G001314815),G000429465))),G000265405),((G000298295,G000295935),((G900107465,G000381545,G000473765),G000330725))))))),G900142205)),((G000346615,G000348925),G001308105)))),(((G000430505,(G001281695,G000426825)),(G900112255,((G000263195,(G001306455,G000166395)),((((G001724175,(G000566685,(G000023125,(G000428845,G000701505)))),(G000482465,(G000218895,G000423565))),((G000383955,G001870735),(G000331105,(G000296815,(((G000974425,G000024525),((G000374065,G000374085),G900112365)),(G000374025,G001898575)))))),((G000427405,G900115665),G900103285))))),(G000169175,G001890965)))),((((G001439115,G001438265),(((G000724545,(G000250635,G000275825)),((G000212735,(G000759025,((G001625015,(G000373105,G900110645)),G000379805))),G001567405)),G001897535)),(((G001897525,G001897855),((G900094705,(G900129465,((((G900112615,G900110995),((G000024005,G900114995),G900102545)),(G001975825,G900119105)),(G900109685,(G900142605,G900110835))))),G900116565)),((((G000374045,(G001899605,G900156765)),G900115755),(G900107765,((G001623405,(G900089575,G900089545,G900089525)),((G900106985,G000515315),((G001829005,G001829035),(G000508085,G000511175)))))),((((G001644645,G900129295),G900129015),((((G001724455,G001896965),(((G900101395,G000374125),G000243115),G001654455)),G001464625),((G001898485,G001898405),((G001898495,G001724695),G000425585)))),((G000974785,((G001601815,G000814325),G000814475)),(((G900110245,G000246855),G001302245),G001898505)))))),((((((G000981645,((G900116425,((G001800985,G001802265,G001801015),(G001899145,G000194605))),(G001661595,G000621625))),(((G000736515,G000236705),(G001438015,(G001438305,G001438175))),((((((G000430545,G001483385),G001027945),(G000509405,((G001439315,((G001761365,G001280865),G000766805)),G000153225))),((G000220525,G900130035),G900116115)),((((G900116665,(G000260835,((G000192225,(((G900106575,G000293175,G000411115),G000466425),G000174755)),(G000220625,((G000379185,G000827695),((G000213295,((G000023285,(G000318255,G000271925)),(G000318295,G000173675))),(G001553545,G900115315))))))),(((((((G900115205,G000024125),G000382125),(G900103215,(((((G000744555,G000973105),G900141855),G900101815),(G000621125,(G001020565,(G000744105,(G900155985,(G001865655,(G001447995,G900105105,G900105545))))))),G000153165))),(G001430825,((G000190595,(G000799565,(G000468615,G000186265))),((G900129275,(G000733925,G001748465)),((G000429545,G000424985),G900141935))))),((G001438245,(G001438225,G001439215,G000173115)),G001306415)),(G000963865,((G001413955,G900129665),(G000220585,((G001683915,G000745185),(G000224085,(G900142405,G900112295))))))),((G000260115,G000300875),(G900119185,(G900116365,G000511935))))),((((G000429125,G000265385),(G900102055,(G001438125,G000746845))),(((G000430645,(G900141785,(G000430665,(G000520955,G000520995)))),((G000769435,G001653755),((((G000255455,((G000764755,G001418105),(G000518485,(G000934685,(G000797445,G001418015))))),(G000211855,G000422365)),((((G000764775,G900111025),G001310225),(G000789235,(G000943555,(G000283015,(G001971785,(G000425645,G000941055)))))),((G000224335,(G001439665,G000723205)),(G000348685,(G001280515,G000733475))))),((G000423005,((G000828715,G000171875),G000427335)),((G001280505,G001280435),(((G000826655,G000425305),G000799465),(G000688335,(G000826645,G000797465)))))))),(((G001564225,(G000378765,(G900099815,(G000153485,G000355905)))),((G000423405,G000196315),(((G000243235,(G000258765,G000744275)),(G000023465,(G001431365,(G001889005,(G000423045,(G900105035,G000060345)))))),(G900102915,(G000424665,G000423585))))),(G000733945,(G900129005,(G000687915,G000152985)))))),(((G001439205,G000173095),(((G000455605,(G000967805,G000686885)),(((G000246945,((G000833025,G900111065),((G000413415,(G000242135,G000242075,G001865835,G000297855,G000242095,G900142635,G001485415,G001481655,G000807225)),G000633375))),(((G000243275,G000297875),G001549985),G900114085)),((G001874325,(G000769915,((G900115875,G001278115),((G000769935,G000422725),(G000378485,G000769825))))),((G000498495,G000498475),G000430025)))),((G000422685,(G000064305,G000240075)),((G000253275,((G001899155,G001423985),((G000744835,(((G900100165,G000695795),((((G001705175,G000016645),G000611675),G000737695),(G001761465,G000425505))),(G000264055,G000252125))),(G900100375,(G000422705,G000419685))))),(G000757385,G000425465))))),((G000755305,((G000153385,(G000755265,G000732625)),G000332115)),(G000831385,G001413925))))),(G001005315,(G000154725,G001005305)))),(((G000709555,((G000093165,G000334405),((G000233435,G000236405),((G000471965,(G000262715,G000348805)),G000022605)))),G000265465),(((G000495935,((G000252855,G000374405),(((G900141665,G000301075),((G001045435,((G000422265,(G000812875,(G000812865,G000729985))),(G000023725,G000735695))),((G000430825,G900111495),((G000799335,((G001021975,G900113975),(G001045465,G001295265))),(G000737705,(((G900142785,G000737765),G900142445),((((G001424145,G001424105),((G001507335,(G001420285,G001507325)),G001424585)),(G000799195,(G000333355,(G000430845,(G900129245,(G001693475,G000737665,G900116415)))))),G000737775))))))),(G001747495,(G000426465,(G000735135,G000735105)))))),G001418685),(G000189415,(G900089075,(G900115015,(G000382425,G900142565))))))))),(G001437955,(G001439105,G001437985))),((((G001603565,G001443605),((G001768155,((G001769435,G001769505),G001769695)),(G001769535,G001769705))),((((((G900141875,G900129025),(G000949475,(G900111425,G000626635))),(G000621705,(G001270965,((G001769245,G001768535,G001768205),G001768245)))),(((((G900091675,G000379665),(G001915615,G000519105)),(G000832075,G001487125,G000832085)),((G001915655,(G000190535,G000435735)),((G000243215,G000432935),(G900091655,G000433935)))),G001310955)),((((((G000375405,G000212915),((G900128475,(G000154525,((G000154205,(G001318345,G000315485)),G000195635))),((G000428125,(G000599385,((G000434095,G000009925),(G000598465,G000598965)))),(G000499785,((G000614145,(((G000433375,(G000437995,(G000011065,G001314975))),((G000433575,G001915455),((G001915495,G000436855),(G000436435,(G001314995,G000159075))))),(G000511775,G000517545))),(G001915435,G000381365)))))),(((G000434735,(((G000157915,(G000187895,(G000374585,G000436055))),G000154845),G000190575)),((G000613805,(G000438395,(G000438035,(G000436135,G000012825)))),G000312445)),((((G000437675,(G000434455,G900106785)),(G000318095,(G000159995,G000234115))),(G000436895,G000205165)),((G900102385,G000702225,G000702285),((((G900107065,G900110895),(((G000687715,(G000025925,(G000701965,(G900102205,(G900112275,G900142855))))),(G000702825,G000619985)),(G900110085,G000746155))),((G000621725,(G900100635,G900104295)),(G900115435,G900107705))),(((((G000177075,G000455445),((G000378085,G000614205),G000379965)),(((G000185145,((((G000426585,(G000373185,(G000613785,(G000382385,(G000613505,G000185845))))),((G900111525,(((G000758925,G000160535),G000242335),G000218235)),((G000614065,G000614105),((G000688375,((G000613345,(G000614025,((G000261025,(G000439065,G000519165)),(G000220235,G000220255)))),G000430525)),((G000378745,G000262545),((G001262015,((G000193395,G000191065),G000613925)),(G001683355,G000144405))))))),G000436915),G000762865)),((G000434975,(G000437535,G000235885)),G000431935)),G001444445)),(G000146675,((G000424185,((G000426565,(G000435635,(G000431915,(G000434515,(G000436035,G000157935))))),(G900103315,G000424605,G000179055))),(G000184945,G000287635)))),((G000834015,(((G001275135,G000431195),G000436695),(G000433175,G000436595))),G000585355))))))),((((G001403595,G000803105),(G000512915,G000296465)),((G001689425,(G001701295,G000437495)),((G001689645,G001689415),(G001701115,(G001689655,G001941205))))),((((G000426485,G001261715),((G001261735,(G000213575,G001602775)),(G000213555,G000711235))),(G900095795,((G001282625,G000953535,G001896655),(G001768395,(G900095135,(G900107785,(G000380985,G900114365))))))),(((G000768955,(((G000212375,(G000614585,G000174815)),G000010505),(G000379945,((G001553215,G000565015),(G000768875,G000769075))))),((G000769115,G000614355),(((G000435035,G000372405),G000379925),G000375645))),(G000010645,(G000238215,(G001704385,((G000433955,G000307375),((G000969835,G000428565),G000012845))))))))),((G000768855,G000163695),((G001898935,G001603385),G000183135))),((G001660705,((G000517085,G000583675),G001659685)),((G000517065,G000974365),(G000259075,(G000220155,(G000250735,G000191885))))))),((G001769295,(((G001303955,G001304045),G001304505),(((G001769625,(G001769635,G001769315)),(G001768195,G001768305,G001768485)),((((G001603425,(G000473305,(G001768435,G001769725))),((G001602885,G000432655),((G000435075,G000432515),(G000433355,G000431015)))),((G000427365,G000723505),((G000231275,G000321205),((G000786575,G900104605),(((G000311925,G000265365),(G000210575,(G001941065,(G000285455,G000312145)))),G000154465))))),(G000798815,(G001421095,G900096565)))))),(((G001768235,G001768285,G001768355,G001769045),(G001768565,G001768405)),G001769615)))),((G001078055,G001567275),((((G001603685,G001192835),(G001603695,G001509275)),(G001543385,((G001543405,G001543395),G001513285))),(G001769455,((G001769115,G001769275),G001872995)))))),(((G001423945,G001424305),((G001027745,(G000633455,G900101435)),((G900100705,G900111825),(G001442625,G001421515)))),(G001412215,G000190735))),((((G000708265,G000258495),(G000170795,((((G900129215,G900103665),G001721645),G001412655),(((G900103515,(G900112985,G000722885)),(G900107535,G000832545)),((G000023825,G000410815),G900100435))))),((G900109895,(((((G001006065,G000747525),((G001952815,((G001808025,G001899705),G000988325)),(G002000245,G000686625))),((G000143765,G000783305),(((G900116225,G000757725),G900102835),(G000416985,G000814685)))),G900109365),(G000427965,(G900109575,G000192845)))),(((G900142915,G002013915),((G000166195,((G900103125,G900155965),(G900100945,G000333295))),(((G900110415,G900101875),G001705515),((G001596135,G001636615),G001898335)))),((G000422945,G900103545),((G001730525,G000403135),((G000799115,G000425145),(G001652725,G000302595))))))),G000242635))))),((G000375825,G000376165),G000024845))),G001897035),((G001767755,((((G000186245,(G000830175,((G000010345,G000987835),G000296775))),((((((G000284235,G000014025),(G000585195,(G000585155,G000522465))),(G000935065,(G000092245,G001655195))),((G000523275,G000021725),G000170735)),(((G000597725,((G001602955,(G001548055,G000789415)),((G000024885,G000265295),(G000813345,(G000568815,G000743525))))),((G001190745,G000017585),(((G000816185,(G000019205,G000816345)),((G000509875,(G000620965,G000621005)),(G001483845,((G000583775,G000314405),(G002019865,G001497255))))),((G000736415,(G001643955,G000495505)),((G000597805,G001190755),(G000705255,(G000017465,G001298465))))))),((G000830255,(G000276965,((G000747095,(G000183725,((G001830745,G001829555,G001830725),((G000310245,G001830665),(G001829605,G001830685,G001830715))))),(G000147355,((G000242915,G000445475),(G001829625,((G001871315,G001873135),((G001829715,G001829775),(G000012965,((G001829695,(G001830805,G001829785)),(G001830775,G001829675,G001829705,G001829655))))))))))),((((G000155495,G000162575),((G000158455,G000687535),G000765745)),G000196135),(G000518225,(((((G001282945,G001283065),(G000187625,(G000200595,G000237285))),((G000259275,(((G000274045,G000274085),(G000740095,G000008525)),(G000009305,G000274945))),G000259255)),G000091985),((G000507845,(G000509365,G000507865)),((G000765665,(G000686565,G000762875)),((G000762845,((G000007905,G000763135),G000349975)),G001460635))))))))),(G000010325,G900115615))),((G000242595,G001829255),((((G000413015,(G000464455,G000468115)),((G000619925,(G900113965,(G900111035,G000421345))),G000255555)),G000195275),(((G001028525,(G001028585,(G001028605,G001028545))),((G000212415,G001604355),G000468055)),(((G000413035,G000412995),((G000513775,G000008605),((G000008185,G000755145),G000447675))),(G001604605,G001604385)))))),((G000210715,G001766895),(((((((G000312505,(G000758845,G900120165)),(((G900120365,(G001286805,G000311985)),(G000308275,G900119705)),(((G000173355,G000311745),((((G000312325,G000308255),G000312365),G000156575),((G000024105,G000159095),G000191725))),(G000423145,G000245755)))),(((G000436415,(G900142265,(G000436155,G000432875))),(((G900104675,(G900018335,G001512825)),((G001797185,G001515955),((G000821085,(G000751775,G000455485)),G000495435))),(((G000431995,G000435795),(((G001305135,G000701665),G001643385),(G000431035,G001940855))),(G001604265,(((G001312505,((((G000702845,G000183525),(G001406335,G000438275,G001915695)),(G000797495,(G000466465,(G900113595,G001717135)))),G000398925)),((((G000270305,((((G001916305,(G000435355,G000434955)),(((G000765215,(G000437015,(G001916835,(G000431575,(G000765235,(G000435555,G001916695)))))),(G000313565,(G001940845,G001512745))),(G000469445,G000435395))),((G000435615,((G000296385,G000209465),G000185385)),(((G900115385,G900116785),G900155555),(((G000432475,G000875945),((G000436615,(((G000434915,G000434055),G000432075),(G000431355,(G000225345,G001405615)))),(((G000435715,G000436215),G000235505),G000435595))),G001512545)))),(G900101015,(G000424545,G000424425)))),(G900107575,G000431495)),(G000468015,G000703065)),(G000702125,G000436935))),G001513425))))),(G900155395,(G001299475,G001299455)))),G900101645),((G000233535,(G900155635,G000468755)),(G900143685,((G000024225,(G000564995,(G000758945,G000565075))),(((G001438885,G000174015),G001813205),G000411555))))),((G000320405,G000371465),((((((G900142955,(G900115365,(G900143645,G000702945))),((G000433155,(G001414325,G001916165)),(G000621985,G000518685))),(G900096945,((G000155855,G000434155),(G900141895,G000431895)))),((G000621405,(G000687675,(G000403215,(G000403495,G000732725)))),(((G000160095,(G000235445,G000242235)),(((G000159055,G000435655),(G900101295,(G000711825,G900112885))),((G000438215,G000431175),(((G000238055,G000160635),G000160135),(G000702885,(G900113415,(G000424445,(G000701645,G900107835)))))))),(((G001916295,(G001280875,G001049915)),(G001311035,G000403475)),(G000466565,(G900129135,G000373885)))))),((G900112085,G000364225),(((((G900104335,G900107545),(G000702525,G000702145)),(G000020605,(G001916895,(G000687515,G000701545)))),G000469345),((G000403255,G000403315),G000403845)))),((G001915895,(G000307265,G001244995)),(G000435995,G001916635))))),(G000635595,((G000235665,G001039635,G001050835),(G001039615,(G000167195,G001039555)))))))),((G001799255,(G000179555,(G001770175,G001830855))),(((G000011705,G000011545),(G001917705,((G001642875,G000025185),(G001983935,(G000165715,G900113665))))),((G000739535,G001919385),(G001797675,((G001652585,G001803785),(G001804965,(G001830285,(G001824485,(G001825635,G001830315)))))))))))),(G001778455,(G002011365,G002010365)))),((((((((((G000255135,G001021165),(G001513315,(G900102615,((G001508055,G000018605),G000953715)))),(G000147715,(G001509135,(G000023325,G001027025)))),G000745455),((((G000018945,G000750655),G000832145),((G000008545,G000978555,G000390265,G000230655),(G000784835,(G001508875,G000016785,G000025105)))),((((G000235405,G000767275),G000017545),(G000016905,G000021285)),((G000217815,(G000828675,(G000017865,G001508115))),(G000828655,(G000816145,G001508795)))))),(G001787865,((G000284335,G001871575),(G000378005,(G000020945,G001896705))))),(((G000021645,G000020965),G000212395),(G001784485,(((((G001771545,G001772415,G001771665),G001772455),(G001772355,G001772375,G001771365)),((G001771465,G001771625,G001771495,G001771575,G001771425),((G001772335,G001771345),G001771615))),((G001771695,G001772435,G001771585,G001771415),(((G001771505,G001772385,G001771395),G001771705),(G001771655,G001771535,G001771455))))))),((G000380725,G001917855),((G000402235,G000347575),((((G000172975,(G000177335,(G000161995,G000237805))),(G001604435,((G001896635,G000025885),G000526395))),(((G001508935,((G900129645,G000266925),(G900107215,G000160455))),((G001508955,G000233775),(G001509155,(G001508975,G001509095)))),(G000526375,((G000712295,(G001701045,(G000238615,G000585335))),((G000237825,G000024905),G000165795))))),(G001508835,G001443005))))),(((((G001513125,((((G900155405,((G000194985,((G000435155,(G000434475,G000242435)),(G000160055,G000433275))),(G900103425,G000438335))),(((G000428745,(G000431435,G000315505)),(G000221605,(((G000024945,G001553335),G000286635),G000426745))),((G000239275,G000165735),(G000478965,((G000221545,G000177555),(G001045675,(G000283495,G000455225))))))),(((((G001916865,G000188175),(G000436295,G000436095)),((G000230275,G000431295),(G000437815,(G900107075,(G000025305,G900115425))))),G000384135),((G000430605,G000374545),((G000271665,G900114615),((((G000423385,G000245775),(G000381065,((G000621545,G000622005),((G000208405,(((G000160555,(((G000287655,(G000426665,G000187125)),G000160695),G000213975)),G000381005),(G000469545,(G000702545,(G000155955,(((G000702005,G900100835),G900116485),(G000686945,((G900107615,G900111915),(G900104055,G000284095))))))))),G900129225)))),G900104455),(G900110485,(G000445445,((G001611555,G000219125),(G000169155,G900102435))))))))),((G001263415,((((G000711975,(G000215085,((G000016165,G000315365),G000214435))),(G000010565,((G000233715,(G900113335,G000430885)),G000024205))),(G000376385,(((G000740805,G000681355,G000740855),G000740865),(G000686645,G000429345)))),((G000024605,(G001899445,G000018425)),(G000427565,G000012865)))),(((((G000746025,G001512665),((G900101835,G000802045),G000019165)),((G001029295,(G000190635,(G001515265,(G001516055,G000512895)))),((G000231405,(G000243135,(G000243155,(G000021925,(G000379505,G001468785))))),(((G000960765,G000961805),(G000231385,(G000235605,G000244895))),(((G000255115,G001029285),G000224515),G001516045))))),((G001508005,G001513335),((G001515945,G000620305),(G000013105,G001594015)))),((((G000305935,G001508215),(G001513545,G000946815)),G001508855),(G000092405,((G900129805,((G000983115,((G001570625,G000014725),G001512785)),G001513155)),G001311885))))))),(G001280565,((G000184705,G000183545),G000009905))),(G900111575,((((((G000714935,(G000430585,((G001767765,((G000702485,(G000429525,G000472905)),G001399675)),(G000444055,(G000024285,(G001447355,(G000294675,G900107035))))))),(G001642725,G000092905)),G000376225),(((G001561915,G001730235),(G001884825,G001742305)),(((G001311905,(((G000311785,((G000219535,G001696705),((G000374385,G000733515),G001645205))),((G000503775,(G000612125,(((G900114075,G001420695),G001187725),((G001649505,(G000010165,(G000346255,G001184755))),(((G001039275,G001423865),G001012775),(G000282075,(G001748185,G000296715))))))),((G000948185,G000454065),(G000353565,(G000738785,G000612185))))),((G000510645,G001543875),(((G000430625,G001015055),((G900100065,G001274715,G000878905,G001282925,G001294525,G001282905,G000878885),G000466385)),G001439585)))),(((G001375555,G002005165),((G900106775,(G900102685,(G000213595,G900156615))),((G900129355,(((G900110165,(G000421885,(G000763315,(G000753855,G001606065,G001187615)))),G900114055),(G000428065,((G900107305,G900119485),G000942395)))),G900113175))),(((((G000515335,G000829465),(G000378425,G000429825)),((G000422505,G000378385),(((G000513275,G000023585),((G001280845,G000422465),G000971975)),(((G000422485,G001188365),(G900106745,G000179615)),(G000961095,(G000598065,G000227705)))))),((((G000378145,G000585395),(G900116105,G000732325)),(((((G001373415,(((G001275645,G001277345),G001632305),G000230915)),(((G000949425,G000576305),(G000787385,((G900102965,(G001012825,G000758725)),(G000758685,(G000520635,(G900110315,G000756615)))))),(G900102085,(G001908275,(G001514495,(G900107875,G900143165)))))),((G000426545,G000377505),(((G000520755,G000245715),(G000236805,G001705305)),((G000520795,G000164985),(G000520815,(((G000686825,G900116035),G000520775),G001277855)))))),((G001403875,G000381905),((G000374825,(G000746875,G000403375)),(G900102215,G000455265)))),G001421015)),(G000374845,(((((G000686865,G900102125),G000293805),(G000283315,(G000315235,G000245555))),G000425125),G000422445)))),(G001806105,(((G000380965,(((G900101595,G900119055),G000250655),(G000612225,G900100345))),(G000686845,G900114475)),((G000620565,(G900103825,(G000422905,G001426375))),((G000285515,G001457415),(G000829455,((G000511405,G000153605),G000739915))))))))),(((((G000430745,(G001273895,G000269865)),((G000377985,(G000648615,G000497245)),(G002003465,G000430685))),(((((((((G900156915,(G000496855,G000485775)),(((G000306965,(G900096905,(G000307165,G001310395))),G001368815),(G000359605,(G900111195,(G000377765,(G000521485,G001458115)))))),((G001038425,(G001038485,(G000482485,G000190475))),((G000224785,G900112045),(((G001298135,(G000285495,(G000011245,(G000821065,G000750635)))),((G001189575,(G000723585,G000480335)),(G000612865,G001878675))),G000709085)))),((G900110015,G000725365),((G000284515,((G000425705,(G000469135,(G900114165,G000723525))),G000786645)),(G000496835,(G900100295,G001685435))))),((G900111405,((G900110685,G900103915),(G000269905,G000423105))),((G000425225,((G000775615,G000770635),G000770675)),(G000425205,G000775595)))),(((G000702585,((G001766415,G000411915),G001909285)),((G000019905,G001650325),(G000414195,(G001456895,G900096925)))),(((((((G000313915,G000498295),((G000406925,G001318405),((G000407605,G000185365),(((G000829545,(G000415145,G000157355)),(((((G000270185,(G000407165,((G000007785,G000415085,G000415005,G000648015),G000648175))),G000407505),(G000415185,(G000174395,(G000504125,G001267865)))),(G000407485,(G000407545,(G001808965,G000407245)))),((G000407365,G000393955),(G000406945,G001050095)))),(G000407285,(G000423785,G000283615)))))),((((((((G000164675,((G000027165,G000344275),G000187465)),(G000385925,G000014205)),(G000463355,G000463505)),(G000380065,G000017005)),(G000380085,((G000026745,G000440115),(G001182825,(G000380125,G000377005))))),((G000380045,(G000372425,(G000187995,(((G000286075,G000347915),G000423725),((((G000229705,G000229225,G000347835),G000007465),(G000229145,G000228925,G000228845,G000229545)),(G000228805,G000230225)))))),(((((G000188055,((G000213825,(G000188035,G000009545)),((G000380005,(G000772915,(G000188015,((G001638255,G000006785),G000317855)))),G000831485))),(((G000376985,G000380105),G000270145),G000379985)),G000007265),G001598035),((G000380025,(G000423745,G000423765)),((G000187975,((G000228205,G000228385,G000228185),(G000686605,G000228505))),(G000785515,(G001514435,G000253395))))))),((G000981525,(G000269945,G000006865)),G001832905)),((((G001436505,G001433765),G001434575),(((G000583695,(((G000967245,G000970795),(((G000615905,G001434665),((G001951175,((G001434745,G001435445),(G000831645,(G001434275,G001438805)))),G000184535)),(G001050475,(G001434295,G000260455)))),(G001436605,(G001434555,((G000160875,(G000014425,(G000296835,G001436125))),(((G000425905,G001435695),(((G001012745,(G001012655,G000162435,G000161895,G001742045,G000159335,G001012675)),G001012735),(G001436455,(G001936235,G000155915,G000466805,G000175035)))),((G001434815,G000056065),(((((G000497815,G000011985),(G000422165,(G000214785,G000191545))),G000091765),((G001435325,(((G000296855,G001436575),(G001433915,G000297025)),G001434335)),(G000178475,G000615445))),(((G000970735,G900094785),(((G000760615,G000967195),G000970775),G000970855)),(G001311725,(G001042405,G001436775))))))))))),((G001435835,G001436095),(((G001436325,G001636145,G001636165,G000425885),G000469325),G001435585))),((((G001435065,G000615805),(((G001434065,G001981705,G001981825,G000615365),G000026065),(G001436415,(G001663835,((G001311645,((G001982025,G001981925,G001982045),G000235705)),(G001698165,G001723545)))))),G001437205),(((G001311785,G001436115),((G001311195,((G001434705,G001311255),G001435035)),((G001013375,(G000508405,G000195375)),(G000410175,(((G000958505,G000410475),(G001982085,G001982095,G000155515,G000309705,G000309565,G000410435,G000014525,G000472345,G000309765,G000418515,G000309605,G000309585,G000474615,G000409815,G000376145,G000410215)),(G001436385,G000159495,G000829035)))))),(G001436225,((G001436135,G001312865),(G001311175,(G001435155,G001591865)))))))),((G001434695,((G000349725,G000260635),((((G000423265,G000423245),((G000615845,(G000615765,G001436215)),(G000008925,G001436315))),((G001953785,G001434535),(G000813025,(G000432055,(G000224985,(G001591905,G001008755,G001436475,G900113455)))))),(((G001436275,G001435195),((G001434845,G001436735),((G001436755,G001434935),((G000612445,G001436705),G001434915)))),((G001434225,G001435235),G000255495))))),((G000498955,((G001039045,((G000463075,G000271445),((G000203855,G001982205),G001660655))),G001438845)),(((((G000740055,G001436395),(((G000014465,(((G001434395,G000383435),G001437125),G001050435)),(G001434835,G001435095)),((G001313205,G001433995),((G001702175,G001312845),(G001313225,((G001313185,G001434895),(G001436595,G001311075))))))),((G000785105,((((G001922025,G000298115),G001436255),(((G000583655,G000159315),(G001311355,G000238835)),G001434255)),G001436555)),((G001435995,(G001314945,G001281175)),(G000185465,((G001702135,G001702115),((G000512295,(G001311215,G000304715,G001436645)),G000225325)))))),(((G001437605,G000237995),(G001767275,(G000014505,G001437075))),((G001611135,G001438725),(G001437405,G001438655)))),((((G001434315,(G000876205,G000829395)),(G001436295,G001434475)),((G001434365,G001311375),(((((G001436045,G000159435),((G900156885,G000016825),((G001435935,(G001435475,G000160835)),G001435345))),((G001437055,G000161935),(G000312405,G001437235))),G000248095),((((G000162395,G001297025),(G001807655,G001742205,G000010145,G000472265,G001941785,G001297905,G001010185,G000159215,G000397165,G001982185,G001039735,G000966835,G000496435,G001854105)),G001010245),(G001436835,G001368755))))),((((G000241055,(G000762045,((((G001867915,G001868205),G001868525),(G001869395,G001869445,G001868425,G001869305,G001868545,G001868555,G001868715,G001868345,G001867835,G001869735,G001869405,G001868225,G001867615,G001867555,G001868185,G001868405,G001867795,G001870005,G000725035,G001869295,G001868145,G001869885,G000725025,G001870015,G001867525,G001868055,G001867875,G001868315,G001867975,G001869815,G001868195,G001869985,G001868045)),(G001868115,G001868275,G000286215,G001869945,G000309425,G000286115,G001868105,G001867535,G001867465,G001869655,G001939485,G000014385,G001868805)))),((G900096935,((G001047135,(G001047115,G900108455)),((G001047095,G000185045,G001438695),G900112405))),(G000165675,(((G000300135,((G000092505,G000219785),G000196855)),(G001698145,G000026405)),(G000686505,((G000014445,G001886915,G001541125,G000787735,G000512955,G000234825),(G001047695,G000756355))))))),((G001438705,G000219805),(G000691805,(((G001437425,G001437355),((G001436865,G000420365),(G000750535,G000750515,G000320345,G000732905))),((G001308145,((G001436895,G000239955),G001884305)),(G900095015,G000160575)))))),(G001437435,G000428925))))))))),(((((G000160675,G000162475),((G000526675,G000421665),((G000160075,G900100125),(G001552295,(((G000245795,G000301035),(G000428865,G900110675)),(G000518205,G000301055)))))),(((G001811135,G001649715),(G001544335,G001543175)),G001543285)),(G001975685,(((G900113645,G900129415),(G900112935,G900107505)),G900109135))),(((((G000374325,G900129085),((G000315445,G000245815),(G000585255,G900101525))),(G000425865,G000429585)),(((G000798825,G900113675),G900115825),(((G000744825,(G000744185,G900109585)),G001483965),((G000744285,G000745125),G000493735)))),(G900111355,((G000744375,G000317975),G000744255))))),((G000620985,G000525915),(G000148995,((G000766865,((G000525955,G000525975),G001050305)),((G000027145,((G001564695,(G001564995,(G000620905,G001463995,G000972995,G000973005,G000567965,G000620885,G000196035))),(G000619785,(G000183885,G000960735)))),(G000252625,(G000525875,G000525795))))))),((((((G000687795,((G000011225,G000227355),G000518305)),((G000565215,((G000500935,G000565175),((G000483165,(G000526855,G000518285)),((G001281045,G000439435),(G001262715,G001267155))))),((G000400935,G000400955),(((G001274875,G000236085),G000820525),(G000565195,G001029265))))),((G000433015,((G000434395,G000437395),G000437235)),((((G000269565,G001244545),((G000437715,G000173795),(((G900103115,G900109215,G000622125,G000621925),G000702065),(((G900112735,G900114425),(G900108995,G000702165)),G000340375)))),((G000752095,(G000686665,(G000154805,G000154485))),G000829905)),(((((G000434355,G000156655),(G000420345,(G000469305,(G000210615,G000434715)))),(((G001945535,G001564455),(G001945605,G000403415)),(G000384195,G001945525))),(((G001305055,G000508965),G900104665),((G000154285,G000437615),((G000371425,(G001688965,G900114575,G000183585,G000450985,G000242195,G001406695,G000435955)),(G000242955,G000163515))))),((G001545095,(G000373785,G000270085)),(((G000327285,(G900120005,G000157995)),(G000701725,(G000177375,(G000425005,G000186945)))),(G001800835,G001800865))))))),(((G000438415,(G000433475,G000433255)),((G000434835,((G000438295,G000433455),(G000432575,(G000437335,G000436255)))),G000433875)),((G000967915,((G001916215,G000437575),((((G000953195,(G000526235,G000018785)),(G000702765,G000687735)),((G000026205,(((G000309465,(G000300695,G000309485)),G000364425),((G000069925,G000970395),(G000009845,(G000012225,G000495255))))),G000968055)),(((G001830945,G001830165,G001830905,G001830065,G001830975,G001830865,G001830095,G001830045,G001830015,G001829965,G001829915),((G001829995,G001829955),G001830035)),(G000428705,G000687835))))),(((G000178255,((G001406595,G001406535),G001543345)),(G000753575,G000755705)),((G000433995,G000433035),(G001512985,(G001940985,(G001512455,G001512995)))))))),G000798955),(G000469465,(G000701685,G000173915)))),(((((G001265075,G900142805),(G000385175,((G001005905,G000330705),G000712035))),(G000438455,(G000425825,(G900101065,(G000425845,G000756715))))),G900110815),(G000010585,((G000286395,G000286335),((((G001074355,G000295715),((G000875895,((G001902315,G000010125),(G000706685,(G001432245,G000972575)))),G000260275)),(((G001456215,G000235645),(((G000332735,(G000186205,((G000508745,(G000245655,G000934225,G000007645,G001068545,G000308395,G000443975,G001914135)),(G001814805,G900113395)))),G000025085),((G001471555,G001028645),(G000183685,G000009865)))),G001500315)),(((G000816085,((G001188915,G000185885),G000934465)),G000298075),(G001559115,G001618885))))))))),(G001648575,((G000331575,G000307855),(G001591585,((((((G001712755,G900112535),((G000712595,(G000746135,(G000017425,((G000832605,G000291295),((G000008165,G000008505,G000007845),(G000007825,G001420855)))))),G000430785)),G001183965),(((((G000759675,((G000747345,(G000752035,G000612665)),((G000508325,((G000612625,G000307875),G001591445)),G000482325))),G000426085),(G001278805,G000430765)),(((G000294775,(G001439625,G001420595)),(G000311725,G000473245)),(G000724485,(G000242895,(G000986785,(G000934845,G000517385)))))),((((G000752395,G000383875),(G001187595,(G000620165,((G001618685,((G000015745,G001412125),(G001610955,((G001587475,G000750005),G000744755)))),(((G001587505,G000313345,G000632715),G000632515),(G001598935,(G900111865,G001295365))))))),(((G001050115,((((G900156125,G000970685),G000970675),G001643245),(G000812025,(G000829555,G001591605)))),((G001274775,(G001456935,G900094975)),G001591825)),((G001516895,G000171615),((G001431195,G000374565),((G000526655,(G000374345,(G000482605,(G000223155,(G000420205,G000832905,G900128875))))),(G001420715,G001439965)))))),(((G000818095,(G000829435,G000829515)),((((((G000505545,G000285555),G000285595),G001617605),G001274945),(G001700325,(G000743635,((G000772945,(G000772965,G000772955)),(G000284835,((G001708185,((G000724775,G001281525),G000733585)),(G000773015,(G000612805,(G001439635,G001586195))))))))),(((G000829195,((G000220335,G000425545),(G000826145,G000586555))),((G900156305,G000826125),G000348905)),(((G001687565,G001465835),(G900099655,G000775575)),((G900115805,G001278755),(G000411295,(G000484595,(G000297555,G000286315)))))))),((G001243895,(G000380245,G000321185)),(G000305495,((G001054655,G001578185),G000504145))))))),(G000709935,(((G900093775,G000011645),((G001663575,((G900110305,G000696615,G000747645),G000740655)),(G000196735,((G001440465,G001461845,G001461825,G000275785,G001687195,G000746035,G000740715),(G001617995,G001517185,G001587325,G001975995,G900156245))))),(((G001017485,G001653905),((G900094985,G900119345,G000986655,G001457015,G000701305),(G001578205,G000715205))),G001278705)))),(((G000972245,G900115845),(G000504165,(G001274935,(G001591565,(G900113355,(G000527015,G001591525,G001429825,G000832985)))))),(G000518865,(G001439915,G000285535)))))))),(G001039475,((((G001310615,((G900113025,(G900099605,G900099745)),((G900106595,G000420725),((G900115625,G900114715),G000429685)))),(G000377705,(G900100185,((G000698185,G000698125),(G000698105,G000698145))))),(G000621445,(((((G000513095,G000513135),G000513115),(G001484965,(((G900142675,G000009825),G001598215),(G001420645,G001310595)))),(G000005825,((G000292245,G001038565),G001590785))),(G000334155,G001274915)))),(G000429705,((G002019695,(G900107275,G000177235)),((((G000093085,G001721685),G900111285),G000429725),(G900111295,G002019735))))))),G001375675)),G000615945),G001049895)))),G000218765),(G000020005,(G001513245,G000174415))))),((G002010535,(((G000144645,(G900142995,G001562425)),G001601575),(((G001485475,G001896645),G000328765),G001512695))),((((G000145615,G000189775),((G000156275,(G001507995,(G000473865,G000007085))),(G000147695,(G000763575,(G001508895,((G000806225,G000025645),G001508735)))))),((G000427425,G900129075),(G000213255,(G000526435,(G001513075,(G001513065,G001513505)))))),((((((((G000688035,(G900099715,(G900107185,G000621765))),(((G001604165,G001604185),G001603035),(G001512945,G000025225))),((G001512555,(G001512485,(G000331995,G001513105))),((G001797195,G001512425),((((G000350485,G000621505),(G000022065,(G000421965,(G000526495,G000175795)))),(G000745845,G001262605)),((G000237085,G000179595),((G000521465,G000015865),G001512505)))))),(G000431615,G001941225)),(((((G001916755,G000433515),(G001513385,(G000433115,(G000437375,(G000433415,G001604005))))),(G001725215,((G900130065,G000436275),(G000421005,((G001688625,(G001454945,G000169255)),((G000492175,(G001244495,G000177015)),((G000403435,G000283575),G000620945))))))),((G000953215,G000178115),((((G900110045,((G900104615,(G000403395,G000154565)),(G001486165,((G001486665,((G001916495,G000162015),G000157955)),G001481375)))),(((G900095865,G000158655),(((G001941055,(G001940995,((G000179635,(G000723465,G001917015)),(G000621805,G000686125)))),((G000382085,G001916415),(G000432175,G000436675))),(((G000437255,G000437175),G000433635),((G000712055,(G001603945,G001941135)),((G000434255,G000210095),(G000438435,(G000701945,(G900119535,((G000518765,(G000247525,G001603985)),G000174895))))))))),(G000435455,G900103835))),G000820765),(((G000432435,G001513045),(G000431775,((G000433975,G000431535),G000436835))),((((((G000154345,G000431955),G000435275),(G900048895,(((G001261775,G001305115),G000752215),G000383295))),G000431855),(G000435335,(G000437975,(G000436775,G001917065)))),G001513365))))),((((G000016545,G000404025),((G000955735,G000955745),(G000166355,(G000145215,(G000955725,(G000022325,(G000166695,G000193435))))))),(G000433755,(G000433915,((G001916175,G000435175),G000434195)))),((((G000431695,G000173975),(((G000702245,G000687655),(G900110635,G000687975)),((G000431135,((G000154245,G000432315),((G000433295,G000154425),G000436635))),((G000621905,G000431515),((G000154305,G000432215),(G000332875,G000435775)))))),(((G001461035,((G900112775,G900111595),G000018685)),(G000160035,((((G001916135,G000438095),G000432755),G000435575),(G000434115,(G000433735,(G000687695,G001916225)))))),(((G000153885,G000435815),((G000424105,(G000146185,(G000436535,G000436475))),(G000432395,(G000156015,G001915735)))),((G001604195,(((G000424365,G000701625),G000746015),G000622025)),(((((G000156535,G000174195),((((G900115215,G900141825),G000209815),(G000621865,(G000703005,(G900115355,G900109715)))),(G000160115,G900106615))),((G000621425,G000421045),(((G000403335,((G000702685,G000702085),(G000403275,(G000424585,((((G000621605,G000420845),(G900112195,(G900102515,(G000420945,(G000145035,G000621465))))),((G000622085,((G900115735,G000420825),((G900101605,(G000621565,((G000686965,G000686065,G000424465),G900116865))),G900116875))),(G000424525,G000421405))),(G000702265,((G000424165,G000424265),(G000424145,(((G900109475,G000420905,G900104155,G000424485),G000423925),(G000424385,G000703165)))))))))),G000431875),G900100245))),((G000425525,((G000157975,G000431095),((G000153905,G000436995),(G000702025,G001404455)))),((G000173815,G000156675),(G000189595,((G000687555,(G000732605,G000144625)),(G000158075,((G000233455,G900115855),(G000155435,(G000436455,(((G900100685,G900108895),G900113155),G000371705)))))))))),((G900086725,G000155875),(G000209385,((G000411355,(G000169235,(G000433215,(((G000154505,G000403455),G000156515),(G000154065,G001916345))))),((G000526735,((G001487105,(G900142165,(G001404335,G001028025))),(G000403295,(G000155205,(G000153925,G000432115))))),(G000156035,G000431655)))))))))),((G001466305,((G001797255,(G001795385,G001797235)),G000364165)),((G001311925,G000178835),(G001282685,((G002007295,G000171335),(G002007305,G002007375))))))))),(((G900128885,((G001263355,(G000472665,G000247605)),((G900107125,G000185505),G000152245))),G000154825),(((G001604115,G000435055),(G000981035,G001678845)),((G001512685,((G000434675,(G000432975,G001940895)),G000434435)),(G000437915,G000435495))))),(G900142105,(G001317355,((G001047375,(((G000297115,G001440545),(G000430995,G900129265)),G000601455)),(((G000744935,((((G000612845,G000285575),G000816675),((G000447315,G000300195),(G000751675,G000732635))),(G900142225,((G000014125,(G000204565,(G000219255,G000175395))),G001263795)))),((((G000389635,G000807255),G000246895),(G000008765,G001270375)),G000145275)),((G000466585,(G000686725,((G000765165,(G000619945,G000007625)),((G001243045,(G000017045,G000063585)),(G001038625,(((G000016505,G000484505),G001642655),(G001623875,G900129955))))))),((G000703125,G000753355),((G001403615,(((G000252685,(G000252665,G000252765,G000284435,G000252785,G000225365)),(G000270205,G000709435)),G000283555)),(((G900142075,G000820705),(((G001403635,(G001485185,G000013285)),((((G000789395,G000498355),G000424025),(G000020165,(G001458595,((G001456065,G000473995),(G000340885,G000833105))))),(G000401215,G001405015))),G000469625)),((G000701905,G900115135),(G000686705,G000424205))))))))))),(((((G000426305,((G001602975,(G000161975,((G001513255,G000525775),(G000758905,(G001189495,(G900086585,(G000510425,G000688015))))))),G000488855)),((G001750685,G001562415),G001282725)),((((G001693775,(G000146855,G000238095)),(G000196455,(G000423525,G000163895))),((G900142235,((G000687955,((((G001950115,G000452245),G000686145),((G000154445,G000439105),G000499525)),(G900129815,(G000953275,G000009205)))),((G000147675,(G000381525,G000431415)),G000156055))),(G000699585,G000597865))),(G000018325,(((G900101495,G000621485),(G900111615,G001042715)),(G000016985,G900107405))))),(((G001897605,G001748365),(G001512625,G900103005)),(G900142245,G900142285))),((G000309315,(G900142005,G001509345)),((G000387765,G000620125),((G001316435,G000761095),(((G000299355,G001190785),G900095305),((((G000511955,G900106765),G001282665),(G000751555,G900095615)),(((G900120375,((G001407835,G000010185),G000467935)),G000800295),(G001940565,(G000221565,((G000146345,G000478985),((G900129925,(G000227315,(G000468535,(G000952975,G000311865)))),(G000378725,((G000312025,G000183565),(G000321025,(G000246925,G000311825))))))))))))))))))),((((G000328625,(G000379025,G000517025)),(((G900101375,G900114655),G900109985),G000144695)),((G001512435,G000020485),(G900103135,(G000166415,(G900114545,(G001723995,((G001730715,G900156285),(G000350165,G000165465)))))))),((G001513495,(G001544015,G001513395)),(G900019985,(G001513145,G900016865)))))),((((((((G000156175,G000156215),(((G000821265,((G000169035,G001404695),(G000434535,G001405375))),G000225705),G000195315)),(G000321165,G000311845)),((G001552785,((G000364325,G900105895,G000468815,G001437015),G000483125)),(G000468855,((G001494635,G000752675),(((G000179715,(G001562845,(G001049775,(G000178335,G000159235)))),((G000524335,(G000143845,G001437585)),(G900108495,G900111255))),G001457795))))),((G000296445,(G000023885,G000162875)),((G001486445,(G000023845,(G001643775,G900110565))),(((G000814825,G001552935),(G000236865,(((G000024265,G000270285),G000210055),(G000478885,(G000403355,G000422625))))),(G000434775,(G000435475,(G000436075,G001915265))))))),G000384495),((G001029505,(G000014185,G000661895)),(((G900108055,((G000025265,((G000425945,G000423665),(G000424625,G000688095))),((G000519325,G000420025),G000240225))),(G001950395,((G001768645,G001767605),(G002011575,G001767575)))),(G001767735,(G000455525,(G000969705,(((((G000235425,G000166135),((G000373365,(G001854655,G000374165)),(G000058485,G000013345))),G000177615),(G000015025,(((G900100605,(((G000024865,G000721075),((G001417755,(G000379885,G000725485)),((G001570525,(G001552515,(G000718475,(G000511135,G000092645)))),(G001653075,G001696485)))),G000715975)),(G000024385,(G000518265,((G000718255,(G000374305,G000381885)),(G000468475,G000425065))))),((((G000341165,(G000826685,G000981225)),(G000341105,(G000341205,G000341185))),(((G001279585,(G000341125,G000515115)),(G000092985,((G000341025,(G000340965,G000341145)),G000341065))),(G000341085,(G000341005,G000294515)))),G000012405)))),((((G000428345,((G000485495,(G000378865,(G000378925,((G001439085,(G001439225,(G001437755,(G001437905,G001438395,G001437855)))),G000294575)))),(((G000372185,G000384535),((G000378885,G000372025),(G001438925,G001437635))),((G001439025,G001437845),(G001437665,(G001439035,G001438315)))))),((G000372745,(((((((G000719335,(G000720455,(G001279725,G001746425))),((G000721275,(G000253235,(G000718595,G000830005))),(((((G001905365,G000375725),(G000010605,G000717025)),((G001279695,G000429085),(G000818195,((G000497425,G000721265),G000718095)))),((G000163875,G001693675),(G000384175,(G001646665,G001750785)))),G001278075))),(((((((((G000009765,G000968255),G000725495),((G001418335,G000331005),G001418655)),G000376565),G000716805),((G000819545,G001654495),(G000204605,((((((G001013905,(G001279985,((G001511815,(G000497445,G000802245)),(G000444875,(G000725795,G000718315))))),((G000203835,G000158935),(G000721235,G001660045))),((G001419695,G001418415),G000156435)),(G000158955,G001611795)),(G001513975,(G000225525,G001509795))),(G000721105,((G000716215,G001514045),((G000349325,(G000317595,(G000091305,G001418475))),(((G001298575,G000242715),G001005085),G001418585)))))))),G000827005),((G000720475,G000716675),(G001418465,G001419745))),(G000373565,(G000213055,G000719955)))),(((((((G001729485,G000717345),G000695235),(G000718015,G000935125)),G000717745),G001418495),((G000092385,(G000158915,(G000147815,G000938975))),((G000719265,(G000342125,G001187435)),G000718635))),((((G900142575,G000745345),G000373665),G000240165),((G000718985,((((G000964305,G900090125),G000424965),((G000721445,(G001751375,G000424785)),G000381025)),(G000424825,(G000426325,G000497405)))),(((G000719135,(G001493375,G001083795)),G000993785),G000424845))))),G000380165),((G000744815,(G000744705,(G000744655,(G000787835,G000787795)))),(G001418575,((G001429805,(G000717715,(G000710465,(G000269985,G000696185)))),((G000955975,(G000744225,G000744785)),(G001625365,(G001888885,G000718025))))))),G001011035)),(G000384115,(G000024025,G000504285)))),((((G000719025,G000017305),(((G000429885,(G000298175,G000826525)),(G000298215,G001515525)),((((G001552435,(G001428305,G000297495)),((G001046875,G001050535),((G001046855,(G001429685,(G001427915,G001428025))),((G000720925,G001428065),((((G000768695,(G000152705,G001427985)),(G000768705,G000768675)),G000768685),G000367525))))),(G000576575,(G000184685,((G000576595,(G001758225,(G000720035,(G000383675,G001428505)))),G001956915)))),((G000426385,G001189535),((G000023925,(G000725405,G001021715)),(((G000376825,(G001247745,G001190945)),G001594145),((G000421245,G000224715),G000421185))))))),(G001426435,((((G000023105,(G000421225,G900105765)),((G000526515,(G000767165,(G000603945,G000767175))),((((G000688475,G001429255),(((G000708885,G000312005),(G000218545,G001040865)),G000212695)),(G001552375,G000092865)),(((G000526595,(G000701465,(G000307245,((G001592145,G000024965),(G000385135,G000215105))))),G000718325),((G000312125,(G000423205,G000024065)),G000024925))))),((((((G000426445,G000285835),(G000178455,G000285915)),((G000314575,G001729525),G001606005)),(((G900070355,(G001678905,G001403775)),(G000576425,(G000338055,((G000233655,G000023405),G000225825)))),((G000485475,(((G001263395,(G000304215,G000737865)),((G000738005,G000741705),(((G000741215,(((G001042635,G000741165),(((G001025155,(G000741175,(G001417815,G000741785))),((G001025175,G000007525),(G000741715,G000741695))),(G000347695,G000165905))),(((G000741205,G000741255),((G000741575,G000800475),(G000022965,G000741135))),(G000010425,G001042595)))),(((((G000025205,(G000414445,G000414465)),(G000414525,G000159155)),(G000737845,G000741525)),(G000741285,G000741775)),G000741645)),G000741765))),((G001042695,(G000269605,G001042675)),(G000376885,G000420505)))),(((G001375495,(G000758825,(G000612055,(G000092365,G900105865)))),((G000162895,G000466165),((G000315465,(G001183565,((G001685165,G001685155),G900102025))),(G000420445,(G000411135,(G000724605,G000429205)))))),((G000239695,(G001687305,((G000428685,(G001553935,G000466245)),((G000295095,(G000220835,(G000711965,(G000269805,G000429265)))),(G000429225,G000159035))))),((((G000185425,G000185445),(G000196535,G000146285)),(G000148485,(G000160615,(G000176775,G000146895)))),(((G001856685,G001936115),(((G001457875,(G001814535,G900106055)),(((G001070855,((G000318335,G000308055),G001070095)),(((G000364865,G000296505),((G000154225,(G001057055,G001262055)),G001746855)),G000420425)),(G000820725,G000429105))),(((G900119695,(G001813085,G001812395)),(G000758775,G000411155)),G000159015))),(((G001812345,(G001807285,G001546135,G000420405,G001812065)),((G000296485,G001807435),G001055535)),(G900120415,(G900106855,((G000420065,G001553285),G000508625))))))))))),((((G001275345,G000800955),((G000786655,(G001408335,G000010285)),(G001482365,(G000786195,G001580365)))),((G001476195,G001063195),(G000011025,(G000164695,G000763765)))),((G001968835,(((G000430705,G000520495),((G001307035,((G001428435,G000520595),(G000520515,(G000816565,G000520555)))),(G000688395,G000328305))),(((G000482545,G000785535),(G000018885,(G000950575,G000376245))),(G000802235,(((G000014925,G001542565),G001263615),((G000196235,((G001484605,(((G000189535,G000022025),G000813845),G001424565)),G001428365)),G000238915)))))),((G000224415,(G000023205,(G000420805,G001657475))),(((G000455245,G000421745),(G000220985,G001483765)),((G000348945,((G001302565,G000197735),G001281115)),G001887245)))))),((G000975095,G000759715),((((G000257665,G001437715),G000699505),G000423505),((((G000425685,G000381765),G000007485),(((G001429705,(G000754445,G001438965)),(G000718085,((G000069225,((G000247645,(G000153145,G000477555)),(((G001422205,(G000349565,G001424385)),G001423105),G001422145))),((((G001425085,(G000799285,G001542775)),((G001421565,((G000421565,G000421545),G001428255)),G001425325)),(G001423185,((G000938265,G000333435),(G000764165,G000421145)))),((G001423885,(G001423045,G001465855)),((G001424905,(G001428745,((G000470775,G000469485),(G000383315,G001423695)))),(G000419445,G000421825))))))),((G000980875,((G000633415,(G000349545,G001273835)),((G000231305,G001477055),(G000834055,G000350525)))),(((G000422385,G000422745),(G000826185,G001426925)),((G000956505,(G001262495,((G000956415,((G000956525,G001552455),(G000633215,G000455825))),((G000763375,G000685355),G000956475)))),(((G000582705,G001427525),(((G000956575,(G000956465,(G000304335,(G001428485,G001427145)))),G001652465),((G000799385,G000956535),((G000333395,(G000202635,G900104345)),(G001887285,((G000746195,(G001314225,G001552475)),G001592125)))))),(G000802305,G000422405))))))),G000425105))))),G900101335))),(((G000373925,(G000024345,G000372465)),(((G000270245,G900105065),((G900092135,((G000619965,(G000277715,G000826065)),((G900163845,(((G000425285,G000423445),G001441165),(G000463665,(G000367205,(G000204235,((G000145555,G000145515,G000144735,G000008345),G000221145)))))),G000421525))),((G000423085,G900101785),(G000423465,G000826085)))),((G000312105,(G001426755,(G001423365,((G000160775,G000471045),(G001426485,G001428805))))),((G000426045,(G000720335,G001424755)),((((G001429555,G001427925),(G001427795,((G000519005,(G001428565,G001428765)),G000785495))),(G000426525,((G000389985,G001429625),G001428125))),((G000620645,(G000620705,G000015265)),((G000422825,(G000960475,G000364605)),(G000422805,G001423135)))))))),(G000515395,(G001270745,G001005145))))),(((((G001424485,G001424455),(G000306785,G000761485)),((G000702465,((G000025345,G000701365),(G000582785,G000284015))),G000620185)),(G000585375,((((G000024545,((G000719515,(G000427885,G000482705)),G000527155)),G000379825),(G000716715,((G000379685,G000428945),(((((G000389965,G001884705),G000494755),(((G000962825,G000284295),(G000237145,G000785985)),G000379645)),G000717135),(G000145235,((G000876225,G000297395),((G900109115,G000204155),(G000016425,G000018265)))))))),G000720965))),(((G000024365,G000426645),(G000379625,(((((G001630765,(G000226215,G000349585)),((G000372445,(G000427865,((G000758965,(G001056295,G001552415)),(G001274895,G000173655)))),(((((G000006605,G000525655),(G000177535,(G001054945,G000069945))),(G000183325,(G000626675,(G000213935,(G000418365,G000179395))))),((G000156595,G000411375),((G000372385,(G000590555,(G001021025,(G000318135,G000428805)))),(((((G001481675,((G001653295,G001481755),(G001682255,G001975165,G001017615,G000730445,G000144935,G001969485,G000730365,G000255935,G000814865,G001026945,G000241855,G000144675,G001865765,G001942005,G000258385,G001969465,G001298505,G002009415,G001481715,G001433475,G000143705,G001653315,G000227175,G000221625,G001989595,G000730405,G001447295,G000972805,G000152065,G001663495,G001719645,G001456175))),((G000265545,G001889145,G001867005,G001047215,G001866985,G000259155,G001867045),(G001922265,G001969175))),((G001876115,G001876095,G001875905,G001876055,G001875845,G001876085),((G001876255,(G001876195,(G001876175,G001876035,G001875875,G001876005))),G001457455))),(G000550805,((G000175375,G001020985),G000980835))),((G000011305,((G000344785,G000420585),G001277995)),(((G000420605,((G001941345,G000550785),(G000980815,((G001586215,((G000805675,G000833575),G000022905)),(G001054195,G000159115))))),(G000688415,((G000477955,G000477935),(G001665955,G000466825)))),((G000341345,((G000819445,G000835165),G001021045)),(((G000296405,(G001412105,G000375365)),((G001044175,G000379705),G000732945)),((G000442645,(G000767055,G001021065)),((G000373805,G000379425),((G000143825,G000759055),((G000159635,(G000372085,G000312345)),(G001263755,(G000739455,(G000577555,(G000747315,G001639025)))))))))))))))),G000023145))),(G001293125,G001281505)),(G000214175,((G000524475,((G001632805,G000069185),((((G000612825,G000015005),(((G001307545,G000455325),G000805385),(G000373905,G001570425))),((G001583415,(G000234585,G000379865)),(((((G001005175,((G001499915,G001499855),G000230895)),((G000266905,(G000455165,((G000184435,(G001049355,G001655245)),G000015305))),(G001044235,G001044245))),(G000328565,(G001494595,(G000230935,(G000559085,G001021385))))),G000015405),((G000317305,G001428895),(G001426545,G000620625))))),((((G000759695,(G001881585,G000257745)),(((G000164135,G001021495),(G000007865,(G000277125,G000222105))),(((G000340435,(G000195855,G000975265)),(G000195835,((G001417955,G000613245),(G000157895,G000723425)))),((G000526915,G000689255),G001584765)))),(G000240505,(G000214155,(G001021505,((G000970885,G000972925),G001673105))))),(G000613185,G001291445))))),(((((((G000308635,(G001865855,G000308655)),(G000381925,((G000523235,(G001613505,G000308855)),((G000308875,G000526215),G000308615)))),((((G000308355,G000719275),G001886715),G000308795),((G000308595,G001182745),(((G000250675,G000308715),((G001612765,G001613465),(G000482385,G000308755))),((((G000308675,G000308495),(G000308515,G000720425)),G000284035),(G000308835,(G000308695,G001310275))))))),G000380645),(G001552855,(((G000341795,G001894865),(((G000982715,(G001312925,G000511305)),(G000196695,G000738775)),(G000389715,(G000454045,G000014565)))),((G001620305,G000760735),(G001552615,G001426185))))),(G000092825,G000185725)),((G000092225,G000312385),((((G000383535,G001598915),G000964005),((G000241305,G000241265),(((G000248055,G000332975),((G000247715,G001485495),((G000298195,G000334455),(G000024785,(G001698225,(G000332995,G000344155)))))),(((G000344135,G000333015),(G000423025,(G000192435,G000333035))),G000241345)))),G000380485)))))),(((G000429025,G000620785),((G001420995,G001902615),(G000717175,(G000423625,G000196675)))),(G000379465,((G000715825,((((G000568255,G000525635),((G000715895,((G000719115,G001701025),G000974445)),(G000023245,((G000716755,G000716595),G000328705)))),(G900129375,G000720955)),(G000718005,((G000062885,(G000194155,G000497205)),(G000384035,(G000763095,G000371785)))))),((G001302585,(G001921215,(G900104505,((G000482865,G000374445),G000564855)))),(((G000384315,((G000383915,G000717335),(G000196835,G000732925))),(G000739085,G000519205)),(((G000427905,G000427825),G000504245),(G900115565,(((G000383795,G000231035),((((G000231055,(G000244975,G000243395)),G000258175),G000023865),G000527075)),(G000719975,G000244955)))))))))))),(G000421445,G900129455))))))))))),((((G001898035,G000724625),((G001458035,G000427095,G001457975),G001457855)),(((G001858525,((((G001786505,G001784585),G001784555),(G001464165,G001899315)),((G001786555,G001784615),((G001784565,G001784535),(((G000431555,G000980375),G000980455),((G000433235,G001917235),(G000431315,(G001899335,((G000437435,((G000431115,G001765415),(G000433095,(G001899365,((G001899425,G000437655),G001917115))))),G001899395))))))))),G001899385),(((G000252465,(G000586015,(G000634615,((G000634595,G000635455),G001627475)))),(G002017915,G000817735)),((G000011385,G000484535),((((G001698445,G001913845),(((((((G001007665,(G900047545,G001007625)),(G002018015,(G002018045,G001007635))),(G000153045,((G000155635,(((((G001632165,(G001631935,G001632105)),(G000153285,G000063505)),((G000153825,(G000014585,(G001040845,G000230675))),((G000737535,G000515235),(G000737575,((G000737595,(G000153805,G000012505)),G000195975))))),(((G001631965,((G000015705,G001631985),((G001632125,G001632005),(G001632025,((G000011485,G001632075),G001632145))))),((G000760175,(G000760215,(G000760255,G000760375,G000760275,G000760355,G000007925,G000760155))),((G000760235,((G000757865,G000015685),G000012465)),(((G000291945,G000291785),(G000218745,G000291825)),((G000015665,G000011465),(G000158595,(G000635575,((G000635535,(((G000635715,(G000015965,G000759955)),((G000635875,G001180325),(G000015645,(G000634355,G000634675)))),(G000634855,(G000634635,G000634435,G000635515)))),((G000759865,G000759855,G000759935),G000012645))))))))),G000153065)),(G000063525,G002006815))),((G001039265,G000316515),(G000179255,G000179235))))),(G000012525,G000817325,G000010065)),(G000332315,((G000018105,G000238775),(G000022045,(G000316685,(G000011345,G000505665)))))),(((((G000317145,G000317495),(((G000155555,((G001854205,(G001942495,G001767235)),G000317515)),((G000314005,G001890765),G000380225)),((G000473895,(G000317635,G000317615)),((G000332035,(((G000317575,(G000332055,(G000756305,G000332195))),(G000317675,((G000317655,G001747005),(G001548115,G000332235)))),(((G000252425,G000252485),((((G000017845,G000231425),G000169335),(G000025125,G000737945)),(((G000009725,G000284455,G000340785,G001318385,G000284215,G000270265,G000284135),G000478825),(G000829235,G000021805)))),((G000485815,(G001693255,(G001693295,G001693275,G000019485,G000715475,G001521855))),(G001904615,G000316605))))),((G000317025,G001904635),((G000147335,G000021825),(G000312285,((G001704955,(G000981785,((G001264245,(G000010625,(((G000307995,G000332585,G001706385,G000599945,G000312205),((G000312245,G001885655),G000312185)),(G001725075,G000330925)))),((G000297435,G000312165),((G001578075,G000312725),G000312265))))),G000787675)))))))),(G000317125,(((G000317555,G001904655),(G000332075,G000952155)),(((((((G001548375,((G000204075,G001672205),G000009705)),G000316645),((G000426925,(G000312705,G000521175)),(((G001858115,G001676585,G001432185,G000175835),((G001858125,G000175855),G001586755)),((G001586785,(G000332135,G001858025)),G000196515)))),(G000316625,G001298445)),(G000317535,(G001904715,G000020025))),(G000316575,(G000340565,(G000300115,G000332295)))),((((((G000613065,(G000350105,G000350125)),G000517105),(G000317205,(((G001548455,G001904645),((G000447295,G001275395),(G000317245,(G000934435,G000315585)))),G000317225))),(((G000317265,G000317285),G000332255),(G000734895,G000316665))),(G000317435,G000331305)),((G000828085,(G000828075,G000315565)),(G000346485,G000760695))))))),((G001746915,G001890975),((((G000353285,(G001548435,G001485215)),(G001650195,G001895925)),G000775285),(((((G000478195,(G900010725,(G001873365,(G900009135,G000710505)))),((G000973065,G000974245,G000307915,G000173555,G000176895),(G000175415,G000210375,G001611905))),G000317045),(((G000214075,G000317475),(G001698425,(G000332155,G000180455))),(G000987385,G000014265))),((G000317105,G001276715),G000332335))))),(((G000733415,((G000332095,(G000309385,G000763385)),((G000316115,G000482245),(G001314865,G000155595)))),(G000309945,(G001870905,(G001314905,(G000332355,G001657325))))),(G001904725,G001939115)))),G001870225)),((G001873375,(G000332215,G001402795)),(G000317085,(G000332175,G000317065)))),(G000332275,(G000013225,G000013205))))))),(G001920725,((((G001873755,(((((G001796605,(((G001796595,(G001795035,G001796685)),G002011475),((G001796445,G001795015),((G001873005,G001796515),G001872925)))),(G001821805,((G001794985,(G001796655,G001796415)),(((G002010445,G002011495),(G001796765,((G001795205,G001796865),((G001796525,(G001796495,G001796755)),G001796555)))),((((G001678035,G000016705,G002007865,G002007845),((G000830885,G002021775,G000741845,G001460955,G001761445,G000341655,G001547795,G000025585,G001610775,G001515295,G000341695),G000009025)),((G001678055,G000011905,G002007825,G002007905,G000830905,G001459095),(G001010485,(G000830925,G000499365,G001889305,G000025025)))),((G001005265,G000143165),(G001953175,G001466665))))))),(G001796575,G000383835)),(G001644275,(((G001767615,(G001822835,G001822935)),G001643585),G001302685))),(G001918255,(G001914715,G001915055,G001919995)))),((G001898225,(G000025005,((G000744775,G000021685),(G000297255,G000024985)))),(((G001399705,(G000016665,G000017805)),((G000021945,((G000022185,G000018865),(G000516515,G000735195))),G000152145)),((G000018565,G001306135),G000526415)))),((G001796885,G001795155),((G000281175,G001293545),((G002011655,G002010545),((((G001797105,G001795115),(((((G001795085,G001795285),G001796845),G001797095),(G001796915,(G001795125,G001795165))),(((G001796335,G001796365,G001794965),(G001567105,(((G001797165,G001871895),G001797155),(G001796785,G001796835)))),((G001508595,G001508475),(((((G001603795,G001050255),G001306115),(G001602685,(G001306095,G001050275))),((G001604025,G001899005),(G001050235,((((G001050215,G001306055),G001796355),G001306145),G001192795)))),G000199675))))),G001796965),G001303105))))),((((G001772255,(G001771275,G001772265)),((G001771185,G001771215),(G001004375,G001004445,G001029795))),((G001773455,(((((G000992775,G000993595),G000992695),((((G001788755,G001788835),(G001788715,((G000999315,G000999965),(G001873565,(G001788795,G001788845,G001788875,G001788805))))),((G000993615,G000995295),G000999445)),((G000999945,(G001788685,G001787455)),((G000989565,G001788765,G000989635),G001788885)))),((((G001789155,G001787805),(G001872575,(G001787775,((G001430905,G001430845,G001430755,G001430805,G001430885),G001789115)))),(((G001787565,G001787535),((G001787485,G001788955),((G001787615,G001787625,G001788915,G001789005,G001789035),G001787555))),(G001004835,(G001004775,(G001789075,G001789125,G001789165,G001789085,G001787755,G001787795))))),((G001788925,G001788995),(G001787675,(G001787585,G001787705))))),((G001790445,(G001790455,(((G001790525,(G001790575,G001002185)),G000996505),(G001788565,G001790625)))),((G001897295,G001897305),((G000463895,(((G001003725,(G001790435,G001790365)),(G000392435,G000803625)),G000503915)),G001873625))))),(((((((G001777585,(G001779925,(G001780065,G001777695))),((G001777575,G001777815,G001779995),((G001779915,(G001777775,G001779985,G001777545,G001780145,G001780055,G001779895,G001777665)),(G001777855,(G001777825,G001777655))))),G001779955),((((((((G001822865,G001822815,G001822905),(G001822895,(G000996085,G000993865))),((G001824325,G001003325),(G001819985,((G001819975,G001821835),(G001821845,G001820055))))),(G000992445,(((G001873495,(((G001819635,G001000145),(G000997475,G000998935)),(G001819475,(G001819495,G001872385)))),G001819535),((G001824885,(G001823415,G001003225,G001824925,G001823375)),(G001819295,((G001872225,((G001823235,((G001823155,G001825005),G001824985)),((G001003785,G001003905,G001004055),(G001823295,G001823165)))),((((G000992685,G001819315),G001821575),(((G000989435,G001820355),((((G001820095,G001822005),G001820135),(G001820175,(G001820115,G001820305,G001821935))),G001820145)),(G000992015,(((G001822075,G001820445,G001821925,G001820405,G001820225,G001820295,G001822135,G001820325,G001820395,G001820535,G001820555),G001822155),(G001822165,(G001820475,G001820515)))))),((G001303125,(G001302985,G000398025)),(G001821455,G001872265))))))))),(((((G001817215,G001002095),G001872485),G001001795),(G001824435,((((G001818695,G001817975),(((G000993695,G001000675),(((G001793945,G001793935,G001793975),G001793895),((G001000305,G001000945,G001003095,G000998475,G001029635,G001002585,G001002795,G001003645),G001003425))),(G001000105,(G001793865,G001793815)))),((G001819945,((G001005035,(G001004965,G001818545,G001818655)),G001818615)),(((G001779575,(G001779505,((G001004105,G001003525),(G001779535,G001002015,G001779555)))),(G001818015,((G001821355,G001821375),G001818915))),(((G001817995,G001794675,G001818675),(G001817915,G001817875)),((((G001817635,G001002165),G001817685),(((G001817675,G001817805),G001817715),G001817755)),(G001818535,(G001793855,G001002005))))))),(G001001115,G000996445)))),(((G001774005,G001774055,G001774135,G001774075),(((G000998845,G000997715),G001775785),(G000999865,(G000999665,G001774165,G000995795,G000996315,G001775915,G000999325,G001775885,G001774215)))),(((G001794195,((((G001794025,G001795695),(G001794595,G001794485,G001794755,G001795875)),((G001794435,G001795625,G001794145),((G001795975,G001794065),G001794055))),(G001795655,((G001794285,G001794635),G001794555)))),((G001795665,G001795795,G001794515),G001794605)),(G001825495,G001824315,G001824375))))),(((G000992135,G000992485,G000992505,G000991445,G000992345),G001872305),(G001773975,(G001774085,G001774035,G001775835)))),(((((G001820725,G001822375,G001822295),G001822455),(G001820595,((G001004435,G001004285),G001822425))),((G001820715,G001820635),G001820755)),(((G001819875,(G001819815,G001821725)),(G001821685,G001821755,G001819855,G001003085,G001819905,G001821795)),(((G001819395,(G001822475,((((G001821385,(G000999395,G001819135)),((((G001819075,G001818625),G001817575),G001774495),(((((((G001775445,((G001004755,G001775435),G001004665)),((G001189075,(G001189195,G001189095)),(G001781625,(G001779585,((G001872505,G001781095),((G001004905,G001005015),(((G001783465,G001781565),G001781285),G001781885))))))),(((G000998805,G000998045),(G001824355,(((G001783335,G001779655),G001783485),((((G001781465,G001003845),(G001004985,G001781445,G001783445,G001781795,G001781355)),((G001781605,G001783415,G001781335,G001781195),(((G001781515,G001781175),G001781275),((G001781725,G001781105),G001781875)))),((G001003805,G001781685),(G001783375,G001783355)))))),(G001781435,G001779665,G001781525))),G001779615),((((((((G001824075,(G001823795,G001824255,G001825215)),G001824005),((G001824025,(G001825315,G001823945,G001823715)),(G001823745,G001824135))),(((((G001825295,G001823825),G001825445),G001825335),G001825325),((G001824235,G001825395),((G000995155,(G000994785,(G000998065,((G000995625,G000996185,G000993415,G000994025),G001824295)))),(((G001823815,G001824155,G001825405,G000996025),G001824095),(G001825235,G001824195)))))),(G001823875,(G001823895,G001823995,G001823695))),(((((G001823735,(G001820875,G001821015)),(G001822675,G001820855,G001820985)),G001822655),(G001003165,((G001820935,(G001004005,(G001821165,(G001003605,G000999035)))),G000996205))),((G001821295,G001822555,G001821215,G001821035,G001822625),(G001821185,G001822505,G001821065)))),(G001822755,G001821245)),(((G001820885,(G001822615,G001822765,G001821135,G001821305)),(G000999175,G001822705)),((G001189105,(G001821235,(G001822595,G001822735,G001821115))),(((G001783525,G001779595),((G001567365,((G001781415,G001783435,G001781375,G001781805),G001783565)),G001873485)),((G001781255,G001783515),G001781205)))))),(((G001823545,G001825065),((((G000997825,G000998425),G001000595),(G001823535,G001823495,G001825075)),G001871765)),((((G000991405,G001786255,G000991845,G000991335,G000991735,G000992205,G000991285,G000992005,G000991655,G000991485),(G000990965,G000990495,G000990275,G000990325)),(((G001785515,G000990665),G000993105),((G001786225,(G001785615,(G001786125,(G001786965,G001787125)))),((G001785595,G000993955),(G001786745,((G000990145,(((G000998465,G000997645),((G000994705,(G000999925,(G000999185,G001000035))),(G001786735,(G001787245,G000995945)))),((G001785675,G001786175),((G000994305,G000995805,G000994485,G000994625),G001786795)))),((G001786805,(G000994675,G001786885,G001786045,G001785895,G001785465,G001785695,G001785275,G001786195)),G001785985))))))),(G001786095,G001785415)))),G001823505))),(((G000993015,G001825555),((G001004305,G001004355),(G001824825,G001890035))),G001825485)),(G000993845,(G000995735,G000993875,G000996035))))),((G001778975,(G001778665,G001778535,G001778775)),(G001778855,(G001821055,(G001780775,G001780475,G001822495,G001780635))))),((G001001935,((G001780695,G001778595),G001780445)),((((G001000005,(G000999085,G001778615,G001778435,G000999145)),(G000998195,(G000994865,G001001285))),((G001778465,G001778635,G001780645),((G001778935,G001780725,G001780425,G001780605,G001778395,G001778655,G001778755,G000998125),G001778415))),G001780515)))))),(((G001817115,(G001817055,(G001817095,G001817035))),(G001817145,((G001001305,(G001817065,G001817135)),G001817175))),(((G000999765,(G001785005,(G001784895,(G001000395,G001001525,G001784955,G000995965)))),((G001784775,G001784975,G001784885),G001784875)),((G000995125,((G000991855,G000991935),((G001784965,G000990805,G001784805),G001784915))),((((G000990945,G000990515),G000990485),(G001786575,((G001873245,G001873875),(G001784715,G001784695)))),((G001786615,G001784725),(((G001001345,G001001155),(G001003855,G001003065)),((G000991815,(G000991645,G000991325)),((G000992565,G000992165),(G000992325,(G000991245,G000991525,G000991495,G000990595)))))))))))),((((((G001818755,G001818335,G001818315,G001818735),(G001818395,G001818365)),((G001818105,G001818135),((G001872435,G001889965),G001818435))),(G001000505,(G001000955,(G001818085,((G001000795,G001818205,G001818155,G001000815),G001818175))))),(((((G001783595,((G001783645,G001783635,G000998185),G001781935)),((((G001784435,(G001783035,G001784255)),((G000992085,(G001784455,(G001783315,G001783215))),G001783135)),((G000996735,(G001783145,G000996105)),(((((G001871445,((G000999365,G001000125,G000998635),G000996965)),(G001782805,G001784325,G001782895,G001782935)),(G001784315,(G001782825,G001782955,G001782875))),((G000990355,(G001783045,G001784285,G001783105)),(G001871435,G001783255))),((G001784235,(G001783065,G001783015,G001782965)),G001782905)))),(G001791475,((G001001925,G001001655),(G001782815,G001782975))))),((((G001004485,((G000998515,G000996525,G000996685,G000997135,G000997055,G000996765,G000994165,G000995215,G000997445,G000997065),G001791635)),((G001791505,G001791035),G001791065)),(((G001002765,G001002565),((G001791725,G001791735,G001791645),((G001791715,((G001791565,G001791455,G001790825,G001791205,G001791305),G001790985)),(G000993535,G001004575)))),((G000995915,G001001645),(G000994285,G000996355,G000996715)))),(G001873525,((G001791115,((G001791005,G001790815,G001791415,G001791555,G001791195,G001791295),G001001705)),((G001791145,G001791275),(G001303185,(G001791745,G001872545))))))),((((((G001780315,(G001778075,G001778235)),((G000992955,(G000996245,G000993485)),G001778275)),G001778195),G001817505),(G001817255,(G000992395,(((G001817495,G001817585),(G001817305,G001817415)),(G001817385,G001817345))))),((G001872245,((G001818475,G001001205,G001818855,G001001425),G001818835)),((G001818495,G001818445),G000991205)))),((((G000999715,G001871165),G001871235),((G000995135,((G001873515,(G000997945,G001778055)),((G000992615,G000992375,G000992765,G000992575,G000992665,G000992745),(G001778255,G001780275,G001778165)))),((G001778085,G001778285),G001872105))),((G001004025,G001003705),(((G001002965,(G001791155,G001791535,G001790975,G001791385)),G001791425),(G001791465,(G001791245,G001791575,G001791375))))))),(G001873465,((G001823015,G000999675,G000998975,G001000185,G001824755,G001822975),G000995845)))),(G001872935,((G000997185,G000995065,G000995395,G001771115),((G000995565,G000993275),G001872945)))),((G000991185,(G001776175,(G001776125,G001774395))),(G001776195,G000993135))))),((G001567355,(G000993565,(G000991265,(G001772465,((G000990985,(G000990025,G000989675,G000990125,G000989775,G000989705)),(G000990085,G001771775)))))),((G001871995,(G001771165,(G001772215,G000991025))),(((((G001772695,G001772615),((G000994815,G001772855),(((G001772885,G001772815,G001772865,G001772935),G001772535),(((G001772575,((G000997575,G001772705),G000997355)),(G001772625,G001772985)),(((G001773375,G001773015,G001773225,G001773065,G001773055,G001773215),G001773145),((((G001772795,G001773395,G001773175,G001772775),(G001773115,G000998705,G000999505,G000997875,G001000215,G000999305,G000999405,G000999585,G000999385,G001000705,G000503835,G000998145,G000995235)),((G000997025,(G000997745,G001773385)),(G000995715,G000994825,G000998555,G000996615,G000997615,G001773095,G000997865,G000996895,G000997145,G000997795,G001773275,G001773315))),(G001773295,G001773195))))))),(G001772665,(G001873785,G001890045))),((G001816795,G001816835,G001816815),(((G001816645,G001816995),G001816695),(G001816975,G001816985)))),((((G000404925,((((G001776425,G001776415),(G001774895,(G001775085,G001774705))),((G000995995,G001774865),G001776535)),(((G001775155,G000994395),G000994385),G001776335))),((G000992925,G000992645),(((G001777015,((G001779745,(((G001776945,G001777375),G001777455),(G000995285,G001776635))),(G001779735,G001777055))),(G001776685,(G001777065,(G001777435,G001779835,G001776815)))),(((G000994545,(G000996555,G000997385,G000994095)),((G000997105,G001776675,G001777465,G001776835),(G001777495,G000997225))),((G001779755,(G001776755,G001777345,G001776975)),G001777025))))),(G001772955,(G001772545,G001772805))),(((((((G001793335,G001793475),(G001793185,G001792465)),(((G001793255,G001792535,G001792075,G001793165,G001792415,G001792935),(G001792305,G001793085)),((G001792335,G001792495,G001793005),(((G001792035,G001791965),(((G001792215,G001792005),((G001792265,(G000992125,G000993085)),((G001792995,G001792225),((G001792585,(((G000992365,(G000994895,G000993305)),G001793075),(G000993405,G000993365))),((G001792255,G001793015),((G001793105,G001792545,G001792345),G001791885)))))),(((G001792575,G001792065,G001793095,G001792375),G000992825),(G000990505,G000993115,G000992155)))),((G001792425,G001792165),((G001792155,(G001793545,G001793755,G001793625)),((((G000989245,G000989325,G001793635),((G000989855,G000990005,G000989845,G000989865),(G000989685,G000989825,G001791935,G000989765,G001793665,G001793465,G000989595,G000989925))),G001793345),(G000994565,(((G000994465,G000996165),(((G000997405,G000995865),(G001793575,G000996475,G001793705)),G001793455)),(G001793355,G001793615,G001000385,G001793715,G001001045,G000999065,G001793535)))))))))),((G001816555,G001816425,G001816455),(G001816895,(G001816475,G001816375,G001816405)))),((((G001001555,(G000999805,G001002035,G001002655)),(G001003245,(G001001455,G001002455,G001002405))),((G001773775,((G001773615,G001773695),(G001775605,G001773725))),(G001003585,((G001773795,G001002525,G000998545,G001002325),((G001775645,G001773645,G001003155,G001773735,G001773715,G001775635,G001773585),(G001003675,(G001003465,G001773815))))))),(G000995665,G000999595))),(G001803445,((((G001816955,G001816585),G001816915),(((((G001002845,(G001003385,(G001002785,(G001002205,G001000465,G001002345,G001000205,G001002415,G001002885)))),((G001774535,G001776225),((G001000475,G001000745),((G000995475,(G000997565,G000998275,G000994325,G000996665,G000997955)),(((G001001365,(G001001715,G001001055,G001001635,G001001485)),((G001774655,(G001776255,G001774685,G001774675,G001000625,G001002605,G001774635)),((G001000865,G001000315),(((G000998105,G001000965),(G000998715,G001001125)),G001000665)))),(G001776275,G000998025)))))),((G001872335,((G000993185,G000991725,G001029715),((G001873435,(G001787405,G001788645,G001787395,G001787375)),G001508535))),((G001787315,(G001002285,G001002295,G001001445)),((G001001575,G001000345),G001788675)))),(G001803415,(G001803465,G001803475))),G001816575)),((((G000992725,G001790905,G001790765),((G000992285,G000989305),G000992605)),((G001774335,G001774295,G001003755,G001776075,G001774315,G001774275,G001001885,G001001955,G001029675),(G000995585,(G001872035,G001776115)))),G001776045)))),(((((G000997505,G001788215,G000994655,G000997595),((G001788275,(G001790125,G001790165,G001788325,G001788295,G001788375,G001790075)),(((G001789935,G001788225),((G001789445,(G001787945,(G001789955,G001789775))),(((G001789725,G001789365),G001567515),((G001789435,(G001787915,G001789875,G001790005,G001788095)),((G001788235,G001789515),G001567245))))),(((G001789555,G001788195),G000990445),((G001789995,G001789805),(((((G000991135,G000990725),(G000990305,G000402875)),(G001789855,(G000990565,G000990465))),(G001788045,(G001790035,G001788125,G001787965,G001789795,G001789965,G001789535,G001789475))),((G001788305,G001790115,G001788355,G001790045,G001790195,G001790155,G001790095),((G001789745,((G001789635,(G001787985,G001789645)),((G001789895,G001789695,G001788055,G001787885,G001789405),(G001789545,G001789675)))),(G001873595,G000991535))))))))),((G000998235,((G000999165,(G000998865,G001000435)),((G001779345,G001780895),(G001779095,G001779065)))),(G001780865,(((G001779235,G001779015),G001780955),(G001871285,((G001779135,G000993925),((G001779265,G001779385,G001779115,G001779275,G001779255),G001779055))))))),((G001782435,G001782115,G000993335,G001782605),(((G001781995,((G001782415,G001782045),(G001782495,G001782035))),(((G001782355,G001784115,G001782445,G001783775),(G001783905,G001784055)),((G001782475,(G001782085,G001782295,G001783975)),((G001783885,G001784095),((G001782525,G001783805),(G000992095,G001782645)))))),((G001782265,(G000996635,G001782395,G001782735,G001782595)),G000994635)))),G001779145)))))))))))))),(((G001508335,G001508575),(G000517565,((G000526195,G000194135),(G000744435,G000420385)))),(((G001791795,(((G001820565,G001822325,G001003045,G001820685),(G001820675,(G001820775,(G001822305,G000998135)))),(((((G001577125,G001577185),(G001412425,(G000494005,G000402415))),(G000146065,G001603745)),(G001875255,G001412365)),(((((G001802045,G001919105),(G000522985,(G001919145,(G000695095,G000010305)))),G001780165),(G001780795,(G001780825,G001780805))),((G001789275,(((G001462225,G001462235),(((G001462345,G001603875),(G900129735,(((G900143015,G900142485),(G000146505,G000024665)),(((G900142475,(G001603905,G001462305)),(G900142545,(G001603925,G001462315,G900142495))),(G900142465,(G900129715,G900142505)))))),(G900142455,G001873075))),(G000474745,(G001462255,G001045525)))),(((G001777945,((G001302835,G001304185,G001303705),G001303785)),(G001304015,((G001304155,(G001775365,G001304315)),((G001775405,G001773425),G001302725)))),((G001771055,G001886815),((((G000020525,(((G000015125,G000020465),((G000012585,(G000016085,G000012485)),(G000020645,(G000168715,G001975465)))),((G000020505,G000006985),(G000020545,G000020625)))),((G001899175,G001567175),(G001302225,G001804565))),(((G000279145,((G001516025,(((((G001804635,G001804665,G001803165,G001803105,G001803345),G001803025),G001802805),G001803365),(G001604505,G001802995))),G001804605)),(G001871325,((G001873185,(G001802895,(G001802785,(G001802865,(G001804545,((G001802205,G001802795),G001803075)))))),G000258405))),(((G001536105,(G001442855,G001536065)),(((G001536185,G001535985),G001536205),((G001442925,G001536005,G001458535,G001535965,G001536085,G001536025,G001442935,G001485625),G001536165))),(G001802215,G001567545)))),((G001304035,(G001643615,G001771235)),(((((G001508355,G001509335),G001577215),(G001779875,G000405805)),(G001872685,(G001626655,(((G001576985,G001577025),G001626675),(G000402755,G000402795))))),G002011685)))))))))),((((((((((G000212675,((G000422205,G000422245),G000711295)),((G000429985,(G000711735,((G000425265,G000331025),G000023445))),(G000422565,(G000420485,((G001311825,G000375485),(G000341895,(G000189295,G000176915))))))),((G000934745,(G000519265,G000717475)),(((G001311565,G000620765),G000024325),((G001748225,((G000023225,G000428825),((G000445205,G001507915),G900104045))),((G000934755,G000686525),G000174435))))),(G000429325,((G000702665,(G000245055,(G000010665,G000526455))),G000429305))),((((((G001553605,((G000022125,G900119095),G000420465)),G900116045),((G001975945,G000331715,G000055945),G000701705)),(G000021385,G000195755)),((G000482745,G000012665),(G900129975,((G900142115,G000384815,G000422525),G001672295)))),(G000430005,(G000468495,G900143255)))),G000519125),(((G000012885,G001751225),((G000472285,G001278055),((G000384395,(G900142125,(G000711225,G900107645))),(G000827125,G000820505)))),(G000167355,G001751155))),((G000014865,(((((G000434295,(G000432275,(((G001917125,G000980655),G000436195),(G000434135,G001917135)))),(((((G000512675,(G000632985,((G000013165,G000022525),G001593535))),(((G000964795,(G000026005,((G000013145,(G000632845,G000508225)),(G000825765,G000012565)))),(((G000689615,G000478445,G000964915),(((G000968455,G900000025,G000965125,G000689655,G000013125,G000968465,G000689635),G000964785),G000964745)),(G000172475,((G000215605,(G000172495,G000495495,G000172515,G000215565,G000011945,G000495535,G000215485,G000215505,G000020305,G000215525)),G000024505)))),(G001752665,((G000689175,G000008025),((G000008385,(G000829315,(G000376585,(G000331595,(G000073005,G001637495))))),G000306885))))),((G001897445,(G000746585,G000970895)),((G000309075,(G000964595,(G000063545,(G000964615,((G000964605,G000010205,G001654795),((G001654785,G000964585),G001654775)))))),((G000018245,(G000965005,G000012385)),(G000255355,((((G000696365,G000751075),((G000012145,G000828125),(G000284155,G000018205))),(((G000283855,G000284075),(G000283595,G000007025)),G000964995)),((G000008045,G000195735),(G000014345,G000283915)))))))),((G001768925,G001768015,G001767865,G001767955),((G000815465,G000730245),G000219355))),((G900093605,G000688235),((G001192655,(G001897475,((G000757605,(G000190415,G000742835)),G000742475))),((((((G000759655,((((G000711725,G001941945),(G000425365,(G000245075,G000164635))),G000745835),G000378465)),(((G000687875,G000964385),(G000701585,G000202835)),((((((((G000311765,(G000234355,G000011685)),G001598495),((G002003665,G000723565),G000378165)),(G001547995,G000613845)),(G000963885,(G001787335,(G002005465,G000617865)))),((((G001580615,((G000963945,G001499615),(G000963925,G000963965))),(G000613285,(G000010825,(G001499675,G000964225)))),(G000963905,G000429165)),(((G000182745,G000550765),G000164395),G000021325))),(G000231445,G000527695)),(G000964365,G000014285)))),((((((G001746755,G000968135),(G000620685,G000312425)),((G000420625,(G900100655,G000515255)),((G000982415,G001026905),G000374005))),(((G000013085,G000284415),G900100455),((G000294655,(G000009985,G000342045)),G000513295))),(G000963705,G000518365)),(G000423185,((G001296005,G000429645),(G000225995,(G000016185,G001939945)))))),(((G000315795,(G900156605,(G001611975,G000381985))),(G900101965,G001768885)),((G000429625,(G001315015,(G001305595,G000283655))),(G000936425,G000576635)))),(G000226315,((G000299935,(G000426505,(G000171835,(G000423805,(G000510265,G000319385))))),((G000384615,G000421325),((G000238815,G000024465),G001510185))))),(((G000427665,G000264455),((G001644385,((((G000689395,(((G001484065,G001305515),(((((G001425945,((G000466985,G000428765),(((G001424025,G001427825),(G000144605,G000701445)),((G000813765,G001310255),G000204035)))),(((G000022005,((G000745545,G001449105),G000744465)),((G000017265,(G001425305,G001429025)),G000733915)),((G000204015,(G000495815,G000376105)),(G000495855,G000175215)))),((G000412185,(((G000733125,G000152825),(((G000376805,G000420665),((G000685215,G000685235),((G000682755,(G000682775,G000682715)),((G000685315,G000013025),(G000685295,G000685275))))),(G000023785,G000378345))),(((G000428525,G000365025),G000382325),(G000744995,(G000420265,G000152745))))),G000014745)),G000746275),(G000179775,(((G000154705,(G001011155,G000759435)),((G001652565,((G001424985,(G001426665,(G000379605,G001687365))),((G001889105,(G000261485,G000018545)),((G000017145,G000006965),(G001695855,G000697965))))),((((G000518585,(G000739935,(G001427625,(G000949895,G000092025)))),(((G001005825,(G000757525,G000731315)),(G000967425,G000722615)),((G000300855,(G000247475,G000518785)),(G000016285,G000621665)))),(((G000330885,(G000745725,(G000745735,G000696095))),G000426285),((G000744505,G000517605),(G000092045,(G000816845,(G000745655,(G001542405,G000312665))))))),((G000325745,(G000496595,((G000183665,((G001414235,G000968085,G000968075,G000756225),(G001983655,G001983675))),(G001021085,((G001430705,G000590865,G001969535,G000023765,G000829355),(G000724755,(G001296945,G000820625,G000346595))))))),((G000376125,G000960975),G001578105))))),((((G000014245,G000518985),(G000733725,((G000300335,G000300515),G000615975))),((G001014615,(G000497755,G000526635)),(G000304395,((G001427385,((G001705425,G000568555),((G001426965,(G000236565,(((G000824785,G000824825),G001686985),(G001672375,(G001676765,G000185905))))),(G001424795,G000372965)))),G000585625)))),(((G000686005,G000282595),G001558695),((G002005325,(((G000279995,G000278275),(G002007565,((G001952045,(G001952075,G001952065)),(G002007505,G002007485)))),(((G000278255,G000385435),(G000384965,G000385395)),((G000341355,((G000312565,(((G000196435,G000689355),(G000022725,(G000312605,G000278215))),(((G000278115,G000278295),(G000341385,G000385415,G000518105)),((G000280015,(G000273375,G000312525)),(G000278155,((G000312545,(G000706625,((G001932215,G001932235,G001932175,G001932165),((G000708545,G000046705),G001932225)))),((G000278135,G000278195),G000294715))))))),(G000706645,(G000253015,G000518185)))),(G001281405,(G000709795,((G000709735,G000607225,G000709875),(G000709855,(((G000709755,G000311905,G001625425,G001559035,G000015445,G000709815,G000607205),(G000607245,G000709775)),(G001624625,G000709835)))))))))),((G000017405,(G000480315,(G001586735,(G001652485,G000344725)))),((G001293565,(G000374465,G000620605)),G000409565))))))))),((G900104485,(G900148505,(G900110915,G000688515))),(((G000526315,G000384475),((G001402875,(G000293785,(G001579845,((G000516555,((G000336555,(G900108575,(G000218565,G000314735))),((((G000012725,G000013885),(((G000701345,G900104755),((G000013745,G000935205),((G000013365,(G000195775,(G000333455,G001295845))),(G000014825,G000504425)))),(G001425835,(G000308295,G000314675)))),(G000938305,(G000472385,((G000472865,((G000284375,(G900011245,G000938285)),((G000011365,G001908185),(G000473125,G001641695)))),(G000379145,(G001440475,(G001440405,G001693385))))))),((G000239815,G000344805),((G001676615,(((G001420315,G000800935),((((G000735605,G001426225),G001429505),(G001298265,G001429395)),G000745475)),G000751295)),G000472425))))),G001426945)))),((G000092925,((G900100155,G000378025),G000702305)),((G000526175,G000017645),(G000010525,G000473085))))),((((G000427445,(G000021745,G000746085)),(G000385335,(G000019845,G000745425))),((G000178815,G000379125),(G000283235,(G000188155,G000372845)))),((G000745135,(((G000518665,G000262405),G001006805),((((G000372825,(G001422215,G001422375)),G001424525),(((G000019945,G001643095),G001425465),(G001262595,(G000019725,G001280145)))),((G000019365,G000022085),(G001548015,G001043915))))),(G001418005,G000429045))))))),((((G000380505,G000423225),((G000425185,G000422965),G001720135)),((G000970465,(G000429865,G001185205)),((G000230555,(G000969415,(((G000735585,(G001426345,G000971275)),G000971295),(G000969445,(G000970455,(G000743575,G001427875)))))),G000423365))),((G000166055,((G000981545,((G000384335,G000253295),G000143145)),(G000383415,G000503895))),((G001424685,G001463885),(((G000153705,G000153465),G001425575),(G001475935,(G000382705,G001423245))))))),((G001708935,G000828475),(G000496075,((G900115225,(((G001562055,(G001310815,(G900104145,G900114245))),(G001907205,G000422785)),(G000423705,(G000192745,(G000148725,(G000158095,(G000168975,(G001404515,G001404055)))))))),(G001927245,G000374525))))),(((G000469155,G000293845),G000739695),(G000017565,G000509225)))),((((G001180065,(G000155895,((G000504225,G001180165),G000472605))),(G000299095,G000012345)),((G001180145,G001179945),(G000163555,((G000750175,G000195085),(G000419485,G000371825))))),((G000374145,(G900107585,((G900113695,G900143155),(((G900115595,(((G000299575,((G900113405,G000743715),(((((G000018145,G000442275),(G001458315,(G000877395,(G001408515,(G001403795,G001403735))))),(G001879715,(G001510085,G000590925))),(G900107025,((G001870665,G001870675),G001884735))),(G000819565,G000299875)))),(((G001420005,G900129845),G000153305),(((G000442315,G000600335),(G000600975,G000466965)),G000379485))),G900102905)),((G900112335,G900099935),(((G000671395,G001548075),G001305615),G000744955))),((((((G000622145,(G000185925,((G001546115,G000763885),(G000513975,(G000763905,G000203895))))),(((G000763785,G000763805),(G000967825,G000420145)),G000444995)),((G000740785,G000021865),(G000714545,(G000715505,(G000714535,G000737065))))),((G001294535,(G000169395,(G000153745,G000383155))),(G000687435,((G000152805,G001307765),(G001078595,((G000384635,(G001510135,(G000383135,G000472185))),(((G900115865,((G001262635,(G000429365,(((G001458215,G001458335),G001458175),((((G001294455,G000473205),(G000169455,(G001258055,G000511385))),((G000011965,G900109035),((G000192475,G000743705),G000161775))),((G900102795,(G000376545,G001458415)),(G000511355,(G001458395,G000473145))))))),((G000220565,G900107355),((G001458435,(G000152625,((G001292625,G000223375),((G000812665,G000812685),(G001321835,G000647975))))),((G900142085,((G000712315,G000814025),(G000161835,((G000154785,G000014045),(((G000622345,(((G000622405,G000712275),G000622425),(G000156335,G000647675))),(G000172095,(G000622325,(G000622365,G000622385)))),(G000156115,G001890925)))))),((((G000155735,(G001187845,G900142425)),G000013565),(G900109555,(G000967725,(G000382265,(G000169435,G001411945))))),(G001049735,(G000981705,G000738435)))))))),(((G001205715,G001046955),((G001458355,(G000423645,(G900111875,G900110775))),(G000526275,G900100005))),(((G000688295,(G000768315,G000152725)),((G001441615,(G001441635,G000170875)),(G001247715,G000152845))),((G900129875,(((G000442255,(G001969385,(((G000259095,G001687105),G000153725),G000161755))),((G000521865,(G000521785,G000520615)),G001038505)),(G001482405,(G000807715,(G900107235,((G000169415,G000504185),G001458375)))))),G900110425)))),(G900156525,G000473225)))))))),((G001303875,(G000429765,(G000739715,(G000012905,G000016405)))),((G000420745,(G001202035,(G001202025,G001202015))),(((G001439135,G001438235),G001438045),G000176015)))),G000740795))))),(((G000342165,(G001295935,(G000420765,G000331225))),((((G000218875,(G000277755,(G000007105,G000576165,G000576125,G000175255,G000303025,G000498655))),(G000763945,((G000803645,G001427085),(G000013985,(G001314325,(G001278035,(G001610975,G001468395))))))),(((G000974765,(G000016765,(G000744515,G000971055))),(G000214335,G001853345)),(G000383095,G000333335))),(((G000283515,((G001713415,((((G000508185,G000445105),((G000445145,G000447205),((G000147835,G000091125),(G000632125,G001598535)))),G000367345),(G000315525,G001421665))),(((G001889025,((((G001295795,(G000013325,G000807925)),(G001296055,(G001598375,(G000192575,G000429005)))),((G000272475,(G001046635,(((G000802225,((G000813185,G000445125),(G001476695,G000767465))),G001421325),G001742225))),((((G001028625,((G000186705,G000176355),G000013005)),(G001028705,((G000715015,((G000714765,(G001719165,(G000744895,(G001296025,(G000331285,G000422985))))),G000152865)),(G000756795,G001235865)))),(G001008165,(G001427865,(((G001021555,(G001886695,G001077815)),G001010945),G000802385)))),G001441535))),(G000466945,G001305965))),(G001713435,G000331245)),(G000420305,G900128895)))),(G000512205,((((G001423845,G000803065),(G000242835,G000241465)),((((G001421785,(G001761345,G000764535)),(((G000382485,(G001421995,G000427645)),(G001425405,G000980895)),(G001426195,G001423765))),G000739895),(G001421505,G001421805))),((((G000226955,G001469845),(G000935025,G001428865)),G001421285),G000786205)))),((G000620665,G000711715),G000585415)))),(G000375545,G000710935)))))),((G000421265,(G000300235,(G000763295,G000300275))),G000616095))))))),G000299115),((G001871925,G000153765),((G001873795,G000744415),G000379225))),(((((G000384415,G001566825),((((G000379445,((G000764555,((G000219045,(G000019285,(G000262205,G000505725,G001042525,G001042545))),(G001753795,(G001608445,((((G001574585,G000681495,G001611815,G001696935,G001574705,G001574695,G001574865,G001574795,G001574885,G001574835,G001574935,G001574475,G001696955,G001574945,G001574775,G001574905,G000009245,G001574495,G001574555,G001574485,G001574785,G000833335,G001574605,G001574735,G001574565,G000017785,G001696925,G000168775,G000153845,G001574655,G000313385,G001574675,G000170295,G001574755),(G000011405,G001574635,G000478845,G000014605)),(G000524575,G000154145,G001696945,G001412545)),G000742095))))),(G000710735,G000815225))),(G001720395,((G001514395,G001932875,G001932815,G001932835,G001534725,G001932955,G000576045,G000300295,G000756415,G001746795,G001029935,G001932915,G001932935,G001932895,G001932855),(G000764075,G001932795,G000756435,G000401515,G001932775,G001932595,G001932755,G001932735,G000297215)))),(((G000378405,(G000222855,(G000701925,G900115655))),((G000188195,G000482845),((G000431835,G001940885),(G900114195,(G900116345,G000702045))))),((G000276805,G000953735),(((G000422645,G000425405),(G000422665,G000148645)),((((G000614975,(((((G000018285,G000014885),(G001675935,G001401775)),(G000518805,((G000016065,G000518705),(G000019525,(G000018025,(G001957125,(G002005305,(G000172075,G000091325)))))))),((G000014705,G000013765),((G000712635,G000146165),(G000519065,(G001620325,G000178875))))),((G000947195,G000753795),G000015245))),((G000015285,G000482725),(G000381745,(G000153405,G000420245)))),(((G001996105,((G000513715,(G000565325,G000513735)),(G001995405,((G000565345,G001996115),((G001996265,G001996245),G001995415))))),((G001310455,((G000621165,G000286895),(G000333895,G001558255))),((((G000695255,G000425165),(((((G000949955,G000950095),G000950415),G000176795),G000331515),((G001029445,(G000940995,G000730475)),G001029455))),(G001077885,G000196255)),(((G000953695,G000196495),G000011805),(((((((G000217675,G000176155),G001267945),(((G000009745,G000006745),G001558415),(G000740015,G000711805))),(((G001685465,((G000176235,(((G001315205,G000695055),((G001525595,G000354175),(G000493225,G000196095))),G000017705)),(G000763535,(G000711795,(G001399455,G000772105))))),(((G001874155,G000287055),(G000731795,G000478685)),G001012815)),(((G000091465,G001486525),G000272145),(G000755385,G001591125)))),G000467125),(G000801275,G001677275)),G000426765))))),((((((G000968175,(G000027225,(G000252955,G000968195))),G001010285),(((G000069965,G001654855),(G000286435,(G001676225,G001676155))),(((G000093065,G000817295),(G000429565,G000757905)),(G001294465,((G001874625,G000314895),G000259175))))),((((G001816025,G001586165),(G000022885,G000307305)),(((G000463345,(G000400505,((G000147055,G000400795),G900107885))),(G001049335,G000023605)),((G001572725,((((G001514455,G000422085),((((G000517425,((G000219175,(G900048035,G900044015)),G000010085)),((G000287355,((((G000013185,G001269425),G000754265),((G000973505,(G000011745,(G000043285,G000185985))),((G001242845,(G000247565,G000008885)),G000973545))),G900048045)),(G000287335,G900039485))),((G000735345,G000255535),G000951135)),(G900130115,G000520015))),G000163595),((((G000021705,(G900128755,G000143625)),((G000253175,G000009345),(G000964565,(G001122605,(((G000325245,G000324445,G000323565,G000325165,G000324305,G000325085,G000323825,G000324905,G000324265,G000323725,G000324145,G000009065,G000325285,G000324005,G000324985,G000324505,G000324685,G000324485,G000324625,G000320465,G000325265),(G000169655,G000325145,G000323785,G000323285,G000323585,G000323645,G000324725)),G000168835))))),G900002265),G000513215))),(G001654915,((G000735515,(((G000215745,(G000240185,G000757785)),(G001022195,((G001558935,((G000012005,((G001283625,G000006925,G000183345,G000026345,G000026325,G000299455),G000008865)),((G001571285,G000648515),G000735365))),((G000757825,G001187865),G000300455)))),(G000164865,((((G000262305,G000694955),G000025565),(G000016325,G000302695)),(((G000247895,(G000195995,(G000735455,G001297765))),(G001022135,G000248015)),(G000759795,(G000463155,(G000621185,(G000705335,G000982825))))))))),((((G000757425,((G000518745,(G900111105,G001602605)),(G000828815,((((((G000225445,G000225465),G000521565),(G001280225,G000007365)),(G000007725,(G000217635,G000090965))),G000828515),G000478905)))),((G000759475,(G001709315,G000025405)),(G000612605,(G000180175,G000465555)))),(G001422605,G000784965)),(G002006995,((G000404125,(G000590885,(((G000196615,G000773975),G000599885),((G001602545,(G000091565,G001571305)),G000770305)))),(G000336255,G001267535))))))))),((G001026985,G900112475),(G000439085,G000427805)))),(G900111395,(((G001038205,((G001652405,(G000347595,G000521765)),(((G000444645,((G000444605,(G000444565,G000688835)),G002015085)),((G001611775,G001938355),(G000021885,(G000444705,G000444545)))),((G000007945,G000015885),(G000238795,G000376645))))),(G000471645,((G000807275,(G001690195,((G001693745,G001690445),((G001690355,G001690585,G001690385),(G001690535,G001690525))))),((G000599985,G001693435),(G000725175,((G001690515,G001690435),(G001690425,(G001690495,G001690255)))))))),((((G001262035,G001594265),((G001055885,((G001679325,G000259485),G000261285)),(G000379905,(G001276545,((G000968335,G001007605),G000027305))))),((G000754275,(((((G000348525,G000442905),G000221945),G000969305),G000827595),(G000017245,G000019405))),(G000262245,(G000007745,G900110905)))),(((G000771775,G000771795),(G000771955,(G000771805,G000772395,G000772295,G000771785,G000772365,G000209675,G001678465))),G000772535))))),G900087055))),(((((G001314555,G001458075),G000218785),((G000299895,((G001577655,G000152885),(((G000401175,G000320945,G000008465),(G001294685,G900116625)),G001294745))),(G000753715,((G900116895,G001418345),(G000753735,G000423165))))),(((G000238255,((G000153245,((G000967625,G000336495,G000967585),((G000333235,((G001482385,(G000495575,G001750165)),((G001444405,((G001854555,G001854605),G000238375)),G000382005))),((G001596795,(G000238395,G000814675)),((G001465295,(G001924935,G000238275)),(((G001550135,G001401795,G001306895),G001469895),G001661495)))))),G001269985)),(G001050375,((G000568405,G000281085),G000300815))),((((G001652445,G001831495),G000764205),(G900111755,((G001957175,G000948975),(G000012325,(G000764185,(G000378625,G001444365)))))),((G000374485,G000299915),(G000711985,(G900107845,(((G001513785,(G900108485,(G001275035,(G000987775,(G000987765,(G001704375,G000272005)))))),(G000296695,G000425345)),G000382165))))))),(((G001466725,(((((((G000252165,G001756615),((G000428905,G000315035),G000226565)),((G000314995,(G000315075,G000347635)),G001565895)),G000314975),((G000315055,(G000014225,(G000767305,G000315015))),(G000314935,G000314955,G000212335))),((G900129565,(G001757105,(G000378185,((G001562155,G001562115,G001562125),(G000730385,(((G001886435,G001562315,G001562295,G001886395),((G000172635,G001924945),(G001626115,G001626275))),G000753865)))))),G000155775)),G000429145)),((G000414175,G001420915),G000429485)),((G000381965,G001870485),(G000023065,((G000820125,G001447335),(G000819865,(((G001593245,(G000196395,G000014805)),G000820205),G000388115)))))))))))),((G000420045,((((((G000940805,G000153185),G000423605),(G000153565,((G000422845,G900156675),G000355675))),G001444425),((((G000722635,G001583435),(G000373945,G000710775)),G000428585),((((((G000227505,(G000169115,G000158175)),(G000204315,((G000423125,((G000158155,G000153125),G000764025)),(G000156295,G001953075)))),((G000373485,(G001010805,((G001586255,G000259575),(G000422345,G000420325)))),G000169075)),((G000619885,((G000981725,G001968815),(((((G001922575,G001922565),(G000422765,(G900156635,G001305295))),((G000153345,G001566885),(G000620085,G000378045))),(G000416315,(G900111095,G000381785))),((G000585235,(G000691225,G000764495)),(G000220545,(G000428985,G000705555)))))),(((((G000686905,G000422325),G900119735),G001709345),((((G000737985,G001937155),((G000821045,G000055785),(((G000731955,G000378505),G001039575),(G000591415,(((G000334215,(((G900086985,G001314745),G000696485),(G000275725,(G000236035,G000236625)))),(((G001431725,G000967645),(G000196875,G000265245)),((G000246875,G000425725),((G000620045,G000475415),G000821105)))),(G900106955,(G000409775,G000759345))))))),(G000382245,((G001648175,G000526695),(G000620025,(G000953435,((G000953395,G000349745),G000300075)))))),(G900108915,(G000422425,(G001995095,G000422865))))),(((G001418205,(((G000214215,(G900129155,(G000508165,G000521805))),G000153025),G000192865)),((G001438585,G001438425,G001438495,G001439525,G001437675,G001439285,G001438485),(G000252525,(G000385115,((G000384935,G000383375),((G000384955,G000385055),G000385035)))))),G000227525)))),((G000376785,G000012985),((G000169375,G001043175),(G900106945,((G000284615,((G000934705,G000475255),G000421165)),(G000347775,((G000708045,G001858325),((G001626795,(G000166295,G001045555)),(G000831005,(G000830985,G000397065)))))))))),(((G000410875,G000939975),(((G001580025,G000364625),G000016565),((((G000421765,G001267175),G001597285),((G000213805,G000222125),(G001446935,G000498575))),(G000806415,(((G000425625,(((G001705225,(G000590475,G000756775)),G000219605),G900103375)),((G001518815,G000282775),(G000689415,G000349845))),((((((G001543265,((G000759445,((G000012245,G000007805),G000829415)),G000761155)),((G000467065,(G000397205,G001708485)),(G000237065,G001605965))),G000826105),(((G000026105,G000007565),(G001644955,G000759535)),G000746525)),((G000412695,G000455385),G900111835)),G000021045)))))),((((((G000756655,G000009365),G000756665),G000300995),G000300005),G000299335),G000198515))))),(((G000964245,G000013665),G000967895),((((G000420285,G000305785),(((G000377745,(G000832015,G001187555)),(G000463525,G000423345)),((G001183545,G000019225),(G000263355,G000953825)))),((G001723645,G000209515),((G000380565,G000220505),(G001875605,(G000744735,(G000383395,(((G001438605,G001439295),(G000153445,G000511875)),(G000384995,G001438085)))))))),(G001292705,((G001922955,G000966245),(G000023025,((G000426805,G000372925,G000620425,G000379165),G000381665)))))))),(((G001281385,G001628405),((G000015105,G000010405),(G000297135,G001293165))),((G000239355,G000160655),(G000015345,(G001888055,G001889065))))))),(((G000214595,((G000767155,G000156355),(((G001720165,G000260985),G000260965),G000349205))),(G900141795,(((G900112445,(G000214825,G000227665)),(G000711195,G000934765)),(((G000744875,((G000696325,G000711315),G000526715)),((G000384235,(G001873715,G000012605)),G000711305)),(G000483485,((G000702325,G000478585),G000381085)))))),(((G000421465,G001566965),(((G000934725,(G000008325,G000427385)),G001312345),((G001312005,G000372865),(G001901525,(((G000341735,G000968535),(((G000527095,G000733855),G000963695),((G000384075,((G000383855,G000427625),G000190755)),G000496735))),(G000733935,(G000785705,(G900094635,G000214665)))))))),((((((G001677435,((G001629365,G001629325),G001579945)),G000155715),((((G000153205,(G000374645,(G000485905,G000319575))),((G000014785,G000015585),G900110585)),((G000732535,G000215955),(G000733765,((G000420645,G000711955),(((G900113085,(G000426685,G000474945)),G000271305),G000711245))))),(G000419525,(G000380185,(G000371925,((G900107695,G000621325),G000260135)))))),((G001187785,((G000429065,(G000426365,(G000747155,(G000743535,G000747075)))),((G900101825,(((G000378125,G900115085),G000953855),(G000761445,((G001887595,(G000800155,G000964085)),(G001182895,((G001428405,(G000632805,(G000242255,G000620485))),(G001641285,(((G001617355,G000230695),G000264315),G000264335)))))))),(((G000768335,(G000855665,G000768345)),(G000426005,(G000768355,((G001442535,(G001442785,G001442515)),G001429315)))),((G000423325,G000420545),(G001427225,((((G000185965,(G000972865,G000513955)),(G001431645,((G000815185,G001021935),((G000007145,((G001705565,G001908775),G000007385)),(G000401255,(G000576405,G000006725)))))),((G001556105,(G000661955,((G001499755,G000072485),G001431535))),(G001431405,G000233915))),((((G001014645,G001306995),G000472505),(G001482195,G000559025)),(G000770795,(G000423885,G000422305)))))))))),G001730015)),(G001614315,(G001469965,G000024765))),(((G001697225,(((((G000828615,(((G000024085,G000981765),G000801295),(((G002021035,G002020845),(G002020965,G002021105,G002020605,G002021235,G002020745,G002021195,G002021005,G002021175,G002021075,G002021255,G002020915,G002020715,G002021265,G002021025,G002020795,G002021315,G002020685,G002020775,G002021855,G002020995,G000787395,G002020935,G002021115,G002020725)),G002020385))),((((G001708965,G001708985,G001708955,G001708975),G001709035),(G000168735,G001443675)),(G002020805,(G001007875,G000428045)))),((G001276605,((G001044195,G001276615),G001276625)),(((G000379525,(((G000585215,G000224065),(G000227745,(G000025485,(G000224005,G000327045)))),G000223985)),(G000228725,(G000495615,G001469165))),G900092645))),((G002020875,(((((((G001801985,G001801465),((G001801785,G001801405),(G001801305,G001801315))),(G001644445,(G001801575,((G001801665,G001801635),(G001801625,(G001801495,G001801485)))))),((G001801345,(G001801285,G001302865)),(G001797285,(((G001801815,(G001802455,G001802445)),((G001801755,G001801605,G001801425,G001801915),G001801375)),((G000007765,G000017105),(G000815025,G001077715)))))),((G000257395,((G001881485,G000168295),G001881495)),(G001467785,((((G001468165,(G001468125,G001467615)),((G000756815,((G001467585,G001467895),G000953635)),((G000621525,(((G001467765,G001648675),G000622185),(G001467025,(G000953655,G001467745)))),G000308315))),((G001467645,((((G900061635,G900064345,G001601235,G900061725,G900061685,G900048935,G900054435,G900061705,G900061645,G900063815,G900119765,G900053355,G900061715,G900057625,G900051025,G900065905,G900061655,G900061695,G900053745,G001601215,G001677115,G900073035,G900061665,G900061675,G900063805),(G001600985,(G002002625,G900070165,G001652645,G900057755,G001969405,G001652685,G001652665,G900059955,G001601155,G001582555,G001582735,G001582545,G900061575,G900060365,G001601175,G001989475))),(G001583575,(G001468085,G000770585))),((((G001899505,G001465875),G000162755),(((G000236145,G000236165),(G001467035,(G000701265,G001468035))),(G000176095,G000091785))),(G000953135,((G001467535,G000423305),G000373765))))),(G001467975,G001467505))),((G001467825,G000512355),G001467055))))),(G001898235,G001431315)),(((G000245015,G001305575),(G000828835,((G000170715,G001723675),G001640045))),((G001801825,(G001801945,G001802535)),(G001643635,(G001802575,G001801725,G001801885)))))),(G000583135,(G000024725,(G000143085,G000012805))))),(G001447805,G900102855))),(G000754095,(G001051235,G000531125))),(G900112605,((((G000225005,(G000633935,G900156225)),(G000378965,G000021985)),G000227725),((G000227685,G000321415),((G000377885,G000377785),(G000385215,(G000381825,(G001020955,G000745395)))))))))))),(G002000055,((G002006795,(G001632485,G000375345,G000334955,G001634425)),G000510805))),((G001399755,(G000423825,(G000175575,(((G000559045,G001756595,G000709715,G001705645,G001705725,G001931655,G001705755,G001705625,G000227215),(G001705805,G001705695)),((G001857665,G000214095),(G001559335,G000021485,G000179815,G001418795,G001308895)))))),((((G001643475,G001785035),G001705075),(G001543005,(G001629415,(G001629355,(G001629395,(G001629445,(G001629495,G001629315))))))),(((G000934545,G000828635),(((G001418245,G000425565),(((G000310145,(G001051995,(G000310185,G000443165))),G001682385),(G000349945,(G000378245,G000025965)))),(G000372885,(G000214035,G000527135)))),((((G001818995,((G001818975,(G001819095,G001819035,G001819055)),G001821435)),((G000735045,G001431705),((((G000619905,G900103145),((G000196355,G900113575),(G900109785,(G000355765,G000832065)))),(((G000014765,G000009145),((G900100485,G900107335),(G900107265,(G900113925,(G001007935,(G900114745,G900106545)))))),(((G900114305,(G900111165,(G900110145,G900111605))),((G000175095,((G900105875,G001455205),G900111055)),(G000219585,G001464045))),G900143275))),G000297055))),(G000025705,((((G001806235,G001802355),G000145255),G001802335),(G000746095,(G001872865,G001830535))))),(((((G001460935,G900078795),(((((G000093025,G000023705),((((G000168995,G001438385),G001044335),G000981505),((G001424665,(G000378225,G000515275)),(G000384375,(G001464125,G000384355))))),((G000013705,G000617925),(G000023745,G000953015))),(((G001431525,G001431485),(G001700965,(G001314305,G001431505))),((G000619845,(((G000400735,(G000368565,((((G001828765,(G001484935,G001592855,G000219275)),((G000368865,G001758345),G001307195)),((G001647675,((((G000369145,G001878775),G000369105),(G000816495,(G000367925,G900116265))),G000632455)),(G000368625,((G000964095,G000488255),(((G000488275,G000488215),G000829675),G000368905))))),G000368925))),((G000368825,G001953195),(((G000191145,G001713665),G000746645),((G000488195,(G001484985,G001584645,G001575095,G000368585,G000271425,G000475335)),((G000368025,G000369005),G001941805))))),(G001626975,G001627135))),(((G000012305,((G001435295,(G001606025,G000471625)),(G001462175,G000511655))),(G000382145,(G000016885,G000685805))),((((G001188545,G001553955),G001679275),(G000379845,G000320365)),((G000426885,(G001679005,G001679155)),(G001636015,(G002014855,((G000192925,((((G000192985,G000192905),((G001064665,G001064655),(G000192945,G000740455))),(G000193005,G000192965,G000193045,G000193025)),(G001809255,(G001679345,G001062815,G001679105,G000092265,G000766665,G001065675,G001065625,G000302495,G001997265,G001062845,G001632285,G001063475,G000193085)))),(G001656475,((G001656285,(((G001656425,(G001656095,G001656275,G001656215)),((G001656335,G001656375,G001656355),((G001656175,G001656385),G001656105))),(G001656115,G001656125,G001679075,G001656195,G001656255,G001656455))),(G001656415,G001656205)))))))))))),(((((G000427785,(G001866515,(G001424165,G000382345))),(G001412595,(G000745265,G001941825))),(((G900114705,(G000344615,G000723165)),(G001191005,G000425385)),(G000335815,G000383895))),((G000158495,G000158475),(((G000312045,(G001428545,G000818395)),((G000195205,(G000013625,(G000026125,G001464355))),G000622895)),((G001189915,((G001189965,G001267925),(G001040945,(G001189955,G001571165)))),(G000441555,G001584185))))),((G000775775,((((((((G000954135,G000953875),G000020205),G000009125),(G000272025,(((G000069785,G000196015),G000832305),G001281465))),(G000019745,(G000016345,(G001830325,G000973625)))),G000767615),((G001411495,G000959245),((G000785435,G000959725),(((G000013645,G001865575),G000020045),(G000684975,(G000373005,G000739795)))))),((G000698575,((G001190015,G001544555),G000698595)),(G000198775,G000970345)))),G000227585)))),(((G000437635,((G000205025,(G000434815,G000980495)),(((G000411515,G000432615),(G000297775,G000250875)),(G000434855,G001182045)))),((G000186425,G000828975),(G001295775,G000482785))),((G000170915,(((((G002005365,G000967305),G000612685),(G000308195,(G000209655,G900129885))),(((G000621025,(G000373745,(G000759065,(G001808335,G000372065)))),G000521505),(G000743945,(G000506865,(G000276685,G000226625))))),(G000988095,(G900089455,(G001433395,(((G000195715,G000318015),G000317935),(((G001457475,G001571365),G000382185),((G000612485,(G001078275,G900078695)),((((G000340865,G000340905),G000319245),(G000340825,G000340795)),G000067205))))))))),(((G000733775,G000377645),(G001418255,G000253115)),(G000799305,((G001425865,(G001821395,G001818945)),((((((G000768065,G001447195),((G000381125,G001017435),(G000019785,G000689195))),G001483865),G001293525),(((G000284255,G000430725),(G000333615,G000015725)),((G000969605,G001477625),(G001295905,G001295865)))),((G000244995,G001424785),((G001598255,G001425785),(G001005215,(G000410635,((G000018665,((G000739375,(G001294445,G000935165)),G000429845)),((((G900111115,G000688255),(((((G001421705,(G000422885,G000374625)),((G001044395,((G001427705,G001262075),G001955715)),(((G001424545,G000215705),G000426125),(G001432305,G000211835)))),((((G001422445,G001422405),(G001412575,G001270065)),(((G000745855,G001476815),G000184745),G000620225)),(((((G000828895,G000828915),G000807215),G000723405),(G001713375,G000496475)),(((G000013865,G000688115),G000015505),(G000013605,G000477435))))),G000381265),(((G000015565,G000193225),G001428645),(G001714725,G000204195)))),(G001424265,G000176855)),(G000484635,((G000739995,G001298675),(G000204645,((G001310795,G000022305),G000282995))))))))))))))))),((G000376945,((G900115065,(G000969645,(G001808185,((G000428145,G000430805),(((G000428465,((G000382305,G001457815),((G000600005,G000745895),(G001027865,((((G001592185,(G000186165,((G000173895,((G000196295,G000006845),G000008805)),G001063255))),((((G000428785,G000620925),((G001458475,(G000745955,(G000163775,G000190695))),G000160435)),(G000226875,G000158615)),(G000227765,G001308005))),G900086555),(G000194925,G000818035)))))),G000711875),((G000374805,(G001294205,G001313065)),(G000429785,G000620145))))))),((G000420525,(G000021025,G000620105)),((G001418035,(G000422925,(G001619695,G000174355))),(((G001037925,G000335715),G001515305),(((G000007705,G000812585),G001020585),G000711885)))))),((G900099695,G000024165),(G000236665,(G001307855,(((G000519045,G000012425),G000429605),G000429665)))))),(G000373965,(G000376425,(G000012745,G000373385))))))))))),((G000177635,G000469585),(G001781965,(G000224765,((G001469005,G001627675),(G000484715,((G001627765,G001627755),(G001627955,(G001627975,G001627845,G001627865,G001627795,G001627815,G001627835,G001627735)))))))))),((((G000687145,(G000428885,G000242615)),(((G000226295,((((G001464455,G001567505),G001464665),G001918905),G000820845)),((((G000014905,(G000702445,G000381625)),((G000014005,(G001920165,(G001917495,(G001917825,G001918935)))),((G000381585,(G000688455,(G001006305,G000022565))),((G001449115,G000620725),((G000179915,(G900105625,(G000800015,G900102185))),((G000178975,G000178955),(G000381605,(G000745965,(G000688615,G000421065))))))))),(((((G001919715,G001920375),(G001914785,(G001917435,G001914775))),G001914735),(G001920815,(G001918395,G001919445))),(G001767145,(G001767115,G001767075)))),(G001919455,G001918885))),((G001780385,(G002010715,((G000493965,G000398305),G001773915))),((G001794295,((G001794105,G001795615),((G001794375,G001795585,G001795735,G001794095),G001795825))),(((G001794125,G001795855,G001794695,G001794575,G001794385,G001794735),G001794015),(G001794215,G001794475,G000994085)))))),(((G001000285,(G001778735,((G001778555,G001000585),(G001780565,G001778955,G001778875)))),((G900112715,(G000170895,G000737335)),((G001799195,((((G001799095,G001799115),G001798395),(((G001798715,G001798535,G001798235),G001795505),(G001799065,G001798185))),((((G001464715,((G000348725,(G001769935,G001771815)),(G001464795,(G000525675,((((G000196175,G000691605),G000317895),G001592735),(G000786105,(G001592745,G001592755))))))),(((G000210915,((G000447795,(G000443995,(G000447775,G001874305))),G000447755)),(G001769855,((G001770125,G001771845,G001770035,G001770085),(G001770005,G001770015,G001771825,G001770105)))),G001798265)),(G001770165,((G001770075,G001769835),(G001769915,G001769805,G001769475)))),(G001798475,(G001798315,G001797335,G001798085))))),(((G001798605,G001798655),(G000737325,((G001263205,G001931505),(G000067165,((G001189295,G000601485),(G001312805,G001931535)))))),(G000024805,((G000331735,((G000219105,G000012685),(((G000737315,G000165485),(G000335475,G001027285)),G000255295))),((G000022145,G000017505),G001263175))))))),((G001907975,(G001627915,((G000213355,G000213335),G001627685))),G001748245))),(((((((G001805025,(G001805205,G001803925)),G001805235),((G001643555,(G001917575,((G001464735,G001273775),(G000196815,G001724505)))),G001914935)),((G000284315,((G002002505,G000262365,G001280545,G002002665,G000695975,G001186405),(G000755505,G000299235))),G001803815)),((G001803845,G001803705),((G001803885,(G002011715,G002011735)),((G000714715,G002011745),(((G002011795,G002010755),(G000423865,G000020985)),(G002011815,((G001803635,G001803605),(((G001871685,G001805185),(((G001803715,(G001803945,G001805105)),G001803955),G001805295)),(G001803645,(G001303745,(G001830135,((G001805125,G001805135),G001873265)))))))))))),(((G000266945,G000526155),((G001797435,((((G000195295,(G001799325,G001797785)),((G001577715,((G001577525,((G000421585,G000217795),G001687335)),((((G001873115,G001914235),G001799285),G000092205),(((G900130015,(G900143695,((G900104445,((G001750925,G001751145),G001750995)),G000025945))),G000341395),(G000429945,((G000403925,(G000621145,G000186885)),G000429965)))))),((G001750905,(G000931935,(G001184205,G000143965))),((((G000422285,G000179315),G001874005),(G001798945,G001303695)),((G001751075,((G000021905,G000429905),((G000018405,G000426225),((G001292585,(G900101345,(G000020365,(((G000307105,G900105645),((G001799395,G001799405),G001798685)),((G000373985,(G000745975,G000233695)),(G000420085,G000421285)))))),((G001854245,((G000429925,G001443525),(((G001751005,G001751165),(G000472805,G001871035)),G001797695))),(G000961655,G001311845)))))),(G900129305,(G000014965,G900114975))))))),((G001873675,(((((G001829835,G001830835),G001797945),(G001873745,G001829875)),((G001797845,G001798915),((G001412345,G001683985),(G000747625,(G000816445,G000753945))))),G000013405)),G000485155)),(G001302765,G001873905))),((((G001798055,G001443455),(((G001799025,((G001806225,G001798485,G001797595,G001797585,G001798155,G001797665,G001795495,G001798625),G001797515)),G001797495),(((G001595385,G001798425,G001795545),(G001798975,G001795535)),(G001797465,G001798015)))),(((G000020385,G001802645),(G000015045,(G001802095,(G001799505,G001824455)))),(G000813145,((G000020725,(G000022265,G000016745)),((G000817955,G000012925),G000007985))))),((((G001798005,G001797735),G001304105),(G001798805,G001775245)),((G000512235,G001797935),(G001798755,G001798855)))))),((G001914375,G000091165),((((G000522425,G000522445),(G001790715,(G001790785,G001790675,G001790865,G001790855))),((G001805005,(G001803535,G001804945,G001804975,G001803525,G001804905,G001804915)),(G001803615,((G001044505,((G000372225,G000375765),G000375745)),G000341545)))),G001790695)))),G000739515))),(G000487995,(G000010985,((G000183405,G000218625),((G000421105,G001603805),G000025725)))))),((((G001548275,(((G000423845,G000421605),(G000746435,G000734015)),(G000746255,G000215975))),(G000980755,(((G000404665,(G000404705,G000404685)),G000402115),(G000494225,G000403075)))),(G001547735,(((G000020785,(G000008625,((G000164905,G000010785),(G000025605,(G000512735,G000702425))))),((G000021565,G000703085),(G000173615,(G000021545,G000619805)))),(G000185805,((G000421485,G001968985),G000191045))))),((((G000980735,G000980745),G000980765),(G002011635,(G002010635,G002011615))),G001871865))))),((G001829455,(G000266885,((G000243335,G002009735),((G000304275,(G000332515,G000017685)),((G000243715,(G000306115,G000244755)),((G000092565,G001567725,G000217275),(((G000217175,G000347015),(G000244515,G000342725)),(((((G000013945,(G000244815,G000243815)),G001969935),(G000313175,G001568365)),(G000243735,G000347175)),((G000350605,G000306195),G000306255))))))))),(G001778315,G001784175))))),((((G000989975,G000989255),(G001468925,(G000989955,(G000992305,G001468855)))),(G000989525,((((G000989195,((G001772305,(G001468845,G001468865)),G000385635)),G000513475),G001771315),((G001468885,(G000991385,G000991575,G000991965)),(G000996695,(G001000065,G000996275)))))),((G000388175,G000469665),G001818705))),(G001773465,(G000702505,G001748285))))),(G002011895,G001509075)),(((G001786905,G000994515),G001872985),G000404425)))),(G001871475,((G001774245,((G001510295,G001917965),G000375685)),((G001189215,G001799425),G000494245)))))),((G000402355,G000830275),G001871535))),((((G001940755,G001940725),((G001563335,G001563325),G001940655)),(((G001717015,(G001717025,(G001717005,G001717035))),(((((G001748385,(((G001316125,(G000148385,G001316005)),G001316245),(G001315985,((G001316025,G000190315),G001316285)))),(G000018305,G001663375)),((G000960885,(G000253055,(G001516655,G000193375))),(G000015205,((G000019805,G001189275),(((G000234805,G000007225),(G000016385,G000247545)),G000015805))))),((G001315825,(G000022485,((G000189555,G000189575,G000364745),((G000024305,G000022385,G000245195,G000245275,G000245175,G000022405,G000022465,G000022425,G000245235,G000245215,G000245255,G000245095,G000245135,G000022445),((G000245155,G000245115),(G000007005,G000024745,G000968355,G000968395,G000175555,G900079115,G000968435)))))),((G000495695,((G000495735,G000495715),G000495675)),(G000317795,G000144915)))),(G000494205,G000402095,G000380705))),(((((G000402075,G000399765),((G001627015,G001627235),G000812185)),G001510225),G002011075),((G000464595,(G001775965,G001776015)),((G001593935,(G001273385,(G001399805,G001399795))),((G002011035,G002009985),(((G001918765,G001918745),(G001919285,G001915065)),((G001273495,G001775955),G001768965)))))))),(((G000993805,((G000813245,G000446015),G000015225)),((G000405885,G000398765),((G001516665,(G001516725,(((G001516745,(G001516705,G001515905)),(G001316145,G001316265)),G001516585))),((((G000264495,(G000092185,((G000186365,G001006085),((G000020905,G000513855),G000231015)))),(G000015945,G000092465)),((G001481685,G000017945),((((G000011205,((G001560715,((G001560315,(G001560755,G001560195)),(G000340315,G000338775,G000012285))),(((G001560685,(G001560125,(((((G001559955,((G001560835,(((G001559965,(G001560555,(G001560485,(G001560305,G001559985)))),(G001560115,G001560275)),(G001560065,((G001560635,((G001560765,G001560405),G001560215)),G001560085)))),(G001560595,G001560675))),(G001560795,G001560435,G001559975)),(G001560465,G001560645)),G001560725),(G001560565,((((((G001560815,((G001560515,G001481635),((G001560135,G001560375),G001560205))),G001560245),G001560285),G001481595),((G001560355,G001560035),G001560045)),(G001560525,G001560605)))))),G001560455),G001560165))),(G001719125,((G001316045,G001316085),(((G000961135,G000565255),(G000632495,G000213215)),(G000389735,(G000243315,(G000204925,(G000747605,G001266715,G001266735,G001266675,G001266655,G000016605,G001266695)))))))),G000258425),(((G001316065,G000591035),G000011125),((G000015145,(G001412615,G001462395)),G000223395))))),G000145985)))),(G001940705,G000270325))))),((((G000091665,(G000025525,G000739065)),((G000363885,G000371805),G000092305)),((G000214415,G000243455),((G000179575,G000017185),((G002009965,G000376965),((G000017165,((G000018485,G000017225),G000220645)),G000006175))))),((((G002010075,((G000025285,((G002010215,(((G002010045,G002010125),G000194625),(G002011215,(G002011235,((G002011315,(G002010155,G002010195)),G000385565))))),((G001006045,G000789255),G000025505))),(G002010295,((G000734035,G000008665),(G001508745,G001508815))))),((G002011155,G002011165),(G001766825,((G000970045,(((G000007345,((G000970145,G000970085),G000970125)),(((G000970005,G000969965),(G000979455,G000970265)),(G000970285,((G000970245,G000970165,G000979105,G000979895,G000979745,G000979995,G000979185,G000979845,G000978955,G000970185,G000970205,G000341715,G000979855,G000979015,G000979755,G000979095),((G000979125,G000979555,G000979515,G000978945,G000978935,G000979575),(G000979675,G000979815,G000979825)))))),(G001714685,((G001304615,(G000969885,G001512365,G001402855,G000969925)),(G000970305,((G000969985,G000195895),(G000970065,G000970025,G001027005,G001729375))))))),(((G000063445,(G000251105,G000011005)),(((G000327485,((G001571385,G000275865),(((G001512385,G001571405),(G001896715,(((G001017125,G001315965),(G000015825,G000691865)),G001508665))),((G001512375,G900025055),(G000304355,G900079125))))),G000235685),(G001940805,G000711215))),(((G001603205,(G001603225,G000204415)),((G000336755,((G000025685,(G000337815,G000306765)),G001469865)),(((((((G001282785,G000739555),G000224475),((G000496235,((((G000337455,(G000416085,G900100385)),((G000023965,((G000223905,(G000337775,G000337275,G000337755)),G900110215)),(((G000470655,G000023945),G000755225),(G000591055,G000026045)))),(((((G000517625,G000691505),((G001563955,G001564285),G000337515)),(G000784335,((G000455365,(((((G000025325,(G000337195,(G000337475,(G000731985,((G000217715,((G000230715,G000337895),(G000336655,G000455345))),G000230735))))),(G000337715,G000337735)),G000383975),G000337215),(((G000337575,G000025625),G001563885),(G000337675,(G000337695,G000328685))))),G000337555))),((G000336675,((G000755245,G000336715),(G000334895,(G000336915,G000336935)))),G000196895)),(G900103505,G000403645))),((G000710615,G000376445),(G001305655,(((G000230955,G001488575),G000069025),G001767315))))),(G900129775,G000495475))),(((G000416025,G000496215),(G900109065,G001563795)),(G000447865,(G000496175,(G000336995,(G000746205,((G000337035,G000336875),(G000337415,(G000739595,(G000022205,(G000337355,G000337375))))))))))),G000427685),(G001469955,G000283335)),((G000172995,G000337095),((G000739575,(G000415965,(G000415985,(G000237865,G000009185)))),G900100875))))),(G000685155,G001317315))))))),G001914405),((G000246735,(G001628435,(G001629205,((G001628475,G001629165),(G001628455,(G001628485,((G001629255,(G001629155,G001629295)),((G001629245,G001629235),G001629185)))))))),(G001595945,(G000300255,((G001800675,(G001800825,G001595885)),(G000327505,((G000195915,G000011185),(((G000965745,G000447225),((G900090055,G001856845),G000496135)),(G000008265,(G000152265,(G001316225,(G000949015,G001402945,G001402935,G001399695)))))))))))))),((G000415945,((G000416005,(G001462205,G001564175)),G000474235)),((G002010305,(G001766815,((G001316305,(G000969905,G000969945)),(((((G000306725,G001577565),(G900114835,(G900100715,G000504205))),(G001896725,G000328665)),((G900111645,G000765475),G000970325)),G000217995)))),(G001508455,(((G000243255,(G000147875,G000784355)),G001315945),G001412355))))),((((G001577155,((G001918475,G001917505,G001917995),((((G000200715,(G001541925,(G000299395,(((((G000241145,G000204585),G000220175),G000956175),G000242875),(((G000875775,((G000328945,G000299365),(G000018465,((G000722915,G000746765),G000724145)))),G000484975),G001674955))))),G001443365),G001510275),(G000955905,(G000685395,G000723185))))),((G000405685,G001593865),((G001870125,(G000698785,G000730285)),(G001919175,((G001918315,G001920575),G001920655))))),((((G001602645,(G001508615,G001509375)),G000014945),((((G001800815,G001800735),(G001800755,(G001800795,G001800745))),((((G000437835,(G001560915,G000350305)),G001563305),(G000800805,G001421175)),(G000404225,(G000308215,(G001512965,G001421185))))),((G000025665,G002011395),(G000711905,(G001508185,G001507975))))),(G001940645,G001940665))),G000019605))))))),G001825655);
[truncated: 35,998,095 more chars]
