# Supplementary material for: Phylogenomics of 10,575 genomes reveals evolutionary proximity between domains Bacteria and Archaea
Source: Nat Commun. 2019 Dec 2;10:5477. doi: 10.1038/s41467-019-13443-4 (PMC6889312; doi:10.1038/s41467-019-13443-4)
Supplement: Supplementary file 6 — Source Data [file 41467_2019_13443_MOESM6_ESM.zip › Source Data/File12.nex]

#NEXUS
BEGIN TREES;
  TREE 10 = ((((G000993805,(G000015225,(G000813245,G000446015)0.99:1.3862943611198908)0.99:1.3862943611198908)0.99:1.3862943611198908,(G000375685,(((G000960885,(G000253055,(G000193375,(G001516655,G001516665)0.98:1.2039728043259361)0.98:1.2039728043259361)0.84:0.5108256237659905)0.98:1.2039728043259361,(G000015805,((G000019805,G000015205)0.58:0.2231742191053646,(G001189275,(G000234805,(G000007225,(G000247545,G000016385)0.99:1.3862943611198908)0.72:0.2876820724517809)0.93:0.6931471805599453)0.67:0.28764936117783757)0.83:0.4700036292457356)0.99:1.2527629684953687)0.99:1.2809338454620647,((G001516585,(G000018305,(G001516725,G001663375)0.84:0.5108256237659905)0.94:0.7985076962177715)0.75:0.35667494393873245,(G001748385,((G001515905,(G001516705,G001516745)0.67:0.2876820724517809)0.87:0.6931471805599453,((G000190315,G001316025)0.76:0.39304258810960735,((G001316265,G001315985)0.85:0.5107768016007178,((G001316125,(G001316145,G000148385)0.84:0.5108256237659905)0.83:0.46984662267328864,(G001316005,(G001316245,G001316285)0.53:0.10532798316599726)0.69:0.2411596645442528)0.34:0.0)0.51:0.0984400728132524)0.88:0.5318790329638228)0.94:0.6931471805599453)0.99:1.30586357687829)0.88:0.5584145865897886)0.98:1.0927680757218172)0.22:0.0)0.91:0.6010398551045127,(((G000145985,(G000258425,(((G000015945,G000092465)0.99:1.3862943611198908,(G000264495,(G000092185,((G000186365,G001006085)0.99:1.3862943611198908,(G000231015,(G000020905,G000513855)0.93:0.6931471805599453)0.99:1.3862943611198908)0.99:1.3862943611198908)0.99:1.3862943611198908)0.67:0.2876820724517809)0.99:1.3862943611198908,((G000017945,G001481685)0.99:1.3862943611198908,((G000223395,(G000015145,(G001412615,G001462395)0.98:1.2039728043259361)0.98:1.2039728043259361)0.93:0.6931471805599453,((G000011125,(G001316065,G000591035)0.99:1.3862943611198908)0.99:1.3862943611198908,(G000317795,(G000144915,(G000495695,(G000495675,(G000495715,G000495735)0.93:0.6930980851429923)0.71:0.2876820724517809)0.99:1.3862943611198908)0.93:0.6931471805599453)0.99:1.3862943611198908)0.93:0.6931471805599453)0.39:0.0)0.84:0.47928474075910404)0.62:0.18235089994746526)0.43:0.05546593359566554)0.59:0.171955097091536,(G000389735,((((G000213215,G000632495)0.99:1.3862943611198908,((G000961135,G000565255)0.99:1.3862943611198908,(G000243315,(G000204925,(G001315825,(G000747605,(G001266695,(G001266655,(G001266675,(G001266735,(G001266715,G000016605)0.33:0.0)0.33:0.0)0.33:0.0)0.33:0.0)0.33:0.0)0.99:1.3862943611198908)0.93:0.6931471805599453)0.99:1.3862943611198908)0.99:1.3862943611198908)0.67:0.2876820724517809)0.99:1.3862943611198908,((G001316045,G001316085)0.84:0.5108256237659905,(G001719125,(((G000007005,G900079115)0.67:0.2876820724517809,(G000968395,(G000968435,(G000175555,(G000968355,G000024745)0.33:0.0)0.33:0.0)0.33:0.0)0.67:0.2876820724517809)0.99:1.3862943611198908,(((G000022485,G000022465)0.56:0.20067069546215124,(G000024305,G000022385)0.84:0.5108256237659905)0.98:0.9808292530117262,(G000245135,((G000189555,(G000189575,G000364745)0.53:0.10541204107082267)0.38:0.0,((G000022445,G000245215)0.89:0.7576642195752641,((G000022425,G000245255)0.78:0.5107423176246161,((G000245275,G000245095)0.46:0.053882629564947236,(G000245195,(G000245175,(G000245155,(G000245115,(G000022405,G000245235)0.33:0.0)0.33:0.0)0.33:0.0)0.67:0.28723997493751896)0.55:0.15404638367485426)0.31:0.0)0.73:0.3676879951485468)0.75:0.388131000296685)0.4:0.0)0.86:0.5108256237659905)0.99:1.3256697393034556)0.99:1.337504196950459)0.99:1.349926716949016)0.56:0.1342418823238904)0.93:0.6760544240078029,(G000011205,((G001560275,G001560115)0.45:0.01069528911674803,(((G001560165,G001560435)0.67:0.2876820724517809,(G001560765,G001560065)0.67:0.2876820724517809)0.72:0.38720224495333455,(G001481595,(G001560125,(G000012285,((G001560485,(G001560565,(G001560405,(G001560725,(G001560515,(G001560555,(G001560675,G001560375)0.33:0.0)0.33:0.0)0.33:0.0)0.33:0.0)0.33:0.0)0.33:0.0)0.67:0.28763237436763195,(G001560755,(G000338775,(G001560215,(G001560715,(G001560085,(G001559955,(G001560525,(G001559975,(G001560305,(G001560835,(G001560285,(G001560245,(G001560135,((G001481635,(G001560635,G001560465)0.33:0.0)0.33:0.0,((G001559985,(G001560795,G001560035)0.33:0.0)0.33:0.0,(G001560205,(G001560815,(G001560595,((G001560605,(G001560455,G000340315)0.33:0.0)0.33:0.0,(G001560645,(G001560045,(G001559965,(G001560685,(G001560315,(G001560355,G001560195)0.33:0.0)0.33:0.0)0.33:0.0)0.33:0.0)0.33:0.0)0.33:0.0)0.33:0.0)0.33:0.0)0.33:0.0)0.33:0.0)0.33:0.0)0.33:0.0)0.33:0.0)0.33:0.0)0.33:0.0)0.33:0.0)0.33:0.0)0.33:0.0)0.33:0.0)0.33:0.0)0.33:0.0)0.33:0.0)0.33:0.0)0.33:0.0)0.67:0.2873341339836733)0.67:0.2868871598503046)0.42:0.00013921067569472716)0.61:0.1934117113955003)0.61:0.19531667926304594)0.71:0.36179004460550285)0.99:1.3862943611198908)0.99:1.3862943611198908)0.65:0.2726441950872404)0.99:1.3773256838159644)0.99:1.0950587759680273,((G000405885,(G000399825,(G000402095,(G000398765,(G000494205,G000380705)0.33:0.0)0.33:0.0)0.87:0.6931141636387703)0.42:0.0)0.95:0.9808292530117262,((G001717015,(G001717025,(G001717035,G001717005)1:1.5404450409471486)1:1.5404450409471486)0.98:0.8678115809206757,(((G000270325,G000405685)0.95:0.9808292530117262,((G001593865,(((G002011035,G002009985)1:1.2681517296453273,((G001774245,(G001577155,(G001775965,G001776015)0.87:0.6931471805599453)0.87:0.6931471805599453)0.93:0.6940392854909944,((G001593925,G001593935)0.93:0.6931471805599453,(G001273385,(G001399795,G001399805)0.53:0.1053605156578264)0.7:0.2835908061865128)0.86:0.45357356298566637)0.41:0.09921338226440964)0.8:0.3458249232992007,(G001768965,((G001004835,(G001627895,G001920655)0.67:0.28619773196847137)0.23:0.0,(((G001273495,G001775955)0.42:0.0001485847307157836,(G001918765,(G001919175,G001918745)0.95:0.9808292530117262)0.87:0.6930481363366187)0.55:0.15055416166300103,((G001920725,G001918845)0.87:0.693012242423781,(G001919285,(G001918315,(G001920575,G001915065)0.42:0.0)0.67:0.2876820724517809)0.67:0.2876820724517809)0.14:0.0)0.66:0.21563786296786966)0.34:0.0)0.52:0.11377025336488177)0.39:0.0)0.66:0.22075775948720097,(G002011075,(G001830115,(((G000802205,G001870125)0.99:1.3862943611198908,((G000698785,G000730285)0.93:0.6931471805599453,(G000303155,(G001917965,G001918455)0.99:1.3862943611198908)0.98:0.9808292530117262)0.98:0.9808292530117262)0.99:1.2060371514004207,((G001920395,(G001917505,(G001918475,G001917995)0.84:0.5108256237659905)0.84:0.5107765716972096)0.76:0.36490098245343316,((G000399765,((G001773465,G000402075)0.66:0.2840590574728281,(G001916755,(G000285795,G000264605)0.67:0.2876820724517809)0.25:0.0)0.36:0.0)0.2:0.0,((G000723185,(G000955905,G000685395)0.67:0.2876820724517809)0.98:1.2039728043259361,((G000484935,(G001510295,(G000812185,(G001627095,(G001627075,(G001627015,G001627235)0.67:0.28763297703482826)0.49:0.06453852113757118)0.98:1.2039728043259361)0.44:0.1053605156578264)0.98:1.2039728043259361)0.98:1.1607632584999275,(G001443365,(G000200715,((G000220175,(G000204585,G000241145)0.98:1.2039728043259361)0.89:0.6092656965792431,(G000484975,((G001510275,((G000242875,(G000956175,G001674955)0.95:0.9808292530117262)0.58:0.1920504267602548,(G000299395,(G001541925,(G001510225,(G001438895,G001437625)0.98:1.2039728043259361)0.84:0.5108256237659905)0.67:0.2876820724517809)0.67:0.28797684032421733)0.56:0.12810551669562947)0.59:0.1923361726210193,((G000875775,(G000328945,G000299365)0.95:0.9808292530117262)0.67:0.2876820724517809,((G000018465,G000405125)0.67:0.2864077498757653,(G000722915,(G000724145,(G000746765,G000746745)0.67:0.2876820724517809)0.87:0.6931471805599453)0.85:0.5221291177014056)0.84:0.5108256237659905)0.96:0.9162907318741549)0.72:0.33007212700785377)0.68:0.29151314288228625)0.99:1.2144441041932317)0.67:0.2876820724517809)0.35:0.0)0.78:0.37447274566862754)0.51:0.1103646863729364)0.46:0.06730253425280337)0.92:0.6330048057255129)0.74:0.3538826340603556)0.9:0.6385335154513972)0.57:0.15036128511668265)0.38:0.0)0.86:0.45167755072494614,(G001940645,(((G001940725,(G001940755,G001917455)0.67:0.28719170810124967)0.54:0.10774099684542607,((G001940665,G001940655)0.72:0.28771571136623414,(G001563325,(G001563335,G001940705)0.93:0.6931471805599453)0.99:1.1747678204895962)0.42:0.02347558025482558)0.69:0.2840342381275313,((G001515215,G001515205)0.98:1.2039728043259361,(G001629235,(((G001587675,(G001587715,((G001587595,(G001587605,G001587635)0.33:0.0)0.98:1.2039728043259361,(G001587655,(G001587575,G001587695)0.33:0.0)0.98:1.2039728043259361)0.44:0.10539321516570166)0.51:0.1053605156578264)0.99:1.3862943611198908,(((G002009975,(G000966265,G000725425)0.98:1.2004432474850937)0.93:0.6936875543038838,((G000517445,(G001433455,G000151105)0.94:0.7083633618975707)0.94:0.7081218852516253,(((G001507935,G000430485)0.84:0.5108256237659905,(G001484685,G000246985)0.94:0.7985076962177715)0.84:0.5108256237659905,(G001317345,(G000022545,(G001508065,G001508175)0.67:0.2876820724517809)0.99:1.3862943611198908)0.99:1.3862943611198908)0.93:0.6943763161408321)0.57:0.1813790217240526)0.63:0.2245437372853603,((G000215995,((G000263735,(G900012635,G001577775)0.99:1.3862943611198908)0.67:0.28771476875219737,((G000007305,G000275605)0.99:1.3862943611198908,(G000011105,(G000195935,G000211475)0.84:0.5108256237659905)0.53:0.1053605156578264)0.79:0.40546510810816444)0.97:0.8753706452453313)0.8:0.4055020073425094,(((G000018365,G001647085)0.93:0.6784031024557243,(G000265525,((G900109425,G001418715)0.98:1.2039728043259361,(G001484195,G000221185)0.98:1.2039728043259361)0.53:0.1053605156578264)0.84:0.5107765090585816)0.43:0.031775296790177786,((G000258515,(G001592435,G000009965)0.98:1.2039728043259361)0.48:0.10564187226256817,(G000816105,((G000151205,G000022365)0.58:0.15415067982725836,(G000769655,G000585495)0.51:0.10549066891346832)0.45:0.13353139262452274)0.31:0.0)0.47:0.04891482822110781)0.83:0.4392718004458127)0.77:0.36479870433737005)0.99:1.3573058077884563)0.34:0.0,((((G001873845,(G001742785,(G001723845,(G001723835,G001723855)0.74:0.3364428195210505)0.67:0.2876820724517809)0.98:1.2039728043259361)0.94:0.6684975748706026,(G000007185,((G000019605,(G000830275,G000402355)0.98:1.2039728043259361)0.52:0.08739504410093525,((G000830295,G001871415)0.96:0.8316128177322418,(G001871535,G001871475)1:1.5404450409471486)0.51:0.08688506095673139)0.54:0.1412715722050824)0.39:0.0)0.6:0.15653018709238672,(((G000092305,(G000363885,G000371805)0.99:1.3862943611198908)0.99:1.3861962690113219,(G000024625,(G000023985,(G000025525,(G000091665,G000739065)0.84:0.5107765283490379)0.85:0.4699644066378192)0.99:1.3861962978690152)0.99:1.38609720506736)0.92:0.6486954179891115,((G000214415,G000243455)0.93:0.6931471805599453,((G000017185,G000179575)0.84:0.5108256237659905,((G000376965,G002009965)1:1.5404450409471486,(G000006175,(G000017165,(G000220645,(G000018485,G000017225)0.72:0.2876820724517809)0.99:1.3862943611198908)0.97:0.8472978603872037)0.99:1.0297009865763662)0.73:0.2876820724517809)0.98:0.9808292530117262)0.77:0.36179004460550285)0.85:0.4428815419773233)0.33:0.0,((G002011125,(G000166095,(G001507955,((G900095815,(G000145295,(G000828575,G000008645)0.83:0.4418327522790392)1:1.5404450409471486)1:1.5404450409471486,((G000513315,((G000024185,(G000621965,G000404165)0.99:1.3862943611198908)0.58:0.1532486804976222,((G001477655,(G001548675,G001639275)0.83:0.4418327522790392)0.93:0.6241135143926148,((G000190135,(G000190155,G000190095)0.67:0.2876820724517809)0.97:0.8473658344211489,(G000016525,(G000437055,G000824705)0.85:0.4418327522790392)0.99:1.0295378544389735)0.99:1.0986487138962273)0.99:1.1342038277709239)0.87:0.4987171499503195)0.98:0.8952112587748106,((G000012545,G001729395)1:1.5404450409471486,((G001729285,G000745485)0.97:0.8487259948745542,((G000214725,(G000191585,G000744455)0.99:1.3862943611198908)0.99:1.3862943611198908,((G000302455,G000309865)0.99:1.3862943611198908,(G000499765,(G001316325,(G000953115,(G001509005,(G000762265,G001458655)0.87:0.6931471805599453)0.42:0.0)0.49:0.1053605156578264)0.99:1.3862943611198908)0.93:0.6931471805599453)0.99:1.3862943611198908)0.97:0.8464317727563276)0.99:1.3862943611198908)0.64:0.266815796893212)0.87:0.4497887386839362)0.46:0.15415067982725836)0.99:1.3862943611198908)0.93:0.6931471805599453)0.99:1.3576090319899228,(((G001595945,G001595875)0.98:1.2039728043259361,(((G001724515,(G001875345,G001875425)0.67:0.2876820724517809)0.07:0.0,(G000246735,(G001628435,(G001629205,((G001629165,G001628475)1:1.5404450409471486,((G001629155,(G001629255,G001629295)0.67:0.2876820724517809)0.99:1.3862943611198908,((G001628455,G001628485)1:1.5404450409471486,(G001629185,G001629245)0.83:0.44179804690434943)0.33:0.0)1:1.5400968983127392)0.93:0.6929999255892325)0.99:1.3858971045681474)0.99:1.3858970650952411)0.99:1.385691507402292)0.59:0.15627481861652967,(((G002011395,(G000327505,G000025665)0.99:1.3862943611198908)0.7:0.2657031657330058,(G001856825,(((G000195915,G000011185)0.99:1.3862943611198908,((G000965745,G000447225)0.99:1.3860982250007954,(G000496135,(G900090055,G001856845)0.99:1.3862943611198908)0.93:0.6932452630473959)0.67:0.2876820724517809)0.76:0.3166696093250334,(G000008265,(G000152265,(G001316225,((G001402935,G000949015)0.55:0.15415067982725836,(G001402945,G001399695)0.67:0.2876820724517809)0.53:0.13353139262452274)0.99:1.3862943611198908)0.93:0.6931471805599453)0.99:1.3862943611198908)0.97:0.8482668280026046)0.96:0.7288919446264226)0.93:0.6035673579557858,(((G001800735,(G001800815,G001800675)0.99:1.3862943611198908)0.93:0.6931471805599453,(G001595885,(G001800755,(G001800825,(G001800745,G001800795)0.53:0.1053605156578264)0.98:0.9808292530117262)0.98:1.2039728043259361)0.52:0.10569148675343465)0.82:0.4306696003607099,((G000404225,(G000308215,(G001421185,G001512965)0.99:1.3862943611198908)0.93:0.6931471805599453)0.99:1.3862943611198908,(G001421175,(G000800805,(G001563305,((G000350305,G001560915)0.72:0.2876820724517809,(G001481295,(G000437835,G000300255)0.99:1.3862943611198908)0.46:0.15415067982725836)0.99:1.137122900136963)0.83:0.4418000538403869)0.93:0.6931471805599453)0.99:1.2527629684953687)0.99:1.2685440635100307)0.97:0.8515406852909256)0.91:0.5723769097513701)0.51:0.0889665825763503)0.86:0.4300503807247679,((G001914405,((((G000334895,(G000336915,G000336935)0.85:0.4418327522790392)1:1.673873706158771,(G000336675,(G000755245,(G000336715,G000336695)0.93:0.6929986473253611)1:1.6793056689724333)0.66:0.1908645830504658)1:1.2149674450328498,(((G000496195,(G900129775,G000495475)0.99:1.3862943611198908)0.67:0.2866327967701273,(G000224475,(G000739555,G001282785)0.93:0.6931471805599453)1:1.5404450409471486)0.67:0.23166189421207123,((G000427685,((G001469955,G000283335)0.47:0.14451578164331053,(((G000336755,G001469865)0.72:0.28595064664876274,(G000025685,(G000337815,G000306765)0.99:1.3861963074844734)0.85:0.4418327522790392)0.98:0.872977937173044,((G900100875,(G000337095,G000172995)1:1.5352602583264674)0.85:0.44354745834137105,(G000739575,(G000416005,(G000415985,(G000415965,(G000237865,G000009185)0.99:0.9808292530117262)0.97:0.7552015319037939)0.93:0.6179729066826853)0.94:0.7985076962177715)0.97:0.9355069642356382)0.88:0.4714409341923813)0.83:0.4104048103463612)0.96:0.7499758077746461)0.56:0.1217508188752887,((G001564175,((G000416025,G000496215)0.97:0.8459990114844704,(G001563795,G900109065)0.98:0.9575552009564882)0.67:0.2876820724517809)0.62:0.20905968722481907,((G000496235,G000416045)0.95:0.9808292530117262,(G001462205,(G000447865,(G000496175,((G000336875,(G000337035,G000337415)0.58:0.15509394384539416)0.87:0.47589959292065154,(G000746205,(G001564205,(G000336995,(G000337355,(G000337375,(G000022205,G000739595)0.83:0.4417677011785169)0.58:0.15410187672337122)0.88:0.47043055931960803)0.6:0.20760917268102366)0.78:0.35667494393873245)0.92:0.547716897953327)0.93:0.6337237600891443)0.99:1.3862943611198908)0.63:0.19272643971729309)0.93:0.6062973532729016)0.98:0.7947523352630607)0.57:0.13975823516994712)0.48:0.07835332970597712)0.97:0.6617610868955812)0.34:0.0,(((G001305655,G001767315)0.93:0.6931839639730826,(G000474235,(G000069025,(G001488575,G000230955)0.85:0.4419007055272306)0.99:1.1349799328389845)0.82:0.3882115881913434)0.96:0.7389531376304638,((G000403645,(G900110215,(G000337455,((G000415945,(G900100385,(G001564135,G000416085)0.33:0.0)0.56:0.13353139262452274)0.85:0.48696617083378146,((G000755225,(G000023945,G000470655)0.99:0.981025389130821)0.46:0.0814085034755489,(G000023965,(G000337775,(G000223905,(G000337755,G000337275)1:1.6739764335716716)0.83:0.4418327522790392)1:1.6676768801236133)0.74:0.2841523256648325)0.44:0.026525069976266413)0.51:0.1095876935897076)0.56:0.12065126949664166)0.9:0.47505417872920536)0.76:0.3036859445828084,(G900103505,((G000026045,G000591055)1:1.3044948808473587,((G000376445,G000710615)0.99:0.9282359742924783,(G000196895,(G001563885,((G001564285,(G000337515,(G000517625,G000691505)1:1.5404450409471486)0.1:0.0)0.4:0.0,(((G000383975,(G000337715,G000337735)0.99:0.9808311869967469)0.7:0.24694721851112567,(G000328685,(G000337675,G000337695)0.74:0.2876820724517809)0.98:0.8270870398364695)0.18:0.0,((G001563955,(G000337555,(G000337575,G000025625)0.99:0.9813900054542234)0.94:0.7976925341591827)0.22:0.0,(G000337215,((G000455345,(G000336655,(G000230715,G000337895)0.93:0.5754295193356446)0.99:0.9807976288119412)0.55:0.12354618475636997,((G000217715,G000455365)0.58:0.1341056343258456,(G000025325,(G000784335,(G000337475,(G000230735,(G000337195,G000731985)0.74:0.2876820724517809)0.86:0.4219278111710262)0.83:0.4416019431501407)0.96:0.7291417512715321)0.71:0.25075061438198826)0.67:0.22085347155156815)0.48:0.06528540308444608)0.48:0.09093421726318839)0.59:0.14567436580892903)0.82:0.36754884001758703)0.2:0.0)0.56:0.15102988229959563)0.8:0.32612021627520815)0.17:0.0)0.29:0.0)0.93:0.6257506145800561)0.43:0.018223868165997373)0.51:0.0963828119273696)0.99:1.1336086660143863)0.8:0.3976296824004613,((G002010305,(((G002010215,G000194625)0.92:0.632383847257399,((G002010045,G002010125)0.67:0.2876820724517809,(G000385565,((G002011235,G002011215)0.84:0.5108256237659905,(G002011315,(G002010195,G002010155)0.99:1.3862780179125358)0.93:0.6930981477324574)0.94:0.7985076962177715)0.98:1.2039728043259361)0.56:0.13360240530302037)0.72:0.2960503221222975,(G000025285,((G000025505,(G001006045,G000789255)0.99:1.3862943611198908)0.67:0.28800930829357,(G002010285,(G002010295,(G000008665,(G001508745,(G001508815,G000734035)0.33:0.0)0.87:0.6931471805599453)0.99:1.3862943611198908)0.99:1.3862943611198908)0.99:1.3862943611198908)0.4:0.0)0.4:0.0)0.99:1.2909841813155662)0.99:1.3378027630669596,((G002011165,G002011155)0.99:1.3862943611198908,(((G001508455,(G001940805,(G000430905,(G000015765,G001602685)0.72:0.2876820724517809)0.98:0.9808292530117262)0.98:1.2039728043259361)0.94:0.720558097948587,((G001602695,G000013445)0.26:0.0030471661385362875,((G001412355,((G000147875,G000784355)1:1.5404450409471486,(G000243255,G000711215)0.85:0.43691790465997027)0.97:0.8475017755591994)0.9:0.5396955498643219,((G001571385,G000275865)0.97:0.8473488716862178,((G000021965,(G000235685,(G000017625,G000327485)0.99:1.3862943611198908)0.46:0.15412710843549585)0.97:0.7294026509568462,(G001315945,(((G900079125,G000304355)0.99:1.3862943611198908,(G001512375,G900025055)0.99:1.3862943611198908)0.99:1.3862943611198908,(G001896715,((G001512385,G001571405)1:1.5404450409471486,((G001509255,G001508665)0.83:0.4700821021628102,(G001315965,(G001017125,(G000691865,G000015825)0.97:0.8472978603872037)0.71:0.2877308779375272)0.95:0.7800515589493711)0.93:0.6928525477453783)0.74:0.3364712319133741)0.55:0.12337902116050466)0.98:1.2039728043259361)0.53:0.10519778631995828)0.39:0.08243360288465595)0.66:0.22169997305601974)0.67:0.21118547293204212)0.51:0.08356030307770083)0.99:0.9884205183230624,(G001603205,((G002010075,(G000711905,(G001508185,G001507975)0.67:0.2876820724517809)0.99:1.3862943611198908)0.99:1.3862943611198908,((G000063445,(G000011005,G000251105)0.99:1.3862943611198908)1:1.5404450409471486,((G001766825,G001766815)0.98:1.2039728043259361,(((G000014945,(G001603225,G000204415)0.99:1.3862943611198908)0.67:0.2876490500791204,((G001508615,G001509375)0.99:1.3862943611198908,(G001602645,G000235565)0.99:1.3862943611198908)0.99:1.3862943611198908)0.99:1.3860962522183387,((G001317315,G000685155)0.99:1.3862943611198908,((G000217995,(G000196655,(((G000328665,G001896725)0.97:0.8472978603872037,((G001577565,G000306725)0.93:0.6931471805599453,(G900114835,(G000504205,G900100715)0.99:1.3862943611198908)0.83:0.4418327522790392)0.99:1.1349799328389845)0.95:0.7001687977182627,((G000013725,(G000970325,(G900111645,G000765475)0.97:0.8472978603872037)0.97:0.8472978603872037)0.97:0.8499536331432584,(G000025865,((G001726015,(G001577555,G001683555)0.84:0.5108256237659905)1:1.3862943611198908,(G001888095,(G900106905,G001889405)1:1.5404450409471486)0.33:0.0)0.77:0.33647223662121306)1:1.3149987263195306)0.99:1.18837960220709)0.92:0.6081659230554145)0.51:0.09193763946368033)0.9:0.5445805485591483,(G000970045,(((G001304615,(G001402855,(G000969925,(G000969885,G001512365)0.33:0.0)0.87:0.6931471805599453)1:1.5404450409471486)0.98:0.95265837604503,(G000970305,((G000969945,G000969905)1:1.5404450409471486,((G000969985,G000195895)1:1.6739764335716716,((G001027005,G000970065)0.6:0.16989903679539747,(G001316305,(G000970025,G001729375)0.99:1.3862452793473394)0.67:0.2876820724517809)1:1.2685113254635072)0.96:0.6342109957466809)0.92:0.5335890580627817)0.99:0.9835862956239)0.92:0.5484317766419496,(G001714685,(((G000970005,G000969965)1:1.5404450409471486,(G000970265,G000979455)0.67:0.2876820724517809)0.98:0.8827973061320974,((G000007345,(G000970145,(G000970125,G000970085)0.93:0.6931471805599453)1:1.6739764335716716)0.99:0.9808292530117262,(G000970285,((G000979895,(G000979105,(G000979855,G000979845)0.33:0.0)0.87:0.6931471805599453)0.81:0.4582066286720797,(((G000979745,G000979095)0.54:0.13991199937441004,(G000341715,(G000979995,(G000979185,(G000979015,G000970165)0.42:0.00019261425017348674)0.54:0.10542237564938894)0.42:0.0)0.55:0.1536932280778167)0.43:0.030636135546866877,(G000970205,((G000979755,G000970185)0.35:0.0,((G000979675,G000978955)0.19:0.0,(G000979515,((G000979825,G000979125)0.33:0.0,(G000978935,((G000970245,G000979815)0.33:0.0,(G000979555,(G000979575,G000978945)0.33:0.0)0.33:0.0)0.33:0.0)0.33:0.0)0.67:0.28713541524689207)0.29:0.0)0.69:0.2765347966193778)0.64:0.22008877992321943)0.34:0.0)0.75:0.34751174115915745)0.97:0.8472978603872037)0.93:0.5751405811528826)0.97:0.6933268721012177)0.85:0.4423215996790515)0.39:0.0)0.96:0.7792527161970272)1:1.4956720354097741)0.97:0.8330450621110631)1:1.2658381662260476)0.71:0.27834467830704396)0.71:0.27533191539565)0.67:0.287001136932956)0.45:0.10755022138248005)0.38:0.004767825250827727)0.99:1.1755524151990384)0.4:0.007022488516371232)0.6:0.2050269692069729)0.93:0.49844697002433436)0.73:0.2450550989686096)0.48:0.07437078686351181)0.41:0.020742379345368513)0.51:0.08325070649728353)0.56:0.14172255580849763)0.39:0.052953460836711486)0.39:0.0)0.52:0.10582398803412024)0.28:0.0)0.38:0.0)0.06:0.0)0.19:0.0)0.95:0.30950959482447093,((G001302425,G000402295)0.99:0.7326022867564721,((G001787865,(((G000024405,((G000023905,(G000373045,G000373345)0.82:0.3829922522561057)1:1.9924301646902058,(G001274535,(G000516535,G000176335)1:1.299282984130261)0.67:0.2876820724517809)1:1.7047480922384253)0.91:0.47913611280900814,((G001517865,(G001517915,G000973085)0.99:0.8938178760220965)1:1.586965056582042,(G001559795,(G000024565,(G001612575,(G001902585,G001902575)1:1.9924301646902058)1:1.9924301646902058)1:1.9924301646902058)1:1.9924301646902058)0.96:0.6061358035703156)1:1.4279234237111165,((G000426625,G000165505)0.67:0.2876820724517809,((G000479045,G000622245)0.98:0.7600414153899755,((G000158195,G000158315)1:1.8971199848858815,((G000381725,(G000158215,(G000007325,(G000158275,G001854465)0.45:0.1053605156578264)1:1.8971199848858815)1:1.8971199848858815)1:1.8971199848858815,(G000242215,(G000158295,((G000262225,G000622045)0.64:0.216162151089388,(G000691685,((G900104395,G000691645)0.98:1.2039656103142313,(G000691725,(G000691665,G000691745)0.95:0.9804540873961531)0.4:4.265963224712302e-06)0.46:0.046550110282562104)0.99:0.8754765859081964)0.55:0.14953216971351044)0.42:0.021053409197832267)1:1.7917594692280556)1:1.2041837302917044)0.93:0.5108256237659905)1:1.264597426142371)1:1.8492454610609637)1:1.0512286749324082)0.28:0.0,(((G001791795,G001872985)0.87:0.43839885504279874,(G000212395,((G001784485,((((G001772435,G001771415)0.33:0.0,(G001771695,G001771585)0.33:0.0)1:1.9924301646902058,((G001771455,(G001771655,G001771535)0.72:0.2876820724517809)1:1.2039728043259361,(G001771705,(G001771395,(G001771505,G001772385)0.95:0.9808047381005305)0.93:0.5753641449035618)1:1.2039728043259361)1:1.5328978353117653)0.97:0.620524541022415,(((G001771365,(G001772355,G001772375)0.84:0.5108256237659905)1:1.299282984130261,(G001772455,(G001771665,(G001771545,G001772415)0.33:0.0)0.98:1.2039728043259361)1:1.9924301646902058)1:1.1451323043030028,((G001771615,(G001772335,G001771345)1:1.9924301646902058)0.96:0.6061358035703156,((G001771465,G001771625)0.33:0.0,(G001771425,(G001771575,G001771495)0.33:0.0)0.33:0.0)1:1.9924301646902058)1:0.9425736326041604)1:1.2863795792943529)1:1.898449724185654)1:1.2812808035105963,((((G001899315,G001464165)1:1.8971199848858815,(G001899385,(G001784555,(G001786505,G001784585)1:1.8971199848858815)1:1.8971199848858815)0.67:0.2881143434531282)1:1.0861897686695527,(G001858525,(((G001784615,G001786555)1:1.7917594692280545,(G001784535,G001784565)0.92:0.5753641449035618)0.9:0.44868668777997744,(G001917285,((G000980375,(G000980455,G000431555)0.45:0.1053605156578264)1:1.8971199848858815,((G001917235,G000433235)1:1.8971199848858815,(G001899395,(G001899335,(G000431315,((G000437435,(G001765415,G000431115)1:1.8971199848858815)0.93:0.5108256237659905,(G000433095,(G001899365,(G001917115,(G001899425,G000437655)1:1.7917594692280545)0.93:0.5108256237659905)1:1.2039728043259361)1:1.8971199848858815)1:1.204183552482669)0.78:0.28762261529559924)0.54:0.10624110076477296)0.75:0.28535033739235416)1:1.7335999839101373)0.45:0.035186806615620105)0.81:0.42086463726183104)1:1.2005335447813144)1:0.9884382356889775)0.85:0.40778902875049117,((G000484535,G000011385)1:1.8971199848858815,((G000332275,(G000013205,G000013225)1:1.8971199848858815)1:1.2039728043259361,((G000317065,(G000332175,(G000317085,(G001873375,(G001402795,G000332215)1:1.2039728043259361)1:1.842578529872022)0.53:0.10534352460361593)0.86:0.3730302268777002)1:0.9583187761863998,((G000332315,((G000010065,(G000012525,G000817325)0.99:1.3862943611198908)1:1.8971199848858815,((G000586015,((G001007665,G900047545)0.92:0.5753301561538349,(G001007625,(G002017915,(G001007635,(G002018015,G002018045)0.74:0.2876820724517809)0.53:0.13353139262452274)0.93:0.6932936041636917)0.54:0.1053605156578264)0.72:0.23889190828234882)1:1.8971199848858815,((G002006815,G000063525)1:1.2039728043259361,((G000153045,(G000316515,((G000155635,G001039265)0.93:0.5093381995393532,(G000179235,G000179255)1:1.8971199848858815)0.75:0.28774073695518226)0.75:0.2877015981720366)1:1.0176696877642768,((((G000737575,(G000737535,G000515235)1:1.893596097135945)0.99:0.7984913243806057,((G000153805,G000012505)1:1.8971199848858815,(G000195975,G000737595)0.54:0.10526220066981942)0.5:0.13353139262452263)1:1.6202284429747311,((G000153825,G000153065)0.49:0.06453852113757118,((G000230675,(G001040845,G000014585)1:1.8971199848858815)1:1.8971199848858815,((G000063505,G000153285)1:1.8971199848858815,(G001632165,(G001631935,G001632105)1:1.2039728043259361)1:1.4916548767777167)1:1.0496534698615687)0.76:0.34955747616986843)1:1.0321010587748165)0.97:0.6782823868958467,(((G001631965,(G001631985,G000015705)0.54:0.10535979443373908)0.91:0.4699801920203893,((G001632005,G001632125)1:1.8971199848858815,(G001632025,(G001632075,(G001632145,G000011485)0.54:0.10526046083675815)0.77:0.28761077271560287)0.62:0.1625515887933236)0.48:0.06455414625964274)1:1.369765059168681,((G000760175,(G000760215,(G000760275,(G000760375,(G000760255,(G000760355,(G000760155,G000007925)0.33:0.0)0.67:0.2875767594086632)0.42:0.0)0.4:0.0)1:1.8971199848858815)1:1.8971199848858815)0.95:0.5849335959197125,((G000757865,(G000012465,(G000015685,G000760235)0.47:0.1823016322540396)0.49:0.08701137698962969)1:1.7917594692280545,(((G000291825,G000218745)1:1.5404450409471486,(G000291945,G000291785)0.67:0.2876820724517809)0.99:0.9808292530117262,((G000015665,G000011465)1:1.8971199848858815,((G000759865,(G000759935,G000759855)0.67:0.2876820724517809)1:1.8971199848858815,(G000012645,(G000158595,(G000635575,(G000759955,((G000635715,(G000015965,(G001180325,G000015645)0.43:0.06453757153882383)0.45:0.10518902343732478)0.45:0.04010518114096058,((G000635535,G000634675)0.69:0.29359096497621834,((G001627475,(G000635515,(G000635595,G000634435)0.67:0.2876820724517809)0.98:1.2039728043259361)0.93:0.6925157178731036,(G000634615,(G000634355,(G000635455,(G000635875,(G000634855,(G000634635,G000634595)0.67:0.2876330251947391)0.84:0.5107765957464677)0.84:0.5088751647899343)0.67:0.28764696687174535)0.87:0.6930418564248223)0.43:0.06453852113757118)0.64:0.1804499002222155)0.5:0.10295737757308776)0.96:0.6037993701694785)0.48:0.06452581891708678)0.69:0.29111511498526405)0.45:0.04490883353458625)0.55:0.22522905780523111)1:1.725269727959222)1:1.7505165106940048)1:1.7655867301030173)0.44:0.09762601546866159)1:1.7561165774226581)0.83:0.36156924137888646)1:1.25632568532704)0.8:0.34680266644671104)0.99:0.8080445163705612)1:1.4984113998192834)0.51:0.20603382912623028)0.3:0.07991391973881064,((G001870225,(G001698445,G001913845)1:1.897020960278185)0.01:0.0,(((G000316685,(G000011345,G000505665)1:1.8971199848858815)1:1.8971199848858815,(G000022045,(G000238775,G000018105)1:1.8971199848858815)0.75:0.2824500324758924)0.88:0.44548458409809155,(((G000733415,((G000332095,(G000309385,G000763385)1:1.8971199848858815)1:1.2039214393003708,((G000316115,G000482245)1:1.299282984130261,(G001314865,G000155595)1:1.8971199848858815)1:1.9894305169445585)0.99:0.7903621425364492)0.97:0.6147663461650612,(G000317045,(G000775285,(G001939115,(G000309945,((G001895925,G001650195)1:1.8971199848858815,(G000353285,(G001548435,G001485215)1:1.8971199848858815)1:1.2039728043259361)1:1.0499482446913884)0.94:0.512919576468969)0.61:0.22305105213432674)0.65:0.18249167533625746)0.8:0.2971063172449522)0.37:0.04383720961594116,((G001746915,G001890975)0.96:0.6208675066073084,(((G001870905,((G000332335,(G001276715,G000317105)0.76:0.29131936453116203)0.61:0.22253585477895632,(G001314905,(G001657325,G000332355)1:1.299282984130261)1:1.5893553839293921)0.53:0.09394060919398067)0.76:0.279310689083769,((G000014265,G000987385)1:1.5404450409471486,(((G000317475,G000214075)1:1.8971199848858815,(G001698425,(G000332155,G000180455)1:1.9924301646902058)1:1.8971199848858815)1:1.203870727053352,((G900010725,(G900009135,(G000710505,G001873365)0.54:0.10534296641024982)0.99:0.7985076962177715)1:1.6094379124340998,(G000478195,((G001611905,(G000175415,G000210375)0.67:0.2876820724517809)1:1.8971199848858815,((G000176895,G000973065)1:1.7917594692280545,(G000173555,(G000974245,G000307915)0.99:1.3860579955265617)0.99:0.7985076962177715)1:1.2039728043259361)1:1.8971199848858815)0.6:0.1479201300766223)1:1.2091163458432783)0.37:0.0)0.98:0.6817586330236863)0.57:0.11534253779351614,((G000317145,((G001904725,G000317495)0.76:0.29437700106003695,((G000317125,((G000952155,G000332075)1:1.8971199848858815,(G000317555,G001904655)1:1.8971199848858815)0.45:0.10628534745574915)0.97:0.6145064711790321,((G000613065,(G000350105,G000350125)0.97:0.6931471805599453)1:1.2039728043259361,((G000316665,((G000734895,(G000317435,G000331305)1:1.2045122712476286)0.71:0.23620191889933803,(((G000346485,G000760695)1:1.299282984130261,(G000828085,(G000315565,(G000817735,G000828075)0.97:0.8472487649702505)0.97:0.6443570163905135)0.99:0.8938178760220965)1:1.587035570629477,((G000332255,(G000317265,G000317285)1:1.8971199848858815)1:1.8971199848858815,(G000517105,((G000317205,(G000317225,(G001904645,G001548455)0.99:0.8938178760220965)1:1.299282984130261)1:1.88706964903238,((G001275395,G000447295)1:1.2039728043259361,(G000317245,(G000315585,G000934435)0.99:0.9017433644843812)0.78:0.2876820724517809)0.99:0.8556661100577202)1:1.5606477482646683)0.98:0.7622592469903678)1:0.9104859289996652)0.48:0.06098560274672936)0.3:0.0)0.48:0.09346785738394234,(((G000316625,G001298445)1:1.8967271347531516,(G000316645,(G001548375,(G000009705,(G000204075,G001672205)1:1.8971199848858815)1:1.2039728043259361)1:1.6094379124340998)1:1.1821905014882745)0.96:0.5761088385276721,(((G000340565,(G000020025,G001904715)1:1.2039728043259361)0.53:0.1466735572897915,(G000300115,(G000332295,G000316575)0.86:0.38307817918694576)0.83:0.33449099319691)0.42:0.017155209454098524,(G000317535,((G000426925,(G000521175,G000312705)0.91:0.5108256237659905)1:1.5571207144069046,(((G001858025,G000332135)0.97:0.6444446278830445,(G001586785,G000196515)0.92:0.5105938957919423)0.65:0.24562962140987235,((G000175855,(G001858125,G001586755)0.96:0.6061358035703156)1:1.299282984130261,(G001432185,(G001858115,(G001676585,G000175835)1:1.5404450409471486)1:1.299282984130261)1:1.299282984130261)1:1.7047603017288622)0.69:0.20080005843724877)1:1.0462795722663452)0.78:0.3073862925035007)0.86:0.3779614164511401)1:1.1064629177859464)0.6:0.19850774991186998)1:1.3067223524430418)0.99:0.8944122716079542)0.84:0.38838237699870815)0.19:0.0,(((G000155555,G000317515)0.99:0.7965286732089102,(G001854205,(G001767235,G001942495)1:1.9924301646902058)1:1.9924301646902058)0.99:0.827949897732356,((G000473895,(G000317615,G000317635)1:1.8971199848858815)0.94:0.5248891412224935,((G000380225,(G001890765,G000314005)0.93:0.5108256237659905)1:1.8971199848858815,(((G000252465,(G000252485,G000252425)0.42:0.04652001563489282)1:1.9924301646902058,(G000317575,(G000332055,(G000332195,G000756305)1:1.8971199848858815)1:1.2039728043259361)1:1.8971199848858815)0.47:0.049153463722649324,(((G000332035,((G001747005,G000317655)1:1.8971199848858815,(G000317675,(G001548115,G000332235)1:1.8971199848858815)0.99:0.7985076962177715)1:1.8971199848858815)0.91:0.5104275653985818,((G001904615,G000316605)1:1.8971199848858815,(G000485815,(G001693255,(G001693275,(G000715475,(G001521855,(G001693295,G000019485)0.67:0.2876424614319899)0.54:0.10539305625757117)0.84:0.35664612139492957)1:0.9808307182914204)0.99:0.7985076962177715)1:1.8971199848858815)1:1.8971199848858815)0.74:0.2832586956951868,(((G000478825,((G001318385,(G000270265,G000284455)0.33:0.0)0.33:0.0,(G000284215,(G000284135,(G000009725,G000340785)0.33:0.0)0.33:0.0)0.33:0.0)1:1.8971199848858815)1:1.8971199848858815,((G000021805,G000829235)1:1.2039728043259361,((G000737945,G000025125)1:1.8971199848858815,((G000169335,(G000017845,G000231425)1:1.8971199848858815)1:1.2039728043259361,((G001039555,(G001039615,G000167195)0.78:0.28772168504066703)0.87:0.39304258810960735,(G001050835,(G001039635,G000235665)0.6:0.18225994439752108)0.91:0.4700036292457356)1:1.8971199848858815)1:1.8971199848858815)1:1.4916548767777167)1:1.8971199848858815)0.53:0.09836827675369411,((G001904635,G000317025)1:1.8971199848858815,((G000021825,G000147335)0.99:0.8983869259981495,((G001704955,G000981785)1:1.845826690498331,(G000787675,((G000312185,((G000297435,G000312285)0.88:0.41556927493612106,(G001264245,(G000312165,(G001578075,(G000312265,G000010625)0.93:0.5112072444778816)0.41:0.02531700842970623)0.84:0.3565336611432883)0.52:0.19228776586016466)0.74:0.28755911165804693)0.43:0.0231046101135941,(G000312725,(G000332585,((G000312245,G001885655)1:1.8632184332102002,(G001706385,(G000307995,(G000599945,(G000312205,(G001725075,G000330925)1:1.098076317415752)0.39:0.0)0.45:0.05119623477280155)0.74:0.28775769398493733)0.49:0.10535892278213296)0.99:0.9153827082990249)0.98:0.7186836500773723)0.47:0.053507761239202895)0.63:0.17884051058089961)0.41:0.008368249670516466)1:1.8971199848858815)0.78:0.28668769957684315)0.48:0.06462361872080698)0.95:0.5432586144477503)0.6:0.14337115470653422)0.98:0.6818316069179855)0.67:0.19952438539199738)1:0.9979281611137475)0.9:0.44394470755882204)0.54:0.10026388722188716)0.32:0.0)0.97:0.5960915915860819)0.63:0.16729749010473804)0.67:0.1964265946826231)0.82:0.32083824605091255)0.63:0.1935575627674895)0.86:0.37604865318591313)0.97:0.6627447150072505)1:1.0794573352079073)0.98:0.716670750124529)0.66:0.204727200259967)0.51:0.08605801840881812)0.52:0.09770975981795202,((((G001873945,G001784175)0.56:0.10980261310508921,((G001829455,(G000266885,((G000243335,G002009735)1:1.9924301646902058,((G000017685,(G000332515,G000304275)0.99:0.8938178760220965)1:1.9924301646902058,((G000243715,(G000306115,G000244755)0.99:0.8938178760220965)1:1.9924301646902058,(G000243735,((G000347175,((G001568365,G000313175)1:1.9924301646902058,(G000013945,(G000243815,(G001969935,G000244815)1:1.2993356337209228)0.97:0.6061358035703156)1:1.2994782584913571)0.99:0.8938178760220965)0.53:0.09530433614107445,((G000306255,(G000350605,G000306195)0.96:0.6061358035703156)1:1.2993108890303633,((G000342725,(G000347015,G000244515)0.97:0.8472978603872037)1:1.9924301646902058,(G001567725,(G000217175,(G000217275,G000092565)0.42:0.04652511664119401)0.98:0.6931471805599453)1:1.9924301646902058)0.94:0.526078070503865)1:1.4534336639575187)0.73:0.2345722471378324)1:1.9924301646902058)1:1.9924301646902058)1:1.299282984130261)0.96:0.5753641449035618)0.92:0.4925802734841087)0.93:0.5176862542439794,(((G900112165,(G001829395,G001829415)1:1.0986122886681098)1:1.5852107317224386,(G001829155,(G001829375,(G000325665,(G000092845,(G001676785,G000518245)0.46:0.04650534567237435)0.99:0.8938178760220965)1:1.224208801076352)0.75:0.34516352339730255)0.73:0.26700153939219773)0.56:0.1546489876982711,((((G000500045,(G000500065,(G000523535,(G000019705,(G000019685,G000568715)0.45:0.10534296641024982)0.61:0.192371892647456)1:1.8971199848858815)1:1.8971199848858815)1:1.8971199848858815,(G000445425,(G001936255,((G000568755,(G000012085,G000568735)1:1.8971199848858815)0.99:0.7985076962177715,((G000568795,G000568675)1:1.8971199848858815,(G000568775,(G000956315,(G001598195,(G000012065,G001660005)0.33:0.0)0.95:0.9808292530117262)1:1.8971199848858815)1:1.2039728043259361)1:1.8971199848858815)0.66:0.22309442454783096)0.93:0.5112280464115622)0.68:0.2876820724517809)1:1.8382794848629467,((G000739475,(G000222305,(G000008685,G000502095)1:1.2039728043259361)0.97:0.6455780148486002)0.43:0.036367644170874715,((G000304735,G000181895)0.99:0.7986518351679692,((G000300045,G000691545)1:1.8971199848858815,((G000714705,(G000501755,(G001922545,G000501735)0.93:0.5108010998367654)1:1.8963540124183806)0.92:0.4917774287952961,((G000501895,G000501915)0.78:0.30592843654846585,((G000501215,(G000500975,(G000501235,G000501615)0.82:0.3829693272181029)0.36:0.0)0.97:0.6426075612026244,((G000501875,(G000501155,G000501695)0.68:0.20044763312244418)0.97:0.6061011760692575,(G000501275,(G000501675,(G000501015,G000501595)0.54:0.10544360228216096)0.42:0.04647509004016223)0.79:0.29784402329939397)0.65:0.1765986692861655)0.5:0.0855723968850934)0.58:0.13046951672687246)1:1.5716975844512544)1:1.6858692436381275)0.59:0.13880844972536643)1:1.6958591448211797)1:1.810475376125366,((G000426705,((G001604265,G001940825)0.65:0.192371892647456,((G001829255,G001829425)0.99:0.9808292530117262,(G000208385,(G001604275,(G000236685,(G001604325,(G000190435,G001603115)1:1.6738774089639756)0.99:0.7985076962177715)1:1.8971199848858815)0.75:0.2876421562016861)0.66:0.19234939549433586)0.74:0.3044891907681621)1:1.7794276285308748)0.38:0.0,((G000184345,G000147075)1:1.9923270453294548,(((G000143985,G001749745)0.99:0.8937487754897704,((G000373545,G900156105)1:1.9924301646902058,(G000242595,(G000758165,G000507245)1:1.9924301646902058)0.42:0.04653708127547733)0.99:0.7404203422333803)0.93:0.5043306342369994,((G001830645,(G001603165,G001896565)1:1.8971199848858815)0.98:0.7477510812726796,(G001917705,(((G001830155,G000219725)0.97:0.6061101260035203,(G000214355,(G000297095,G000214375)1:1.9924301646902058)1:1.9924301646902058)1:1.5868964011977167,(((G001604385,G001604425)1:1.299282984130261,((G000447675,(G000008185,G000755145)1:1.9924301646902058)1:1.9924301646902058,((G000413035,G000412995)1:1.9924301646902058,(G000513775,G000008605)0.97:0.6061358035703156)0.88:0.3829922522561057)1:1.9924301646902058)1:1.076139432816051,((G001028605,(G001028545,(G001028585,G001028525)0.6:0.1823215567939546)0.85:0.5753641449035618)0.95:0.9808292530117262,(((G001604355,G000212415)1:1.9924301646902058,(G000413055,G000468055)1:1.299282984130261)0.76:0.26942034822782535,(G001603145,(G000195275,(G000255555,((G000413015,(G000464455,G000468115)1:1.9924301646902058)1:1.9924301646902058,(G000619925,(G000421345,(G900111035,G900113965)0.68:0.20067069546215124)1:1.9924301646902058)1:1.9924301646902058)0.86:0.3830118814604367)0.61:0.15415067982725822)1:1.2386583623138256)0.77:0.28772026509135135)0.11:0.0)1:1.5105920777974677)1:1.6977232615212654)0.99:1.0944741072944197)0.02:0.0)1:1.2467027694105053)0.31:0.0)0.83:0.34789262024025097)0.97:0.5937715161850103)1:1.1210638835116873)0.82:0.3136410797572512)0.99:0.7835279883458078)0.47:0.060777240883291526,(((G000980765,((G000406005,G000372285)0.9:0.5060879842614274,((G001802095,G001778315)0.66:0.2837741213210562,((G001730085,((G001828445,(G001302825,((G001828545,G001828415)0.99:1.3862943611198908,((G001824605,G001723765)1:1.1339252768020924,(G000315095,(G001830285,(G000296795,(G000949635,((G001828535,(G001828645,G001828635)0.4:0.0)1:1.6737801819764972,((G001825655,G001825635)0.58:0.15415067982725836,(G001830315,G001824485)0.9:0.5108256237659905)1:1.0987113328914362)0.54:0.10532845061766544)0.68:0.19886859499777398)0.82:0.34316122477200933)1:1.0492673736600295)1:1.719142215477111)0.99:0.9361348966074893)1:1.6347557204183893)0.98:0.8630462173553428)0.72:0.286342173805691,((G000284115,(G001303695,((G002007645,(G001997385,G001999965)1:1.2039728043259361)0.52:0.21538175069982635,((G001824635,(G001825665,G001825715)0.95:0.9808292530117262)0.57:0.1375581010528952,((G001824685,G001603075)0.99:0.9808292530117262,(G001824645,(G001304275,(G001303465,(G001828345,G001824675)0.97:0.8472978603872037)0.93:0.6241543090729941)0.71:0.314341528759427)0.58:0.13978369047031922)1:0.9192042376456881)0.97:0.6370136295153463)0.98:0.7227476503362358)0.94:0.5334411323051741)0.99:0.8508373908217005,(((G000255705,G000171775)1:1.8971199848858815,(G000186345,(G000242455,(G001956985,G001610895)1:1.8971199848858815)1:1.2039728043259361)1:1.8971199848858815)0.56:0.11453578846973185,(((G000255655,(G001707835,G000092105)1:1.8971199848858815)1:1.8971199848858815,((G001983935,G000181475)0.75:0.2876527903036404,(G000165715,G900113665)0.75:0.28774091501851046)0.82:0.33896493860384114)1:1.4536933020417948,((G001828265,G001464525)0.98:0.7576857016975165,((G000153105,G000025185)0.74:0.24494066162874945,(G001642875,(G001610875,(G001642915,((G001642955,G000346295)0.93:0.5108256237659905,((G000346505,G000346425)1:1.8971199848858815,(G001027925,((G000346315,G000338295)1:1.8971199848858815,(G000304635,(G000330745,(G000195185,G000196115)0.93:0.5108144500762671)0.48:0.06023017939877623)0.99:0.8416169338326438)0.92:0.5108256237659905)1:1.8971199848858815)1:1.3810055050228727)1:1.8971199848858815)1:1.8971199848858815)1:1.0866652746670522)0.4:0.0063753559040611975)0.78:0.29024742394049347)1:1.5277617863350221)0.98:0.7311230590138161)0.99:0.7566513325372717)0.95:0.534607329164853)0.86:0.42056875703311325)0.29:0.0,((((G000405945,G001804005)0.95:0.9781357212426354,(G001804155,((G001804055,G001804205)1:1.8971199848858815,(G001804315,(G001804105,G001804225)0.83:0.4418327522790392)1:1.2039728043259361)0.95:0.5978370007556204)0.98:0.7988400915446341)0.99:0.8451438200456165,((G001804125,(G001874025,G001872105)0.85:0.43889531748306326)0.99:0.8021753219739238,(((G001872775,(G001871815,G001803975)1:1.5404450409471486)0.77:0.29477488583148875,(G001805805,(G001873045,(G001804045,(G001804165,(G001804305,(G001804255,(G001804065,G001805365)0.58:0.15413666588338396)0.86:0.40546510810816444)1:1.8971199848858815)1:1.0986122886681098)1:1.3609145002604133)0.47:0.10540229933946346)0.49:0.07886752228716837)0.88:0.4060066386684321,(G000404445,((G001805375,(G001804395,(G001805855,G001805565)0.93:0.6931471805599453)1:1.7917594692280545)1:0.9258848825831663,((G001805895,G001805765)0.85:0.4418327522790392,((G001804445,G001806075)0.99:1.3862943611198908,(G001806055,(G001805575,(G001805605,(G001805845,G001805775)0.58:0.15415067982725836)0.99:0.9808292530117262)1:1.0498221244986774)0.81:0.34484048629172964)0.99:1.07039484807218)0.99:0.9807864259636644)0.99:0.9986954835517857)0.03:0.0)0.72:0.26225712705592447)0.96:0.5965494916117593)0.99:0.7399565468418416,((G001871865,(G000405145,(G000402275,(G000380785,G000493945)0.95:0.9808292530117262)0.84:0.5108256237659905)0.99:0.9891566008390756)0.58:0.14001291133787966,((((G000170755,(G001603055,(G001803205,(G001803225,G001804785)1:1.8971199848858815)1:1.8971199848858815)0.33:0.0)1:1.1304812001322555,(G001017655,(G001804885,(G001803255,(G001803285,G001803315)0.95:0.9808292530117262)1:1.7917594692280545)1:1.8971199848858815)1:1.3069996220871116)0.59:0.14895900166420295,(((G001817255,((G000754505,G000438965)0.97:1.0219328046228608,(G001798945,G000382665)0.67:0.2872713526595814)0.51:0.09172247775483697)0.46:0.04645638988888449,((G000155695,(G001746835,(G000019965,(G001580015,(G000972765,(G000242935,G000171235)1:1.8971199848858815)0.86:0.4054924189464722)0.68:0.2513080558423515)0.64:0.19267110953533126)1:1.1972570389197386)0.99:0.758511373162232,(G001604585,((G000438015,(G001831055,G001872735)1:1.5404450409471486)0.49:0.07795172925059002,((G000025905,G001439535)1:1.6739764335716716,(G000383755,G000382685)0.87:0.6931471805599453)0.48:0.06439928102785684)0.55:0.11457351450788684)0.82:0.33650213681939384)1:0.950584550820061)0.01:0.0,((G001604625,(G001604605,(G000172555,(G000383715,G000385295)0.87:0.6931471805599453)0.72:0.2876820724517809)0.95:0.9808292530117262)0.48:0.08882865225016727,((G001438005,((G000379365,G000526255)1:1.8971199848858815,(G000019665,(G000817245,G000953475)1:1.2039728043259361)1:1.4916548767777167)1:1.6094874431307589)1:1.7146826251222784,(((G001318295,G001613545)0.97:0.6931726702812167,(G000173075,(G001917935,(G001914855,(G001914875,G001919485)0.98:1.2039728043259361)0.67:0.2876820724517809)0.94:0.7985076962177715)0.51:0.14660347419187525)0.99:0.81379931681611,(G000172155,(((G000739615,G000428305)0.99:1.2527384493765843,((G000378105,G900141815)1:1.7917594692280545,(G000264625,G000383735)0.84:0.510878902398683)0.39:0.0)1:1.6147769729721841,((G900097105,G001683795)1:1.299282984130261,((G001578645,(G001647615,G001580195)0.67:0.2876820724517809)1:1.9924301646902058,(G000437075,((G000020225,G000723745)1:1.1814999484738773,((G000436395,G001940945)0.93:0.5389965007326871,(G000980515,G001917295)1:1.0986122886681098)0.87:0.382998421526321)0.99:0.893988316422418)0.96:0.6061358035703156)1:1.9924301646902058)1:1.586977063473998)1:1.7801316787012271)1:0.9586998047511073)1:0.9740318388670116)0.75:0.2617807329990172)0.88:0.39081035928322805)0.95:0.5354674057511138)0.69:0.20688055903237396,((G001794905,((G000750955,((G000092785,G001618265)1:1.8971199848858815,(G000829755,((G000756735,G001897185)1:1.8971199848858815,((G001897225,G000813665)1:1.8971199848858815,(G000253035,(G001545115,(G000011565,(G001499655,G000751535)1:1.8971199848858815)1:1.8971199848858815)1:1.8971199848858815)0.54:0.1053458776171489)0.53:0.10528646781434393)0.62:0.17948061332410434)0.58:0.20253545306214743)0.71:0.22969110835907872)1:1.2585123067589399,((G001794935,((G001796255,G001794865)0.33:0.0,(G001796285,(G001794895,G001796235)0.33:0.0)0.33:0.0)1:1.5404450409471486)1:1.5404450409471486,(G000237205,(G001464115,((G001796105,G001796185)0.83:0.41284521540578695,((G001796065,G001796095)0.6:0.1822845063634489,(G001796275,(G001796175,G001796315)0.74:0.2875963290642509)0.39:0.0)0.55:0.1158318155251217)1:1.4916548767777167)0.85:0.37728494164834914)1:1.1431775770591133)1:1.2037664780819017)0.46:0.17922627731175628)0.61:0.18492233849401193,(((G000068585,G000008725)1:1.8971199848858815,(G000493885,(G000174995,(G000830965,(G000700885,(G000700845,(G000700865,(G000700925,G000700905)0.33:0.0)0.33:0.0)0.33:0.0)0.33:0.0)0.87:0.6931471805599453)1:1.8970146385597382)0.67:0.2876609978582564)1:1.77924262184265,((((G001469535,(G001625515,(G001625535,G000470765)0.67:0.2875749161672264)0.53:0.10539372841994296)0.99:0.898591154774754,(G000470825,(G000508065,((G000508005,G000508025)0.99:1.060846380102891,(G000470805,(G001466415,G000204135)1:1.5404170238567223)0.52:0.12505480713441336)0.4:0.0)0.52:0.09759696388922907)0.53:0.09156719352549039)1:1.8971199848858815,((G000024145,G000516655)1:1.2039728043259361,(G000007205,((G000091085,(G000011165,G001007125)0.42:0.0)0.44:0.009477747201256766,(G000008745,(G001007045,(G001007145,(G001007085,(G001007025,(G001007105,G001007065)0.33:0.0)0.33:0.0)0.33:0.0)0.67:0.28741871357111415)0.42:0.0)0.57:0.1650687316518727)0.46:0.042111485350126966)1:1.8483298207164485)1:1.8971199848858815)1:1.2039728043259361,((G000454725,G000417695)1:1.8971199848858815,((G000583875,(G002007725,G000471025)1:1.8971199848858815)1:1.8971199848858815,(G000009945,(G000007605,((G001401475,G000298555)1:1.8971199848858815,((G000298455,((G000298535,G000786005)0.47:0.057409443917365396,(G001401455,(G001401485,(G000298435,G000317995)0.42:0.0)0.67:0.2876624316814691)0.61:0.1822466302188612)0.98:0.7344581905289136)0.51:0.09627445445293457,(G000298495,((G000338695,G000298515)0.53:0.10024437428005818,((G000298475,G000298415)0.86:0.410540035098493,(G000417845,(G000298375,((G000687415,(G000204255,(G000687395,G000191925)0.33:0.0)0.33:0.0)0.77:0.485497727789186,((G000270445,(G001563055,(G000415565,(G000415685,(G000417585,G000270425)0.33:0.0)0.33:0.0)0.33:0.0)0.67:0.2876307100644459)0.69:0.3362291467753018,(G000211155,(G001736055,(G001714565,(G000204175,(G001401465,(G001714585,(G001736045,(G000270385,(G001714575,G000270405)0.33:0.0)0.33:0.0)0.33:0.0)0.33:0.0)0.33:0.0)0.33:0.0)0.33:0.0)0.67:0.28699401030245497)0.42:0.0)0.41:0.0)0.71:0.3253866782421805)0.93:0.5106820342075191)0.5:0.0815037709808922)0.5:0.09402310824635217)0.81:0.36352371493738284)0.47:0.08359934580070198)0.99:0.9024974097418192)1:1.8971199848858815)0.75:0.2876820724517809)1:1.8971199848858815)1:1.896023493547951)1:1.203422961017422)1:1.2039728043259361)1:1.8017130361946128)1:1.5543558468188559)0.74:0.23884677056197393)0.57:0.11697140693045603)0.37:0.005615106166337585)0.95:0.5808770985143148)0.19:0.0)0.72:0.2752175092950541)0.33:0.0,((G001304075,(((G001800635,G001800565)1:1.3017276270790703,((G001871125,(G001800495,G001800325)0.83:0.4418327522790392)1:1.586965056582042,(G001027545,((G001800525,G001800355)1:1.8971199848858815,(G001800205,(G001800425,(G001800455,(G001800315,(G001800235,G001800475)0.33:0.0)0.95:0.9807546558079064)0.92:0.5753188625801977)0.77:0.36179004460550285)1:1.4916548767777167)0.99:0.9049911766202219)1:1.4026613385840958)0.97:0.6460855696811647)0.43:0.12265300651408843,((G001799555,(G001799975,(G001799925,G001800095)1:1.2917593028963756)1:1.3204181237728672)1:1.3914266040743162,(G001800015,(G000020145,(((G001800375,G001800245)1:1.8971199848858815,(G001799575,G001799775)1:1.9924301646902058)1:1.2993343570721436,(G001871115,(G001799915,(G001799565,G001799745)0.42:0.0)1:1.8971199848858815)1:1.2036701590398866)1:1.5865957471818386)1:1.76882287023479)1:1.48237423281353)0.62:0.15192685426494332)1:1.0569365295469189)0.46:0.04271950169773502,(G001774505,((G001875255,((G002011845,((G000146065,G001603745)1:1.9923310713937874,((G001577135,(G000397885,G000404745)0.95:0.9808292530117262)0.84:0.5108256237659905,(G001412425,((G000494005,G000402415)0.99:1.3862943611198908,(G001577125,G001577185)0.95:0.9808292530117262)0.68:0.29954534851102416)0.99:0.8763052245646371)0.31:0.1039105250000238)0.74:0.36544461714986987)0.47:0.05294951881704449,((G001412365,(G001508335,G001508575)1:1.9924301646902058)0.47:0.1077291743800813,((G002010615,(G001303225,(G001303785,G001304255)0.85:0.4418327522790392)0.99:0.891643253579227)0.34:0.0,((G000980735,G000980745)0.93:0.578212956102946,((G002011635,G002010655)0.74:0.2876318718166071,(G002011615,G002010635)1:1.3121400905264173)0.98:0.6737452868218818)1:1.085824230286969)0.36:0.0)0.98:0.719920724963035)0.47:0.05381761731893889)0.43:0.03673612161300825,((((G001780795,(G001780805,G001780825)0.93:0.6933923567202439)0.32:0.0,((G001780165,((G001802045,G001918525)0.87:0.6930418564248223,((G001920195,G001919145)0.92:0.5753641449035618,(G000522985,(G000695095,G000010305)1:1.8971199848858815)0.99:0.7985076962177715)0.99:0.9808537847619453)1:1.4914488004422441)0.72:0.2237718222439357,((G001777945,(G001304335,(G001304185,(G001302835,G001303705)0.58:0.15415067982725836)0.99:0.8755098186126354)0.99:0.8106662306684116)0.76:0.2865497037820346,(G001304015,(G001302725,((G001304155,G001304315)0.99:0.7985076962177715,(G001775365,(G001775405,G001773425)0.93:0.5753641449035618)0.99:0.9807251069726446)0.99:1.386090004473332)0.93:0.6930945171057371)0.97:0.6372696686564802)0.85:0.3549777725085426)0.14:0.0)0.73:0.23261529160173552,((G000474745,(G001045525,G001462255)1:1.5403371602630802)1:1.4759367222549866,(G001789275,((G001462235,(G001462225,G001462245)0.99:0.9808292530117262)0.99:0.8965756925738131,((G001873075,(G001462345,G001603875)1:1.6739764335716716)0.99:0.9808292530117262,(G900142455,(G900129735,(((G900142485,G900143015)1:1.0982195542497089,(G000146505,G000024665)1:1.7917594692280545)0.99:1.0032837242290598,((G900142505,(G900129715,G900142465)0.58:0.15415067982725836)1:1.7917594692280545,((G900142475,(G001603905,G001462305)1:1.8971199848858815)1:1.3860949167810577,(G900142545,(G900142495,(G001603925,G001462315)1:1.7917594692280545)1:1.7903496378862287)0.97:0.6933341097793266)1:1.567748480038535)0.85:0.4418586967171559)0.65:0.18734595505969698)0.98:0.7428307831224183)0.82:0.3883501986979843)1:1.017213410413828)1:1.068770535179386)0.37:0.04231191688514679)1:0.910929807723285)0.26:0.0,((G000403035,G000478645)0.99:1.3862943611198908,((G001626845,((G001872685,(G001577215,(G001508355,G001509335)1:1.5404450409471486)1:1.6739764335716716)0.84:0.35543392551878455,(G000402455,(G000405805,(((G001626685,G001626695)0.39:0.0,(G001626755,G001626655)0.72:0.2876820724517809)1:0.9136380961802549,((G000402795,G000402755)1:1.6739764335716716,(G000375825,(G001576985,(G001577025,G001626675)0.93:0.5752950730162378)0.49:0.07215657034965019)0.6:0.16169880475868625)1:0.9440973116320925)0.79:0.3405881412386933)0.39:0.04082980595048592)0.58:0.15710757846541665)0.07:0.0)0.88:0.49474074561798304,((G001779875,((G001886815,G001771055)0.9:0.47744809236839286,(G001304035,(G002011685,(G001771235,G001643615)0.55:0.11128979084920197)0.85:0.40368154985479865)0.37:0.05199547655717137)0.55:0.10533978100573349)0.69:0.2113464157021937,((((G001804565,(G001302225,(G001899175,G001567175)1:1.9924301646902058)0.85:0.37180420591259555)1:1.2993325688581747,(G000020525,((G000020545,G000020625)1:1.299282984130261,((G000020505,G000006985)1:1.9924301646902058,((G000020465,G000015125)1:1.0116009116784794,((G000012485,G000016085)1:1.9924301646902058,(G000012585,(G000020645,(G000168715,G001975465)1:1.9924301646902058)0.96:0.6061358035703156)1:1.9924301646902058)0.82:0.3829922522561057)1:1.9924301646902058)0.99:0.8938178760220965)1:1.9924301646902058)1:1.9924301646902058)0.8:0.3105317470247578,(G001918595,(G001919105,(G001567545,((G001442855,(G001536065,((G001536105,(G001442845,G001485645)1:1.5404450409471486)0.85:0.4432801153515111,(G001536125,(G001536045,(G001458575,((G001536005,(G001536085,G001442935)1:1.7917594692280545)0.3:0.0,((G001536165,G001536205)0.32:0.0,((G001535985,G001458535)0.25:0.0,(G001536145,(G001536185,(G001536025,(G001535965,(G001442925,G001485625)0.33:0.0)0.87:0.6930466686470231)0.67:0.28746622958454965)0.42:0.0)0.59:0.17170759146300402)0.45:0.14157785188300986)0.64:0.17322216192624457)0.41:0.03634525461473393)0.74:0.2969762469289394)0.71:0.26498363145585063)0.99:0.8170115116962899)0.45:0.046633269886309225)0.94:0.6045937832185003)1:1.5916900862848085,((G001802215,(G001804555,G001804625)0.97:0.8472978603872037)1:1.2697705112909052,((G001802995,(G001871325,((G000258405,G001802895)0.89:0.41200897602921027,(G001873185,(G001802785,(G001802865,(G001803075,(G001804545,(G001802205,G001802795)0.86:0.40546510810816444)1:1.299282984130261)1:1.2039037786585773)1:1.3861153990625874)0.55:0.13351824231676954)0.95:0.525991084547525)0.83:0.3851278371363531)0.81:0.3550844308379526)0.19:0.000976003809581869,(G001804605,(G000279145,(G001516025,(G001803365,(G001804665,((G001803025,G001802805)0.4:0.004799133698103867,(G001804635,(G001803105,(G001803345,G001803165)0.87:0.6929106168997341)0.84:0.5107651389616745)0.63:0.20065209556450717)0.75:0.25052027785335534)0.84:0.34955747616986843)0.92:0.5143452082601883)0.78:0.2876226044022755)0.86:0.3635595283595286)0.91:0.4493859665520511)1:0.9333487470369386)0.8:0.297269293291907)0.34:0.029888638453090505)0.17:0.0)0.75:0.306521525115486)0.12:0.0)0.02:0.0,(((G000024845,(G000419585,G000013045)1:1.8971199848858815)1:1.9921309235377453,(G001314545,(G900129315,((G001564065,G001715195)1:1.9924301646902058,(G000375425,(G000375465,G001650905)1:1.9924301646902058)1:1.9924301646902058)0.62:0.20067069546215124)1:1.116961427336306)1:1.7060986042876778)0.99:0.7745360942795644,((((G000724545,(G000250635,G000275825)1:1.9924301646902058)1:1.9922142752247731,(G001567405,(G000212735,((G000759025,G000379805)0.75:0.28766022193119134,(G001625015,(G900110645,G000373105)0.86:0.3829922522561057)1:1.586965056582042)0.67:0.22884157242884753)1:1.4915428110323625)0.84:0.3824792864337261)1:1.1350464940382667,((G001897535,(G001439115,G001438265)1:1.299282984130261)0.58:0.13499611242359946,((G001897525,G001897855)1:1.3285888438829787,((G900116565,(G900129465,((G900094705,(G900110835,G900142605)1:1.9924301646902058)0.49:0.08288765980576775,(G900109685,((G001975825,G900119105)1:1.9924301646902058,((G900112615,G900110995)1:1.9924301646902058,(G900102545,(G000024005,G900114995)1:1.299478201309993)1:1.2993806070131428)0.86:0.3829922522561057)1:1.9923320629586312)0.78:0.3184469824100685)1:1.0929465511324323)1:1.9924301646902058)0.87:0.38811259084824296,(G001899605,((G000374045,((G900156765,(G900107765,G900115755)0.97:0.6061974118997139)0.91:0.44871510287292693,(((G000515315,G900106985)1:1.9924301646902058,((G001829005,G001829035)1:1.9924301646902058,(G000511175,G000508085)1:1.9924301646902058)1:1.9924301646902058)0.99:0.8938178760220965,(G001623405,(G900089575,(G900089555,(G001724455,(G900089565,(G900089525,G900089545)0.33:0.0)0.67:0.2876820724517809)0.42:0.0)0.37:0.0)0.51:0.11588547885215342)0.89:0.4520323917216485)0.94:0.53930759920445)0.85:0.36245681424660076)1:0.913854248095866,(((G000814475,G000974785)0.45:0.04652001563489282,(G001601815,G000814325)0.93:0.48835276791393223)1:1.5870587651539636,((G001898505,(G001302245,(G900110245,G000246855)1:1.9924301646902058)0.99:0.8933762474245631)0.65:0.18891479332532266,((G900129015,(G900129295,G001644645)0.62:0.20067069546215124)1:1.9924301646902058,((G001896965,((G000374125,G900101395)1:1.9924301646902058,(G001654455,G000243115)0.97:0.6061358035703156)1:1.9924301646902058)0.99:0.894526640544787,((G001464625,(G001898405,G001898485)0.97:0.6061358035703156)0.99:0.8937792171670952,(G000425585,(G001898495,G001724695)1:1.9924301646902058)1:1.9924301646902058)0.42:0.046548889267940305)0.98:0.6490547951709409)0.99:0.8209971694215451)0.45:0.03630636580714784)0.87:0.37242777463913473)0.66:0.25648708233825757)1:1.513615357797296)1:1.3496083604764177)1:1.8482739151994116)0.87:0.3716539827102397)0.99:0.8441653890758051,(((G000242635,(((G000166195,G001705515)1:1.3429065458936968,((G001898335,(G001636615,(G002013915,G001596135)0.96:0.6061612854972602)0.82:0.3828556095667651)0.99:0.8938178760220965,(G900142915,((G000333295,G900100945)1:1.2039728043259361,((G900110415,G900101875)0.88:0.3830359499554288,(G900155965,G900103125)1:1.9924301646902058)0.79:0.287664231556881)0.99:0.8169184652421031)0.66:0.20067069546215124)1:1.2656078787170906)1:1.5581127059553852,((((G900103545,G000422945)1:1.8971199848858815,(G000403135,G001730525)1:1.8971199848858815)0.93:0.5108256237659905,((G900109895,(G000427965,(G000192845,G900109575)1:1.299282984130261)0.92:0.4890766223135357)0.47:0.09531017980432477,(G900109365,(((G900116225,G000757725)1:1.9924301646902058,(G900102835,(G000416985,G000814685)0.88:0.38328816201698235)0.69:0.2007617444374577)0.99:0.8938178760220965,((G000783305,G000143765)1:1.6739764335716716,((G001006065,G000747525)1:1.9924301646902058,(G000686625,(G002000245,(G000988325,(G001952815,(G001899705,G001808025)0.97:0.6931144500141605)0.5:0.1053605156578264)1:1.8971199848858815)0.91:0.5108256237659905)1:1.9924301646902058)0.99:0.8936542821924909)0.88:0.3829922522561057)1:1.4046434997880868)1:0.9324327121498758)1:1.558197983951087)0.66:0.2007188252048074,((G000190735,((G000302595,G001652725)1:1.9924301646902058,(G000425145,G000799115)1:1.8971199848858815)0.48:0.20067069546215124)1:1.9924301646902058,((((G001423945,G001424305)1:1.1453964546941604,(G000258495,(G001027745,G000708265)0.46:0.04659363353107361)0.62:0.20044382223813365)0.56:0.1518805312927191,(G900101435,((G900100705,G900111825)1:1.204216879404641,(G001442625,(G001421515,G000633455)0.46:0.04647377963090824)0.93:0.48831247447889137)0.67:0.28763245188125364)0.57:0.13613217432458005)1:1.8906474703802638,(G001412215,((G900107535,(G000832545,(G900103515,(G000722885,G900112985)1:1.7917594692280545)1:1.9924301646902058)0.82:0.3829922522561057)1:1.9924301646902058,((G900100435,(G000410815,G000023825)1:1.8971199848858815)1:1.8971199848858815,(G000170795,(G001412655,(G001721645,(G900103665,G900129215)0.96:0.6061358035703156)1:1.299282984130261)1:1.9924301646902058)1:1.299282984130261)1:1.299282984130261)1:1.1274327272036015)0.96:0.6061358035703156)1:1.9924301646902058)0.86:0.41663753878137716)0.41:0.04450699122798528)1:1.0906928943535898)1:1.4340521204593697,((G000020565,(G000304455,G000689375)1:1.9924301646902058)1:1.9924301646902058,((((G000426825,G001281695)0.87:0.3831181184508541,(G000430505,(G001890965,G000169175)1:1.9924301646902058)1:1.2993339590251358)0.97:0.6064093961545706,((G000263195,(G000166395,G001306455)0.99:0.8938178760220965)1:1.2657602920916173,((G900103285,(G900115665,G000427405)1:1.9924301646902058)1:1.148838218992926,(((G000482465,(G000218895,G000423565)0.42:0.04652001563489282)1:1.9924301646902058,(G001724175,(G000566685,(G000428845,(G000023125,G000701505)0.62:0.20067069546215124)1:1.076139432816051)1:1.8971199848858815)1:1.2039728043259361)0.83:0.3437715391028243,(G001870735,(G000331105,(G000383955,(G000296815,((G000374025,G001898575)1:1.9924301646902058,((G000374085,G000374065)1:1.9924301646902058,(G900112365,(G000024525,G000974425)0.68:0.20067069546215124)1:1.2991847764208773)0.99:0.8938178760220965)1:1.9924301646902058)1:1.9921301163905805)0.46:0.046475340691863445)0.7:0.2193628284743035)1:1.9924301646902058)0.93:0.47654176817662136)0.82:0.311323578940264)1:1.7046287408079968)0.5:0.07361781569065086,(((G900113045,(G000422585,G000265505)1:1.9924301646902058)0.76:0.2571716372190329,(G000379765,(G000807855,G000812565)1:1.299282984130261)0.99:0.8411747647281742)0.96:0.5747848805595549,((((G900100765,G900112255)0.96:0.6058533865926109,(G000426725,(G000014145,G000379725)1:1.299282984130261)1:1.586965056582042)0.9:0.4185788036627181,((G001483135,((G000715495,G000972495)1:1.9924301646902058,(G000382225,((G000961955,G000801315)0.33:0.0,(G000420705,(G000737515,G000576555)0.48:0.20067069546215124)0.69:0.24322613664638146)0.53:0.09530478374722388)1:1.9923232628149323)0.97:0.6061358035703156)1:1.9924301646902058,((G000473365,(G001647285,(G001078055,G001577755)0.88:0.3829922522561057)1:1.586965056582042)0.93:0.47174526595671035,((G000373265,(G000277005,G900156415)1:1.299282984130261)1:1.5870819909235419,(G000973725,(G000472485,(G001611675,G900116885)1:1.9924301646902058)0.48:0.20067069546215124)0.98:0.6919802220212475)1:1.5873760637804537)0.9:0.4726077885995733)1:1.7828186764407312)0.9:0.4296708085744624,((G001683905,(G000346615,G000348925)0.97:0.6944684465247715)0.55:0.11295826590871719,(G001308105,(((G000331535,G001657315)1:1.0727969712542487,(G001567185,G900129725)1:1.2051802702075889)0.99:0.8141555225661498,((G000183425,(G900142205,(((G001592965,G900111145)0.97:0.6061358035703156,(G001747105,G001747095)1:1.299282984130261)1:1.9924301646902058,(G001592935,(G001593005,(G001267955,G001592945)1:1.299282984130261)1:1.299282984130261)1:1.9924301646902058)1:1.9924301646902058)0.68:0.20024136207818882)0.48:0.061371644568832255,(((G000325705,G000373245)1:1.9924301646902058,(G000390185,(G000222485,(G000427295,G001050135)0.96:0.6061358035703156)1:1.9924301646902058)1:1.9923248405550833)0.54:0.11256342795188422,(G000714815,((G000265075,((G000295935,(G000330725,G000298295)0.99:0.8934878321232624)0.94:0.5454135017348533,(G000265405,(G900107465,(G000473765,G000381545)0.33:0.0)1:1.9924301646902058)0.86:0.38301383910539805)0.99:0.7874205449877325)0.48:0.2004710184988015,((G000429445,G000429425)1:1.6739764335716716,((G000429465,(G000429405,G001314815)1:1.9924301646902058)1:1.2991802461633544,((G900129785,G000166275)0.99:0.8938178760220965,(G001442615,(G900116615,G900112005)0.67:0.2876820724517809)1:1.4916548767777167)1:1.2991848438877749)0.59:0.13613217432458005)1:1.9924301646902058)0.47:0.12093208256332792)0.5:0.13769930577330033)1:1.9924301646902058)0.59:0.1637912229122367)0.45:0.04929811617843243)0.34:0.0)0.97:0.6210172906061165)0.46:0.050808305141504896)0.52:0.12792903235353284)0.67:0.1892685569568827)0.99:0.811438826712706)0.92:0.4953562702503561,(G001567275,(((G000341755,(G000981645,((G001874165,(G000621625,G001661595)0.99:1.3862943611198908)0.93:0.6931471805599453,(G900116425,(G001899145,(G000194605,(G001800985,(G001802265,G001801015)0.33:0.0)1:1.9924301646902058)1:1.9924301646902058)1:1.9924301646902058)1:1.9923319280380318)0.94:0.5261642356746158)0.98:1.1414288792652512)0.48:0.10679401499310977,((G001437955,(G001437985,G001439105)0.45:0.1053605156578264)1:1.9924301646902058,((G000236705,(G000736515,(G001438015,(G001438305,G001438175)1:1.9924301646902058)1:1.9924301646902058)0.62:0.20500522123280254)0.98:0.6574674199822121,(((G000709555,((G000022605,(G000348805,(G000262715,G000471965)0.45:0.1053605156578264)1:1.8971199848858815)1:1.2039728043259361,((G000233435,G000236405)1:1.9924301646902058,(G000334405,G000093165)1:1.9924301646902058)0.97:0.6061358035703156)1:1.6739764335716716)1:1.6739764335716716,((G000265465,((G900089075,G000189415)0.99:0.8938178760220965,(G900115015,(G000382425,G900142565)0.46:0.04652001563489282)1:1.9924301646902058)1:1.9924301646902058)1:1.299282984130261,(G001418685,(G000495935,((G000374405,G000252855)1:1.3125776915395393,(G000301075,(G900141665,(G001747495,((G001045435,(G000735695,((G000422265,G000023725)0.39:0.0,(G000812865,(G000812875,G000729985)0.96:0.6060848416643292)0.68:0.2006623064243221)0.66:0.2006543477128271)0.99:0.8938178760220965)1:1.8382097747935693,((G000426465,(G000735105,G000735135)1:1.9924301646902058)1:1.9924301646902058,((G000737775,((G000737705,G900142445)0.74:0.3007541540191335,((G001021975,(G000799335,G900113975)0.96:0.6061358035703156)0.96:0.5753218662418934,(G001295265,(G001045465,(G000737765,G900142785)1:1.2992338887133081)1:1.5868995901335727)0.76:0.31847540923643597)0.9:0.4256828833706543)0.51:0.09870342367173482)0.99:0.7386120511935348,(((G900111495,G000430825)0.95:0.5455933464739297,(G000430845,(G000799195,(G000333355,G900129245)0.62:0.20041147545659757)0.57:0.1204194417888127)0.71:0.22857514680413216)0.75:0.2850716565368976,((G001693475,(G000737665,G900116415)1:1.7917594692280545)1:1.9924301646902058,((G001507335,(G001420285,G001507325)1:1.9924301646902058)1:1.2984057309100836,(G001424585,(G001424105,G001424145)1:1.299282984130261)0.82:0.318758336256075)0.51:0.09537600982427105)0.75:0.24851034880182318)0.66:0.2367967053592239)1:1.446237397086924)0.62:0.20067069546215124)0.99:0.7499030333861391)0.66:0.18640636105586214)0.44:0.05045079864257876)0.63:0.20065622601064556)0.57:0.1619561832814609)1:1.9924301646902058)0.99:0.9011350660229566)1:0.9276452834616439)0.97:0.6230229161923515,((G900116115,((G000220525,G900130035)1:1.9924301646902058,((G000509405,(G001027945,(G001483385,G000430545)1:1.9924301646902058)0.88:0.3828941505245315)0.99:0.8938178760220962,(G001439315,(G001280865,(G000153225,(G001761365,G000766805)0.62:0.2005686503548404)0.67:0.287664242054519)1:1.1450757064027695)1:1.076139432816051)1:1.5790041662512295)0.95:0.5520685823000397)1:1.590873072979248,((G001439205,G000173095)0.96:0.5635601051881016,(((G000260835,((G000192225,(G000174755,(G000466425,(G000293175,(G900106575,G000411115)1:1.8971199848858815)1:1.9924301646902058)1:1.9924301646902058)0.96:0.6061871659576504)1:1.5571120934323608,(G000220625,((G000827695,G000379185)0.99:0.8937851229637765,((G001553545,G900115315)1:1.9924301646902058,(G000213295,((G000318295,G000173675)0.99:0.7884810218823056,(G000271925,(G000318255,G000023285)0.46:0.04650534567237435)1:1.2993086623564107)0.78:0.3184334960545405)1:1.2992316138274216)1:1.8377511220415275)0.79:0.3106715906764797)1:1.076139432816051)1:1.3468742718965094)0.71:0.2735754233870103,((G900114085,((G000246945,(G001549985,(G000243275,G000297875)1:1.9924301646902058)1:1.9924301646902058)0.46:0.04652001563489282,((G000833025,G900111065)1:1.9924301646902058,(G000633375,((G900142635,G000242135)1:1.0986409205742813,((G001865835,G000413415)0.64:0.18234682802011884,(G000807225,(G000297855,(G001481655,(G000242075,(G000242095,G001485415)0.67:0.2876820724517809)0.95:0.9806940352606959)0.92:0.5752856456011999)0.39:0.0)0.45:0.0645494318113391)0.56:0.13104821051525353)0.57:0.1659661385191084)0.97:0.6061358035703156)1:1.9924301646902058)1:1.9924301646902058)1:1.9924301646902058,((G001874325,(G000769915,((G900115875,G001278115)1:1.9924301646902058,((G000769935,G000422725)1:1.9924301646902058,(G000378485,G000769825)1:1.9924301646902058)1:1.299282984130261)1:1.299282984130261)0.51:0.09485691466884105)1:1.299282984130261,(((G000422685,(G000967805,G000686885)0.42:0.04725170803648)0.79:0.2881034538481435,((G000455605,G000240075)0.34:0.00010699955427058057,(G000430025,(G000498475,G000498495)0.99:0.8938178760220965)0.94:0.5455111817538806)0.75:0.2571752454178615)0.51:0.08240878761913462,((G001423985,G001899155)1:1.9924301646902058,(G000425465,(G000757385,(G000253275,(G000064305,((G000419685,G000422705)0.91:0.4343353276846254,(G900100375,((G000737695,(G001705175,G000016645)1:1.9924301646902058)1:1.076139432816051,((G000611675,G001761465)0.46:0.046534842696245554,((G900100165,G000695795)1:1.9922221345114592,(G000744835,(G000425505,(G000252125,G000264055)0.96:0.6061358035703156)0.98:0.7395778621731709)0.89:0.4519361153033092)0.6:0.14007243636879022)0.62:0.1868638658216926)1:1.1274266198834078)0.74:0.24709008862532805)0.89:0.4518474031975603)0.4:0.006458351785053546)0.43:0.0277143851942836)0.97:0.6058719402465237)0.1:0.0)0.98:0.7334607064875094)0.85:0.3749850472284712)0.96:0.6196191539076026)1:1.9125218731500695)0.28:0.0,(((G001005305,(G001005315,G000154725)0.99:0.8938178760220965)1:1.9924301646902058,((G900116665,(G900119185,((G000260115,G000300875)1:1.9924301646902058,(G900116365,G000511935)1:1.9924301646902058)0.68:0.20067175849431437)0.62:0.19989943099295615)0.91:0.43768687454781974,(((G000382125,(G900115205,G000024125)1:1.9924301646902058)0.85:0.3600004459727112,((G000963865,(G001306415,G000220585)0.67:0.2877432301673556)0.59:0.13167442400817955,((G001413955,G900129665)0.99:0.8937836323785694,((G900112295,G900142405)1:1.9924301646902058,(G000224085,(G000745185,G001683915)1:1.299282984130261)0.42:0.04652001563489282)1:1.9923971423175462)1:1.0116009116784803)0.99:0.7270928524142456)0.85:0.36249048600754974,(((G000153165,(G900103215,(G900101815,(G900141855,(G000973105,G000744555)1:1.9924301646902058)0.86:0.3828237744526578)0.99:0.7883562180951733)0.82:0.334049593093092)0.42:0.03242929828834753,(G001020565,(G000621125,((G900155985,G000744105)0.99:0.7985076962177715,(G900105105,(G001865655,(G001447995,G900105545)0.54:0.10537849690338776)0.51:0.12062798778861487)1:1.8971199848858815)1:1.8971199848858815)0.54:0.10537807445785825)1:1.1804423069157421)0.91:0.4528647682461265,((G000173115,(G001438245,(G001438225,G001439215)0.74:0.2876820724517809)0.99:0.8754687373538999)1:1.7916613000825388,(G000190595,((G001430825,(G000799565,(G000468615,G000186265)1:1.9924301646902058)1:1.9913216263654558)0.41:0.06999985143533621,(G900141935,((G000429545,G000424985)1:1.9924301646902058,(G900129275,(G000733925,G001748465)1:1.9924301646902058)1:1.9924301646902058)0.88:0.3822136373183675)1:1.1818442297199225)0.85:0.3746060125372541)0.44:0.03215246610713089)0.42:0.05323553853065591)0.95:0.5425271613875353)1:1.5225516833327122)0.84:0.34549471343365146)0.48:0.07815927885141792,((((G000427335,(G000828715,G000171875)0.97:0.6061358035703156)1:1.2997959084851658,((G001280505,G001280435)1:1.9924301646902058,(G000423005,(G000688335,((G000797465,G000826645)0.99:0.7985076962177715,(G000799465,(G000826655,G000425305)0.93:0.5108256237659905)1:0.9808292530117262)0.89:0.4307829160924542)0.95:0.5573700998642148)0.47:0.19986442428168352)0.53:0.20619594482548081)0.75:0.2586349968927043,((((G001971785,G000943555)0.57:0.12061298729644446,(G000764775,G900111025)1:1.2988157257234858)0.62:0.1598853496288957,((G000425645,G000941055)1:1.58650288834458,(G001310225,(G000283015,(G000764755,G000789235)0.46:0.04649905860026103)0.55:0.12062136124370136)0.72:0.3184573851995215)0.61:0.1497611715045799)1:0.9397624708905163,(((G000733475,G001280515)0.93:0.4893891110665321,(G000348685,G000224335)0.93:0.48776613931822543)0.25:0.04740910015804615,((G001439665,G000723205)1:1.9924301646902058,(G001418105,((G000518485,G000422365)0.7:0.2877632345569378,(G000934685,(G000211855,(G000797445,G001418015)1:1.8971199848858815)0.88:0.3829922522561057)0.99:0.8938178760220965)0.93:0.4884252812923537)1:0.9509057734695814)0.76:0.25543352761768634)0.44:0.030675983619879898)0.64:0.18299758148570713)1:1.5763932621801515,((G000755305,((G000153385,(G000732625,G000755265)0.97:0.6061358035703156)1:1.9924301646902058,(G000332115,(G001413925,G000831385)1:1.9924301646902058)0.46:0.0465060032619674)0.76:0.2578291093020998)1:1.9924301646902058,(((G001438125,((G000429125,G000265385)1:1.9924301646902058,(G000746845,G900102055)0.68:0.20067069546215124)0.99:0.8938178760220965)1:1.7699779223538186,((G000769435,G001653755)1:1.9924301646902058,(G000733945,(G000687915,(G900129005,G000152985)0.62:0.20067069546215124)1:1.299282984130261)1:1.299282984130261)1:0.9807558068243869)0.59:0.22984670832929155,((G000196315,(G000255455,(G900141785,(G000430645,(G000520955,(G000430665,G000520995)0.97:0.6061358035703156)0.68:0.20068704027226567)0.44:0.04652001563489282)1:1.769329782881065)1:1.196014049583748)0.23:0.001033074727216453,((G001564225,((G000355905,G000153485)1:1.8971199848858815,(G000378765,G900099815)0.82:0.3829922522561057)1:1.6739764335716716)0.99:0.9808292530117262,(G000423405,((G900102915,(G000423585,G000424665)1:1.9924301646902058)1:1.9924301646902058,((G000243235,(G000744275,G000258765)0.97:0.6061358035703156)1:1.5870678156634657,(G001431365,(G000023465,(G001889005,(G000423045,(G000060345,G900105035)0.68:0.2006541906798902)1:1.299282984130261)1:1.9924301646902058)0.46:0.0465060032619674)1:1.2991812497328827)0.97:0.6061112676067255)1:1.2992339079886166)0.6:0.20071694576037988)0.77:0.265096535371436)0.74:0.2427698999047266)0.53:0.1072409241694027)0.82:0.3375571271090459)0.45:0.05441696293216044)0.87:0.4174628757818239)0.51:0.08247517962144721)0.43:0.03336683548191681)1:1.4991611672075968)0.99:0.8436440730824232)0.99:0.751989867114223)0.51:0.08657973749170018)0.99:0.7666799503514659,(((G001513285,(G001769115,G001769275)1:1.9924301646902058)0.99:0.8527437637340011,((G001872995,(G001543385,(G001543405,G001543395)1:1.6739764335716716)0.33:0.0)0.67:0.2442389900621386,((G001603695,G001509275)1:1.8971199848858815,(G001769455,(G001603685,G001192835)0.93:0.694172627933718)0.56:0.13262764959538023)0.73:0.2422079241484989)0.82:0.35452961268857985)0.97:0.6132617318375615,(G001443605,(((G001603415,(G001421095,(((G001603425,(G000473305,(G001769725,(G001769775,G001768435)1:1.7917594692280545)1:1.0985596363053227)0.61:0.2578291093020998)1:1.299282984130261,((G001602885,G000432655)1:1.299282984130261,((G000435075,G000432515)1:1.9924301646902058,(G000431015,G000433355)1:1.9924301646902058)0.86:0.3829922522561057)1:1.9924301646902058)1:1.8101105353377178,((G900096565,G000798815)1:0.9166304710515106,((G000723505,G000427365)1:1.9924301646902058,((G000321205,G000231275)1:1.9924301646902058,((G001603555,(G000786575,G900104605)1:1.9924301646902058)1:1.299282984130261,(G000311925,(G001915415,(G000154465,(G000265365,(G000210575,(G001941065,(G000312145,G000285455)0.75:0.2876624609555211)0.97:0.6443570163905135)1:1.8971199848858815)1:1.2039728043259361)0.97:0.8472432230425647)0.33:0.0)1:1.558794179615346)0.99:0.8529958815018415)1:1.0234128226821133)1:1.5712514578053947)0.59:0.16415081764911152)0.92:0.4972249771259634)0.39:0.0)0.59:0.14724886123827563,((G001769295,(((G001769535,G001769705)1:1.9924301646902058,(G001768155,(G001769695,(G001769435,G001769505)0.44:0.1053605156578264)0.99:1.3862943611198908)1:1.7917594692280545)0.88:0.39559763989989033,(((G001769625,(G001769635,G001769315)0.97:0.6932830916742858)0.49:0.08718622865325558,(G001769225,(G001768485,(G001768195,G001768305)0.84:0.5108256237659905)0.71:0.2876820724517809)1:1.8971199848858815)1:1.1389431153383378,((G001769615,(G001304505,(G001303955,G001304045)0.99:0.9808292530117262)1:1.2730172177725096)0.75:0.2870369309779442,((G001768565,G001768405)1:1.9924301646902058,((G001768355,G001769045)0.33:0.0,(G001768235,G001768285)0.33:0.0)1:1.9924301646902058)1:1.9924301646902058)0.8:0.3203537791277918)0.61:0.16947680558473757)0.41:0.006259432960158647)0.67:0.19991546733417195,((G001310955,(((G001487125,(G000832075,G000832085)0.78:0.2876820724517809)1:1.9924301646902058,((G001915615,G000519105)1:1.8971199848858815,(G000379665,G900091675)1:1.9924301646902058)0.99:0.8938178760220965)1:1.586965056582042,((G000435735,(G001915655,G000190535)0.82:0.40546510810816444)1:1.299282984130261,((G000432935,G000243215)1:1.9924301646902058,(G900091655,G000433935)1:1.9924301646902058)1:1.0116009116784794)0.98:0.6486954179891115)1:1.5148960333533117)0.79:0.3118201667504149,(((G001660705,(G001659685,(G000517085,G000583675)1:1.299282984130261)0.98:0.739667196194838)1:1.7047480922384253,((G000974365,G000517065)1:1.2039728043259361,(G000259075,(G000220155,(G000191885,G000250735)1:1.9924301646902058)0.96:0.6061358035703156)1:1.9924301646902058)1:1.586965056582042)1:1.7260266109237017,(G000621705,((G001270965,(G001768245,(G001768205,(G001769245,G001768535)0.87:0.6931471805599453)1:1.9924301646902058)0.82:0.3830354171026614)1:1.5842659026065558,((G900141875,G900129025)1:1.9924301646902058,(G000949475,(G900111425,G000626635)1:1.9924301646902058)1:1.306430512934591)1:1.3015276378090972)1:1.522769429772929)1:1.6561876407957279)0.49:0.06724381240489162)0.82:0.33977261924113583)0.54:0.13428858032561283)0.42:0.028661997017027735,((G001603405,((G000163695,G000768855)1:1.9924301646902058,(G000183135,(G001603385,(G001898935,G001724935)0.98:1.2039728043259361)1:1.2039728043259361)1:1.1510701600051756)0.86:0.4036113483662542)0.4:0.002716285590717296,((((G000296465,G000512915)1:1.9923209287951833,(G000803105,G001403595)1:1.9924301646902058)0.96:0.6061358035703156,((G001701295,G000437495)1:1.9924301646902058,(G001689415,(G001689645,((G001689655,G001941205)1:1.9924301646902058,(G001689425,G001701115)0.46:0.04653402545577752)0.76:0.287690992143338)0.96:0.6061358035703156)0.96:0.6061358035703156)1:1.9924301646902058)0.75:0.25730755371405784,((((G000769115,(G000614355,(G000375645,(G000379925,(G000435035,G000372405)1:1.9924301646902058)1:1.9924301646902058)1:1.9924301646902058)0.82:0.3829922522561057)1:1.9924301646902058,((G000212375,(G000174815,G000614585)1:1.8971199848858815)1:1.2039728043259361,((G000010505,G000768955)0.72:0.24835943235008553,(G000379945,((G001553215,G000565015)1:1.9924301646902058,(G000768875,G000769075)0.99:0.8938178760220965)1:1.9924301646902058)0.85:0.38304226959299387)0.73:0.2345722471378324)1:1.299265846316531)1:1.9923270878463286,(G000010645,((G000238215,(G001704385,((G000428565,G000969835)1:1.9924301646902058,(G000012845,(G000433955,G000307375)1:1.9924301646902058)0.62:0.20068696528082464)1:1.299282984130261)0.99:0.7985076962177715)1:1.8971199848858815,((G001897035,((G001261715,G000426485)1:1.8971199848858815,(G000213575,(G001261735,(G000711235,G000213555)1:1.9924301646902058)0.86:0.3829922522561057)1:1.9924301646902058)0.97:0.6062167479211186)1:1.4036717348787047,(G900095795,((G001896655,(G001282625,G000953535)0.68:0.20067069546215124)1:1.9924301646902058,(G001768395,((G900095135,G900107785)0.99:0.8938178760220965,(G000380985,G900114365)1:1.9459101490553135)1:1.992280153218445)0.82:0.3829324213472911)1:1.9919650373867428)1:1.9919231868082836)0.99:0.7931284241103884)0.46:0.045559349093697805)0.95:0.5326615889728136)0.17:0.0,(G001603565,((((G000613805,(G000312445,(G000438395,(G000436135,(G000438035,G000012825)0.99:0.9808292530117262)0.99:0.9808292530117262)1:1.1451323043030024)0.64:0.1999463798939423)0.69:0.2347034622363917,(((G000154845,G000436795)1:1.299384926125354,(G000434735,G000190575)0.72:0.28787335429979666)0.63:0.20067069546215124,(G000187895,(G000157915,(G000374585,G000436055)1:1.9924301646902058)0.46:0.04654596700607591)0.44:0.046510230611848946)1:1.2386583623138256)1:1.2256845242362788,((G000375405,G000212915)1:1.2999847516425904,(G000428125,(((G000315485,G001318345)1:1.9924301646902058,(G900128475,(G000154525,(G000195635,G000154205)0.99:0.8938178760220965)0.86:0.3829922522561057)0.96:0.6040320200501736)1:1.2939593943333043,(((G001915435,G000381365)0.97:0.8490444913648661,(G000499785,(G000434095,(G000009925,(G000599385,(G000598465,G000598965)1:1.7917265517678498)0.54:0.10534881220512668)0.59:0.13815033848081704)1:1.9924301646902058)0.56:0.11588369758500851)0.98:0.6985549615520351,(G000517545,(G000614145,(G000511775,((G000433375,(G000437995,(G001314975,G000011065)0.93:0.5108256237659905)1:1.3862943611198908)1:1.7917594692280545,((G001915455,G000433575)1:1.9924301646902058,((G001915495,G000436855)0.97:0.8472978603872037,(G000159075,(G000436435,G001314995)0.54:0.1053605156578264)1:1.586965056582042)0.46:0.04654806023903357)1:1.1813767531435309)1:1.2038710436452598)0.43:0.08881436376879155)0.43:0.04652001563489282)0.96:0.5845428295802896)0.8:0.30456023852448894)0.92:0.48040551481586086)0.98:0.7207310638170631)0.99:0.7538730982718228)0.91:0.47084804276273695,((G000205165,G000436895)1:1.8971199848858815,((G900102385,(G000702285,G000702225)1:1.8971199848858815)1:1.9924301646902058,(((G000234115,G000159995)1:1.4328143767547836,(G000318095,(G000437675,(G900106785,G000434455)1:1.8971199848858815)1:1.9924301646902058)0.42:0.04652001563489282)1:1.9924301646902058,(G000585355,(((G000621725,(G900104295,G900100635)1:1.9924301646902058)1:1.9924301646902058,((G900115435,G900107705)1:1.8967158069868384,(((G000746155,G900110085)0.99:0.8935460814970831,(G900110895,G900107065)1:1.9924301646902058)0.92:0.4883299269555245,((G000619985,G000702825)1:1.9924301646902058,(G000687715,((G900142855,G900112275)1:1.0115641187917674,(G000701965,(G000025925,G900102205)0.68:0.20069671797074173)0.67:0.19668390824817616)0.63:0.1732717212740368)1:1.9923909074374242)1:1.2993366792568384)1:1.2991847860646846)0.46:0.046476322178675186)1:1.3732318522873679,((G000834015,((G000436595,G000433175)1:1.9924301646902058,(G000436695,(G000431195,G001275135)1:1.9924301646902058)1:1.9924301646902058)1:1.2992316243808852)0.86:0.38335928734824587,(G000146675,((G000379965,(G001444445,(G000614205,G000378085)1:1.9924301646902058)0.42:0.044668244719090186)0.85:0.34872286758477705,((G000431935,(G000434975,(G000235885,G000437535)1:1.2039728043259361)1:1.9924301646902058)0.97:0.6068283958323041,((G000185145,(G000455445,G000177075)1:1.9924301646902058)0.96:0.5896575581831717,((G000436915,(G000184945,G000287635)1:1.8971199848858815)0.39:0.0,(((G000262545,G000378745)1:1.8971199848858815,(G000614105,((G000613925,((G000193395,G000191065)1:1.299282984130261,(G001262015,(G001683355,G000144405)1:1.2039728043259361)1:1.299282984130261)1:1.299282984130261)1:1.2993812111329432,(G000614065,(G000688375,(G000430525,(G000613345,((G000220235,G000220255)1:1.2039728043259361,(G000614025,(G000261025,(G000439065,G000519165)1:1.8971199848858815)1:1.8971199848858815)0.96:0.6443570163905135)1:1.8971199848858815)1:1.8971199848858815)0.67:0.2876820724517809)1:1.203965972254828)0.97:0.6061600542948756)0.56:0.1731833703141711)0.77:0.3522205935893521)1:1.8501139425099513,((G900111525,(G000218235,(G000242335,(G000758925,G000160535)1:1.2039728043259361)1:1.2039728043259361)0.99:0.7991299024500829)0.95:0.537725872284406,(G000762865,((G000426585,(G000373185,(G000613785,(G000382385,(G000613505,G000185845)1:1.299282984130261)0.99:0.7985076962177715)0.99:0.7984749592429926)1:1.0761493387591214)0.9:0.4155637229994767,(((G000426565,G000424185)0.97:0.6054766293947744,(G000179055,(G900103315,G000424605)0.6:0.1823215567939546)1:1.9924301646902058)0.65:0.20082104578874813,(G000435635,(G000431915,(G000157935,(G000436035,G000434515)1:1.2039237089089836)0.54:0.1053605156578264)1:1.8971199848858815)0.53:0.16838956185097328)0.96:0.5679851816551422)0.48:0.06758520728364706)0.43:0.061244935297269446)0.61:0.15178989593881356)0.4:0.0631483060370578)0.9:0.4169004024370249)0.92:0.4601162815293992)0.46:0.044864076363910876)0.47:0.07719681965949321)0.84:0.34296705388824894)0.55:0.12178842749671362)0.84:0.3551075467236056)1:1.896794977573969)0.86:0.3829260950002845)0.42:0.017019801478439945)1:1.3000448473195452)1:1.1341544933380958)0:0.0)0.31:0.0)0.96:0.5660366167592972)1:1.3830116062058855)0.09:0.0)1:1.2099254645042044)0.79:0.2824999331902146)0.68:0.20911012881068916)0.66:0.23732523121903917)0.94:0.5344123885501658)1:1.7357688226306196)1:1.0746234177020466)0.96:0.5667381862479379)0.69:0.20564621904807737)0.89:0.42750746538917317)0.45:0.06255786600743796)0.81:0.3115120715800684)0.93:0.4885069301760797)0.29:0.0)0.72:0.22492766343063883)0.41:0.012270185598266599,((G000404345,(((G000996695,(G001000065,G000996275)1:1.9924301646902058)0.84:0.40756337291546135,(((G000989975,G000989255)1:1.9924301646902058,(G001468925,(G000989955,(G001468855,G000992305)0.45:0.1053605156578264)1:1.2039232858926894)0.66:0.22312497793543298)1:1.6588675137177713,((G001772305,G000513475)0.61:0.18778462184833805,(G001468885,((G001771315,(G000991385,(G000991965,G000991575)0.33:0.0)1:1.8971199848858815)1:1.2990164155383235,((G000989525,G000989195)0.91:0.4520097083245376,(G000385635,(G001468865,G001468845)0.99:0.7984392382338326)0.51:0.12071330452429321)0.61:0.14663922613552935)0.62:0.1740248764310358)0.68:0.27242205389267937)0.84:0.3642867832241205)0.72:0.2527169997402883)1:1.9430828984351012,(((G000980755,((G000404605,G000403075)0.33:0.0,(G000494225,(G000402115,(G000404665,(G000404685,G000404705)0.67:0.2876820724517809)0.42:0.0)0.49:0.06454833184006663)0.96:0.5978370007556204)1:1.2685113254635072)1:1.5116502820139597,(((G000421485,G001968985)1:1.8971199848858815,(G000191045,G000185805)1:1.2039728043259361)1:1.8971199848858815,(((G000021565,G000703085)1:1.7917594692280545,(G000173615,(G000619805,G000021545)1:1.7917594692280545)1:1.7917594692280545)1:1.8971199848858815,(G000020785,(G000008625,((G000164905,G000010785)1:1.8971199848858815,(G000025605,(G000512735,G000702425)1:1.6739764335716716)1:1.0986122886681098)1:1.8971199848858815)1:1.7917594692280545)1:1.7917594692280545)1:1.8971199848858815)0.87:0.41984807747804315)0.59:0.14728236691058383,((G000517565,(G000744435,(G000420385,(G000194135,G000526195)1:1.9924301646902058)0.99:0.8938178760220965)1:1.9924301646902058)1:1.9924301646902058,((G000021725,(G000523275,G000170735)0.42:0.04652001563489282)1:1.9924301646902058,(G000010325,((((G000935065,(G000092245,G001655195)0.99:0.893654234005007)0.68:0.20067069546215124,((G000284235,G000014025)0.48:0.20067069546215124,(G000585195,(G000585155,G000522465)1:1.9924301646902058)1:1.9924301646902058)1:1.9924301646902058)1:1.9924301646902058,((G900115615,(G000830175,(G000186245,(G000375865,(G000296775,(G000987835,G000010345)1:1.9924301646902058)0.99:0.9808292530117262)0.99:0.9808292530117262)0.77:0.33420208808667373)1:1.8094065825243033)0.87:0.3807525188832638,(G000276965,(G000830255,((G000747095,(G000183725,((G001829555,(G001830745,G001830725)0.53:0.1053605156578264)1:1.7917594692280545,((G001830665,G001830715)0.67:0.2876820724517809,(G001830685,(G000310245,G001829605)0.67:0.28769439702514366)0.51:0.08701137698962969)1:0.9510069845275171)0.82:0.33420208808667373)1:1.6483340029583344)1:1.6866214304505756,(G001829625,(G000147355,(((G000242915,G000445475)1:1.2992316349300126,(G001871315,G001873135)1:1.299233883892114)0.66:0.1811591629823524,((G001829755,(G001829715,G001829775)0.47:0.18355027729575624)0.85:0.40575005604514885,((G001829695,(G001830805,G001829785)1:1.5404450409471486)1:1.9924301646902058,(G000012965,(G001830775,(G001829655,(G001829705,G001829675)0.67:0.2876321923277696)0.83:0.4418327522790392)1:1.3862943611198901)0.67:0.20067069546215124)0.75:0.2519639898497016)1:1.1274166944654038)0.68:0.2392619262580423)0.54:0.13190007089243852)1:1.5435720132971928)0.92:0.5016303482546574)1:1.0782120285524115)0.7:0.29310349908409533)0.62:0.18837755111617063)0.71:0.23481337877591935,(((G000597725,((G000789415,(G001602955,G001548055)0.97:0.6061358035703156)1:1.9924301646902058,((G000265295,G000024885)0.99:0.8940240195875581,(G000813345,(G000743525,G000568815)1:1.299282984130261)1:1.9921355704915802)0.42:0.04652001563489282)1:1.9923274161671258)1:1.9922279141321777,(((G000705255,(G001298465,G000017465)1:1.9924301646902058)1:1.9924301646902058,((G000736415,(G000495505,G001643955)0.68:0.20067069546215124)1:1.9924301646902058,((G000017585,G001190745)1:1.299282984130261,(G000597805,G001190755)1:1.9924301646902058)1:1.299282984130261)0.67:0.2876820724517809)0.77:0.27477866761587294,((G000816185,(G000019205,G000816345)0.48:0.20067069546215124)1:1.9924301646902058,((G000621005,G000620965)0.86:0.3829922522561057,(G000509875,((G002019865,G001497255)0.89:0.4519851237430571,(G001483845,(G000583775,G000314405)0.86:0.38295297572971687)0.69:0.20067069546215124)1:1.6094379124340998)1:1.4916548767777167)1:1.9924301646902058)1:1.9924301646902058)1:1.9924301646902058)1:1.2983068889418568,((G000196135,(G000765745,((G000158455,G000687535)0.99:0.8938518555324552,(G000162575,G000155495)1:1.9924301646902058)0.66:0.20067069546215124)1:1.9924301646902058)0.99:0.8913334026944344,((G000518225,(G000765665,((G000349975,G000763135)0.71:0.2577910242200218,(G000007905,(G001460635,G000762845)0.97:0.6061846042925758)0.79:0.2876820724517809)1:1.9922143451145335)1:1.9922143218229755)0.58:0.21822615602757894,((G000762875,G000686565)1:1.9924301646902058,((G000091985,(G000509365,(G000507845,G000507865)0.97:0.6061358035703156)1:1.9913523848122106)0.68:0.20068212200944852,((G000200595,(G000237285,(G000187625,(G001283065,G001282945)1:1.9924301646902058)0.97:0.6061603545934809)0.68:0.20067069546215124)1:1.9924301646902058,((G000259255,G000259275)0.48:0.20067069546215124,(G000009305,(G000740095,(G000274945,(G000274085,(G000274045,G000008525)0.46:0.04649298199575738)0.66:0.20064597858710476)0.46:0.04652001563489282)1:1.9924301646902058)1:1.9924301646902058)1:1.9924301646902058)1:1.299282984130261)0.59:0.15871298062635125)0.82:0.3287403509279035)1:1.216230173663074)1:1.2764542568850026)0.45:0.03954303090424643)0.61:0.17058912757049846)0.99:0.7362100387857858)1:1.8691787382508165)0.9:0.44711159503341336)0.43:0.02301781790037974)0.84:0.43003169108748973)0.24:0.0,(G001547735,((((G000469585,G000177635)1:1.8971199848858815,(G000487995,((G000218625,(G000183405,G000010985)0.46:0.04657612763445886)0.66:0.2006780811337623,(G000025725,(G001603805,G000421105)1:1.9924301646902058)1:1.9924301646902058)0.8:0.3184537311185346)1:1.2564998350153185)1:0.9929204489883108,(((G000284315,(G000755505,((G000299235,(G001186405,G000262365)0.84:0.510863923755773)0.85:0.45198512374305744,((G000695975,G001280545)0.55:0.10528259394442373,(G002002505,G002002665)0.99:0.8754153273117755)0.42:0.06453852113757118)1:1.0433496099930606)1:1.9924301646902058)1:1.3108351208118423,(G000375745,(((G001803845,(G001803705,(G001805085,G001803765)1:1.6739764335716716)0.97:0.6931471805599453)1:1.2156796662967888,((G001803815,(G001805165,(G001805025,(G001805235,(G001805205,G001803925)0.72:0.2876493740131285)0.74:0.2876820724517809)0.99:0.9162705011767686)0.96:0.6580907764833782)0.97:0.6972601990359779,(G001643555,(G001914935,(G001917575,((G001273775,G001464735)1:1.8971199848858815,(G000196815,G001724505)0.98:1.2039728043259361)0.99:1.3862943611198908)0.67:0.2876820724517809)0.46:0.15415067982725836)0.99:0.8729493525165875)0.66:0.24267060899358703)0.68:0.2263548276166755,((G001803885,(G002011715,(G002011735,G002010775)0.98:1.2039728043259361)0.6:0.1823215567939546)0.96:0.5978756003661858,((G002011745,G000714715)0.97:0.6932454654880308,(((G000423865,G000020985)1:1.9924301646902058,(G001803685,(G001803635,G001803605)0.86:0.40546510810816444)1:1.2039728043259361)0.96:0.5930336033700597,((G002010755,G002011795)1:1.9924301646902058,(G002011815,((G001803645,(G001803785,(G001303745,(G001805135,(G001805125,G001873265)0.93:0.6930435745179742)0.36:0.0)0.96:0.6392990528646425)0.99:0.8926722383214487)0.92:0.46266349025932774,(G001830135,(G001871685,(G001805185,(G001803955,(G001805295,(G001803715,(G001803945,G001805105)0.46:0.15415067982725836)0.99:0.9808292530117262)0.71:0.22314355131420957)0.97:0.6931471805599453)0.86:0.40546510810816444)0.88:0.5978762541559515)0.21:0.0)0.94:0.5118257767585361)0.5:0.18359862529848156)0.71:0.2250180497066714)0.71:0.23371499815218932)0.98:0.683088526508784)1:1.0560485474235426)0.45:0.06611849282312385)0.6:0.19618253306491248)0.68:0.20097698837638642,(((G001790715,G001790645)0.99:0.8034394528492845,(G001788635,((G001790675,G001790855)0.55:0.15415067982725836,(G001790785,G001790865)0.43:0.0)1:1.6739764335716716)0.93:0.56940616835254)1:1.2957659272966287,(((G001803565,(G000522425,G000522445)1:1.4377920168922396)0.09:0.0,(((G001803615,G000341545)0.68:0.20074829780671508,(G000372225,G000375765)1:1.3862583957186032)1:1.264908609784428,((G001044495,G001044505)0.67:0.2876820724517809,((G001804965,G001805005)1:1.7915488034427207,(G001804975,(G001803535,(G001804905,(G001804945,(G001804915,G001803525)0.67:0.28762812774509217)0.67:0.2876557452307493)0.42:8.892755907495957e-06)0.53:0.1053605156578264)1:1.9924301646902058)1:1.7915487695834333)0.05:0.0)0.94:0.5104365708079106)0.96:0.5556363513793462,((G001643535,(G000091165,G001914375)0.97:0.8472978603872037)1:1.4148097558349861,((G001790695,(G000739535,G000739515)1:1.314648519511925)0.15:0.0,((G001780385,((G002011675,(G002010715,(G001920155,G001918905)0.67:0.2870349628519779)0.86:0.6860348131138696)0.07:0.0,(((G001773925,G001773915)0.67:0.2876820724517809,(G001283625,G001775695)0.67:0.28638813222380166)0.49:0.13016597081255463,(G000398345,(G000398305,(G000493965,G000405625)0.99:1.3862943611198908)0.98:1.2039728043259361)0.8:0.4050063574311076)1:1.1538856516170597)0.29:0.03993596030208365)0.94:0.5209166986535214,((G000687145,(G000242615,G000428885)1:1.299282984130261)0.67:0.20833522913732447,((G000226295,(G000820845,(G001464665,(G001567505,G001464455)0.99:0.7985076962177715)1:1.0761790493282184)0.99:0.8936381001152688)1:1.3044804502998582,((G001919385,(G001918335,G001920795)0.93:0.6931471805599453)0.51:0.17449724044160117,((G001918885,(G001919455,G001920875)0.58:0.15415067982725836)1:1.9924301646902058,(((G001918395,G001919445)0.99:1.3861736446982738,(G001914735,((G001920375,G001919715)1:1.6739764335716716,(G001914785,(G001917435,G001914775)0.97:0.8472978603872037)1:0.9807026306176616)1:1.7045106632867328)1:1.7145345937159207)1:1.6434278789728631,((G001767075,G001920815)0.52:0.11939679458694115,(((G001767115,G001767145)0.98:1.2036781028308767,(G000014905,(G000702445,G000381625)0.68:0.20067069546215124)1:1.2685443423846823)0.37:0.010228344912016272,((G000014005,(G001920165,(G001918935,G001917825)0.67:0.2876820724517809)0.72:0.2876493868383507)0.82:0.38292254773656303,(((G000620725,G001449115)1:1.9924301646902058,(G000381585,(G000688455,(G001006305,G000022565)0.99:0.8933625174193348)1:1.2995511465550638)0.98:0.6930067431182244)0.46:0.04652001563489282,((G000179915,(G900105625,(G000800015,G900102185)1:1.9924301646902058)1:1.9924301646902058)1:1.9924301646902058,(G000178955,(G000178975,((G000381605,G001725305)0.67:0.2876820724517809,(G000745965,(G000421065,G000688615)0.97:0.6061358035703156)1:1.9924301646902058)0.92:0.4883865633485787)0.68:0.20073917923152462)0.96:0.5653138090500606)1:1.8588987720656842)1:1.9054187877005775)1:1.0646912944998999)0.24:0.010266785496007656)0.42:0.0169624226468099)1:1.6527072655396335)0.81:0.3196954512820113)0.1:0.0)1:0.9839854207591336)0.33:0.0473583481647407)0.94:0.5116355714687084)0.45:0.043306939117962996)0.19:0.0)0.03:0.0)0.23:0.0)0.94:0.5102034860063985)0.13:0.0,((G001781965,(G000224765,((G001627685,(G001627675,G001469005)0.75:0.28770313195540936)0.99:0.7983388939431797,((G000213335,(G000484715,G000213355)0.67:0.2876820724517809)0.58:0.1542277719137937,(G001627955,(G001627975,(G001627765,(G001627755,(G001627815,(G001627835,(G001627845,(G001627795,(G001627865,G001627735)0.4:1.8127885848796767e-06)0.49:0.079917054845637)0.85:0.45942706186525867)0.42:0.01580237100076553)0.45:0.03923013421338274)0.41:0.031752433366645676)0.95:0.7136371792377529)0.63:0.20763936477824438)1:1.7925563741943293)1:0.9805434010161941)0.85:0.39886272610655443)0.97:0.7108053531345706)0.51:0.12771156136198494,(((((G001443455,G001798055)0.84:0.5119049546856664,(G001775245,G001443445)1:1.6739764335716716)0.21:0.0,((G000526155,G002011895)0.27:0.0,(((G001577525,G001304365)1:1.7917594692280545,(G001311565,(((G000620765,G000024325)1:1.9920198156295654,((G900104045,(G000445205,G001507915)1:1.8971199848858815)1:1.8971199848858815,(G000174435,(G000686525,G000934755)1:1.9924301646902058)1:1.9924301646902058)0.97:0.6073750532394089)0.7:0.27522625144081664,((G001748225,(G000023225,G000428825)1:1.9924301646902058)0.99:0.8938178760220965,((G000934745,(G000717475,G000519265)1:1.299282984130261)1:1.9924301646902058,(((G000212675,(G000711295,(G000422245,G000422205)1:1.9924301646902058)1:1.9924301646902058)1:1.5328978353117653,((G000429985,(G000711735,(G000023445,(G000331025,G000425265)0.96:0.6060825092622847)0.96:0.6061358035703156)1:1.9924301646902058)1:1.9924301646902058,(G000422565,(G000420485,((G001311825,G000375485)1:1.299282984130261,(G000189295,(G000341895,G000176915)0.88:0.3829922522561057)1:1.9924301646902058)1:1.586965056582042)0.99:0.8934788706622878)0.58:0.1732717212740368)1:1.2303496087116281)0.96:0.5908382893135125,((G000429305,(G000429325,((G000010665,G000526455)1:1.299282984130261,(G000245055,(G000702665,G000179555)0.86:0.38295264123631484)0.79:0.2876820724517809)1:1.5872369804450364)0.85:0.3436460479223366)1:1.1450733590760116,(G000519125,(G000468495,(((G000012665,G000482745)1:1.8971199848858815,(G900129975,(G001672295,(G000422525,(G000384815,G900142115)1:1.5404450409471486)1:1.8971199848858815)0.75:0.2876820724517809)1:1.8971199848858815)1:1.2039728043259361,((G900143255,G000430005)1:1.8971199848858815,((G000195755,G000021385)1:1.9924301646902058,((G000701705,(G001975945,(G000331715,G000055945)1:1.6739764335716716)1:1.9924301646902058)1:1.9924301646902058,(G900116045,(G001553605,(G000420465,(G000022125,G900119095)1:1.9924301646902058)0.99:0.8938178760220965)1:1.4816045409242156)1:1.9924301646902058)1:1.9920133845758052)0.68:0.20053072662605978)0.62:0.1708177323124702)1:1.8493293210495327)0.99:0.8929130746734241)0.96:0.5705711605944893)0.8:0.2951720957796508)0.69:0.2322366893994128)0.68:0.1930403768810671)0.77:0.3269699399246649)0.59:0.1626158327311837)1:1.7018816703262745)0.12:0.0,(((G001687335,((G000421585,G000217795)1:1.8970172258044573,(G001652585,(G001548275,((G000215975,G000746255)0.91:0.5108256237659905,((G000421605,G000423845)0.75:0.2876820724517809,(G000746435,G000734015)1:1.8971199848858815)1:1.8971199848858815)1:1.8971199848858815)1:1.8971199848858815)0.91:0.5108256237659905)1:1.8970172152439433)1:1.2991219733682637,((G000092205,((G001873115,G001914235)0.62:0.20070527018462436,(G001799255,G001799285)1:1.8971199848858815)0.56:0.20056025876987282)1:1.181573839326039,(((G000429945,G000429965)1:1.1451323043030024,(G000403885,(G000186885,(G000621145,G000403925)0.67:0.2876820724517809)0.99:0.9808292530117262)0.92:0.5753641449035618)1:1.076421578212624,(G900130015,(G900143695,(G000341395,(G000025945,(G900104445,(G001750925,(G001751145,G001750995)0.46:0.04652001563489282)1:1.586965056582042)0.99:0.7884676315756054)0.65:0.21777784378378326)0.16:0.0)0.8:0.31845063491803716)1:1.413475623023297)1:1.3643647211500636)1:1.0439416931215826)0.99:0.7632662755991632,(((G001874005,(G000179315,G000422285)0.97:0.6061107787842245)1:1.602961080121939,((G001577715,(G000195295,(G001797785,G001799325)0.84:0.5108256237659905)0.99:0.7963106560051304)0.61:0.15945001008504153,(G001797675,(G000143965,(G001184205,G000931935)0.88:0.3829922522561057)1:1.8971199848858815)0.77:0.2885163335912839)0.65:0.19508569093299158)0.42:0.028055554197902947,((G900114975,(G000014965,G900129305)1:1.9924301646902058)1:1.9924301646902058,((G001750905,(G001751085,G001751075)1:1.2039728043259361)0.93:0.5221646974072126,((G001292585,(G000021905,G000429905)1:1.9924301646902058)0.94:0.5134030864620085,(((G001854245,(G001311845,G000961655)0.97:0.6060607845841672)0.74:0.24363792881213955,((G000429925,G001443525)1:1.9924301646902058,(G001797695,(G000483025,(G000472805,(G001871035,(G001751005,G001751165)0.93:0.6931471805599453)0.73:0.2876820724517809)0.79:0.3899806719194525)0.75:0.30723817742300574)0.96:0.5785126139036867)0.69:0.2388943938140596)0.76:0.2928621224478108,(G000018405,(G000426225,(G900101345,(G000020365,(((G000421285,G000420085)0.88:0.3827480447324107,(G000373985,(G000233695,G000745975)0.86:0.3829922522561057)1:1.9924301646902058)0.53:0.16251892949777494,((G900105645,G000307105)1:1.9924301646902058,((G001799425,G001798685)0.99:0.9808292530117262,(G001799395,G001799405)1:1.299282984130261)1:1.299282984130261)1:1.5328978353117668)1:1.6800554796480536)1:1.8177303405573297)0.41:0.0476001997656281)0.95:0.5676199867847145)0.62:0.15523923395902764)0.92:0.4517602791998102)0.9:0.4301276544965344)1:1.1369807529374039)0.55:0.10890554146601882)0.73:0.23703066415009408)0.74:0.280549380386711)0.66:0.18330496628570175)0.36:0.006740586039251022)0.61:0.142143248791993,((((G000266945,(G000485155,(G001873675,((G001797845,((G001412345,G001683985)1:1.299282984130261,(G000747625,(G000816445,G000753945)1:1.6739764335716716)1:1.7917594692280545)1:1.9924301646902058)1:1.9917162676432363,(G000013405,((G001830855,G001829875)1:1.6739764335716716,(G001873745,(G001797945,(G001829835,G001830835)0.58:0.15415067982725836)1:1.9924301646902058)0.54:0.1053605156578264)1:1.2039728043259361)0.35:0.0)0.52:0.09028737057714294)0.84:0.5108029373116934)0.98:1.203784483996702)0.43:0.07415717685402706,(((G001798855,(G001797895,G001798755)0.44:0.1053605156578264)1:1.0056718763055552,(G000512235,(G001797745,G001797935)0.99:0.851844277500434)0.26:0.0)0.94:0.5185905748999324,((G001873905,(G001798915,G001302765)0.66:0.28553743764202955)0.62:0.15555370196056945,((G001304105,(G001797735,G001798005)0.98:1.2039728043259361)1:1.264206275764136,(G001799795,(G001917495,(G001920835,(G001797435,(G001919435,G001918165)0.67:0.2876820724517809)0.67:0.2876820724517809)0.35:0.0)0.56:0.13009381632053824)0.03:0.0)0.03:0.0)0.28:0.0)0.3:0.0)0.93:0.48021666334710467,(((G001802615,(G001798015,(G001798975,((G001797465,G001797505)1:1.9924301646902058,(G001795535,(G001798425,(G001595385,G001795545)0.87:0.6931471805599453)1:1.7917594692280545)1:1.896914466455123)0.42:0.0)0.71:0.35660210489114347)0.97:0.8546100992263318)0.01:0.0,(G001797495,(G001799025,(G001797515,(G001795495,(G001797665,(G001798625,(G001797585,(G001797595,(G001798155,(G001806225,G001798485)0.67:0.2876816903719)0.49:0.06448076770356154)0.55:0.15412203586424278)0.62:0.17584205309528733)0.63:0.17261131127205714)0.59:0.16091225298214218)0.49:0.08970040427731994)1:1.3120572212590733)1:1.2611312181658847)0.76:0.2667405933100986)0.99:0.7996595443461472,(((G000167355,G001751155)0.99:0.8938178760220965,((G000384395,(G900142125,(G000711225,G900107645)0.96:0.6061358035703156)1:1.586965056582042)1:1.7047840822332114,((G000820505,G000827125)1:1.9924301646902058,((G000472285,G001278055)1:1.076139432816051,(G001751225,G000012885)0.99:0.8938178760220965)0.87:0.38295116424558157)0.99:0.739634804781497)0.44:0.04652001563489282)1:1.1599266199371248,((G000020385,((G001799505,G001824455)0.86:0.4054924189464722,(G001802645,G000015045)0.51:0.1205798173396219)0.99:0.7395235172634876)1:1.2298496634816667,(G000813145,((G000020725,(G000022265,G000016745)1:1.9913518812128606)0.99:0.8936412181250943,(G000817955,(G000007985,G000012925)0.86:0.3829922522561057)1:1.9924301646902058)0.81:0.31850526870224793)0.5:0.07560915436215121)1:1.4040856696681447)1:1.0898190115078112)0.57:0.14311654477065336)0.87:0.37394093470561124,((G001799195,(G001798805,(((G000024805,(G900112715,(G000737335,G000170895)1:1.99233114008251)1:1.321131995012544)0.99:0.7963157921729305,(G000737325,((G001931505,G001263205)1:1.2993693343235235,((G001931535,G001312805)0.81:0.3184537311185346,(G000067165,(G000601485,G001189295)1:1.9924301646902058)0.99:0.739667196194838)1:1.5889277657498913)1:1.5833180905497968)1:1.0252792537714335)0.74:0.24792689994387984,((G001798605,G001798655)1:1.2993664444952278,((G000017505,G000022145)1:1.299282984130261,(G001263175,((G000335475,G001027285)1:1.299282984130261,((G000165485,G000737315)1:1.9924301646902058,(G000255295,(G000331735,(G000219105,G000012685)1:1.9924301646902058)1:1.299282984130261)1:1.299282984130261)0.98:0.739667196194838)1:1.647098543375589)0.74:0.28841355062127566)1:1.07730258435483)0.49:0.14524205924959457)0.95:0.5525428412433828)0.67:0.19866845559778742)0.74:0.25760660356904286,(((G001798265,(G001798105,(G001798315,(G001798475,(G001797335,G001798085)0.98:1.2039532843228122)0.6:0.1823215567939546)1:1.0116009116784794)0.99:0.8855657661777828)1:1.0199391199536607,((G001795505,(G001798535,(G001798715,G001798235)0.4:0.0)0.54:0.16989903679539747)1:1.9924301646902058,((G001799115,(G001799015,G001799095)0.99:0.9937632339783803)0.87:0.4600107789495259,(G001798395,(G001799065,G001798185)1:1.6739764335716716)0.48:0.055851130687342564)0.99:0.7585790873369158)0.99:0.8458690493055088)0.8:0.30240388650309324,((G001769855,((G000210915,(G000447755,(G000443995,(G000447795,(G000447775,G001874305)1:1.2039728043259361)0.43:0.025317807984289783)1:1.6094648902448532)0.78:0.2876820724517809)1:1.2706096665017725,((G001770035,(G001770125,(G001770085,G001771845)0.33:0.0)0.33:0.0)1:1.8971199848858815,(G001769975,(G001770005,(G001769995,(G001770105,(G001770015,G001771825)0.33:0.0)0.67:0.2876820724517809)0.93:0.6931471805599453)0.98:0.9808292530117262)1:1.2039728043259361)0.58:0.15374084102489363)0.49:0.0802595506201526)1:1.134043139910929,((G001907975,G001748245)0.97:0.6320732976619049,((G001770165,((G001769835,(G001770075,G001770175)0.93:0.5108256237659905)0.51:0.1144705570953797,(G001769915,(G001769475,G001769805)1:1.6739764335716716)1:0.9173435198346396)0.97:0.5978979565574796)1:0.9183494972755809,(G001464715,((G001464795,(G000348725,(G001769935,G001771815)1:1.9924301646902058)1:1.9924301646902058)0.62:0.20067069546215124,(G000525675,(G001592735,((G000786105,(G001592755,G001592745)1:1.299282984130261)1:1.9924301646902058,(G000317895,(G000691605,G000196175)1:1.9924301646902058)1:1.9924301646902058)0.42:0.04653506443061319)0.99:0.8938178760220965)1:1.9924301646902058)1:0.9808292530117262)1:1.0121435543615973)0.79:0.32598540357713846)0.44:0.04425581003375741)0.54:0.11479305080973852)0.45:0.03959904506959538)0.4:0.00623977243592419)0.21:0.0)0.85:0.34977283132938997,((G001627915,(((G000014865,(G000299115,(((G000371825,G000419485)1:1.6739764335716716,(G000163555,(G000195085,G000750175)1:1.9922195940429757)1:1.2039728043259361)1:1.8970216709694678,((G001180145,(G001179945,G001719325)0.42:0.0)0.93:0.6931471805599453,(G001703975,(G000299095,(G000012345,((G001179925,G001180065)0.31:0.0,((G000472605,G000155895)1:1.992332560864059,(G001180045,(G000504225,G001180165)0.33:0.0)0.84:0.5108256237659905)1:1.0760992661461144)0.84:0.3829994270242471)0.69:0.2118439960602764)0.98:1.2039728043259361)0.98:1.2039728043259361)1:1.6151359335487374)1:1.8083447224263614)1:1.7919872964532189)0:0.0,(((G001768805,(G001768015,(G001767955,(G001768925,G001767865)0.33:0.0)0.33:0.0)0.98:1.2039728043259361)0.97:0.851673335381383,((G000219355,(G000730245,G000815465)1:1.9924301646902058)1:1.892087021845314,((G001897445,(G000746585,G000970895)0.98:1.2039728043259361)0.46:0.043171081253050185,((G000309075,(G000964595,(G000063545,(G000964615,((G001654785,G000964585)1:1.8971199848858815,(G001654775,(G001654795,(G000010205,G000964605)0.93:0.5107749679357924)0.43:0.025334649102699985)0.71:0.22306159037083811)0.51:0.18235156779322856)0.89:0.49247648509779407)1:1.8971199848858815)1:1.8971199848858815)1:1.8971199848858815,((G000965005,(G000018245,G000012385)0.46:0.04652001563489282)1:1.9924301646902058,((G000014345,G000283915)1:1.9924301646902058,(((G000018205,G000284155)1:1.8971199848858815,(G000828125,G000012145)0.99:0.8938880834851785)0.76:0.26077985943745235,(G000255355,((G000008045,G000195735)1:1.8971199848858815,((G000751075,G000696365)1:1.9924301646902058,((G000283595,G000007025)1:1.9924301646902058,(G000964995,(G000284075,G000283855)1:1.204074735929918)0.75:0.2876820724517809)1:1.7047480922384253)0.64:0.20055972578294723)0.74:0.300554920621386)0.65:0.24805578106734116)0.96:0.5639813638162815)1:1.2584609896100054)1:1.9234372932032548)1:1.9352777562250694)0.66:0.18351864120013478)0.43:0.04817749136973599)0.76:0.3178911217039387,((G000512675,(G000632985,(G001593535,(G000013165,G000022525)1:1.8971199848858815)1:1.8971199848858815)1:1.6739764335716716)1:1.6739764335716716,((G001752665,((G000306885,(G000829315,G000008385)0.33:0.0)0.7:0.25489224962878987,((G000008025,G000689175)1:1.2041201484484008,((G000331595,G001637495)0.97:0.6443570163905135,(G000376585,G000073005)0.66:0.1923348254074785)1:1.2039728043259361)0.67:0.2876820724517809)1:1.8971199848858815)1:1.8971199848858815,((G000026005,((G000012565,G000825765)1:1.8971199848858815,(G000013145,(G000508225,G000632845)1:1.8971199848858815)0.99:0.7985076962177715)1:1.8971199848858815)1:1.8971199848858815,(G000964795,(((G900000025,(G000689635,(G000964745,G000964785)0.75:0.2875515652482024)0.55:0.10513064105426896)0.47:0.09156719352549039,((G000478445,(G000964915,G000689615)0.44:0.1053605156578264)1:1.8769172775683618,(G000689655,(G000968465,(G000968455,(G000965125,G000013125)0.42:0.0)0.38:0.0)1:1.5404450409471486)0.93:0.5109221792613724)0.49:0.0725706928348355)1:1.8971199848858815,(G000024505,(G000215605,((G000215565,(G000495495,G000495535)1:1.5402377740565822)0.69:0.21172523060357845,((G000215525,G000011945)1:1.5163125922522553,(G000172475,(G000215485,(G000172515,(G000215505,(G000020305,G000172495)0.53:0.1053956341107319)0.79:0.36757074137621454)0.48:0.09086394154463626)0.71:0.2578604651977358)0.52:0.11430463351729395)0.64:0.1892127581242674)0.43:0.07146138257213122)1:1.2228412886303193)1:1.8971199848858815)1:1.8971199848858815)0.67:0.2876820724517809)1:1.8971199848858815)1:1.8971199848858815)1:1.8971199848858815)0.92:0.46146180189331404)0.61:0.1518959091003245,((G000742475,(G000469665,G000388175)1:1.8971199848858815)1:1.305664532591636,(((G001768885,G001897475)0.53:0.13149761516274927,(G001192655,(G000757605,(G000742835,G000190415)1:1.9924301646902058)1:1.9924301646902058)0.93:0.4911449695839579)0.79:0.2975102220830104,((G000434295,((G000434135,G001917135)1:1.9924301646902058,(G000432275,(G000436195,(G001917125,G000980655)0.85:0.4418327522790392)1:1.299282984130261)1:1.0116009116784803)1:1.7115575163312549)0.63:0.20853430858713917,(G000427665,(((G000378465,((G000425365,(G000745835,((G001941945,G000711725)0.96:0.6061358035703156,(G000245075,G000164635)1:1.9924301646902058)0.92:0.48835276791393223)0.69:0.20067069546215124)1:1.9924301646902058,(G000759655,(((G000701585,G000202835)1:1.9924301646902058,(G000964385,G000687875)1:1.9924301646902058)1:1.299356425293293,(G000964365,(G000014285,((G000231445,G000527695)1:1.8971199848858815,((G000021325,(G000164395,(G000550765,G000182745)1:1.9924301646902058)1:1.9924301646902058)1:1.9924301646902058,(((G000429165,G000963905)1:1.9924301646902058,((G000010825,(G000613285,(G001499675,G000964225)1:1.8971199848858815)0.54:0.1053605156578264)1:1.2993339798211359,(G001580615,((G000963945,G001499615)1:1.29923393206148,(G000963925,G000963965)1:1.2039218372251885)1:1.0760986547709448)1:1.2992319910398136)1:1.9923281603039298)1:1.2992319129114356,(G000963885,(((G000617865,G002005465)0.72:0.3184537311185346,(G001787335,(G000613845,G001547995)1:1.9924301646902058)0.99:0.8938178760220965)1:1.9924301646902058,((G000378165,(G000723565,G002003665)1:1.9924301646902058)1:1.9924301646902058,(G001598495,(G000311765,(G000234355,G000011685)0.97:0.6061602036337569)0.99:0.8938178760220965)1:1.299282984130261)1:1.299282984130261)0.57:0.13167782397519956)1:1.9922633308871107)0.46:0.04650434566884603)0.97:0.6061358035703156)1:1.9923754064750911)0.82:0.3828718975485883)0.47:0.06114047399638145)0.43:0.05153535489297709)0.99:0.8529968160064193)0.7:0.2108230669261692)1:1.4247995324749543,((((G000300235,(G000421265,(G000763295,G000300275)1:1.299282984130261)0.99:0.8938178760220965)1:1.9924301646902058,((G000688235,G900093605)1:1.9924301646902058,(G000968135,(G001510075,G001746755)0.82:0.4055190528148533)0.51:0.12074009044237922)0.76:0.31840867530802597)0.4:0.08730044460981429,((G000513295,(G000294655,(G000342045,G000009985)1:1.9924301646902058)0.99:0.8938178760220965)1:1.9924301646902058,((G900100455,(G900101965,(G000013085,G000284415)1:1.9924301646902058)0.97:0.6060338719663336)0.81:0.30297445521567445,(G000315795,(G900156605,(G000381985,G001611975)0.99:0.8938178760220965)1:1.2993099590301178)0.94:0.507101929957951)1:1.003872018608638)1:0.9127866019783455)0.79:0.28990991871679606,(((G000420625,(G000515255,G900100655)1:1.9924301646902058)0.96:0.6061358035703156,(G000374005,(G001026905,G000982415)1:1.9924301646902058)1:1.9924301646902058)1:1.305870167402815,((G000299935,((G000426505,(G000171835,(G000423805,(G000319385,G000510265)1:1.8971199848858815)1:1.9924301646902058)1:1.299282984130261)1:1.1380492950133974,((G000421325,G000384615)1:1.7917594692280545,(G001510185,(G000024465,G000238815)1:1.8970223905853099)0.67:0.2876820724517809)0.99:0.893796172749242)0.98:0.6734866979185811)0.85:0.37634266451425485,(G000620685,((G000312425,(G000963705,G000264455)0.46:0.1168549637740472)0.2:0.0,(G000226315,(G000518365,(G000423185,((G000225995,(G000016185,(G001939945,(G000429645,G001296005)1:1.9924301646902058)1:1.299282984130261)0.99:0.8938178760220965)1:1.4328143767547836,((G000936425,G000576635)1:1.299282984130261,(G000429625,(G001315015,(G001305595,G000283655)1:1.9924301646902058)1:1.299282984130261)1:1.9924301646902058)0.79:0.2876820724517809)1:1.423369011503888)1:1.132279492976231)0.49:0.18602953216604526)0.83:0.32802431423198714)0.47:0.055151036788648064)0.39:0.04233478716235838)0.6:0.1563042131211079)0.64:0.18904844374493274)0.45:0.050019714059247225)0.42:0.07090262639005221,(G000616095,(((G000710935,G000375545)1:0.9142933466844319,(G000342165,((G001295935,(G000420765,G000331225)1:1.9924301646902058)1:1.9924301646902058,((G000218875,(G000277755,((G000007105,G000303025)1:1.8971199848858815,(G000175255,(G000576165,(G000576125,G000498655)0.33:0.0)1:1.4916548767777167)0.78:0.28768274687126033)0.7:0.23889190828234882)1:1.9924301646902058)1:1.9924301646902058,((G000620665,(G000711715,G000585415)0.88:0.3829922522561057)1:1.9924301646902058,((((G000333335,G000383095)1:1.299704436038301,((G001853345,G000214335)1:1.9924301646902058,(G000744515,(G000971055,G000016765)1:1.299282984130261)1:1.9924301646902058)0.99:0.8932443959635257)0.99:0.7414902978652094,((G000974765,G000512205)0.46:0.06719976416881678,(((G000786205,(G001421285,G001421785)0.62:0.20044268405842433)0.69:0.20065689468967707,((G001469845,G000226955)1:1.9924301646902058,(G000935025,G001428865)0.99:0.8938178760220965)1:1.7046016471916672)0.91:0.4342855466436562,(((G000242835,G000241465)1:1.9924301646902058,(G000803065,G001423845)0.86:0.3829922522561057)1:1.299282984130261,((G000980895,((G000382485,G001425405)0.54:0.10531082524464921,(G001421995,G000427645)1:1.9924301646902058)0.99:0.8938342288507277)0.96:0.571020784549413,(G000739895,((G001421505,G001421805)0.93:0.5108044246027963,((G001423765,G001426195)1:1.9921360037820695,(G001761345,G000764535)1:1.9924301646902058)0.57:0.12065013058578884)0.49:0.08292684450745261)0.68:0.21747122673035438)0.99:0.8748621889128488)0.95:0.5260930958967792)1:1.8204758355308184)0.57:0.17737481604420557)0.7:0.2474471429344945,((G000283515,((G000315525,((G000445105,G000508185)0.96:0.606062248017451,(G001421665,(G001713415,G000367345)1:1.9923321110547885)0.76:0.2877178212570598)0.58:0.1466034741918755)0.99:0.7785070295111018,((G000445145,G000447205)0.71:0.24303614374129218,((G000632125,G001598535)1:1.9924301646902058,(G000147835,G000091125)0.97:0.6062823516808371)0.87:0.38308432431646666)0.42:0.0346855579878901)1:1.9924301646902058)1:1.9889823949349237,((G000763945,(G001278035,(G001610975,((G001468395,G000013985)0.69:0.20064703052429972,(G001314325,(G000803645,G001427085)0.97:0.6061112555605441)0.85:0.383014103254151)0.79:0.2876828597134536)0.86:0.382975764282832)0.95:0.5258661355256072)1:1.9914420765601908,(((G001713435,G000331245)1:1.9924301646902058,(G900128895,(G001889025,G000420305)0.99:0.8924653877326689)0.46:0.12153108186885365)0.76:0.2624127178152932,((((G001295795,(G000807925,G000013325)0.99:0.8938178760220965)1:1.7692866133759964,(G001296055,(G001598375,(G000429005,G000192575)1:1.9924301646902058)0.86:0.38299068838096056)0.88:0.3829922522561057)1:1.9924301646902058,(G001476695,((G000813185,(G000767465,G000802225)0.62:0.20068703866950588)0.73:0.23460978387686932,(G000445125,(G000272475,(G001742225,(G001421325,G001046635)0.68:0.2006544290839411)0.96:0.6061358035703156)0.97:0.6062542919516875)0.73:0.25779128398775536)0.87:0.4378004887511007)1:1.9899615722817434)0.5:0.20737712390209737,(G001028705,(G000466945,(G001305965,(((G001427865,(G001008165,G000802385)0.68:0.20008183172621086)0.55:0.12150822690175374,(G001010945,(G001886695,(G001021555,G001077815)0.99:0.8938178760220965)0.51:0.12062798778861487)1:1.9924301646902058)0.55:0.2306716575461325,(G001441535,(G001028625,((G000013005,(G000176355,G000186705)1:1.9924301646902058)0.8:0.305995696254289,((G000756795,G001235865)1:1.9923222024768754,((G001719165,(G000714765,(G000715015,G000152865)0.99:0.8938178760220965)1:1.2987925716835724)0.9:0.4340789468113001,((G000744895,G001296025)0.76:0.2876820724517809,(G000422985,G000331285)0.82:0.3829922522561057)1:1.586965056582042)1:1.1818272164438097)0.58:0.12705000721635584)0.7:0.21188150794877825)0.8:0.3676089029182726)0.57:0.20075565801617776)0.98:0.7140628020505598)0.59:0.1779164830456859)0.96:0.6061720064489196)0.55:0.1035400828387407)1:1.9152916121235024)0.89:0.418803339922393)0.95:0.5790809765816791)0.71:0.269956178755997)0.33:0.0)0.5:0.10441767256513437)1:1.0296100759946967)0.61:0.19455451567220877)1:1.9561644466629886)0.88:0.3935165743589959,(G000384635,(G001644385,((G000374145,(G900107585,((G900143155,G900113695)1:1.9924301646902058,((G000153745,G000383155)1:1.2040274747329058,(((G900107025,(G001884735,(G001870665,G001870675)1:1.9924301646902058)1:1.299282984130261)1:1.481676413815878,((G000687435,(G000740795,(G000429765,(G000739715,(G001303875,((G000012905,G000016405)1:1.9924301646902058,((G001202025,(G001202035,(G001202015,G000420745)0.97:0.6061358035703156)0.42:0.04652001563489282)1:1.7047972190100702,(G001294535,(G000176015,(G001438045,(G001439135,G001438235)0.91:0.5108256237659905)1:1.2040807082915113)0.68:0.20069186924004082)0.99:0.7394241413622222)0.71:0.2579535927255958)0.48:0.07174895641432028)0.63:0.23134535208163365)0.81:0.3665397907542573)0.99:0.769638998313306)0.68:0.20225980562586168)0.43:0.0567782744647273,(((G000740785,G000021865)0.99:0.8938178760220965,((G000714535,G000737065)1:1.9924301646902058,(G000714545,G000715505)1:1.9924301646902058)1:1.9924301646902058)1:1.076139432816051,((G000420145,G000967825)1:1.8971199848858815,((G000763805,G000763785)1:1.9924301646902058,(G000444995,(G000763905,((G000622145,G001546115)0.57:0.24325846506804671,(G000185925,(G000513975,(G000203895,G000763885)0.86:0.3829515551535044)0.97:0.6060596917067488)0.96:0.6061194333412138)0.95:0.5752698357130279)1:1.2992353505454732)0.99:0.8937836218216718)0.85:0.40830754024105076)1:1.2992682335261)0.99:0.9039349327913474)0.95:0.5247067882678734)0.98:0.7258608405710986,((G000018145,((G001879715,(G000590925,G000013565)0.99:0.8968552196590789)0.99:0.8576596400786539,(G001458315,(G000877395,(G001408515,(G001403795,G001403735)0.96:0.6061358035703156)1:1.9924301646902058)1:1.9924301646902058)0.95:0.5262632874673739)0.57:0.12037988387290695)0.32:0.0,(((G001078595,(G900099935,G900112335)1:1.9924301646902058)0.75:0.2479061210352041,((G900102905,(G900115595,(G000299575,(G000743715,G900113405)0.99:0.8938178760220965)1:1.299282984130261)0.99:0.8882239903799348)0.5:0.07096696602214406,(G001548075,(G001305615,(G000671395,(G000744955,G000647975)0.62:0.20068833893925309)0.42:0.04632431580189391)1:1.0033817146126283)0.51:0.07694097703145825)0.38:0.0)0.22:0.0,((G000442275,((G001307765,G000152805)0.86:0.3817947381897735,(G000819565,(G900109555,G000299875)0.82:0.3829922522561057)1:1.9924301646902058)0.79:0.2881065766672611)0.2:0.0,(((G001510085,G001321835)0.34:0.0,(G000169395,(G000812685,G000812665)0.46:0.046816702046239785)0.76:0.2834681123482916)0.08:0.0,(((G001049735,(G000981705,G000738435)1:1.8971199848858815)0.38:0.005450982314913958,(((G000466965,G000600975)1:1.299282984130261,(G000379485,(G000223375,(G000442315,G000600335)1:1.299282984130261)0.56:0.1228747355805958)0.45:0.09690292954379137)0.79:0.31541487869619445,(G000161835,(G000153305,((G000155735,(G001187845,G900142425)1:1.9924301646902058)1:1.9924301646902058,(G900129845,(G001420005,(G000967725,(G000382265,(G000169435,G001411945)1:1.9924301646902058)0.48:0.20065418904528115)0.97:0.6080773847251245)0.82:0.3335199299892055)0.99:0.8960166060192212)0.91:0.4520452425282776)0.53:0.14540123324958698)0.55:0.2131131079589516)0.82:0.3437693746161926)0.91:0.43807082149058246,((G001510135,(G000472185,(G000383135,(G000382645,(G001627595,G001627375)0.67:0.2876820724517809)0.67:0.2876820724517809)0.93:0.5389965007326871)0.5:0.16251683000281283)1:1.0022547651895994,((G900111875,G900115865)0.59:0.15131420244409718,(((G000220565,(G000688295,(G000152725,G000768315)0.99:0.8938178760220965)0.76:0.2882714634315148)1:1.0086967473290471,((G900110775,(G001458355,G001458435)0.97:0.6061603521827063)0.98:0.6900210980580946,(G000423645,(G000526275,G900100005)1:1.991821528961483)0.91:0.4529524419372139)0.56:0.12010551775891558)0.41:0.018080224108941313,((G001205715,((G900107355,(G000152625,((G001441635,G001441615)0.97:0.6071458914874664,(G000170875,(G001247715,G000152845)1:1.9923282434752168)0.79:0.2874181630846021)0.75:0.25724092129528464)0.99:0.7684740284067095)0.71:0.2169484526605944,(G001046955,(G900129875,(G001038505,((G900107235,((G000169415,G000504185)0.8:0.3188419242545313,(G001458375,(G001482405,G000807715)0.46:0.046580889252608004)0.44:0.045765378866898056)0.93:0.48847185311699776)0.84:0.33525018124603156,((G000521865,(G000521785,G000520615)1:1.9924301646902058)1:1.9924301646902058,(G001687105,(G000442255,((G001969385,G000153725)0.45:0.046506071647888364,(G000161755,G000259095)0.82:0.3830117741645681)0.99:0.8938178760220965)0.5:0.15984870094189613)1:1.4045671601639689)0.45:0.046397875623913155)0.6:0.16452182428789533)0.42:0.018592497813850604)0.97:0.6218740184477908)0.89:0.4201870336314989)0.5:0.08788711007652844)0.48:0.060502720068563366,(((G001890925,G000156115)1:1.9924301646902058,(G000814025,(G000712315,((G000154785,G000014045)1:1.2995778389164163,((G000156335,G000647675)1:1.8971199848858815,((G000622425,(G000622405,G000712275)1:1.7917594692280545)1:1.7917594692280545,(G000172095,(G000622345,(G000622325,(G000622365,G000622385)0.93:0.5108256237659905)1:1.5868996800129802)0.46:0.04647880564153634)0.85:0.3829367713620593)0.39:0.07544975939591224)1:1.3201356908688144)0.62:0.20067102141524773)0.72:0.22877234770722962)0.86:0.41145349774466017)0.65:0.18315790851569888,(G900156525,((G900110425,((G900142085,G001458215)0.96:0.6063760954927356,(G001458335,(G001292625,G001458175)0.99:0.7986713650179538)0.47:0.19956964417552417)1:1.1465976453125237)0.18:0.0,((G000473225,G000429365)0.87:0.3800116722525489,(G001262635,(((G900109035,G000011965)0.51:0.14665141782067712,(G000161775,(G000192475,G000743705)1:1.9924301646902058)1:1.299282984130261)0.99:0.8988670143562708,(G900102795,(((G000511385,G001258055)1:1.8967295886287283,(G000169455,(G001294455,G000473205)1:1.9924301646902058)1:1.2989392993349302)0.4:0.03705342851371984,((G000376545,G001458415)1:1.299133475163618,(G000511355,(G000473145,G001458395)1:1.299282984130261)1:1.9919037103479607)0.52:0.09029900011809225)0.56:0.11297171132284843)1:1.586899177553302)0.68:0.2000930406973149)0.25:0.0)0.66:0.224679703747317)0.86:0.3834674225837295)0.25:0.0)0.62:0.15945300552029257)0.53:0.10393254125283988)0.42:0.02956876192334428)0.46:0.045890034743506926)0.92:0.4564710201673352)0.51:0.08711416740688911)0.49:0.06604448945047714)0.77:0.27645636904997)0.54:0.134981771169754)0.92:0.462917662086397)0.52:0.14225655495586442)1:1.569972248204814)0.99:0.8862607776864141)1:1.937770253462003)1:1.3068362033874514,(((G000733125,G000152825)1:1.9924301646902058,((((G000428525,G000365025)1:1.9924301646902058,(G000412185,(G000014745,(G000382325,(G000744995,(G000152745,G000420265)1:1.9924301646902058)0.99:0.8938178760220965)0.97:0.6061358035703156)1:0.9808292530117262)0.99:0.7681591346486317)0.61:0.1732717212740368,((G000023785,G000378345)1:1.9924301646902058,(G000420665,(G000376805,((G000685315,G000013025)1:1.9924301646902058,((G000685275,G000685295)1:1.9924301646902058,((G000685215,G000685235)1:1.9924301646902058,(G000682755,(G000682715,G000682775)1:1.8971199848858815)1:1.2993812014853459)0.86:0.3830709377253075)0.54:0.20067069546215124)1:1.8971199848858815)1:1.8971199848858815)0.99:0.8938178760220965)1:1.7692866133759964)0.92:0.4616417258541902,(G000733915,(((G000017265,(G001425305,G001429025)1:1.9924301646902058)1:1.299282984130261,((G000744465,G000745545)0.87:0.3829922522561057,(G000022005,G001449105)0.76:0.2876820724517809)1:1.9924301646902058)1:1.4816043730424284,(((G000495855,G000175215)1:1.9924301646902058,(G000204015,(G000376105,G000495815)1:1.9924301646902058)1:1.9924301646902058)1:1.9924301646902058,(G000428765,(G000466985,((G001424025,(G000204035,(G000813765,G001310255)1:1.299282984130261)0.76:0.28773609535750616)0.51:0.09531017980432502,((G000701445,G000144605)1:1.8971199848858815,(G001425945,G001427825)0.99:0.8938508896732442)0.51:0.12062798778861487)1:1.7692866133759964)0.99:0.8472978603872037)1:1.780459913974122)0.66:0.18233946811500437)0.49:0.07480751747780744)1:1.9034366264965843)0.96:0.5958603377809568)1:1.0391754809827125,((G000689395,((G000469155,G000293845)1:1.9924301646902058,(G000017565,(G000509225,G000739695)0.88:0.3829922522561057)1:1.5476798882046845)0.42:0.04782105793772717)1:0.9157986521827495,(G000746275,(((G000828475,G001708935)1:1.299282984130261,(G000166055,(G000981545,((G000503895,G000383415)1:1.9924301646902058,(G000143145,(G000253295,G000384335)1:1.9924301646902058)1:1.9924301646902058)0.78:0.2876820724517809)1:1.427156831364835)0.88:0.4342855466436564)1:1.1679797400840872,(G000496075,(((G000384475,G000526315)1:1.299282984130261,(((G000751295,G001676615)0.83:0.3433907671538762,((((G000379125,G000178815)1:1.9924301646902058,(G000372845,(G000283235,G000188155)0.97:0.6061358035703156)1:1.9924301646902058)1:1.9924301646902058,((G000745425,G000019845)1:1.9924301646902058,(G000385335,(G000021745,(G000427445,G000746085)1:1.9924301646902058)1:1.2993811918396443)0.88:0.3829922522561057)1:1.9924301646902058)1:1.9924301646902058,((G001418005,((G000735605,(G001426225,(G001429395,G001298265)0.99:0.8938178760220965)1:1.0760220486054155)0.74:0.2726441950872404,(G001429505,(G000745475,(G001420315,G000800935)0.46:0.04652001563489282)1:1.299282984130261)0.72:0.22884157242884753)1:1.5873163281888578)0.44:0.03602414154934615,((G000745135,(G001006805,(G001017175,(G000518665,G000262405)0.99:0.8938178760220965)1:1.299282984130261)1:1.1450860583206144)0.72:0.24034694932003714,(G000429045,(((G001548015,G001043915)1:1.9924301646902058,(G000022085,G000019365)1:1.9924301646902058)0.99:0.8938178760220965,((G001424525,(G000372825,(G001422215,G001422375)0.97:0.6061605612544829)0.96:0.6061358035703156)1:1.9924301646902058,((G001425465,(G000019945,G001643095)1:1.9924301646902058)1:1.9924301646902058,(G001262595,(G001280145,G000019725)1:1.9924301646902058)1:1.9924301646902058)0.99:0.8938178760220965)1:1.9924301646902058)1:1.5870744358547788)0.58:0.19111266971710536)0.99:0.771332715833603)1:1.1892048762721448)0.98:0.7099902276678873)0.82:0.32177766761826515,(((G000702305,(G000092925,(G900100155,G000378025)1:1.9924301646902058)1:1.9924301646902058)1:1.9924301646902058,((G000017645,G000526175)1:1.9924301646902058,(G000473085,G000010525)1:1.9924301646902058)1:1.299282984130261)1:1.5868274955391115,(G001402875,(G000293785,((G001426945,G001579845)0.97:0.606114256839174,(G000516555,(((G000314735,G000218565)1:1.9924301646902058,(G001425835,(G000336555,(G000308295,G000314675)0.46:0.04652001563489282)1:1.9924301646902058)0.68:0.20000499170993175)0.89:0.44132782926906905,((G900108575,(G000935205,((G000013745,(G000504425,G000014825)0.86:0.38293358234357233)0.83:0.3830632977155202,(G000333455,(G000195775,(G001295845,G000013365)0.75:0.28767984585241113)0.57:0.12062798778861487)1:1.299305351025798)0.55:0.10787347061863364)0.5:0.10976932607351512)0.53:0.0953148170302745,((G000012725,G000013885)1:1.9924301646902058,(G000701345,((G900104755,(G001440405,(G001693385,G001440475)0.54:0.10539441512059813)0.98:0.739667196194838)0.99:0.763743176446506,((G000472865,(G000938305,G000379145)1:1.299282984130261)0.99:0.7525451694112235,(((G000472425,G000472385)1:1.992331966624628,(G000239815,G000344805)1:1.299282984130261)0.93:0.48835276791393223,(G001641695,(G001908185,((G000938285,G900011245)0.78:0.28766951144217917,(G000011365,(G000473125,G000284375)0.75:0.28762661677481194)0.43:0.02533295577205956)0.93:0.5108638953070287)0.53:0.1053605156578264)1:1.8971199848858815)0.81:0.3343336386537955)0.57:0.1806834960099359)0.99:0.8100494026466327)0.99:0.7556047738465694)0.97:0.6149311127768458)1:1.3940807291141715)1:1.2937428037546457)1:1.6247366275026855)0.86:0.38299004010164445)1:1.6306437744744475)0.65:0.1757985862502795)0.97:0.6291463245682649)0.96:0.565625574334112)1:1.5298540379713197,((G900110915,G000688515)1:1.9924301646902058,(((G900104485,(G000423225,G000380505)1:1.9924301646902058)0.99:0.8604621610690059,(G001305515,((G900148505,(G001927245,G000374525)0.96:0.6084647918178393)0.68:0.19724212773856195,((G001720135,(G000422965,G000425185)0.99:0.8938178760220965)1:0.9174974802226482,(G000423705,(((G001907205,G000422785)1:1.9924301646902058,(G001562055,(G900104145,(G900114245,G001310815)0.99:0.8938178760220965)1:1.9924301646902058)0.97:0.6061358035703156)1:1.9924301646902058,((G000192745,G001484065)1:1.9924301646902058,(G000148725,(G000158095,(G000168975,(G001404055,G001404515)1:1.299282984130261)0.96:0.6061358035703156)0.99:0.8938178760220965)1:1.9924301646902058)1:1.9924301646902058)0.46:0.04649193048070366)1:1.304969393194512)0.57:0.12389029374809712)0.49:0.07645146181751884)0.55:0.1082524803712113)0.59:0.14696461702267508,((G900115225,((G000423365,G000429865)1:1.299282984130261,(G000230555,(G000970465,(G001185205,(G000969415,(((G000971275,G001426345)0.82:0.38301263982376765,(G000735585,G000971295)0.45:0.04650545334104003)1:1.5068907361021548,(G000969445,(G001427875,(G000743575,G000970455)0.62:0.20065433005534766)0.99:0.8938178760220965)0.98:0.6931564513647905)1:1.0273638385786505)1:1.0273458724462612)0.58:0.1291941437745156)1:1.4271163556401463)1:1.4618019136280351)1:1.586965056582042)0.61:0.15230598978702753,(G000179775,(((G001425575,(G000153465,G000153705)0.97:0.6061358035703156)0.96:0.6061358035703156,(G001424685,(G001463885,(G001423245,(G000382705,G001475935)1:1.9924301646902058)1:1.299282984130261)0.99:0.8938178760220965)0.99:0.8664189018339817)1:1.9924301646902058,((G001293565,(G000620605,G000374465)1:1.299282984130261)1:1.586965056582042,(((G000154705,(G001011155,G000759435)0.86:0.3829922522561057)1:1.6844464113825213,((G000960975,(G000376125,G001578105)0.48:0.20067069546215124)1:1.9924301646902058,((G000325745,(G000496595,((G000183665,((G001983655,G001983675)1:1.9924301646902058,(G000756225,(G000968075,(G001414235,G000968085)0.84:0.5108368279340979)0.98:0.8183103235139515)1:1.9924301646902058)0.97:0.6061358035703156)1:1.9924301646902058,(G001021085,(G000724755,(G001969535,(G000829355,(G001430705,(G000590865,(G000820625,(G000023765,(G001296945,G000346595)0.67:0.2874714574552146)0.42:0.0)0.62:0.21353628459358817)0.31:0.0)0.69:0.25591157182157037)0.49:0.08924681105760923)0.93:0.5182057310636135)1:1.9924301646902058)1:1.299282984130261)1:1.8971199848858815)1:1.8971199848858815)1:1.299282984130261,(((G000016285,G000621665)0.98:0.6931646980228664,(G000518785,(G000300855,G000247475)0.99:0.8938178760220965)0.99:0.8938015074007434)0.98:0.6852097377404536,((G001652565,((G001424985,(G000379605,(G001426665,G001687365)0.99:0.8938178760220965)1:1.586965056582042)1:1.481604540924215,((G001695855,G000697965)1:1.9924301646902058,((G000017145,G000006965)1:1.9924301646902058,(G000261485,(G001889105,G000018545)1:1.2993811821958388)0.68:0.20067069546215124)1:1.9924301646902058)1:1.299282984130261)0.93:0.4884980629641637)1:1.2647098287873013,((((G000518585,G000739935)1:1.299282984130261,(G000949895,(G000092025,G001427625)0.88:0.3829922522561057)1:1.9924301646902058)1:1.9924301646902058,((G000967425,G000722615)0.97:0.6064796065254957,(G000731315,(G001005825,G000757525)0.68:0.20067069546215124)0.96:0.6060866985100294)1:1.3866964178689147)0.99:0.8935501382360795,((G000426285,(G000696095,(G000330885,(G000745735,G000745725)0.99:0.8940441903276672)0.96:0.6059158507529462)0.61:0.14667540591842174)1:1.299282984130261,((G000744505,(G000092045,G000517605)1:1.299282984130261)0.93:0.48835276791393223,(G000816845,(G000745655,(G000312665,G001542405)0.99:0.8938178760220965)0.99:0.8938178760220965)0.93:0.5260930958967792)1:1.299282984130261)1:1.586965056582042)0.7:0.22867048972980175)0.6:0.20350406847934244)0.99:0.892683328945625)0.43:0.05406722127027582)1:1.1565030024499103)1:1.602391699750637,((((G000733725,(G000518985,G000014245)1:1.9924301646902058)0.51:0.09531017980432502,(G000615975,(G000300515,G000300335)0.82:0.3829922522561057)1:1.1451323043030028)1:1.7047480922384253,(G000497755,((G001014615,G000526635)0.86:0.38293247417112286,(G000304395,(G000236565,((G000372965,G001424795)1:1.8971199848858815,((G001705425,G000568555)1:1.9924301646902058,((G001426965,(G001427385,G000585625)0.82:0.4054411722662325)0.51:0.12066736875942201,((G000824825,G000824785)1:1.9924301646902058,(G001672375,(G001686985,(G001676765,G000185905)0.93:0.5109517462093898)0.57:0.12057926795850225)0.66:0.20067069546215124)1:1.9924301646902058)0.53:0.09531411075321632)0.63:0.16430935731947766)0.38:0.0)0.77:0.27421193387841875)1:1.540412820811983)0.51:0.12048272206056049)0.94:0.5351585723337752)1:1.8562058477417274,(((G000282595,G000686005)1:1.9924301646902058,(G001558695,(G000409565,((G000480315,G000017405)0.97:0.6061358035703156,(G001586735,(G001652485,G000344725)0.99:0.8938178760220965)0.82:0.3829922522561057)0.99:0.8938178760220965)0.8:0.30492722066416483)0.82:0.3476772297946782)0.68:0.20864086216765,(G002005325,((G002007565,((G002007505,G002007485)1:1.9923320918219862,(G001952045,(G001952075,G001952065)0.88:0.3830538684488608)0.99:0.8938848080164551)0.46:0.04652001563489282)1:1.9924301646902058,((G000279995,G000278275)1:1.9924301646902058,((((G000278255,G000385435)0.99:0.8938178760220965,(G000384965,G000385395)1:1.9924301646902058)1:1.9924301646902058,(G001281405,(G000709795,(G000709775,(G001624625,((G000709835,(G000709735,(G000709875,G000607225)0.33:0.0)0.98:1.2037689099425197)0.94:0.6130999722302318,((G000709755,G000607245)0.99:1.3861966607332574,(G000709855,(G000709815,((G001625425,G000015445)0.33:0.0,(G000311905,(G000607205,G001559035)0.33:0.0)0.33:0.0)0.95:0.9807274414916267)0.67:0.2875686786117142)0.65:0.20751160574796285)0.48:0.10680631279184437)0.55:0.2264868988250193)0.88:0.4302451371066516)1:1.9924301646902058)1:1.9924301646902058)0.99:0.8938178760220965)0.69:0.20193651841598123,((G000341355,(G000706645,(G000253015,G000518185)1:1.9924301646902058)1:1.9924301646902058)0.46:0.04630786607619814,(G000278155,(((G000278195,G000278135)1:1.9924301646902058,(G000294715,(G000312545,(G000706625,((G001932215,G001932235)1:1.97408102602201,((G001932175,G001932165)1:1.9299098077088719,(G000046705,(G000708545,G001932225)0.99:0.7983571608854594)0.67:0.2876842961074612)0.58:0.1466034741918755)1:1.9924301646902058)0.88:0.3829922522561057)1:1.9924301646902058)0.96:0.605852609467078)0.7:0.25824564617286416,(G000312565,(((G000196435,G000689355)1:1.9924301646902058,(G000022725,(G000312605,G000278215)1:1.299282984130261)0.87:0.3829922522561057)1:1.7047754299549074,((G000273375,(G000278295,G000278115)1:1.299282984130261)0.82:0.3436926316920885,((G000312525,G000280015)0.97:0.6057584531397163,(G000341385,(G000518105,G000385415)1:1.6739764335716716)1:1.9924301646902058)0.65:0.22832960795534477)0.72:0.305879243223555)0.44:0.028709826226429577)0.79:0.29002107929615467)1:1.5328978353117668)1:1.9547385334605125)0.6:0.15002061200563338)1:1.0015272459166407)0.49:0.13852354235571476)1:0.9774679053090213)1:1.475976063667606)1:0.9570466448498975)0.92:0.4589707842286141)0.59:0.13402599801035447)0.95:0.5658729424341905)0.98:0.7072924529470461)1:1.48034455376981)0.55:0.15295784749089805)0.68:0.20620363439234282)0.97:0.6196010311433647)0.51:0.11907684512928797)0.99:0.7815706049667526)0.88:0.40075804617880917)0.94:0.5213491697543905)0.97:0.6071142673735946)0.75:0.24919940850479172)0.81:0.41266212315214457)0.79:0.43728589963990466)0.71:0.3175856281923133)1:1.1909535915674454)0.71:0.21457175059082179)0.65:0.18391067198057184)0.64:0.18750555983927966)0.2:0.0)0.85:0.3775432722601887)0.82:0.31518617417631506)0.98:0.7787643416865516)0.02:0.0,((G000372125,((G000379225,(G000744415,G001873795)1:1.8971199848858815)0.61:0.1923910436820914,(G000153765,(G001871925,G000379345)0.84:0.5108256237659905)0.99:0.7985076962177715)0.44:0.1053605156578264)0.84:0.5113452101511405,((G001399755,(G000423825,(G000175575,(((G001857665,G000214095)1:1.8971199848858815,(G000179815,(G001418795,(G000021485,(G001559335,G001308895)0.67:0.28757283655675736)0.42:1.8207805686748238e-05)1:1.5404450409471486)1:1.9924301646902058)1:1.9924301646902058,((G001931655,G000709715)0.88:0.4054651081081643,(G000227215,((G001705805,G001705695)0.93:0.8938178760220965,(G001705725,((G000559045,G001705755)0.75:0.44181860230344766,(G001705645,(G001705625,G001756595)0.67:0.2875335171517973)0.42:0.0)0.62:0.2135169521577309)0.43:0.05715841383994864)0.99:1.0185348721924434)0.54:0.1053605156578264)1:1.9924301646902058)1:1.9924301646902058)1:1.492821562147553)1:1.310893688254109)0.87:0.42397248223846606,(((G900078795,G001460935)1:1.8971199848858815,((G001643635,(((G001431705,G000735045)1:1.9924301646902058,((G000746095,((G000025705,(G001872865,G001830535)0.83:0.44169584099733583)0.96:0.604398578588696,(G001801235,(G001806235,(G001802335,(G001802355,G000145255)0.99:0.893752335311988)0.76:0.2876820724517809)0.42:0.0)0.83:0.47001932949654757)0.43:0.025330980281894386)1:1.4024277999511459,((G000297055,((G000953015,(G000023745,(G000013705,G000617925)1:1.2044315783877608)0.82:0.38349046063638303)0.88:0.4342855466436564,((G000981505,(G001044335,(G000168995,G001438385)1:1.8971199848858815)1:1.9924301646902058)1:1.9924301646902058,((G000023705,G000093025)1:1.299282984130261,(G000384375,((G000384355,G001464125)1:1.7917594692280545,(G001424665,(G000515275,G000378225)1:1.2039728043259361)1:1.8971199848858815)1:1.2039728043259361)0.96:0.616186139423817)0.99:0.7884573603642703)0.47:0.14004607364571625)1:1.6441234704219905)0.56:0.1548788008621542,(((G000355765,G000832065)1:1.9924301646902058,(G000196355,(G900109785,(G900113575,(G900103145,G000619905)1:1.9924301646902058)0.86:0.382933549796399)0.6:0.14654521377762647)0.82:0.33420208808667373)1:1.299282984130261,(((G000014765,G000009145)1:1.8971199848858815,((G900100485,G900107335)1:1.9924301646902058,(G900107265,(G900114745,(G900113925,(G900106545,G001007935)0.99:0.8938178760220965)1:1.9924301646902058)1:1.9924301646902058)1:1.9924301646902058)1:1.9924301646902058)1:1.9924301646902058,(G900143275,((G900114305,(G900111165,(G900110145,G900111605)1:1.8971199848858815)1:1.8971199848858815)1:1.8971199848858815,((G001464045,G000219585)1:1.9924301646902058,(G000175095,(G900111055,(G900105875,G001455205)1:1.8971199848858815)1:1.9924301646902058)1:1.9924301646902058)1:1.8971199848858815)1:1.2039728043259361)1:1.9924301646902058)1:1.2993318994334235)1:1.9923321879106248)0.41:0.04137769894255875)0.92:0.4599309756140082)0.73:0.27885019325213756,((G000012745,(G000376425,G000373385)0.97:0.6061358035703156)1:1.9924301646902058,(G000376945,((G000428465,(((G001294205,G001313065)1:1.3139239126164344,(G001808185,(G000711875,G000374805)0.75:0.28768128346806204)0.48:0.11507782535105707)0.99:0.7979980951277521,((G900115065,(G000430805,G000428145)1:1.2039728043259361)0.73:0.25650197946745174,(G000969645,(G000620145,G000429785)1:1.8971199848858815)0.53:0.20071852952349312)0.7:0.2224391271575686)1:1.1827219132166575)1:0.9039062671233654,((G000420525,(G000021025,G000620105)0.99:0.8938178760220965)0.99:0.8938980687763597,((G001619695,((G001418035,(G000422925,G000174355)0.33:0.0)0.4:0.006487962665279788,((G000335715,G001037925)1:1.299282984130261,(G001515305,(G000711885,(G001020585,(G000007705,G000812585)0.64:0.1823215567939546)1:1.791661367496481)0.99:0.7984749913627329)0.99:0.8937851647481531)0.74:0.2578601749100986)0.84:0.349281194913794)1:1.2868576220407517,((G001457815,G000382305)1:1.7917594692280545,((G000600005,G000745895)1:1.7917594692280545,(((G000620925,G000428785)1:1.0993875457658582,((G000160435,G000190695)0.73:0.25131442828090594,(G001458475,(G000745955,G000163775)0.93:0.5107765765089487)0.47:0.18228231109625903)0.99:1.0184552934340074)1:1.2208669197462514,((G000158615,G000226875)1:1.7163890984954846,(G000227765,((G001027865,(G900086555,G001308005)1:1.0985596418492816)0.66:0.19339101365001557,((G000818035,G000194925)0.88:0.4795730802618866,(G001592185,(G001063255,((G000186165,G000173895)0.39:0.0,(G000196295,(G000006845,G000008805)0.67:0.2876820724517809)0.97:0.7577264814055397)0.6:0.18231107122580656)1:1.7915584526974626)0.67:0.287616676643629)0.47:0.1823215567939546)0.74:0.2615709284480951)0.74:0.2878090542544911)0.63:0.18996129694790045)0.99:0.7985006483054171)0.54:0.10531137197774952)1:1.8168048683371043)0.91:0.47085224087660693)1:1.2771779371062923)0.99:0.8711435569814753)0.97:0.6461552139200687)0.51:0.0972204279540018)0.99:0.8617053719521482)0.01:0.0,(G001798415,((((G001586935,(G000934545,G000828635)1:1.5301875388085806)0.97:0.8503324632775485,((G000429665,(G000429605,(G000519045,G000012425)0.82:0.3829922522561057)1:1.3045013290591976)1:1.257636101512324,((G000024165,G900099695)1:1.9923222723666416,(G001307855,G000236665)1:1.2845144997516487)0.45:0.04656047299998382)0.98:0.7162978295803446)0.46:0.04439443473750056,((G000372885,(G000214035,G000527135)0.99:0.8938178760220965)1:1.9924301646902058,(G000373965,((G000425565,G001418245)1:1.9924301646902058,((G000025965,(G000349945,G000378245)0.96:0.6061358035703156)1:1.4046434997880868,(G001682385,((G000310145,G000310185)0.99:0.739667196194838,(G000443165,G001051995)0.56:0.20067069546215124)1:1.586965056582042)1:1.7692866133759964)1:1.2039728043259361)0.88:0.4347913450256601)0.86:0.3828890736122399)0.91:0.4333908519794391)0.99:0.7598499608787194,(((G000828975,(((G000205025,G000431455)0.6:0.1823215567939546,(G000980495,G000434815)1:1.8971199848858815)1:1.8971199848858815,(G000437635,(G001182045,(G000434855,(G000297775,(G000250875,(G000432615,G000411515)1:1.8971199848858815)0.91:0.5108256237659905)1:1.8971199848858815)0.54:0.1053605156578264)0.67:0.2484613592984996)0.93:0.5108256237659905)1:1.8971199848858815)0.94:0.5354426605096887,(G000186425,(G000170915,((((G000340825,G000340795)1:1.8971199848858815,(G000319245,(G000340865,G000340905)0.93:0.5108256237659905)1:1.8971199848858815)1:1.8971199848858815,(G000521505,((G000743945,(G000506865,(G000226625,G000276685)1:1.9924301646902058)0.99:0.893883904414329)0.25:0.04714300189109603,(G000621025,(G000373745,(G000759065,(G001808335,G000372065)0.86:0.40546510810816444)1:1.7917594692280545)1:1.0986122886681098)0.99:0.9808292530117262)0.91:0.43962720591871657)0.84:0.3616343141155419)0.72:0.23604936736789955,(((G000308195,(G000209655,G900129885)1:1.299282984130261)1:0.9506621303268338,(G000612685,(G002005365,G000967305)0.99:0.798546611473628)0.64:0.16960780317664959)1:0.9625578687837542,(G000988095,(G900089455,(G001433395,(G000382185,(G000067205,((G001571365,G001457475)1:1.9924301646902058,((G000195715,(G000318015,G000317935)0.86:0.40546510810816444)1:1.9924301646902058,(G900078695,(G000612485,G001078275)1:1.299282984130261)1:1.076139432816051)0.55:0.14665190168117245)0.61:0.14655631827503143)0.96:0.5753138251283454)0.87:0.3829922522561057)1:1.8968589140756684)0.99:0.7981455078236978)0.99:0.8145462795542012)0.95:0.5390351488383662)1:1.4557616072971706)0.43:0.022428429037544554)0.31:0.03491659957172574)0.53:0.09199550142330415,(((G000482785,G001295775)0.29:0.0,(((G000158495,G000158475)1:1.9924301646902058,((((G000425385,G001191005)1:1.0368052821829052,((G000344615,G000723165)1:1.9924301646902058,(G900114705,(G000335815,G000383895)1:1.2993810858618355)0.96:0.6059251885737491)0.61:0.2578941748401604)0.97:0.6314536115546051,((G001412595,(G001941825,G000745265)0.88:0.3829922522561057)1:1.586965056582042,(G001424165,(G000427785,(G000382345,G001866515)0.46:0.046594201609079386)0.85:0.3829936017020511)0.67:0.20067069546215097)1:1.9924301646902058)1:1.9924301646902058,(G000622895,((G000312045,(G000818395,G001428545)0.96:0.6061358035703156)0.98:0.6631883214035365,((G000195205,(G000013625,(G001464355,G000026125)0.97:0.6061358035703156)1:1.9917429806451015)0.6:0.1403510532980871,(G001584185,(G000441555,((G001189915,(G001189965,G001267925)1:1.9923321110547885)0.96:0.6061112820465466,(G001040945,(G001189955,G001571165)1:1.9924301646902058)1:1.9923209049250048)0.93:0.5753641449035618)0.49:0.0646207191114374)0.94:0.5369754614357993)0.63:0.2009465160532745)0.38:0.0)0.5:0.07410078590476324)0.95:0.5260930958967792)1:1.7948270180344035,(((G000016345,G000019745)0.99:0.8938178760220965,(G000973625,G001830325)1:1.586965056582042)1:1.9924301646902058,(((G000009125,(G000020205,(G000953875,G000954135)1:1.8971199848858815)0.99:0.7985076962177715)1:1.8971199848858815,(G000272025,(G001281465,(G000832305,(G000196015,G000069785)0.91:0.5108001424883583)0.87:0.3994168625218066)1:1.595134735687952)0.61:0.15030270038397406)1:1.5722532678272396,(G000767615,((G000775775,G000227585)0.99:0.8940914827085082,(G000970345,(G000198775,(G000373005,(((G001411495,G000959245)1:1.6094379124340998,(G000959725,(G000011545,G000011705)1:1.7917594692280545)0.6:0.1823215567939546)1:1.8101086078962523,((G000739795,(G000785435,G000684975)1:1.9924301646902058)0.98:0.6801607094804022,((G000020045,(G001865575,G000013645)1:1.8971199848858815)0.96:0.644473568328026,(G000698575,(G000698595,(G001544555,G001190015)1:1.991998711765813)0.99:0.8938178760220965)1:1.3862943611198901)0.68:0.2549358955050406)0.56:0.14659956897104928)0.76:0.25698531615431386)1:1.2729540991260202)1:1.1142321505827721)0.47:0.07206771237327886)1:1.1677871367502932)0.95:0.5457598264421376)0.86:0.37682735357965297)0.71:0.2681715084965201)0.99:0.7438168791733032)0.47:0.07093296712783796,(((G001418255,G000253115)1:1.9924301646902058,(G000377645,G000733775)0.99:0.8938178760220965)1:0.9564884209556249,(((G000768065,G001447195)1:1.299282984130261,((G001017435,G000381125)0.66:0.20099966952659187,((G000689195,G000019785)0.99:0.8183861732567842,(G000333615,((G000015725,(G001293525,(G001425865,(G001425785,(G000799305,G001424785)0.62:0.20063612553081386)0.93:0.48819871861785274)0.99:0.7719830207698296)0.58:0.24563044790822564)0.51:0.10539647837742469,((G000430725,((G001477625,G001427705)0.99:0.7985076962177715,(G001483865,G001598255)1:1.9924301646902058)1:1.7917594692280545)0.44:0.033693451439118005,(G000969605,(G000244995,(G000284255,(G001295865,G001295905)1:1.8971199848858815)1:1.2039728043259361)0.48:0.09534252724995586)0.78:0.2788490105431645)0.43:0.02575610773735041)0.83:0.34053390906107756)0.45:0.04120866485723855)0.71:0.25879009346128884)0.62:0.17866910397456)0.99:0.7723057297892066,((G000374625,(G000496475,((G001713375,G000723405)1:1.299037482938347,(G000807215,(G000828915,G000828895)1:1.9924301646902058)1:1.9924301646902058)0.55:0.12018179105245735)0.55:0.23395970312623388)0.21:0.0,(G000477435,((G000013865,(G000015505,G000688115)0.62:0.20070665827660505)1:1.89505600066503,((((G001422405,G001422445)1:1.9924301646902058,(G001955715,(G000013605,G001771035)0.99:0.8000107441205075)0.96:0.6077986352407924)0.36:0.011728688179696958,(G001262075,(((G001270065,G001412575)0.99:0.7396078112748667,(G000211835,G001432305)0.93:0.48847600029082017)0.2:0.0,((G001044395,(G000215705,(G000426125,G001424545)1:1.9923325703896342)0.97:0.6060279112467497)1:1.9917826360684014,(G000422885,((G000620225,G000184745)1:1.299233883892114,(G000745855,G001476815)0.99:0.8938178760220965)1:1.5870316492824978)0.94:0.5430478546114008)0.98:0.6668006845011191)0.49:0.07737368227503016)0.19:0.0)0.57:0.12177722960676224,((G000381265,G001421705)0.62:0.18745466156755541,(G001005215,((G000410635,((G000935165,G001294445)1:1.2039728043259361,(G000739375,(G000429845,G000018665)0.93:0.5108512967182532)0.93:0.5108127849001757)0.48:0.07106705755747919)1:1.176036261477356,((G900111115,G000688255)0.91:0.4642861876546559,(((G000015565,G000193225)1:1.6094379124340998,(G001428645,(G000204195,G001714725)0.97:0.6060862900407336)0.82:0.3829922522561057)1:1.1753460828994988,((G000176855,G001424265)1:0.9180575082786832,(G000739995,((G001298675,G000484635)0.46:0.04637840229406653,((G000282995,G000204645)0.96:0.6059395897074514,(G000022305,G001310795)1:1.2039728043259361)0.93:0.48834096710136876)0.57:0.12052931851451627)0.87:0.38947329852891127)0.66:0.24932899868476616)0.44:0.03630168883310878)0.87:0.38494031872621326)0.78:0.2793510700415006)0.49:0.2084230347693737)0.78:0.28381236573623336)0.72:0.22293146200211436)0.71:0.2349599857593102)0.67:0.19434939151219377)1:1.1191235433776283)0.98:0.6596435678203417)1:1.056429057484809)0.6:0.1426950487852956)1:0.928243918558326)1:1.0021067094072313)0.01:0.0)0.72:0.2639468784999636)0.98:0.7616768285865252,(((G001705075,(G001643475,G001785035)0.81:0.3169920692677211)0.87:0.37249178541808065,(G001543005,(G000376165,((G001629355,(G001629475,G001576965)0.53:0.10524474162808027)0.3:0.0,(G001629495,((G001629445,(G001629395,G001629315)0.92:0.5753010226325702)0.25:0.0,(G001629415,(G001629515,G001629435)0.83:0.44156514987715306)0.52:0.08698367724849276)0.67:0.23891854040610574)0.25:0.0)0.67:0.2876820724517809)0.67:0.2876820724517809)1:0.9801627795160442)0.76:0.2712274856355941,(G001697225,((((G001629325,G001629365)1:1.6395933666107156,((G001281385,G001628405)1:1.9924301646902058,(G000297135,(G001293165,(G000015105,G000010405)1:1.8971199848858815)0.87:0.6931471805599453)0.87:0.6931471805599453)1:1.8971199848858815)0.82:0.3269729257751842,(G000583135,(G900141795,(((G000711195,G000934765)0.99:0.8938178760220965,(G900112445,(G000227665,G000214825)0.82:0.3829922522561057)1:1.9924301646902058)1:1.9924301646902058,((G000483485,(G000381085,(G000478585,G000702325)0.99:0.8938178760220965)1:1.9924301646902058)1:1.9924301646902058,(G000384235,((G001873715,(G000711305,G000012605)0.86:0.3829101032377405)0.97:0.6061110366885885,(G000526715,(G000744875,(G000711315,G000696325)1:1.9924301646902058)0.62:0.20067069546215124)1:1.9924301646902058)0.99:0.8938178760220965)0.99:0.8938178760220965)1:1.8746471290338225)1:1.299282984130261)1:1.9924301646902058)0.53:0.1267542042746491)0.17:0.0,((((G000024725,(G000143085,G000012805)1:1.9924301646902058)1:1.9922115615633114,((G000214595,(G000767155,G000156355)1:1.9924301646902058)1:1.9924301646902058,(G000349205,(G000260965,(G001720165,G000260985)1:1.9924301646902058)0.96:0.6062093573197509)0.99:0.7884573603642703)1:1.7692866133759964)0.96:0.5552121356523132,(((G001305575,G000245015)1:1.299282984130261,(G000828835,(G001723675,(G001640045,G000170715)0.6:0.1823010189066863)0.96:0.6061627784701726)1:1.1451323043030028)1:1.6217638085254955,((G001801825,(G001802535,G001801945)1:1.7917594692280545)1:1.2040087787840748,(G001802575,(G001801725,G001801885)0.44:0.1053605156578264)0.93:0.6241543090729941)1:0.9368278765161869)0.38:0.044283492317513544)0.97:0.6283730646038802,((G001447805,((G900112605,G900102855)0.26:0.07836387155489133,(G001303045,G001303065)0.74:0.3377435163276087)0.21:0.0)0.98:0.6462365641078001,((((G000384415,G001566825)1:1.5404450409471486,((G001566965,G000421465)1:1.9924301646902058,((G001312345,(G000934725,(G000427385,G000008325)0.88:0.3829922522561057)1:1.2992320170295135)0.97:0.6061808547710127,(G001901525,(G900094635,((G000733935,(G000214665,(G000785705,G001312005)0.99:0.8938178760220965)1:1.586965056582042)1:1.1450882407633716,((G000341735,G000968535)1:1.9924301646902058,((G000383855,G000427625)1:1.9924301646902058,((G000190755,(G000963695,G000384075)0.99:0.894050574093768)0.77:0.2651399840948488,(G000496735,(G000372865,(G000527095,G000733855)1:1.9924301646902058)1:1.299430097039684)0.71:0.2978226071133262)0.79:0.2876820724517809)1:1.1659248957043404)0.68:0.2006878318074833)0.55:0.13117290096522977)0.98:0.6574290979578659)1:1.8205879694082567)0.92:0.46889049017173023)0.86:0.3641266321281792)1:1.6671731094530817,((G002020875,(((G001276605,(G001276625,(G001044195,G001276615)1:1.7917594692280545)1:1.0986122886681098)1:1.7047480922384253,(G900092645,((G000228725,(G000495615,G001469165)1:1.299282984130261)1:1.5869736211956278,(G000327045,(G000379525,(G000224005,(G000223985,(G000227745,(G000025485,(G000224065,G000585215)1:1.9924301646902058)0.99:0.8938178760220965)0.99:0.8938416550353527)0.46:0.04649408514521212)0.95:0.5573505314456848)1:1.8382060995238376)0.83:0.3273927245773259)1:0.9363774904408925)1:1.9924301646902058)0.9:0.4397379863819795,(((G002020805,(G000428045,G001007875)1:1.9924301646902058)0.99:0.8938178760220965,((G000168735,G001443675)0.99:0.8938178760220965,(G001709035,(G001708985,(G001708975,(G001708955,G001708965)0.72:0.2876657164187846)0.95:0.5930486781878511)1:1.2992283587239706)1:1.9923208929860046)1:1.2992283288683124)0.61:0.14202854799202394,((G000828615,G000801295)0.86:0.39104516623672275,(G002020385,(G002020605,((G002021855,(G002020965,((G002020685,G002020775)0.33:0.0,(G002020715,(G002020745,G002020725)0.33:0.0)0.33:0.0)0.33:0.0)0.67:0.2876820724517809)0.99:0.9808292530117262,(((G002021035,G002020845)1:1.5401763444778098,((G002020795,G002020995)0.33:0.0,(G002021005,(G002021075,G002021025)0.33:0.0)0.33:0.0)1:1.5403469392155746)0.37:0.0,(G000787395,(G002021315,((G002021195,(G002021115,(G002021255,G002020935)0.33:0.0)0.67:0.2874187690457466)0.67:0.287660480941562,(G002020915,(G002021175,(G002021105,(G002021265,G002021235)0.33:0.0)0.33:0.0)0.87:0.693010222400449)0.38:0.0)0.77:0.33255963724662374)0.54:0.105635717885206)0.4:0.0)0.47:0.05644190314139626)0.31:0.0)0.98:0.7972013603037165)0.99:0.8438074554474353)0.9:0.41851901072543146)0.9:0.46381954847793544)1:1.3187862402334962)0.75:0.3088581904998568,(((G000531125,G001051235)1:1.299282984130261,(((G000160655,G000239355)1:1.9924301646902058,(G001888055,(G001889065,G000015345)1:1.299282984130261)0.68:0.20067069546215124)1:1.9924301646902058,(G000510805,(G002006795,(G000375345,(G001632485,(G001634425,G000334955)0.54:0.10536172198631405)0.86:0.3829922522561057)1:1.9924301646902058)1:1.9924301646902058)1:1.299282984130261)0.99:0.8450975890422967)0.2:0.0,(G001715285,(((G001579945,G001677435)0.98:0.6733447151549667,((G900110585,(G000015585,G000014785)0.96:0.6062340016358924)0.44:0.04655553821183656,(G000153205,(G000374645,(G000319575,G000485905)1:1.9920299703727606)0.96:0.6061104345597351)0.99:0.8573860751071444)1:1.4624030417744813)0.37:0.0,(((G000732535,G000215955)1:1.299675564368888,(G000733765,((G000420645,G000711955)1:1.2039728043259361,(G000271305,(G000711245,(G900113085,(G000426685,G000474945)1:1.9924301646902058)1:1.9923274689263162)0.68:0.20073592952166058)0.94:0.5455111817538806)1:1.159521041755102)1:1.4534336639575196)1:0.9161171710067352,(((G000155715,(G001730015,G001614315)0.97:0.635703721425385)0.87:0.38219987625411955,((G000024765,G001469965)1:1.9924301646902058,((G000419525,(G000371925,(G000380185,(G000260135,(G000621325,G900107695)1:1.9924301646902058)1:1.9924301646902058)0.62:0.20067069546215124)1:1.299282984130261)0.99:0.8477678035578974,(G000754095,((G000227725,((G000021985,G000378965)1:1.9924301646902058,(G900156225,(G000633935,G000225005)1:1.299282984130261)0.96:0.6061358035703156)0.75:0.2576904523103875)0.99:0.8296574777789697,((G000227685,G000321415)1:1.9924301646902058,((G000377785,G000377885)1:1.9924301646902058,(G000385215,(G000381825,(G000745395,G001020955)1:1.299282984130261)0.97:0.6061358035703156)1:1.9924301646902058)1:1.9924301646902058)1:1.9924301646902058)0.95:0.5629927637027105)0.57:0.1235094666248163)0.36:0.0)0.52:0.1052872654921625)0.83:0.3304646673057298,(G002000055,(G001187785,(((G000378125,G900115085)1:1.2011870589766744,(G000953855,(G000761445,((G000964085,(G000800155,G001887595)0.99:0.7985076962177715)1:1.8971199848858815,(G000242255,((G000264315,(G001617355,G000230695)1:1.8971199848858815)0.99:0.8557947084002646,((G000264335,G001428405)0.6:0.14797988574425783,((G001641285,G001182895)0.78:0.2878375481348639,(G000632805,G000620485)1:0.9805011231754047)0.45:0.055810114468490137)0.5:0.14000057618987807)0.51:0.11642554255095959)0.78:0.2876820724517809)1:1.0225512103085541)0.99:0.7495068069719707)0.9:0.4276109363606113)0.83:0.3485714682278556,(G900101825,((G000429065,(G000420545,(G000426365,(G000747155,(G000747075,G000743535)1:1.9924301646902058)0.97:0.6061358035703156)1:1.299282984130261)1:1.9924301646902058)0.99:0.9013886430964551,(((G000422305,((G001482195,G000559025)1:1.3006097330534117,(G000472505,(G001306995,G001014645)1:1.9924301646902058)0.96:0.6048301452510968)0.82:0.3832152487606661)0.89:0.446002895651368,((G000770795,G000423885)0.69:0.1997263419045302,((G000426005,(G000423325,(G000768335,(G000768345,G000855665)1:1.9924301646902058)0.62:0.20067069546215124)1:1.0116256742671619)0.51:0.07673934273116767,(G000768355,(G001427225,(G001442515,(G001429315,(G001442785,G001442535)0.99:0.8937137136460546)0.72:0.2876820724517809)1:1.1450594875318116)0.86:0.38292845143973264)0.83:0.34373539709939643)0.97:0.6364327345015419)0.85:0.38685840427517265)0.49:0.09546403779370459,((G000233915,(G001556105,G001431405)0.99:0.8952566806160392)0.48:0.07619481322002261,((G000185965,(G000972865,G000513955)0.82:0.3829922522561057)1:1.9924301646902058,((G000815185,G001021935)1:1.9924301646902058,((G001431645,((G000006725,G000576405)1:1.9924301646902058,(G000401255,(G000007145,(G000007385,(G001705565,G001908775)0.86:0.38301187183251983)1:1.076139432816051)1:1.9924301646902058)1:1.299282984130261)0.95:0.5572967152431032)0.91:0.4452054367576784,((G001431485,G001431525)1:1.9924301646902058,((G001700965,(G001314305,G001431505)0.99:0.8938178760220965)1:1.299282984130261,(G000661955,(G001431535,(G000072485,G001499755)1:1.2992341857893943)0.99:0.8938178760220965)1:1.1452226004745065)0.47:0.20040649466801191)0.98:0.6851397159169206)0.91:0.45194543004001825)1:1.3597669304013769)0.81:0.3552756292402681)1:1.7283497929126073)1:1.273357770323551)0.97:0.6061358035703156)1:1.2071865189290318)1:1.4069802926859596)0.44:0.0329874788837453)0.7:0.23911638647421204)0.48:0.06881622450701949)0.65:0.17402398336610314)0.34:0.0)0.79:0.3864858035621164)0.22:0.007948640491715784)0.31:0.01757120577772643)0.99:0.8836948817752691,(((G001720395,(((G000764075,G000297215)0.74:0.42121346507630353,(G001932795,(G001932755,((G000401515,G001932775)0.33:0.0,(G001932735,(G000756435,G001932595)0.33:0.0)0.33:0.0)0.67:0.2875347283293169)0.42:0.0)0.4:0.0)1:1.9924301646902058,(G001932955,(G001534725,((G001514395,G001932815)0.67:0.2876820724517809,((G000576045,(G000756415,G000300295)0.33:0.0)0.33:0.0,(G001932935,(G001932915,(G001932895,(G001746795,(G001029935,(G001932855,(G001932875,G001932835)0.33:0.0)0.33:0.0)0.33:0.0)0.33:0.0)0.33:0.0)0.33:0.0)0.33:0.0)0.67:0.2875766594964309)0.42:0.0)0.65:0.25131442828090633)1:1.9924301646902058)1:1.9924301646902058)0.99:0.8966915772110133,((G000379445,((G000815225,G000710735)1:1.8971199848858815,(G000764555,((G000219045,(G000019285,(G000262205,(G000505725,(G001042525,G001042545)0.67:0.2876820724517809)0.67:0.2876820724517809)1:1.8971199848858815)0.99:0.7985076962177715)1:1.8971199848858815,(G001753795,(G001608445,(G000742095,(((G000524575,G001412545)0.76:0.3667660740865273,(G000154145,G001696945)0.96:0.7740014119136447)0.52:0.1389090638586412,(G000170295,(((G001574495,(G001574475,G001574705)0.33:0.0)0.33:0.0,(G001574585,(G001574835,(G001574605,(G001574795,(G001574485,(G001574755,G001574565)0.33:0.0)0.33:0.0)0.33:0.0)0.33:0.0)0.33:0.0)0.33:0.0)0.96:1.0348325013276287,((G000017785,(G000681495,G000313385)0.67:0.2871451334790779)0.96:1.0204843396807923,(G000153845,((G000011405,(G001574635,(G000478845,G000014605)0.33:0.0)0.33:0.0)0.76:0.4560784932626529,((G001574675,G001696925)0.74:0.4246868421807791,((G001574885,(G001574945,(G001574905,(G001574865,G001574935)0.33:0.0)0.33:0.0)0.67:0.2876820724517809)0.67:0.2876820724517809,((G001574555,G000168775)0.33:0.0,((G000833335,(G001574785,G001574695)0.33:0.0)0.33:0.0,(G001696935,(G001574655,(G001574775,(G001574735,(G000009245,(G001696955,G001611815)0.33:0.0)0.33:0.0)0.33:0.0)0.33:0.0)0.33:0.0)0.33:0.0)0.33:0.0)0.67:0.28681408332373587)0.42:0.0)0.4:0.0)0.59:0.18170721456220498)0.65:0.2592173375321262)0.46:0.0327868569740311)0.73:0.27377055944254486)0.96:0.6836684366054016)0.99:0.8855190732074013)1:1.8971199848858815)1:1.2039728043259361)1:1.8971199848858815)0.91:0.5108256237659905)1:1.2039728043259361)1:1.8971199848858815)1:1.8971199848858815,((G001431315,G001898235)1:1.9924301646902058,((((G001801465,((G001801405,G001801785)1:1.7917594692280545,(G001801315,G001801305)1:1.7917594692280545)1:1.0986122886681098)0.72:0.32151204403968126,(G001644445,(G001801575,(G001801625,(G001801665,(G001801635,(G001801495,G001801485)1:1.2040216050481967)0.67:0.28763303962429304)0.42:0.0)0.98:0.7184092576284529)1:1.0985583294073389)1:1.791549533185768)0.83:0.33382596169619855,((G000257395,(G001881495,(G000168295,G001881485)1:1.9924301646902058)1:1.9924301646902058)1:1.9924301646902058,((G001302865,(G001801345,G001801285)0.92:0.5753641449035618)1:1.0121159192740075,(G001801985,((G001797285,((G001077715,G000815025)1:1.8971199848858815,(G000017105,G000007765)1:1.8971199848858815)1:1.6739764335716716)1:1.7917594692280545,((G001802505,(G001801815,(G001802455,G001802445)1:1.9924301646902058)0.98:1.2039728043259361)0.44:0.1053605156578264,(G001801375,((G001801755,G001801605)0.33:0.0,(G001801915,G001801425)0.33:0.0)0.99:1.3862943611198908)1:1.7917594692280545)1:1.5869162153404877)0.96:0.6466005213494832)1:1.061673999211957)0.99:0.7658906532580074)0.43:0.0844452771089625)0.82:0.31048202137347564,(G001467645,((G001467055,(G001467825,G000512355)0.97:0.6080742829815992)1:1.3057976651514547,((((G001467505,G001467975)1:1.9924301646902058,(G001468165,(G001468125,G001467615)1:1.9924301646902058)1:1.299282984130261)0.62:0.20283694829666704,((G000308315,(G000621525,(G000756815,(G000953635,(G001467585,G001467895)1:1.9924301646902058)1:1.9924301646902058)0.96:0.606134236206453)0.97:0.6061358035703156)0.53:0.1053605156578264,((G001467025,(G001467745,G000953655)1:1.299282984130261)1:1.1451323043030024,(G000622185,(G001467765,G001648675)1:1.9924301646902058)1:1.299282984130261)1:1.9924301646902058)1:0.9747869385557634)0.93:0.5198113691850322,(G001467785,(((G001899505,(G000162755,G001465875)0.93:0.5108256237659905)0.99:0.7985076962177715,((G000176095,G000091785)1:1.9924301646902058,(G001468035,(G000701265,(G001467035,(G000236145,G000236165)1:1.9924301646902058)0.86:0.38301383211777973)0.46:0.14660347419187525)1:1.7692866133759964)1:1.1086626245216114)1:0.9903987040278769,((G000953135,(G000373765,(G000423305,G001467535)1:1.9924301646902058)0.88:0.3844547332719085)0.93:0.5274708500624495,(G001468085,(G000770585,(G001583575,((((G900065905,(G001677115,(G900054435,G900073035)0.33:0.0)0.33:0.0)0.33:0.0,(G900053745,(G900119765,(G900064345,(G900051025,G900057625)0.33:0.0)0.33:0.0)0.33:0.0)0.33:0.0)0.99:1.3862943611198908,((G900061645,(G900061665,(G900063805,(G900061685,(G900061725,G900061705)0.33:0.0)0.33:0.0)0.33:0.0)0.33:0.0)0.33:0.0,(G900061715,((G900061675,G900063815)0.33:0.0,(G900061655,(G900061635,G900061695)0.33:0.0)0.33:0.0)0.33:0.0)0.33:0.0)0.99:1.3862943611198908)0.97:0.63304325649024,((G900053355,G900048935)1:1.9682159065696114,((G001601215,G001601235)1:1.8908164884623344,((G002002625,((G900070165,G900061575)0.33:0.0,(G900060365,G900059955)0.33:0.0)0.98:1.2039331838897098)0.47:0.18233093044649204,((G001582735,(G001989475,(G001652645,(G001652665,G001582545)0.33:0.0)0.33:0.0)0.33:0.0)0.33:0.0,(G001969405,(G001652685,(G900057755,(G001600985,(G001601155,(G001601175,G001582555)0.33:0.0)0.33:0.0)0.33:0.0)0.33:0.0)0.33:0.0)0.33:0.0)1:1.769277026797206)0.75:0.3290024824062006)0.51:0.11601717813457596)0.53:0.11658757825160977)1:1.3993664426872428)1:1.9924301646902058)1:1.9924301646902058)1:1.1817301321285656)0.72:0.26077461953185654)1:1.8971199848858815)0.96:0.6166595789709056)0.96:0.5874150411340721)0.97:0.599663289064698)1:1.968024350815696)0.41:0.015019758982887568)0.84:0.3825960524191499)0.63:0.16603918683322166)0.99:0.7436117300392264,((((G000385115,G000252525)1:1.0986122886681098,((G000384935,G000383375)1:1.7917594692280545,(G000385035,(G000384955,G000385055)0.99:1.3862943611198908)0.99:1.3862943611198908)1:1.9924301646902058)1:1.9924301646902058,(G001437675,(G001438425,(G001438485,((G001438495,G001439525)0.99:1.3862277607874567,(G001439285,G001438585)0.49:0.06447473057748708)0.41:1.1638039274840881e-05)0.74:0.2610040188007048)0.62:0.16507975035944858)1:1.9924301646902058)1:1.9924301646902058,((((G000198515,(G000299335,(G000300005,(G000300995,(G000756665,(G000756655,G000009365)0.86:0.3829922522561057)0.96:0.6061358035703156)1:1.9924301646902058)1:1.299282984130261)1:1.9924301646902058)0.84:0.35775632165250526,(G000420045,((G000619845,((G001626975,(G001627135,G001626995)0.54:0.1053605156578264)0.99:0.7985076962177715,((G000488215,G000488275)1:1.2991353136320967,(G000368905,(((G000368825,G001953195)1:1.2993858066073447,((G000746645,(G000191145,G001713665)1:1.8971199848858815)1:1.299282984130261,(G000368025,(G001941805,(G000369005,(G000488195,(G000475335,(G001584645,(G001575095,(G000271425,(G001484985,G000368585)0.42:0.0)1:1.0987099020216942)0.75:0.287660538268674)0.54:0.09763846956391606)1:1.8101086078962523)0.86:0.38303246445458317)0.68:0.20064056940125236)0.63:0.15984870094189613)1:1.9924301646902058)0.99:0.8928993263097476)0.84:0.3857973839072889,(G000829675,((G000632455,(G000368925,G000368565)0.93:0.511718815467299)0.55:0.13854732680008275,((G000816495,(G900116265,G000367925)1:1.8971199848858815)1:1.9924301646902058,((G001758345,(G000964095,G000488255)1:1.9924301646902058)0.52:0.1467050303142013,(G000400735,((G001592855,(G001828765,(G001484935,G000219275)1:1.0986013889509572)0.55:0.1823215567939546)1:1.9924301646902058,(G001307195,(G000368865,(G001647675,(G000368625,(G000369105,(G001878775,G000369145)1:1.8971199848858815)1:1.8971199848858815)0.45:0.10539477352953999)0.99:0.7983155458074643)0.68:0.20041497144677534)0.71:0.2876169812130126)0.6:0.13718887212082984)0.47:0.06336533782087844)0.97:0.5989065921634996)0.83:0.32701727262853997)0.65:0.2770050365576484)0.9:0.4318546485471224)0.4:0.0015890145037457638)0.9:0.4215666349273165)0.99:0.8937813309894761)1:1.4815387536145643)1:1.946862512378891,(((G000320365,G000379845)1:1.8967247031029988,(G001188545,(G001679275,G001553955)0.45:0.1053605156578264)1:1.8971199848858815)1:1.2561585574965062,(((G000382145,(G000685805,G000016885)0.99:0.7985076962177715)1:1.9924301646902058,(G000511655,(G001462175,(G001606025,(G000471625,(G001435295,G000012305)0.91:0.5108756212288343)0.5:0.10532778189786007)0.97:0.6931799186064689)1:1.0986122886681098)1:1.8971199848858815)1:1.9924301646902058,((G001636015,(G000426885,(G001679005,G001679155)1:1.9924301646902058)1:1.299282984130261)0.82:0.3184537311185346,(G002014855,((G001656335,(G001656375,G001656355)0.33:0.0)1:1.9924301646902058,((G001656105,((G001656215,(G001656275,G001656095)0.99:0.7972469430844019)0.61:0.1999040686017341,(G001656425,((G001656285,(G001656115,(G001656205,(G001656175,G001656385)0.99:0.7984979362638386)0.93:0.48901026007476955)0.67:0.20064348029317583)0.48:0.06143740354908295,((G001679075,(G001656455,G001656255)0.91:0.5109192318255905)0.47:0.04881742342739957,(G001656195,(G001656125,(G001656475,G001656415)0.62:0.19983979105466437)0.48:0.0736984819277259)0.52:0.08748411887956738)0.31:0.0)0.59:0.13538077904820695)0.56:0.11131875415904288)0.43:0.028621317637101233)0.57:0.11644657632095035,((G000192905,G000192985)0.78:0.2986260941310981,((G000193085,G000193045)0.61:0.15800266020062856,(((G000193005,G000192945)0.59:0.14141829683118795,(G001679105,((G001064665,G001064655)1:1.673840336333913,(G001632285,(G000740455,G001809255)0.49:0.06445807777164934)0.43:0.06426160239339561)0.47:0.0572380662120104)0.4:0.0)0.4:0.0029912325602730033,(G000766665,((G000302495,((G001062845,G001062815)0.98:1.2036669471588475,(G001065625,G001065675)0.98:1.203733248138009)0.86:0.40563481780537236)0.43:0.024714268209745066,(G000192965,((G001679345,G001063475)0.38:0.0,(G000192925,(G000092265,(G000193025,G001997265)0.58:0.15418814930428718)0.97:0.692168135360811)0.51:0.14108250069698725)0.46:0.05603223852908998)0.5:0.07530862132788269)0.47:0.05423619405966827)0.48:0.06493087895686034)0.33:0.0)0.46:0.048253180251961625)1:1.9256562921508145)0.99:0.7312940165423901)1:1.8968241998208704)1:1.3375041969504584)1:1.992007454369002)0.42:0.04652001563489282)1:1.9924301646902058)1:1.9478730058292244)0.81:0.37181402718892914)0.21:0.0,(((G000428585,((G000373945,G000710775)1:1.9924301646902058,(G000722635,G001583435)0.99:0.8938178760220965)1:1.9924301646902058)1:1.2680064767208978,((G000939975,G000410875)0.99:0.9017860456712734,((G000421765,G001267175)1:1.299282984130261,(G001580025,(G000806415,((G000021045,(G000425625,(G900103375,(G000219605,(G000590475,(G001705225,G000756775)0.86:0.3829922522561057)0.93:0.48839724438885124)0.48:0.20065979800180414)0.99:0.8938178760220965)0.97:0.6575954393351126)0.48:0.1820629406154536,(G000364625,(((G000349845,G000689415)1:1.9924301646902058,(G000282775,G001518815)0.97:0.6070445931007298)0.77:0.31978277537174127,((G000412695,(G000455385,G900111835)0.62:0.20070342707925962)1:1.5868110780076583,(G001597285,((G000016565,(G001446935,(G000213805,(G000222125,G000498575)1:1.2983949397759642)0.72:0.28739726961524614)0.84:0.38225475923683017)0.76:0.29037884282994,((G000746525,(G001644955,(G000759535,(G000026105,G000007565)0.68:0.20067069546215124)1:1.9922340478039138)0.46:0.046687374983697676)1:0.907804117996836,(G000826105,(G000761155,((G000759445,(G000829415,(G000012245,G000007805)1:1.9924301646902058)0.42:0.046702886577872825)0.96:0.5787368293822012,(G001543265,(G000397205,(G000467065,(G001605965,(G000237065,G001708485)0.42:0.04650552046566031)0.86:0.3829087618881955)0.62:0.2006601777948494)0.99:0.739667196194838)0.98:0.697708771034556)0.59:0.13372777461321816)0.76:0.3437706407880485)0.38:0.0)1:1.9124267363200174)0.53:0.16789393517029513)0.56:0.1347283138793822)0.61:0.1476799141818339)0.57:0.17372536080468245)0.5:0.07336003362968362)0.63:0.16445229501284203)0.75:0.25475056779894184)0.98:0.7107193679694088)0.97:0.6250638134558345)1:1.586965056582042)0.84:0.3505193965916324,((G000227525,((G000422425,(G001995095,G000422865)1:1.2039728043259361)1:1.9924301646902058,((G900108915,(G001709345,(G900119735,(G000686905,G000422325)1:1.9924301646902058)1:1.299282984130261)1:1.0114167801343847)0.91:0.4883212611160107,((G000382245,((G000526695,G001648175)1:1.9924301646902058,(G000620025,(G000953435,(G000300075,(G000953395,G000349745)0.99:1.3862943611198908)0.99:1.3862943611198908)0.99:1.3862943611198908)0.33:0.0)0.97:0.6580281195738348)0.51:0.1879316696847213,(G000591415,(((G000055785,G000821045)1:1.9924301646902058,(G001937155,G000737985)1:1.992331966624628)0.86:0.3830133551559801,((G000731955,(G000378505,G001039575)0.86:0.3829922522561057)1:1.076139432816051,((G900106955,(G000409775,G000759345)0.97:0.605688393933018)0.86:0.3830317042983323,(G000246875,((G000334215,((G001314745,G900086985)1:1.9924301646902058,(G000236035,(G000275725,(G000236625,G000696485)0.88:0.38297244655008117)0.92:0.48835276791393223)0.87:0.3829922522561057)1:1.9924301646902058)1:1.9924301646902058,((G000821105,(G000620045,G000475415)1:1.299282984130261)0.59:0.21750879666883666,((G000196875,G000265245)0.99:0.798475004192988,(G000425725,(G001431725,G000967645)1:1.8971199848858815)0.69:0.20041249579919496)0.99:0.8750509815228319)0.64:0.2231467398671625)0.94:0.5164787045950252)1:1.1076906426397135)1:1.7915157872404135)1:1.0760972128924626)0.93:0.48835276791393223)0.75:0.319078926512453)1:1.70482189206872)0.83:0.34369571834306406)0.99:0.8553740281280604)0.38:0.002891895508786633,((G001444425,((((G000169075,G000373485)1:1.9924301646902058,((G000420325,G000422345)1:1.299282984130261,(G001010805,(G001586255,G000259575)1:1.9924301646902058)0.68:0.20067069546215124)1:1.586965056582042)0.97:0.6576952768589585,(G000204315,((G000169115,(G000158175,G000227505)0.42:0.04652001563489282)1:1.586965056582042,((G000764025,(G000158155,G000153125)1:1.9924301646902058)0.48:0.20072704554776138,(G000423125,(G000156295,G001953075)1:1.299282984130261)1:1.2991704529290462)0.94:0.5007141636795723)0.77:0.27763173659827967)1:0.9315582040049434)0.99:0.7885646423005241,(((G001875605,G000744735)0.45:0.10604439942424469,(G000383395,((G000384995,G001438085)0.6:0.18230174520219172,((G001439295,G001438605)1:1.9924301646902058,(G000511875,G000153445)1:1.9924301646902058)1:1.299282984130261)0.71:0.2876820724517809)1:1.3862943611198908)1:1.037728400571894,((G000220505,G000380565)1:1.9924301646902058,((G000209515,G001723645)1:1.2997401899226153,(((G000420285,G000305785)1:1.9924301646902058,((G000377745,(G000832015,G001187555)1:1.299282984130261)1:1.586965056582042,((G000463525,G000423345)1:1.9924301646902058,(G000019225,(G001183545,(G000263355,G000953825)0.86:0.3829922522561057)0.99:0.8938178760220965)1:1.9924301646902058)0.82:0.3184537311185346)1:1.4816045409242156)0.72:0.23853520236098746,(G001292705,((G000013665,G000964245)0.62:0.20063656878691832,((G001922955,G000966245)1:1.9924301646902058,(G000023025,(G000381665,(G000372925,(G000379165,(G000426805,G000620425)0.64:0.1822894596452819)0.51:0.1206302899253118)0.75:0.2577936399923687)0.99:0.8938178760220965)1:1.9924301646902058)1:1.9924301646902058)0.93:0.48836476573032955)1:1.6377932666728698)0.69:0.23068506927329696)0.34:0.0)0.97:0.6449605472755046)0.95:0.5552161703127295)0.98:0.6552373077717798)0.54:0.12723551479401254,((G000619885,(G000981725,(G001968815,(((G000220545,(G000428985,G000705555)1:1.9924301646902058)0.76:0.2578291093020998,(G000585235,(G000691225,G000764495)1:1.2039728043259361)1:1.586965056582042)1:1.587037100096356,((G900111095,G000381785)1:1.299698837323876,((G000378045,(G000620085,(G001566885,G000153345)1:1.8971199848858815)1:1.9924301646902058)0.43:0.02269817983431144,(G000416315,((G001922575,G001922565)1:1.9924301646902058,(G000422765,(G900156635,G001305295)1:1.9924301646902058)1:1.9924301646902058)1:1.9924301646902058)1:1.299516380727416)0.55:0.10764918949627614)0.52:0.122082651919028)1:1.27164902226067)0.97:0.6762369429161941)0.7:0.23399957171446864)0.96:0.5780522745648485,((G000153025,(G001418205,(G000192865,(G000214215,(G900129155,(G000521805,G000508165)0.42:0.04652001563489282)1:1.299282984130261)1:1.299282984130261)0.49:0.08285851577300782)0.72:0.2345722471378324)1:1.3405059168616982,(((G000940805,(G000423605,G000153185)1:1.299282984130261)1:1.9922337010353497,(G000153565,(G000967895,(G000422845,(G900156675,G000355675)1:1.299282984130261)1:1.586965056582042)1:1.0116009116784803)1:1.08139935597919)0.87:0.39194568341314445,((G000012985,G000376785)1:1.3042119040615454,(G900106945,((G000347775,(G000708045,((G000421165,G000284615)0.99:0.8938178760220965,(G000934705,G000475255)0.82:0.3828833149395204)1:1.4332389631432618)0.86:0.38282005936809566)0.73:0.2422645927609881,((G001858325,(G000169375,G001043175)1:1.9924301646902058)1:1.4815073848969569,((G000397065,G000831005)0.82:0.35686272481548786,(G000830985,(G001045555,(G000166295,G001626795)0.93:0.5108256237659905)1:1.2992341857893943)0.87:0.41675867137117634)0.5:0.07658811326290767)0.77:0.2883556999612551)1:1.5417084649939206)1:1.9234372932032548)1:1.3265358626464256)0.49:0.06258944819779014)0.16:0.0)0.68:0.19462980279856712)0.85:0.36209239729342707)0.43:0.029981042449405085)0.98:0.706827434919707)0.78:0.28488694136874826,((G000024085,G000981765)1:1.9924301646902058,(((G001466725,((G000429145,(G000314975,((G001565895,(G000314995,(G000347635,G000315075)1:1.9924301646902058)1:1.9924301646902058)0.86:0.3829922522561057,(G000315055,((G000014225,(G000315015,G000767305)1:1.9924301646902058)1:1.9923325418073259,(G000212335,(G000314935,G000314955)0.92:0.5753641449035618)1:1.9924301646902058)1:1.299282984130261)1:1.9924301646902058)1:1.299282984130261)0.94:0.5190661014549048)0.62:0.15751945173599083,((G000155775,((G000252165,G001756615)1:1.9924301646902058,(G000226565,(G000428905,G000315035)1:1.9924301646902058)1:1.9924301646902058)1:1.299282984130261)0.99:0.8938178760220965,(G900129565,(G001757105,(G000378185,((G001562115,(G001562155,G001562125)0.87:0.6931471805599453)1:1.9924301646902058,(G000730385,(G000753865,(((G001886435,G001886395)0.97:0.6931471805599453,(G001562295,G001562315)1:1.7917594692280545)1:1.2504928199608287,((G000172635,G001924945)1:1.8971199848858815,(G001626315,(G001626115,G001626275)0.58:0.15415067982725836)0.97:0.6931471805599453)1:1.3862943611198901)0.99:0.829493587953294)0.97:0.6061607428099193)0.66:0.18415749247448956)1:1.2548355323223246)0.42:0.04652001563489282)1:1.272270184884192)1:1.9318872617724805)0.86:0.3677465793311337)0.92:0.4984368869805584)1:1.965034390310834,(((G001050375,(G000300815,(G000568405,G000281085)1:1.299282984130261)0.93:0.48835276791393223)1:1.4835160664447444,((G000764205,(G001652445,G001831495)1:1.9924301646902058)1:1.299282984130261,(G900111755,(G000948975,(G001957175,(G000012325,(G000764185,(G000378625,G001444365)0.68:0.20067069546215124)0.62:0.20067069546215124)1:1.9924301646902058)0.68:0.20067069546215124)1:1.299282984130261)0.99:0.8938178760220965)1:1.8257971489943843)0.48:0.0643251377456285,(((G000218785,(G001314555,G001458075)1:1.9924301646902058)1:1.9924301646902058,((G000753715,((G000423165,G000753735)1:1.2993325050157045,(G001418345,G900116895)1:1.9924301646902058)0.86:0.3829922522561057)1:1.9924301646902058,(G000299895,((G001577655,G000152885)1:1.9924301646902058,(G001294745,((G001294685,G900116625)1:1.9924301646902058,(G000320945,(G000401175,G000008465)1:1.8971199848858815)1:1.9924301646902058)1:1.9924301646902058)1:1.9924301646902058)1:1.9924301646902058)0.99:0.8938178760220965)1:1.299282984130261)1:1.9924301646902058,(G000374485,((G900107845,((G000711985,(G001275035,G001795365)0.99:0.8938178760220965)0.99:0.8938178760220965,((G000296695,(G000425345,(G900108485,G001513785)1:1.9924301646902058)0.97:0.6061358035703156)1:1.1741026078688668,((G001704375,G000272005)1:1.9924301646902058,(G000987765,(G000987775,G000382165)0.62:0.20067069546215124)1:1.5868193954623784)0.9:0.4168426294371357)1:0.9747079025838173)0.99:0.8108631177169492)1:1.389276126020158,((G000238255,(G000153245,G001269985)0.96:0.6060689283272931)0.64:0.18985977935793566,((G000336495,(G000967625,G000967585)1:1.7917594692280545)1:1.9924301646902058,((G000333235,((G000382005,(G001482385,(G000495575,G001750165)1:1.9924301646902058)0.97:0.6061358035703156)0.98:0.6931383036253282,(G000238375,(G001444405,(G001854555,G001854605)1:1.9924301646902058)0.62:0.20067069546215124)1:1.299335661455318)0.91:0.48835276791393223)1:1.2991298408644363,((G001469895,(G001550135,(G001401795,G001306895)0.99:0.7985419269672575)0.57:0.12062798778861487)1:1.9924301646902058,(G001661495,(G001596795,((G000238275,G001924935)1:1.9924301646902058,(G001465295,(G000238395,G000814675)1:1.9924301646902058)0.99:0.8938178631914221)0.71:0.25781188104200986)1:1.0369187196627698)1:1.9924301646902058)1:1.9924301646902058)0.68:0.20068699391950245)1:1.1451323043030028)1:1.9924301646902058)0.38:0.0)0.83:0.3363333039155965)0.5:0.12050640540266934)0.53:0.11991409050123406)1:0.944356301618118,((((G000429485,(G001420915,G000414175)1:1.9924301646902058)1:1.99233190873336,((G000953735,G000276805)1:1.9924301646902058,(G000482725,((G000015285,G000381745)0.86:0.38288629877661945,(G000420245,(G000153405,G001321825)1:1.5404450409471486)1:1.9924301646902058)0.85:0.38302462571634605)1:1.299323459854951)0.94:0.5210182138029404)0.91:0.43844130573984186,(G000299915,(((G000422645,G000425405)1:1.9924301646902058,(G000422665,G000148645)1:1.9924301646902058)1:1.9924301646902058,(G000015245,((G000753795,G000947195)0.86:0.3829922522561057,(G000614975,((((G000014705,G000013765)0.97:0.6061358035703156,(G001401775,G001675935)1:1.9924301646902058)1:1.299282984130261,((G000146165,G000712635)1:1.9924301646902058,(G000519065,(G000178875,G001620325)1:1.2039728043259361)1:1.2039728043259361)1:1.7047480922384262)1:0.9992264868372421,((G000518805,(G000016065,G000518705)1:1.299282984130261)0.95:0.5455111817538806,((G000018285,G000014885)1:1.9923319280380318,(G000019525,(G000018025,(G001957125,(G002005305,(G000172075,G000091325)0.99:0.8938178760220965)1:1.9924301646902058)1:1.299232011833694)0.68:0.2006664153822849)1:1.299282984130261)0.84:0.3829922522561057)1:1.9924301646902058)0.68:0.20067067935118665)1:0.9899112754178926)0.45:0.04652001563489282)1:1.9498705502714089)1:1.1602076052988781)0.69:0.24599287372700446)0.4:0.011587087211393527,((((G000381965,G001870485)1:1.9924301646902058,(G000023065,((G001447335,G000820125)1:1.9924301646902058,((G000820205,G001593245)0.82:0.3829922522561057,(G000014805,(G000196395,(G000819865,G000388115)0.42:0.04656245775445882)0.57:0.12065846188944071)0.94:0.5260930958967789)1:1.9924301646902058)1:1.9924301646902058)0.68:0.20067069546215124)0.98:0.6473787621043645,((G000222855,(G000378405,(G900115655,G000701925)1:1.8971199848858815)0.45:0.1053605156578264)1:1.7047480922384253,(G000482845,(G000188195,((G001940885,G000431835)1:1.7917594692280545,(G000702045,(G900114195,G900116345)1:1.2039728043259361)1:1.8971199848858815)1:1.8971199848858815)0.75:0.2876820724517809)1:1.2039728043259361)1:1.431662516350758)0.3:0.040792227191570836,(((G001310455,(((G000333895,G001558255)0.99:0.8938178760220965,(G000286895,G000621165)0.96:0.6061358035703156)1:1.9924301646902058,((G000513715,(G000565325,G000513735)0.88:0.3829922522561057)1:1.076139432816051,(G001995405,((G001996105,G001995415)0.49:0.0829045084412695,(G000565345,(G001996245,(G001996265,G001996115)0.54:0.1052699398457168)0.51:0.12061315405335232)0.57:0.12061945325954132)0.5:0.07859027459322154)1:1.8382794848629467)1:1.3993664426872428)0.84:0.3437715391028243)1:1.0965136520111884,(((G000695255,G000425165)1:1.2039728043259361,((G000331515,((G000730475,G000940995)0.66:0.20071348847662612,(G001029455,G001029445)0.51:0.12105807792194023)0.9:0.4341782145559799)0.96:0.5856370328515489,((G000196255,G001077885)0.88:0.3830679979589479,(G000176795,(G000950415,(G000949955,G000950095)1:1.9924301646902058)1:1.2992283646911893)0.99:0.8940114623739691)0.51:0.0900043863678031)0.71:0.28691780320968013)0.98:0.7047048725052653,((G000011805,(G000196495,G000953695)0.99:0.8938178760220965)1:1.992327109091619,(G000426765,(G001677275,(G000801275,(((G000731795,G000478685)1:1.299282984130261,((G001874155,G000287055)0.99:0.7990963354970072,(G000272145,(G001486525,G000091465)1:1.299282984130261)1:1.2991358207050119)0.93:0.48764787370584184)0.46:0.05560927945916367,((G001591125,G000755385)1:0.9384830180675184,(G001012815,(((G000217675,G001267945)1:1.2039728043259361,(G000711805,((G000740015,G001558415)0.55:0.12064309603923057,(G000006745,G000176155)0.87:0.38297171225959686)0.99:0.739638068850085)0.48:0.20070906217205642)1:1.2192449031067796,((G000467125,(G001685465,(G000763535,(G000711795,(G000176235,(G000772105,G001399455)0.97:0.6061116131637658)0.91:0.48828741211470345)0.84:0.3828957034744743)0.98:0.6706999469448477)0.94:0.510937167974044)0.58:0.12397799340533598,(G000009745,(G000017705,((G000196095,G000493225)1:1.9924301646902058,((G001315205,G000695055)1:1.9924301646902058,(G001525595,G000354175)0.97:0.6061358035703156)1:1.299282984130261)0.99:0.8938178760220965)0.98:0.6934138497499064)1:1.2885420195129247)0.37:0.0)0.56:0.13764910577419961)0.47:0.09981055159399123)0.53:0.09425481150488518)0.95:0.5303442557955795)0.9:0.42771871786450016)0.4:0.004083428858242255)0.96:0.556006770923391)1:1.6010122669358744)0.99:0.7622265668819135)1:1.6579639320839736,(((G000772535,(G000772395,(((G000772365,G001678465)0.43:0.025317032722378154,(G000771775,G000771955)0.54:0.10537875147865966)0.54:0.09779794269329675,((G000209675,G000772295)0.49:0.06459778574052177,(G000771805,(G000771795,G000771785)0.88:0.3828478244735178)0.79:0.2876599616574492)0.34:0.0)0.71:0.24323030988094713)1:1.9924301646902058)0.4:0.008030255833690339,(((G000238795,(G000376645,(G000015885,G000007945)0.75:0.2876624609555211)0.33:0.0)0.99:0.9130648558466932,((G001652405,(G000521765,G000347595)0.54:0.1053605156578264)1:1.8971199848858815,(G001038205,(G000444565,((G000021885,(G000444645,(G000444545,G000172375)0.67:0.28753497565027086)0.54:0.10527130826177225)0.89:0.4006096392775836,(G000444705,((G002015085,(G001611775,G001938355)0.68:0.2005721114198506)0.39:0.0,(G000444685,(G000444605,G000688835)0.29:0.0)0.44:0.034532572398886546)0.66:0.2047958790705347)0.45:0.03772905781629268)0.69:0.20067069546215097)0.97:0.6575028777507949)0.7:0.22492622883552207)0.88:0.38944066383655385)1:1.2611209846526128,((G000017245,(G000262245,(G000007745,G900110905)1:1.9924301646902058)0.99:0.8938178760220965)1:1.9924301646902058,((G000754275,(G000019405,(G000827595,(G000221945,(G000969305,(G000348525,G000442905)1:1.9924301646902058)0.99:0.8938178760220965)1:1.9924301646902058)0.68:0.2012627867641594)0.46:0.04621717483302705)0.78:0.29072540096816857,((G001262035,G001594265)1:1.9924301646902058,((G001055885,(G000261285,(G001679325,G000259485)0.98:1.2039728043259361)1:1.8971199848858815)1:1.9924301646902058,(G000379905,(G000027305,(G001276545,(G000968335,G001007605)1:1.6739764335716716)0.46:0.04652001563489282)1:1.9924301646902058)0.62:0.20070344637508583)0.99:0.8941470679939394)0.99:0.8935354178267828)0.78:0.27731301013068616)1:0.9798196618103737)0.65:0.2794515733152657)1:1.7035159137807896,(G900087055,((G900111395,(G000471645,(G000807275,(G001690195,((G000725175,(G001693745,G001690445)1:1.299282984130261)0.63:0.2007050643797173,((G000725165,(G001693435,G000599985)0.46:0.15415067982725836)0.85:0.4418327522790392,((G001690385,(G001690585,G001690355)0.6:0.1823215567939546)1:1.9924301646902058,((G001690515,G001690435)1:1.9924301646902058,((G001690425,G001690535)1:1.9924301646902058,(G001690525,(G001690495,G001690255)1:1.9924301646902058)0.99:0.8937575605293602)0.81:0.31834022424885117)0.98:0.7114854675328355)1:0.9097627723419028)0.94:0.5133126701851802)0.5:0.1547336002751256)1:1.667934119115709)1:1.6847292253479342)1:1.6998581069442344)0.82:0.37959446049155904,((G000439085,(G000427805,(G900112475,G001026985)1:1.9924301646902058)0.99:0.8938178760220965)1:1.9924301646902058,(((G001010285,(G000027225,(G000252955,(G000968195,G000968175)0.62:0.20067125712901895)0.87:0.3829922522561057)1:1.9924301646902058)1:1.9924301646902058,((G000286435,(G001676225,G001676155)1:1.9924301646902058)1:1.9924301646902058,((G000069965,G001654855)1:1.9924301646902058,((G000429565,(G000757905,G001640365)1:1.6739764335716716)1:1.9924301646902058,(G001294465,(G001874625,(G000259175,G000314895)0.97:0.6061103222926829)1:1.299282984130261)1:1.9924301646902058)0.99:0.8938509238171062)0.5:0.10958900319431052)0.99:0.8937527294422691)1:1.9794429691633952,((G000307305,(G000022885,(G001816025,G001586165)1:1.9924301646902058)1:1.9924301646902058)0.46:0.1615679454158446,(((((G000757425,(G000518745,(G900111105,(G001602535,G001602605)1:1.0986122886681098)1:1.586965056582042)1:1.1451323043030024)1:1.7692866133759964,((G000612605,(G001709315,G000025405)1:1.992037468828102)0.93:0.4883242314628943,(G000478905,(G000759475,(G000180175,G000465555)1:1.9924301646902058)0.99:0.8937524737983974)0.76:0.31851794111091536)0.95:0.5453252544941467)0.65:0.25013850536486515,((G000784965,G002006995)0.79:0.2876129658596876,((G001267535,G000336255)1:1.9924301646902058,((G001422605,(G000091565,(G001602545,G001571305)0.46:0.046504603396033656)1:1.2992341810263737)0.99:0.8938178760220965,((G000590885,G000404125)1:1.9924301646902058,((G000770305,G000599885)0.82:0.38306366038162953,(G000773975,G000196615)1:1.5868674527558941)0.46:0.04647817608954323)1:0.9363774904408925)0.98:0.7396646825672841)0.79:0.2880986094557488)0.38:0.0)1:1.762164567848165,(G000705335,((G000757825,G001654915)1:1.2993358173095089,((G000302695,G000262305)0.71:0.22169458252232982,(G000248015,((G000463155,(G000982825,G000621185)1:1.2977488955110688)0.54:0.10975397648619459,((G000759795,(G001022135,G000300455)0.97:0.6058860494442451)0.48:0.06670283723294343,(G001187865,((G000735515,(G000016325,(G000025565,G000694955)1:1.990575816639623)0.53:0.10449795187519455)0.95:0.5888927925302961,((G001558935,(G000648515,(G000195995,(G000183345,(G000026325,(G000026345,((G000006925,G000299455)0.69:0.24112347430826836,(G000012005,G000008865)0.78:0.2876774257940775)0.48:0.0599039755822089)0.54:0.11329853107961911)0.59:0.13612068802341576)1:1.9923320244477203)0.82:0.38299317207854777)0.65:0.17967660045277625)0.99:0.758961523325886,((G001022195,(G000247895,(G000215745,G000240185)0.86:0.38303240284886886)0.51:0.12062798778861487)1:1.2191018962151028,((G001571285,G000735365)1:1.9920374494799438,((G001297765,G000735455)0.93:0.48860146111328034,(G000757785,G000164865)0.88:0.38278331463279297)0.84:0.3344591652407119)0.46:0.04627492576018483)0.82:0.3161772913853641)0.93:0.48830627058037956)0.36:0.0)0.69:0.23357842528534914)1:1.1449411961770115)0.63:0.16172363104693635)0.65:0.1952739758407122)0.66:0.2006389776602189)0.94:0.5487457900835427)1:1.9923369734095542)1:1.2471273424834926,((((G000023605,G001049335)1:1.299282984130261,(G900107885,(G000463345,(G000400505,(G000400795,G000147055)1:1.9924301646902058)1:1.2992303317674745)0.39:0.0)0.99:0.739667196194838)1:1.5246349896702076,((G000517425,(G000010085,(G000287335,G900039485)0.91:0.5083715170588996)0.86:0.39156518149208946)0.84:0.38470104863196153,((G000219175,G900044015)0.36:0.05461215843929037,((G000287355,G900048035)0.83:0.3660158139338958,(G900048045,((G000754265,(G000013185,G001269425)1:1.203777192107571)1:1.4253237050256258,((G000973545,(G000973505,(G000011745,(G000185985,G000043285)1:1.7917594692280545)1:1.7917594692280545)0.6:0.1824726419091206)0.99:0.8306575050676579,(G000828515,(G000828815,((G001242845,((G000247565,G000008885)1:1.5404450409471486,(G000817295,G000093065)1:1.6739764335716716)0.33:0.0)0.54:0.15417510372848936,((G000007725,(G000217635,G000090965)1:1.5404450409471486)0.46:0.1540280060290009,((G000007365,G001280225)0.97:0.8472978603872037,(G000521565,(G000225445,G000225465)0.82:0.40546510810816444)1:1.0986122886681098)1:1.7917594692280545)0.99:1.034073767530539)0.91:0.5107206569145386)0.71:0.26009411593295195)0.79:0.3442122417710559)0.8:0.3736412425232021)0.16:0.0)0.57:0.20037507002226615)0.63:0.2134115188322942)0.56:0.12922357315678767)0.97:0.6305112937873457)0.38:0.006655638649723415,(G900130115,(((G000951135,(G000735345,G000255535)0.68:0.20067069546215124)1:1.299282984130261,((G001572725,G000163595)0.96:0.6067071442587212,((G001514455,G000520015)0.99:0.8938178760220965,(G000422085,(G900002265,G000513215)1:1.2993321493617394)0.85:0.38290980672709707)0.61:0.14612161331969048)1:1.1172119702638643)0.47:0.05712833095088038,((G000021705,(G000143625,G900128755)0.99:0.8938178760220965)0.99:0.8938178760220965,(G000964565,((G001122605,(G000009345,G000253175)1:1.3006991728665243)0.86:0.3829711286938273,(G000323725,(G000324625,(G000168835,((G000325085,(G000324685,G000323785)0.67:0.28614219923234896)0.26:0.0,(G000324725,(((G000324005,G000324505)0.42:0.0,(G000325165,(G000323565,G000324985)0.33:0.0)0.78:0.5107819212924236)0.49:0.09348614878893231,(G000323585,(G000325285,(G000325245,(G000009065,((G000325265,(G000324485,G000324445)0.67:0.2876820724517809)0.67:0.28735407813407526,(((G000324265,G000324145)0.33:0.0,(G000324305,(G000169655,G000323285)0.33:0.0)0.33:0.0)0.33:0.0,(G000324905,(G000325145,(G000323825,(G000323645,G000320465)0.33:0.0)0.33:0.0)0.33:0.0)0.33:0.0)0.67:0.2875180349415024)0.42:0.0)0.91:0.7718972156442331)0.23:0.0)0.33:0.0)0.54:0.1315914173681634)0.53:0.10781603948289764)0.49:0.061418863721979966)0.87:0.4680849666495519)0.49:0.15891213301365015)0.43:0.033030236335388125)1:1.3543427613132883)1:1.087700255217127)1:0.9657913756471853)1:1.4114207434653403)0.91:0.4846559060326059)0.99:0.8384296769797907)0.43:0.028708359832137077)0.93:0.4787771080289823)0.92:0.4640937218652656)0.96:0.5782239645478533)1:1.7786942675944544)0.97:0.6355691448730512)0.84:0.39518150577910016)1:1.0991691153894314)0.96:0.589019788976179)0.78:0.29611765194798606)0.78:0.3148155473805721)1:1.1382223716267235)0.79:0.3028863420359366)0.51:0.14866085803467588)0.55:0.10918480715727794)0.76:0.2606293508235528)0.16:0.0)0.24:0.0)0.66:0.18760169068693736)0.37:0.06536085903963823)0.85:0.3808003591894651)0.65:0.17725387354332736)0.76:0.2765596738665407)1:1.1306900412141185)0.89:0.40760496145340397)1:1.0760874974174082)0.49:0.07335971833756288)0.57:0.13549706344837795)0.48:0.06790996940662322)0.24:0.0)0.96:0.584632136575207)0.39:0.0013881520226073363)0.88:0.3853325646474706,(((G000347575,(G000405325,(G000402235,G001509285)0.67:0.2876820724517809)0.67:0.2876820724517809)0.2:0.0,((G001443005,G001508835)1:1.221673040069064,((G001602775,((G000172975,(G000177335,(G000237805,G000161995)1:1.9924301646902058)1:1.9924301646902058)1:1.9924301646902058,(G000210715,((G001604435,G001604445)1:1.9924301646902058,(G000526395,(G001896635,G000025885)1:1.9924301646902058)1:1.9924301646902058)0.99:0.8937853340022105)0.96:0.6061113874214734)0.99:0.9117887627818982)0.01:0.0,(G001304495,((G001508935,((G000160455,G900107215)1:1.9924301646902058,(G000266925,G900129645)1:1.9924301646902058)1:1.9924301646902058)0.9:0.4126836343490505,((G000402835,((G001508975,G001509095)1:1.9924301646902058,(G001509155,(G000233775,G001508955)0.97:0.6932156432307008)1:1.076139432816051)0.96:0.9162907318741549)0.27:0.0,(G000526375,((G000165795,(G000024905,G000237825)1:1.9924301646902058)1:1.9924301646902058,(G000712295,(G001701045,(G000238615,G000585335)1:1.9924301646902058)1:1.9924301646902058)1:1.9924301646902058)1:1.9924301646902058)0.76:0.26367489818142154)0.88:0.3970797055807678)1:1.4632830441604685)0:0.0)1:1.1096396001687943)1:1.0087850782939631)0.6:0.13879463631169678,(((((G000183745,G000195335)1:1.0189924478740708,(((G000092125,(G000373205,G000430045)1:1.9924301646902058)0.97:0.6061358035703156,(G000423425,(G000376665,G000620065)1:1.9924301646902058)1:1.9924301646902058)1:1.9924301646902058,(G000771745,(G000309885,(G000091545,((G001399775,G000421625)0.97:0.6062078191542964,(G001880325,(G000376265,(G000745065,(G000744885,(G000423905,G000187005)1:1.9923274794716528)0.96:0.6061358035703156)0.96:0.6061186851191926)0.74:0.24323030988094713)0.97:0.6314298888102371)0.76:0.2726564393876749)0.92:0.4609565711448455)1:1.9923502318337625)1:1.992327331639572)0.96:0.6061358035703156)1:1.7019995706133562,(G000092425,(G000745915,((G000519345,G000317835)1:1.299282984130261,(G000190555,(((G000599865,G000381345)0.62:0.2005998362947167,(G000482805,(G000745175,G000196275)0.99:0.8941996513673474)0.66:0.20067069546215124)1:1.1274833394169537,((G000252445,(G000008565,G000478785)1:1.9924301646902058)0.25:0.0,(G001644565,((G000800395,(G000701425,G000701405)0.97:0.6061358035703156)1:1.9924301646902058,((G000020685,G000430865)0.95:0.5261092988878515,(G001413985,(G001007995,G001507665)1:1.9924301646902058)0.87:0.38301331619569534)0.5:0.0705344279233981)0.83:0.34372004258379624)0.66:0.17997643106201072)0.82:0.33522762498875097)0.85:0.3664629503048953)1:1.56754697072494)1:1.299282984130261)1:1.942609917320713)0.94:0.5474925795614389)1:1.046198433957574,(G000401015,((G000021645,G000020965)1:1.9924301646902058,((G001778455,((G002011415,G002011365)0.87:0.6931471805599453,(G002010365,((G002010355,G002011425)1:1.5404450409471486,(G002010385,G002011435)1:1.5404450409471486)0.58:0.15415067982725836)1:1.098560928918734)0.99:1.0088774495093655)1:1.0598669455231235,(((G000284335,G001871575)1:1.0986122886681098,(G000378005,(G001896705,G000020945)1:1.2039728043259361)1:1.7917594692280545)0.85:0.39765073368821685,(G000745455,(((G000023325,G001027025)0.86:0.40546510810816444,(G001509135,G000147715)0.86:0.40546510810816444)1:1.3862943611198908,(((G000255135,G001021165)1:1.8971199848858815,(G900102615,((G001513315,G000953715)1:1.8971199848858815,(G000018605,G001508055)0.99:0.9808292530117262)1:1.4915894745540177)1:1.0861461581550502)1:1.7147164749854493,(((G000016905,G000021285)1:1.7917594692280545,(G000017545,(G000767275,G000235405)1:1.0986122886681098)1:1.7917594692280545)1:1.8971199848858815,((G000217815,((G000828675,(G001508115,G000017865)1:1.7917594692280545)1:1.8971199848858815,(G000828655,(G000816145,G001508795)1:1.6739764335716716)1:1.7917594692280545)0.67:0.2876820724517809)1:1.6739764335716716,((G000832145,(G000018945,G000750655)1:1.5404450409471486)1:1.7917594692280545,(G000784835,((G000016785,(G001508875,G000025105)0.75:0.2876820724517809)0.93:0.5108256237659905,(G000008545,(G000230655,(G000390265,G000978555)0.33:0.0)0.33:0.0)1:1.8971199848858815)0.75:0.2876820724517809)1:1.8971199848858815)1:1.8971199848858815)0.93:0.5108256237659905)0.99:0.9594476739341691)0.76:0.287641798088563)0.94:0.6025440870446992)1:1.3105067521990357)0.42:0.07116717374210667)0.29:0.0)0.38:0.01526169570691832)0.18:0.0)0.27:0.0,((G001917855,((G001513125,((G001512545,((G900016865,(G001513145,G900019985)0.68:0.20056445261281838)0.94:0.50918306855317,((G001513395,G001544015)0.6:0.15157388101737057,(G001513495,(G900018335,G001512825)1:1.331687791740395)0.44:0.030346790778091996)0.99:0.8190394184501917)0.63:0.20034095937117363)0.78:0.27389231424082466,(((G000328625,(G000517025,G000379025)1:1.9924301646902058)1:1.9924301646902058,(G000144695,(G900109985,(G900101375,G900114655)0.87:0.6931471805599453)1:1.9924301646902058)1:1.9924301646902058)1:1.9924301646902058,(G900103135,((G001512435,G000020485)0.99:0.8938175519497168,(G000166415,(G900114545,(G000165465,(G900156285,(G000350165,(G001730715,G001723995)0.67:0.2876820724517809)0.99:0.893783646444315)0.58:0.1466034741918755)1:1.076139432816051)0.8:0.3437715391028243)1:1.7047604783634878)0.49:0.09888800115220878)1:1.2518164468913373)1:1.7201840170892568)0.13:0.0)0.46:0.046309878455400716,((G001604195,(((G900155405,((G000438335,G900103425)1:1.9924301646902058,(G000194985,((G000433275,G000160055)1:1.9924301646902058,(G000435155,(G000242435,G000434475)0.86:0.3829922522561057)1:1.9924301646902058)0.97:0.6061358035703156)0.96:0.6061358035703156)1:1.9924301646902058)1:1.076139432816051,(((G000177555,G000221545)1:1.9924301646902058,((G000478965,(G000165735,G000239275)1:1.9924301646902058)0.86:0.3830932532585388,(G001045675,(G000283495,G000455225)1:1.9924301646902058)0.99:0.8936873822398322)0.82:0.38297066354268416)1:1.9923221324965064,(G000221605,((G000428745,(G000315505,G000431435)1:1.9924301646902058)1:1.9922181767971148,(G000426745,(G000286635,(G000024945,G001553335)1:1.9924301646902058)1:1.9924301646902058)0.97:0.6061614870725194)0.99:0.8137751683485602)1:1.9924301646902058)0.86:0.3829922522561057)1:1.9923758124332154,((G000384135,((G900101645,((G000436095,G000436295)0.99:0.8940575404929864,(G001916865,G000188175)1:1.9924301646902058)0.82:0.38321180333954086)0.86:0.3829910582346358,((G000230275,G000431295)1:1.9924301646902058,(G000437815,(G900107075,(G000025305,G900115425)0.88:0.3829922522561057)1:1.9924301646902058)1:1.9924301646902058)1:1.9924301646902058)1:1.2037767163161128)1:1.1593233543976755,(((G000374545,G000430605)1:1.9924301646902058,((G900110485,(G900104455,(G900114615,G000271665)1:1.299282984130261)0.51:0.1207109898056114)0.79:0.2937611185281632,(G000445445,((G000219125,G001611555)1:1.299430299311357,(G900102435,G000169155)1:1.9924301646902058)0.82:0.38313252114809904)0.6:0.1800342062889295)1:1.076139432816051)0.99:0.7914665134131115,(G000381065,((G000245775,G000423385)1:1.8971199848858815,((G000621545,G000622005)1:1.9924301646902058,(G900129225,(G000208405,(((G000160695,(G000160555,G000213975)0.99:0.8938178760220965)0.99:0.8938178760220965,(G000287655,(G000187125,G000426665)0.88:0.3829922522561057)1:1.9924301646902058)1:1.9924301646902058,(G000381005,(G000469545,(G000702545,(G000155955,((G900116485,(G900100835,G000702005)1:1.299282984130261)1:1.9924301646902058,(G000686945,((G900104055,G000284095)0.99:0.8938848141227306,(G900107615,G900111915)1:1.9924301646902058)0.96:0.6061358035703156)1:1.9924301646902058)0.99:0.8939176330182156)0.52:0.10152224777959021)0.98:0.6929388968711349)0.83:0.3435753660461722)0.95:0.5617347197992563)0.68:0.2006870643514406)0.82:0.3184794258305231)0.97:0.6061358035703156)0.99:0.7985076962177715)0.48:0.12062798778861462)1:1.991391720717914)1:0.9853871575870699)1:0.9411096079697222)1:0.9492493493292692)0.56:0.1579544938185633,(((((G001508855,((G001513545,G000946815)1:1.9924301646902058,(G001508215,G000305935)1:1.9924301646902058)1:1.9924301646902058)1:1.9924301646902058,(G000092405,(G900129805,(G001512785,(G001311885,(G001513155,(G000983115,(G000014725,G001570625)1:1.9924301646902058)0.97:0.6060122121620308)0.69:0.25776704440831294)0.63:0.1598369305354441)0.97:0.6574290979578661)1:1.7047480922384262)1:1.7411157364093006)0.47:0.13020840812158055,((G001263415,((G000012865,G000427565)1:1.9924301646902058,(G000024605,((G000024205,(G000711975,((G000315365,G000016165)0.85:0.3829922522561057,(G000214435,G000215085)0.66:0.20067069546215124)1:1.9924301646902058)0.99:0.8938178760220965)0.69:0.22216705493248928,((G000018425,G001899445)1:1.992320821297172,((G000010565,(G000233715,(G900113335,G000430885)1:1.9924301646902058)1:1.9924301646902058)0.36:0.0,(G000376385,((G000686645,G000429345)1:1.9924301646902058,(G001509075,(G000740865,(G000740855,(G000740805,G000681355)0.67:0.28768088855148183)0.47:0.04652001563489282)0.99:1.0297057487375543)0.58:0.15427909074236254)0.84:0.3535025640725496)0.47:0.05163981804434624)0.93:0.48429943609273735)0.91:0.47815495051876544)0.61:0.25138779535760664)0.46:0.11171512353366504)0.56:0.23018910675612286)0.99:0.8838429250531715,(((G000013105,G001594015)1:1.9924301646902058,((G001513335,G001508005)1:1.9924301646902058,(G001515945,G000620305)1:1.9924301646902058)0.85:0.36977847834077465)0.75:0.2592156246791245,(((G000746025,G001512665)1:1.9924301646902058,(G000802045,G900101835)0.82:0.3838545411419262)0.99:0.7672058582298462,(G000019165,((G000190635,(G001516055,(G000512895,G001515265)0.97:0.6061358035703156)0.99:0.8938178760220965)1:1.299282984130261,((G000231405,(G000243135,(G000243155,(G000021925,(G000379505,G001468785)0.6:0.1823215567939546)1:1.9924301646902058)1:1.9924301646902058)1:1.9924301646902058)1:1.299282984130261,(G001029295,((G000255115,G001029285)1:1.9924301646902058,((G001516045,G000224515)0.98:0.7339017191794697,((G000960765,G000961805)1:1.2993484612951227,(G000244895,(G000231385,G000235605)0.93:0.5108256237659905)0.99:0.8938178760220965)0.82:0.3502163563793187)0.98:0.739667196194838)1:1.6357660176139057)0.45:0.0625064166876118)1:1.2827227722483532)1:1.3988498808858643)0.97:0.6443751993944693)0.87:0.3998097733650174)0.51:0.07698626592579826)0.75:0.25348870585432104)1:1.1804568842351797,((G002010535,((G001601575,(G000144645,(G900142995,G001562425)1:1.9924301646902058)1:1.9924301646902058)0.96:0.6061358035703156,((G000328765,G001512695)0.48:0.20067069546215124,(G001896645,G001485475)1:1.8971199848858815)1:1.9924301646902058)1:1.8971199848858815)0.92:0.5312983303778768,(((G000213255,(G000526435,(G001513505,(G001513075,G001513065)0.91:0.5108256237659905)1:1.2039728043259361)1:1.4816045409242156)1:0.9527784323043652,(((G000981035,G001678845)1:1.8971199848858815,((G001604115,G001513425)1:1.5404450409471486,((G000435055,G001940845)0.99:0.7985076962177715,(G001940855,G000431035)1:1.8971199848858815)1:1.4916548767777167)0.73:0.234814706720143)0.36:0.0,((G000435495,G000437915)0.49:0.1053605156578264,((G001512685,G001604065)1:1.8970120692757837,(G000434435,(G000434675,(G001940895,G000432975)1:1.6739764335716716)0.96:0.6061358035703156)1:1.299282984130261)0.99:0.7397259083438663)1:1.3533944794454564)0.6:0.16387065689040714)0.88:0.387410315232031,(((G000154825,(G900128885,((G001263355,(G000247605,G000472665)1:1.9924301646902058)1:1.9924301646902058,(G000152245,(G000185505,G900107125)0.82:0.383112833077637)0.96:0.6061358035703156)1:1.4816045409242156)0.69:0.2005850797567538)1:1.2298235399476838,((G900142105,(G001515955,G001797185)1:1.299282984130261)1:1.5285486393349754,(((G000161975,((G900155555,(G001513255,G000525775)0.68:0.20067069546215124)1:1.9924301646902058,((G000426305,(G001602975,(G001604025,G000488855)0.33:0.0)0.85:0.4414730185485206)0.44:0.03095185189019181,(G000758905,((G000435715,G000435615)1:1.9924301646902058,((G001189495,G900086585)0.54:0.10524161145215272,((G000510425,G000688015)1:1.299183949715721,(G900115385,G900116785)1:1.9924301646902058)0.99:0.893753638303933)0.96:0.6060843237343007)0.49:0.13087321477249292)0.7:0.2588248474035093)0.58:0.2053215350264991)0.98:0.7119172832419361)1:1.8208717602676547,(G001512625,(((G900103005,(G001897605,G001748365)1:1.9924301646902058)1:1.2992003468781448,((G900142245,G900142285)1:1.9924301646902058,(G001282725,(G001562415,G001750685)0.99:0.893783646444315)1:1.2997119186687869)0.63:0.23767310147926712)0.58:0.15699546680821835,((G900107405,(G000018325,((G001042715,G900111615)1:1.9924301646902058,(G000016985,(G000621485,G900101495)1:1.2993908764538267)0.42:0.04650507943297862)0.53:0.09526933602740792)0.68:0.26967058353279827)1:1.8385123654575657,(((G000423525,G000163895)1:1.9910281693136203,(G000196455,(G001693775,(G000146855,G000238095)1:1.8971199848858815)1:1.9924301646902058)0.62:0.2009045525765208)1:1.4147698769576151,((G000699585,G000597865)1:1.8971199848858815,(G900142235,((G000156055,(G000147675,(G000381525,G000431415)1:1.9924301646902058)1:1.9924301646902058)1:1.299282984130261,((G000154445,G000439105)1:1.299282984130261,((G000452245,G001950115)1:1.9924301646902058,((G900129815,(G000686145,G000499525)1:1.8969146249919455)0.76:0.2577568991835094,(G000687955,(G000953275,G000009205)1:1.8971199848858815)0.91:0.5110264533652199)0.67:0.25766761351472994)0.58:0.1732645311078593)0.66:0.18005140825941537)1:1.7411157364092997)1:1.212271607140631)0.87:0.3966812242070776)0.9:0.4576278037225088)0.74:0.2799695126654238)0.52:0.14125484759547424)0.4:0.01629798944108815)0.61:0.1524812951798687,(((G000309315,(G900142005,G001509345)1:1.9924301646902058)1:1.9922245303074135,(((G000751555,G900095615)0.52:0.08288402694948901,(G001940565,(G001282665,(G900106765,G000511955)0.96:0.6061358035703156)1:1.9924301646902058)0.67:0.28769098951860095)1:1.4429837891148392,((G001316435,G000761095)1:1.9924301646902058,((G000620125,G000387765)0.68:0.20133992408086146,(G900095305,(G000299355,G001190785)1:1.2992290423334467)1:1.299179976457252)0.57:0.12053019662550629)0.75:0.27076843147475893)1:1.10930993283396)0.53:0.0941257272473778,(((G000312505,(G000758845,G900120165)1:1.9924301646902058)1:1.299230248467757,(G001299475,((G000221565,G001299455)1:1.9924301646902058,((G000146345,G000478985)1:1.299282984130261,((G000227315,((G900129925,G000468535)1:1.9923274689263162,(G000311865,G000952975)1:1.9924301646902058)0.97:0.6061358035703156)1:1.9924301646902058,(G000378725,(G000246925,((G000183565,G000312025)1:1.9924301646902058,(G000311825,G000321025)1:1.9924301646902058)0.86:0.3829922522561057)1:1.9924301646902058)1:1.9924301646902058)0.99:0.8937524160017806)0.98:0.739667196194838)1:1.225941325122659)0.89:0.4096200775931155)0.49:0.08289700794599678,(G000467935,((G000800295,(G000010185,G001407835)0.99:0.8938178760220965)0.67:0.200679652116101,(((G000245755,G000423145)1:1.9924301646902058,(G900120375,((G000308275,G900119705)1:1.9924301646902058,(G900120365,(G000311985,G001286805)1:1.9924301646902058)1:1.9924301646902058)0.86:0.3829922522561057)1:1.9924301646902058)0.68:0.20067069546215124,((G000173355,G000311745)1:1.9924301646902058,((G000312365,(G000312325,G000308255)1:1.9924301646902058)1:1.9924301646902058,(G000156575,(G000191725,(G000159095,G000024105)0.99:0.8938178760220965)1:1.9924301646902058)0.88:0.3829922522561057)1:1.9924301646902058)1:1.9924301646902058)1:1.0433170560748763)0.65:0.1781028980454784)1:1.1560944250384548)1:1.42336558770265)0.69:0.23920586504634905)0.95:0.5556063626301883)0.43:0.06397555841654697)0.79:0.2876700013722581,((G002007305,(((((G000955745,G000955735)0.97:0.6061358035703156,(G000016545,G000404025)1:1.9918411208875861)0.99:0.739667196194838,(G000955725,(G000145215,((G000022325,G000166355)0.97:0.6060612881172481,(G000166695,G000193435)1:1.299282984130261)0.55:0.12062716343822741)0.79:0.33418340496640525)1:1.7692866133759964)1:1.9924301646902058,((G000427425,G900129075)1:1.9924301646902058,((G000189775,G000145615)1:1.9924301646902058,((G000473865,(G001507995,(G000156275,G000007085)0.39:0.0)0.86:0.39304258810960735)1:1.9924301646902058,(G000763575,(G000025645,(G000806225,(G000147695,(G001508895,G001508735)0.99:0.798573214796866)0.42:0.04644296345182966)0.69:0.20063286611561493)0.97:0.6060278879602176)0.95:0.5573456394008836)1:1.8382794848629467)1:1.8971199848858815)0.96:0.5841725085259617)0.66:0.21689679326079006,(((G001047375,G000601455)0.87:0.38218822333042385,((G000430995,G900129265)1:1.9924301646902058,(G000297115,G001440545)1:1.9924301646902058)0.68:0.20072465763468136)1:1.2991708147434795,(G001317355,((G000283555,(G000252705,(G000709435,(G000252725,(G000270205,(G000252745,(G000252665,(G000252685,(G000252765,(G000225365,(G000284435,G000252785)0.67:0.28757283655675736)0.42:1.8207805686748238e-05)0.95:0.9806821125879114)0.58:0.15412320419018752)0.34:0.0)0.19:0.0)0.61:0.1682317872374059)0.99:0.8472511728855789)0.59:0.15415067982725836)0.97:0.7985076962177718)1:1.8253760800270402,(((G000495435,(G000701905,G900115135)1:1.9924301646902058)1:1.9924301646902058,(((G000686705,G000424205)1:1.297598457251141,(G001403615,(G000753355,G000703125)1:1.9924301646902058)1:1.0768538476088416)0.95:0.5507442089877846,((G000820705,G900142075)1:1.9924301646902058,((G000469625,(G001403635,(G001485185,G000013285)0.97:0.6061358035703156)1:1.9916448500331787)0.42:0.04652433777244928,((G000401215,(G001405015,G000320405)1:1.299282984130261)1:1.5868667716539562,((G000424025,(G000371465,(G000498355,G000789395)1:1.9924301646902058)1:1.2991289444390628)0.99:0.8394100773836838,(G000020165,(G001458595,(G001456065,(G000473995,(G000833105,G000340885)0.99:0.8938178760220965)0.78:0.2876916459065057)0.53:0.09531017980432477)0.99:0.8938178760220965)1:1.2993321157292586)0.91:0.4519343588221091)1:1.017864031327135)1:1.7692364209173959)0.43:0.04989437605100915)0.95:0.5315940635067748)0.52:0.21712901318851136,((G900142225,((G000816675,(G000612845,G000285575)1:1.299282984130261)1:1.586965056582042,((G000447315,G000300195)1:1.9924301646902058,(G000732635,G000751675)1:1.9924301646902058)0.99:0.8938178760220965)1:1.704772862187524)0.47:0.0631985944327812,((G000145275,((G000008765,G001270375)1:1.8971199848858815,(G000686725,(G000246895,(G000807255,G000389635)0.97:0.6061358035703156)1:1.586965056582042)1:1.7047480922384262)1:1.1814999484738773)0.76:0.26237590171776,((G000744935,(G001263795,(G000014125,(G000204565,(G000219255,G000175395)1:1.299282984130261)1:1.586965056582042)1:1.7047480922384262)1:1.4328143767547836)0.7:0.24802744499872745,(G000466585,((G000765165,(G000007625,G000619945)0.82:0.3829922522561057)1:1.9924301646902058,((G001243045,(G000017045,G000063585)1:1.9924301646902058)1:1.9924301646902058,((G001642655,(G000484505,G000016505)1:1.299282984130261)1:1.9924301646902058,(G001038625,(G001623875,G900129955)1:1.9924301646902058)0.97:0.6061358035703156)1:1.4820369393664563)0.67:0.20115673796512396)0.99:0.8566502899458774)0.62:0.242336980846719)0.36:0.0)0.7:0.20971350792311752)0.79:0.2879377849247019)0.43:0.1632550359553783)1:1.1996901989034467)0.39:0.002662767525471326)0.99:0.8721323336012927)0.83:0.4061589685257836)0.1:0.0,((((G000433755,(G000433915,(G000434195,(G001916175,G000435175)1:1.9924301646902058)0.99:0.8938178760220965)1:1.302266065085398)1:1.074744267571764,((G001512555,(G001512485,(G001513105,G000331995)1:1.9924301646902058)1:1.9924301646902058)1:1.299282984130261,((G001797195,G001512425)0.85:0.4418327522790392,(((G000179595,G000237085)1:1.9924301646902058,(G001512505,(G000015865,G000521465)1:1.9924301646902058)1:1.299282984130261)0.99:0.9060219782637066,((G000745845,G001262605)1:1.9924301646902058,((G000350485,G000621505)1:1.9924301646902058,(G000022065,(G000526495,(G000175795,G000421965)0.99:0.893781511640779)0.62:0.20067069546215124)1:1.9924301646902058)1:1.9924301646902058)0.58:0.23208422032925352)0.58:0.12153784869476209)0.97:0.6453299756303268)1:1.3932319998474385)0.6:0.21627322368721616,(((G001512945,G001512745)1:1.299282984130261,(G000025225,((G001603035,(G001604165,G001604185)0.98:1.2039728043259361)0.86:0.40546510810816444,(G000688035,(G900099715,(G900107185,G000621765)1:1.9924301646902058)1:1.299282984130261)1:1.9924301646902058)1:1.586965056582042)0.46:0.04652001563489282)1:1.504260977520832,((G001941225,G000431615)1:1.8971199848858815,(((G000433115,G001797275)1:1.4523289491684213,((G000432075,G000437375)1:1.299683721904131,(G000433515,(G001513385,(G000437015,(G001604005,G000433415)0.76:0.2884628248902003)0.99:0.8931505419966635)0.69:0.20029781799766672)0.73:0.2430130896999702)1:0.927143310390136)1:1.0255953818498522,(((G001725215,(G000398925,(G001643385,(G001305135,G000701665)0.99:0.7985076962177715)1:1.2039728043259361)0.99:0.94421223341578)0.72:0.26282412074823663,((G000435995,G001916635)1:1.0986122886681098,((G900130065,(G000431075,G000436275)1:1.9924301646902058)0.98:0.7129731720862574,((G000421005,(G000620945,((G000492175,(G001244495,G000177015)0.42:0.04652001563489282)1:1.586965056582042,((G001454945,G001244995)0.99:0.8938178760220965,(G000169255,G001688625)1:1.2993369346576398)1:1.219167956350216)0.68:0.28772784833241416)0.91:0.4418016152480773)0.93:0.5165563862751315,(G001915895,((G000765235,(G000431575,(G001916695,G000435555)1:1.5403423557285958)1:1.8968100339001364)0.68:0.2006193198809536,((G000307265,G000283575)1:1.9924301646902058,(G000469445,(G000403435,G001916835)0.6:0.1823215567939546)1:1.076100390142404)1:1.7046748741828202)0.48:0.06454879762650602)0.67:0.28772434870941654)0.89:0.4077342678416176)0.93:0.4861207432013893)1:1.7719991420971022)1:1.3729088057784924,((G000953215,G000178115)1:1.9923215103738066,(((G001486165,((G001486665,G001481375)0.41:0.14660347419187525,(G000157955,(G001916495,G000162015)1:1.6739764335716716)1:1.076139432816051)1:1.299332096425534)0.92:0.4615618711872892,(((G000436835,(G000431535,G000433975)0.97:0.6061358035703156)1:1.586965056582042,((G001513045,G000432435)0.86:0.38339043403090955,((G000434055,G000434915)1:1.9924301646902058,(G000431775,G000436215)0.99:0.8938193754065925)0.93:0.48780940225019315)0.99:0.7446990209331316)0.99:0.8459667173794531,(G001513365,(((G000435395,G900048895)1:1.9924301646902058,(G000383295,(G000752215,(G001305115,G001261775)1:1.2994302848449355)0.99:0.8938997151101272)0.99:0.7884573603642703)0.98:0.7294810692219674,((G000435275,(G000431955,G000154345)1:1.9924301646902058)0.74:0.3150910785032459,(G000431855,(G000435335,(G000437975,(G001917065,G000436775)0.97:0.6931471805599453)1:1.299282984130261)0.98:0.693165522611272)0.94:0.5262731837064915)0.65:0.20068434691063836)1:1.3052237205857653)0.78:0.2767872213150531)1:1.0477376774497473)0.49:0.06450371558404568,(((G900110045,G900103835)0.74:0.31845679815631295,(G000820765,(G000435455,(G900104675,(G900104615,(G000154565,G000403395)1:1.9924301646902058)0.46:0.04653354941861655)0.69:0.20062011571306282)0.87:0.382942115806564)0.78:0.28795295398993176)0.98:0.6837227911055697,((G900095865,G000158655)1:1.9924301646902058,(((G000382085,G001916415)1:1.9924301646902058,(G000432175,G000436675)1:1.9924301646902058)0.98:0.6872250932454804,((G001941055,(G001940995,(G000686125,(G000179635,(G000621805,(G001917015,G000723465)1:1.9924301646902058)0.86:0.38295225208443984)0.51:0.09528450223752977)1:1.4329240652841113)1:1.4549790820214856)1:1.3603718661664392,((G001941135,G001603945)1:1.0167251086887774,(G000712055,((G000210095,G000434255)1:1.9924301646902058,((G000433635,(G000437255,(G000468015,G000437175)1:1.9924301646902058)0.68:0.20067069546215124)1:1.8063554028896112,(G000438435,((G900119535,G000701945)0.86:0.3829922522561057,(G000174895,(G000518765,(G000247525,G001603985)1:1.9924301646902058)1:1.9924301646902058)1:1.586965056582042)1:1.2996683059429581)1:1.262639338714721)0.85:0.4134850696188515)0.93:0.49939722724793884)1:1.4025188935114463)1:0.9874754680319175)1:1.0087275462192764)0.98:0.6927859197694629)0.91:0.4462184056453191)0.57:0.13827841101088567)0.34:0.0)1:1.3724792663764642)0.6:0.1575734354696057)1:1.151319459986081)1:0.9379540991331686)0.6:0.17978246891237362)0.94:0.5262414787441327,(((G001797255,(G001797235,G001795385)1:1.9924301646902058)1:1.9026975578745906,((G000364165,(G000436415,(G900142265,(G000432875,G000436155)1:1.2039728043259361)1:1.586965056582042)1:1.481604540924215)1:1.586965056582042,(G001466305,((G001282685,(G001311925,G000178835)1:1.299282984130261)0.91:0.48837459744710826,(G002007375,(G001995005,(G002007295,G000171335)1:1.8971199848858815)1:1.2039188567090586)1:1.2991812030078715)1:1.532718134468169)0.98:0.6566131274464662)0.64:0.1789287032793538)0.39:0.0,((G000621905,(((G000173975,G000431695)1:1.9924301646902058,((G000332875,G000435775)1:1.2039728043259361,(G000154305,G000432215)1:1.9924301646902058)1:1.586965056582042)1:0.9808479259466755,((G000431135,G000431515)0.49:0.08290443368855936,(((G000432315,G000154245)1:1.9924301646902058,((G000154425,G000433295)1:1.299282984130261,(G001916305,G000436635)0.99:0.9808292530117262)1:1.9924301646902058)1:1.9924301646902058,(G000432475,((G000687655,G000702245)0.42:0.046509738565090976,(G000703065,(G900110635,G000687975)1:1.9924301646902058)0.78:0.28768315656074367)1:1.2992110390962355)0.98:0.7173923887431616)1:0.9491479566178674)1:1.1451672859341855)0.52:0.1523157108403152)0.95:0.5332543596439686,((((G900111595,G900112775)1:1.3230397869105466,(G001461035,(G900142955,(G000018685,(G900115365,(G000702945,G900143645)1:1.9924301646902058)1:1.4787330385921924)0.97:0.6140306319684182)0.8:0.31418133659547565)0.49:0.07530168999528077)0.99:0.7650465581311011,(G000160035,((G000621985,(G000687695,((G001916225,G000433735)1:1.9923320629586312,(G000434115,G000518685)1:1.299282984130261)0.62:0.20067069546215124)1:1.586894839259399)0.81:0.30697055427977515,((G000432755,(G000438095,G001916135)1:1.8971199848858815)1:1.9924301646902058,(G000435575,(G001414325,(G001916165,G000433155)0.86:0.3829922522561057)1:1.586965056582042)0.82:0.3184537311185346)1:1.7697763469851098)0.6:0.16265067171023223)0.47:0.10989206438245629)0.97:0.6389954806037458,((G000875945,(((G000242235,(G000235445,(G000185385,(G000209465,G000296385)0.97:0.6061358035703156)1:1.9924301646902058)0.99:0.8937151697107032)0.92:0.48859806884494567,((G000160135,(G000160635,G000238055)1:1.9924301646902058)1:1.9924301646902058,((G000702885,G900113415)0.97:0.6061358035703156,(G000424445,(G900107835,G000701645)1:1.9924301646902058)1:1.9924301646902058)1:1.076139432816051)0.99:0.8294342957986545)0.72:0.22822469856492592,((G900101295,(G000711825,G900112885)1:1.9924301646902058)1:1.2997593910525789,((G000431995,G000435795)1:1.299282984130261,((G000189595,(G000159055,G000435655)1:1.9924301646902058)1:0.9152214144430045,((G000235505,(G000160095,(G000687555,(G000144625,G000732605)1:1.299282984130261)1:1.299282984130261)1:1.0117358080108534)0.97:0.6232190658934086,(G000158075,((G000155435,(G000233455,G900115855)1:1.9924301646902058)1:1.9924301646902058,((G000431175,G000371705)0.96:0.6061358035703156,(G000436455,(G000438215,(G900113155,(G900100685,G900108895)0.98:1.2038747122173676)0.93:0.5753641449035618)1:1.6739764335716716)1:1.8971199848858815)1:1.299282984130261)1:1.299282984130261)1:1.5869938671382324)0.9:0.42006882074565116)0.4:0.0027368615522200927)0.99:0.8873618895475704)0.65:0.1864785914704509)0.73:0.23226951962342898)0.6:0.13715506882102052,(((G900141895,(G000431895,(G000153885,G000435815)1:1.9924301646902058)0.45:0.04103274519333114)0.93:0.5086992577662801,((G000435595,(G000432395,(G001915735,G000156015)0.46:0.04652001563489282)1:1.9924301646902058)1:0.9614602523775605,((G000434155,G000155855)1:1.9924301646902058,(G000424105,(G000146185,(G000436475,G000436535)1:1.8971199848858815)0.68:0.20067069546215124)1:1.8607023149517274)1:0.9192340615672467)1:1.5233444247687955)0.22:0.0,(G900112085,(((G000183525,G000702845)1:1.233323124835866,(G900096945,(((G000797495,G000173815)0.64:0.20241798240498476,((G000425525,(G001406335,(G000438275,G001915695)0.54:0.1053605156578264)1:1.9924301646902058)0.97:0.6067461728376023,((G900129135,(G000156675,(G000436935,G000373885)0.88:0.3829922522561057)1:1.586965056582042)1:1.2992992666648004,((G000157975,G000431095)1:1.9924301646902058,(G000431355,(G000702025,(G000466565,(G001404455,(G000436615,(G000436995,G000153905)1:1.299282984130261)1:1.9924301646902058)0.48:0.20068906009001208)0.49:0.08286114218464743)0.62:0.16788087263916054)1:1.076139432816051)1:0.9938118515813319)0.94:0.5154194771229076)0.99:0.7701307309720994)0.92:0.4506219600592974,((G000411355,(G000209385,(G000156035,G000431655)1:1.9924301646902058)0.86:0.382690183079968)0.96:0.5928905768202949,((G900142165,(G000526735,(((G001404335,G001028025)1:1.9924301646902058,(G000403295,G001311035)0.99:0.8938178760220965)0.96:0.5573270667104947,(G001487105,((G000153925,G000432115)1:1.9924301646902058,(G001312505,G000155205)0.99:0.8938178760220965)0.99:0.8939205928831595)0.43:0.04651997314347326)0.49:0.07550755250814517)1:1.9924301646902058)1:1.076139432816051,((G001049915,G001280875)1:1.9924301646902058,((G900086725,(G000155875,G001916295)1:0.9879985283174747)0.98:0.7084146526907338,(G000765215,(G000156515,((G000403455,G000154505)0.99:0.7396238324555969,(G000403475,(G000169235,(G000433215,(G000154065,G001916345)1:1.0986613383309034)0.36:0.0)0.69:0.2006102149565038)0.46:0.04656608993124967)0.53:0.18005140825941537)1:1.8573714761729287)0.98:0.6596244885213016)0.58:0.12924824385344866)0.99:0.8348476475664672)0.49:0.13553139329118985)1:1.8761631450565457)0.55:0.11069088310134384)0.63:0.2395433336573512)0.78:0.2976600823461002,((((G000160115,(G900106615,(G000702525,G000702145)1:1.9924301646902058)0.97:0.6057748765417799)0.86:0.38250778377532574,((G000621865,(G000703005,(G900115355,G900109715)0.96:0.6061603521827063)1:1.299282984130261)0.97:0.6061358035703156,((G900107545,G900104335)0.51:0.09536348616640064,(G000209815,(G900115215,G900141825)0.99:0.8939890414881703)0.99:0.8938354292742757)0.73:0.24323030988094713)1:1.9924301646902058)0.99:0.8863983894417206,((G000270305,(G000469345,G001941025)0.62:0.20068781069042596)0.88:0.38923029767053374,((G000364225,(G000403845,(G000403255,G000403315)0.88:0.3829922522561057)1:1.9924301646902058)1:0.9365058217700669,((G000174195,(G000156535,G000225345)0.86:0.3829922522561057)1:1.9918883092103625,(G000687515,(G000701545,(G000020605,(G001916895,G001405615)0.99:0.8938178760220965)0.88:0.3829922522561057)0.81:0.3186848588947019)0.99:0.8140181728635953)0.99:0.7681883957715945)0.69:0.2576395177415236)0.52:0.1292830653091447)0.67:0.25834706484434,((G000621405,((G000702125,G000746015)0.99:0.8938178760220965,(G000622025,(G000701625,G000424365)1:1.299282984130261)0.93:0.48835276791393223)1:1.1451323043030028)1:1.8101153775486731,(((G000403215,G000403335)1:1.9924301646902058,((G000435355,G000434955)1:1.2039728043259361,((G000403495,(G000403275,G000732725)1:1.299282984130261)0.98:0.7396782033292958,(G000431875,(G000466465,(G900113595,G001717135)1:1.9924301646902058)1:1.9924301646902058)0.99:0.8949142922218388)0.89:0.41716757277766026)0.87:0.36865503341766687)0.99:0.861473373042553,(((G000702085,G000702685)1:1.9924301646902058,(G900100245,(G000687675,(G000421045,G000621425)1:1.299642465453942)0.97:0.6064824796563478)0.92:0.45386740267604136)0.68:0.2203946526268281,((G900101015,(G000431495,G900107575)1:1.9924301646902058)1:1.9614154978979155,((G000424545,(G000424585,G000424425)0.99:0.893783646444315)1:1.3054204448887188,((G000702265,((G000424265,G000424165)1:1.9924301646902058,((G000424145,(G000703165,G000424385)1:1.299282984130261)0.97:0.6061358035703156,(G000423925,(G900109475,(G900104155,(G000424485,G000420905)0.68:0.20066213192770874)0.48:0.07410797215372185)1:1.9924301646902058)0.97:0.6060866840379238)1:1.0116136616577616)0.86:0.3829922522561057)1:1.8971199848858815,(((G900115735,G000420825)1:1.9924301646902058,(G900116875,(G000621565,(G900101605,(G900116865,(G000686965,(G000686065,G000424465)0.46:0.046491318370211025)0.99:0.7396378534718313)0.97:0.6061621335641295)0.99:0.8137751683485602)1:1.9924301646902058)0.97:0.6061358035703156)0.48:0.07761060270492406,(((G000621605,G000420845)1:1.299282984130261,(G000421405,G000424525)1:1.9924301646902058)0.53:0.09532512041926532,(G000622085,(G900112195,(G900102515,(G000420945,(G000145035,G000621465)1:1.9924301646902058)0.99:0.8938536097230029)1:1.9915798598680725)0.82:0.3830641603370643)0.71:0.21748485158955116)0.76:0.2578291093020998)1:1.5018072482417353)1:0.9916569304069535)1:0.9755588072798316)0.86:0.37016176596246525)0.59:0.15502904862467815)0.91:0.4633193944287129)0.99:0.7983750812355167)0.93:0.4935092696211068)0.51:0.07815102366297384)0.43:0.09828705139825049)0.79:0.2833212686173472)0.76:0.29157479188016183)0.51:0.08487344817844425)1:1.2585716776306983)1:1.1855130765962565)0.59:0.14110900832547346)0.74:0.24952242327425303)0.19:0.0)0.97:0.6286781737770151)0.93:0.4942015714476353)0.42:0.028008911258455175,(((G000184705,G000183545)1:1.9924301646902058,(G000009905,G001280565)0.54:0.09916862469160104)0.96:0.5842109894542579,(G000428165,((G900111575,(G000020005,(G000174415,G001513245)1:1.299282984130261)0.76:0.2869997475464231)0.79:0.2895979365283131,((G001742305,((G000092905,(G000714935,G000376225)1:1.991207795178728)0.85:0.3483302564697333,(G001642725,((G000444055,(G000024285,(G001447355,(G900107035,G000294675)1:1.9924301646902058)1:1.9924301646902058)1:1.299282984130261)1:1.9924301646902058,(G000430585,(G001767765,(G001399675,(G000702485,(G000472905,G000429525)1:1.9924301646902058)0.88:0.3829529911406593)0.87:0.38287311795761136)0.82:0.33420208808667373)0.87:0.3829922522561057)1:1.8382945415891634)0.76:0.30714232990940254)0.87:0.43776559674793236)0.45:0.07711027583393876,(((G001311905,G001884825)0.86:0.3760316659412889,(((G000615945,G000218765)1:1.9924301646902058,((G001049895,(G001543875,G000510645)0.84:0.40413168615521067)0.6:0.1510035762507846,((G000430625,(G001015055,(G001439585,(G000466385,((G000878885,(G001282905,G001294525)0.33:0.0)1:1.7917594692280545,((G001282925,G000878905)0.33:0.0,(G001274715,G900100065)0.33:0.0)1:1.7917594692280545)1:1.9924301646902058)1:1.299282984130261)1:0.9364116351375841)0.95:0.5520685823000397)1:1.4046434997880868,((G000374385,((G001645205,G000733515)0.88:0.3830117741645681,(G001696705,G000219535)1:1.9924301646902058)1:1.076139432816051)1:1.9924301646902058,(G000311785,(((G000948185,G000454065)1:1.9924301646902058,(G000612185,(G000738785,G000353565)0.6:0.1823215567939546)1:1.9924301646902058)0.86:0.3829922522561057,(G000503775,((G001420695,G900114075)1:1.9123874570166695,(G001187725,(G000612125,((G001039275,G001423865)1:0.9363774904408925,((G000282075,(G000296715,G001748185)1:1.299282984130261)0.93:0.5107403790035339,(G001012775,((G001649505,G000010165)0.99:0.8938178760220965,(G000346255,G001184755)1:1.9924301646902058)1:1.299282984130261)0.42:0.02302957059190563)0.43:0.09531017980432502)1:1.9924301646902058)0.96:0.6062367603351851)0.79:0.3649737467534274)1:1.9924301646902058)1:1.9924301646902058)1:1.9924301646902058)0.86:0.3829922522561057)1:1.3233805357093213)0.99:0.7385734497912392)0.35:0.0)0.58:0.17262199466241632,(((G001730235,G001561915)1:1.9924301646902058,((G001375555,G002005165)1:1.9924301646902058,((G900113175,(G900106775,(G900102685,(G900156615,G000213595)1:1.9924301646902058)1:1.9924301646902058)1:1.9924301646902058)0.99:0.8938178760220965,(G900129355,((G000428065,(G000942395,(G900119485,G900107305)1:1.9924301646902058)0.42:0.04652001563489282)0.81:0.30954503230777447,(G900114055,(G900110165,((G000421885,G000763315)0.68:0.20067069546215124,(G001187615,(G000753855,G001606065)1:1.6739764335716716)1:1.9924301646902058)1:1.9924301646902058)0.96:0.6060347988282039)0.93:0.4883650647922032)0.43:0.03134180412405983)1:1.2039728043259361)1:1.9123874570166706)1:1.2685159342587433)0.49:0.08160075635353077,((G001806105,((G000285515,(G000455485,G001457415)1:1.9923319762665415)0.99:0.873277296672072,(((G900114475,G000686845)1:1.2993075448012597,(G000380965,(G000250655,((G900101595,G900119055)1:1.9924301646902058,(G000612225,G900100345)1:1.9924301646902058)0.42:0.04652001563489282)1:1.076139432816051)0.98:0.7116928214885501)1:1.122838271910506,(G000829455,((G000739915,(G000511405,G000153605)1:1.9924301646902058)0.69:0.24337908985213344,(G000620565,(G900103825,(G001426375,G000422905)1:1.299282984130261)0.99:0.8938178760220965)1:1.299282984130261)0.96:0.5853496165296118)0.59:0.16561446626684348)1:1.2992665909586059)0.86:0.37857605388026544)0.63:0.2263636712871493,((((G000378425,G000429825)1:1.299282984130261,(G000515335,G000829465)1:1.299282984130261)1:1.586965056582042,(G000227705,((G000598065,(G000378385,G000422505)1:1.2992283706571035)0.86:0.3631509428907845,((G000961095,(G000422485,G001188365)1:1.9924301646902058)1:1.299282984130261,(G900106745,(G000179615,((G000422465,G001280845)1:1.9924301646902058,(G000971975,(G000023585,G000513275)0.97:0.6061358035703156)0.99:0.8938178760220965)1:1.9924301646902058)0.46:0.04642692964350232)0.87:0.3829824358715784)0.99:0.8174554792401062)0.8:0.32473071804286513)0.99:0.8914301862030881)1:1.1385726008339798,((G000374845,((G000425125,G000422445)1:1.9924301646902058,((G000315235,G000245555)1:1.7917594692280545,(G000283315,(G000293805,(G900102125,G000686865)1:1.299282984130261)1:1.9924301646902058)0.48:0.20067069546215124)1:1.299282984130261)1:1.9924301646902058)0.97:0.6458355495003495,((G001421015,(G000585395,G000378145)1:1.9924301646902058)1:0.9179154276011569,(((G001403875,G000381905)1:1.9924301646902058,(G000455265,(G900102215,(G000746875,(G000374825,G000403375)0.62:0.20067069546215124)1:1.5870626699356263)0.88:0.38291377779648045)0.46:0.04648917808709218)1:1.9922135034392237,((((G900102965,(G001012825,G000758725)1:1.9924301646902058)1:1.9924301646902058,(G000758685,(G000520635,(G900110315,G000756615)0.62:0.20067069546215124)1:1.299282984130261)1:1.7047480922384253)1:1.7692866133759964,((G000949425,(G000787385,G000576305)0.82:0.3829922522561057)0.97:0.6061358035703156,(G001373415,(G000230915,(G001632305,(G001275645,G001277345)1:1.9924301646902058)1:1.9924301646902058)1:1.299282984130261)1:1.9924301646902058)0.57:0.14685861980393008)0.73:0.2487183450892919,((G000732325,G900116105)1:1.9924301646902058,((G900102085,(G001908275,(G001514495,(G900107875,G900143165)1:1.9924301646902058)1:1.299331789616007)0.96:0.6061358035703156)1:1.9924301646902058,((G000377505,G000426545)1:1.9924301646902058,(G000520815,((G000520755,(G000236805,(G001705305,G000245715)0.62:0.20067069546215124)1:1.299282984130261)1:1.011654113883833,((G000164985,G000520795)1:1.9924301646902058,(G001277855,(G000520775,(G000686825,G900116035)1:1.9924301646902058)1:1.298936406580065)1:1.2995306621501028)0.88:0.3829922522561057)0.97:0.6061358035703152)1:1.299282984130261)1:1.9054367980925726)0.62:0.2006543026913628)0.99:0.7566053283284345)0.54:0.10092363759401622)0.89:0.4080658898082217)1:1.220845736699181)1:1.222647994153165)1:0.9253297168236198)1:1.0960074560406001)0.39:0.0)0.55:0.11106773748237858)0.26:0.0,((G000798955,((G000178255,(G001406535,(G001406595,G001543345)0.45:0.1053605156578264)1:1.9924301646902058)1:1.9924301646902058,((((G000433035,G000433995)1:1.8971199848858815,(G001512985,((G001604495,G001940985)1:1.7917594692280545,(G001512455,G001512995)1:1.9924301646902058)0.96:0.6061614817964652)0.99:0.7984905742494299)1:1.3207948490914936,((G000753575,G000755705)1:1.8971199848858815,((G000437575,G001916215)1:1.8971199848858815,(G000967915,((G000428705,G000687835)1:1.8971199848858815,(((G001829995,(G001830035,(G001830895,(G001829955,G001829935)0.42:0.0)0.94:0.7985076962177715)0.53:0.1053605156578264)0.99:1.0296194171811581,(G001829915,(G001830975,(G001830165,(G001830865,(G001830045,(G001830065,(G001829965,(G001830095,(G001830015,(G001830945,G001830905)0.33:0.0)0.33:0.0)0.33:0.0)0.33:0.0)0.33:0.0)0.33:0.0)0.87:0.693046464736856)0.44:0.10533476154297176)0.66:0.2696635669491027)1:1.7917594692280545)1:1.4916548767777167,((G000687735,(G000702765,(G000953195,(G000018785,G000526235)1:1.2039728043259361)1:1.8971199848858815)0.91:0.5108256237659905)1:1.8971199848858815,(G000968055,(((G000970395,G000069925)1:1.0986122886681098,(G000009845,(G000495255,G000012225)0.6:0.1823215567939546)1:1.7917594692280545)1:1.7917594692280545,(G000026205,(G000364425,(G000309465,(G000309485,G000300695)0.99:0.9808292530117262)1:1.5404450409471486)1:1.6739764335716716)0.86:0.40546510810816444)1:1.7917594692280545)0.97:0.6935554688171226)0.99:0.8292116765289603)0.83:0.36564361392149264)1:1.83258146374831)1:1.836401876183835)1:1.1674695206198369)0.55:0.11623095636869123)1:0.9778245187748827,(((G000438415,(G000433475,G000433255)1:1.299282984130261)0.97:0.6241543090729936,(G000433875,((G000436255,G000434835)0.91:0.4333590126891899,(G000432575,(G000437335,(G000433455,G000438295)0.99:0.8939875421504953)0.99:0.8923157217076578)0.43:0.02307643729365181)0.68:0.20032032423105758)0.56:0.11191875618416544)1:1.457732959907959,(((G000227355,G000011225)0.76:0.29378484595517207,(G000518305,G000687795)0.53:0.17963906314863623)0.81:0.3313745345273531,(((G000433015,((G000434395,G000437395)1:1.8971199848858815,(G000437235,G001604505)0.82:0.40546510810816444)0.99:0.7911584586517596)1:1.1822777975765641,(((G001029265,G000565195)1:1.1086626245216114,((G000400955,G000400935)1:1.2039728043259361,(G000820525,(G001274875,G000236085)0.99:0.7985076962177715)1:1.2214834833151316)0.99:0.8373193886321991)1:1.07642845690262,((G000483165,(G000518285,G000526855)1:1.7917594692280545)1:1.7917594692280545,(G000565215,((G000500935,G000565175)0.69:0.22705745063534608,((G001267155,G001262715)1:1.0986122886681098,(G000439435,G001281045)0.67:0.2876285163153149)0.61:0.17024287352545922)0.99:1.1121561007319742)0.47:0.057493965546021875)1:1.443407596727341)0.98:0.706043839175836)0.47:0.13357094848557108,((G000829905,((G000752095,(G000154485,(G000154805,G000686665)1:1.299282984130261)1:1.9924301646902058)1:1.9924301646902058,((G001244545,G000269565)1:1.9924301646902058,((G000173795,G000437715)1:1.9924301646902058,(((G900103115,G900109215)0.51:0.09531017980432502,(G000702065,(G000622125,G000621925)0.82:0.405402025055837)0.65:0.2170645052378275)1:1.9924301646902058,(G000340375,((G900112735,G900114425)1:1.9924301646902058,(G900108995,G000702165)0.82:0.3829922522561057)1:1.9924301646902058)1:1.9922142519181263)0.68:0.20067069546215124)0.99:0.8939815608963425)0.72:0.2294339136482285)0.95:0.5710444837590456)1:1.462490175255034,(((G001545095,(G000270085,G000373785)1:1.9924301646902058)1:1.9924301646902058,((G000177375,(G000701725,(G000186945,G000425005)1:1.9924301646902058)0.82:0.3829922522561057)1:1.8100629405826245,((G001800835,G001800865)1:1.9924301646902058,(G000327285,(G900120005,G000157995)0.96:0.6061358035703156)1:1.9924301646902058)0.82:0.3823832807116161)0.97:0.6573804112809656)0.51:0.1176021866175069,((G900104665,(G000313565,(G001305055,G000508965)1:1.299282984130261)1:1.9924301646902058)0.99:0.9078765154477353,(((G000154285,G000437615)1:1.9924301646902058,((G000242955,G000163515)1:1.9924301646902058,(G000371425,(G001688965,((G000242195,G000435955)0.79:0.31238973259835673,(G001406695,(G000450985,(G900114575,G000183585)0.58:0.15416202898377265)0.44:0.02985272525715004)0.82:0.34173967453205606)0.75:0.2751083216082583)0.51:0.12062798778861487)1:1.9924301646902058)0.99:0.8938178760220965)0.99:0.8938936601583777,(G900155395,(((G001945605,G000403415)1:1.8971199848858815,((G000384195,G001945525)1:1.299282984130261,(G001945535,G001564455)1:1.9924301646902058)0.51:0.12058093154855651)0.98:0.6706743247078866,(G000434355,(G000156655,(G000420345,(G000434715,(G000210615,G000469305)0.75:0.2876820724517809)1:1.9924301646902058)0.86:0.3838749252987066)0.93:0.48737738345815323)1:1.0116009116784794)1:1.1319281462131545)0.49:0.20404433615167789)0.61:0.2365046223620856)1:0.9571664219940685)1:1.251765563119671)1:0.9764150504670973)0.87:0.40504572884871587)0.65:0.20859025278749335)0.7:0.25477326053958277)0.5:0.10080378296025572)0.83:0.3326201455283368)1:0.921829263234917,(((G001909285,(G000702585,(G001766415,G000411915)1:1.9924301646902058)1:1.9924301646902058)1:1.9924301646902058,((G000019905,G001650325)1:1.9923222607246316,(G000414195,(G001456895,G900096925)1:1.6739764335716716)1:1.9924301646902058)1:1.9922142752247731)1:1.3752768423943995,(((G001712755,G900112535)1:1.9923319762665415,(G000430785,(G000712595,(G000746135,(G000017425,((G000832605,G000291295)0.99:0.893927159667908,((G001420855,G000007825)1:1.9921170655315832,(G000008505,(G000008165,G000007845)1:1.9924301646902058)1:1.2993811051135116)0.86:0.38297039696002005)1:1.0760738611954248)0.99:0.7602331652263044)0.6:0.18005140825941537)0.99:0.7884573603642703)0.98:0.684266809994572)1:0.9909554876792563,((((G900111405,((G000423105,G000269905)1:1.313627937786736,(G900110685,G900103915)1:1.9924301646902058)1:1.5571977901706993)0.99:0.7311785133219285,((((G000425205,G000775595)1:1.9924301646902058,(G000770675,(G000425225,(G000770635,G000775615)0.97:0.6061603281009789)0.69:0.20314010656607093)0.85:0.39128613866204076)1:1.368183265882262,(G000496835,((G900100295,G001685435)1:1.2039728043259361,((G000284515,G000786645)0.45:0.04652001563489282,((G000469135,G000425705)0.62:0.20067069546215124,(G000723525,G900114165)1:1.586965056582042)1:1.299282984130261)1:0.9808292530117262)1:1.4916548767777167)1:1.0824075706119383)0.83:0.34536004719077856,(((G900110015,G000725365)1:1.9924301646902058,((G900156915,(G000485775,G000496855)1:1.9924301646902058)1:1.403959714470026,((G000359605,(G900111195,(G000377765,(G001458115,G000521485)0.99:0.8938178760220965)1:1.5870010232768863)0.97:0.6061358035703156)1:1.7692866133759964,(G001368815,(G000307165,(G000306965,(G001310395,G900096905)0.68:0.20067125712901895)0.45:0.04652001563489282)1:1.9924301646902058)1:1.2993693622939146)0.98:0.7309641522388715)0.82:0.33660400694426096)0.73:0.23526693670185383,((G000709085,(G900112045,G000224785)1:1.2993908764538267)1:0.9182844458849287,((G001038425,(G000190475,(G000482485,G001038485)0.68:0.20068696210496031)0.96:0.6061358035703156)1:1.1660277421831335,((G001878675,(G000612865,(G000480335,(G001189575,G000723585)0.42:0.04652001563489282)1:1.5965417699996514)0.88:0.39129974784145816)0.99:0.7475665091469869,(G001298135,(G000285495,(G000011245,(G000821065,G000750635)1:1.8971199848858815)1:1.9924301646902058)0.99:0.8936542018642438)0.85:0.3534334500145612)0.42:0.02541002294988702)0.56:0.11202129415851195)1:1.3378369421471807)0.78:0.28253972274551975)0.96:0.5615987210783769)1:1.3814641398179197,(((G001375675,(G000307855,G000331575)1:1.299282984130261)0.53:0.10777567220936003,(((G000430685,G002003465)1:1.9924301646902058,(G000377985,(G000648615,G000497245)0.99:0.8938178760220965)1:1.299282984130261)1:1.3021771978076595,((G001039475,(G000430745,(G000269865,G001273895)1:1.299282984130261)1:1.586965056582042)0.99:0.7885515707496742,((G000429705,((G002019695,(G000177235,G900107275)0.97:0.6061358035703156)1:1.299257296009731,((G002019735,G900111295)1:1.299282984130261,(G000429725,(G900111285,(G001721685,G000093085)1:1.9924301646902058)1:1.299282984130261)0.99:0.8938178760220965)1:1.586965056582042)0.9:0.4168938039317874)1:1.6255702529724423,(((G000377705,(G900100185,((G000698125,G000698185)0.99:0.9628646980364278,(G000698105,G000698145)1:1.3064569073431263)1:1.288016166089266)1:1.299405915637078)0.87:0.4197415556900374,(G001310615,((G900106595,G000420725)1:1.9924301646902058,(G900113025,((G900099745,G900099605)1:1.9923209168613982,(G000429685,(G900115625,G900114715)1:1.9924301646902058)1:1.9924301646902058)0.96:0.6061358035703156)1:1.2039728043259361)0.6:0.20094062285332223)0.93:0.5078299287533253)1:1.0054145275712987,(G000621445,((G001274915,G000334155)1:1.2994016263883994,((G001484965,((G001310595,G001420645)1:1.9924301646902058,(G001598215,(G900142675,G000009825)1:1.9924301646902058)1:1.9924301646902058)1:1.299282984130261)1:1.6560140952224571,((G001590785,(G000292245,G001038565)1:1.299282984130261)1:1.2992964758564598,(G000005825,(G000513115,(G000513095,G000513135)1:1.2992283706571035)1:1.5867318161507726)0.51:0.07879600192834389)0.73:0.24315027505975334)0.48:0.09887218800288723)0.99:0.7845655253903375)0.93:0.4835657752766849)0.79:0.29413514372686833)1:1.5115564154748773)0.7:0.29217107569869866)0.95:0.541485162065859)0.37:0.03429247334210223,((((G001439915,G000285535)1:1.9924301646902058,(G001187595,(G000620165,((G001598935,(G900111865,G001295365)1:1.9924301646902058)0.98:0.676753370784269,((G000632515,(G000313345,(G001587505,G000632715)0.6:0.1823215567939546)1:1.9924301646902058)0.86:0.3829922522561057,(G001610955,((G001618685,(G000015745,G001412125)1:1.9924301646902058)0.82:0.3830118776081363,(G000750005,(G001587475,G000744755)0.93:0.5108256237659905)1:1.9924301646902058)0.65:0.20067069546215124)1:1.2994449667984695)0.82:0.3829922522561057)1:1.9054187877005775)0.96:0.5884362264709148)1:1.9279051513162218)0.13:0.0,((G001648575,((G900115845,G000972245)1:1.9924301646902058,(G000504165,(G001274935,(G001591565,(G001429825,((G000527015,G900113355)0.67:0.2876722196512566,(G000832985,G001591525)1:1.8458215531909474)0.79:0.3417492937220567)1:1.9924301646902058)1:1.9924301646902058)0.42:0.04649211696286773)0.96:0.5719130425202404)0.98:0.6805708831163099)0.69:0.24919527831488303,((G000518865,G000709935)0.82:0.3829922522561057,(G001278705,(((G001653905,G001017485)1:0.9939013345790787,((G000715205,G001578205)0.34:0.0,((G900094985,G001457015)1:1.8971199848858815,(G000701305,(G900119345,G000986655)0.6:0.18226214085263998)0.93:0.5108012195342956)0.99:0.8938619075486768)0.56:0.12062798778861487)1:1.9924301646902058,((G900093775,G000011645)1:1.9924301646902058,(((G001663575,G000740655)0.77:0.2876820724517809,(G000747645,(G900110305,G000696615)0.68:0.20067069546215124)0.99:0.8938178760220965)1:1.586965056582042,(G000196735,((G001687195,(G000740715,(G001461825,G001461845)0.98:1.2039728043259361)0.93:0.5106119506100836)0.86:0.39624661279914636,((G001975995,(G001440465,G900156245)0.67:0.28767577388891663)0.71:0.25134801226269343,((G000275785,G001587325)0.63:0.18235426271863583,(G000746035,(G001517185,G001617995)0.64:0.18216202127777323)0.48:0.05876463329948826)0.92:0.47642958458415935)0.87:0.3894596553177838)0.99:0.8731985888193606)1:1.9924301646902058)1:1.655957928068993)0.84:0.40544499172370374)0.95:0.5338151419906894)1:1.3705760219148533)0.99:0.8891372459746221)0.68:0.210478836059792)0.56:0.14958605161727084,(((G001183965,(G000430765,((G001243895,(G000380245,G000321185)0.97:0.6061358035703156)1:1.5869832696936605,(G000504145,(G000305495,(G001054655,G001578185)1:1.299282984130261)0.92:0.48835276791393223)1:1.481604540924215)0.97:0.6486697901059731)0.94:0.5124406523800276)0.94:0.5369683755142418,((G000986785,(G000517385,G000934845)0.99:0.8938178760220965)1:1.1814999484738773,((G000311725,(G001591585,(G000473245,(G000294775,(G001420595,G001439625)1:1.9924301646902058)1:1.299282984130261)0.72:0.3180647504308702)0.44:0.04676383856638577)0.89:0.41476316219614584,(G000724485,(G000242895,((G000821085,G001278805)1:1.9924301646902058,(G000426085,((G000612665,(G000752035,G000747345)0.82:0.38311548843840487)1:1.0116009116784803,(G000482325,(G000759675,(G001591445,(G000508325,(G000612625,G000307875)0.96:0.6061112892600856)0.97:0.6061358035703156)1:1.2991825945377704)0.68:0.20061803200794312)0.88:0.4238142467763609)1:1.9924301646902058)0.97:0.6061101075287895)1:1.251374317388108)0.67:0.2006403436315595)0.62:0.18375516991264262)0.38:0.0)1:1.138071344379562)0.96:0.5842840414086526,(((G000383875,(G000751775,G000752395)1:1.9924301646902058)1:1.9924301646902058,(((G000374565,G001431195)1:1.9924301646902058,((G001420715,G001439965)1:1.299282984130261,(G000526655,(G000374345,(G000482605,(G000223155,(G000832905,(G000420205,G900128875)0.33:0.0)1:1.9924301646902058)1:1.299282984130261)1:1.9924301646902058)1:1.9924301646902058)1:1.9924301646902058)0.99:0.7410144891822015)0.95:0.5551011242024902,((G001050115,((G000812025,(G000829555,G001591605)1:1.9924301646902058)1:1.299282984130261,(G001643245,(G000970685,(G000970675,G900156125)0.68:0.20065370787158554)1:1.299282984130261)1:1.9924301646902058)1:1.7047480922384253)0.95:0.5581529694771884,((G000818095,(G000829435,G000829515)0.62:0.20067069546215124)1:1.5938861658242793,((G000171615,G001516895)1:1.9924301646902058,(G001274775,(G001591825,(G900094975,G001456935)1:1.9924301646902058)0.82:0.3829922522561057)1:1.9924301646902058)0.87:0.3811071788753022)0.57:0.12308465757957833)0.63:0.16816578520916173)0.41:0.008457043402963644)0.7:0.21941301979603758,((((G000348905,(G900156305,G000826125)1:1.8971199848858815)1:1.8971199848858815,(G000829195,((G000220335,G000425545)1:1.8971199848858815,(G000826145,G000586555)1:1.8971199848858815)0.78:0.2876820724517809)1:1.8971199848858815)1:1.8969143082088913,((G000775575,(G900099655,(G001465835,G001687565)1:1.8971199848858815)0.78:0.2876604930557875)1:1.8970120226725504,((G900115805,G001278755)1:1.8971199848858815,(G000411295,(G000484595,(G000297555,G000286315)0.99:0.7985404278348798)1:1.299282984130261)1:1.203918172951124)0.99:0.7979244124781143)0.74:0.25453078787396105)0.48:0.12892864407436885,((G001274945,(G001617605,(G000285595,(G000285555,(G000505545,G000307285)0.92:0.5753641449035618)0.68:0.20067069546215124)1:1.482277618853294)0.91:0.5116416172833198)0.99:0.8861876093239647,((G001700325,(G000743635,(G001708185,(G001281525,(G000724775,G000733585)1:1.9924301646902058)0.99:0.8938178760220965)1:1.8971199848858815)0.54:0.10541835079789506)0.37:0.0,((G000284835,(G000772955,(G000772945,G000772965)1:1.2039232907963537)0.38:0.12062798778861487)0.98:0.6706767553729559,(G000612805,(G000773015,(G001439635,G001586195)1:1.2039728043259361)0.66:0.19226874126246177)0.78:0.3043671271327531)0.95:0.5455137015271719)1:1.2685113254635072)0.99:0.7903671937031673)1:1.6409941095023861)0.61:0.24632293347069853)0.93:0.49437250665595617)0.94:0.5102384488846925)0.15:0.0)0.42:0.03371746747003221,(((G000469465,(G000173915,G000701685)1:1.299282984130261)1:1.9924301646902058,((G000438455,(G900110815,((G000425825,(G900101065,(G000756715,G000425845)0.99:0.8938178760220965)1:1.9924301646902058)1:1.9924301646902058,((G001265075,G900142805)1:1.9924301646902058,(G000712035,(G000385175,(G000330705,G001005905)1:1.9924301646902058)0.99:0.8938178760220965)1:1.9924301646902058)0.99:0.8938154379160205)0.95:0.5260695554994945)0.86:0.3829922522561057)1:1.9924301646902058,(G000010585,((G000286395,G000286335)1:1.9924301646902058,(G000298075,((G000934465,(G000816085,(G000185885,G001188915)0.99:0.8938178760220965)0.68:0.20067069546215124)1:1.9924301646902058,((G001618885,G001559115)1:1.9924301646902058,(((G000260275,G001500315)0.97:0.6071127150869994,((G001074355,G000295715)1:1.299282984130261,(G000875895,(G001902315,(G000972575,(G001432245,(G000706685,G000010125)0.97:0.6061358035703156)0.88:0.3829726118715465)0.82:0.3829706705315093)0.82:0.33420208808667373)0.99:0.7686547330680905)1:1.219244480831376)0.78:0.30282280432090886,((G001456215,G000235645)1:1.8971199848858815,((G000025085,(G000009865,G000183685)1:1.299282984130261)0.97:0.6061898240440882,(G000332735,((G001471555,G001028645)1:1.9924301646902058,(G000186205,(G000508745,(G900113395,(G001814805,((G000308395,G000443975)0.63:0.17265308856512637,(G000934225,(G001914135,(G001068545,(G000245655,G000007645)0.67:0.28755547590210084)0.53:0.10535924616179283)0.48:0.06450098368402071)0.49:0.06742646108396262)0.59:0.16426867868682477)0.71:0.22478307592498412)0.4:0.0)0.69:0.23361485118150507)1:1.8101086078962523)0.99:0.8349773759991629)1:1.3930859014472812)0.35:0.13538840337173538)1:1.7346546799624738)0.94:0.5374252470697398)0.99:0.84886648815983)0.62:0.15341781061160573)1:1.3888951428199476)0.94:0.5455111817538806)1:1.3959098198193323)1:1.4074965687704935)0.92:0.4761887327727196,(((G000620985,G000525915)1:1.9924301646902058,((G000766865,(G000525955,(G001050305,G000525975)0.99:0.8938178760220965)0.96:0.6061358035703156)1:1.7047480922384253,((G000252625,(G000525875,G000525795)1:1.9924301646902058)1:1.9924301646902058,(G000148995,(G000027145,((G000960735,G000183885)0.99:0.8610595649435353,(G000619785,(G001564995,(G001564695,(G000973005,(G000972995,((G001463995,G000196035)0.99:1.252729428348567,(G000620885,(G000620905,G000567965)1:1.6739123636996407)0.43:0.06437673993758433)0.56:0.12868484607871616)0.76:0.28766211125353747)0.5:0.08982718996289532)0.76:0.27477109502869324)0.99:0.8938916909312059)0.99:0.8937853149293433)0.99:0.739667196194838)1:1.9123874570166695)0.96:0.5870876085996211)0.86:0.3865700736039897)1:1.4328143767547836)0.98:0.6676421820116025,(((((G000425865,G000429585)0.45:0.09531557705550485,((G900101525,G000585255)0.99:0.8938178760220965,((G000374325,G900129085)0.99:0.8937848634608141,(G000245815,G000315445)1:1.9924301646902058)0.99:0.739667196194838)1:0.9808292530117262)1:1.3799951172691578,((G900111355,(G000744255,(G000744375,G000317975)1:1.9924301646902058)1:1.299282984130261)0.96:0.6054062181098284,((G900115825,(G000798825,G900113675)1:1.9924301646902058)1:1.9924301646902058,((G000493735,(G000745125,G000744285)0.99:0.8938178760220965)1:1.9924301646902058,(G001483965,(G000744825,(G000744185,G900109585)1:1.9924301646902058)0.99:0.8938178760220965)1:1.299282984130261)1:1.1814290988326648)0.85:0.4042733910069857)0.98:0.680419217839031)1:1.0965564753683752,((G001975685,(G900109135,(G900112935,(G900107505,(G900113645,G900129415)1:1.2993317848525214)0.62:0.20067069546215124)1:1.299282984130261)1:1.9924301646902058)1:1.9918349265773931,(((G000160675,G000162475)1:1.9924301646902058,(G000421665,G000526675)1:1.9924301646902058)0.95:0.5287743293526739,((G001543285,((G001649715,G001811135)0.86:0.3829922522561057,(G001544335,G001543175)1:1.9924301646902058)1:1.586965056582042)1:1.433061297957309,(G900100125,((G000301055,(G000428865,(G900110675,G000518205)0.86:0.38291154754853696)0.78:0.2875831966286703)0.81:0.3341937603994768,((G000301035,G000245795)1:1.9924301646902058,(G000160075,G001552295)0.99:0.8937467106964029)0.74:0.24322384530557567)0.46:0.04652001563489282)1:1.8749496159103602)0.8:0.3014307571047918)0.83:0.3284061156279376)0.56:0.19912768224062063)0.86:0.39147090694307324,(((G000498295,((G000270185,(G000407165,(G000415085,(G000415005,(G000648015,(G000007785,G000648175)0.45:0.10533891178428918)0.43:0.025314737624867415)0.44:0.03636764417087495)1:1.9924301646902058)0.88:0.3829922522561057)1:1.9924301646902058,((G000407485,(G000407545,(G000407245,G001808965)1:1.9924301646902058)1:1.9924301646902058)1:1.299282984130261,((G000407505,(G000415185,(G001267865,(G000174395,G000504125)0.42:0.04652001563489282)1:1.9924301646902058)1:1.9924301646902058)0.97:0.6055917672571731,(((G000407285,(G000283615,G000423785)1:1.9924301646902058)0.78:0.2876820724517809,((G001318405,G000406925)1:1.9924301646902058,(G000407605,G000185365)1:1.299282984130261)0.99:0.7394502119913803)0.87:0.38090428454189235,((G000829545,(G000157355,G000415145)1:1.8971199848858815)1:1.8971199848858815,(G001050095,(G000406945,(G000407365,G000393955)1:1.9924301646902058)0.99:0.8938178760220965)1:1.145235042269909)0.85:0.41165327184144823)1:0.9944723089019092)0.61:0.15405155073370802)0.69:0.2028660860255867)1:1.9498705502714089)1:0.9200780689220084,(G000313915,((G001832905,(G000981525,(G000269945,G000006865)1:1.8971199848858815)0.66:0.28642990408708624)1:1.0116009116784794,(((G000380085,((G000440115,G000026745)1:1.9922247626149234,(G001182825,(G000380125,G000377005)0.99:0.7983440542006822)0.57:0.12071282470415262)1:1.0758274669022099)0.52:0.08546457871021744,((G000164675,(G000187465,(G000344275,G000027165)0.88:0.38307440802348686)1:1.0763136046910793)0.55:0.14655479752124195,((G000385925,(G000017005,G000014205)0.42:0.04653412822384083)1:1.2190362973525426,(G000380065,(G000463355,G000463505)1:1.9924301646902058)0.68:0.20078529457004063)0.99:0.7637834814119129)1:1.1039810136865165)0.98:0.717584775165117,((G000372425,(G000187995,((G000423725,(G000286075,G000347915)1:1.9924301646902058)1:1.299282984130261,((G000229145,(G000229705,G000007465)0.86:0.38325352816020747)0.54:0.09888800115220878,(G000229545,((G000228925,G000228845)1:1.8717808380258658,((G000347835,G000229225)1:1.6739491227333634,(G000228805,G000230225)0.93:0.5753588201644558)0.66:0.20065354135458202)0.41:0.011433042837120015)0.59:0.12921173148000623)1:1.9924301646902058)1:1.1451323043030024)0.97:0.6061358035703156)0.99:0.8719824722095013,((G000380045,G000380025)0.84:0.38505588172669925,((G000187975,((G000228505,G000686605)1:1.9924301646902058,(G000228185,(G000228205,G000228385)1:1.8971199848858815)1:1.9924301646902058)1:1.299282984130261)1:1.9924301646902058,((G001598035,(G000785515,(G000253395,G001514435)1:1.9924301646902058)1:1.9924301646902058)0.67:0.18993645702059636,((G000423745,G000423765)1:1.9921306844512654,((G000270145,(G000379985,(G000380105,G000376985)0.99:0.8924259021342876)0.57:0.11987470807677493)0.99:0.7885370557540796,(G000007265,(G000188055,(((G000772915,G000188015)0.76:0.31838953843776213,(G000317855,(G000006785,G001638255)1:1.9924301646902058)1:1.2994113818552295)0.97:0.64872127002927,((G000188035,G000213825)0.54:0.10533826689643162,(G000831485,(G000380005,G000009545)0.68:0.20063281003804542)0.38:0.01143223760871792)1:1.3160733062815422)1:1.2992213210777146)0.99:0.8938452858608602)0.99:0.8205400376808231)0.74:0.23987353964329564)0.83:0.33080771637243633)0.51:0.10950005868804882)0.71:0.21953429456054566)0.57:0.1521481660830112)1:1.0791680117049147)1:1.8671799741298096)1:1.9584332385133179)0.87:0.39068634142086767)0.41:0.04351095018101988,((G001660655,((G001434575,(G001436505,G001433765)1:1.299282984130261)1:1.9924301646902058,(((G001437205,((G001435065,G000615805)1:1.9924301646902058,((G000026065,(G001981825,(G001981705,(G000615365,G001434065)0.97:0.6931134567117657)0.46:0.14107859825990549)0.87:0.3829922522561057)1:1.9924301646902058,(G001436415,((G001982025,(G001981925,G001982045)1:1.7917254931811648)0.98:0.6931471805599455,((G001663835,G001723545)0.74:0.25593979152711027,(G000235705,(G001698165,G001311645)0.46:0.046499221473957054)0.51:0.08916219062861773)0.55:0.1350052322428233)1:1.8101086078962523)1:1.299282984130261)0.88:0.3829922522561057)1:1.9924301646902058)0.46:0.04783511224830266,((G001436225,((G001312865,G001436135)1:1.8971199848858815,(G001311175,(G001435155,G001591865)1:1.5404450409471486)1:1.8971199848858815)1:1.9924301646902058)1:1.9924301646902058,((G001436115,G001311785)1:1.3707840319855709,((G001311195,(G001435035,(G001311255,G001434705)1:1.9924301646902058)0.62:0.20067069546215124)0.87:0.3830386802244641,((G001013375,(G000195375,G000508405)1:1.2992290423334467)1:1.2991797633250455,((G000418515,(G000472345,(G000309565,G000155515)0.67:0.28766583357031306)0.99:0.8468540059810041)0.49:0.06622628525129104,((G001982085,G001982095)1:1.9095298345246634,((G000410215,G000410475)0.93:0.47266049514486214,((G000410435,G000309585)0.6:0.14610988560375382,(G000409815,((G000958505,(G000309765,G000474615)1:1.0985571224790533)0.57:0.12503378350968386,(G000376145,((G000410175,G000309605)0.63:0.16371396632174562,(G000014525,(G000309705,(G001436385,(G000159495,G000829035)0.33:0.0)1:1.791705036543681)0.54:0.10515022361582249)0.47:0.0645785041667092)0.7:0.2169715757584396)0.32:0.006654799335515102)0.79:0.2993769794118285)0.33:0.0)0.56:0.12446667359036576)0.52:0.12968761955880603)0.52:0.09118281545458433)1:1.9924301646902058)1:1.9922236482769091)0.49:0.08293822127588574)0.85:0.3557600008814333)1:1.9604944417771661)0.89:0.3989686169924344,((G000583695,(G001435585,(G000469325,((G001436325,G000425885)1:1.8971199848858815,(G001636165,G001636145)1:1.8971199848858815)1:1.9924301646902058)1:1.9924301646902058)1:1.9924301646902058)0.88:0.3872314491279215,((G001435835,G001436095)1:1.9924301646902058,(((G000967245,G000970795)1:1.9924301646902058,((G001050475,(G001434295,G000260455)1:1.9924301646902058)1:1.9924301646902058,((G001434665,G000615905)0.99:0.8938178760220965,((G001434745,G001435445)1:1.9924301646902058,((G001434275,G001438805)0.99:0.7884573603642703,(G000831645,(G001951175,G000184535)0.97:0.6060868237107065)0.4:0.011428695823622631)0.98:0.6486954179891115)1:1.9924301646902058)0.93:0.48835276791393223)1:1.9924301646902058)1:1.299282984130261,(G001436605,(G001434555,((G001434815,G000056065)1:1.299282984130261,((G000160875,(G000014425,(G000296835,G001436125)1:1.9924301646902058)1:1.990480746333152)0.96:0.6061504546384787,(((G000425905,G001435695)1:1.9924301646902058,((G000466805,(G001436455,(G000155915,(G001936235,G000175035)0.95:0.9807520535161494)0.58:0.15413325128877975)0.84:0.41551544396166595)1:1.9924301646902058,((G001012735,G000159335)0.79:0.3677247801253174,(G001742045,((G001012675,G001012745)0.59:0.20060499593117898,(G001012655,(G000161895,G000162435)0.67:0.2876820724517809)0.55:0.15414685235083522)0.6:0.1822110312548473)0.75:0.35667494393873245)1:1.9924301646902058)0.99:0.8938178760220965)1:1.9924301646902058,(((G001436575,G000296855)1:1.9924301646902058,(G001433915,G000297025)1:1.9924301646902058)0.99:0.7474165743856879,(G001435325,((G001434335,(G000615445,G000178475)0.68:0.20044450727599233)0.7:0.25195928870177653,((G000091765,((G000214785,G000422165)0.46:0.04638313322136026,(G000191545,(G000011985,G000497815)1:1.6739764335716716)0.88:0.3831966776276932)0.5:0.07048228379498482)0.98:0.657540157995606,((G001311725,(G001042405,G001436775)0.62:0.20067069546215124)1:1.299282984130261,((G900094785,G000970735)1:1.9924301646902058,(G000970855,(G000970775,(G000967195,G000760615)1:1.9924301646902058)1:1.299282984130261)1:1.9924301646902058)1:1.9924301646902058)1:0.9708849506609837)0.92:0.4782744908162638)0.76:0.2679983950819876)0.66:0.19179944204373994)0.99:0.8056638530328748)0.93:0.48820725712698504)0.54:0.20447117509592547)1:1.586965056582042)0.99:0.793013176900131)1:1.4684478753550307)0.84:0.3537889024888847)0.85:0.3553473511180437)0.61:0.1839721645685724)0.93:0.5183218761820799)0.63:0.19209174298584836)0.29:0.0,((G001434695,(((G000255495,(G001434225,G001435235)1:1.9924301646902058)1:1.299282984130261,(((G001436275,G001435195)1:1.2993908880958362,(G001436735,G001434845)1:1.9924301646902058)0.79:0.28766244421066706,(G001434915,((G001434935,G001436755)1:1.9924301646902058,(G000612445,G001436705)1:1.9924301646902058)0.97:0.6061358035703156)1:1.2993649636627502)0.97:0.6443570163905135)1:1.280933845462064,((G000423265,G000423245)0.99:0.7763892123870699,((G000008925,G000615845)1:1.2642897386669694,((G001436315,(G000349725,G000260635)1:1.2998225621933166)0.66:0.21590725369562463,((G000615765,G001436215)0.68:0.20098569797216628,((G001434535,G001953785)1:1.9924301646902058,((G000432055,G000813025)0.47:0.07550755250814517,(G000224985,((G001591905,G001436475)0.33:0.0,(G001008755,G900113455)0.33:0.0)1:1.7917594692280545)1:1.076139432816051)1:1.8101086078962523)0.89:0.4117142041396632)0.79:0.28773605462439544)0.46:0.05958418908396095)0.88:0.4116082685786585)0.98:0.6692863994330384)1:1.2540263925421402)0.97:0.6314811679153622,((((G000219805,G001438705)1:1.9924301646902058,(G000691805,(((G900095015,G000160575)1:1.9924301646902058,(G001308145,(G001884305,(G000239955,G001436895)0.97:0.6061358035703156)1:1.9924301646902058)1:1.9924301646902058)1:1.9923319666246293,((G001436865,G000420365)1:1.8971199848858815,((G001437355,G001437425)1:1.9924301646902058,(G000732905,(G000750515,(G000750535,G000320345)0.42:1.8205816758818547e-05)0.54:0.1053605156578264)1:1.9924301646902058)0.33:0.0)1:1.8971199848858815)0.96:0.6061358035703156)0.98:0.7194644888773187)1:1.9924301646902058,((G000165675,((G900096935,((G001047135,(G001047115,G900108455)1:1.9924301646902058)1:1.9924301646902058,(G900112405,(G001438695,(G001047095,G000185045)0.67:0.2876820724517809)1:1.9924301646902058)1:1.9924301646902058)1:1.9924301646902058)1:1.2993357448341007,((G000300135,((G001698145,G000026405)0.82:0.3829922522561057,(G000196855,(G000092505,G000219785)1:1.9924301646902058)0.99:0.8938178760220965)1:0.9509762898620446)1:1.9924301646902058,(G000686505,(G000756355,((G001047695,(G000787735,G001541125)1:1.991865822129904)0.45:0.04653018441560349,((G000512955,G001886915)1:1.4402993362008745,(G000014445,G000234825)0.88:0.3828914140501057)0.57:0.13465511287718804)0.78:0.2726441950872404)1:1.9924301646902058)0.99:0.8938178760220965)1:1.299282984130261)0.99:0.8938178760220965)1:1.9924301646902058,(G000241055,(G000762045,(G000286215,(G000014385,((((G001869735,(G001868195,(G000725025,G000725035)0.67:0.2867646164388047)0.42:0.0)0.52:0.09987457115013412,(G001868225,(G001869295,(G001867465,(G001868055,(G001867975,G001868545)0.67:0.2876820724517809)0.42:0.0)0.36:0.0)0.42:0.029202698869518286)0.49:0.06746763615090537)0.39:0.0,(G001867535,(G000286115,((G001869945,G001939485)0.67:0.2876820724517809,(G001868275,(G001869655,(G001868105,(G001868805,(G001868115,G000309425)0.33:0.0)0.33:0.0)0.33:0.0)0.33:0.0)0.67:0.2857129218319001)0.42:0.0)0.67:0.2863730143002766)0.44:0.08403888375073806)0.43:0.01615150563425665,(G001870005,(G001868555,((G001868185,(G001869305,G001868045)0.67:0.2875037478997358)0.48:0.05177001047539072,((G001868405,(G001867795,G001868715)0.33:0.0)0.77:0.47835100980351114,((G001869445,G001868425)0.24:0.0,(G001867615,(G001868205,(G001869985,(G001867525,(G001868345,(G001869815,(G001869405,((G001867835,(G001869395,G001867875)0.33:0.0)0.33:0.0,(G001867555,(G001868525,(G001869885,(G001870015,(G001868145,(G001867915,G001868315)0.33:0.0)0.33:0.0)0.33:0.0)0.33:0.0)0.33:0.0)0.33:0.0)0.33:0.0)0.33:0.0)0.67:0.28600974900857185)0.42:0.0)0.41:0.0)0.41:0.0)0.4:0.0)0.41:0.0)0.39:0.0)0.47:0.04885108078232967)0.68:0.2673143977701486)0.27:0.0)0.42:0.023870582046973548)0.68:0.258994937207588)0.72:0.25675177176042213)1:1.2039728043259361)1:1.8971199848858815)1:1.2039728043259361)1:1.973012078833105)1:1.9791860240535928,((((G001438725,G001611135)1:1.9924301646902058,(G001437405,G001438655)0.96:0.6061358035703156)1:1.9924301646902058,((G000237995,G001437605)0.99:0.8938178760220965,(G001767275,(G000014505,G001437075)0.86:0.3829922522561057)1:1.9924301646902058)1:1.9924301646902058)1:1.0683933990038514,((G000498955,(G001438845,(G001039045,((G000271445,G000463075)1:1.2994810823876437,(G000203855,G001982205)1:1.9923220354969995)1:1.2992783001053545)0.96:0.6061086966945192)0.97:0.6060839275404794)1:1.9921543779293365,(((((G001434835,G001435095)1:1.299282984130261,(G000014465,(G001050435,(G001437125,(G000383435,G001434395)1:1.9923325703896342)0.46:0.046548798059380836)0.6:0.1466034741918755)0.83:0.33420208808667373)1:1.9924301646902058,((G000740055,G001436395)1:1.9924301646902058,((G001433995,G001313205)1:1.299282984130261,((G001702175,G001312845)1:1.9924301646902058,((G001436595,G001311075)1:1.299282984130261,(G001313225,(G001434895,G001313185)1:1.299282984130261)0.91:0.48835276791393223)1:1.076139432816051)0.99:0.8292793548845253)1:1.4126116694372648)0.95:0.5520973746067377)1:1.1267494337024695,((G001436555,(G000785105,(((G000583655,G000159315)1:1.299282984130261,(G000238835,G001311355)1:1.9924301646902058)1:1.586965056582042,(G001434255,(G001436255,(G000298115,G001922025)1:1.299282984130261)1:1.076095737026134)0.52:0.20067069546215124)1:1.5069223489085055)0.99:0.739667196194838)1:1.5505974124111668,((G001435995,(G001314945,G001281175)1:1.9924301646902058)1:1.299317148920715,(G000185465,((G000225325,(G001702135,G001702115)1:1.9924301646902058)0.98:0.6706743247078866,((G000304715,G000512295)0.99:0.739667196194838,(G001311215,G001436645)0.46:0.04652001563489282)1:1.299282984130261)1:1.586965056582042)1:1.7411157364093006)1:1.409589354220383)1:0.9230021022931839)1:1.1155675483037675,((G001437435,G000428925)1:1.9924301646902058,((G001434315,((G000876205,G000829395)1:1.9924301646902058,(G001436295,G001434475)1:1.9924301646902058)0.96:0.6061358035703156)1:1.9924301646902058,(((G001436045,G000159435)1:1.299282984130261,((G900156885,G000016825)1:1.2993343465175964,(G001435345,(G001435935,(G001435475,G000160835)1:1.9924301646902058)0.97:0.6061871554074386)1:1.1450736076619012)0.73:0.24323030988094713)1:1.9924301646902058,(G000248095,((G001434365,G001311375)0.99:0.8938460876847993,((G000161935,G001437055)1:1.9924301646902058,((G001437235,G000312405)1:1.9924301646902058,((G001982185,G001436835)1:1.299282984130261,(G001368755,(G001742205,(G001010245,(G000159215,((G000010145,G000397165)0.28:0.0,((G001297025,(G001039735,G001807655)0.91:0.5105846938299371)0.66:0.18003003254157052,(G000472265,(G001854105,(G000162395,(G000966835,(G001941785,(G001297905,(G000496435,G001010185)0.85:0.44185237858746185)0.97:0.7573703624631112)0.78:0.2878329836388435)0.61:0.147768474374319)0.64:0.1743291428108265)0.46:0.046528985401467306)0.56:0.10960234496905105)0.39:3.432516553013347e-05)0.52:0.08878729423296476)0.41:0.014167146695675599)0.54:0.10309371850108992)0.92:0.49585235269527095)0.6:0.15486115943085693)1:1.9924301646902058)0.82:0.38297062853055325)0.61:0.25764997574821913)0.74:0.32421867139152494)0.64:0.214093715794292)1:1.9546898367073595)1:1.9635200098287688)0.99:0.752967817004379)0.61:0.14849839299511547)0.39:0.004564094368822607)0.91:0.48436006160829553)0.91:0.4631533665725932)0.98:0.6534227407733306)1:1.7341030390830454)0.47:0.06520531073529204)1:1.4607833418310239)0.97:0.6368042024822801)0.9:0.41569981855934557)0.19:0.0)0.75:0.2496852377004851)0.54:0.13912061837465245)0.85:0.39078957191145014)0.74:0.2609793358594579)0.96:0.5661731489149762)0.56:0.16884710637434508)0.4:0.025311992554472064)0.28:0.0)0.45:0.0883902125803933)0.46:0.06251109453792825)0.93:0.574105393000504)0.95:0.6472649577297652,(((G000384495,(G001768085,((G000380725,(G000397765,G000494245)0.33:0.0)0.99:1.3862943611198908,(G001302805,((G001898035,G000724625)1:1.9924301646902058,(G000404425,((G000427095,G001458035)1:1.9459101490553135,(G001457975,G001457855)0.42:0.04652001563489282)0.98:1.2039728043259361)0.84:0.5106715366037144)0.98:1.088416172030655)0.57:0.17278629553272876)0.18:0.0)0.5:0.08690873561292478)0.1:0.0,((((G000014185,(G000661895,G001029505)0.82:0.3829922522561057)1:1.9924301646902058,(G001767615,(G900108055,((G000025265,(G000425945,G000423665)1:1.299282984130261)0.98:0.6574290979578661,((G000688095,G000424625)1:1.2039728043259361,(G000240225,(G000420025,G000519325)0.99:0.7985076962177715)1:1.4916548767777167)0.55:0.192371892647456)1:1.7147984280919277)1:1.4226620052907655)0.6:0.2435993644711567)1:0.997969267738476,(G001950395,(((G000296445,(G000162875,G000023885)0.97:0.6061358035703156)1:1.2142113455711327,((((G001486445,G000023845)0.86:0.3829922522561057,(G001643775,G900110565)1:1.9924301646902058)1:1.5868635858345712,(G000434775,(G000435475,(G000436075,G001915265)1:1.9924301646902058)0.99:0.8938178760220965)1:1.1448619468341603)0.65:0.23797260502788894,((G000814825,G001552935)0.99:0.8938178760220965,((G000478885,(G000422625,G000403355)1:1.9924301646902058)1:1.9924301646902058,(G000236865,(G000270285,(G000210055,G000024265)0.68:0.20067069546215124)1:1.076139432816051)0.67:0.200769135217523)0.63:0.15991609686276528)0.93:0.4805225230434944)0.81:0.318567891309266)1:1.2798176265446344,((G000195315,((G000434535,(G001404695,(G001405375,G000169035)0.42:0.04650538920058602)0.76:0.2876820724517809)1:1.9924301646902058,(G000821265,((G000311845,G000321165)1:1.7046115343171713,(G000225705,(G000156215,G000156175)1:1.9922144149590557)0.86:0.3828568831730359)0.82:0.3501145128195059)0.51:0.10530591498826844)0.76:0.31843356923820115)1:1.992158096798718,(G900143685,((G001552785,(G000483125,((G000364325,G000468815)0.89:0.6061358035703156,(G900105895,G001437015)0.89:0.6061358035703156)1:1.9924301646902058)1:1.9924301646902058)1:1.9924301646902058,(((G000752675,G001494635)1:1.9924301646902058,((G000411555,(G001813205,(G001438885,G000174015)1:1.9924301646902058)1:1.9924301646902058)1:1.9924301646902058,(G000024225,(G000565075,(G000564995,G000758945)0.82:0.3829312766281809)0.96:0.6061358035703156)1:1.9924301646902058)1:1.9924301646902058)0.93:0.5261971944724417,(G000468855,((G000179715,(G001562845,(G001049775,(G000178335,G000159235)1:1.9924301646902058)0.88:0.3829922522561057)1:1.9924301646902058)1:1.9924301646902058,(((G000468755,G001457795)1:1.299282984130261,(G900155635,G000233535)0.88:0.38296675631212146)0.93:0.48840233016807644,((G900108495,G900111255)1:1.9924301646902058,(G000524335,(G000143845,G001437585)1:1.8971199848858815)1:1.9924301646902058)0.44:0.04639209389427381)1:0.9987363797036969)0.96:0.6058961898935746)0.96:0.5603548256907177)0.48:0.09131384284354421)0.88:0.39125739431211776)0.99:0.8937850617019244)1:1.992004487149933)1:1.945398758040315)1:0.9328597616019452)0.07:0.0,(((G001767575,(G001767755,(G001767605,G001768645)0.64:0.1823215567939546)0.97:0.693750457231929)0.62:0.19126771898136247,((G002011565,(G002011575,G002010555)0.74:0.2876820724517809)1:1.0988520023825943,(G001805475,(G001767735,G001767595)0.85:0.4427481423186836)0.68:0.23175172257741994)0.45:0.04025450222221431)0.89:0.40916417135041544,(((G000372185,G000384535)1:1.5404450409471486,((G001438925,G001437635)1:1.2039728043259361,(G000378885,(G000372025,G000372265)0.84:0.5108256237659905)1:1.5404450409471486)0.99:0.7396076800412055)1:1.2719074189838326,(((G001311945,((G001443565,G000949295)1:1.8971199848858815,(G900128965,(G000023265,(G000949255,G000745905)1:1.8971199848858815)1:1.8971199848858815)0.99:0.7984712749696116)1:1.896911660158698)0.99:0.7824452687350584,((G000817105,((G001025035,G000455525)1:1.0927583225465871,(G000817095,(G000817115,G000817085)0.98:1.2039728043259361)0.83:0.4418327522790392)0.65:0.21003399387500696)0.78:0.28712569017036743,((G001437825,(G001439005,G001438985)1:1.8971199848858815)1:1.8971199848858815,(G001510335,(G001510385,(G000350145,G000348785)1:1.9924301646902058)1:1.6739764335716716)0.74:0.2876820724517809)1:1.6559609646928017)0.98:0.6470185128340203)0.99:0.82925590749339,(G000969705,(((G000428345,((G001439025,(G001438315,((G001437695,G001439035)0.45:0.051285916669748285,(G001437665,(G001439355,G001437845)0.46:0.04662648469197977)0.51:0.0786981996977169)0.4:0.007865925485514073)0.56:0.15298745035954409)1:1.404730731752326,(G000485495,((G000378865,(G000383815,(G000378925,(G000294575,G000378905)0.97:0.8476059793235499)0.47:0.06453852113757118)0.79:0.3215743896325022)0.8:0.3389753668393316,(G001439085,(G001437905,((G001437755,G001438395)0.57:0.1251759008487319,(G001437855,G001439225)0.55:0.18233260573403504)0.52:0.0869935743617483)0.69:0.2876820724517809)1:1.5404450409471486)1:1.0962544446302636)1:0.9692226185065919)0.99:1.0727743502361713)0.49:0.06682875767037151,(((G900101335,(G000017305,G000719025)0.46:0.04648108349223476)0.67:0.1958039011118096,(G001426435,((G000023925,(G000421185,(G000421245,G000224715)1:1.9924301646902058)1:1.9924301646902058)0.83:0.36812125603979595,(((G001021715,G000725405)1:1.9924301646902058,(G001594145,(G000376825,(G001190945,G001247745)1:1.299282984130261)1:1.2991853803041131)0.94:0.5261174030418656)1:1.3876423427599864,(((G001189535,G000426385)1:1.2994988969023404,(G000429885,(G000298175,((G001515525,G000298215)1:1.9924301646902058,(G000247995,G000826525)1:1.9924301646902058)0.82:0.38291114499054596)0.45:0.12040676458139811)0.97:0.632481903461041)0.57:0.1329657801081566,((G000576575,(G000184685,(G000576595,(G001758225,(G001956915,(G000720035,(G001428505,G000383675)0.97:0.6061358035703156)1:1.299282984130261)0.98:0.6930897357069881)0.47:0.0829255928617951)0.9:0.4238074144076827)0.93:0.48835276791393223)1:1.9924301646902058,(G001046855,(((G001046875,G001050535)1:1.299282984130261,(G001552435,(G000297495,G001428305)1:1.299282984130261)0.99:0.8925698923023118)0.59:0.14667374901705338,((G001429685,(G001428025,G001427915)1:1.299282984130261)1:1.9924301646902058,((G001428065,G000720925)1:1.9923274161671258,(G000367525,((G000768685,G000768705)0.78:0.2876820724517809,(G000768675,(G000768695,(G000152705,G001427985)0.99:0.8938178760220965)0.68:0.2007215763939998)0.5:0.07061756721395353)1:1.9924301646902058)0.42:0.04658025227956631)0.88:0.3829191493407511)1:0.9161795758394485)0.41:0.009086914147667451)0.98:0.6508601725420028)0.95:0.5451862726259079)0.73:0.30075968284720705)0.39:0.0)1:1.1535976654552011)0.95:0.550098964844096)0.88:0.39638114209696,(((((G000314575,(G001729525,G001606005)0.96:0.6061358035703156)1:1.9924301646902058,((G000285915,G000178455)0.99:0.893915987378565,(G000426445,G000285835)1:1.299282984130261)0.88:0.3829922522561057)1:1.9924301646902058,((((G001476195,G001063195)1:1.9924301646902058,(G000011025,(G000763765,G000164695)0.97:0.6061358035703156)1:1.9924301646902058)1:1.9924301646902058,((G001275345,G000800955)1:1.9924301646902058,((G001482365,(G001580365,G000786195)1:1.9924301646902058)1:1.9924301646902058,(G000010285,(G001408335,G000786655)0.88:0.3829922522561057)1:1.9924301646902058)0.97:0.6061358035703156)1:1.9924301646902058)1:1.8141819332838873,(((G001887245,(G000348945,(G001281115,(G001302565,G000197735)1:1.299282984130261)1:1.9924301646902058)1:1.2979103003182888)1:1.2985767025276798,(((G001483765,G000220985)0.79:0.2876820724517809,(G000455245,G000421745)1:1.076139432816051)1:1.9924301646902058,((G001657475,G000420805)1:1.9923320629586312,(G000224415,G000023205)0.97:0.6061358035703156)0.99:0.8937851615377556)0.99:0.8942420002668992)0.52:0.20482072899486264,(G001968835,(G000688395,(((G000430705,G000520495)1:1.9924301646902058,(G000328305,(G001307035,((G000816565,G000520555)1:1.2040218636140958,(G001428435,(G000520595,G000520515)0.82:0.3829532133929124)0.78:0.2876820724517809)1:1.992332043706955)1:1.299081075785824)0.67:0.22878955816261096)0.61:0.14483205354866552,(G000802235,(((G000482545,G000785535)1:1.9924301646902058,(G000376245,(G000018885,G000950575)0.97:0.6061358035703156)1:1.2992566548296975)0.64:0.215803594579586,((G001263615,(G001542565,G000014925)1:1.9924301646902058)0.89:0.4083100602403956,(G000238915,((G001428365,(G000196235,G001484605)0.46:0.04641483769985382)0.79:0.33418165766967173,(G001424565,(G000189535,(G000813845,G000022025)0.46:0.04654804371903506)0.99:0.7396952270287572)1:1.098641725396317)0.99:0.8138056545268911)0.71:0.2920204740503791)1:1.6151359335487374)0.66:0.23449624289147047)0.65:0.19262262471170402)0.89:0.4310067138363927)0.43:0.025466113353881957)0.75:0.2678826363681056)0.81:0.3102564226246732)1:1.469707518203545)0.68:0.20243972783998496,((G000699505,(G001437715,G000257665)1:1.9924301646902058)1:1.9924301646902058,(G000423505,(G000007485,((G000425685,G000381765)1:1.9924301646902058,(G000425105,((G001438965,G000754445)1:1.7917594692280545,((G000834055,(G000980875,(G000350525,((G001477055,G000231305)1:1.9924301646902058,(G000633415,(G000349545,G001273835)1:1.2989215588242344)0.42:0.04652002940094633)0.85:0.38299783347354777)0.97:0.6573900113940381)0.45:0.12062798778861487)1:1.9924301646902058,(((G001426925,(G000422385,G000422745)1:1.9924301646902058)1:1.299282984130261,((G000826185,(G000956505,((G000763375,G000685355)1:1.9924301646902058,((G000633215,(G000455825,G000956525)0.68:0.20059968537002704)0.66:0.18004710864509077,(G000956475,(G001262495,(G001552455,G000956415)0.97:0.6061115285633706)0.69:0.20058545426499985)0.5:0.1466034741918755)0.99:0.8397506547518204)0.99:0.7602864833975739)0.99:0.8938178760220965)0.61:0.15175062586001212,(G000582705,(((G000956535,G000799385)0.98:0.7386166064039704,(G000802305,G000422405)0.36:0.0)0.78:0.33113232071294607,((G001887285,(G001314225,(G001592125,(G001552475,G000746195)0.88:0.3831119707875192)0.93:0.4879395998633861)0.48:0.09534546556412538)0.98:0.7223208862673616,((G000333395,(G000202635,G900104345)1:1.299282984130261)1:1.9924301646902058,(G001652465,(G001427525,((G001427145,G001428485)0.98:0.6486793359822234,(G000304335,(G000956465,G000956575)0.45:0.10539449170471646)0.49:0.12059953352729477)0.96:0.5653373595187158)0.63:0.26937514067513907)0.98:0.6489074348932414)0.39:0.0018659867924513687)0.73:0.2324964420049191)0.5:0.07047930471287485)0.92:0.45650141648353315)0.78:0.2970926041191665)1:1.9924301646902058,((G001429705,((G000477555,(G000247645,G000153145)0.68:0.20067069546215124)1:1.9924301646902058,((G001423105,G001422145)1:1.299282984130261,(G001422205,(G001424385,(G001475745,G000349565)0.99:0.8938178760220965)1:1.9924301646902058)1:1.299282984130261)1:1.076204208745338)0.88:0.3824913210333033)0.62:0.2345197903377126,((G001423185,G000718085)0.93:0.49781884259935355,(((G000069225,(G000333435,G000938265)0.99:0.8940140891101389)0.51:0.12112366981594484,(G001465855,(G001423885,G001423045)0.99:0.8938178760220965)1:1.9918367728993613)0.52:0.09638047985225562,(((G000421825,G000419445)1:1.9924301646902058,(G001424905,(G001428745,(G000469485,(G000470775,(G001423695,G000383315)0.54:0.1053611776574676)0.41:0.025317807984289783)1:1.7047480922384253)1:1.432751941141489)0.97:0.6062066287323828)0.92:0.49574568635365324,((G000764165,G000421145)1:1.586965056582042,((G001425325,(G001542775,(G001425085,G000799285)0.86:0.3829922522561057)1:1.9924301646902058)0.99:0.8938178760220965,(G001421565,(G001428255,(G000421545,G000421565)0.48:0.2006543461091764)0.51:0.12062798778861487)1:1.9924301646902058)0.62:0.2005398182575014)0.96:0.5840920306953117)0.74:0.2601042692551694)0.81:0.31251607976450135)0.86:0.40485517693779194)0.97:0.6208071866601649)0.8:0.3339983614794709)0.58:0.1770202802562853)0.43:0.02637979031419873)0.76:0.25799559527583193)0.89:0.4001811657711872)0.19:0.0)0.42:0.043151634837717515)1:1.9542535975692599)0.49:0.07738108626887641,(G000754435,((G900070355,((G001403775,G001678905)1:1.9924301646902058,(G000576425,(G000338055,(G000225825,(G000023405,G000233655)1:1.9924301646902058)0.86:0.3829726118715465)1:1.1451323043030024)1:1.9924301646902058)0.88:0.3829922522561057)1:1.7411457489863962,(((G000759715,G000975095)1:1.9924301646902058,((G000023105,(G900105765,G000421225)0.99:0.8938863386928522)1:1.5951521685990286,(((G000024925,(G000312125,(G000024065,G000423205)1:1.9924301646902058)1:1.992233778200966)1:1.2386582828474069,(G000307245,(G000718325,(G000701465,(G000526595,(G000385135,(G000215105,(G001592145,G000024965)1:1.299282984130261)0.66:0.20067069546215124)0.99:0.7885221083328251)0.93:0.4880158549194202)0.46:0.0468111208404886)0.79:0.2876260717532905)0.88:0.397291502821477)0.96:0.580763123494623,(((G000526515,G000767165)0.51:0.12062798778861487,(G000603945,G000767175)0.97:0.6061358035703156)1:1.0762047944291993,(G000767135,((G000092865,G001552375)1:1.9924301646902058,((G000688475,G001429255)1:1.2040589959491212,(G000212695,(G000312005,(G000708885,(G001040865,G000218545)1:1.299282984130261)0.42:0.04658993541591107)0.81:0.3184368717018214)0.41:0.028791624081045724)0.9:0.4238164418407584)0.99:0.9650808960435872)0.78:0.3064471945162855)0.99:0.853662770489545)1:1.1161545973644782)0.74:0.2495041438224113)0.97:0.6398565144029295,((G000485475,(((G000376885,G000420505)1:1.9924301646902058,(G001042675,(G000269605,G001042695)0.97:0.6061358035703156)1:1.9924301646902058)1:1.299282984130261,(((G000741705,G000738005)1:1.9924301646902058,(G001263395,(G000737865,G000304215)1:1.9924301646902058)1:1.299282984130261)1:1.704337037603477,((G000741525,G000737845)1:1.8971199848858815,(((G000741645,(G000741765,(G000741285,G000741775)1:1.9923274794716528)0.87:0.3820355178721942)0.39:0.0,((G000159155,G000414525)1:1.9924301646902058,(G000025205,(G000414465,G000414445)1:1.9924301646902058)1:1.9924301646902058)1:1.9924301646902058)0.54:0.10246631410158057,(G000347695,(G000741215,(((G000741205,G000741255)0.42:0.04652001563489282,(G000022965,(G000741135,(G000741575,G000800475)0.42:0.04653562003221241)0.97:0.6061358035703156)1:1.299282984130261)1:1.586965056582042,((G000165905,(G001042635,G000741165)0.99:0.8935887846954739)0.77:0.28787971062267176,((G001042595,G000010425)1:1.8746471290338225,((G001025155,(G000741175,(G000741785,G001417815)1:1.299282984130261)1:1.299282984130261)0.96:0.6061799106312169,((G000007525,G001025175)0.99:0.893686947410735,(G000741695,G000741715)1:1.299282984130261)1:1.432807359531007)0.99:0.813951091094281)0.4:0.01690705057844504)0.84:0.3630436947402271)0.54:0.16058899359659015)0.93:0.4712099567986373)0.49:0.07637197348691123)0.7:0.20918815199434546)0.97:0.6402048389885281)0.99:0.8938178760220965)1:1.9924032938770122)1:0.9209590381075058,((G001375495,((G000758825,(G000612055,(G000092365,G900105865)1:1.9924301646902058)0.99:0.8938178760220965)1:1.9924301646902058,((G000466165,G000162895)1:1.9924301646902058,((G000420445,(G000411135,(G000724605,G000429205)1:1.9924301646902058)1:1.9924301646902058)0.99:0.8938178760220965,(G000315465,(G900102025,(G001183565,(G001685165,G001685155)0.92:0.575398120950452)0.78:0.2876820724517809)1:1.9924301646902058)1:1.9924301646902058)1:1.9924301646902058)0.99:0.8938178760220965)0.88:0.3829922522561057)1:1.3640493519595944,((G000239695,(G001687305,((G000428685,(G001553935,G000466245)1:1.9924301646902058)0.87:0.3829922522561057,(G000295095,((G000159035,G000429225)0.87:0.4342855466436564,(G000220835,(G000711965,(G000429265,G000269805)0.42:0.04653468581262235)1:1.5869308234889068)1:1.0116009116784794)0.97:0.6061593893623609)0.87:0.3829922522561057)1:1.9923221908197781)0.54:0.1053605156578264)1:1.897021336370461,(((G000176775,(G000148485,(G000160615,G000146895)0.68:0.20063559991229737)0.55:0.12062798778861487)1:1.9924301646902058,(G000185425,(G000196535,(G000185445,G000146285)0.42:0.04652001563489282)0.72:0.2876820724517809)1:1.9924301646902058)1:1.9924301646902058,(((G001856685,G001936115)1:1.9924301646902058,((G900120415,(G900106855,(G000508625,(G000420065,G001553285)1:1.9924301646902058)0.99:0.8938178760220965)0.92:0.4519851237430571)1:1.586965056582042,((G001055535,(G000296485,G001807435)0.33:0.0)1:1.9924301646902058,(G001546135,(G000420405,(G001812345,(G001807285,G001812065)0.67:0.2876820724517809)0.87:0.6931471805599453)0.67:0.2876820724517809)1:1.9924301646902058)1:1.9924301646902058)1:1.0368467554949719)0.61:0.20811826253147234,((G000159015,(G000411155,(G900119695,(G000758775,(G001812395,G001813085)0.88:0.38297067518821265)0.92:0.48835276791393223)0.96:0.6061358035703156)1:1.9924301646902058)1:1.990955600648141,((G000820725,(G001814535,(G900106055,G001457875)0.93:0.5108256237659905)1:1.8971199848858815)0.89:0.4307662949952953,(G000429105,((G000308055,(G001070095,(G001070855,G000318335)0.68:0.20063734274278658)0.57:0.12062798778861487)1:1.9924301646902058,((G000420425,(G000364865,G000296505)1:1.299282984130261)0.68:0.26513620608153765,(G001746855,(G000154225,(G001262055,G001057055)0.99:0.8937848667299778)0.97:0.7576502992721187)1:1.1624757859241883)0.8:0.3184620156742931)0.66:0.17711871929475623)1:0.9891208511947359)1:1.1452488508655974)0.89:0.44038602086203377)0.57:0.17474616223247372)0.47:0.051836339024665785)0.67:0.18794257318258561)1:1.2394848432286856)0.93:0.47897311491459993)0.75:0.24994878434118498)0.4:0.017866946687824292)0.06:0.0)0.64:0.17737383425012807)0.98:0.7008575186268754)0.49:0.0674735742427273,(G001023575,(((G000177615,((G000235425,G000166135)1:1.9924301646902058,((G000013345,G000058485)0.99:0.8938178760220965,(G000373365,(G001854655,G000374165)1:1.9924301646902058)1:1.9924301646902058)0.99:0.7396393002467226)0.96:0.5573456394008836)1:1.2468391145365236,((G000015025,((G000012405,(((G000341165,(G000981225,G000826685)0.96:0.6061358035703156)0.87:0.3826764785673403,(G000341105,(G000341205,G000341185)1:1.9924301646902058)1:1.2994713257825736)0.74:0.2542818645526919,((G000341025,(G000341145,G000340965)1:1.9924301646902058)1:1.9924301646902058,((G000341085,(G000341005,G000294515)0.88:0.38305111214016885)1:1.299282984130261,((G000341065,G000092985)1:1.9921142588275236,(G001279585,(G000515115,G000341125)0.99:0.893846745922704)0.55:0.12057938039055911)0.78:0.2776321496249509)0.79:0.28163975799581803)1:1.8746471290338225)0.76:0.27128826267610456)1:1.8300078771852644,((G000024385,((G000374305,G000381885)1:1.299282984130261,(G000518265,(G000718255,(G000468475,G000425065)0.68:0.20067069546215124)1:1.076139432816051)0.55:0.14660347419187525)1:1.1814999484738773)1:1.076139432816051,(G900100605,((G000092645,(G001570525,(G001552515,(G000718475,G000511135)1:1.2992334706006785)0.99:0.8936772932902789)0.47:0.20041703439059558)0.84:0.4019364182124573,(G000715975,((G001417755,(G000725485,G000379885)0.82:0.3829922522561057)1:1.9924301646902058,((G001653075,G001696485)0.85:0.38300304212873143,(G000721075,G000024865)1:1.076139432816051)1:1.5869470678969249)0.79:0.2878238559087)0.7:0.21501887016486215)0.76:0.29681455601505347)0.98:0.6597452541756961)1:1.080229418067576)1:1.257498199440779)0.8:0.31791347786210605,(((G000515395,(G001270745,G001005145)0.96:0.6061358035703156)1:1.590003058302738,(G000373925,(((G900101785,(G900105065,G000270245)1:1.299282984130261)0.96:0.600688843898369,((G900092135,G000423085)0.99:0.7602092970296556,((G000826085,G000423465)0.88:0.38293187433038034,((G000619965,(G000826065,G000277715)0.42:0.04652001563489282)1:1.5870507765008317,((G900163845,G000421525)0.89:0.4120486754345926,((G000426605,(G000423485,G000413315)1:1.9924301646902058)0.99:0.8938178760220965,((G001441165,(G000423445,G000425285)1:1.9924301646902058)1:1.9924301646902058,(G000463665,(G000367205,(G000204235,(G000221145,(G000008345,(G000145555,(G000145515,G000144735)0.99:1.3862780179125358)0.99:0.7984969063451458)1:1.9923222607246316)0.82:0.3829706682024038)1:1.9923222374330727)1:1.9923222257835216)0.97:0.6061088090097181)1:1.9923221558333746)0.95:0.565315254445469)0.46:0.05849822768141438)0.96:0.5627567666362211)0.47:0.06170556934772119)0.5:0.16177179154388707)1:1.264497082741504,((G000024345,G000372465)1:1.9924301646902058,((G000312105,((G001426485,G001428805)1:1.9924301646902058,((G000471045,G000160775)0.87:0.3829922522561057,(G001423365,G001426755)0.99:0.7395754333308233)0.93:0.4883190938229781)0.63:0.15984870094189613)1:1.586965056582042,((G000426045,(G001424755,G000720335)0.96:0.6058277795420061)1:1.2111871572567552,(G000426525,((G001427925,G001429555)1:1.8746471290338225,((G001428125,(G001429625,G000389985)0.97:0.6060844596430071)1:1.0020055421690788,((G000785495,((G000519005,G001428765)0.99:0.7394876482320659,(G001428565,G001427795)0.82:0.38313827249144705)0.67:0.2876820724517809)1:1.6739381043427546,(G001423135,((G000422825,(G000364605,G000960475)0.97:0.6061358035703156)0.99:0.8139347449644265,(G000422805,(G000015265,(G000620645,G000620705)0.45:0.10525522479171173)0.97:0.644447284034138)0.78:0.2774656363576743)0.44:0.04629070227603078)0.72:0.26212653923378804)0.69:0.20766787502832346)0.61:0.16284868606913785)0.43:0.04647256120470617)0.99:0.7396042953462687)1:1.0802014215023128)0.98:0.726006717991324)0.72:0.24956602318617338)0.78:0.2845424538404403)0.97:0.6103920183876409)0.78:0.28734922237515603,(G000384115,((G000504285,G000024025)0.97:0.6069417676484115,(G000372745,(((G000744815,(G000744705,(G000744655,(G000787795,G000787835)0.97:0.6061358035703156)1:1.299282984130261)1:1.9919181077084798)0.96:0.5855165163675797,(G001418575,((G000744785,G000744225)0.98:0.6931471805599455,((G001429805,(G000718025,(G001625365,G001888885)0.82:0.38297264075984583)1:1.299282754395448)0.62:0.15717385916586774,(G000955975,(G000710465,(G000717715,(G000696185,G000269985)1:1.299282984130261)0.36:0.0)0.91:0.45198326097651087)0.63:0.2216971179112594)0.59:0.14009535434009143)1:1.1214374199529806)0.99:0.8407080507081481)1:1.3772261228251277,(G000380165,((G000240165,(G000373665,(G900142575,G000745345)1:1.9923321110547885)0.68:0.19885795447836999)0.63:0.16261149330448527,((G001011035,((G000993785,(G000719135,(G001083795,G001493375)1:1.299282984130261)1:1.299282984130261)1:1.2997883486956259,(G000718985,(G000424845,((G000424825,(G000497405,G000426325)1:1.299282984130261)0.97:0.6241012602247522,((G000424965,(G000964305,G900090125)1:1.9924301646902058)1:1.9924301646902058,(G000381025,(G000721445,(G001751375,G000424785)0.97:0.6061358035703156)1:1.299282984130261)0.99:0.8939159777536712)0.99:0.8938178760220965)0.65:0.20080954662522058)0.86:0.3635554164889829)0.49:0.07907759076934193)0.78:0.27646487580100754)0.64:0.16807813465316004,((G001418495,(G000092385,(G000158915,(G000938975,G000147815)1:1.2943177789726577)0.93:0.4861427504392983)1:1.015305049751549)0.6:0.13868972379209765,(((G000719265,(G001187435,G000342125)0.99:0.8966297298307544)1:1.3031365534462511,(G000718635,(G000717745,(G000718015,(G000695235,(G000935125,(G000717345,G001729485)1:1.9924301646902058)0.86:0.38301189302641747)0.75:0.2578291093020998)0.93:0.48835276791393223)1:1.9924301646902058)0.62:0.1996185191599919)0.88:0.40365700088138173,(((G001278075,(G000163875,G001693675)1:1.9924301646902058)0.98:0.7233486886035885,(G000429085,((G000721265,(G000718095,(G000818195,G000497425)0.42:0.04664406447716466)0.97:0.6052056148367178)0.86:0.381595317369384,((G000375725,G001905365)0.96:0.6061358035703156,(G000717025,G000010605)0.99:0.739667196194838)1:1.9924301646902058)0.46:0.045873645670914676)0.48:0.0823333276504212)0.59:0.1346154959879349,((G001279695,((G000719335,(G001279725,(G001746425,G000720455)0.68:0.20067069546215124)1:1.9924301646902058)1:1.2997690108712985,((G000384175,(G001646665,G001750785)0.96:0.6062100784617228)0.44:0.04811767353710835,(G000721275,(G000718595,(G000253235,G000830005)0.96:0.6061332317135353)0.97:0.6061358035703156)1:1.2961838603741804)0.89:0.4137711064475441)0.35:0.0)0.48:0.10308928963007194,((G000213055,G000719955)0.97:0.6218333391185367,(G000827005,((G000373565,((G001419745,G001418465)1:1.299282984130261,(G000716675,G000720475)1:1.5868996543583427)1:1.2988408796851176)0.82:0.3222359022360735,(G000819545,(((G000204605,G001298575)0.71:0.21756152034367515,((G000009765,G000968255)1:1.9924301646902058,(G000725495,((G000331005,(G000716215,G000721105)0.62:0.20113098312082803)0.29:0.0,(G000376565,(G000716805,(G001418335,G001418655)1:1.2985475277464449)0.72:0.2882450431432756)0.45:0.06243855539190167)0.72:0.24146988163110597)0.06:0.0)0.4:0.0030815492916581324)0.3:0.0,(((G000444875,G000725795)0.41:0.011569649815826998,(G000718315,(G000497445,(G001511815,G000802245)0.62:0.2005130702443707)0.51:0.1205692674724284)0.83:0.34996917073003253)0.81:0.31883511792280644,(((G000317595,(G001418475,G000091305)0.82:0.38351942612830126)1:0.998325538800189,((G001514045,G000349325)0.36:0.0,(G000242715,(G001418585,G001005085)0.46:0.04637858221621974)0.73:0.24246892872848133)0.52:0.08643660495563282)0.44:0.029603894696623632,((G001660045,(G000721235,(G000203835,G000158935)1:1.9924301646902058)0.68:0.20067069546215124)1:1.9625772015405243,(((G000158955,G001611795)0.99:0.8941448550656532,(G000156435,(G001418415,G001419695)1:1.299282984130261)0.45:0.04633892219093506)0.9:0.4281925114163476,(G001654495,(G001013905,(G001279985,(G001509795,(G000225525,G001513975)0.62:0.2001960475184093)0.96:0.6054557946629687)0.39:0.0)0.79:0.287071771422379)0.33:0.0)0.42:0.05574672365591686)0.4:0.017912120081373023)0.47:0.05209669137687017)0.58:0.12450085010986747)0.57:0.1630248923230596)0.99:0.7618587831561942)0.56:0.1646002502185444)0.82:0.3455742716963748)0.76:0.2908536265937637)0.47:0.06495911750351549)0.99:0.8114780313963915)0.73:0.2749192709269975)0.91:0.43614920089033243)0.93:0.5005864183077674)1:1.3891959413131558)0.99:0.8537433314560101)1:1.6138453654636817)1:1.0953616517824327)0.99:0.8636740702302019)0.92:0.4564970393572938)0.62:0.16192051148772807)0.47:0.0527249602497948)0.58:0.18139587174572838,((G000585375,((G000720965,(G000024545,(G000527155,(G000719515,(G000427885,G000482705)1:1.9924301646902058)1:1.9924301646902058)1:1.9924301646902058)1:1.299282984130261)0.46:0.05006485788500568,(G000379825,(G000716715,((G000428945,G000379685)1:1.2993357170118611,((G000876225,((G000145235,(G000016425,G000018265)1:1.2993908764538267)0.36:0.0,(G000297395,(G000204155,G900109115)0.99:0.8938505627039111)0.74:0.2578146866426075)0.87:0.3830264851999275)1:1.5868995772734795,(G000717135,((G000494755,(G001884705,G000389965)0.46:0.04643388473907924)0.55:0.10536200416616973,(G000379645,(G000237145,(G000284295,(G000785985,G000962825)0.42:0.04650598812694966)0.86:0.3829532095824584)1:1.1452022038055734)0.76:0.30333502774513005)1:1.116262996594424)0.92:0.46095379372581774)1:1.0175340181955292)0.47:0.06454160466780642)0.96:0.565326779302786)1:1.1299206562101527)0.97:0.627324986746883)1:1.0234216817171033,(((G900129455,G000421445)1:1.9924301646902058,(((G000761485,G000306785)1:1.299282984130261,(G001424485,G001424455)1:1.9924301646902058)1:1.0116009116784794,(G000701365,(G000025345,(G000284015,(G000582785,(G000620185,G000702465)0.42:0.04656271430795012)0.68:0.2006789125373995)0.98:0.6931651529045788)0.44:0.04659422474901965)0.98:0.7114963192281418)1:1.9924301646902058)0.89:0.42894981240214475,((G000426645,G000024365)1:1.300760257028891,(G000379625,((((G000620785,G000429025)1:1.9924301646902058,(G000423625,(G000196675,(G000717175,(G001902615,G001420995)1:1.9924301646902058)0.82:0.3830123841998504)0.72:0.31839449116709395)1:1.0761499669492767)1:1.9922210686350978,((G900129375,(G000718005,((G000497205,(G000062885,G000194155)0.97:0.6060621613487419)0.57:0.12063068855333624,(G000763095,(G000384035,G000371785)0.75:0.2876820724517809)1:1.7047349261148608)1:1.6100316453454004)0.74:0.2499657395171261)0.56:0.1085517753484895,(G000720955,((G000715825,((G001302585,(G001921215,(G900104505,(G000564855,(G000374445,G000482865)1:1.2993343306939036)1:1.299282984130261)1:1.704773770464574)0.59:0.20111100713777688)0.99:0.8410374173119115,((G000568255,G000525635)1:1.2993225001902506,((G000715895,(G000974445,(G000719115,G001701025)0.75:0.2876820724517809)1:1.2994936213085015)0.62:0.20067069546215124,(G000023245,(G000328705,(G000716755,G000716595)0.82:0.3830898560822533)0.66:0.20058699008831865)0.97:0.6061358035703156)1:1.4332570238271838)0.55:0.13417978334688863)0.55:0.11625217401466044)0.58:0.13384719368517312,(G000379465,((G000504245,(G000427905,G000427825)1:1.9924301646902058)1:1.299282984130261,(((G000739085,G000519205)1:0.9623097551483368,(G000384315,(G000732925,(G000196835,(G000717335,G000383915)1:1.299282984130261)0.76:0.2876820724517809)1:1.2993514608653174)0.95:0.545818295529573)0.55:0.10402563731044402,(G900115565,(G000719975,(G000244955,((G000231035,G000383795)1:1.299282984130261,(G000527075,(G000023865,(G000231055,(G000243395,(G000258175,G000244975)0.96:0.6060809426223575)0.72:0.2876453930597707)0.99:0.7884264855062028)0.88:0.3829922522561057)1:1.2504928199608287)1:1.299259780949899)0.88:0.4083100602403956)1:1.8866013267304353)0.89:0.41192169318948996)0.98:0.7267668828321447)1:1.2191604249528225)0.61:0.14975923842797825)0.37:0.01098438144232293)0.89:0.40602208609269275)0.99:0.8354536909305504)0.89:0.42091199471885166,((G000185725,G000092825)1:1.9924301646902058,((((G000214175,G000524475)0.32:0.054223882791030874,(G001552615,((G000389715,((G000982715,(G000511305,G001312925)0.97:0.6061358035703156)1:1.2994829424512016,((G001426185,(G000760735,G001620305)1:1.9924301646902058)1:1.9923281811094746,((G000341795,G001894865)0.93:0.4883854770479606,((G000196695,G000738775)1:1.9924301646902058,(G000014565,G000454045)1:1.9917148709510868)0.57:0.12051969037846273)0.92:0.46044915357179494)0.45:0.09535840846522448)0.42:0.03030825039119042)0.68:0.22420812399781762,(G000380645,(G001552855,(((G000308615,(G000308635,(G000308655,G001865855)1:1.9924301646902058)0.96:0.6061233719970304)0.43:0.05449509526259688,((G000308855,(G001613505,G000523235)0.62:0.20065314621457456)1:1.0761250469604091,(G000381925,(G000526215,G000308875)1:1.2990819652671854)0.94:0.5259301597260518)0.5:0.07061230049409267)1:1.3635111086732987,((G000284035,((G000308675,G000308495)1:1.9924301646902058,(G000720425,G000308515)1:1.299282984130261)1:1.5871054912275)0.63:0.2002629033528117,((G000308795,(G001886715,(G000308355,G000719275)1:1.9924301646902058)1:1.299282984130261)1:1.9924301646902058,((G000308595,G001182745)1:1.701714093365957,((G001310275,G000308695)1:1.9924301646902058,(G000308835,((G000308715,G000250675)1:1.2992339224351692,((G001612765,G001613465)1:1.299282984130261,(G000308755,G000482385)0.97:0.6061358035703156)1:1.9924301646902058)0.72:0.28777547016734073)0.59:0.14673457119366717)0.62:0.18932830805351747)0.4:0.023117264585692014)0.91:0.4510094303244812)0.6:0.1649857311170006)1:1.653468030048255)0.7:0.21398244129766952)0.43:0.04342554689382512)0.52:0.1310248343221985)0.81:0.32367472102539235)0.17:0.0,(((G000312385,G000092225)1:1.9924301646902058,((G000964005,(G000383535,G001598915)1:1.9924301646902058)0.95:0.5801844855058961,(G000380485,(G000241305,((G000241265,(G000333015,(G000344135,(G000423025,(G000192435,G000333035)1:1.9923325703896342)0.99:0.8938178760220965)0.89:0.4307829160924542)1:1.8971199848858815)0.55:0.11367927422570362,(G000241345,((G000298195,G000334455)0.64:0.18020560089123172,((G000024785,(G001698225,(G000332995,G000344155)0.96:0.6061358035703156)1:1.299282984130261)0.98:0.6705410746218664,((G001485495,G000247715)0.99:0.8938505787380602,(G000248055,G000332975)1:1.9924301646902058)1:1.0274468489295785)0.66:0.25399546031703213)0.76:0.27655827388412246)0.98:0.6573497679565635)0.43:0.055635863352807936)1:1.3290868243694975)0.38:0.0)1:1.28263898275984)1:1.2990140457271795,((G000069185,G001632805)1:1.9924301646902058,(((G001494595,(G000230935,(G001021385,G000559085)0.96:0.6061358035703156)0.99:0.8938178760220965)1:1.9924301646902058,(((G000240505,G000214155)0.9:0.4342855466436564,(G000972925,(G001021505,(G000970885,G001673105)0.42:0.04652001563489282)0.92:0.48835276791393223)1:1.299282984130261)1:1.9924301646902058,((G000759695,(G000257745,G001881585)1:1.9924301646902058)0.96:0.621734308517045,((G000195835,(G000340435,(G000975265,G000195855)1:1.299282984130261)1:1.586965056582042)0.56:0.12058643311493566,(((G001417955,G000613245)1:1.2993339042483265,(G000723425,G000157895)0.86:0.3831273834835528)0.86:0.4082671292605621,((G001584765,(G000689255,G000526915)1:1.9924301646902058)1:1.299282984130261,((G001021495,G000164135)1:1.9924301646902058,(G000007865,(G000222105,G000277125)0.62:0.20067069546215124)1:1.299282984130261)1:1.2994792164699804)0.99:0.7394927324001922)0.46:0.046533170477475495)1:0.9634105497404053)1:1.1184347710426663)1:1.2474687739138066)0.92:0.4736552604551173,(((G001291445,((G000620625,G001426545)1:1.1427278337358178,(G000613185,(G001428895,G000317305)1:1.299282984130261)1:1.5864369340453413)0.51:0.09393643237858103)0.64:0.19209356324522037,(G000015005,((G000612825,(G000373905,G001570425)1:1.2994302848449355)0.96:0.6061358035703156,(G000805385,(G001307545,G000455325)0.68:0.20067069546215124)1:1.99238112224396)0.96:0.6061112796410902)1:1.2995611277687007)0.65:0.17643548438559745,(G000015405,((G000266905,((G001044245,G001044235)0.99:0.8293114593653506,(G001049355,((G001655245,G000015305)0.93:0.48835493480506886,(G000184435,G000455165)0.76:0.287625953094821)0.83:0.3340942242139438)0.98:0.7042406361506294)0.42:0.01834913866819654)1:1.9916114498154418,((G001583415,(G000379865,G000234585)0.86:0.3829922522561057)0.69:0.25273706873558005,(G001005175,((G001499855,G001499915)1:1.992233778200966,(G000328565,G000230895)0.82:0.38303505031082885)0.55:0.12067289533910502)0.84:0.35015346639715694)0.93:0.5112936324829399)0.48:0.14028097666291095)0.37:0.0)0.85:0.3550993009501311)1:1.3651912338675865)1:1.9593056607262682)0.86:0.374080830684819)0.91:0.4381242438091853,((G001630765,(G000226215,G000349585)0.88:0.3829922522561057)1:1.9924301646902058,((G001281505,G001293125)1:1.8971199848858815,((G000372445,((G000173655,G001274895)1:1.9924301646902058,(G000427865,(G001056295,(G001552415,G000758965)0.54:0.1053605156578264)1:1.9924301646902058)0.86:0.3829922522561057)1:1.7692866133759964)0.84:0.3517772329081814,((G000023145,(((G000069945,G001054945)0.97:0.6061439799512042,(G000177535,(G000525655,G000006605)0.62:0.2006870450824318)0.99:0.7396601879215714)1:1.5018072482417353,(G000183325,(G000626675,(G000213935,(G000418365,G000179395)0.99:0.8938178760220965)1:1.076139432816051)1:1.9924301646902058)0.96:0.6061358035703156)1:1.299282984130261)0.96:0.5818071942426324,((G000372385,(G000156595,G000411375)1:1.9924301646902058)0.53:0.11009787995870433,((G001021025,(G000590555,(G000318135,G000428805)0.75:0.28805947055773623)0.87:0.393041758351725)1:0.9089292813683206,(((G000011305,(G001277995,(G000344785,G000420585)1:1.9924301646902058)1:1.9924301646902058)1:1.9924301646902058,((G000296405,((G000379705,G001044175)1:1.4816045409242156,(G000732945,(G001412105,G000375365)1:1.9924301646902058)0.68:0.2006531425180833)0.75:0.2571216540131432)0.98:0.7229890778365998,((G000341345,(G001021045,(G000819445,G000835165)0.99:0.8937851454763119)1:1.076139432816051)1:1.3861967557874857,((((G001665955,G000688415)0.61:0.16251892949777494,(G000466825,(G000477955,G000477935)1:1.6739764335716716)0.53:0.14107859825990549)1:1.8971199848858815,(G000420605,((G000550785,G001941345)1:1.8971199848858815,((G000980815,(G001054195,G000159115)1:1.2039728043259361)0.67:0.192371892647456,(G001586215,(G000833575,(G000022905,G000805675)0.45:0.1053605156578264)1:1.8971199848858815)1:1.2039728043259361)1:1.3862943611198901)0.56:0.23220943555310092)0.94:0.5679840376059393)0.99:0.9039130965460479,((G000442645,(G000767055,G001021065)0.97:0.6061358035703156)1:1.5859450646535451,((G000373805,G000379425)1:1.9924301646902058,((G000143825,G000759055)1:1.9924301646902058,((G000159635,(G000312345,G000372085)0.86:0.3829922522561057)1:1.9923319280380318,((G001263755,G000739455)0.62:0.20067069546215124,(G000577555,(G000747315,G001639025)0.97:0.6061358035703156)1:1.586965056582042)0.99:0.7396391551427358)1:1.2039281413305607)1:1.2386121139252853)1:1.8970960837974482)0.81:0.3180937114704653)0.99:0.8747351207874432)0.76:0.28414402598205957)1:1.3076687485258023)0.73:0.23420021714721106,(((G001020985,G000175375)1:1.9921355994173213,(G000550805,G000980835)0.81:0.3802485299692885)0.71:0.23185362289883926,((G001457455,(((G001875905,(G001876085,G001876055)0.33:0.0)0.33:0.0,(G001876095,(G001876115,G001875845)0.33:0.0)0.33:0.0)1:1.8100958786625658,(G001876195,((G001876035,G001875875)0.67:0.2876820724517809,(G001876175,(G001876005,G001876255)0.33:0.0)0.67:0.2876310975569055)0.97:0.8471925251577387)0.99:0.7985310666596616)0.76:0.27142155158000036)1:1.9924301646902058,((G001047215,((G000265545,G001889145)0.87:0.42913086427256963,((G001969175,G001922265)0.96:0.6053657357809784,(G001866985,(G000259155,(G001867005,G001867045)0.33:0.0)0.67:0.2876820724517809)1:1.945852030116729)0.67:0.2875268955250804)0.53:0.09477602597266908)0.71:0.22042716490505862,(((G001969485,(G001969465,G001942005)0.44:0.10536993588784828)0.7:0.32051241409291925,(G001456175,(G001989595,G001447295)0.67:0.28738931811936547)0.84:0.5101732998571925)1:1.048344250127584,((G001653295,G001481755)0.99:1.0482019438553996,((G000258385,(G001719645,(G000255935,((G000144675,G000972805)0.37:0.0,((G000227175,G000221625)0.55:0.16999014104721547,((G001865765,G001026945)0.67:0.28763301797677665,(G000152065,G001481675)0.67:0.2870936063696756)0.55:0.1536829711518764)0.35:0.0)0.57:0.14614876016783043)0.3:0.021111618648075495)0.75:0.30171928377597906)0.71:0.2508032313458066,((G001653315,(G001975165,G001298505)0.33:0.0)0.97:0.8473371836857333,(((G000143705,G001481715)0.37:0.036687233485343425,(G000730445,(G000730405,G000730365)0.67:0.2875241153631281)0.76:0.4050819152956703)0.49:0.08459297617881277,(G000241855,(G001433475,((G000814865,(G001682255,G001017615)0.33:0.0)0.33:0.0,(G001663495,(G002009415,G000144935)0.33:0.0)0.33:0.0)0.67:0.28678627473676016)0.84:0.511004316825463)0.44:0.020523431054081918)0.7:0.26327829894771776)0.32:0.0)0.74:0.28347952390557035)0.47:0.07300800579948491)0.94:0.5041103846471883)1:1.8101086078962523)1:1.3577791908118693)0.99:0.8377663813919812)0.75:0.31020436743992175)0.76:0.26160761740789806)1:1.1950642400870966)0.67:0.1913604293110555)1:1.5615572089402947)0.99:0.7979442392456467)1:1.6957896873083431)0.58:0.1439452966319815)1:1.3778744585008347)0.46:0.14432250847779507)0.86:0.378100110825097)1:0.9750956530134132)0.43:0.023047223298700764)0.94:0.5026522683429111)0.99:0.8778550371490238)0:0.0)1:1.1115978694526365)0.91:0.4327974721249156)0.01:0.0)1:1.285976431945852)0.15:0.0)0.98:0.6538654879875141)0.7:0.21927462698942563,((G001919305,G001918235)0.99:1.3857803765855885,(((G000281175,((G001293545,G001796635)0.15:0.0,((G002010545,G001795155)0.22:0.0,(G001303105,(((G001796965,G001795045)0.87:0.6931471805599453,(G001644275,(G001795115,(G001797105,G001802405)0.92:0.5754296092091724)0.97:0.8487522963428368)0.09:0.0)0.24:0.0,((((G001795335,(G002011655,G001797045)0.17:0.0)0.04:0.0,((G001796835,G001797095)0.01:0.0,(G001796845,G001796475)0.67:0.28773630098331676)0.75:0.28766685649870233)0.25:0.0,((G001795125,(G001795165,G001796915)0.4:0.0)0.72:0.23599537816430238,(G001795285,(G001796885,(G001795085,G001797075)0.67:0.28788747452706404)0.06:0.0)0.59:0.1552151124705666)0.24:0.0)0.75:0.2481580045821341,((G001919845,((G001872165,(G001796365,(G001796335,G001794965)0.33:0.0)1:1.5404450409471486)0.83:0.44186700413292407,((G001796785,G001567105)0.98:0.8110405488693893,(G001871895,(G001797155,G001797165)0.43:0.06453852113757118)0.86:0.39304258810960735)1:1.219125312465977)0.95:0.8325176174503489)0.02:0.0,((G000406785,G000406905)1:1.479820419130714,((G001899005,(G001192795,(G001508595,(G001603765,G001508475)0.93:0.5757749912528084)0.87:0.3931145150318853)0.36:0.0)0.47:0.08738308448330531,(G002011535,((G001306095,G001050275)1:1.9924301646902058,((G001306145,(G001796355,(G001050215,G001306055)1:1.9924301646902058)0.97:0.6061358035703156)1:1.9923248072650441,(G001603775,(G000199675,(G001050235,(G001306115,G001050255)0.62:0.20060475091502328)0.78:0.2875933846771164)0.41:8.47763331752706e-05)0.52:0.09350283538875209)0.97:0.6185577473692349)0.99:1.3849621348578192)0.01:0.0)0.5:0.0871349147317592)0.48:0.10979509757449618)0.92:0.46189660398490523)0.92:0.4690935746817703)0.89:0.4452639982424816)0.85:0.389068248630561)0.44:0.04942208491478638)0.31:0.0)0.95:0.5424466119780159,(((G000025005,((G000744775,G000021685)1:1.299282984130261,(G000297255,G000024985)1:1.9924301646902058)1:1.8971199848858815)0.54:0.13334355771746084,(G001898225,((G000526415,(G000018565,G001306135)1:1.9924301646902058)0.89:0.4054651081081643,((G001399705,(G000016665,G000017805)1:1.2993369288369494)0.98:0.7161366987846439,(G000152145,(G000021945,((G000022185,G000018865)1:1.9924301646902058,(G000516515,G000735195)1:1.9924301646902058)0.99:0.8938178760220965)1:1.9924301646902058)1:1.299282984130261)0.98:0.7125504258419252)1:1.145581886097809)0.45:0.05864992163991882)0.69:0.20304188530037953,(((G001748285,G000702505)1:1.9924301646902058,((G001914715,G001919995)0.82:0.42121346507630353,(G001915055,G001920235)0.8:0.35667494393873245)0.99:0.8754687373538999)1:1.41581190249291,((G001766895,(G001643585,G001302685)0.53:0.09952547091752258)0.07:0.0,((G000383835,G001796605)0.29:0.0,(G001303625,(G001603795,((G002011475,G001796575)0.29:0.0,((G001918255,(G001796595,(G001795035,G001796685)0.83:0.4418327522790392)0.97:0.8465596607247634)0.01:0.0,((G000372165,((G001872925,(G001873005,(G000464595,G001796515)0.74:0.28765687297858106)0.6:0.18228957161975887)0.99:0.967559116219094,(G001796725,((G001796445,G001795275)0.67:0.2876820724517809,(G001795315,G001795015)0.87:0.6931471805599453)0.93:0.6861884950914128)0.59:0.2248668780711358)0.98:1.0682654541829155)0.01:0.0,(G001304345,((G001455825,((G001303565,(G002011495,G002010445)0.95:0.9808292530117262)0.9:0.5591260917954388,(G001796765,(G001795205,(G001796865,(G001796675,(G001796555,(G001796755,(G001796495,G001796525)0.74:0.2876820724517809)0.97:0.8473492069508465)0.72:0.2876820724517809)0.91:0.5596157879354231)0.67:0.2876820724517809)0.99:1.3862943611198908)1:1.2038330117971585)0.03:0.0)0.94:0.7327058832922003,(G001796655,((G001794985,(G001796415,G001796805)0.97:0.8483998777795542)0.45:0.10552388209084865,((G000143165,(G001005265,(G001466665,G001953175)1:1.8971199848858815)0.91:0.5108256237659905)1:1.8971199848858815,(((G000025025,(G001010485,(G000499365,(G000830925,G001889305)0.99:1.3862943611198908)0.97:0.6931363351022941)0.86:0.43082996974931653)0.92:0.4902063365632549,(G000011905,((G000830905,G001459095)0.75:0.2876757162123625,(G001678055,(G002007825,G002007905)1:1.5404450409471486)0.87:0.39306241373369455)0.78:0.28763212584834785)0.96:0.5942072327050416)1:1.2039728043259361,(G000016705,(((G001460955,G000341695)1:1.763366808389317,(G000025585,(G002021775,(G002007845,G002007865)1:1.6739110130201835)0.39:8.97006018452907e-05)0.53:0.12846804822884422)0.75:0.2792116503773476,(G001678035,((G001547795,(G001515295,G000341655)0.93:0.6930590690604199)0.95:0.6286287211681246,(G000009025,((G000830885,G001761445)0.67:0.2874187690457466,(G000741845,G001610775)0.67:0.2876820724517809)0.93:0.6932541572799551)0.75:0.28760901969455227)0.68:0.2951364119615237)0.58:0.16197585223573832)0.59:0.14180179482008215)1:1.8971199848858815)1:1.8971199848858815)1:1.6094379124341014)0.6:0.14953045827963257)0.36:0.04576657115310299)0.99:1.1742846844044235)0.12:0.0)0.91:0.44598666883456745)0.17:0.0)0.99:1.1277016571219496)0.01:0.0)0.29:0.0)0.92:0.4831925476906354)0.81:0.33294209263536445)0.45:0.056090300672166755)0.26:0.0)1:1.0851582090933265,(G001873755,(((G001871995,(G001771165,(G001772215,G000991025)0.99:1.3862943611198908)1:1.6516410573976155)0.99:0.9477428185352509,((((G001567305,G001567355)1:1.9729863801501604,(G000993565,(G000991265,(G000989675,((G000990085,(G001771775,G001772465)0.99:0.9806604315776499)0.91:0.48343344637820446,(G000990125,(G000989705,(G000989775,(G000990985,G000990025)0.33:0.0)0.56:0.13356888232433275)0.57:0.15984949999758347)0.45:0.05970421212048823)0.45:0.044059989794030426)1:1.3862943611198908)1:1.0052848262092886)1:1.1486927741447417)0.99:0.8129804370371481,((G001772955,(G001772805,G001772545)1:1.6739764335716716)1:1.7917594692280545,((G001772665,(G001890045,G001873785)1:1.6739764335716716)0.43:0.03081732526782272,((G001772695,G001772615)1:1.2114798257077748,(G001772985,(G001772625,((G001772855,G000994815)1:1.6739764335716716,(((G000997575,(G001772705,G000997355)0.64:0.1823215567939546)1:1.7917594692280545,(G001772535,(G001772865,(G001772935,(G001772885,G001772815)0.42:0.0)0.84:0.5108256237659905)1:1.2039728043259361)0.98:0.7187541207445772)0.97:0.6452537545245949,(((G001772575,(G001773295,G001773195)1:1.1007039660881186)0.55:0.1051811109540892,(G001773225,(G001773015,(G001773055,(G001773145,(G001773065,(G001773375,G001773215)0.33:0.0)0.67:0.287518196232585)0.42:0.0)0.4:0.0)0.61:0.20067069546215124)1:1.8971199848858815)0.46:0.05289562255780126,(((G000997745,(G001773385,G000997025)0.44:0.1053605156578264)1:1.7917594692280545,((G000995715,G000997545)0.72:0.3368028697867312,((G001773035,G000994825)0.7:0.32496426604338924,(G000997795,((G000997865,(G000997145,G000996615)0.33:0.0)0.32:0.0,((G000996895,G000997615)0.42:3.221573013727494e-05,(G000998555,(G001773315,(G001773095,G001773275)0.33:0.0)0.33:0.0)0.78:0.5106086422014154)0.42:0.0)0.67:0.2876757049461874)0.35:0.0)0.54:0.11362502550771975)0.99:0.9376764395050983)0.74:0.257650183145238,((G001773175,(G001772795,(G001773395,G001772775)0.74:0.2877071622033276)0.33:0.0)1:1.6094379124340998,((G000999405,G001773115)0.35:0.0,(G000998145,((G001000705,G000999385)0.33:0.0,((G000995235,G000999585)0.33:0.0,(G000503835,(G001000215,(G000999505,(G000998705,(G000997875,G000999305)0.33:0.0)0.33:0.0)0.33:0.0)0.33:0.0)0.33:0.0)0.67:0.28758391294249974)0.42:0.0)0.65:0.2610138253696197)1:1.7225241548093746)0.68:0.24752339948491042)1:1.49965192758909)0.74:0.2553828596304898)0.89:0.43042862315327995)0.55:0.1647038955038216)0.63:0.16125375386847302)1:1.0274627170861426)0.99:0.8486440820632551)0.92:0.47683326237170387)0.99:0.8889167663926445)0.24:0.040920335479851286,(((G001816815,(G001816835,G001816795)0.85:0.4418327522790392)1:1.8971199848858815,(G001816975,((G001816735,G001816695)1:1.0986122886681098,(G001816985,(G001816995,(G001816645,G001816635)1:1.0986122886681098)0.82:0.42121346507630353)0.7:0.2876750734561634)0.82:0.34286547200026846)0.93:0.513094752777596)0.99:0.9424351631397504,(((G001776335,((G001774865,(G000995995,((G001776475,G000404925)0.48:0.06433191620407115,(G001774995,(G001776455,(G001776505,G001775085)0.33:0.0)1:1.7917594692280545)0.97:0.6930457304427383)0.29:0.025271041744220044)0.75:0.2714074499753961)0.26:0.0,(((G001776535,G001774945)0.98:0.6508241970538406,(G001774705,(G001776425,G001776415)1:1.6739764335716716)0.92:0.4762489589330728)0.95:0.5463923976827021,(G001774895,(G000994385,(G001775155,(G000994225,G000994395)1:1.0986410174070829)0.68:0.23052365861183224)0.92:0.5753641449035618)0.89:0.483286785410347)0.81:0.30354574309372134)0.39:0.04634213709802457)1:0.9093716825294896,(G001779745,(((G001779755,(G001776975,(G001776755,G001777345)0.67:0.2876575479211179)0.73:0.2876820724517809)1:1.4889193963232454,((G000994545,(G000994095,(G000996555,G000997385)0.67:0.28762745599582906)0.42:0.0)1:1.8971199848858815,((G000997225,G001777495)1:1.0812179046620078,(G000997105,(G001777465,(G001776675,G001776835)0.42:0.0)0.97:0.8472978603872037)1:1.2040807315830693)0.39:0.03906971232552116)0.75:0.25640576307223145)0.99:0.808787236897047,(((G001777025,G001775325)0.88:0.4953244470978771,(G001776585,(G000992645,G000992925)0.46:0.15415067982725836)1:1.031971194411388)0.68:0.1996912036360688,((G001776685,(G001776815,(G001777065,(G001777435,G001779835)0.87:0.6931129498104596)0.33:0.0)1:1.3862943611198901)0.48:0.09017396657828591,(((G001779735,G001777055)1:1.9924301646902058,(G001777015,G001776855)1:1.0986122886681098)0.84:0.35004074475150926,(G000995285,((G001776635,G001777335)1:1.5404450409471486,(G001777455,(G001776735,(G001777375,G001776945)0.87:0.6931471805599453)0.99:1.3862943611198908)0.99:0.9808292530117262)1:1.3172367318808735)0.84:0.3988087668693173)0.68:0.22733988156354124)0.99:0.8534950545579714)0.69:0.20273842014145682)0.18:0.0)0.85:0.41527301364904873)0.67:0.18747478342634577,((G001003415,G001779145)1:1.3205293898500599,((((G001782125,(G000998235,((G001779065,G001779095)0.99:0.9193199199990307,((G001003345,(G001780895,G001779345)1:1.2446322187858494)0.83:0.3755695864054864,(G000993445,(G000998865,(G001000435,G000999165)0.72:0.2876820724517809)1:1.4916548767777167)0.79:0.3152115636341993)0.82:0.31677693465481704)0.98:0.7449099910187732)0.52:0.11567803898244956)0.63:0.1818666664231585,(G001780865,(G001779235,(G001779195,((G001779015,(G001780955,G001871285)0.74:0.2899772926528218)0.55:0.1484674935872955,((G001779135,G000993925)0.99:1.238987390860021,(G001779055,(G001779265,(G001779275,(G001779385,(G001779115,G001779255)0.53:0.1052955129580372)0.54:0.1541554669434543)0.66:0.2076393647782445)1:1.7692866133759964)0.89:0.42457914775898214)1:1.4428383281991077)0.21:0.0)0.79:0.2878097390068052)0.77:0.29048777488802296)0.99:0.8791783779456528)0.68:0.19760938347168575,((G000997505,(G001788215,(G000994655,G000996505)0.67:0.2876487475002434)0.9:0.5500295303378142)1:1.0986562105451882,((G000994565,((G001782605,(G000993335,(G001782435,G001782115)0.42:0.0)0.84:0.5108256237659905)1:1.0986122886681098,(((G001783905,G001784055)1:1.7917594692280545,(G001782685,(G001782205,(G001783775,(G001782355,(G001782445,G001784115)0.67:0.2876842363430395)0.6:0.18232399325738013)0.58:0.15415067982725836)0.97:0.6931471805599453)0.99:0.8292921978725749)0.97:0.6141110393119598,(G001781995,(((G001782475,(G001783975,(G001782085,G001782295)0.22:0.0)0.99:0.9808292530117262)0.98:0.6972558280348101,((G001784095,G001783885)0.97:0.6931811704649468,((G001782525,G001783805)1:1.9924301646902058,(G001782645,(G000992095,G000990055)0.67:0.2876820724517809)1:1.076130164846617)1:1.291491099436096)0.94:0.5247158121802132)0.54:0.10640196787510994,(((G001782415,G001782045)1:1.9924301646902058,(G001782495,G001782035)1:1.9924301646902058)1:1.9924301646902058,(G000994635,(G001782395,(G001783845,(G001784045,(G000996635,(G001782595,(G001782735,G001782265)0.67:0.2876820724517809)0.67:0.2876820724517809)0.67:0.2876820724517809)0.67:0.2875767483166579)0.42:0.0)0.96:0.7672551527136672)1:1.2047892975331662)0.74:0.24252735122122893)0.47:0.05557121473735355)0.82:0.33337198262247425)0.99:0.7958642865719762)0.98:0.7326560420258456)0.06:0.0,((G001788325,(G001788275,((G001790165,G001790075)0.42:0.0,(G001790125,(G001788375,G001788295)0.33:0.0)0.78:0.5107848440579675)0.89:0.5500430820678951)0.86:0.4177352006999788)1:1.3870629674849386,((((G001788225,G001789935)1:1.0986122886681098,(G001789955,(G001787945,(G001789445,G001789775)0.67:0.2876820724517809)0.97:0.8472978603872037)1:1.299282984130261)0.97:0.6497553018337869,((G001567515,(G001789365,G001789725)1:1.7917594692280545)0.98:0.7121048736024721,((G001567245,(G001789515,G001788235)1:1.8971199848858815)0.93:0.5471932679368653,(G001788165,(G001790005,(G001789435,(G001789715,(G001787915,(G001788095,G001789875)0.87:0.6930495862593753)0.67:0.28758446862563347)0.67:0.2876820724517809)0.53:0.1053605156578264)1:1.7692866133759964)0.92:0.4809726606163092)0.97:0.6637072910597078)0.71:0.23253978068534423)0.84:0.35127168985284335,(((G000991535,((G000990305,G000402875)0.67:0.2880900275823751,((G000991135,G000990725)1:1.9924301646902058,(G001789855,(G000990565,G000990465)1:1.299282984130261)0.57:0.12062798778861487)0.69:0.22884157242884753)0.93:0.6924590632980052)0.93:0.6931471805599453,(G001789745,(((G001789645,G001787985)1:1.8971199848858815,(G001789285,G001789635)1:1.9924301646902058)0.99:0.8936073852443046,((G001789675,G001789545)0.93:0.6932011485569362,(G001789895,((G001787885,G001789405)0.4:0.0,(G001789695,G001788055)0.7:0.28771236383789073)0.81:0.3417492937220567)1:1.8971199848858815)0.75:0.2851364980448714)0.36:0.0)1:1.202993274985146)0.99:0.7663579537896171,(((G001789995,G001789805)0.98:0.898473855015084,(G000990445,(G001788195,(G001789325,G001789555)0.84:0.5108256237659905)1:1.869662689077342)0.86:0.43376994949352826)0.99:0.9164198532327873,((G001873595,(G001788305,(G001790155,(G001788355,((G001790195,G001790045)0.33:0.0,(G001790095,G001790115)0.33:0.0)0.33:0.0)0.67:0.2876820724517809)1:1.5404450409471486)1:1.9924301646902058)0.58:0.17619782069672277,(G001788045,((G001789795,(G001789535,G001789475)0.67:0.2872893765896756)0.42:0.0,(G001789965,(G001787965,(G001790035,G001788125)0.67:0.2876820724517809)0.67:0.2876820724517809)0.74:0.4054651081081643)1:1.9924301646902058)0.87:0.38686081526014576)0.31:0.0)0.47:0.06693492850123685)0.99:0.8564810631222503)0.99:0.810915635867866)1:1.050356709872111)0.27:0.018891898505075926)0.66:0.17696381102706865)0.94:0.4938648484528714,((((G001776225,(G001774555,G001774535)1:1.6739764335716716)0.93:0.5201472994038066,(G001776275,((G001000475,G001000745)1:1.8971199848858815,((G000997955,(G000995475,(G000998275,(G000994325,(G000997565,G000996665)0.67:0.2876332741109147)0.67:0.2876622643918807)0.74:0.40541630024032643)0.68:0.2876820724517809)1:1.9924301646902058,((G001001055,(G001001485,(G001001365,G001001635)0.33:0.0)0.33:0.0)1:1.8970484112182362,(G000998025,((G000998105,(G001000665,(G000998715,(G001000245,(G001001125,G001000965)0.67:0.2874767125578464)0.42:0.0)0.76:0.3482911207075059)0.43:0.07410797215372185)1:1.299282984130261,((G001872005,(G001000865,G001000315)1:1.7917594692280545)0.97:0.6929601465258286,(G001002605,(G001774675,((G001776255,G001000625)0.33:0.0,(G001774635,(G001774685,G001774655)0.33:0.0)0.33:0.0)0.67:0.2876820724517809)0.67:0.2876820724517809)1:1.9924301646902058)0.89:0.4168938039317874)1:1.8382794848629487)0.66:0.1888884287115952)1:1.27029311580731)0.71:0.2229459589653522)0.04:0.0)1:1.3688486347385336)0.99:0.871204009963197,(G001001845,(((G001816575,(G001816915,(G001816955,G001816585)1:1.9924301646902058)0.86:0.405514210757262)0.97:0.6829335086361275,(G001776045,(((G001871835,G000995585)0.98:0.8981898654319395,(G001776115,G001872035)1:1.2037032336293891)0.84:0.3603582938649726,(G001774335,(G001774295,(G001776075,(G001003755,((G001001955,G001001885)0.33:0.0,(G001774315,(G001774275,G001029675)0.33:0.0)0.33:0.0)0.67:0.2875279773748136)0.67:0.2876542387557437)0.64:0.24842058595576627)0.64:0.24323030988094713)1:1.9924301646902058)1:1.0176049142864663)0.66:0.22538572797998357)0.47:0.059489048266026606,((G001003385,(G001002845,(G001002785,(G001002885,(G001000465,(G001000205,(G001002415,(G001002205,G001002345)0.67:0.2875830380372411)0.53:0.10533211785257249)0.85:0.4699202997414823)0.53:0.1822909699860427)0.92:0.5234044059728508)0.97:0.8472978603872037)0.9:0.5288093521033522)0.99:0.9061902529643145,((G001803415,(G001803505,(G001803465,G001803475)1:1.5404450409471486)0.99:0.9808292530117262)0.96:0.6090574042742504,(G001002355,(((G001788675,(G001001575,G001000345)0.67:0.2876820724517809)1:1.206323108650994,(G001787315,(G001002295,(G001002285,G001001445)0.33:0.0)0.99:1.3862943611198908)0.94:0.6946774027407129)1:1.2649937384839987,(G001872335,((G001508535,(G000991725,(G000993185,G001029715)0.87:0.6931471805599453)1:1.7917594692280545)0.33:0.0,(G001873435,(G001003265,(G001787375,(G001788645,(G001787405,G001787395)0.67:0.2875728484879348)0.42:0.0)1:1.6739764335716716)1:1.6739764335716716)1:1.299282984130261)0.92:0.45205531937832144)1:0.928576663726236)0.98:1.060618730636418)0.17:0.0)0.9:0.4314924656420262)0.91:0.44233647344919075)0.72:0.2750544626459422)0.19:0.0)0.82:0.32846262022918604,(((G000992285,(G000989305,G000992605)0.33:0.0)1:1.9924301646902058,(G001790765,(G000992725,G001790905)0.4:0.0)1:1.7917594692280545)1:1.3161164187333212,(G001803445,(((((G001775605,G001773725)1:1.299282984130261,(G001773615,G001773695)1:1.9924301646902058)0.98:0.724813057635747,((G001002655,(G000999805,(G001001555,G001002035)0.64:0.2876557480029478)0.42:0.0)1:1.1451323043030024,(G001003245,(G001001455,(G001002405,G001002455)0.58:0.1541471583901343)0.95:0.6359887667199969)0.85:0.38300844409703744)0.99:0.8166085001368573)0.42:0.08229688335129928,(G001773775,(((G001773655,G001775565)0.87:0.48835276791393223,(G001001375,(G001001005,G001003585)0.85:0.44183219476820157)0.62:0.16989903679539747)1:1.9924301646902058,((G001773795,(G000998545,(G001002325,G001002525)0.87:0.6931471805599453)0.67:0.2876820724517809)1:1.9924301646902058,(G001773815,(G001003675,(G001773735,(G001775635,((G001003155,(G001773645,G001773585)0.44:0.10533761858821714)0.68:0.23629500469329748,(G001003465,(G001775645,G001773715)0.93:0.6930204161589627)0.71:0.2634933674536193)0.38:0.0)0.7:0.24885154797894482)0.32:0.0)0.54:0.103527899541511)0.98:0.6691217178904169)0.96:0.5659056442601227)0.63:0.16672946203411843)0.67:0.19715651838470252)0.99:0.7880095269946246,((G000992125,(G000995665,G000999595)0.99:0.985012776084724)0.02:0.0,((G001003305,((G001816555,(G001816455,G001816425)0.98:1.2039728043259361)1:1.8971199848858815,(G001816895,(G001816405,(G001816475,G001816375)0.53:0.1053605156578264)1:1.7917594692280545)0.99:0.7989204106339195)0.99:1.0360495120801936)0.02:0.0,((((G001793185,G001792465)1:1.9924301646902058,(G001793475,G001792425)0.86:0.4053887733115429)0.9:0.4265232950238257,((G001792495,(G001792335,G001793005)0.95:0.9808292530117262)1:1.6735406693781025,((G001793085,G001792305)1:1.8971199848858815,((G001793165,G001792415)0.48:0.08004270767353637,(G001793255,(G001792935,(G001792075,G001792535)0.33:0.0)0.67:0.2875793661403877)0.55:0.15415067982725836)1:1.9924301646902058)1:1.9924301646902058)0.31:0.0)0.63:0.2216213838963526,(((G001792005,((G000992825,(G000992255,G000993025)0.97:0.8472978603872037)0.97:0.7583385098155202,(G001792065,(G001792575,(G001793095,G001792375)0.67:0.28763072588813854)0.84:0.5108256237659905)1:1.299282984130261)0.91:0.5162159873047291)0.36:0.0,((G000992155,(G000990505,G000993115)0.83:0.4418327522790392)1:1.7917594692280545,((G001792215,(G001792585,(G001792995,G001792225)0.97:0.6966858751997913)0.93:0.5073678995726354)0.45:0.04638170339174142,((G000993085,G001792265)1:1.7913509759004298,(((G001793015,G001792255)1:1.7917594692280545,(G001791885,(G001792545,(G001793105,G001792345)0.87:0.6931120811408373)0.84:0.5108256237659905)1:1.299282984130261)0.5:0.072370389561176,((G000993405,G000993365)1:1.299282984130261,(G000994895,(G001793075,(G001792295,(G000992365,G000993305)0.67:0.28766652651660646)0.44:0.08003700556571151)0.45:0.05064280000840739)0.99:0.7428916640702891)1:0.9654318739831618)0.44:0.034278297109056645)0.55:0.12966998752151648)0.78:0.2926345561772473)0.39:0.0)0.96:0.5902140680903911,(((G001792165,(G001792925,G001792155)1:1.2063540350734314)0.41:0.011462106607866932,(G001793345,(G001793625,(G001793545,G001793755)0.84:0.5108256237659905)1:1.2046865438413235)0.65:0.22752421406225096)0.94:0.5133402041537469,((G001792035,G001791965)1:1.7917594692280545,((G000991925,((G000989245,(G000989325,G001793635)0.67:0.2876820724517809)1:1.9924301646902058,((G000990005,(G000989855,(G000989845,G000989865)0.33:0.0)0.33:0.0)1:1.9924301646902058,(G001793465,(G001793665,(G000989595,(G000989925,(G001791935,(G000989825,(G000989685,G000989765)0.33:0.0)0.33:0.0)0.33:0.0)0.67:0.2876330083495215)0.84:0.5107850273504368)0.79:0.38776553100876343)1:1.299282984130261)1:1.9361453644550441)0.97:0.6993924017797092)0.01:0.0,(G001793335,(((G001793535,(G001793355,G001793715)0.4:6.0230107739111894e-05)0.62:0.19415601444095737,((G000999065,G001000385)0.4:0.0023367666042080452,(G001001045,G001793615)0.56:0.12956163993772624)0.37:0.0)1:0.998724072941888,((G000994465,G000996165)1:1.299282984130261,(G000997405,((G000996975,G000996785)0.54:0.10534045094914013,(G001793575,((G001793455,G000995865)0.56:0.13348994912454798,(G000996475,G001793705)0.47:0.046505344165764934)0.53:0.13353808646678145)0.67:0.25490584207954314)0.85:0.4418327522790392)1:1.7917594692280545)1:1.5878298280120007)1:1.0777594399128667)0.28:0.08465487026874685)0.81:0.32477145596845064)0.25:0.0)0.94:0.512264868626154)0.94:0.4989464891719422)0.99:0.8754096799918557)0.89:0.42289275918285263)0.44:0.06011384940965274)0.82:0.31762497129319106)0.79:0.290695455507459)0.64:0.174540692580807)0.96:0.5918200290294245)0.19:0.0)0.97:0.5977199508320011)0.81:0.3184529396257695)0.95:0.5828111156115882)0.16:0.0)1:0.9226096471235697,((((G000993135,((G001772255,(G001771275,G001772265)0.93:0.5108256237659905)0.99:0.8938178760220965,((G001771215,G001771185)1:1.9924301646902058,(G001004445,(G001004375,G001029795)0.33:0.0)1:1.9924301646902058)1:1.9924301646902058)1:1.370478574242708)0.77:0.32623993459564077,(G001776145,((G001776195,((G001872945,(G000995565,G000993275)1:1.299282984130261)0.99:0.739667196194838,((G000995395,G001771115)0.88:0.5108256237659905,(G000997185,G000995065)0.99:0.9808292530117262)1:1.9924301646902058)1:1.0218113589596698)0.68:0.19662888990745447,(G000991185,((G001776175,(G001774395,G001776125)0.84:0.5108256237659905)1:1.9924301646902058,(((G001790445,G001790455)0.58:0.1429812096566092,((G001788565,G001790625)1:1.8971199848858815,(G001790525,(G001790575,G001002185)0.97:0.6931471805599453)1:1.203921449851666)0.99:0.9165558125823056)1:0.927708789305593,(G001790495,(G000803625,(G001003725,((G000503915,G000392435)0.82:0.31844059686545273,(G000463895,((G001897295,G001897305)1:1.992331956980822,(G001873625,(G001790435,G001790365)1:1.9924301646902058)0.48:0.20060060205086497)0.53:0.11777396797281721)0.81:0.3331261781804336)0.48:0.07063466315186923)0.69:0.21264916294606703)1:1.3132692261050014)1:1.8274539393580254)1:1.0267412656039354)0.3:0.010111784387601928)0.33:0.0)0.65:0.18601340332704808)0.21:0.0)0.75:0.25262750738415507,(G001872935,(G001773455,(((G001788755,G001788835)1:1.9924301646902058,(((G001788885,(G001788765,(G000989635,G000989565)0.97:0.8472686705440149)0.97:0.6443570163905135)1:1.6096777246965073,(G000999945,((G001788685,G001787455)1:1.7917594692280545,(G000992695,(G000993595,G000992775)1:1.2039728043259361)1:1.586965056582042)0.65:0.20769259675874402)0.8:0.33903425964267947)0.39:0.027778280414676296,((G001788715,G001787475)0.99:0.9808292530117262,((G000999445,(G000993615,G000995295)1:1.0986122886681098)1:0.9884158732345728,(G001873565,((G000999315,G000999965)1:1.9924301646902058,((G001788795,G001788805)0.86:0.40546510810816444,(G001788845,G001788875)0.74:0.2876820724517809)0.99:0.739667196194838)0.38:0.15985266369989637)1:1.386671914179676)0.54:0.13947936633313868)0.78:0.2919753123446678)0.61:0.14635652872408503)0.94:0.5266617162345448,((G001787555,((G001787485,G001788955)1:1.9924301646902058,(G001787625,(G001787615,(G001789045,(G001789005,(G001789035,G001788915)0.67:0.28737633996532314)0.42:5.946591118399557e-05)0.36:0.0)0.83:0.4700036292457356)1:1.8971199848858815)0.99:0.8938178760220965)0.95:0.5546445138653622,((G001787535,G001787565)1:1.0091152430346815,((G001004735,(G001004775,(G001789165,(G001789125,(G001787795,(G001789075,(G001787755,(G001787725,G001789085)0.33:0.0)0.33:0.0)0.87:0.6930743420429053)0.44:0.1053798613448671)0.39:0.0)0.84:0.4112509634471731)0.42:0.008968669982760375)1:1.1631027768002278,(((G001788925,G001788995)1:1.299282984130261,(G001787705,(G001787675,G001787585)0.74:0.2876452670615343)1:1.4915894038998336)1:1.5871613401357487,((G001789155,G001787805)1:1.7917594692280545,(G001872575,(G001789115,(G001787775,((G001430905,G001430805)0.33:0.0,(G001430845,(G001430885,G001430755)0.33:0.0)0.33:0.0)0.99:1.3862780131033134)0.85:0.4418327522790392)1:1.8971199848858815)1:1.299282984130261)0.82:0.3828268548751517)0.76:0.2658165773224408)0.34:0.0)0.99:0.7984445466267968)1:1.4281077272133698)0.92:0.45298513129355905)0.99:0.8163577128502046)0.19:0.0)0.34:0.0,(((G001777585,(G001779925,(G001780065,G001777695)1:1.8971199848858815)1:1.8971199848858815)0.82:0.3620883730173494,(G001779955,((G001777815,(G001777575,G001779995)0.99:0.9808292530117262)1:1.8971199848858815,((G001777825,G001777655)1:1.8971199848858815,(G001777855,(G001779915,(G001777775,(G001780145,(G001777665,(G001777545,(G001779985,(G001779895,G001780055)0.33:0.0)0.67:0.2875793661403877)0.42:1.7119330292140162e-05)0.82:0.5500161557568424)0.78:0.37729423114146804)1:1.8971199848858815)0.97:0.6893848880149768)0.41:0.022477965413836995)1:1.139367487888293)1:1.0671765364243218)0.39:0.0004190131126465988)1:1.080374307688349,((G001873465,(((((G001004025,G001003705)1:1.9924301646902058,(G001818335,(G001818735,(G001818755,G001818315)0.33:0.0)0.87:0.6931471805599453)1:1.9924301646902058)0.82:0.34876652425737253,((G001791465,(G001791245,(G001791575,G001791375)0.33:0.0)1:1.6739764335716716)1:1.7917594692280545,(G001871365,(G001783595,(G000998185,(G001783645,(G001783635,G001781935)0.44:0.10537508007259208)0.78:0.3829922522561057)1:1.0986122886681098)0.78:0.3243050473946187)0.82:0.40929331901615024)0.83:0.3769384373073099)0.8:0.2988190561514611,((G001000185,(G001823015,((G000995845,(G000998975,G001824755)0.82:0.40539561965568705)0.63:0.16253391456775268,(G001822975,(G000999675,G001000025)0.67:0.28751865506707575)0.76:0.28319777440057786)0.47:0.05404646128042848)0.54:0.10345449057718425)1:1.2469920653629705,((G001818435,(G001872435,G001889965)1:1.673689227666226)1:1.3079170897512986,((G001818135,(G001818055,(G000999025,G001818105)0.84:0.510874654189378)0.58:0.15415067982725836)1:1.7917594692280545,(G001000505,(G001000955,(G001818085,(G001818175,(G001818205,(G001818075,(G001818155,(G001000815,G001000795)0.27:0.0)0.4:1.8849991758916595e-06)0.42:0.046511214169019814)0.48:0.05885557587781066)0.48:0.07592384336269647)1:1.7917594692280545)0.9:0.6494104089668626)0.87:0.471932632091898)0.6:0.1455087827855777)0.46:0.14670082280115115)0.51:0.07745607212485559)0.27:0.0,((((G001818365,G001818395)0.99:0.9808292530117262,(G000991205,(G001818495,G001818445)1:1.7917594692280545)1:1.1102865779790718)0.8:0.3296691453633063,(G001872245,(G001818835,(G001818475,(G001001425,(G000999255,(G001818855,G001001205)0.67:0.28765274042766614)0.42:0.04650624991628742)0.46:0.046520015634893046)1:1.2039728043259361)0.95:0.5649936719533235)0.76:0.3202153441913054)0.97:0.6387788666691768,(((G001780235,(G001778085,G001778285)1:1.2039728043259361)1:1.491588754517634,((G000995135,(G001873515,(G001778055,(G001780215,G000997945)1:1.0986122886681098)0.99:0.94875296747988)0.97:0.6040119844137407)0.68:0.19509661964071065,((G001871235,(G001871165,G000999715)1:1.7917594692280545)1:1.0986614299246613,((G001778165,(G001778255,G001780275)0.42:0.0)1:1.2039728043259361,((G000992615,(G000992765,G000992375)0.33:0.0)0.33:0.0,(G000992665,(G000992745,G000992575)0.33:0.0)0.33:0.0)1:1.8971199848858815)0.98:0.7141424528038465)0.89:0.40303676218302964)0.98:0.6487834073076437)1:0.9700599567094393,(((G001873525,(G001791425,(G001002965,(G001791535,(G001790975,(G001791385,G001791155)0.42:3.510188321967376e-05)0.54:0.10537455705185612)0.58:0.15415067982725836)1:1.7917594692280545)1:1.7917594692280545)0.65:0.1741553745951223,(G001817505,(G000992395,((G001817585,G001817495)0.99:0.9808292530117262,((G001817345,G001817575)0.85:0.5151745783962112,(G001817305,G001817415)0.99:0.9946539029314715)0.56:0.14872213000016293)0.97:0.6467849970119004)0.96:0.5590916225381022)0.9:0.4162026170426166)0.24:0.0,((G001817385,(G001817265,(G001778275,((G000992955,(G000996245,G000993485)1:1.7917594692280545)1:1.7917594692280545,(G001778155,(G001780315,(G001778075,G001778235)0.97:0.8472822559898842)0.47:0.06453852113757118)0.97:0.6931471805599453)0.49:0.08701137698962969)0.59:0.23484326439423708)0.52:0.1437520978120113)0.74:0.3291649940907503,(G001778195,((G000997135,((G001791115,(G001791135,(G001303185,(G001872545,G001791745)1:1.7917594692280545)0.97:0.8472978603872037)1:1.7917594692280545)0.99:0.7505058324045517,((G001791275,G001791145)1:1.8971199848858815,(((G001791335,(G001791505,G001791035)0.92:0.5753641449035618)1:1.8971199848858815,(G001004485,(G001791635,(G001791655,(G000996765,((G000997065,(G000995215,(G000996685,G000997445)0.67:0.28763110794854624)0.67:0.28758014084779904)0.67:0.28758012006345784,((G000998515,G000997055)0.33:0.0,(G000994165,G000996525)0.33:0.0)0.33:0.0)0.42:0.0)0.93:0.6931143093524273)0.75:0.28764508626135127)0.97:0.847397699713364)1:1.4565464343797014)0.86:0.3653117299254239,(G001791065,(((G000995915,G001001645)1:1.7917594692280545,(G000994285,(G000996715,G000996355)0.42:0.0)0.97:0.8472978603872037)1:1.0199841026356062,((G001791735,(G001791645,G001791725)0.58:0.15415067982725836)1:1.5869769553591453,((G001002765,G001002565)1:1.8971199848858815,((G000993535,G001004575)0.97:0.8216333184407012,(G001791715,(G001791565,(G001791205,(G001790825,(G001790985,(G001791305,G001791455)0.67:0.28762942286111925)0.42:0.0)0.74:0.4053918971997064)0.67:0.2876820724517809)1:1.7917594692280545)0.99:0.9808292530117262)0.97:0.6496218514378462)0.93:0.4830741940813671)0.74:0.25091063761740917)0.7:0.28041110810908015)0.58:0.12811421740628065)0.86:0.4037165479434666)0.86:0.38749227852393636)0.26:0.022766936238416524)0.64:0.2271401090977114,((G001001705,(G001791005,(G001791195,(G001791555,(G001791415,(G001791295,G001790815)0.67:0.2876820724517809)0.87:0.6930410091487659)0.44:0.10535509359407835)0.6:0.1743533871447779)1:1.8971199848858815)1:1.896808608079965,(((G001001655,G001001925)1:1.6739764335716716,(G000996735,(G001783145,G000996105)1:1.9924301646902058)0.97:0.6133288771096501)1:0.9587887547377285,((G001791475,(G001782815,G001782975)1:1.7917594692280545)0.3:0.0,((G001003845,((G001783135,(G000992085,(G001784455,G001784435)0.39:0.0)0.52:0.08711711422951506)0.69:0.21265077967943244,((G001783215,G001783315)1:1.9924301646902058,(G001784255,G001783035)0.99:0.9808292530117262)0.48:0.05843284111375418)0.62:0.18439861229047722)0.84:0.4127170528053062,((G000990355,(G001783065,(G001783015,(G001784235,G001782965)0.4:0.0)0.47:0.04652001563489282)1:1.3862943611198908)0.97:0.6818112679521802,(((G001784315,(G001782875,(G001782955,G001782825)0.67:0.28763110794854624)0.93:0.6931471805599453)1:1.6094379124340998,(G001784395,((G001784355,G001783095)0.43:0.0,(G001783185,G001784365)0.52:0.1251515990534105)0.51:0.08004270767353637)0.99:0.9444616088408512)1:0.963388462752271,(G001782905,((G001783255,(G001782895,(G001782935,(G001782805,G001784325)0.67:0.28763072588813854)0.42:0.0)0.99:0.9808782930529298)0.76:0.31198666082389387,((G001784275,(G001783105,(G001783045,G001784285)0.99:1.3862943611198908)1:1.099529843718316)0.7:0.2515525190578674,(G001871435,(G001871445,(G000996965,(G001000125,(G000999365,G000998635)0.53:0.10533935976213074)0.9:0.5500463369192721)1:1.5040773967762742)1:1.317301489632939)0.24:0.0)0.59:0.13195239872000347)0.59:0.18600331655176833)0.37:0.0)0.72:0.25989592312278187)0.97:0.6019139745374791)0.98:0.6833280609947859)0.91:0.45427991009580004)0.82:0.32290649920733105)0.37:0.0)0.55:0.14910523935387424)0.34:0.027886232069672313)0.23:0.0)0.48:0.08288004970992713)0.64:0.17362952797629425)0.45:0.04155047233689443)0.51:0.08462056610560724)0.93:0.5678798227213099,(((G001817115,(G001817095,(G001817055,G001817035)0.67:0.2876820724517809)1:1.8971199848858815)1:1.9924301646902058,(G001817135,(G001817175,(G001817145,(G001817065,G001001305)0.64:0.2876557480029478)0.86:0.42120062736424047)0.8:0.3254224004346281)1:1.6739764335716716)1:1.3594932582830528,((((G001784775,(G001784885,(G001784975,G001784875)0.87:0.6931471805599453)1:1.2039622746295597)1:1.0857088838322015,((G000999765,G001784795)0.42:0.011428695823622857,(G001785005,(G001784955,(G001000395,(G001784895,(G001001525,G000995965)0.67:0.28757418012821523)0.87:0.6927581576617936)0.67:0.28766744914462544)0.51:0.10532379438518331)0.59:0.1479201300766223)1:1.5198257537444138)1:1.6763848872210239,((G000995125,(G001784815,((G000991855,G000991935)1:1.9924301646902058,(G001784915,(G001784965,(G001784805,G000990805)0.42:0.0)0.38:0.0)1:1.7047480922384253)0.95:0.5511894925953368)0.93:0.5438241213704945)0.97:0.7042382773478545,((G000990485,(G000990945,(G000990885,G000990515)0.99:0.9808292530117262)1:1.0986122886681098)1:1.2247205891692041,((G001786575,((G001873245,G001873875)1:1.0986122886681098,(G001784715,G001784695)1:1.6739764335716716)1:1.2039728043259361)1:1.1609630073242856,((G001786615,G001784725)1:1.2039728043259361,(((G001001345,G001001155)1:1.349596694834539,(G001003065,G001003855)1:1.6739764335716716)1:1.3008853156978428,((G000992565,G000992165)1:1.2039728043259361,((G000991815,(G000991645,G000991325)0.98:1.2039728043259361)1:1.9924301646902058,(G000992325,(G000991525,(G000991495,(G000991245,G000990595)0.67:0.2877105352315249)0.4:0.0)1:1.6094379124340998)0.81:0.3389753668393316)0.98:0.7114963192281418)1:1.2119117396362913)1:1.044572180130271)0.26:0.0)0.37:0.0023880844131112843)0.63:0.17752882133303505)0.88:0.3907900498639635)1:1.0419058597793884,(((G001825495,(G001824375,G001824315)0.33:0.0)1:1.9924301646902058,(((G001794605,G001795775)1:1.7917594692280545,(G001794015,(G001795715,G001794195)0.74:0.28881795803865334)0.84:0.3897511653663974)0.19:0.0,((G001795665,(G001794515,G001795795)0.53:0.1053605156578264)1:0.9820386972670883,((G001823735,(G001795695,(G001794595,(G001794755,(G001794485,G001795875)0.33:0.0)0.67:0.2876820724517809)1:1.299282984130261)0.95:0.5485833045769714)0.11:0.0,((G000992905,(((G001795615,G001794105)1:1.9924301646902058,(G001794145,(G001794435,G001795625)0.33:0.0)1:1.9924301646902058)1:1.2993343834775004,((G001794055,G001794675)1:1.9924301646902058,(G001794385,(G001794735,(G001794575,(G001795855,(G001794125,G001794695)0.67:0.2875840092009054)0.67:0.2877065903682496)0.99:1.0985850380821676)0.66:0.21868920096482944)1:1.9924301646902058)1:1.299282984130261)0.98:0.7978651963719192)0.04:0.0,((G001794065,G001795975)1:1.7917594692280545,((G001794475,(G001794215,(G001795655,G000994085)0.33:0.0)0.95:0.9808292530117262)1:1.8971199848858815,((G001794635,G001794285)1:1.8971199848858815,(G001794295,(G001795825,(G001795735,(G001794555,(G001794095,(G001794375,G001795585)0.33:0.0)0.33:0.0)0.67:0.2876820724517809)0.99:1.3862943611198908)1:1.7917594692280545)0.64:0.1823215567939546)0.97:0.6067969671974144)0.85:0.3582699088194802)0.13:0.0)0.85:0.3642404965405518)0.35:0.0)0.87:0.3769001294013994)0.97:0.5989491531249093)0.99:0.787176307674853,((G000992445,(G001872305,(G001819535,(G001873495,((G001819475,(G001872385,G001819495)1:1.0985583468712952)1:1.0985583235835064,((G000998935,G000997475)1:1.0986122886681098,(G001819635,G001000145)1:1.0986122886681098)0.97:0.6443570163905135)0.9:0.5265770094511428)0.83:0.40784557869680704)0.98:0.7148196951976127)0.9:0.4256993459725092)0.69:0.2066588362422471,((((G001817735,((G001822835,G001822935)1:1.9924301646902058,((G001822865,(G001822905,G001822815)0.87:0.6931471805599453)0.99:1.3862943611198908,(G001822895,(G000996085,G000993865)1:1.5404450409471486)1:1.8971199848858815)1:1.9924301646902058)1:1.8971199848858815)0.79:0.30815408179549086,(((G001819985,G001821805)1:1.2958558081931437,(G001819975,(G001821835,(G001821845,G001820055)0.67:0.2876820724517809)0.45:0.03636764417087495)1:1.2411097002708602)0.92:0.4528439590464964,(((G001823415,(G001824885,(G001003225,G001823375)0.46:0.15407347673152183)0.44:0.08701135247546074)1:1.6094804911691192,(G001775785,((G001819295,(G001819335,((G001004055,(G001003785,G001003905)0.67:0.2876820724517809)1:1.9924301646902058,((G001823235,(G001823295,G001823165)1:1.2039728043259361)0.5:0.10529512626396272,(G001824985,(G001825005,G001823155)1:1.7917594692280545)1:1.7917594692280545)0.97:0.6061440601518432)1:1.3648858274391484)0.44:0.13300449050520677)0.27:0.0,((G001821575,((G000992685,G001819315)0.7:0.28768207245178123,(G000993375,(G001819345,G001819255)0.67:0.28762812774509217)0.69:0.2876820724517809)0.99:0.9902002410130135)1:1.113530303966456,(G001823315,(G001302985,(G001821455,(G001303125,(G001873405,(G000398025,G001872265)0.75:0.28772054993619706)0.65:0.19234141668524785)0.78:0.2876890621598316)0.93:0.5109401441069888)0.78:0.31042048784446014)0.64:0.21632281543271747)0.57:0.12197626971628502)0.97:0.7315758424053086)0.01:0.0)0.82:0.3182313081940867,((G001872425,G001872225)0.99:0.8295198093882913,(((G000989435,G001820355)0.99:0.9862443094980645,(G001820145,((G001822005,G001820095)1:1.6739764335716716,(G001820175,((G000989665,G001820135)1:1.0986613287093132,(G001820115,(G001821935,G001820305)0.33:0.0)1:1.8971199848858815)0.36:0.025265205276560027)0.46:0.13926880161233365)0.48:0.05735183159267458)0.97:0.7678466489841796)0.6:0.1621167881899566,(G000991295,((G000992015,(G001822165,(G001820475,G001820515)1:1.7917594692280545)1:1.0978279170661631)0.6:0.1383017662914013,(G001820325,(G001820555,(G001820395,(G001822155,(G001820445,((G001820225,G001821925)0.67:0.2876820724517809,(G001820405,(G001820295,(G001822135,(G001822075,G001820535)0.33:0.0)0.33:0.0)0.33:0.0)0.67:0.2874364627244012)0.42:0.0)0.63:0.22309733504198384)0.23:0.0)0.78:0.4635293676509649)0.43:0.05715841383994864)1:1.9054187877005775)0.68:0.28763301082632176)0.71:0.2985864540434236)0.99:0.854576413968928)0.22:0.0029265074938796057)0.99:0.7882882054396899)0.66:0.20754152584855243)0.45:0.06952762187284559,(((G001773975,(G001775835,(G001774085,G001774035)0.72:0.2876820724517809)1:1.7917594692280545)0.97:0.6971966027028823,(G000992135,((G000992345,G000992485)0.55:0.15415067982725836,(G000991445,G000992505)0.53:0.10539352930897392)0.84:0.5108256237659905)1:1.6739764335716716)0.9:0.42316912204139334,((G001003325,G001824325)1:1.1215708423619941,(((G001775935,(G001774135,(G001774005,(G001774055,G001774075)0.67:0.28757808440859856)0.53:0.13353139262452274)0.99:0.9444616088408516)1:1.7917594692280545,((G000994805,(G000998845,(G000998315,(G000998395,G001774195)0.42:0.0)0.65:0.2135942357856315)0.95:0.818310323513951)1:1.5686159179138457,(G000999865,(G000995795,(G000999325,(G000999665,(G001774215,(G001775915,(G001774165,(G000996315,G001775885)0.33:0.0)0.33:0.0)0.33:0.0)0.33:0.0)0.87:0.6931471805599453)0.93:0.6931352055615357)0.6:0.1823215567939546)1:1.9924301646902058)0.99:0.8291549787208671)1:1.6522624856474741,((G001001795,(G001872485,(G001002095,G001817215)1:1.0986122886681098)0.47:0.192371892647456)1:1.7047915611222353,((G001824395,G001824435)1:1.529419429236862,(((G001818545,G001818655)1:1.7917148110548728,(G001779575,((G001779555,(G001779535,G001002015)0.4:0.0)1:1.0986122886681098,(G001779505,(G001779475,(G001004105,G001003525)1:1.7917594692280545)0.97:0.6914371876017443)0.91:0.49215026814750645)0.88:0.41183486636221023)0.66:0.23010106229503305)0.37:0.058071672229721864,(((G001793815,G001793865)1:1.299282984130261,((G000996445,G001001115)1:1.8971199848858815,(((G000993695,G001000675)1:1.9924301646902058,(G001793895,(G001793975,(G001793945,G001793935)0.93:0.6931471805599453)1:1.9924301646902058)1:1.9924301646902058)0.91:0.45198512374305744,(G001003645,(G001003425,((G001002585,(G001000305,G001003095)0.87:0.6931471805599453)0.48:0.08006296637718262,(G000998475,(G001002795,(G001000945,G001029635)0.33:0.0)0.67:0.28753475727068506)0.59:0.20059592089868022)0.82:0.42121063943830667)0.57:0.1466034741918755)1:1.586965056582042)1:1.6247053845648882)0.5:0.07275050273720975)0.63:0.15679024141526468,(((G001817755,(G001817715,(G001817675,G001817805)0.78:0.2876820724517809)1:1.2040218395577602)0.58:0.1317193926838934,((G001817685,G001004965)0.06:0.0,(G001000105,(G001817635,G001002165)1:1.8971199848858815)0.29:0.02512832796834453)0.6:0.1589784066280143)0.67:0.18749327198992913,(((G001819945,G001818625)0.99:0.87540555485122,(G001005035,G001818615)0.67:0.28698165513296403)1:1.495921445732612,(((G001818595,G001818535)1:1.5404450409471486,(G001818915,(G001821375,G001821355)0.43:0.06453852113757118)1:1.8971199848858815)0.49:0.07497921533333707,(((G001818015,G001817925)1:1.7917594692280545,(G001002005,G001793855)1:1.9924301646902058)0.64:0.17489805359260133,((G001818705,(G001817975,G001818695)1:1.8971199848858815)0.99:0.7985756771831273,((G001817875,G001817915)1:1.9924301646902058,(G001817995,G001818675)1:1.8971199848858815)1:1.299352450921452)0.9:0.4238418222380026)0.59:0.1397746135247533)0.47:0.05148632901133749)0.71:0.22472079211467305)0.42:0.06414552882066148)0.57:0.12098173284416941)0.9:0.43095975460739494)1:1.0482753821126214)0.97:0.5977429181601838)0.97:0.6413943537657566)0.17:0.0)0.92:0.4525919859406438)0.25:0.0,(((G001822215,(G001822295,(G001822375,G001820725)0.49:0.06452607443675944)1:1.268390893646202)0.97:0.648855223072415,((G001001625,(G001822425,(G001820595,(G001004285,G001004435)1:1.0986122886681098)0.72:0.2920736120858158)0.99:1.0258036711327505)0.31:0.0,((G001820755,G001822385)0.97:0.7754410839254232,((G001820715,G001820635)1:1.299282984130261,((G001820675,(G001820775,(G001822305,G000998135)0.83:0.4418327522790392)1:1.8971199848858815)0.89:0.461299630527866,(G001822415,(G001003045,(G001822325,(G001820565,G001820685)0.53:0.10531914900382808)0.93:0.6930762163107591)0.82:0.40546510810816444)1:1.7692866133759964)0.96:0.5943986845581516)0.96:0.5786984769308412)0.66:0.21783488938319576)0.38:0.023652618082146637)1:0.9069392024215975,(((G001819875,(G001821725,(G001819785,(G001819815,G001819735)1:1.0986122886681098)0.93:0.5389965007326871)1:1.8971199848858815)1:1.3012341013679978,((G001821795,G001003085)0.44:0.028170876966696335,((G001821685,G001819855)0.85:0.5753311323422794,(G001819905,G001821755)0.33:0.0)0.41:0.007380107297622534)1:1.6739764335716716)0.75:0.26129761899472626,((G001794025,(G001780515,(((G001778595,(G001780695,G001780445)0.83:0.4418327522790392)1:1.586965056582042,(G001778735,(G001000585,(G001780565,(G001778955,(G001778555,G001778875)0.67:0.2875830478440849)0.67:0.2875830380372411)0.42:0.0)1:1.7917594692280545)0.97:0.6931141516431256)1:1.5868988489548996,(((G000998195,(G001001285,G000994865)0.33:0.0)1:1.5869557848316742,(G001000005,(G000999145,((G001778435,G001780595)0.67:0.2876820724517809,(G000999085,G001778615)0.67:0.2875728246229729)0.42:0.0)0.9:0.5500463369192721)1:1.9924301646902058)0.81:0.3490046691741135,((G001778635,(G001778465,G001780645)0.84:0.5108256237659905)1:1.9924301646902058,(G001002485,(((G001778415,G001778935)0.33:0.0,(G001000285,(G000998125,G001778755)0.33:0.0)0.33:0.0)0.33:0.0,((G001780425,G001780605)0.33:0.0,(G001780725,(G001778395,G001778655)0.33:0.0)0.33:0.0)0.33:0.0)0.95:0.9808292530117262)0.99:0.7985076962177715)0.88:0.4119482241717282)1:1.0196479555670186)1:1.2951194839313562)0.86:0.463914719121531)0.25:0.007848399826538495,((G001824925,(G001819395,((G001778975,(G001778775,(G001778665,G001778535)0.67:0.28763288374586093)0.62:0.21357410029805904)1:1.5040773967762733,((G001780705,(G001780495,(G001778705,G001778905)0.67:0.2876329746243501)0.84:0.5108256237659905)1:1.8971199848858815,((G001778545,G001780535)0.99:0.9810254853514454,(G001780635,(G001778855,((G001780775,G001780415)0.67:0.2876820724517809,(G001780555,G001780475)0.67:0.28763072061465766)0.84:0.5107842311261702)0.44:0.1053605156578264)1:1.9924301646902058)0.42:0.04652001563489282)1:1.8746471290338225)1:1.145146332007719)0.99:0.8266170931564021)0.32:0.06720162995594137,((G001822475,(G001820815,G000997345)0.83:0.44593493201544676)0.55:0.11077755306135709,((G001001715,(G000994355,(G000993845,(G000996035,(G000995735,G000993875)0.42:0.0)0.56:0.18229728053007044)0.98:0.8109302162163288)1:1.8971199848858815)0.03:0.0,((G001825485,((G000993015,G001825555)0.77:0.2920131549297148,((G001004355,G001004305)1:1.9924301646902058,(G001824825,(G001890035,(G001823055,(G000998905,G000994995)0.92:0.5753513085098182)1:1.4916121822638624)0.97:0.6060364952967332)0.56:0.12060399814978398)0.97:0.6111985332406523)0.35:0.0)0.78:0.32021089189438645,(((G001774495,(G001823505,((G000997715,(G001823545,G001825065)0.87:0.6931471805599453)0.97:0.6931471805599453,(G000996605,(G001871765,((G000999475,(G000997825,G000998425)0.67:0.2876820724517809)1:1.8971199848858815,((G001873305,G001000595)1:1.2041213890566516,(G001823535,(G001823495,G001825075)0.67:0.2876820724517809)1:1.8971199848858815)0.68:0.2006882542621833)0.98:0.7114791972598001)0.97:0.6062094006264664)0.35:0.0)1:1.1637677129714512)1:1.5791948445294097)0.5:0.12356096208576446,(G001786095,(G001785415,((G001785485,(((G000990495,G000990275)0.67:0.2876820724517809,(G000990965,G000990325)0.67:0.2876820724517809)1:1.2039728043259361,(G001786325,(G001786255,((G000991485,G000992005)0.61:0.22316577607050217,((G000991735,(G000992205,G001786355)0.42:0.0)0.39:0.0,(G000991405,((G000991655,G000991335)0.67:0.28757937668789096,(G000991285,G000991845)0.67:0.2876820724517809)0.42:0.0)0.53:0.10534463966628385)0.49:0.06778481598028428)0.6:0.21707841573306452)0.93:0.6241543090729941)0.99:0.9808292530117262)1:1.9123874570166695)0.27:0.08452901672648462,(G001786225,((G001785595,G001786055)1:1.7917594692280545,((G001785805,(G000993105,(G000990665,G001785515)1:1.2039218424199498)1:1.4921107715473703)0.49:0.08607263592499904,((G001785615,(G001786125,(G001786965,G001787125)0.87:0.6931471805599453)1:1.6739764335716716)1:1.1577956383844896,(((G000998465,(G001786735,(G000995945,G001787245)1:1.9924301646902058)0.97:0.6063346692516959)0.8:0.29658463127938806,((G000996985,G000997645)1:1.9924301646902058,(G000994705,(G000999925,(G001000035,G000999185)0.46:0.1540232799315539)0.97:0.6980297947526686)0.26:0.0)0.4:0.028640715189352878)0.89:0.4050596309351176,(G001785815,((G001786745,(G001785545,(G001786175,(G001785785,G001785675)0.84:0.5108256237659905)0.67:0.2876820724517809)0.99:0.9808292530117262)0.23:0.0,(G001785295,(G001786795,((G000994515,(G000994305,((G001786905,G000994625)0.33:0.0,(G000995805,G000994485)0.44:0.10538161306160089)0.37:0.0)0.56:0.13005312824819792)1:1.8971199848858815,(G001786805,(G001785985,((G000990145,G000991975)0.99:0.7989157762071116,(G001785895,((G000994675,G001786885)0.33:0.0,((G001785275,G001786195)0.33:0.0,(G001785465,(G001785695,G001786045)0.33:0.0)0.33:0.0)0.67:0.2876332574362725)0.42:0.0)1:1.9924301646902058)0.45:0.04650750621277883)0.66:0.2676822917072321)0.56:0.12072512544312715)0.76:0.2575473386253584)0.59:0.21027971017885572)0.76:0.2726949159664918)0.75:0.3004648411708672)0.18:0.0)0.85:0.34681759378242116)0.71:0.21908003626456823)0.4:0.05657028537575043)0.5:0.09435883597320568)1:1.0547019843728285)0.91:0.43486923134743377)0.62:0.18739067461212974)1:1.106879329449762)0.69:0.21805083130034517,(((G001819075,G001819015)1:1.227713602462852,(G001819135,((G000999395,(G001821395,G001818945)1:1.7917594692280545)1:1.4350434203896127,((G001821435,G001821385)1:1.6739764335716716,(G001818995,(G001819095,(G001818975,(G001819055,G001819035)0.84:0.5108078949130953)0.74:0.2876820724517809)0.94:0.6030421840202003)0.92:0.5389965007326871)0.98:0.7339691750802002)0.85:0.37178304801039325)1:1.2872114438326188)0.58:0.16240318536903992,((((G001781525,(G001779665,G001781435)0.84:0.5108256237659905)1:1.5404450409471486,(G001775475,(G001775445,(G001004755,(G001775435,G001004665)0.67:0.2876820724517809)1:1.2039728043259361)0.88:0.3829724426266443)0.99:0.8854113645354994)0.69:0.26425156950310386,(G001820935,((G000998045,((G001781205,(G001781255,G001783515)1:1.9924301646902058)1:1.9924301646902058,((G001779595,G001783525)1:1.8971199848858815,(G001873485,(G001783565,(G001567365,(G001781375,(G001783435,(G001781415,G001781805)0.67:0.2876820724517809)0.95:0.9808292530117262)1:1.9924301646902058)1:1.299282984130261)0.97:0.6931471805599453)0.98:0.7503055943998941)0.97:0.6425034477411904)1:1.5508911585578615)0.82:0.3132227737269182,((G001779615,((G001189095,(G001189075,(G001189195,G001189215)1:1.9924301646902058)0.97:0.6061603545934809)1:1.0715431648560363,(G001781625,((G001781095,G001872505)0.51:0.12285136991008856,((G000998805,(G001005015,G001004905)1:1.7917594692280545)0.01:0.0,(G001818895,(G001781885,(G001783465,(G001781285,G001781565)0.84:0.5107849442727618)0.4:0.0)1:1.7917594692280545)0.05:0.0)0.23:0.0)0.96:0.6214979360735279)0.98:0.7711943797576531)0.98:0.721178160004327)0.82:0.33325890947990444,((G001779655,(G001783485,G001783335)0.87:0.6931471805599453)1:1.9924301646902058,(G001824355,((G001779585,(G001004265,(G001781465,(G001781555,G001781675)1:1.7917594692280545)0.93:0.5743379872776838)0.93:0.6922228602397483)0.11:0.0,(((G001003805,G001781845)1:1.5404450409471486,(G001822455,(G001781685,(G001004985,(G001783445,(G001781795,(G001781445,G001781355)0.44:0.1053605156578264)0.85:0.5753641449035618)0.84:0.5108256237659905)1:1.6739764335716716)0.49:0.07868555351007978)0.08:0.0)0.11:0.0,((G001783355,G001783375)1:1.7917594692280545,((G001781335,(G001781605,(G001781195,G001783415)0.93:0.6931123831047019)0.42:0.04652001563489282)1:1.7047480922384253,(G001781875,((G001781725,G001781105)1:1.5404450409471486,(G001781275,(G001781515,G001781175)1:1.6739764335716716)0.97:0.6931144789134146)0.62:0.18233182800529013)0.56:0.15432234733224737)0.5:0.07008955668142137)0.46:0.10239394763559653)0.7:0.2573931896847535)0.87:0.41487472678597226)0.19:0.0)0.99:0.8834496378603106)0.47:0.057351335579107814)0.87:0.40262757923064174)0.17:0.0)0.97:0.6003206679269996,((((G001824005,(G001824075,(G001823795,(G001824255,G001825215)0.67:0.28762942286111925)0.84:0.5108256237659905)1:1.9924301646902058)0.93:0.48995742297763,(G000993955,((G001821185,(G001822505,(G001820955,G001821065)0.67:0.2876330420283933)0.67:0.2876820724517809)1:1.8971199848858815,(G001824025,((G001824135,G001823745)1:1.6739764335716716,(G001825315,(G001823715,G001823945)0.84:0.5108256237659905)1:1.8971199848858815)0.54:0.1053605156578264)1:1.0993768044065453)0.92:0.5691259004388347)0.03:0.0)0.94:0.5301753686085267,(((G001823895,(G001823995,G001823695)0.33:0.0)1:1.5869990534203384,(G001825335,((G001824275,G001825445)1:1.8971199848858815,(G001825325,(G001825295,G001823825)1:1.9924021637384703)0.54:0.10534581533896542)0.45:0.057140286568374485)0.96:0.619272617490165)0.78:0.33168820357892886,((G001824235,G001825395)1:1.9924301646902058,((G001824195,(G000996025,((G001823815,G001824155)0.66:0.23054146706138595,(G001824095,(G001825235,G001825405)0.26:0.0)0.41:0.0)0.53:0.10536947081577332)0.71:0.23052365861183224)1:1.7047996508789487,(G000994025,(G000993415,(G000995625,((G000994785,G000995155)0.42:0.00016389412476242976,(G001824295,(G000998065,G000996185)0.33:0.0)0.87:0.6930379207947452)0.42:3.642522811697859e-05)0.92:0.7396428399034389)0.8:0.382992252256106)1:1.8971199848858815)0.46:0.04652001563489282)1:1.3705153973750188)0.68:0.19524258413261872)0.77:0.2696942373836892,(((G000996205,((G001822755,G001821245)1:1.8971199848858815,(G001820985,(G001822675,G001820855)0.42:0.0)1:1.8971199848858815)1:1.1983095107331847)0.33:0.0002852808214316708,(G001822655,(G001820825,(G001821215,(G001821035,(G001821295,(G001822555,G001822625)0.67:0.2875728484879348)0.67:0.2874636125929109)0.32:0.0)0.56:0.13353139262452274)1:1.7917594692280545)0.97:0.6406186612046058)0.51:0.12516454319320358,(((G001823875,G001822705)0.36:0.08174507301721136,(G000999175,G000997595)0:0.0)0.33:0.0,((G001003165,(G001822345,(G001004005,((G001003605,G000999035)1:1.9924301646902058,(G001821155,((G001822535,G001824735)0.38:0.0,(G001004225,(G001821275,(G001821165,G001820905)0.67:0.28757283655675736)0.42:0.0)0.64:0.2484768635120587)0.57:0.1445812288111077)1:1.7917594692280545)1:1.204022354656694)1:1.2000712150059747)0.51:0.08810566012874256)0.12:0.0,((G001001935,(G001821305,((G001822615,G001821135)0.33:0.0,(G001820885,G001822765)0.33:0.0)0.67:0.2876820724517809)1:1.6739764335716716)1:1.1015911410346966,((G001821015,G001820875)0.99:0.8003491730536276,(G001189105,(G001821235,((G001822495,G001821055)0.55:0.15408784287713237,(G001822735,(G001822595,G001821115)0.87:0.6931129498104596)0.43:0.06455325204079664)0.88:0.5108256237659905)1:1.7692866133759964)1:1.2042530812413617)0.8:0.30797168196144836)0.06:0.0)0.75:0.25066391240920616)0.43:0.037826078677101284)0.42:0.028379651375147804)0.91:0.4366384695097775)0.72:0.2373904050328167)0.55:0.10756185588564916)0.51:0.08034798401160709)1:0.9781701657202846)0.91:0.4451293244651177)0.66:0.2267453524082353)0.4:0.07845748202846796)0.88:0.392738728364614)0.97:0.6003753773651295)0.94:0.5043922940588396)0.48:0.08158572879854947)0.72:0.22560538065200697)0.98:0.6650934171205023)0.82:0.31640780930121604)0.27:0.0)0.49:0.07323983258375776)0.94:0.4957389896291135)0.85:0.3550229900014092)0.61:0.15235625530205235)0.99:0.7843067038548976)0.9:0.4349021963752995)0.85:0.3459903815012276)0.56:0.1127732367792364)0.48:0.0611632856055131)0.52:0.09187801910861955)0.47:0.06822169121358329)0.27:0.0)0.51:0.08367057542923895)0.43:0.03394505823102778)0.95:0.30950959482447093);
[truncated: 1,783,229 more chars]
