# Supplementary material for: Phylogenomics of 10,575 genomes reveals evolutionary proximity between domains Bacteria and Archaea
Source: Nat Commun. 2019 Dec 2;10:5477. doi: 10.1038/s41467-019-13443-4 (PMC6889312; doi:10.1038/s41467-019-13443-4)
Supplement: Supplementary file 6 — Source Data [file 41467_2019_13443_MOESM6_ESM.zip › Source Data/File13.nex]

#NEXUS
BEGIN TREES;
  TREE raft = ((((G000830275:0.0,G000402355:0.0)1.0:1.399024311043386,(G000830295:0.0,G001871415:0.0)0.9933263326139747:0.2648722193333957)0.9998473676735886:0.28789864772378204,((((G001515215:0.0,G001515205:0.0)1.0:0.9988618381565578,((((G002009975:0.0,G000725425:0.0)0.7626634832123369:0.08571565101532361,(G000517445:0.0,(G000151105:0.0,G001433455:0.0)1.0:2.0681163511449503)1.0:1.333032783555609)0.6539441805086014:0.053252486582383685,((G001317345:0.0,(G000022545:0.0,(G001508175:0.0,G001508065:0.0)0.797808981576915:0.12116059401834037)1.0:1.710372131808834)0.9999999999999943:0.6300483784849511,((G001507935:0.0,G000430485:0.0)0.9999999999998919:0.6350319218209022,(G001484685:0.0,G000246985:0.0)0.9999999939463803:0.41960491010216583)1.0:0.6601314104954613)1.0:0.774920781155366)0.9999992338226413:0.31685148443150896,((G000215995:0.0,((G000195935:0.0,(G000211475:0.0,G000011105:0.0)0.4434169235762927:0.019385063905100176)0.9999999999999964:0.6193330897267486,((G000007305:0.0,G000275605:0.0)1.0:3.237171590106618,(G000263735:0.0,(G001577775:0.0,G900012635:0.0)1.0:1.4546597857248547)1.0:0.8436884223999136)0.8485351510252841:0.090260843444027)1.0:0.8341609549369194)0.9999999999999986:0.6832512052101198,(G000966265:0.0,(((G000018365:0.0,G001647085:0.0)1.0:0.8697295192503574,((G900109425:0.0,G001418715:0.0)1.0:3.2126042534359165,(G000265525:0.0,(G000221185:0.0,G001484195:0.0)1.0:1.062549436326742)0.9988017444255151:0.24247086783479158)0.9999995585931474:0.3719883405357776)0.28979263115473586:0.1484146769293059,(G000258515:0.0,((G000009965:0.0,G001592435:0.0)1.0:1.4594902975112227,((G000816105:0.0,G000769655:0.0)0.9640252080202251:0.14628399887423107,(G000585495:0.0,(G000022365:0.0,G000151205:0.0)0.6177386099877413:0.14462015073511966)0.9997274318115367:0.2611690454923929)0.9999999997846621:0.48473552430161154)0.6652883915478812:0.0593461195841645)0.9950074572578583:0.19326814203592818)0.9999173859682048:0.2743358422337964)0.9999999993554262:0.4745421947575682)0.918314929970168:0.1379640796608015)1.0:1.2977473163991415)0.6382428440711015:0.05400949938401281,(((G001940755:0.0,G001940725:0.0)0.9998849945264554:0.3276928654042168,((G001940665:0.0,G001940655:0.0)0.8216765443605732:0.12196675513704924,(G001563325:0.0,(G001563335:0.0,G001940705:0.0)1.0:1.040445996479055)1.0:1.1466480365570357)0.755217170114684:0.09146165134274165)0.6484559912942941:0.05999824713880783,(G001273385:0.0,((G001940645:0.0,(((G001774245:0.0,(G001577155:0.0,(G001776015:0.0,G001775965:0.0)0.9999999999955711:1.0516938535465568)0.9999995779429954:0.582524194193521)1.0:0.8420191923334509,(G001593865:0.0,((G001593925:0.0,G001593935:0.0)1.0:2.0723225443093787,(G001399795:0.0,G001399805:0.0)0.9999961723996424:0.5164972116623378)0.9999853930133251:0.3911466191120751)0.9894817388734152:0.21786867958081055)0.9840163984906983:0.16092724238090644,((G002011075:0.0,(G000405685:0.0,G000270325:0.0)0.9999999992804551:0.680268169572589)0.6471676706228866:0.06638450093278975,(((G002011035:0.0,G002009985:0.0)1.0:2.7031699597908156,((G001775955:0.0,G001273495:0.0)0.9999353418980714:0.4141025695161677,(G001768965:0.0,(G001920655:0.0,((G001918765:0.0,(G001919175:0.0,G001918745:0.0)1.0:2.150900505661981)1.0:1.7043523940766931,(G001919285:0.0,(G001918315:0.0,(G001920575:0.0,G001915065:0.0)0.9999973428068292:0.5762169501363328)1.0:1.2709186308667362)0.999999999960379:0.671531396061672)0.9987577131196164:0.27692215913478496)0.999999999999999:1.118286562658191)0.9987730116918248:0.3087862706570962)0.41942603965839387:0.019056807216752354)0.901196177639298:0.11144389793391954,(G001830115:0.0,(((G001870125:0.0,G000802205:0.0)1.0:2.2018710398510435,((G000730285:0.0,G000698785:0.0)1.0:2.501158970456068,(G000303155:0.0,(G001918455:0.0,G001917965:0.0)1.0:1.5354053422690586)1.0:1.1243135612089237)1.0:1.4087625501147962)1.0:0.8783545400724629,((G001920395:0.0,(G001917505:0.0,(G001918475:0.0,G001917995:0.0)0.9985125971469417:0.2995519231289702)1.0:1.660758491579023)1.0:1.8260007844588446,((G000685395:0.0,(G000955905:0.0,G000723185:0.0)0.9999648595452497:0.2888013213884445)1.0:2.195157251912181,(((G000484935:0.0,(G000399765:0.0,G000402075:0.0)1.0:1.4388954592367809)1.0:1.7607041747060093,((G001510295:0.0,G000812185:0.0)0.9951035499654745:0.30182379443522733,(G001627075:0.0,(G001627015:0.0,(G001627095:0.0,G001627235:0.0)0.5703652638306275:0.04926130446055128)0.5508306251996897:0.057419644230303706)1.0:2.124985543383374)1.0:2.3059592660297183)1.0:0.7789411887599402,(G001443365:0.0,(G000200715:0.0,((G000220175:0.0,(G000204585:0.0,G000241145:0.0)1.0:2.8272973753216775)1.0:2.0042560883728746,((G001510275:0.0,G000484975:0.0)0.9999999999999994:0.8532896402028116,(((G001541925:0.0,(G001510225:0.0,(G001438895:0.0,G001437625:0.0)1.0:4.325253874521707)0.9653900625504269:0.20588616361410197)1.0:2.019567050499269,((G001674955:0.0,G000956175:0.0)1.0:2.6357037072515372,(G000242875:0.0,G000299395:0.0)0.5550961082322162:0.039732549380773315)0.9997668470422256:0.25223623373661214)0.811416279345297:0.09697767194410627,((G000875775:0.0,(G000328945:0.0,G000299365:0.0)1.0:3.9018886470469147)0.5854963947505533:0.04770589517439011,(G000018465:0.0,(G000724145:0.0,(G000722915:0.0,(G000746745:0.0,G000746765:0.0)0.8998945910391211:0.24112815141824406)0.9890002536563367:0.29558963755224327)1.0:2.400074187634619)0.9999999999999997:0.6468542560427484)1.0:1.6913130742309435)0.35709945202525156:0.02682403700271091)1.0:1.005599307950336)1.0:2.133060840392647)0.807609984164855:0.1821962832372662)0.6208135047545549:0.05035573692674408)0.9999996256684613:0.3486273431992498)1.0:0.9295883201187147)1.0:1.6364133845428865)1.0:1.4742476905192337)0.9999999283108398:0.4553065057113565)0.8744395940290802:0.09831532131396764)0.719473892184388:0.07556319563908993)0.9955154367722637:0.18771937881465367)0.003201640608025421:0.0,((G001717015:0.0,(G001717025:0.0,(G001717005:0.0,G001717035:0.0)1.0:2.6931245508855346)1.0:1.9604754408825902)1.0:1.2858574848677575,(G000019605:0.0,((G000375685:0.0,(G000399825:0.0,(G000402095:0.0,(G000405885:0.0,(G000398765:0.0,(G000494205:0.0,G000380705:0.0)0.9999999999999835:2.427627110372874)0.9661827552629846:0.27595646059534706)0.95504466196148:0.22778672664087093)0.8119736225735082:0.16868295178742884)1.0:1.5104709150660998)0.9999999999982051:0.7622154678577121,(((G000993805:0.0,(G000015225:0.0,(G000446015:0.0,G000813245:0.0)1.0:2.9531726591351943)1.0:1.0324554271519122)1.0:1.5776847035882968,(((G000960885:0.0,(G000253055:0.0,(G000193375:0.0,(G001516665:0.0,G001516655:0.0)1.0:2.4608090982089403)1.0:1.7536269379621876)0.9999999998681649:0.5087109202561219)1.0:1.32597688555469,(G000015805:0.0,((G001189275:0.0,(G000015205:0.0,G000019805:0.0)1.0:0.8206900331615543)0.9999999909532274:0.42129509119879277,((G000007225:0.0,G000234805:0.0)0.9371329168816899:0.15846949555106107,(G000016385:0.0,G000247545:0.0)1.0:2.3991717371507666)1.0:0.7520211681270512)0.9999649391556796:0.28905723994089444)1.0:1.4426659563886295)1.0:1.4972576339333152,((G001516585:0.0,(G000018305:0.0,(G001516725:0.0,G001663375:0.0)1.0:1.820179221982708)1.0:1.782400158049762)0.9998157492248604:0.29175803800305744,(G001748385:0.0,((G001516705:0.0,(G001516745:0.0,G001515905:0.0)0.3300804533252651:0.0)1.0:1.5506028756625367,((G001316025:0.0,G000190315:0.0)0.9221266138562536:0.12554938571580723,(G001316245:0.0,(G001316285:0.0,((G001316005:0.0,(G001316265:0.0,G001315985:0.0)1.0:1.020328061460005)0.7694529772438229:0.11627601829073166,(G001316125:0.0,(G001316145:0.0,G000148385:0.0)0.9999917887497359:0.3275966791990688)1.0:0.8292213850355111)0.7943616162227619:0.07791280963816133)0.9988952974208158:0.2226632170949558)0.9853069525051702:0.16793833795556848)1.0:0.9721106787136896)1.0:0.6978645174494011)1.0:1.2404049543514486)1.0:0.6856124387034627)1.0:0.8222097310077817)0.6754841682492898:0.07689106657424885,(((G001481685:0.0,G000017945:0.0)1.0:2.861258026316275,(G000145985:0.0,(((G000092465:0.0,G000015945:0.0)1.0:1.758600358010545,(G000264495:0.0,(G000092185:0.0,((G000186365:0.0,G001006085:0.0)1.0:2.6100697927420056,(G000231015:0.0,(G000513855:0.0,G000020905:0.0)1.0:1.513294051881198)1.0:2.5533783370668615)1.0:1.6867676317115716)1.0:0.9678450636654188)0.9999999398428865:0.5029610170673652)1.0:1.0540307265063864,(G000258425:0.0,((G000223395:0.0,(G000015145:0.0,(G001412615:0.0,G001462395:0.0)1.0:1.1093445205022059)1.0:1.2187732300106857)0.9999999999999974:0.7495303266460726,((G000011125:0.0,(G001316065:0.0,G000591035:0.0)1.0:2.4018572164887417)1.0:2.442075695511701,(G000317795:0.0,(G000144915:0.0,(G000495695:0.0,(G000495675:0.0,(G000495715:0.0,G000495735:0.0)0.8591156813401115:0.11968089975641741)0.5060693140152959:0.03327678709141251)1.0:2.1858647796585133)1.0:2.0191801972781165)1.0:1.4592553008105902)0.9999999974113775:0.49891185704915925)0.9852781159319692:0.20448607014295986)0.9008670288032274:0.12622505162236963)0.3684519774523491:0.02298682927112072)0.9979011622671218:0.23770483340744955)0.7354372886615657:0.07377736249512729,(G000389735:0.0,(((((G000632495:0.0,G000213215:0.0)0.9999999999999977:0.6410438800094563,(G000961135:0.0,G000565255:0.0)1.0:3.6123331999741364)0.9889466297978908:0.16669694299216364,(G000243315:0.0,(G000204925:0.0,(G001315825:0.0,(G000747605:0.0,((G001266655:0.0,G001266675:0.0)0.730516476639779:0.4054153035908846,(G001266695:0.0,(G001266715:0.0,(G001266735:0.0,G000016605:0.0)0.33333333333333337:0.0)0.6665871083985212:0.2875372393716523)0.4166666666666667:0.0)0.7748515623137847:0.39304258810960735)1.0:4.644390899141376)0.9999999999999846:0.613814256361866)1.0:1.5278926822040824)1.0:1.8706473717975045)0.9999999999999994:0.6128050807675244,((G001316045:0.0,G001316085:0.0)1.0:2.2425990399924234,(G001719125:0.0,(((G000007005:0.0,G900079115:0.0)0.961086700258441:0.2981154089150738,(G000175555:0.0,(G000968395:0.0,(G000024745:0.0,(G000968435:0.0,G000968355:0.0)0.41681057868259874:9.16867182870163e-05)0.8965206830418466:0.5499596660324152)0.9827377770947635:0.6443505690248175)0.9999770578020647:0.767700184442773)1.0:1.807453355938087,((G000022485:0.0,(G000022465:0.0,(G000024305:0.0,G000022385:0.0)0.9988369953234104:0.2620003350777351)0.8655282262589687:0.15074423595139064)0.999999999999754:0.5743076018363845,((G000189555:0.0,(G000189575:0.0,G000364745:0.0)0.39751367034897095:0.011770348451659838)1.0:1.0865907360005662,((G000245095:0.0,(G000022445:0.0,G000245215:0.0)0.999999999999914:1.0915948586108997)0.9999960327018457:0.395108709380362,(G000022405:0.0,((G000245155:0.0,G000245115:0.0)0.999999999999827:1.0009358216917486,((G000245255:0.0,(G000022425:0.0,G000245135:0.0)0.9399042674318071:0.3164577321329485)0.9786485955304275:0.2885505830997687,(G000245195:0.0,(G000245275:0.0,(G000245175:0.0,G000245235:0.0)0.9414686933405655:0.2876050912322986)0.381604940173502:0.0067232763840692844)0.9845311404192053:0.29726997426035)0.9999849921782561:0.45549927668166135)0.680374862368391:0.1027169905320727)0.5296575202572975:0.10991689881420899)0.9999999999902648:0.5482630037810733)0.7195291609626245:0.08419987224601762)1.0:1.627519119636149)1.0:2.2607767019904)1.0:2.0039199973477615)0.46774314252983157:0.022307335680142155)0.8674172488386844:0.09150804150908731,(G000011205:0.0,(G001560165:0.0,(((G001560285:0.0,(G001560275:0.0,G001560125:0.0)0.5976659000782947:0.1326482964767433)0.4460762015407147:0.0400832254771353,(G001560765:0.0,(G001560065:0.0,(G001481595:0.0,G001560435:0.0)0.41194186333564736:0.036308788943919715)0.40717020843812607:0.01510680964587636)0.4332903243488124:0.0350592988480458)0.51572495131687:0.07326199740464971,(G001560115:0.0,((G001560675:0.0,(G001560605:0.0,(G001560245:0.0,(G001560795:0.0,(G001560525:0.0,((G001560085:0.0,(G001559975:0.0,(G001559985:0.0,G001560725:0.0)0.39858891793021756:0.0008610511449973852)0.4648815154806972:0.04566465359998093)0.6700426647735195:0.23515224165642318,(G001481635:0.0,(G001560815:0.0,(G001560135:0.0,G001560595:0.0)0.9516619920481143:0.9772154424313477)0.6642369603452468:0.2850255546568174)0.3530889999213089:0.05063090126434689)0.42004464964277605:0.005259003037011301)0.3670868327216731:0.0)0.7598269901118337:0.2880440675076271)0.5546514839611701:0.17510700029785542)0.6991431412540358:0.23201360587480357)0.319752936754167:0.0514993786806306,((G001560635:0.0,(G001560485:0.0,G001560565:0.0)0.601848876843302:0.18120054761316848)0.4882534940922504:0.070759754322562,((G000012285:0.0,(G000338775:0.0,G000340315:0.0)0.741073610426002:0.28695886970080775)0.7175128719814803:0.21481531534464388,((G001560715:0.0,G001560835:0.0)0.6937566638774197:0.22741294631425818,((G001560555:0.0,((G001560205:0.0,G001560515:0.0)0.7792465270215634:0.2881571691162831,(G001560755:0.0,(G001560405:0.0,G001560375:0.0)0.5367021835789237:0.10573748871950793)0.6309743832130872:0.1669384487095257)0.33258384920592443:0.0)0.40088725831981487:0.005380653119076513,(G001560465:0.0,(G001560315:0.0,(G001560355:0.0,(G001559965:0.0,((G001559955:0.0,G001560195:0.0)0.4318933368832775:0.019630339958590665,(G001560455:0.0,((G001560035:0.0,G001560685:0.0)0.6320600430647417:0.18841102170606328,(G001560045:0.0,(G001560215:0.0,(G001560305:0.0,G001560645:0.0)0.4292313580397439:0.06444211503874549)0.5938710033898579:0.15412994388716525)0.4178930061549597:0.021519410902709202)0.3832834339939123:0.0)0.40126631772693316:0.00544443377887863)0.8093668829098433:0.3129293082258527)0.5739349290584815:0.12647044474328314)0.4135724619342024:0.050349643482513806)0.49616723915120503:0.09148714145453764)0.6023880651020329:0.163168174759082)0.24375337971193617:0.0)0.8367579544643275:0.3208369148001992)0.1284170050199751:0.0)0.5216785398029647:0.08392240537989311)0.726956008046112:0.1975159688033196)0.36803822193764896:0.0)0.3626455169702344:0.0)1.0:3.7662959052039184)1.0:0.9673564081715683)0.9999987231861982:0.35207132619442705)1.0:1.583127887921695)0.7094699163669632:0.057880931386807666)0.9999999999431419:0.46302747957709983)0.8677725447959105:0.126724116813768)0.7849963938545731:0.09591626883470024)0.5161033726696664:0.044325182853672526)0.00016776762298565637:0.0)0.9766907745074227:0.17225334491513042)0.09966267970107213:0.0)0.9834697927118099:0.13688554727473426,((G001587675:0.0,((G001587605:0.0,(G001587595:0.0,G001587635:0.0)0.594732088438023:0.1053605156578264)1.0:3.878121453752463,(G001587715:0.0,(G001587655:0.0,(G001587575:0.0,G001587695:0.0)0.8405797101449276:0.5108256237659905)1.0:3.669894167122749)0.9766829464613406:0.18700749887663332)0.9999987220128614:0.36607460218759874)1.0:1.8303198929920872,((((G001875345:0.0,G001875425:0.0)1.0:1.5367187836805767,(G000246735:0.0,(G001628435:0.0,(G001629205:0.0,((G001628475:0.0,G001629165:0.0)1.0:1.974685891716416,((G001628455:0.0,G001628485:0.0)1.0:1.8398854704408967,((G001629245:0.0,(G001629185:0.0,G001629235:0.0)0.9996191370523552:0.31726681497231746)0.9999999999998812:0.6904457256972001,(G001629155:0.0,(G001629255:0.0,G001629295:0.0)0.441613135797682:0.021989455540173668)1.0:1.8447314878009522)0.8442356337622389:0.09790570519837614)1.0:2.2672415288048406)0.999999999993487:0.6215755513048424)0.9999999996624931:0.57588555650138)1.0:1.0597325842217753)1.0:1.1215947785884168)0.9999875079021684:0.32272504901071186,(((G002011395:0.0,(G000327505:0.0,G000025665:0.0)1.0:2.694756712102223)1.0:1.0062370704876105,(G001856825:0.0,((G000008265:0.0,(G000152265:0.0,(G001316225:0.0,((G001402945:0.0,G001399695:0.0)0.9992170596145971:0.269843938419089,(G001402935:0.0,G000949015:0.0)0.7106497805098746:0.07479898074177678)0.9999999993720288:0.46332949391083583)1.0:2.2933579622521583)1.0:1.0730663906478666)1.0:1.6587582572576445,((G000496135:0.0,(G900090055:0.0,G001856845:0.0)1.0:3.201075491824212)1.0:1.1446944544109716,((G000965745:0.0,G000447225:0.0)0.9999999999985362:0.5557750882106541,(G000195915:0.0,G000011185:0.0)1.0:2.466112793205094)0.7932699595030361:0.1773330389092251)0.907024828170914:0.14428479024220361)1.0:0.8868052791816963)0.9999999999999869:0.7139279786061613)0.9999980478370962:0.34814997300306433,((G001595875:0.0,G001595945:0.0)1.0:1.2082799125343833,((G001595885:0.0,(G001800755:0.0,(G001800825:0.0,(G001800745:0.0,G001800795:0.0)0.37150936783088084:0.008053831443767541)1.0:1.0746136852725723)0.9999999999999988:1.0885175404868292)0.4171912305162828:0.01863582744517844,((G001800735:0.0,(G001800815:0.0,G001800675:0.0)1.0:1.7429782665362192)1.0:1.8140890515448986,((G000404225:0.0,(G000308215:0.0,(G001512965:0.0,G001421185:0.0)1.0:1.9967978457207598)0.9999998286874994:0.3767243089357213)1.0:0.9488238909730556,(G001421175:0.0,(G000800805:0.0,(G001563305:0.0,(G001560915:0.0,(G000350305:0.0,(G001481295:0.0,(G000437835:0.0,G000300255:0.0)1.0:2.9107390715836177)0.9999999999870381:0.5124336141025237)0.98826003950498:0.16161979194516973)1.0:1.2272397871830656)0.9698780076949614:0.15738552631638383)0.9999999999988722:0.5934098945301916)1.0:1.4938576501412568)1.0:0.6927790014457591)0.9770227384956814:0.19803062681587225)0.9999947321914883:0.34058387399886864)0.92321384390982:0.11847561068646871)0.9688343169161762:0.1308910066674085)0.7773608989774943:0.09047181091085316,(((G001871535:0.0,G001871475:0.0)0.9999999999999988:1.001210774383524,((G001873845:0.0,(G001742785:0.0,(G001723845:0.0,(G001723835:0.0,G001723855:0.0)0.9989203360965335:0.2948264609717113)0.9997825939895735:0.3284384180313321)0.9964055383809824:0.24726207421129542)1.0:0.8364188906784819,(G000007185:0.0,(G002011125:0.0,((((G000092305:0.0,(G000363885:0.0,G000371805:0.0)1.0:3.610194362893431)0.9999999999999984:0.6939203075386126,(G000024625:0.0,(G000023985:0.0,(G000739065:0.0,(G000091665:0.0,G000025525:0.0)0.9958130251677072:0.20936182814999793)0.9999761792706747:0.316336432552768)0.9999998593026888:0.4091817536952584)1.0:1.4239418479063097)1.0:0.912010457049699,((G000243455:0.0,G000214415:0.0)1.0:1.755533870558893,((G000017185:0.0,G000179575:0.0)1.0:1.3246667673617654,((G000376965:0.0,G002009965:0.0)1.0:2.6431304899042356,(G000006175:0.0,(G000017165:0.0,(G000220645:0.0,(G000017225:0.0,G000018485:0.0)0.9999999999999951:0.6190411125649007)1.0:2.434384944083822)1.0:2.2319651120699056)1.0:1.1722135519316175)0.9912772239139346:0.17703970288294377)1.0:1.0521917254158828)0.9999999996432818:0.48673551748804533)1.0:1.3945384251539326,(G000166095:0.0,((G001507955:0.0,(G900095815:0.0,(G000145295:0.0,(G000828575:0.0,G000008645:0.0)1.0:1.0213371666029907)1.0:1.0008968160625353)1.0:2.6726304378870847)1.0:0.8884895860453152,((G000513315:0.0,((G000404165:0.0,G000621965:0.0)1.0:2.670222436611635,(G000024185:0.0,((G001639275:0.0,(G001548675:0.0,G001477655:0.0)0.999999837859018:0.37419262554910615)1.0:0.9259753882043718,((G000190095:0.0,(G000190155:0.0,G000190135:0.0)0.9849778598082733:0.5389888694459375)1.0:3.344943340752973,(G000016525:0.0,(G000824705:0.0,G000437055:0.0)0.9992468304018998:0.24452797358247608)1.0:1.3501410206206397)1.0:2.830778638434135)1.0:1.3281757978315865)0.7844673228321233:0.07609293832301425)1.0:0.9138249538434352)1.0:1.23462597903096,((G000012545:0.0,G001729395:0.0)1.0:3.9132293164851935,((G001729285:0.0,G000745485:0.0)1.0:2.018925475654951,((G000214725:0.0,(G000191585:0.0,G000744455:0.0)1.0:1.629926546679976)1.0:0.8782871150458915,((G000302455:0.0,G000309865:0.0)1.0:1.1157190339787464,(G000499765:0.0,(G001316325:0.0,((G000762265:0.0,G001458655:0.0)1.0:1.1538941422367095,(G001509005:0.0,G000953115:0.0)0.9389342813988176:0.142230413053262)0.9948383201856504:0.22524513721283018)1.0:1.5876985789765303)1.0:1.151778090527904)1.0:1.7740737464907532)0.9999615821422108:0.2753307303937502)1.0:0.9804635866775036)0.47342002883471035:0.06231478866291613)0.28126340528827964:0.07739085149179986)0.8608848593926636:0.2544883097007189)1.0:1.5313524002220322)0.9994536998505781:0.23388233052326868)0.5681239595352264:0.10205218706428607)0.9995193145291998:0.2763378394436319)0.9908070979783845:0.20564942998936928)0.00043350394951187224:0.0,((G001914405:0.0,(((G001305655:0.0,G001767315:0.0)1.0:0.8342569384362153,(G000474235:0.0,(G000069025:0.0,(G001488575:0.0,G000230955:0.0)0.997014883445576:0.18696165619481236)1.0:1.0996993451259787)0.9999968373100508:0.302241778655636)0.9999994697959821:0.3166049003465537,((G000496195:0.0,((G000427685:0.0,((G000283335:0.0,G001469955:0.0)0.9999594433950201:0.25026349717302804,((G000336755:0.0,(G001469865:0.0,(G000025685:0.0,(G000337815:0.0,G000306765:0.0)1.0:1.0104954737757257)0.9971783703148712:0.1718557063467888)0.9544832192195908:0.11473623965359012)1.0:1.732479709729742,((G900100875:0.0,(G000172995:0.0,G000337095:0.0)1.0:0.9317649159598419)0.9999999999998409:0.4792669785350226,(G000739575:0.0,(G000416005:0.0,(G000415985:0.0,(G000415965:0.0,(G000009185:0.0,G000237865:0.0)1.0:2.5395314390152093)0.9999999943422614:0.38708427860994926)1.0:2.2988118808614972)1.0:0.8659625226087782)1.0:0.7005177169339004)0.9999999524714612:0.3286505460855061)0.9999936630440497:0.2634195475128298)0.9999999959356086:0.3637220998955806)0.4637265185806932:0.059559789032154385,(((G000495475:0.0,G900129775:0.0)1.0:1.1384468536840189,(G000224475:0.0,(G000739555:0.0,G001282785:0.0)1.0:1.4373266603713668)1.0:1.213606870116599)0.8020048822263374:0.08990971936323089,((G001564175:0.0,((G001563795:0.0,G900109065:0.0)1.0:0.8381720790011274,(G000416025:0.0,G000496215:0.0)1.0:2.208185339156882)1.0:0.9112022824524698)0.9997388035630329:0.28188874492333266,((G000496235:0.0,G000416045:0.0)1.0:1.4239517400702133,((G000447865:0.0,G001462205:0.0)0.8863969328556984:0.12473843727102195,(G000496175:0.0,(G001564205:0.0,((G000337415:0.0,(G000337035:0.0,G000336875:0.0)0.9999995613706949:0.32020320260418916)1.0:1.3115857047909087,(G000746205:0.0,(G000336995:0.0,((G000337375:0.0,G000337355:0.0)0.9999989313422964:0.2963617569916366,(G000022205:0.0,G000739595:0.0)0.39204386805729247:0.008918542933469659)1.0:0.9046612426907295)0.9999910231758279:0.2750065436225383)0.6467714685633625:0.07117552802069302)0.7985468444895879:0.1252070653819495)0.9999956406401976:0.3553758673663619)1.0:1.1238023696268278)1.0:0.5829906494058539)0.9999999997135596:0.41192787160484357)0.9856305204793016:0.14875245504040874)0.9729598307274269:0.11983428571897688)0.9866702764018552:0.1472391747863989)0.9999998597319552:0.3301776258023561,((((G000334895:0.0,(G000336915:0.0,G000336935:0.0)0.9959303403580434:0.16521096591784118)1.0:1.9362134623218583,(G000336675:0.0,(G000755245:0.0,(G000336715:0.0,G000336695:0.0)1.0:1.935008321764248)1.0:1.516097177287545)0.9999967179430722:0.28715058929685267)1.0:1.5046984342566398,((G000026045:0.0,G000591055:0.0)1.0:1.3643909022043963,((G000415945:0.0,(G900100385:0.0,(G001564135:0.0,G000416085:0.0)0.8049534072894388:0.09020151247299171)0.9896181666566721:0.1805340152807122)0.9999998410171302:0.39268564109560333,((G000755225:0.0,(G000023945:0.0,G000470655:0.0)1.0:1.5410934750332812)0.9996658626464769:0.22947127044786975,(G900110215:0.0,(G000337455:0.0,(G000023965:0.0,(G000337775:0.0,(G000223905:0.0,(G000337755:0.0,G000337275:0.0)1.0:1.6339960135474358)0.9999704180172543:0.24148921888075994)1.0:2.4164546032145138)0.9999999999999997:0.5549091667483776)0.9999843850064559:0.25492114597850124)0.6752168686762451:0.06680377053037263)0.9590586917038:0.12074723714906671)0.9999659362235269:0.2410100338101214)0.9999708919908412:0.244488341863584)0.6828768258747142:0.05623118883616338,((G000196895:0.0,(G000710615:0.0,G000376445:0.0)1.0:1.6046959652538777)0.7826912036618614:0.0808915751674213,(G000403645:0.0,(G900103505:0.0,(G000337515:0.0,((G001564285:0.0,G001563955:0.0)1.0:1.1973588216804103,((G000517625:0.0,G000691505:0.0)1.0:1.3862661498336035,(G001563885:0.0,((G000337675:0.0,(G000328685:0.0,G000337695:0.0)0.8760764529923437:0.1021555707063018)1.0:1.5569903254150796,((G000337555:0.0,(G000025625:0.0,G000337575:0.0)1.0:2.068558470250354)1.0:0.910727589998862,((G000455365:0.0,(G000217715:0.0,(G000455345:0.0,(G000230715:0.0,(G000337895:0.0,G000336655:0.0)0.9559306782998657:0.168174451520513)1.0:0.8435877478621617)0.4960280263448816:0.02432336473123213)0.6039825692085095:0.04246054988413344)0.7486416895791919:0.07146302271748142,((G000025325:0.0,(G000337215:0.0,(G000383975:0.0,(G000337735:0.0,G000337715:0.0)1.0:1.7720539353790288)0.9069306559927788:0.13413302433362206)0.947772081051185:0.1441367127780052)0.9096470459883677:0.11832286432306605,(G000784335:0.0,(G000337475:0.0,(G000230735:0.0,(G000337195:0.0,G000731985:0.0)0.9953513787242954:0.16352701941802883)0.9999999999999706:0.5029304393812332)0.9999917459870568:0.26724353122286754)0.9999999999999757:0.4924702432865201)0.9980596408296674:0.1672036896131764)0.4389284812848185:0.015185499819090295)0.6919151304453652:0.056568310098657794)0.9995829949513801:0.2541127574601231)0.9794779663105754:0.1606329005537747)0.9999996357590899:0.3308899545903624)0.7145550438107766:0.06080079856233052)1.0:0.9846533828399867)0.9687927274620985:0.12670238058278263)0.9989740168885652:0.19738355282701348)0.6790590330952784:0.04919533440947741)0.3829179923736054:0.0083449856145814)0.8620813973444832:0.08272918691078769)1.0:1.397081713727312)0.46307443163157785:0.044157584886262556,(((G002011155:0.0,G002011165:0.0)1.0:2.31076665218822,(G002010305:0.0,(((G000194625:0.0,(G002010045:0.0,G002010125:0.0)1.0:1.1596955229058283)0.9999947793917594:0.323262502749071,(G002011215:0.0,(G000385565:0.0,(G002011235:0.0,(G002011315:0.0,(G002010155:0.0,G002010195:0.0)1.0:2.721904567744538)0.9999999999849896:0.5518182833344989)0.9447650659802033:0.15246817940654483)0.9999898036924874:0.3082636508249636)1.0:1.1675944567633494)0.977185928879926:0.14139159207436963,(G000025285:0.0,((G002010215:0.0,(G000025505:0.0,(G001006045:0.0,G000789255:0.0)1.0:1.7528489433928671)0.9999999999999982:0.6679565958578086)0.999859370064824:0.25911841288594695,(G002010285:0.0,(G002010295:0.0,((G000008665:0.0,G000734035:0.0)0.9985947914471281:0.2822912238169046,(G001508745:0.0,G001508815:0.0)1.0:1.687769755704007)1.0:2.4909730130179786)1.0:1.378973770691305)1.0:1.4259423587543816)0.5956186097511558:0.0618714964578491)0.6331659476590412:0.0656713544220462)1.0:1.3639534600174286)0.9999999999968251:0.5829489061039783)0.9985962284414355:0.22656694133847782,(((G001508455:0.0,(G001940805:0.0,(G000430905:0.0,(G001602685:0.0,G000015765:0.0)0.9999997409301276:0.4179925714088228)1.0:1.5936143669345078)1.0:1.2596824276984973)0.9999694082794333:0.30887806260624745,((G001602695:0.0,G000013445:0.0)1.0:0.9667605405105053,((G001412355:0.0,(G001315945:0.0,(G000711215:0.0,(G000243255:0.0,(G000147875:0.0,G000784355:0.0)1.0:2.3791109575357767)0.9984346340712662:0.22988995105735402)0.9999999999999932:0.697823398509478)0.9999999978480696:0.4592972106225077)0.9999993797412152:0.34112308681032305,((G000021965:0.0,(G000235685:0.0,(G000017625:0.0,G000327485:0.0)1.0:1.477919222312379)0.9674837843145373:0.1596276992900569)0.9999968144058553:0.30157062857485323,((G000275865:0.0,G001571385:0.0)1.0:1.8062948827880043,((G001896715:0.0,((G900079125:0.0,G000304355:0.0)1.0:2.0201913370978413,(G001512375:0.0,G900025055:0.0)1.0:3.0693104275617857)1.0:1.0029878364577935)0.9194175876330607:0.13104794447183307,((G001512385:0.0,G001571405:0.0)1.0:2.152167951596029,((G001509255:0.0,G001508665:0.0)1.0:1.5264105048239778,(G001315965:0.0,(G001017125:0.0,(G000691865:0.0,G000015825:0.0)0.999999998867156:0.41381912050138525)0.9999999999987172:0.5513812781920729)1.0:0.8040166068257323)0.9999999974237482:0.4233551169817421)0.5901201757677595:0.15619698841425064)1.0:1.5188813182816086)0.9999479680555853:0.2512644060029011)0.7997725483538753:0.12084918925415257)0.9999698915472527:0.25625031832203166)0.9781554401893303:0.14824330736491265)1.0:0.7722613682739232,((G001766825:0.0,G001766815:0.0)1.0:1.8847508666260537,((G000063445:0.0,(G000251105:0.0,G000011005:0.0)1.0:1.4966911991139695)1.0:1.8952278707031494,((G002010075:0.0,(G000711905:0.0,(G001508185:0.0,G001507975:0.0)0.9758206251527476:0.4418327522790392)1.0:3.1819334545577913)1.0:1.5566008838009493,(((G000014945:0.0,(G001603205:0.0,(G001603225:0.0,G000204415:0.0)1.0:1.912586191459832)0.9999999999986416:0.6508125249181944)0.9999985887241027:0.33392410909731196,((G000235565:0.0,G001602645:0.0)1.0:1.4507924597307387,(G001509375:0.0,G001508615:0.0)1.0:2.9142227824953215)1.0:1.9691485705337697)1.0:1.208034737776703,((G001317315:0.0,G000685155:0.0)1.0:1.6458225247161256,(((G000196655:0.0,G000217995:0.0)0.9968931123537282:0.18683521122759297,(((G001896725:0.0,G000328665:0.0)1.0:1.9650487399562657,((G001577565:0.0,G000306725:0.0)0.9999999999981433:0.49346848653289765,(G900114835:0.0,(G900100715:0.0,G000504205:0.0)1.0:1.517578081148982)1.0:1.834573816025885)1.0:1.1259338006539925)1.0:0.6759082638004731,((G000013725:0.0,(G000970325:0.0,(G000765475:0.0,G900111645:0.0)1.0:0.6643956677439087)1.0:1.4545012316176371)1.0:1.6811484842900979,(G000025865:0.0,((G900106905:0.0,G001889405:0.0)1.0:4.067688181337464,(G001888095:0.0,(G001726015:0.0,(G001683555:0.0,G001577555:0.0)0.9999999999966018:0.6744394219515846)1.0:1.366636242937539)0.9988578606015955:0.23911334223350914)0.908285377124142:0.10719982071136053)1.0:2.4624596744870564)0.9999999928456208:0.38379469580645004)0.9999984109197504:0.29932874134210036)0.9999999999999751:0.5266998655664957,(G000970045:0.0,((G001714685:0.0,((G001304615:0.0,(G001512365:0.0,(G000969885:0.0,(G001402855:0.0,G000969925:0.0)0.7438292743777254:0.1265735163494818)0.44961902248164626:0.029852963149681274)1.0:2.342269193186726)1.0:2.1887576997533884,(G000970305:0.0,((G000969945:0.0,G000969905:0.0)1.0:2.7184639546993905,((G000969985:0.0,G000195895:0.0)1.0:3.36922852773956,(G001316305:0.0,(G000970065:0.0,(G001027005:0.0,(G000970025:0.0,G001729375:0.0)1.0:1.9113037832485236)0.7334054019080847:0.08747958355829795)1.0:0.7732814460759385)1.0:1.6107103608119937)1.0:0.6266692383862189)1.0:0.7310301809489538)1.0:1.511227518934102)1.0:0.7860550459551848)0.9999999999025068:0.4099586407512443,((((G000979455:0.0,G000970265:0.0)0.4578541850521649:0.16698309189981672,(G000970005:0.0,G000969965:0.0)1.0:2.8719411324074495)1.0:0.9567593345481459,(G000007345:0.0,(G000970145:0.0,(G000970125:0.0,G000970085:0.0)1.0:1.0355911530371356)1.0:2.4129222455726222)1.0:1.9459404814102312)0.9827934095732501:0.14510567612193387,(G000970285:0.0,(G000970185:0.0,(G000970205:0.0,(G000341715:0.0,(G000979755:0.0,(((G000970165:0.0,(G000979995:0.0,G000979015:0.0)0.9641369485280815:0.3332716149645025)0.9999911938007559:0.4894971520422477,(G000979185:0.0,(G000979895:0.0,(G000979855:0.0,(G000979105:0.0,G000979845:0.0)0.6667859220310551:0.2877824764949169)0.9999999998539328:1.5326191533405844)0.9363284581277426:0.2118288694280491)0.9690741063743044:0.20699198633001767)0.8807957239869962:0.13098376626296254,((G000979745:0.0,G000979095:0.0)0.9999999999999997:1.7243358944934561,(G000978955:0.0,(G000970245:0.0,((G000979825:0.0,(G000979675:0.0,G000979815:0.0)0.8401898969504049:0.5103493712321595)0.999999736335009:1.3201742847641111,(G000979515:0.0,(G000979125:0.0,(G000979555:0.0,(G000978935:0.0,(G000979575:0.0,G000978945:0.0)0.9523033656840627:0.9804449804636978)0.5685865451660483:0.21852884237164824)0.292069674327412:0.0)0.5071344150109032:0.08014037765976889)0.999993632108587:1.0430391219805795)0.7519388014125552:0.1779053216297027)0.4655806541799935:0.10033314662851366)0.9995999102904413:0.40866105094310745)0.992617081435944:0.2723073906199053)0.8512321404053702:0.11555803879552397)0.869165270536295:0.1217326104649863)0.9999966404646624:0.3595313669644151)0.8773410790297715:0.10542616942650027)1.0:2.7964222905028207)1.0:0.6980535034817058)1.0:0.8031262134666063)1.0:1.3536534932737285)1.0:1.879926213745982)1.0:1.078864977410009)0.9999999999999991:0.5667124196829814)0.9664837972735988:0.1406082281771285)0.7874337530208715:0.1528066124808907)0.9276441671659198:0.11819130658057607)0.9998584466691606:0.24657270166071055)0.999972430845184:0.23772953476106357)0.9999789825745384:0.23845893208701274)0.9841889998561637:0.15304123256279645)0.6551745296784556:0.06315029851131757)0.39377804539207295:0.02081100192840758)0.8489674963689305:0.08202570559731664)0.9446186772702375:0.10990556239163288)0.9988641368802667:0.09688249166894126,((G001873755:0.0,((((G001567355:0.0,G001567305:0.0)1.0:2.418826068174587,(G000993565:0.0,(G000991265:0.0,((G001771775:0.0,G001772465:0.0)0.9999999997839184:0.7049453844516117,(G000990085:0.0,(G000990125:0.0,(G000989675:0.0,(G000990985:0.0,(G000989705:0.0,(G000990025:0.0,G000989775:0.0)0.9693169255142585:0.31113086078026314)0.6945225878028954:0.14195174588623738)0.7079528682544045:0.10861292198748505)0.8523173306858512:0.1572342003944494)0.8772470687344862:0.15125828312441109)0.992440604367329:0.2568552587165385)1.0:3.529683948728571)1.0:1.3439123964994153)1.0:1.3123756744497614)1.0:0.8175272973156538,(((G001772955:0.0,(G001772805:0.0,G001772545:0.0)1.0:4.10539439840869)1.0:2.5022044448664973,((G001772665:0.0,(G001890045:0.0,G001873785:0.0)1.0:3.3799929638122608)0.6167292477935544:0.08411484762085493,((G001772695:0.0,G001772615:0.0)1.0:3.7917298508718096,((G001772855:0.0,G000994815:0.0)1.0:2.2998684687206317,((G001772985:0.0,G001772625:0.0)0.9942598927463081:0.23883410588313833,(((G000997575:0.0,(G000997355:0.0,G001772705:0.0)0.43879224784448456:0.04255961441879601)1.0:3.2666427964517486,(G001772535:0.0,(G001772865:0.0,(G001772885:0.0,(G001772815:0.0,G001772935:0.0)0.8925361738549913:0.3566760363393074)0.813379321930871:0.2231435513142097)1.0:3.291713148820466)1.0:1.397100777024009)0.9999999578871359:0.4423829671331949,(G001772575:0.0,((G001773295:0.0,G001773195:0.0)1.0:1.8758872211842328,((G001773225:0.0,(G001773145:0.0,(G001773375:0.0,(G001773055:0.0,(G001773015:0.0,(G001773065:0.0,G001773215:0.0)0.6665588845710821:0.2874858593637384)0.9961446824383343:1.098523989081481)0.9873822966450297:0.5638834447778539)0.5673857924135727:0.22067413574348363)0.9887496659453566:0.41325937983498306)1.0:3.5758156857471453,(((G001773385:0.0,(G000997025:0.0,G000997745:0.0)0.8184356469610636:0.15985110094224958)1.0:3.43583598316466,(G000997795:0.0,(G000994825:0.0,(G001773035:0.0,(G000995715:0.0,(G000997615:0.0,((G000997145:0.0,(G000996615:0.0,(G000997865:0.0,G000996895:0.0)0.47252536795795974:0.13351375194649925)0.7373828670797784:0.1718993152428518)0.3245818960111448:0.0,(G000997545:0.0,(G001773315:0.0,(G001773095:0.0,(G001773275:0.0,G000998555:0.0)0.3973283329573409:0.0)0.9849780814991563:0.5977333928201247)0.7961695110965407:0.25594241783153365)0.6606236563819387:0.12910956613161473)0.9524058840138121:0.26681246470329917)0.9545224445459035:0.24496651392374957)0.3604311526947938:0.055848705306998425)0.6698841262469686:0.1003041509269944)0.8596413000783114:0.189828848560708)1.0:2.613432876210481)0.8931253299088263:0.12149921352918931,((G001772775:0.0,(G001773175:0.0,(G001772795:0.0,G001773395:0.0)0.4736228210130638:0.040813140505704025)0.6305756729572932:0.08445383083851252)1.0:3.315633934249147,(G001773115:0.0,((G000999505:0.0,(G000995235:0.0,(G000997875:0.0,G000999305:0.0)0.4067358753296588:0.02990617117156337)0.6604114828501979:0.13680220923139763)0.7355970899633242:0.1713047115696124,(G001000705:0.0,(G000999405:0.0,(G001000215:0.0,(G000998145:0.0,(G000999385:0.0,(G000503835:0.0,(G000999585:0.0,G000998705:0.0)0.6030375512022015:0.18230276517461041)0.7264503129770206:0.24516804260328567)0.7053074222385943:0.18642067685142305)0.5429386094917077:0.12556343977493153)0.7242308919886131:0.17296116520463628)0.2544971771439151:0.0)0.40176231976659094:0.015290422832353767)0.9999998497855936:0.9410652473171065)1.0:2.9584588947501262)0.9940919088512067:0.19719747452776318)1.0:2.837461544524043)0.9535103404560988:0.15654717790350606)0.999999999980466:0.6051731340101205)0.8092494224333473:0.10080217754558742)0.9998714066688532:0.29525264097609616)0.3409505197824709:0.03154047322543279)1.0:0.9336842227629858)1.0:0.8529193476168032)0.9999999501641087:0.4965136231432873)0.9999746877796671:0.3238190951250532,((G001871995:0.0,(G001771165:0.0,(G000991025:0.0,G001772215:0.0)1.0:1.4733057381095203)1.0:1.8541783688450308)1.0:0.8667055186759121,(((G001816815:0.0,(G001816835:0.0,G001816795:0.0)0.9980925252958979:0.35667494393873245)1.0:2.8232391285367266,(G001816975:0.0,(G001816985:0.0,((G001816735:0.0,G001816695:0.0)1.0:2.3130801089422994,(G001816995:0.0,(G001816645:0.0,G001816635:0.0)1.0:2.518453098406931)0.9999914053453447:0.36219793769897635)0.9999983035552517:0.40049705394836316)0.999676643913164:0.3067554664856505)1.0:0.8419239437807743)1.0:0.7469050655597379,(((G001776335:0.0,(((G000995995:0.0,G000404925:0.0)0.5798555367202829:0.057898179664555224,(G001776475:0.0,(G001774995:0.0,(G001775085:0.0,(G001776505:0.0,G001776455:0.0)0.8798166133570675:0.1865859555804122)1.0:2.9915370621023523)0.9999998766988457:0.5177870930875793)0.9966338560732749:0.23372429808903972)0.9998097335229744:0.2638785506585839,(G001774865:0.0,((G001774705:0.0,((G001774945:0.0,G001776535:0.0)1.0:1.8977079308461162,(G001776425:0.0,G001776415:0.0)1.0:2.419244117353627)0.8709104066752127:0.12295347490584682)0.2767506875466232:0.11917550259279323,(G001774895:0.0,(G001775155:0.0,(G000994385:0.0,(G000994395:0.0,G000994225:0.0)0.9999599634970276:0.667158146431009)0.9990475134225179:0.3607072074666707)1.0:1.8955421004958957)0.9998320793456795:0.3034510420315908)0.46038531281133455:0.027184524285950838)0.9969167641087905:0.2250574342338054)0.6499699203907517:0.07222629417139338)1.0:1.5502228637834021,(((G001776685:0.0,(G001777065:0.0,(G001779835:0.0,(G001777435:0.0,G001776815:0.0)0.6863084497759075:0.16989177395238064)0.8224115300556187:0.19845093872383832)1.0:2.556457295450588)0.5477647321587311:0.0447470454862887,(((G001777015:0.0,G001776855:0.0)1.0:2.922010361766318,(G001777055:0.0,G001779735:0.0)1.0:2.74765600592187)0.8218868960992436:0.1252033228851542,(G000995285:0.0,(G001779745:0.0,((G001776635:0.0,G001777335:0.0)1.0:4.3040650932041675,(G001777455:0.0,(G001776735:0.0,(G001776945:0.0,G001777375:0.0)0.9999999837719706:1.6739048649884396)0.9999973426421843:0.5765856489743854)1.0:2.390606771505926)0.99998846476222:0.3746681088860172)0.5986981038716848:0.055782352283857584)0.9999999899250631:0.5002854458426905)0.9954563555633825:0.18645800033966625)1.0:0.8567379157183579,(((G001777025:0.0,G001775325:0.0)1.0:1.9880881559322476,(G001776585:0.0,(G000992925:0.0,G000992645:0.0)0.9252541277528773:0.304776505811081)1.0:2.4418330681686173)0.9999728555999019:0.3110634599113962,((G001779755:0.0,(G001776975:0.0,(G001776755:0.0,G001777345:0.0)0.45667034755173963:0.04081620724209824)0.9999748936224009:0.5787368293822012)1.0:2.6253055129088327,((G001777495:0.0,G000997225:0.0)1.0:2.057368023076809,((G000994095:0.0,(G000994545:0.0,(G000996555:0.0,G000997385:0.0)0.9999999870273185:1.5040278519258157)0.9321487229315832:0.3353101214410356)1.0:3.7544524826861094,(G000997105:0.0,(G001776835:0.0,(G001776675:0.0,G001777465:0.0)0.994443675813084:0.4769192636831119)0.9999999979978822:0.7939893859095617)1.0:2.564698872894725)0.9816123188711385:0.18204183352313624)0.998654118113869:0.24916870108283276)0.9999998943037435:0.4142886240328834)0.7070477923342965:0.06340778873800697)1.0:0.7698077987608571)0.9985344432428509:0.1793486685340422,(((G001779145:0.0,G001003415:0.0)1.0:1.0326547316981454,(((G001782125:0.0,(G000993335:0.0,(G001782605:0.0,(G001782115:0.0,G001782435:0.0)0.9747357034442242:0.4418492409028429)0.8320079380998291:0.22707612308063443)1.0:1.7376839294590811)1.0:1.1469547356994865,(((G001783905:0.0,G001784055:0.0)1.0:2.680723128801729,(G001782685:0.0,(G001783775:0.0,(G001782355:0.0,(G001782205:0.0,(G001784115:0.0,G001782445:0.0)0.6838547231082852:0.18229977313884363)0.9107845088545249:0.325395933763483)0.6236989628615178:0.11331701774057891)0.9999999996439144:0.8907435250411541)1.0:2.1835668727781012)0.9999999999999676:0.619866030488081,(((G001782475:0.0,(G001782295:0.0,(G001782085:0.0,G001783975:0.0)0.9967208221363872:0.5500463369192721)1.0:2.8091309848301664)1.0:1.8153724379776945,((G001783885:0.0,G001784095:0.0)0.993899148461874:0.25592666842370276,((G001783805:0.0,G001782525:0.0)1.0:4.543294782270002,(G001782645:0.0,(G000990055:0.0,G000992095:0.0)0.9816673768416252:0.2696653215543601)1.0:2.080075255045935)0.999999999998555:0.6308331138788326)0.9999999999991046:0.6380223530795169)0.9958212346519396:0.1984826095194384,(G001781995:0.0,(((G001782495:0.0,G001782035:0.0)1.0:3.697178256928635,(G001782415:0.0,G001782045:0.0)1.0:3.316203331565526)1.0:2.5418826909849144,(G000994635:0.0,((G001784045:0.0,G001783845:0.0)0.37702254123306334:0.011772366774550605,(G000996635:0.0,(G001782735:0.0,(G001782395:0.0,(G001782595:0.0,G001782265:0.0)0.9966884599348077:0.5752586741835936)0.964962522211338:0.3307846167084442)0.4542031324941477:0.13945157050822254)0.8992455532656678:0.2380177011971378)0.9999999999997867:1.1798783661568308)1.0:1.8575075571285133)0.997077150664914:0.24972977736573046)0.580744326457796:0.04891474753490871)0.9529043606617585:0.13525446115196488)0.999999999986764:0.5213333104595392)1.0:0.9636051957642171,(((G000997505:0.0,(G000997595:0.0,(G000994655:0.0,(G001788215:0.0,G000996505:0.0)0.4524309919626984:0.03279139836253099)0.9964463299298393:0.2754143511023503)0.9987856092406989:0.30803851634535506)1.0:1.2910708366884,((G000998235:0.0,((G001779095:0.0,G001779065:0.0)0.9999999999981216:0.6902967438855596,((G001003345:0.0,(G001003305:0.0,(G001780895:0.0,G001779345:0.0)1.0:2.6566604167760577)0.5624336818731174:0.052444442769969346)0.9999982579310295:0.37676788311663145,(G000993445:0.0,(G000998865:0.0,(G001000435:0.0,G000999165:0.0)0.9193400860630995:0.1830574424071923)1.0:1.950810844481178)0.9999999999998981:0.7502135489923679)0.35050466981255485:0.02331752384047327)1.0:0.7606645823818323)0.9999999999966548:0.5169032440162789,(G001780865:0.0,(G001779195:0.0,(((G001779235:0.0,G001780955:0.0)0.9845739307049265:0.16443447781250234,(G001779015:0.0,G001871285:0.0)0.9435246219283252:0.16108006985328877)0.983542624127451:0.1482195979613334,((G001779135:0.0,G000993925:0.0)1.0:3.6068459036566276,(G001779055:0.0,(G001779265:0.0,(G001779385:0.0,(G001779115:0.0,(G001779255:0.0,G001779275:0.0)0.40172011105330796:0.013257792633864021)0.982721637766982:0.20971022639698095)0.9575331014843483:0.16216140357333717)1.0:3.4733657562224334)1.0:0.7782947227263257)1.0:0.9674605296580763)0.7407931266243953:0.06359765139467474)0.9999845784139088:0.30359284235163153)1.0:0.858357932326831)0.9997402041539426:0.2364305006003148)0.8901408816077947:0.09761130927113751,((G001788325:0.0,(G001788275:0.0,(G001790165:0.0,(G001790075:0.0,(G001790125:0.0,(G001788375:0.0,G001788295:0.0)0.7615157291377406:0.28743483875168335)0.9800512396193984:0.4102549296600639)0.4184369079640249:0.11744067103731233)0.9999970677022612:0.6354198926068597)0.9998934280740812:0.41247914230406707)1.0:3.0000179878028215,((((G001788225:0.0,G001789935:0.0)1.0:1.8944214750621358,(G001789955:0.0,(G001789445:0.0,(G001789775:0.0,G001787945:0.0)0.5065038297265861:0.07411632124549647)0.9999999996019029:0.9904389740157787)1.0:2.41404010639803)0.9674116182989977:0.16427064360262053,((G001567515:0.0,(G001789365:0.0,G001789725:0.0)1.0:2.691938831573)0.9999998603022718:0.4789810631780615,((G001567245:0.0,(G001789515:0.0,G001788235:0.0)1.0:2.3463701424680092)0.9998418927683659:0.31720186774808873,(G001788165:0.0,(G001790005:0.0,(G001789715:0.0,(G001787915:0.0,(G001789435:0.0,(G001788095:0.0,G001789875:0.0)0.5393806857007358:0.09533572241607008)0.5077042038395283:0.058025911452962375)0.6218268880011045:0.1268989166503833)0.9998899680232448:0.5394251901995688)1.0:2.7156584955463616)0.999256346574304:0.27715080480316356)1.0:0.8406362300317232)0.8189473726820878:0.10766672100775941)0.9999999999594547:0.44821377127428386,(((G001789805:0.0,G001789995:0.0)1.0:1.815447702122102,(G000990445:0.0,(G001788195:0.0,(G001789555:0.0,G001789325:0.0)0.9979964087118585:0.4102797038375755)1.0:3.013462773160607)0.9999999999971608:0.6287077453874081)0.9999999999999234:0.5660836256060959,((G001788045:0.0,(G001789965:0.0,(G001790035:0.0,((G001789795:0.0,G001789535:0.0)0.6886562296864305:0.18230360180796204,(G001787965:0.0,(G001788125:0.0,G001789475:0.0)0.46222294054209245:0.0464700941538678)0.7572755183410694:0.2537744191569533)0.3533098655069974:0.0)0.629746038068508:0.15006069457573323)1.0:4.348125082998204)0.9999983562539733:0.3917196368370201,((G001873595:0.0,(G001788305:0.0,(G001790155:0.0,((G001790095:0.0,G001790115:0.0)0.33333333333333337:0.0,(G001790045:0.0,(G001788355:0.0,G001790195:0.0)0.33333333333333337:0.0)0.33333333333333337:0.0)0.9999322216064764:1.8970642523659982)0.99999999996501:1.36219680954083)1.0:3.7135186949432946)0.9928900700999386:0.1989347118170976,((G000991535:0.0,((G000990305:0.0,G000402875:0.0)1.0:1.1825562004725947,((G000991135:0.0,G000990725:0.0)1.0:4.598481197837296,(G001789855:0.0,(G000990565:0.0,G000990465:0.0)1.0:3.0411198090626126)0.978530786904365:0.18714125117030697)0.9999999659045904:0.4363182618403875)0.9999999999992852:0.7951975402512579)0.9999926887525326:0.3890664886543294,(G001789745:0.0,(((G001787985:0.0,G001789645:0.0)1.0:2.6045168334541695,(G001789635:0.0,G001789285:0.0)1.0:2.8645486500338357)1.0:1.003145898484225,((G001789545:0.0,G001789675:0.0)1.0:1.7535260325131623,(G001789895:0.0,(G001788055:0.0,(G001789695:0.0,(G001787885:0.0,G001789405:0.0)0.5029080149082074:0.06454286222304365)0.9378653850401065:0.21491092480885524)0.9997882678053015:0.39551343456670585)1.0:3.033743585277225)0.9999985309147644:0.3796906842706883)0.7228448404272383:0.08441694792201986)1.0:1.1162786620542966)0.9927016109548374:0.17844448829684553)0.9966240730379504:0.19979432356007387)0.5219567456421753:0.03955781478527073)0.9999999999999954:0.5182204984937897)0.9999999999388064:0.49664565800275384)1.0:0.8421327025235377)0.3283065240114224:0.008693501614989513)0.9633619682700252:0.1428162214338182)0.9683348098354838:0.13870542143983935,(((G000992605:0.0,(G000992285:0.0,G000989305:0.0)0.6744672702478306:0.15415067982725836)1.0:2.9050973958037254,(G000992725:0.0,(G001790905:0.0,G001790765:0.0)0.9736487083858303:0.2876820724517809)1.0:3.206108390229394)1.0:1.7225580267836018,(((G001776045:0.0,(((G001871835:0.0,G000995585:0.0)0.9999999999999934:1.0540160690684186,(G001872035:0.0,G001776115:0.0)1.0:1.3677861123048536)0.9999998546958125:0.4106034399689941,(G001774335:0.0,(G001776075:0.0,(G001774295:0.0,(G001003755:0.0,(G001001885:0.0,(G001001955:0.0,(G001774275:0.0,(G001774315:0.0,G001029675:0.0)0.533367190921728:0.10539411384415581)0.6309860944062241:0.20048286777274782)0.7261924172942714:0.331906851592879)0.9987723716653785:0.8884057060966435)0.9820629607431365:0.41842950179069466)0.7061185912156566:0.20258350472022396)0.956321416252443:0.26750311368461155)1.0:3.13208966235323)1.0:1.3048292047468177)0.9996606791614369:0.24875469249234106,(((G001816575:0.0,(G001816915:0.0,(G001816955:0.0,G001816585:0.0)1.0:4.4873172622479105)1.0:1.5335817121011204)0.9868332255107782:0.190964647726533,((G001803415:0.0,(G001803505:0.0,(G001803465:0.0,G001803475:0.0)1.0:2.4678937929852665)0.9999948394168505:0.4223271780057202)0.9999999629476328:0.4229064059117756,(((G001788675:0.0,(G001001575:0.0,G001000345:0.0)0.9999999927164606:1.0861897686695527)1.0:3.8595650732582025,(G001787315:0.0,(G001001445:0.0,(G001002285:0.0,G001002295:0.0)0.4862139898986655:0.1823215567939546)1.0:3.1780538303479453)1.0:1.9904393830497915)1.0:1.1917722385951826,(G001508535:0.0,(G001872335:0.0,((G000991725:0.0,(G000993185:0.0,G001029715:0.0)0.9999999999994754:2.890371757896163)1.0:4.536177314501144,(G001873435:0.0,(G001003265:0.0,(G001787395:0.0,(G001788645:0.0,(G001787405:0.0,G001787375:0.0)0.680563688009919:0.20063379145671395)0.9453720642888351:0.5108256237659905)1.0:4.179502370562407)1.0:1.3717679003504881)1.0:1.7738824550600838)0.9999921581570829:0.34237418820478877)0.9242386778028121:0.15812424662522445)1.0:1.0198850420116008)0.9999999999999818:0.6202780452063592)0.9710317203261836:0.17211745271429024)0.92814081502923:0.1443027275312325,((G001003385:0.0,((G001002355:0.0,G001002845:0.0)0.9999433959826539:0.44756671459161457,(G001002785:0.0,(G001002885:0.0,((G001002205:0.0,G001002415:0.0)0.7100621774653494:0.13634102250306285,(G001000465:0.0,(G001002345:0.0,G001000205:0.0)0.6709699459493681:0.12863684967932915)0.47347436857550385:0.041502844188607904)0.5276813287150546:0.06705112546144096)0.9999070697373653:0.4137740846045622)1.0:2.5670742320795683)0.9999999999999986:0.8412486053963022)1.0:1.7284337284322173,((G001776225:0.0,(G001774555:0.0,G001774535:0.0)0.9999997355990062:0.6931471805599453)1.0:1.695299396700644,((G001000475:0.0,G001000745:0.0)1.0:2.1330340428535868,((G000994325:0.0,(G000996665:0.0,(G000995475:0.0,(G000997565:0.0,(G000998275:0.0,G000997955:0.0)0.9123982384927046:0.32274746124878034)0.8218087927568246:0.20890912629971356)0.5022598477533938:0.06453191645033299)0.6129567703155395:0.0845173921520922)1.0:3.645770060042422,(G001776275:0.0,((G000998025:0.0,(G001001715:0.0,(G001001635:0.0,(G001001485:0.0,(G001001365:0.0,G001001055:0.0)0.5090824212273278:0.08008456910341163)0.9772427460770619:0.5260653432143033)0.8025640620362224:0.2027826286652948)1.0:2.9134855673649973)0.29773610567624065:0.0,((G000998105:0.0,(G001000245:0.0,(G001000965:0.0,(G001000665:0.0,(G000998715:0.0,G001001125:0.0)0.40553291185131046:0.01577621797586142)0.6033782043209995:0.09531751646910666)0.8058974478615161:0.18430439653739839)0.6250503225227068:0.09542539381447601)1.0:3.178826016377946,((G001872005:0.0,(G001000865:0.0,G001000315:0.0)1.0:2.9028814903446585)0.9998854829900555:0.3604510171314383,(G001000625:0.0,(G001002605:0.0,(G001774655:0.0,(G001774685:0.0,(G001774675:0.0,(G001776255:0.0,G001774635:0.0)0.6665826764094759:0.28752917114927357)0.6665725254418882:0.2875746482126067)0.4882523842245823:0.0644959883596662)0.9699452883063964:0.6286368994647774)0.5990734891556113:0.13353139262452274)1.0:3.2027759106049185)0.9423438641681836:0.13699073902318426)1.0:1.1768300478889957)1.0:1.4073839349653798)0.4224543756326115:0.16224640536660961)0.9999999992201621:0.5297137149340826)1.0:1.4793253979641166)1.0:1.0931766273395007)0.5819175030958397:0.07736057317623427)0.7322126275945724:0.09853273475517643)0.9999978159866492:0.2917832417027834,(G001803445:0.0,(((G000995665:0.0,G000999595:0.0)1.0:1.8087481195075363,(((G000999805:0.0,(G001002655:0.0,(G001001555:0.0,G001002035:0.0)0.9999918335264919:0.7801643588747803)0.7313421122696133:0.12516492010600047)1.0:2.8526307379596663,(G001003245:0.0,(G001001455:0.0,(G001002455:0.0,G001002405:0.0)0.4955867752830979:0.046523578890618394)0.9914664929558393:0.33024168687057687)1.0:2.10111545892911)1.0:1.2310373587536645,(((G001775605:0.0,G001773725:0.0)1.0:3.269682673276475,(G001773615:0.0,G001773695:0.0)1.0:3.7204287612590647)1.0:1.15278984866504,(G001773775:0.0,(((G001001005:0.0,G001003585:0.0)0.7750726894152165:0.11960830787972748,(G001001375:0.0,(G001773655:0.0,G001775565:0.0)0.9995154381827639:0.48834848390213814)0.6017592283538855:0.07271666758146349)1.0:2.6821116170179087,((G001773795:0.0,(G000998545:0.0,(G001002325:0.0,G001002525:0.0)0.5360382540411736:0.1053902443929576)0.9999968556187119:1.1086695015919505)1.0:2.902601001161113,(G001773815:0.0,(G001003675:0.0,(G001773735:0.0,(G001003465:0.0,(G001773585:0.0,(G001775645:0.0,(G001003155:0.0,(G001773645:0.0,(G001775635:0.0,G001773715:0.0)0.8249446503370969:0.1635486165352873)0.5078812391587189:0.05260246342480055)0.5731795313683242:0.06127439731889756)0.50780082310375:0.08864262423838047)0.5368341510259145:0.06014936366159968)0.8262243372210175:0.12909096355434557)0.4426528042841944:0.023686396576913432)0.7496836983778262:0.09989443954376208)1.0:1.8821249756425096)0.9999999999968248:0.6317152792567067)0.9999997784899689:0.4465809234352347)0.7595018225414721:0.09648077579029593)0.9699871862919545:0.1846635621847097)1.0:0.9461537757715898)0.9982923639861392:0.22988232507561332,(((G001816555:0.0,(G001816455:0.0,G001816425:0.0)1.0:1.637618068850073)1.0:2.717163723924693,(G001816895:0.0,(G001816405:0.0,(G001816475:0.0,G001816375:0.0)0.6444699590210324:0.11778303565638351)1.0:3.2322045188469524)0.9999957424959243:0.42074152683010047)1.0:1.038585820556578,(((G001792465:0.0,G001793185:0.0)1.0:2.971202251631074,(G001792425:0.0,(G001793335:0.0,G001793475:0.0)1.0:2.961830721878311)0.9975472409018844:0.2758224920688491)0.7939940900003797:0.09871013770983046,(((G001792495:0.0,(G001792335:0.0,G001793005:0.0)0.9999999751253167:1.0055218656020977)1.0:2.80574906356543,((G001793085:0.0,G001792305:0.0)1.0:3.2346487153921077,(G001793255:0.0,(G001792075:0.0,(G001792415:0.0,(G001793165:0.0,(G001792935:0.0,G001792535:0.0)0.7668142694135093:0.2876448088768622)0.4489521929509204:0.04648230185313142)0.8658234501593978:0.3027408683676239)0.9995426101354093:0.5527898228650229)1.0:4.088470401977029)1.0:1.3084577251737968)0.9979170491932146:0.22346162882029796,(((G001792035:0.0,G001791965:0.0)1.0:1.3745488402211836,(((G000992155:0.0,(G000990505:0.0,G000993115:0.0)0.999912257838445:0.5306282510621702)1.0:2.8735947548173746,((G000992825:0.0,(G000992255:0.0,G000993025:0.0)0.9998409506633533:0.40546510810816444)1.0:1.9802800078919593,(G001792575:0.0,(G001792065:0.0,(G001793095:0.0,G001792375:0.0)0.9682269109475335:0.5500228217408277)0.999990306973173:0.780158557549575)1.0:3.4500654298997873)0.9999571366373347:0.3223397789138184)0.6845150058683287:0.06996584590778865,(G001792005:0.0,(G001792215:0.0,((G001792585:0.0,(G001792225:0.0,G001792995:0.0)1.0:2.327718031352875)0.9999841696827081:0.34012845485009713,((G001792265:0.0,(G000993085:0.0,G000992125:0.0)1.0:1.276293465905562)1.0:1.953090775856641,(((G001792255:0.0,G001793015:0.0)1.0:2.914780938813758,(G001791885:0.0,(G001792545:0.0,(G001793105:0.0,G001792345:0.0)0.9999913553527289:1.6094655648053533)0.9999999999615999:1.1451323043030024)1.0:2.569087418480481)0.9990964010886363:0.24438758226361434,((G000993405:0.0,G000993365:0.0)1.0:1.975617584305056,(G001792295:0.0,(G001793075:0.0,(G000994895:0.0,(G000992365:0.0,G000993305:0.0)0.7648656720764263:0.17510048099247202)0.9986596070082531:0.3991056404379152)0.39552933476391866:0.014312659900651004)1.0:2.2857644420920455)1.0:0.7627939854853982)0.6728331605872422:0.058901845927221225)0.9951645377523738:0.19257872570822054)0.9691723380119436:0.1590396265806406)0.9883461938710093:0.24724119098055095)0.5232225959049038:0.06517126081724879)0.9997668385219253:0.29108289373890894)0.7659062531510736:0.104681101857141,(((G001792155:0.0,G001792925:0.0)1.0:1.2791511942045752,(G001793345:0.0,(G001792165:0.0,(G001793625:0.0,(G001793755:0.0,G001793545:0.0)0.6647385120241713:0.1053605156578264)1.0:2.5972035571220458)0.9999006122452266:0.37337466632569494)0.8638519337761874:0.18837940031498984)0.9999997685335952:0.4125469313114608,(((G001793635:0.0,(G000989245:0.0,G000989325:0.0)0.4293785310734462:0.06453852113757118)1.0:4.414816457496873,((G000989865:0.0,(G000989845:0.0,(G000989855:0.0,G000990005:0.0)0.7543151796082224:0.28768666411799965)0.36197353780962405:0.0)1.0:4.402680511385628,(G001793465:0.0,(G001793665:0.0,((G001791935:0.0,G000989595:0.0)0.988082955063563:0.7137727743675161,(G000989685:0.0,(G000989825:0.0,(G000989765:0.0,G000989925:0.0)0.666634212318315:0.28763547982026916)0.5999497211218168:0.1821802716368102)0.9878172927258119:0.7375940281390397)0.9687782027470111:0.4107268150071137)0.9994299370459201:0.5371429320833639)1.0:2.666647360326197)1.0:1.662159421060347)1.0:1.2276750828338934,(G000994565:0.0,(((G000999065:0.0,G001793615:0.0)0.4719755856347552:0.03818277124053713,(G001793715:0.0,(G001793535:0.0,(G001793355:0.0,(G001001045:0.0,G001000385:0.0)0.6927743473553313:0.13350264812662424)0.7053591100398653:0.15761328424540266)0.5432584335994598:0.0628893799249016)0.4814915904947483:0.05877041322040988)1.0:2.8689700869344708,((G000994465:0.0,G000996165:0.0)1.0:2.6301678577705148,(G000997405:0.0,((G000996785:0.0,G000996975:0.0)0.849040710013088:0.16770121439183233,(G001793455:0.0,(G000995865:0.0,(G001793575:0.0,(G000996475:0.0,G001793705:0.0)0.707969925549302:0.11124299629325327)0.5076919725412105:0.047900245547203936)0.32619967833284047:0.02963868834256497)0.7121712055195438:0.09310171618668156)0.9990385263265654:0.33403139510573504)1.0:2.6442972605435786)1.0:0.9441178139090656)0.9999999986770266:0.5537887037442357)0.9999999999999917:0.7580703846006688)0.9998787379034867:0.29142705440162253)0.9999917173166958:0.31140049700909694)0.9931266180899766:0.1819772220899689)0.582907748059163:0.044450449103406994)1.0:0.972799293761922)0.9999999999903306:0.5513747426851854)0.9996866222802516:0.30290912199477255)0.6519200710155354:0.06347957853941306)0.5030599528562358:0.036618129541554516)0.9990505843335222:0.2251025376239426)0.9990864861394669:0.1726177202581606)0.9515304332976658:0.14962233897311808)0.904031899130497:0.12298391163519842)0.9951524214561427:0.18295264703347272)0.9999674593685535:0.2621707131604955)0.9992858474090672:0.20020752774422984,((G001773455:0.0,(((G001788755:0.0,G001788835:0.0)1.0:3.931569131026652,((G000999945:0.0,((G001788685:0.0,G001787455:0.0)1.0:3.266607227689389,(G000992695:0.0,(G000992775:0.0,G000993595:0.0)1.0:2.531426665422894)1.0:2.9838218676829107)0.999993736698159:0.41211838103719556)0.3962049735635775:0.03423941145494359,((G001788885:0.0,(G001788765:0.0,(G000989565:0.0,G000989635:0.0)0.9999999998741393:0.904442135825536)0.9999999999995959:0.7114963192281418)1.0:2.48423877417889,((G000999445:0.0,(G000995295:0.0,G000993615:0.0)1.0:2.324819551607896)1.0:1.555117477345015,((G001787475:0.0,G001788715:0.0)1.0:2.0628424246355364,(G001873565:0.0,((G000999965:0.0,G000999315:0.0)1.0:4.077537443905719,(G001788845:0.0,(G001788875:0.0,(G001788795:0.0,G001788805:0.0)0.9992083441025454:0.36772050882914226)0.9879868387038873:0.2345722471378324)1.0:2.818633438135419)0.9999998936484137:0.35462688644373963)1.0:2.425951056133199)0.6655728319831914:0.05516614986471707)0.9999561735142706:0.24972023678802868)0.7758444279002504:0.07406209069465347)0.7758540926009917:0.10735574049117451)1.0:0.748235453565489,(((G001787565:0.0,G001787535:0.0)1.0:2.662645535810416,(G001787555:0.0,((G001787485:0.0,G001788955:0.0)1.0:3.4105290528351078,(G001787625:0.0,(G001789005:0.0,(G001789035:0.0,(G001789045:0.0,(G001787615:0.0,G001788915:0.0)0.7252124344933694:0.17744371960871524)0.5526426184790713:0.10152569377514702)0.9781130710224155:0.38117739934677586)0.9999973628172474:0.670866249557287)1.0:3.4545351349781073)0.9999999999968967:0.6240213260622136)0.5011012871334203:0.030982021670822004)0.43046811904870846:0.10339085826866581,((G001004835:0.0,(G001004735:0.0,(G001004775:0.0,(G001789165:0.0,(G001789125:0.0,(G001787795:0.0,(G001787725:0.0,(G001787755:0.0,(G001789075:0.0,G001789085:0.0)0.6665100777706654:0.2873970097360534)0.9981692311744125:1.5401398818606757)0.9895452459514334:0.5930153139756985)0.9682346632910335:0.38816655688260426)0.9961000413282601:0.40355718889077846)0.9999999618935206:0.6354529641111737)0.7193798969117144:0.13507047572991515)0.9999841245649753:0.5002707568246129)1.0:2.324803785580356,(((G001788925:0.0,G001788995:0.0)1.0:2.477937980471907,(G001787675:0.0,(G001787585:0.0,G001787705:0.0)0.9972018452797936:0.2759871594906883)1.0:2.4081068673788586)1.0:1.9336200178683631,((G001789155:0.0,G001787805:0.0)1.0:3.5328752056373576,(G001872575:0.0,(G001789115:0.0,(G001787775:0.0,(G001430755:0.0,(G001430885:0.0,(G001430905:0.0,(G001430805:0.0,G001430845:0.0)0.6665454458544623:0.2874613949710222)0.4166875603544954:0.0)0.6222032685821712:0.21356311212956908)0.9999999999999396:2.2192088810524475)0.9999994295204283:0.6223211279913327)1.0:3.4736383900986274)1.0:2.0279748764753847)0.9999999936558597:0.41088269185542003)0.2973957528648149:0.014295214209780565)0.9983966135864493:0.19812078610482062)1.0:1.7004341211713858)0.9999783610078055:0.3009570735163658)0.999999933450549:0.3828340049988825,(((G001872935:0.0,((G001872945:0.0,(G000995565:0.0,G000993275:0.0)1.0:3.7455740083360176)1.0:1.9720469636874707,((G000997185:0.0,G000995065:0.0)0.9999999999999997:2.2094946699280342,(G000995395:0.0,G001771115:0.0)0.9999584559494655:0.6061358035703156)1.0:3.095307717058388)1.0:1.8104435671913657)0.9999999883136319:0.4543516121131527,((G001790445:0.0,(G001790455:0.0,((G001788565:0.0,G001790625:0.0)1.0:3.592735593561034,(G001790525:0.0,(G001790575:0.0,G001002185:0.0)1.0:1.5804503755608483)1.0:1.9975390806190232)1.0:1.2558898720278473)0.9998798654397008:0.33901217495104713)0.9999999999999977:0.7142071311252858,(G001790495:0.0,(G000803625:0.0,((G001873625:0.0,(G001897305:0.0,G001897295:0.0)1.0:2.6844297708021934)0.9410456592850137:0.12855748595347502,((G000503915:0.0,G000392435:0.0)0.9634839264843167:0.15995852864805032,(G000463895:0.0,(G001003725:0.0,(G001790365:0.0,G001790435:0.0)1.0:3.8213686371600164)0.9705215139267928:0.2369929670973524)0.7908014515506917:0.10372506753460783)0.9209197427764219:0.13319184143544438)0.9998314715526279:0.2766192909396325)0.9999999999963772:0.6907235652307386)1.0:1.3323802792190056)1.0:1.488226569404002)0.9467040023318525:0.11978293990726797,((((G001776195:0.0,G000993135:0.0)0.9915646603752747:0.2327004846079649,((G001776145:0.0,G000991925:0.0)0.8724466641964385:0.13710611948436768,(G000991185:0.0,(G001776175:0.0,(G001774395:0.0,G001776125:0.0)0.9999973007132836:0.9490805546971459)1.0:3.1406807952091125)0.5749850678176638:0.05044502804736608)0.8017407108320912:0.09780686652243392)0.999994943296349:0.35606117140996907,((G001772255:0.0,(G001771275:0.0,G001772265:0.0)1.0:2.197340466046565)1.0:1.5731665660707126,((G001771215:0.0,G001771185:0.0)1.0:4.3040650932041675,(G001004375:0.0,(G001029795:0.0,G001004445:0.0)0.9985789687373122:1.2039728043259361)1.0:3.042326234543303)1.0:2.5518801031129494)1.0:2.2249676087411436)0.7163294850426445:0.06619382334220478,((G001779955:0.0,(G001777585:0.0,((G001779925:0.0,(G001780065:0.0,G001777695:0.0)1.0:4.56434819146784)1.0:1.9788012020250756,((G001777815:0.0,(G001779995:0.0,G001777575:0.0)0.9999713109064393:0.4818380868927383)1.0:3.499160885489342,((G001777855:0.0,(G001777825:0.0,G001777655:0.0)1.0:3.6600699116357314)0.9987732750685688:0.2543843719795779,(G001779915:0.0,(G001777775:0.0,(G001780145:0.0,(G001777665:0.0,(G001777545:0.0,(G001779895:0.0,(G001779985:0.0,G001780055:0.0)0.6666364603870362:0.2876476021516704)0.8021331047646026:0.3575656557165262)0.9616952383245768:0.4998840325429953)0.9999785254146961:0.7695599102475881)0.995873457942766:0.38446935739911936)1.0:4.176582660459066)0.993217608537528:0.22980756547804576)0.9999999967110439:0.4627973233316277)1.0:1.6043635022735145)0.7230288384176462:0.10097232996012752)0.9925233580230145:0.1997458383764711)1.0:0.8021997684306471,(((G001817115:0.0,(G001817055:0.0,(G001817095:0.0,G001817035:0.0)0.8025989874358728:0.2170645052378275)1.0:3.154631847961601)1.0:2.2690028581704698,(G001817135:0.0,(G001817175:0.0,(G001817145:0.0,(G001817065:0.0,G001001305:0.0)0.9999991083176086:0.8231415048558657)0.9998427775486071:0.531643053183216)0.7849356934713333:0.1899179036858895)1.0:3.2705783368117496)1.0:1.5195461045958807,((G001873465:0.0,(((G001003705:0.0,G001004025:0.0)1.0:3.182778761468617,(G001818335:0.0,(G001818755:0.0,(G001818735:0.0,G001818315:0.0)0.858208988348204:0.28766463039591206)0.9962883492972443:0.4670230011075977)1.0:3.878679139371662)0.9655175564728208:0.14441232861200737,(((G001818435:0.0,(G001872435:0.0,G001889965:0.0)1.0:0.9101060020080649)1.0:1.4554209342076636,((G001818135:0.0,(G001818055:0.0,(G001818105:0.0,G000999025:0.0)0.9914659827180239:0.33024495275550303)0.9999731652641582:0.45347432729452486)1.0:3.2400037342489636,(G001000505:0.0,(G001000955:0.0,(G001818205:0.0,(G001818085:0.0,(G001000815:0.0,(G001818175:0.0,(G001818075:0.0,(G001000795:0.0,G001818155:0.0)0.9891629139784708:0.2723576798464134)0.8267836867575651:0.1405388830073008)0.8715529420805378:0.14140575285601542)0.9929595299138192:0.23441262000825633)0.8673156310792205:0.14825051272815448)1.0:2.4703670496990133)1.0:1.0654773975312992)0.9991773394248431:0.27840441038895664)0.9958759106003439:0.2045358752333441)0.9917598485283325:0.1675592487278192,((((G001791465:0.0,(G001791245:0.0,(G001791375:0.0,G001791575:0.0)0.36058867820577156:0.0)1.0:2.4071693475060774)1.0:1.3863132832326475,(G001823015:0.0,((G001824755:0.0,G000995845:0.0)0.9931240141710103:0.22341970818769882,((G001822975:0.0,G000998975:0.0)0.388823242576626:0.01454687146394954,(G001000185:0.0,(G001000025:0.0,G000999675:0.0)0.3793326531741237:0.009534102365345798)0.8965322620810036:0.15044862562908093)0.42125826426888713:0.01677116335596631)0.6323970232890281:0.06941883625082089)1.0:3.2103457148033825)0.8281361850401419:0.10106523100249398,((G001871365:0.0,(G001783595:0.0,((G001783645:0.0,G000998185:0.0)0.3406219149300934:0.0,(G001781935:0.0,G001783635:0.0)0.5586292439992655:0.07833184326990696)1.0:2.2883495604817665)0.9996502928701808:0.3304986363253334)1.0:1.063252902390735,(G001817505:0.0,(((G001818395:0.0,G001818365:0.0)1.0:3.495571400378412,(G000991205:0.0,(G001818495:0.0,G001818445:0.0)1.0:3.02866824179193)1.0:1.3790386681035083)0.9999999967403095:0.4782403500365857,(G001872245:0.0,(G001818835:0.0,(G001818855:0.0,(G000999255:0.0,(G001001425:0.0,(G001818475:0.0,G001001205:0.0)0.7332928078117684:0.1218690252405207)0.6173526101530049:0.0708014549489879)0.5648980896448632:0.059150799285624577)1.0:2.6152132875908665)1.0:1.3996851659167096)0.9998354793255806:0.2838594094399854)0.9999999999504537:0.5458127311938735)0.5519452518371013:0.046980431500073104)0.7545762534019235:0.07189674463481181)0.8905649545866663:0.09668481981359818,(((G000992395:0.0,((G001817575:0.0,G001817345:0.0)0.9999999999998994:0.8068929232367572,(G001817385:0.0,((G001817415:0.0,G001817305:0.0)1.0:1.5921564230029628,(G001817495:0.0,G001817585:0.0)1.0:2.1148249824884746)0.9483278905626324:0.19760670079409667)0.32546192163798615:0.05138841598284109)1.0:0.8326909392611701)0.9999999999999928:0.6441618774409247,((G001778195:0.0,((G001817255:0.0,G001817265:0.0)0.9999999999999997:1.2168539743966793,((G001780315:0.0,(G001778155:0.0,(G001778075:0.0,G001778235:0.0)0.9517324051960632:0.2702739686400093)0.680582734685668:0.15415067982725836)1.0:2.6236262556900956,(G001778275:0.0,(G000992955:0.0,(G000996245:0.0,G000993485:0.0)1.0:3.6720723357975578)1.0:1.8693054888267189)1.0:0.9098133545192487)1.0:1.334546614896744)0.6752184739984989:0.08469733259748566)0.5999080344455285:0.046144352270132846,((G001780235:0.0,(G001778085:0.0,G001778285:0.0)1.0:2.484906649788)1.0:1.7548563501331822,((G001871235:0.0,(G001871165:0.0,G000999715:0.0)1.0:1.5677738702280106)1.0:1.8113333654544126,((G001873515:0.0,(G001778055:0.0,(G000997945:0.0,G001780215:0.0)1.0:2.382456841814698)1.0:0.9235591289940857)1.0:1.2129830351028406,(G000995135:0.0,((G001778255:0.0,(G001778165:0.0,G001780275:0.0)0.910830570885702:0.32542240043462783)1.0:3.874389827391477,((G000992615:0.0,G000992765:0.0)0.7848126962714547:0.5108256237659905,(G000992375:0.0,(G000992745:0.0,(G000992575:0.0,G000992665:0.0)0.66651826373667:0.2874119117044941)0.41667656692588767:0.0)0.3917567969684814:0.0)1.0:4.578141513600168)1.0:0.8715059406612446)0.37132775738883345:0.004795307066602256)0.9939074026734381:0.19942192464087208)0.9999999999999825:0.6137821932727752)1.0:0.7782994288117832)0.4501758887138063:0.028274184899084627)0.9823569370064121:0.1331781487459338,((G001873525:0.0,(G001791425:0.0,(G001002965:0.0,(G001791535:0.0,(G001791155:0.0,(G001791385:0.0,G001790975:0.0)0.987735525794502:0.45470070070040947)0.9926648429256127:0.39696823580210777)0.9936365661189025:0.34517336822406275)1.0:2.9957322735539913)1.0:2.1642024914600997)0.9707878101126759:0.15477996506659436,((((G001001925:0.0,G001001655:0.0)1.0:2.114486741896408,(G000996735:0.0,(G001783145:0.0,G000996105:0.0)1.0:3.069173053337559)1.0:0.8365010992203432)0.9999999999999143:0.5833289605138561,((G001782815:0.0,G001782975:0.0)1.0:2.240034166610274,(G001791475:0.0,(((G001783135:0.0,(G001784455:0.0,(G000992085:0.0,G001784435:0.0)0.6095157559014931:0.06878656569817779)0.9321523410529604:0.1564411590100999)0.9998792917926564:0.30099759827832473,((G001783215:0.0,G001783315:0.0)1.0:3.16731812524827,(G001783035:0.0,G001784255:0.0)1.0:2.558797768542416)0.6759788177948436:0.05856291508981031)1.0:0.7668215382661663,((G000990355:0.0,(G001784235:0.0,(G001783065:0.0,(G001782965:0.0,G001783015:0.0)0.8557205253888387:0.16990662373686685)0.44806221002287744:0.05715841383994864)1.0:3.662371259597404)0.9999999999945217:0.5389815598594891,((G001782905:0.0,((G001784315:0.0,(G001782955:0.0,(G001782825:0.0,G001782875:0.0)0.6666611694123995:0.2876757996184288)1.0:2.4737333491898745)1.0:3.3032169733019554,(G001784355:0.0,(G001783095:0.0,(G001784395:0.0,(G001783185:0.0,G001784365:0.0)0.45601070005633526:0.03175342886341077)0.7244953757781679:0.11583310237239738)0.9826871967344739:0.2649538213742251)1.0:2.6180822180081105)1.0:1.5163302617473742)0.41075532903655004:0.016580698512242403,((G001871435:0.0,G001783255:0.0)1.0:1.9725512871692856,(((G001784325:0.0,G001782935:0.0)0.9849793314623412:0.5389965007326871,(G001782805:0.0,G001782895:0.0)0.7098049404404998:0.2595111954850847)1.0:3.127115906748089,((G001784275:0.0,(G001783105:0.0,(G001783045:0.0,G001784285:0.0)1.0:1.655957928068993)1.0:3.0831871100811115)0.8412285166192633:0.13161440532729926,(G001871445:0.0,(G000996965:0.0,(G001000125:0.0,(G000998635:0.0,G000999365:0.0)0.9921572531161558:0.2610109032997645)0.9566032862254049:0.19004360288786487)1.0:3.0959431946799856)1.0:2.34190497250783)0.9975979575813843:0.19697369844853274)0.2924975520243584:0.0)0.8587394884755779:0.09223065175744076)0.9967274959367458:0.18831331530280657)1.0:0.6499024452218528)1.0:0.8152449758959478)0.9985031844806573:0.2611197008555378)0.41780818766116656:0.020770243797739372)0.9999999998696307:0.4261177561740429,(((G001001845:0.0,G001001705:0.0)1.0:1.0950999871822662,(G001791005:0.0,(G001791195:0.0,(G001791555:0.0,(G001791295:0.0,(G001791415:0.0,G001790815:0.0)0.41946625805418464:0.04652717471292089)0.9999273455775878:0.7866414688223695)0.7795880478807592:0.18232048464913048)0.982481925936836:0.3083013596545167)1.0:3.571064585618152)1.0:1.4507121462198824,((G001791115:0.0,(G001791135:0.0,(G001303185:0.0,(G001791745:0.0,G001872545:0.0)1.0:4.4615792643240795)0.9987137599471343:0.2821026233933872)1.0:1.1808425164956058)0.9991697206611521:0.24135181439110417,((G001791145:0.0,G001791275:0.0)1.0:3.7681759641901964,(((G001791335:0.0,(G001791505:0.0,G001791035:0.0)0.990227932298782:0.2318016140573243)1.0:2.8362302947176703,(G001004485:0.0,(G001791635:0.0,(G000997135:0.0,(G001791655:0.0,(G000997065:0.0,((G000995215:0.0,G000997445:0.0)0.27322345475300586:0.0,(G000998515:0.0,((G000996685:0.0,G000996765:0.0)0.6912552692923345:0.2594860019424374,(G000996525:0.0,(G000994165:0.0,G000997055:0.0)0.41667890215152326:0.0)0.5251871274809032:0.1335587943551599)0.3312802948799213:0.0)0.35715231343148507:0.0)0.9297661792761338:0.4657164271890054)0.9999997200912667:1.022248881344511)0.9993139501929492:0.549341205980052)0.9998677234529598:0.4821027048300861)1.0:3.273494867246595)1.0:1.4551278130896588)0.6594170868262625:0.13257917243078784,(G001791065:0.0,(((G000995915:0.0,G001001645:0.0)1.0:2.739949661699747,(G000994285:0.0,(G000996715:0.0,G000996355:0.0)0.9416606309148051:0.2610138253696197)1.0:2.3077543471872835)0.9999999999984946:0.5689286646373634,((G001791735:0.0,(G001791725:0.0,G001791645:0.0)0.8771790727818528:0.16251892949777494)1.0:3.7024368451869436,((G001002565:0.0,G001002765:0.0)1.0:3.885342098649702,((G001004575:0.0,G000993535:0.0)0.9999999999999905:1.1048114119720107,(G001791715:0.0,(G001790985:0.0,(G001791565:0.0,(G001791205:0.0,(G001790825:0.0,(G001791305:0.0,G001791455:0.0)0.8133177321395775:0.3676690597084926)0.9999861993601307:0.8822869752713334)0.9954007477007402:0.40015210207241003)0.9555718885808997:0.23319388716771114)1.0:4.122271359030924)1.0:2.2318472132243654)0.9999999999999368:0.6790994384233555)0.9853213119367933:0.18090851712504552)0.9999999989139438:0.44667465666880446)0.9999999991345537:0.5068631623636106)0.9999050290852874:0.2927963896759107)1.0:0.7689089192000118)0.9997868346896497:0.2585797238705003)0.9991036622418503:0.22082146479573786)0.6048859670112428:0.04433332050360406)0.9982671573934349:0.19582613822697378)0.6141547542384513:0.05337708962124812)0.3161396761776833:0.007102962689724536)0.47668654052538656:0.0366766437555192)0.45418877630651167:0.021394523297228067)0.8060972646772672:0.10549909633634501)0.9989483106199355:0.2586306067576607,((((G001784775:0.0,(G001784975:0.0,(G001784885:0.0,G001784875:0.0)0.9999999994271511:1.2861719248063115)0.999999449839647:0.5920510636885767)1.0:2.105809806709494,(G000999765:0.0,(G001784795:0.0,(G001785005:0.0,(G001784955:0.0,(G001000395:0.0,(G001784895:0.0,(G001001525:0.0,G000995965:0.0)0.9999996648216056:1.5403959762185602)0.9997129745280864:0.562673385280293)0.9653091020067759:0.2710320140820559)0.9798999157070913:0.2515515409140217)0.9979359795536855:0.31673869288626755)0.9872129795396274:0.2710528154802464)1.0:2.126065634201366)1.0:2.4288858801823974,((G000995125:0.0,(G001784815:0.0,((G000991855:0.0,G000991935:0.0)1.0:3.751216831865017,(G001784915:0.0,(G000990805:0.0,(G001784965:0.0,G001784805:0.0)0.9352597863982077:0.47000879640111437)0.9999999683642006:1.0986122886681098)1.0:2.8824448123016055)1.0:1.525278175252419)0.9999999150296776:0.552636420460606)0.9999999999999997:0.8768393869167003,((G001786575:0.0,((G001784715:0.0,G001784695:0.0)1.0:3.283414346005771,(G001873875:0.0,G001873245:0.0)1.0:1.3170816480957703)1.0:1.0312382684184753)1.0:1.8707207590274673,((G000990485:0.0,(G000990945:0.0,(G000990885:0.0,G000990515:0.0)0.9999685849924455:0.4700289671701156)0.8680659321049415:0.15762894420358317)1.0:2.235119741530064,((G001786615:0.0,G001784725:0.0)1.0:2.4066455665055453,(((G001001345:0.0,G001001155:0.0)1.0:2.3020313998108795,(G001003065:0.0,G001003855:0.0)1.0:2.678443678973369)1.0:1.8884827148679237,((G000992565:0.0,G000992165:0.0)1.0:3.004057320676953,((G000991815:0.0,(G000991645:0.0,G000991325:0.0)0.9999865535071827:0.8815894612691578)1.0:3.145142419873009,(G000992325:0.0,(G000991525:0.0,(G000991495:0.0,(G000991245:0.0,G000990595:0.0)0.9502323827518316:0.31708411868314085)0.7273348826563187:0.16251892949777494)1.0:2.993080192173323)0.999999992362343:0.48305015629810427)1.0:1.0001424655259412)1.0:1.4189428612082338)1.0:1.4894975141509388)0.3050976683954117:0.04284550936186536)0.9999535820092745:0.28657230990703847)0.007355072780290683:0.09760565677869117)0.9999999999999997:0.6574941542938194)1.0:1.0760674477956622,((G000992445:0.0,(G001872305:0.0,(G001819535:0.0,(G001873495:0.0,((G001819475:0.0,(G001872385:0.0,G001819495:0.0)1.0:1.2308264392981527)1.0:1.2442216596629532,((G001819635:0.0,G001000145:0.0)1.0:2.1173059430674948,(G000998935:0.0,G000997475:0.0)1.0:2.925451314879572)0.9999999999999988:0.7605288500806483)0.9999999999915237:0.7173724130227315)0.774232554520537:0.14664908371420504)0.9656098043852025:0.20147285313025284)0.9999909006815851:0.4145587173017039)0.9956262024578961:0.20179133914317499,((G001003325:0.0,G001824325:0.0)1.0:2.0143829481673254,(((G001825495:0.0,(G001824315:0.0,G001824375:0.0)0.7378964549975622:0.14107859825990549)1.0:3.0527340776904994,(((G001795715:0.0,G001794195:0.0)0.9999932950457103:0.47802850759735094,(G001794605:0.0,G001795775:0.0)1.0:3.148890675422644)0.9863049541287879:0.19231243428406303,((G001795795:0.0,(G001795665:0.0,G001794515:0.0)0.40938141848816584:0.01739174271186922)1.0:2.619713352668025,(((G001795695:0.0,G001794025:0.0)0.9999999999999639:0.9015806578257501,(G001794595:0.0,(G001795875:0.0,(G001794755:0.0,G001794485:0.0)0.6324521600588865:0.22312014568271285)0.8341087751505131:0.24322512690908277)1.0:2.6541590965591)0.9893012241054562:0.2085352963844335,(((G000994085:0.0,(G001794475:0.0,(G001795655:0.0,G001794215:0.0)0.9999988920967399:1.2039313116577268)0.5752812364461004:0.24116205681688796)1.0:3.6703996350061803,(G001794015:0.0,(G001794295:0.0,((G001794285:0.0,G001794635:0.0)1.0:2.9618688497974857,(G001795825:0.0,(G001794555:0.0,(G001795585:0.0,(G001795735:0.0,(G001794375:0.0,G001794095:0.0)0.7541941597788833:0.2875914772958054)0.7908412326294707:0.3204412680500283)0.999999536186098:0.9444625857159104)0.9792930681064065:0.3184537311185346)1.0:2.9417832346235664)0.6742531145614935:0.08470111947763068)0.610420432004321:0.06742816357706496)0.9999999964052075:0.5389866214370393)0.9999999999998314:0.6095197846099849,(((G001794105:0.0,G001795615:0.0)1.0:3.205452804536062,(G001794145:0.0,(G001795625:0.0,G001794435:0.0)0.5359911406423034:0.1053605156578264)1.0:2.877932413219168)1.0:1.1431212414481648,((G001794065:0.0,G001795975:0.0)1.0:2.52874484335387,((G001794055:0.0,G001794675:0.0)1.0:2.7625048209438865,(G001794735:0.0,(G001794385:0.0,(G001795855:0.0,(G001794575:0.0,(G001794125:0.0,G001794695:0.0)0.9999931831862171:1.3861814047893575)0.6582371292765465:0.2696285343694006)0.3600123492973498:0.10178166531259261)0.9986187523356037:0.42046079905075534)1.0:2.9046455891295517)1.0:1.1494068585338768)0.7789883470467945:0.1353008837715433)0.9844383717828085:0.1709475018110331)0.7955846425490046:0.1390872398566587)0.9859650999097838:0.18758602547781195)0.9999999999821392:0.6000137251209631)0.9999888011583848:0.3706486756525795)1.0:1.2196188625591708,((((G001822835:0.0,G001822935:0.0)1.0:3.8158320496962026,((G001822895:0.0,(G000996085:0.0,G000993865:0.0)1.0:1.172863489507571)1.0:2.7178571293431175,(G001822865:0.0,(G001822815:0.0,G001822905:0.0)0.7028476471032556:0.21357410029805904)1.0:3.6269694518622013)1.0:2.1098067011813715)1.0:1.101124893281678,(((G001819985:0.0,G001821805:0.0)1.0:2.8059599667889015,(G001819975:0.0,(G001821845:0.0,(G001821835:0.0,G001820055:0.0)0.9999601906799074:0.7984662093629502)0.9995612934238738:0.4448676559741933)1.0:3.5924829319517406)0.9999999999999994:0.778258649885654,(G000991295:0.0,((G001872425:0.0,G001872225:0.0)1.0:1.342015095795791,((((G001004055:0.0,(G001003785:0.0,G001003905:0.0)0.999520018344422:0.5355153160642745)1.0:3.7833099550284075,((G001824985:0.0,(G001825005:0.0,G001823155:0.0)1.0:2.961867879333027)1.0:1.2947113958038394,(G001823235:0.0,(G001823295:0.0,G001823165:0.0)1.0:1.791788702739275)0.9977578134162183:0.2526401044854177)0.9978899908511227:0.2529673373636025)1.0:1.3989709999009672,((G001823415:0.0,(G001003225:0.0,(G001824925:0.0,(G001823375:0.0,G001824885:0.0)0.557177057531902:0.06158916456509854)0.88693018513178:0.14640262429583878)0.9649129541014627:0.18038579282565445)1.0:2.1199075730064916,((G001819295:0.0,G001819335:0.0)0.9999999999934934:0.783223234165123,(G001823315:0.0,(G001302985:0.0,(G001821455:0.0,((G001303125:0.0,G001873405:0.0)0.9246902938275141:0.16348316510829902,(G001872265:0.0,G000398025:0.0)0.9999999999414471:0.6800121051084007)0.4696509361440295:0.027070261575717236)0.9995603519874694:0.31955390338134004)0.9999989832623225:0.4761384020579233)0.9046269754814792:0.16860370561670798)0.9999812763460075:0.3472935233313684)0.9745218897142277:0.1595972946127255)0.5840359199166297:0.06589992163492651,((G001821575:0.0,(G001819255:0.0,(G001819345:0.0,(G000993375:0.0,(G001819315:0.0,G000992685:0.0)0.7506595864476724:0.16362785560553536)0.7282359706433148:0.10629571416264286)0.8576424370340934:0.13516522411179047)1.0:2.5290383885121077)0.9999999999998025:0.6838258117952601,((G001820145:0.0,((G001820175:0.0,(G001821935:0.0,(G001820115:0.0,G001820305:0.0)0.6080355033916518:0.12516314295400605)1.0:3.114869640906179)0.7929657464186098:0.1364250466516516,((G001820135:0.0,G000989665:0.0)1.0:2.6672135560525567,(G001820095:0.0,G001822005:0.0)1.0:3.583679293375343)0.6119207142325445:0.06048571558364635)0.9999316994764736:0.3268328545651164)1.0:0.997174677877566,((G000989435:0.0,G001820355:0.0)1.0:2.4793381931518943,((G000992015:0.0,(G001822165:0.0,(G001820515:0.0,G001820475:0.0)1.0:3.1691579004490746)0.9999113038810102:0.3417573242368818)0.9894163073457072:0.2029895788122809,(G001822155:0.0,(G001820555:0.0,(G001821925:0.0,(G001820325:0.0,((G001820225:0.0,G001820295:0.0)0.5053648636622846:0.13819443601087647,(G001820395:0.0,(G001820445:0.0,(G001820535:0.0,(G001822075:0.0,(G001822135:0.0,G001820405:0.0)0.33333333333333337:0.0)0.6664158076795017:0.28722539930764157)0.932206480222228:0.6930149299053185)0.6541046760074916:0.26349253956375546)0.5110931668641332:0.1582393366808816)0.9833187157691949:0.5149954335213471)0.1309664005487986:0.04931095193365943)0.9959494910628648:0.5030960880870318)0.9914783511793708:0.3620721081845033)1.0:3.790743562407603)0.9999999998772748:0.5695810084283756)0.9361971771286027:0.140475470266879)1.0:1.1560917867755676)0.9970676007121712:0.20868813023985033)0.9071996586181127:0.16016212111068237)0.5734540710512147:0.1230597388011672)0.9889468328363684:0.26130224415805414)0.9084413061682083:0.12009880578040104)0.5812090017896488:0.046992447977582376,(((G001773975:0.0,(G001775835:0.0,(G001774035:0.0,G001774085:0.0)0.9971487930314397:0.4418327522790392)1.0:3.414442608412178)1.0:1.580914782040072,(G000992135:0.0,(G000992345:0.0,(G000992485:0.0,(G000991445:0.0,G000992505:0.0)0.9416541926454455:0.2877449314100994)0.678409313821218:0.12259343860555995)0.9997368379691707:0.4564315517001918)1.0:4.12498153168399)0.9999999999585228:0.5550906356698813,((((G001775935:0.0,(G001774135:0.0,(G001774075:0.0,(G001774055:0.0,G001774005:0.0)0.7516559141965209:0.17642999342883084)0.5977185943691466:0.09110213330162355)0.9999713597909853:0.48632407572417335)1.0:3.046866067154811,((G001775785:0.0,(G001774195:0.0,(G000994805:0.0,(G000998845:0.0,(G000998315:0.0,G000998395:0.0)0.7383133350308919:0.14168062341864474)0.9657027878321529:0.25063154045857605)0.7354862652478373:0.11513402748480638)1.0:1.8931439943207196)0.9990423704846154:0.29591693869695507,(G000999865:0.0,(G000995795:0.0,(G000999325:0.0,(G000999665:0.0,(G000996315:0.0,(G001775885:0.0,(G001774215:0.0,(G001774165:0.0,G001775915:0.0)0.6666236641978988:0.2876329973351108)0.465496820457777:0.0463871217159112)0.8345353589633859:0.36177429797012545)0.8331255413625731:0.3437411371821832)0.44405086220585294:0.15707120484571752)0.9999980201075522:0.9399316237856687)0.9968718898303275:0.3873814326748691)1.0:3.655012422248384)1.0:0.8920277139250261)1.0:1.2017628140364234,(((G001001795:0.0,G001872485:0.0)0.8716517161648418:0.13250967870278058,(G001002095:0.0,G001817215:0.0)1.0:1.756382734203322)1.0:1.3725858541785694,((G001824435:0.0,G001824395:0.0)1.0:2.2625239587410744,((G001779575:0.0,(G001779505:0.0,((G001002015:0.0,(G001779535:0.0,G001779555:0.0)0.9992823468833532:0.4416778216102035)1.0:2.8497788560682973,(G001779475:0.0,(G001004105:0.0,G001003525:0.0)1.0:3.006779217005591)1.0:1.3428137718710114)0.7265473684951926:0.08241142409611352)0.9999999992950914:0.6554177035611103)0.9963635658654031:0.23806464432877955,(((G001000105:0.0,(G001793865:0.0,G001793815:0.0)1.0:2.5860620455695416)1.0:1.2872146799074278,((G001001115:0.0,G000996445:0.0)1.0:2.8777831198372716,(((G000993695:0.0,G001000675:0.0)1.0:3.106555381434313,(G001793895:0.0,(G001793975:0.0,(G001793945:0.0,G001793935:0.0)1.0:1.8971199848858815)1.0:2.7642204725692654)1.0:2.847289146602928)0.7852434022027639:0.08314664299026435,(G001003645:0.0,(G001003425:0.0,(G001000305:0.0,(G001002585:0.0,(G001003095:0.0,(G001002795:0.0,(G001000945:0.0,(G000998475:0.0,G001029635:0.0)0.7256876485228572:0.21347090017941936)0.7902050251847307:0.26236390769656387)0.9878927381106073:0.4646243740777033)0.9655248122207021:0.35397701037751916)0.6571819862228043:0.1373760918835214)0.9999927004233844:0.6027901025462371)0.6772799247973675:0.12478778770931817)1.0:2.6024015654718156)1.0:2.242614604325046)0.9977867461994094:0.24330118069046433)0.9999654963852835:0.30970269796754674,((G001817735:0.0,(G001817755:0.0,((G001817685:0.0,(G001817635:0.0,G001002165:0.0)1.0:3.4965075614664793)1.0:0.9654705741599554,(G001817715:0.0,(G001817675:0.0,G001817805:0.0)0.7515402512399415:0.0941872150597012)1.0:2.676825662619753)0.5499020262969655:0.08179411088286241)0.9999998730817694:0.5120756054477594)0.9999999867913774:0.5144622367230062,(((G001818915:0.0,(G001821355:0.0,G001821375:0.0)0.806091801981105:0.12945806723688694)1.0:2.900397511216474,((G001818625:0.0,G001819945:0.0)0.9999999995237331:0.568952416246718,(G001818615:0.0,(G001818895:0.0,(G001005035:0.0,(G001004965:0.0,(G001818655:0.0,G001818545:0.0)0.999963360789531:0.5753641449035618)1.0:2.0431708234428707)0.5798619710559787:0.11306324184320382)0.9996257559526706:0.37188411838762964)0.7729583681087577:0.093981718982256)0.9999999999999993:0.7643774333827495)0.9065775927832491:0.12135821577446908,(((G001818015:0.0,G001817925:0.0)1.0:4.254849680851444,((G001818535:0.0,G001818595:0.0)1.0:3.02238984378335,(G001793855:0.0,G001002005:0.0)1.0:4.3819237169565035)0.7931448856307789:0.09983822769991987)0.32582305507531933:0.0,((G001818705:0.0,(G001818695:0.0,G001817975:0.0)1.0:3.006782109740576)1.0:1.0813973766438951,((G001817875:0.0,G001817915:0.0)1.0:3.452652651620864,(G001817995:0.0,G001818675:0.0)1.0:2.2338127126159746)0.9999999998908182:0.5984762514100934)0.9999999550085089:0.4489881535469885)0.9154845293884862:0.13570487615305596)0.8396671275648819:0.09812675299028437)0.7289104850196805:0.06845984521826448)0.37786249932395716:0.019116296990380022)0.9999982871966051:0.3595841832019866)1.0:0.8631744319576977)0.9999889995569722:0.3370063125486874)0.7012293423761764:0.0790275992879824,(((G001820595:0.0,(G001822425:0.0,(G001004435:0.0,G001004285:0.0)1.0:1.9299383458858934)0.9806684912026561:0.22218691966271428)1.0:1.4768851256246431,((G001822215:0.0,((G001001625:0.0,G001822345:0.0)0.9940298216111924:0.23900683576549497,(G001822455:0.0,(G001822375:0.0,(G001820725:0.0,G001822295:0.0)0.6853759331241489:0.10535553616917677)0.9989885936827257:0.34741030141506407)1.0:2.360169893081346)0.33278237315657994:0.0019544837828034526)1.0:0.9880608974201314,((G001822385:0.0,G001820755:0.0)1.0:1.9609557733834344,((G001820715:0.0,G001820635:0.0)1.0:3.036344353718505,((G001820675:0.0,(G001822305:0.0,(G001820775:0.0,G000998135:0.0)0.9834475144535243:0.31666960932503313)1.0:2.987565498522082)0.9999999999991737:0.6360771566927444,(G001822415:0.0,(G001822325:0.0,(G001003045:0.0,(G001820565:0.0,G001820685:0.0)0.9976630411737455:0.3648261176904228)0.9765523522041412:0.2726184218527621)0.9701159471655906:0.24968024161481836)1.0:2.386419729199818)0.999999949600603:0.4054717038313064)1.0:0.960976340454219)0.9920831034688563:0.1864776831281938)0.8035513236932831:0.0870835151584756)1.0:0.8278282593224343,((((G001819875:0.0,(G001821725:0.0,(G001819785:0.0,(G001819815:0.0,G001819735:0.0)1.0:1.3942108329860894)0.999999989789769:0.5052752545194212)1.0:1.8016641374682403)1.0:1.1976622900167713,(G001819905:0.0,(G001821795:0.0,(G001003085:0.0,(G001821755:0.0,(G001821685:0.0,G001819855:0.0)0.8265818010195131:0.20543281940767802)0.45281327888931505:0.02984072375454009)0.6892098009420048:0.08341979124388883)0.47789681798912775:0.06946868724542972)1.0:3.105649998435154)0.568531028883559:0.05127975569825615,((G001822475:0.0,(G000997345:0.0,G001820815:0.0)0.9024000388142335:0.1565641207566001)0.9999988304248012:0.42321068736319206,((G001819395:0.0,((G001778975:0.0,(G001778775:0.0,(G001778665:0.0,G001778535:0.0)0.41257273581321113:0.03280209615962053)0.9999999625781072:0.7777045685880084)1.0:2.7736823886814266,((G001778545:0.0,G001780535:0.0)1.0:2.712819530328145,((G001780705:0.0,(G001778905:0.0,(G001778705:0.0,G001780495:0.0)0.7177941448806239:0.2231664403124474)0.9967208221363872:0.5500463369192721)1.0:3.129561891738655,(G001778855:0.0,(G001780775:0.0,(G001780415:0.0,(G001780555:0.0,(G001780635:0.0,G001780475:0.0)0.8695363308589852:0.34173052752419536)0.6474524253660608:0.14792146809010087)0.5239436676048553:0.06983164025541184)0.9544526766315743:0.24146495889076525)1.0:3.229730652656061)0.6163942937356931:0.08578722610741642)1.0:2.0559471921603003)1.0:1.7555491892002077)0.9652433498125795:0.21704636946404976,(G001780515:0.0,(((G001778595:0.0,(G001780695:0.0,G001780445:0.0)0.9999901629541872:0.6706743247078866)1.0:3.579257387846886,(G001778735:0.0,(G001000585:0.0,(G001778875:0.0,(G001778555:0.0,(G001780565:0.0,G001778955:0.0)0.788254354197958:0.2363188023325394)0.8812489208983622:0.3074725804745803)0.9169899130882542:0.27802016154004405)1.0:3.4216759130056995)0.9999999999818382:0.6373613678304523)1.0:1.4682808118115533,(((G000998195:0.0,(G001001285:0.0,G000994865:0.0)0.8811004605459116:0.19671247168547826)1.0:3.037602649972774,(G001000005:0.0,(G000999085:0.0,(G000999145:0.0,(G001780595:0.0,(G001778435:0.0,G001778615:0.0)0.7543017537182403:0.2876787152544185)0.5990661281386596:0.13353133650581617)0.8663916813996497:0.28767793607927405)0.9999992286787424:0.8602012652231115)1.0:3.437604871799915)0.9999999999999998:0.7911506876523356,((G001778635:0.0,(G001780645:0.0,G001778465:0.0)0.9936327679354232:0.49247648509779407)1.0:3.8868961737626844,(G001000285:0.0,(G001002485:0.0,(G001778415:0.0,(G000998125:0.0,((G001778655:0.0,(G001778395:0.0,G001780725:0.0)0.9321724337862201:0.6927951494569855)0.7378314022820675:0.2623509965904941,(G001778755:0.0,(G001780425:0.0,(G001778935:0.0,G001780605:0.0)0.5359820373579217:0.1053780338799187)0.28574418540041524:0.0)0.4470017427494771:0.03754164966003849)0.9078680187055836:0.3788302865833321)0.9819719331477759:0.46426896896972963)0.9217254938965498:0.29578767036804027)0.9610107124893051:0.32521035739289844)1.0:2.758960168836073)0.9999999997682949:0.5405564488894342)1.0:0.9089737702031422)0.9999999999997418:0.7650187282585547)0.9999999999991935:0.7250800770935234)0.9568486288969656:0.22344772819100212)0.9784687873198896:0.1715409666041935)0.9995578128213214:0.2157893596263174,((G000994355:0.0,(G000993845:0.0,(G000995735:0.0,(G000996035:0.0,G000993875:0.0)0.8677217918844008:0.24843575290028144)0.9894691236569723:0.37804683895195956)0.999966301658026:0.5208471822270097)1.0:2.6929601247607566,((G001825485:0.0,((G001825555:0.0,G000993015:0.0)0.9950406426511692:0.2534919315486656,((G001004355:0.0,G001004305:0.0)1.0:3.628855083484291,(G001824825:0.0,(G001890035:0.0,(G001823055:0.0,(G000998905:0.0,G000994995:0.0)0.9361874433531947:0.24571855725410824)1.0:2.463465296519954)0.9981988933370378:0.2571858640311093)0.9999999461553394:0.4808170455136931)0.9999999999745076:0.6260295289106923)0.8050764238300812:0.10218952804208295)0.8239252391221056:0.10675184277635336,((G001786095:0.0,(G001785415:0.0,((G001785485:0.0,((G000990495:0.0,(G000990965:0.0,(G000990275:0.0,G000990325:0.0)0.6386059349673657:0.15411429609920033)0.4587158085666543:0.1158318155251217)1.0:3.5040547671018687,(G001786325:0.0,(G001786255:0.0,(G001786355:0.0,(G000992005:0.0,(G000991735:0.0,(G000992205:0.0,((G000991405:0.0,G000991485:0.0)0.9351518128748101:0.469842974104876,(G000991285:0.0,(G000991845:0.0,(G000991655:0.0,G000991335:0.0)0.6168098619011251:0.2005506909765919)0.5120155868967021:0.11766845989755247)0.4882283887210643:0.14233660500356535)0.9694812996372136:0.4196066996290762)0.45149412035899306:0.07794349014838504)0.9982452748677111:0.4499256890503822)0.9897627424529305:0.3264239860154435)0.3559470339848527:0.13638867680683364)0.9999988190494529:0.6253616741457103)1.0:2.465499063942083)1.0:2.0689153071949)0.9954588323880363:0.2640169664291731,(G000993955:0.0,(G001786225:0.0,(((G001785805:0.0,G001785815:0.0)0.7305597418450877:0.08834103496398842,(G000993105:0.0,(G001785515:0.0,G000990665:0.0)0.9999999709969258:0.5168266627917297)1.0:0.9598256203101305)0.3567695233649934:0.019850695271185017,((G001786055:0.0,G001785595:0.0)1.0:4.365219516357503,((G001785615:0.0,(G001786125:0.0,(G001787125:0.0,G001786965:0.0)0.38216482330695567:0.11179140598811681)1.0:4.295015257684257)0.999999999999998:0.7847571568064732,(((G000998465:0.0,(G000996985:0.0,G000997645:0.0)1.0:3.444682493601893)0.9541887155794745:0.14974006891878788,((G001000035:0.0,(G000999185:0.0,G000999925:0.0)0.9735681833185011:0.25594611501950676)1.0:2.532413286899784,(G000994705:0.0,(G001786735:0.0,(G001787245:0.0,G000995945:0.0)1.0:2.8233610476132034)1.0:1.2553023800284473)0.9750623085266819:0.1791141638714492)0.8366235490846482:0.11839376214209926)0.9999999936222882:0.44576548870488153,(G001786795:0.0,(G001786745:0.0,((G000994485:0.0,(G000994515:0.0,(G000994305:0.0,(G001786905:0.0,(G000995805:0.0,G000994625:0.0)0.9998791148561624:0.8937242506532556)0.9996784621450658:0.47192439382282597)0.9433530403099513:0.24886526929636021)0.8264558023498155:0.18121260187021554)1.0:2.7205952061168435,((G001786175:0.0,(G001785675:0.0,(G001785785:0.0,G001785545:0.0)0.6182586668034188:0.19236969401191026)0.9981956028978307:0.3738597686928331)1.0:2.8366686978394946,(G001785295:0.0,((G000990145:0.0,G000991975:0.0)1.0:1.9127942737721546,(G001786805:0.0,(G001785985:0.0,(G000994675:0.0,(G001785465:0.0,(G001785895:0.0,((G001785695:0.0,G001785275:0.0)0.6338932474323634:0.23052664600494363,(G001786195:0.0,(G001786885:0.0,G001786045:0.0)0.5333282791342516:0.10535551527705196)0.45677810890826737:0.04074312515628711)0.7773426998495541:0.3227526372701196)0.6977720586231886:0.2336169821254566)0.4360597787223348:0.06959715068546417)1.0:4.430810305832201)0.7970032634036773:0.09247186516678717)0.9948830022573857:0.21545692387623708)0.999982253422404:0.4015551209587624)0.46817244671942093:0.0364120438932747)0.6244425656587959:0.06581097747622294)0.7144104795128673:0.07096156349478513)0.5549007932731286:0.04347015754915476)0.9456199851076124:0.14267851676605176)0.999842305010849:0.2637620475212573)0.33059574668052444:0.0101992952808269)0.9936128113022291:0.20411665475145288)0.9972795717832377:0.24296729476484022)0.573860361807336:0.115922355433227)0.9999999999999968:0.867748113943206)0.9999578395580389:0.34566766901490836)0.7863378959316086:0.1145541942315152)0.9999999999541261:0.5978135557233207,(((G001819075:0.0,G001819015:0.0)1.0:3.6146258243867915,(((G001819135:0.0,(G000999395:0.0,(G001821395:0.0,G001818945:0.0)1.0:3.3081069585961425)1.0:1.6053239123110037)0.47837609202627007:0.06714377813360577,((G001821435:0.0,G001821385:0.0)1.0:2.5545962824733093,(G001818995:0.0,(G001818975:0.0,(G001819095:0.0,(G001819055:0.0,G001819035:0.0)0.9999998107102454:1.0414645427433118)0.9309490623778709:0.2693329337835843)1.0:2.3266258730013245)1.0:0.8393766810937456)1.0:0.9878057653397034)1.0:1.3944502117241129,(G001823505:0.0,((G000997715:0.0,(G001823545:0.0,G001825065:0.0)0.9999999999995922:2.335374915817036)0.9999999999999998:0.97646790969534,(G000996605:0.0,(G001871765:0.0,((G000997825:0.0,(G000999475:0.0,G000998425:0.0)0.4654717572129584:0.04652001563489282)1.0:3.7135720667043093,((G001000595:0.0,G001873305:0.0)1.0:1.271721316528974,(G001823535:0.0,(G001823495:0.0,G001825075:0.0)0.9999774202653118:1.9924301646902058)1.0:4.454347296253506)0.8657055294898154:0.10862053759102942)1.0:1.1154881056632706)1.0:0.84240253030971)0.9976380569326379:0.22994288227361967)1.0:1.196432217043185)0.9999998954480569:0.4351671055319061)0.9980800480415981:0.24054187829319434)0.46835241506609687:0.02769227314263145,((G001003845:0.0,((G001781525:0.0,(G001781435:0.0,G001779665:0.0)0.9999804121081332:0.6476848064831882)1.0:3.0300907656568548,(((G000998805:0.0,G000998045:0.0)1.0:2.439644842292258,((G001781205:0.0,(G001781255:0.0,G001783515:0.0)1.0:4.446565155811453)1.0:3.3637485474934476,((G001779595:0.0,G001783525:0.0)1.0:3.6287755300442295,(G001873485:0.0,(G001783565:0.0,(G001567365:0.0,(G001781375:0.0,(G001783435:0.0,(G001781415:0.0,G001781805:0.0)0.9992106495046034:0.7396861651131776)0.9999999998568664:1.114360645636249)1.0:2.6390573296152575)0.9999999999999994:0.8950036729461553)0.9999994334145665:0.5082484241861004)0.9999971228915657:0.41789883041078635)0.99999999941166:0.5382028526068725)1.0:1.4919299543200168)0.7353720899370176:0.07612672407648546,(G001779615:0.0,((G001775475:0.0,(G001775445:0.0,(G001004665:0.0,(G001004755:0.0,G001775435:0.0)0.9163358055746507:0.31666960932503313)1.0:2.667205875433351)0.999997658848807:0.4262303003897883)1.0:1.4198935835019677,(((G001189095:0.0,(G001189075:0.0,(G001189195:0.0,G001189215:0.0)1.0:2.772742835687293)0.9992350745856191:0.2700709053321041)1.0:0.8958079142148581,(G001781625:0.0,(G001781095:0.0,(G001872505:0.0,(G001779585:0.0,((G001004905:0.0,G001005015:0.0)1.0:4.295015257684257,(G001781885:0.0,(G001783465:0.0,(G001781565:0.0,G001781285:0.0)0.9999989422278721:0.7137255279198353)0.9872525547083261:0.30421137440299156)1.0:2.4375677988567133)0.4833856572803241:0.08989071935150772)0.45463778458688725:0.02692801865149382)0.9995018063290882:0.28920141382427694)1.0:1.189231562174306)1.0:0.9152130243616683)1.0:1.240006356672811,(G001824355:0.0,((G001779655:0.0,(G001783335:0.0,G001783485:0.0)0.49022858372726685:0.21357410029805904)1.0:3.6583339689786376,((G001004265:0.0,(G001781465:0.0,(G001781555:0.0,G001781675:0.0)1.0:2.7188824392584023)0.9999803233956519:0.3873277958962978)0.9999975605308744:0.39537359498971947,(((G001781605:0.0,(G001781195:0.0,(G001781335:0.0,G001783415:0.0)0.9648610325856889:0.5107997807887358)0.9994672288447124:0.6275498980741319)1.0:2.492784075124183,(G001781875:0.0,((G001781105:0.0,G001781725:0.0)1.0:3.7298433107161104,(G001781275:0.0,(G001781515:0.0,G001781175:0.0)1.0:2.2025318596168226)0.99999989095076:0.47697918760489527)0.9968855999078422:0.26373970901831023)0.9903443753526305:0.23742401731735321)0.999709704239266:0.24487061556379003,((G001781845:0.0,G001003805:0.0)1.0:2.26450283347946,(G001781685:0.0,((G001783355:0.0,G001783375:0.0)1.0:1.3990829296862728,(G001004985:0.0,(G001783445:0.0,(G001781355:0.0,(G001781445:0.0,G001781795:0.0)0.4918499596132749:0.05884743637278463)0.509383850921574:0.06995817633813123)0.9999999998591882:0.8903152454708946)1.0:1.8313986576477281)0.9947069131057473:0.2221343937391197)0.9999999999824847:0.6503517510782311)0.5069888652238147:0.07254630159046258)0.9999088592133732:0.24383425780866957)0.9999999296710251:0.4146634485691868)0.6924929681794003:0.11482200063354683)0.9999999999999986:0.8121391670117776)0.28996809577948124:0.0)0.9443639884071434:0.1623176918061234)0.7591692597564088:0.08425042816634722)0.9965129610614043:0.23658879880782085)0.999719180196118:0.43674616436819863)0.4736982018404599:0.07135537725581352,(G001774495:0.0,((((G001823875:0.0,(G001823895:0.0,(G001823695:0.0,G001823995:0.0)0.9595087084415904:0.3829922522561057)1.0:2.947759086806463)0.999999999999502:0.7611613908272388,(((G001824135:0.0,G001823745:0.0)1.0:3.5263605246161593,(G001824025:0.0,(G001825315:0.0,(G001823715:0.0,G001823945:0.0)0.46884404319348555:0.15415067982725836)1.0:3.257161455520428)0.9984858090693715:0.27740925438125813)0.9999999999999729:0.7927672293946642,((G001824005:0.0,G001823735:0.0)1.0:1.3645663954173652,(G001824075:0.0,(G001823795:0.0,(G001824255:0.0,G001825215:0.0)0.996148941823256:1.0986051770648781)0.9999591552006032:0.9214058325409257)1.0:3.5361166995615267)0.9999999999999986:0.880759531581265)1.0:1.43852035460389)0.9744930676400801:0.15893305439103353,(((G000992905:0.0,(G001825295:0.0,G001823825:0.0)0.9999999999874887:1.9299098077088719)1.0:1.281856599871718,(G001825335:0.0,(G001825325:0.0,(G001824275:0.0,G001825445:0.0)1.0:4.1896547420264305)0.31274671659540515:0.0)0.6955135035432977:0.0818523591516579)1.0:1.3089849818730657,((G001824195:0.0,(G000996025:0.0,(G001825235:0.0,(G001824095:0.0,(G001823815:0.0,(G001824155:0.0,G001825405:0.0)0.6269607019807676:0.10529132275704714)0.787436439274035:0.18503604159230266)0.9108725192444896:0.20933710941175127)0.8736827188477579:0.17645384953698792)0.9818599335188468:0.2673423882146582)1.0:1.916541722786314,((G001824235:0.0,G001825395:0.0)1.0:3.506557897319981,(G000994025:0.0,(G000993415:0.0,(G000995625:0.0,((G000998065:0.0,G000996185:0.0)0.5928429198201284:0.14843217874923856,(G000995155:0.0,(G001824295:0.0,G000994785:0.0)0.4481873988678148:0.1052513708997852)0.6109028777598284:0.18928990195259668)0.8206524917216165:0.2506070310113243)0.7024663149683413:0.19589365598111197)0.9894555106502811:0.47692407209030946)1.0:3.381357035639941)0.714119499582839:0.08057070982375304)1.0:1.3699515999319831)0.5723187696698542:0.07151676162570707)0.9999987717597723:0.34614716754824343,(G000996205:0.0,((G001189105:0.0,(G001821235:0.0,(G001822735:0.0,(G001821055:0.0,(G001822495:0.0,(G001822595:0.0,G001821115:0.0)0.7880062941935342:0.23054919565678628)0.447290281455081:0.03635348539156958)0.9999969283499182:0.7600857563270036)0.8926959311115827:0.22520714833204358)1.0:3.5920779779741276)1.0:1.6625642473510656,((G001822655:0.0,(G001822625:0.0,(G001820825:0.0,(G001822555:0.0,(G001821215:0.0,(G001821295:0.0,G001821035:0.0)0.5989513634796837:0.13345962507943518)0.5219409121708221:0.13349109858361988)0.7528102700378122:0.22581344385793584)0.4984360294773036:0.062343130574135514)1.0:3.9504959998783704)0.9999999892020248:0.49727519549325594,(((G001821015:0.0,G001820875:0.0)1.0:1.3758946646915353,((G000999175:0.0,G001822705:0.0)1.0:1.702075005848309,((G001822755:0.0,G001821245:0.0)1.0:2.9960934147641263,(G001822675:0.0,(G001820855:0.0,G001820985:0.0)0.8236877345106932:0.2876820724517809)1.0:4.1896547420264305)0.7579945591018036:0.1264028560522463)0.4029358377056872:0.01409120474988872)0.9698585864546452:0.15020566463716564,(G001003165:0.0,((G001821185:0.0,(G001821065:0.0,(G001822505:0.0,G001820955:0.0)0.3333277308893785:0.0)0.9786251991587366:0.5108256237659905)1.0:3.210876886035554,((G001001935:0.0,(G001822765:0.0,(G001822615:0.0,(G001821305:0.0,(G001820885:0.0,G001821135:0.0)0.5990636059202066:0.13353175913467277)0.627695852406838:0.15414213474836272)0.9848849321212017:0.4040210645359308)1.0:3.135494215929153)1.0:1.0164170555545864,((G001820935:0.0,G001004005:0.0)0.5475733998594825:0.045752378373424565,((G001003605:0.0,G000999035:0.0)1.0:2.6701131223775723,(G001004225:0.0,(G001821155:0.0,(G001821275:0.0,(G001821165:0.0,(G001822535:0.0,(G001824735:0.0,G001820905:0.0)0.6218623250619247:0.12030589187448901)0.3899224316034302:0.009353655698324912)0.8771687245914831:0.24819062678879883)0.43167754600594566:0.08453846204255666)0.9938115989645817:0.36103713347659283)1.0:2.5872823817361055)1.0:0.8100093889769496)1.0:0.8979252131211898)0.9999719455873112:0.339548502384287)0.6569192368595747:0.09198989717191328)0.8354361204377212:0.11741553943774817)0.9677061875461122:0.1471981463415459)0.5324499079668726:0.03490262222538928)0.7280371875721997:0.08996113665531104)0.9716014242686368:0.1614247033274737)0.9999803164569928:0.3460637515306225)0.803098643178692:0.11005887850416539)0.9976081661129698:0.1724337844947449)0.5967645913041165:0.0415766552596878)0.9998300968002936:0.23516732896370693)1.0:0.82277049509716)0.9999999999923698:0.5495244081395341)0.7953318458279666:0.14830121331650825)0.999992088139194:0.2518935161781623)0.8981371985826447:0.09985493265589594)0.8694074486603883:0.09466099018774209)0.2180069648134623:0.0)0.9738248675425955:0.1489943642390011)0.6851536392554509:0.08033939406766612)0.9999999969979:0.3781905596660585)0.9997108858526339:0.19611026959672706)0.4470220831226314:0.027628740324494354)0.5134939883822558:0.04253467560836898)0.9999996440629242:0.3169516259550099)0.7097101492347234:0.06898585996246874)0.8459206592987251:0.08101738983063875)0.9358520950003442:0.11959336749066606)0.9995576086556486:0.2019593348406396)0.9999999996390193:0.38401206339808025,((G001304495:0.0,((G001918235:0.0,(G001918845:0.0,(G001920725:0.0,G001919305:0.0)0.990498108030408:0.24034006533878435)0.3353054345755975:0.0)1.0:1.7232151098973898,((((G001898225:0.0,(G000025005:0.0,((G000744775:0.0,G000021685:0.0)1.0:1.3952778525900142,(G000024985:0.0,G000297255:0.0)1.0:0.9813605873901964)1.0:1.5072020447512193)0.4856504279516877:0.0325732978899643)0.4342683185419911:0.027699207065486852,((G000526415:0.0,(G001306135:0.0,G000018565:0.0)1.0:3.3721163124509395)0.9999454843042688:0.18172920530828807,((G001399705:0.0,(G000016665:0.0,G000017805:0.0)1.0:3.0112303345727955)1.0:0.6085809436046201,(G000152145:0.0,(G000021945:0.0,((G000516515:0.0,G000735195:0.0)1.0:2.4172543323979587,(G000022185:0.0,G000018865:0.0)1.0:5.384495062789083)1.0:0.6902094222707563)1.0:2.7809335678628293)1.0:1.3024821106140325)1.0:0.7643041100419349)1.0:1.1395684878734522)0.9999227302226543:0.18846343996800569,(((G001796885:0.0,G001796635:0.0)0.38222786001916925:0.015800936820159033,(G002011535:0.0,(G002010545:0.0,G002011655:0.0)1.0:1.2552429154749192)0.5879342115730264:0.04760997360361659)0.9819753347584232:0.12312224559732192,((G000281175:0.0,G001293545:0.0)0.9998052114839846:0.17709946833763798,(G001303105:0.0,(G001795155:0.0,(((G001795045:0.0,G001796965:0.0)0.999999999999732:0.6603182263324391,(G001802405:0.0,(G001795115:0.0,G001797105:0.0)0.9977709361695614:0.2393920409755146)0.9999882274568518:0.3428551038237758)0.4253704253679965:0.026756320730221852,(((G001508595:0.0,(G001508475:0.0,G001603765:0.0)1.0:0.9438938092793335)1.0:0.8011759199186074,((G001192795:0.0,(G000406785:0.0,G000406905:0.0)1.0:1.7344315758165239)1.0:0.9193763856997234,(G001603795:0.0,((G001603775:0.0,(G001306095:0.0,G001050275:0.0)1.0:4.897839799950916)0.632639774992731:0.04446830262625403,((G001899005:0.0,G001306115:0.0)0.6199864941578268:0.036937029667520785,((G001050255:0.0,G001050235:0.0)0.5924919002011577:0.0816797073726126,(G000199675:0.0,(G001306145:0.0,(G001796355:0.0,(G001050215:0.0,G001306055:0.0)1.0:4.068506999805564)1.0:0.580720461091755)1.0:0.5652484793104859)0.38200749088041613:0.04173948086644329)0.9977773938257252:0.14941204106651892)0.500608280267668:0.021635560298370042)0.9545917364438157:0.11271253116973227)0.9453299795547219:0.10429782645006733)0.9988336843482077:0.16963229095300053)0.9999601956289811:0.22809014860883733,(((G001872165:0.0,(G001794965:0.0,(G001796335:0.0,G001796365:0.0)0.2840375586854459:0.1053605156578264)1.0:4.668951767795818)0.999999999653699:0.4244735098350157,((G001796785:0.0,G001567105:0.0)0.9999998202847801:0.3129235270592825,(G001871895:0.0,(G001797165:0.0,G001797155:0.0)0.9998812256878252:0.2899914120401901)1.0:0.9188866301987406)1.0:0.689108338869297)1.0:0.8321506345045141,(((G001795165:0.0,G001795125:0.0)1.0:0.6183418336707266,(G001795335:0.0,G001796835:0.0)0.9855696587303046:0.15928905183770622)0.9045541101652936:0.0852694417954955,((G001797095:0.0,G001796915:0.0)0.4156057098469691:0.05773712422881667,((G001795285:0.0,(G001795085:0.0,G001797045:0.0)0.9901634638473706:0.2404788855760666)0.9850364997029493:0.1654796564559375,(G001796845:0.0,(G001797075:0.0,G001796475:0.0)0.9999455582878468:0.3496156631067813)0.048939495154620226:0.0007900969842848019)1.0:0.6446011755597416)0.9999996701239166:0.29332285575451467)0.9999999999999881:0.4020772837984702)0.9996378705939286:0.1722870824673374)1.0:0.4333641351305614)0.9989215432621917:0.21353072974324075)0.5519322583253273:0.09944157316394332)0.999999999985713:0.3480172485151402)0.8539713398160836:0.07376762947959799)0.9999999999989805:0.3458480524504309)0.9951766038876272:0.12133170105551051,(((G001748285:0.0,G000702505:0.0)1.0:3.615371714144543,(G001918255:0.0,(G001919845:0.0,(G001919995:0.0,(G001914715:0.0,(G001915055:0.0,G001920235:0.0)0.8216765433166869:0.09392927754604538)0.5129643680931496:0.036581039692597614)0.9996732897399278:0.40190620022495915)0.9998992152503104:0.3844442616008307)0.9999999997279769:0.4798654925999346)1.0:1.176235218128249,(G000372165:0.0,((G001644275:0.0,(G001643585:0.0,(G001303625:0.0,G001302685:0.0)0.9999998346677792:0.7904833088693477)0.9999998531050508:0.6013966645573758)0.9997790963818777:0.2679997452250058,(G000383835:0.0,((G001304345:0.0,(G001796575:0.0,G001796605:0.0)0.6254470958104446:0.07911138479591652)0.7696822379096367:0.084216606655053,((G002011475:0.0,(G001796595:0.0,(G001796685:0.0,G001795035:0.0)1.0:0.9507541028274281)1.0:1.129222799522285)0.9828289863019246:0.13575925175278059,(((G001872925:0.0,(G001873005:0.0,(G000464595:0.0,G001796515:0.0)0.9999992400231146:0.374007700994373)0.9998239137308875:0.23505417591989416)1.0:1.027297694209054,(G001796725:0.0,(G001795275:0.0,(G001795315:0.0,(G001796445:0.0,G001795015:0.0)0.7479851052834304:0.12816741035074625)0.47282932268359656:0.09600816606629387)0.9999996998288326:0.5768743768466624)0.9460863515280691:0.19908653383875644)1.0:0.7742881649681207,(((G001794985:0.0,(G001796415:0.0,G001796805:0.0)0.9999999993922732:0.6065272811047615)0.9935142514937427:0.17436897212512095,(G001796655:0.0,((G001303565:0.0,(G002010445:0.0,G002011495:0.0)0.9999999999944889:0.7526609277451118)0.9999999996347301:0.41065103334113084,(G001455825:0.0,(G001796765:0.0,(G001795205:0.0,(G001796865:0.0,(G001796675:0.0,(G001796555:0.0,(G001796755:0.0,(G001796525:0.0,G001796495:0.0)0.9999999999979209:0.5825666556906565)0.9999999999998902:0.5852879893738451)0.9999999999999972:0.7068655040661886)0.9995228501903978:0.23113574183668872)0.6193942677143809:0.059729029638090694)1.0:0.7146118358701479)0.34774532729702357:0.019580819260682614)0.9999999999999112:0.6587584314325959)0.999873399127571:0.2591990616464287)0.798668819815917:0.0792128766219219)0.9999999999183351:0.3537825156376114,((G000143165:0.0,(G001005265:0.0,(G001466665:0.0,G001953175:0.0)1.0:1.0852390115097525)0.9527797693778309:0.2198189590773974)1.0:2.308407558269748,(((G000025025:0.0,(G001010485:0.0,(G000499365:0.0,(G000830925:0.0,G001889305:0.0)1.0:3.1713274862598415)0.9999997640300289:0.31303850863462734)1.0:0.583214218784118)1.0:1.0639557968280573,(G000011905:0.0,((G000830905:0.0,G001459095:0.0)0.5108299222929242:0.05046922935858943,(G001678055:0.0,(G002007825:0.0,G002007905:0.0)1.0:3.295613787988483)0.9978296604758431:0.1750493935293816)0.6050805994898153:0.05279597019778957)1.0:1.2473442721154109)0.9999999999999998:0.4977592637216893,((G001678035:0.0,G000016705:0.0)0.9992208047079382:0.1980882912569421,((G000009025:0.0,(G001761445:0.0,(G000830885:0.0,(G000741845:0.0,G001610775:0.0)0.9933280692743517:0.5329028790262235)0.6013916279517341:0.1052433999584247)1.0:1.2654919301131322)0.9999999999985382:0.4809124906865095,((G001547795:0.0,(G001515295:0.0,G000341655:0.0)1.0:1.1376002015382767)0.9999999999992533:0.484398427572567,((G001460955:0.0,G000341695:0.0)1.0:1.260087493431003,(G000025585:0.0,(G002021775:0.0,(G002007845:0.0,G002007865:0.0)1.0:4.469573954714873)0.5006469107921495:0.03379129146469088)0.9999327190471246:0.2437874141132979)0.5705589036468679:0.04578963168079157)0.47338482856140673:0.033597634667861316)0.9420644403723246:0.11102142780904097)1.0:2.85816217401061)1.0:3.711000340969635)1.0:1.2842352138262443)0.9999999999968294:0.37851589597976376)0.00936366258769123:0.06994282067822565)0.3194274033949925:0.04945007601883011)0.9999999999999997:0.6824823649337147)0.9993633292274308:0.22254873961839888)0.49916304786269033:0.04464084978900858)0.9999953026243433:0.36432317136115017)0.338279839880677:0.0)0.9999999999996589:0.39629662493782936)0.5802147454603273:0.10403541634159691)0.8888217571018494:0.09812297306941466,((G001787865:0.0,((G001778455:0.0,((G002011415:0.0,G002011365:0.0)1.0:0.7152447282270245,((G002010355:0.0,G002011425:0.0)1.0:1.7873056379280678,(G002010365:0.0,(G002011435:0.0,G002010385:0.0)1.0:2.5042890514893754)0.9999999999966626:0.45415690571551476)1.0:1.6322289002732484)1.0:1.3250365019043546)1.0:0.7127155755840375,((G000212395:0.0,(G000021645:0.0,G000020965:0.0)1.0:3.5493683881090803)0.9777950532293858:0.11406332687742225,(((G001871575:0.0,G000284335:0.0)1.0:2.010183011428889,(G000378005:0.0,(G001896705:0.0,G000020945:0.0)1.0:1.8514397328844585)1.0:2.287248351689464)0.9994567661385249:0.19187340799625047,(G000745455:0.0,((((G001509135:0.0,G000147715:0.0)0.9999543530142602:0.23798862206227622,(G000023325:0.0,G001027025:0.0)1.0:0.6234644553353292)1.0:1.6988841725872557,((G001021165:0.0,G000255135:0.0)1.0:2.500049833588502,(G900102615:0.0,((G001513315:0.0,G000953715:0.0)1.0:3.103224076715546,(G001508055:0.0,G000018605:0.0)1.0:3.0429765207246713)1.0:2.1028136083465547)1.0:0.8227507357688724)1.0:1.242305091616658)0.9406919046098506:0.08946030935292534,(((G000016905:0.0,G000021285:0.0)1.0:2.568232058863752,(G000017545:0.0,(G000235405:0.0,G000767275:0.0)1.0:1.8604080326458414)1.0:2.769929643569446)1.0:1.348425261473981,(((G000828655:0.0,(G000816145:0.0,G001508795:0.0)1.0:2.3213685125870227)1.0:2.502196532036255,(G000217815:0.0,(G000828675:0.0,(G001508115:0.0,G000017865:0.0)1.0:3.784189633918262)1.0:2.0134891328920674)0.07464361786758267:0.14067171754615584)1.0:2.0973598103018642,((G000832145:0.0,(G000018945:0.0,G000750655:0.0)1.0:1.2877722192705)1.0:2.3898884008118872,((G000008545:0.0,(G000230655:0.0,(G000390265:0.0,G000978555:0.0)0.8529166554475073:0.4418235301507334)0.6170045482475071:0.20067496237757007)1.0:4.570615508997285,(G000784835:0.0,(G001508875:0.0,(G000016785:0.0,G000025105:0.0)0.963573872378265:0.12921065899155365)0.9999999999165238:0.3916469842159405)0.21584829660427063:0.09029480464969418)1.0:1.9785776256428491)1.0:3.4103286860158084)0.9999998830729011:0.2753941091657681)1.0:1.0310544786472744)0.9999999999999997:0.4612784043243681)1.0:1.3565418639106923)0.8208009573057928:0.06480812018985674)0.9090644027954351:0.09167987721249689)0.8677512802046619:0.09298596518445934)0.4727375415355664:0.02209411936722441,(((((((G001899315:0.0,G001464165:0.0)1.0:2.231330852547301,(G001899385:0.0,(G001784555:0.0,(G001784585:0.0,G001786505:0.0)1.0:3.4691760531628284)1.0:2.815720646963555)0.9999999999999858:0.4873021803989661)0.9999999994769383:0.3084418326147261,(G001858525:0.0,(((G001784535:0.0,G001784565:0.0)1.0:0.7004383464442502,(G001784615:0.0,G001786555:0.0)1.0:2.4758299105991486)1.0:1.355420507151841,(G001917285:0.0,((G000431555:0.0,(G000980375:0.0,G000980455:0.0)0.6335405167781346:0.04255961441879601)1.0:3.501012724316734,((G001917235:0.0,G000433235:0.0)1.0:3.993090828516931,(G001899335:0.0,(G001899395:0.0,(G000431315:0.0,((G000437435:0.0,(G001765415:0.0,G000431115:0.0)1.0:3.6846770062802507)1.0:0.6154888247326965,(G000433095:0.0,(G001899365:0.0,(G001917115:0.0,(G000437655:0.0,G001899425:0.0)1.0:2.54371374522558)1.0:0.6642806765995147)1.0:1.4579086119160924)1.0:2.08348130237247)1.0:1.3632453089367575)1.0:0.6916328648735014)0.6019485790401309:0.07922075873019174)1.0:0.792238362639871)1.0:1.2344492707101478)0.9999995976884237:0.4261934663845446)0.9999999999998997:0.6703369254066566)1.0:1.144155780630669)1.0:0.47279687470068116)1.0:0.44762109830514635,((G000484535:0.0,G000011385:0.0)1.0:2.623738603710824,((G000332275:0.0,(G000013225:0.0,G000013205:0.0)1.0:3.3093998312757718)1.0:0.8802538438505298,(((G000586015:0.0,((G900047545:0.0,G001007665:0.0)0.9999999999389936:0.3802972243837159,(G001007625:0.0,(G002017915:0.0,(G002018015:0.0,(G002018045:0.0,G001007635:0.0)0.9111766177944667:0.11736961551309655)0.9999985219661655:0.44158919335476665)1.0:1.5205592985546268)0.645925246535337:0.04659341337711021)0.9877855240171803:0.12105756731654996)1.0:2.411290570910114,((G002006815:0.0,G000063525:0.0)1.0:1.2583242180298353,((G000153045:0.0,((G000179255:0.0,G000179235:0.0)1.0:2.0152376258848994,(G000316515:0.0,(G000155635:0.0,G001039265:0.0)1.0:0.6614761719920913)0.978893573708784:0.17993162977088917)0.9999857045594126:0.21078461634985132)1.0:0.8010365102986952,((((G000737575:0.0,(G000737535:0.0,G000515235:0.0)1.0:2.6906535267612752)0.9999918458426611:0.21063431812910074,(G000195975:0.0,(G000737595:0.0,(G000012505:0.0,G000153805:0.0)1.0:3.53180641749406)0.9999989381297724:0.24355249754168065)0.9999999969975418:0.28947356619134806)1.0:1.6577877826810823,((G000153065:0.0,G000153825:0.0)0.9999999983080246:0.2898365626877802,((G000230675:0.0,(G001040845:0.0,G000014585:0.0)1.0:0.8741251990578041)1.0:2.973058168399109,((G000063505:0.0,G000153285:0.0)1.0:2.274833723488317,(G001632165:0.0,(G001631935:0.0,G001632105:0.0)1.0:3.516508228173149)1.0:2.8232985136917703)1.0:1.0471411676751459)1.0:0.5542672338311343)1.0:0.5488065271527737)1.0:0.5184962972149841,(((G001631965:0.0,(G000015705:0.0,G001631985:0.0)0.9999234957896721:0.18845026276337562)0.9999999654716797:0.2638125522606484,(G001632025:0.0,((G001632125:0.0,G001632005:0.0)1.0:3.7293846884519137,(G000011485:0.0,(G001632145:0.0,G001632075:0.0)0.7770664913726787:0.06179814289770842)0.9999999318203132:0.25989591450631794)0.9951007885903627:0.13025725914053338)0.9999704445567178:0.19341584524772157)1.0:3.320124638658587,((G000760175:0.0,(G000760215:0.0,(G000760375:0.0,(G000760255:0.0,(G000007925:0.0,(G000760275:0.0,(G000760155:0.0,G000760355:0.0)0.5397277857557621:0.1053407723933235)0.4895319665093767:0.05886962707725547)0.4763344378060735:0.05406226598345354)0.7307747417450022:0.16989903679539747)1.0:4.644090943047315)1.0:2.289193947373093)1.0:0.6830417209085637,((G000757865:0.0,(G000760235:0.0,(G000015685:0.0,G000012465:0.0)0.994947847341248:0.13670798926530286)1.0:0.48675439482092114)1.0:3.857881315155807,(((G000291945:0.0,G000291785:0.0)0.9999999999999997:1.1502543163160148,(G000291825:0.0,G000218745:0.0)1.0:1.6622563542356525)0.9999999999999997:0.5205717444834944,((G000011465:0.0,G000015665:0.0)1.0:1.4650839045759645,((G000759865:0.0,(G000759855:0.0,G000759935:0.0)0.8887596590663854:0.20430046351272993)1.0:5.167703790874486,(G000012645:0.0,(G000759955:0.0,(G000158595:0.0,(G000634675:0.0,(G000635575:0.0,(G000015965:0.0,(G000015645:0.0,(G000635715:0.0,((G000635535:0.0,(G000635595:0.0,(G000634435:0.0,G000635515:0.0)0.6255241606319412:0.07976581900240304)1.0:1.2098205021687962)0.20631603042800184:0.0,(G000634615:0.0,(G001180325:0.0,(G001627475:0.0,(G000634355:0.0,((G000635875:0.0,G000635455:0.0)0.8288350009939751:0.09945184314325052,(G000634855:0.0,(G000634595:0.0,G000634635:0.0)0.9962550302814582:0.2377924391627071)0.9995920752869552:0.2182242222032702)0.9999999999931956:0.5119992298959908)0.9999997489343093:0.4288366471713978)0.8199541762935487:0.0894601154049415)0.8108698005479368:0.09216377012278953)0.41231911973770125:0.032511883657690525)0.9438400299980169:0.09679187578496812)0.4723112342398969:0.01962382325291033)0.9000427660545451:0.07914541613815365)0.9999839197599468:0.34908310410350696)0.00013077541630148636:0.0)0.9992447550158411:0.2769821223651066)0.9723604986679547:0.1088794330586663)0.9999999833605979:0.2876433134300702)0.9992390194417801:0.16807108035629564)1.0:1.5527268620860764)1.0:1.4865862380633204)1.0:1.8590875339774688)0.9999999999205876:0.33144863360456917)1.0:1.603563698459123)0.9999999999996679:0.385947381364446)1.0:0.8608279969284299)0.9134025162205709:0.13712141558144145)1.0:0.8460140610359277)1.0:1.7668281349414856,(G001870225:0.0,((G000317065:0.0,((G000332175:0.0,G000317085:0.0)0.8978288507894364:0.0877152701691906,(G001873375:0.0,(G000332215:0.0,G001402795:0.0)1.0:2.569450593281313)1.0:2.3701156390772513)0.9999999820431426:0.268486109033952)1.0:1.5659405553279788,((G000010065:0.0,(G000012525:0.0,G000817325:0.0)1.0:2.4277482359480516)1.0:4.519340100712775,(((G000238775:0.0,G000018105:0.0)1.0:3.244195102070125,(G000022045:0.0,(G000316685:0.0,(G000505665:0.0,G000011345:0.0)1.0:4.973590281771718)1.0:1.1761825763883689)0.9999999989814728:0.3047151098147075)0.9999999999987342:0.3366521875992408,(G000332315:0.0,((G001698445:0.0,G001913845:0.0)1.0:3.171854931974763,(((G000332095:0.0,(G000309385:0.0,G000763385:0.0)1.0:2.178858732588611)1.0:0.4466812334731008,((G001314865:0.0,G000155595:0.0)1.0:1.8284395796130513,(G000316115:0.0,G000482245:0.0)1.0:2.222370333316727)1.0:0.9119271231758562)1.0:1.0084982254503752,(G000317045:0.0,((G001870905:0.0,(G001314905:0.0,(G001657325:0.0,G000332355:0.0)1.0:1.183664849623879)1.0:2.358557578897709)0.9999983308840976:0.21583181866290962,(((G000473895:0.0,(G000317635:0.0,G000317615:0.0)1.0:2.1447454427868)1.0:0.6822916470540139,((G000380225:0.0,(G001890765:0.0,G000314005:0.0)1.0:0.493661818502273)1.0:0.7472884977859852,((G000252485:0.0,(G000252425:0.0,G000252465:0.0)0.9999999999999913:0.40893131608465066)1.0:3.6954788302998254,(((G001904615:0.0,G000316605:0.0)1.0:2.5120284207181363,(G000485815:0.0,(G001693255:0.0,((G000019485:0.0,G001693295:0.0)0.9499527439719695:0.11260672412396036,(G001521855:0.0,(G000715475:0.0,G001693275:0.0)0.5695532394710467:0.03188476473879689)0.5331522685863995:0.02580067370852526)1.0:1.3571755598481454)1.0:2.2632277362165842)1.0:1.7066768194450628)1.0:2.8186311747831696,((G000317575:0.0,(G000332055:0.0,(G000332195:0.0,G000756305:0.0)1.0:0.808742167831788)1.0:0.5037254125659035)1.0:1.5284020590198624,(G000332035:0.0,(((G001747005:0.0,G000317655:0.0)1.0:3.4028148017912048,(G000317675:0.0,(G001548115:0.0,G000332235:0.0)1.0:2.7881655969548302)1.0:0.7130539156000003)1.0:2.5037630409998943,((G000478825:0.0,(G000284215:0.0,((G000009725:0.0,G000340785:0.0)0.5478269837854277:0.15417196895867463,(G000284455:0.0,(G000284135:0.0,(G000270265:0.0,G001318385:0.0)0.6665090895307882:0.28739521071716906)0.4166770165956271:0.0)0.5095138020027415:0.09092796765263993)0.6428784475703432:0.2451224580329851)1.0:5.1929568508901935)1.0:3.3968875976763444,(((G000021805:0.0,G000829235:0.0)1.0:1.0931937005259151,((G000737945:0.0,G000025125:0.0)1.0:4.26155534116991,((G000169335:0.0,(G000017845:0.0,G000231425:0.0)1.0:5.393627546352355)1.0:1.0813795885775244,((G001039615:0.0,(G000167195:0.0,G001039555:0.0)0.9757292268908966:0.11455602342311062)0.9999878440081705:0.22371349151375303,(G001039635:0.0,(G000235665:0.0,G001050835:0.0)0.9999993266010022:0.32163362865932604)0.9999999999999999:0.47487058854727365)1.0:2.986848352868006)1.0:1.3583934816625565)1.0:1.4371251188895546)1.0:1.6991137829885685,((G001904635:0.0,G000317025:0.0)1.0:2.970583672816585,((G000147335:0.0,G000021825:0.0)1.0:2.3322581849618875,(((G000787675:0.0,(G000312165:0.0,(G001578075:0.0,(G000010625:0.0,G000312265:0.0)1.0:0.44420995978859495)0.982781281914115:0.10864289509125807)0.9999999996999599:0.2980958153556145)0.7492346939977431:0.05177088463412634,((G000297435:0.0,G000312725:0.0)0.7008549483654661:0.043628011545119846,(G000312285:0.0,(G000981785:0.0,G001704955:0.0)1.0:1.8690334370571933)0.9552921289337858:0.09566014016172712)0.937888530323405:0.08590625531036952)0.8533018092386512:0.06434698162459052,((G000312185:0.0,G001264245:0.0)0.9999999992678943:0.290991690486035,(G000332585:0.0,((G000312245:0.0,G001885655:0.0)1.0:3.901374852769958,((G000330925:0.0,G001725075:0.0)1.0:0.43586726845228213,((G001706385:0.0,G000312205:0.0)0.5052464954681389:0.021817658977058462,(G000307995:0.0,G000599945:0.0)0.9999151145073203:0.18506822284495908)0.6567026458465901:0.06150957193834175)0.95611473233498:0.09153720734569037)0.9420716857004426:0.10039833904851712)0.9999999195521793:0.2543374577898765)0.9927337461024426:0.1198027769970959)1.0:3.5702110341750353)0.9889269066315646:0.13183059123973195)0.2991401361207604:0.007246282233729592)0.9965898640735027:0.1351658789850602)0.9987399804761994:0.15053541238348106)0.9745984946964592:0.10201958791984736)0.6331104145507873:0.035089901339817875)0.9860117867716038:0.10722203259744602)0.5097501795751924:0.04204153435660398)1.0:0.4275123601295155)0.9999776618622298:0.18668762463037314)1.0:0.7178892467541387,((G000775285:0.0,(G000733415:0.0,(G001939115:0.0,(G000309945:0.0,((G001650195:0.0,G001895925:0.0)1.0:2.2518497590765905,(G000353285:0.0,(G001485215:0.0,G001548435:0.0)1.0:1.6269804306403464)1.0:2.1658375903706317)1.0:1.1960505163465163)1.0:0.48368638928283797)0.8912608958363564:0.08673116391860505)0.9992099251118677:0.1721975676054409)0.999991039293444:0.19743543526703888,((G001746915:0.0,G001890975:0.0)1.0:0.5769302832190492,(G000317145:0.0,(((G000332335:0.0,(G001276715:0.0,G000317105:0.0)1.0:0.4622357895749891)0.9999905864280193:0.19468254917889966,(((G000214075:0.0,G000317475:0.0)1.0:2.6120650651462447,(G001698425:0.0,(G000332155:0.0,G000180455:0.0)1.0:4.660289485209177)1.0:2.0880148958972575)1.0:1.6770005500899834,((G000987385:0.0,G000014265:0.0)1.0:1.4753977486196999,((G900010725:0.0,(G001873365:0.0,(G000710505:0.0,G900009135:0.0)0.9650804535554928:0.09313760936652367)1.0:1.7206524343291565)1.0:2.7195289616509686,(G000478195:0.0,((G001611905:0.0,(G000175415:0.0,G000210375:0.0)0.9891659119201097:0.17348855972763166)1.0:1.701433972026089,((G000973065:0.0,G000176895:0.0)1.0:1.9840504665319532,(G000173555:0.0,(G000974245:0.0,G000307915:0.0)0.5200693268003664:0.034322107478344244)0.9999921452630489:0.2644747010344185)1.0:1.8461923800407802)1.0:3.132330645683531)0.9983391735007604:0.13781376307247187)1.0:1.1445101684582837)0.9999999955079587:0.2691060607173331)1.0:0.4503189691622165)0.9998314610998901:0.15995554745210314,((G000317495:0.0,((G000155555:0.0,G000317515:0.0)0.8944376972985784:0.09836542574135303,(G001854205:0.0,(G001767235:0.0,G001942495:0.0)1.0:0.6043195257667896)1.0:3.1703692747921433)1.0:0.9558825229128813)0.9887782132877468:0.15429175909300621,(G001904725:0.0,((G000317125:0.0,((G001904655:0.0,G000317555:0.0)1.0:2.8040001500383216,(G000332075:0.0,G000952155:0.0)1.0:2.263967773197994)0.6493656959140403:0.055081350368643305)1.0:0.4707127868491106,((G000613065:0.0,(G000350105:0.0,G000350125:0.0)1.0:1.8187381618649685)1.0:1.571102330830823,(((G000316665:0.0,(G000734895:0.0,(G000317435:0.0,G000331305:0.0)1.0:1.0145751495974942)0.9999999998333555:0.3022350679293075)0.8710271761619482:0.0884129699997831,(((G000346485:0.0,G000760695:0.0)1.0:2.114193715142651,(G000828085:0.0,(G000315565:0.0,(G000817735:0.0,G000828075:0.0)1.0:0.6769731007593828)0.9967030848399915:0.13398807397140264)1.0:1.1297630586744243)1.0:0.9779041279613456,((G000332255:0.0,(G000317265:0.0,G000317285:0.0)1.0:4.040670835716848)1.0:1.1383447378477247,(G000517105:0.0,((G000317205:0.0,(G000317225:0.0,(G001548455:0.0,G001904645:0.0)1.0:1.1489790129335677)1.0:1.7490653007590518)1.0:1.1883065388554088,((G000447295:0.0,G001275395:0.0)1.0:2.0351432643287524,(G000317245:0.0,(G000315585:0.0,G000934435:0.0)1.0:1.5557917988926768)0.9999956053628252:0.20648735822194209)1.0:1.6929272675780676)1.0:1.7185845372350501)1.0:0.7312631522442989)1.0:1.439662293633549)0.9999996289966431:0.23381898718024025)0.9808479391684248:0.09979609664100107,(((G000340565:0.0,((G001904715:0.0,G000020025:0.0)1.0:1.666755786610242,(G000300115:0.0,(G000332295:0.0,G000316575:0.0)1.0:1.308007361331046)0.9999999950286999:0.26919804245119244)0.7849804744740134:0.07522844663565371)0.39984462308064284:0.02400565593013874,((G000316625:0.0,G001298445:0.0)1.0:1.794314971340504,(G000316645:0.0,(G001548375:0.0,(G000009705:0.0,(G000204075:0.0,G001672205:0.0)1.0:3.7840311013298393)1.0:2.5966181607706282)1.0:1.6043659501747802)1.0:0.8923210677290299)1.0:0.4752222212371251)0.7181044627588773:0.0682305144169983,(G000317535:0.0,(((G001858025:0.0,G000332135:0.0)1.0:1.2548345648890054,(G000426925:0.0,(G000521175:0.0,G000312705:0.0)1.0:1.1647379546867356)1.0:1.712386061827642)0.9998495998027623:0.17017936815298806,((G000196515:0.0,G001586785:0.0)1.0:0.5668213444839261,((G000175855:0.0,(G001586755:0.0,G001858125:0.0)1.0:1.0834159483518286)1.0:0.9293530748885691,(G001432185:0.0,(G001858115:0.0,(G000175835:0.0,G001676585:0.0)1.0:2.130198456654272)1.0:1.4507816407074905)1.0:1.6821920180018106)1.0:3.0989948237315716)0.9999999999998136:0.3586585051684108)1.0:1.0602101452120807)1.0:0.5708292778594387)1.0:1.1238836139849153)0.9227021349027918:0.10438658872271023)1.0:1.2537238301870204)1.0:0.7546806853776701)0.9999993083108475:0.22132763632396002)0.9999989755202622:0.21057041071282037)0.9488403446103564:0.12083378688073247)0.9074171857613692:0.11326163486111653)0.9998817357366994:0.17215567284824032)0.9362871041309325:0.156860995269626)0.8952166433737851:0.06899445705451146)0.9322815408583544:0.09522694060200836)0.9999999727539081:0.2578544045845985)0.8737629626159935:0.07527156271102038)0.6553871344577114:0.03822897213316803)0.9999773173791033:0.20328853887469706)0.999694103095901:0.17845587679096042)1.0:0.4297100090704099)0.970489916734072:0.16508636287187317)1.0:0.42402242985864136)0.019074320553995175:0.16894373130605106)1.0:0.5085228273326827)1.0:1.4584377894395628)0.9999999999999997:0.374850318862322,((G001917855:0.0,((G000397765:0.0,(G000380725:0.0,G000494245:0.0)0.8965518875767619:0.22825865198098033)1.0:2.262692093620698,(G001302805:0.0,(G001768085:0.0,((G000724625:0.0,G001898035:0.0)1.0:2.079394836658826,(G000404425:0.0,(G001457855:0.0,(G001457975:0.0,(G000427095:0.0,G001458035:0.0)1.0:3.5554458331707415)0.999937905606811:0.20162717568810792)1.0:4.05692514970533)0.9999999992537711:0.5000500539258478)0.999999998494768:0.3658879841777173)0.9622175865039491:0.1630650452756712)0.7740851697980483:0.10523065761022314)0.876418052517035:0.10577985066243364)0.9949386965217768:0.1429906883972304,(G001724515:0.0,((((G000183745:0.0,G000195335:0.0)1.0:0.4592299900117016,((G000092125:0.0,((G000373205:0.0,G000430045:0.0)1.0:2.0330202788332343,(G000423425:0.0,(G000376665:0.0,G000620065:0.0)1.0:1.7834005216517739)1.0:2.1047916416787893)0.9999860119979623:0.19865208724114994)1.0:1.6201169269013738,(G000771745:0.0,(G000309885:0.0,((G001399775:0.0,(G000091545:0.0,G000421625:0.0)0.9936901940522754:0.21566575173873023)0.9975208919192583:0.14221756691453058,(G001880325:0.0,(G000376265:0.0,(G000745065:0.0,(G000744885:0.0,(G000187005:0.0,G000423905:0.0)1.0:1.6347565510539848)1.0:0.5108856342358731)1.0:0.4833088340081034)0.9999996003592826:0.23729594564498097)0.9999999999995056:0.35223523048448485)0.9999999999998267:0.35719820959589593)1.0:1.149782699158529)1.0:2.4833549798250587)0.999999999999717:0.35233542337032053)1.0:1.3101793199752436,(G000092425:0.0,(G000745915:0.0,((G000317835:0.0,G000519345:0.0)1.0:1.1526076676239334,(G000190555:0.0,((G000482805:0.0,(G000381345:0.0,(G000599865:0.0,(G000196275:0.0,G000745175:0.0)1.0:0.44820626824772464)0.8554052371528037:0.06820212884857718)0.9999999999997692:0.3631485432912611)1.0:0.6186210096709286,((G000252445:0.0,(G000008565:0.0,G000478785:0.0)1.0:2.690503260304118)0.9996938992114891:0.16637401119509806,(G001644565:0.0,((G000430865:0.0,G000020685:0.0)0.9999999998301328:0.29925201607847346,((G000800395:0.0,(G000701405:0.0,G000701425:0.0)1.0:0.5924416838234207)1.0:2.8659881565195944,(G001413985:0.0,(G001507665:0.0,G001007995:0.0)1.0:1.9887900873817796)1.0:1.1406517864546628)0.9913076168775828:0.13152669292365401)0.9994481360928728:0.17516860989572458)0.9903835946374036:0.14556745195689452)0.9999999999999946:0.37278803756766227)1.0:0.612215203243655)1.0:1.1835357741298775)1.0:0.6798442856461298)1.0:1.6761871792166738)0.9912725353229906:0.13894978875702102)1.0:1.4003847086791987,(((G001805475:0.0,(G001767735:0.0,G001767595:0.0)0.9999995110596387:0.6098614186044339)0.9995355549064124:0.23757722432344644,((G001767755:0.0,(G001768645:0.0,G001767605:0.0)1.0:1.0674073815739935)1.0:1.7902845359513502,(G001767575:0.0,(G002011575:0.0,(G002010555:0.0,G002011565:0.0)0.9415815594545943:0.14634675695806143)1.0:1.717770452493182)0.9999881781581718:0.25841675294381083)0.9961261275686052:0.1503890895123525)0.9996675922367498:0.1890066199212413,((G001766895:0.0,G001767615:0.0)0.999999976477452:0.4245485442162289,((G001950395:0.0,(((G000296445:0.0,(G000162875:0.0,G000023885:0.0)0.9999999999970597:0.3977164625040813)1.0:1.0428875249509744,(((G000434775:0.0,(G000435475:0.0,(G000436075:0.0,G001915265:0.0)1.0:2.7380671100039713)1.0:0.8497217156056507)1.0:1.7807858940588517,((G001486445:0.0,G000023845:0.0)0.9685090790084022:0.1125148927249223,(G001643775:0.0,G900110565:0.0)1.0:4.974640662863741)1.0:1.3286839928148368)0.6810271585340593:0.044879951747991365,((G001552935:0.0,G000814825:0.0)1.0:0.9515492058319336,((G000478885:0.0,(G000403355:0.0,G000422625:0.0)1.0:0.7776696902218391)1.0:2.3181999939501674,(G000236865:0.0,(G000270285:0.0,(G000210055:0.0,G000024265:0.0)0.8777660917702766:0.1498440017372152)1.0:1.159260328587268)0.9999999999999786:0.4114320934786508)0.999999999999995:0.4300971758896278)0.9999999892754623:0.289541043676207)0.9999530456484187:0.18862040431159827)1.0:0.8314832803400948,(((G000195315:0.0,(G000321165:0.0,G000311845:0.0)1.0:1.7425410153091085)0.7159533268593462:0.06939045894182806,((G000225705:0.0,(G000156175:0.0,G000156215:0.0)1.0:1.799170089223822)0.9999999999999396:0.4043937101240869,(G000821265:0.0,(G001404695:0.0,(G000434535:0.0,(G000169035:0.0,G001405375:0.0)0.7133842125959577:0.052493843454908845)0.9671529680141172:0.10732187276267584)1.0:3.0127256198818473)0.9999999999999291:0.3994136598978529)0.9999550458913683:0.193372177340721)1.0:1.4343066296442544,(G900143685:0.0,((G001552785:0.0,(G000483125:0.0,((G000364325:0.0,G000468815:0.0)0.9999998472257589:0.6143252389751738,(G900105895:0.0,G001437015:0.0)1.0:1.6968029379315321)1.0:3.9497004519059984)1.0:2.293762160841054)1.0:1.9294072150351234,(((G000752675:0.0,G001494635:0.0)1.0:3.1224808362913685,((G000024225:0.0,(G000758945:0.0,(G000564995:0.0,G000565075:0.0)0.4223925746614124:0.01366768428689745)1.0:0.7029390771749922)1.0:3.2379111512281713,(G000411555:0.0,(G001813205:0.0,(G001438885:0.0,G000174015:0.0)1.0:4.936869143856641)1.0:3.0904783790950816)1.0:2.1018611874274944)1.0:2.545058766225172)0.9999999916717802:0.32691061057406534,(G000468855:0.0,((G000179715:0.0,(G001562845:0.0,(G001049775:0.0,(G000178335:0.0,G000159235:0.0)1.0:3.1111077087577206)0.9992457844779937:0.18967310798647782)1.0:3.414142270161886)1.0:2.346428169981141,(((G000233535:0.0,G900155635:0.0)0.9999349248803101:0.22458867328057233,(G001457795:0.0,G000468755:0.0)1.0:0.5997310093151906)0.9925269466054837:0.1439029508148636,((G900108495:0.0,G900111255:0.0)1.0:3.6986140057216157,(G000524335:0.0,(G000143845:0.0,G001437585:0.0)1.0:3.4914442595099358)1.0:3.4440350465785117)0.9999996554407125:0.27719559011327943)1.0:0.6848884824911693)0.9999740484186952:0.2541994185652213)0.997559335864135:0.159486125784563)0.9999995429444895:0.2660887987735471)0.9999999999998231:0.4263972115899793)1.0:0.47737075360432957)1.0:0.9662637115004837)1.0:1.1520122818969267)1.0:0.8333506252364665,(G000384495:0.0,(((G000014185:0.0,(G000661895:0.0,G001029505:0.0)0.9123035454611179:0.10665781761123881)1.0:2.2430962544325257,(G900108055:0.0,((G000240225:0.0,(G000519325:0.0,G000420025:0.0)1.0:1.3595126118225174)1.0:1.71401542788395,((G000688095:0.0,G000424625:0.0)1.0:1.74233704288831,(G000025265:0.0,(G000423665:0.0,G000425945:0.0)1.0:1.591952750385069)0.9605438610042811:0.09281397167250922)0.6656517416458266:0.15917191836231825)1.0:1.100289476208721)1.0:1.5295709223479386)0.9999994592593124:0.2331558143756019,(((G001311945:0.0,((G001443565:0.0,G000949295:0.0)1.0:3.290716421759686,(G900128965:0.0,(G000023265:0.0,(G000949255:0.0,G000745905:0.0)1.0:4.709939592859169)1.0:2.038373578014452)1.0:0.5902921378697524)1.0:0.7788297420527425)0.9999999995190907:0.39827068750328576,(G001023575:0.0,((G000817105:0.0,((G000455525:0.0,G001025035:0.0)1.0:0.8818840661127529,(G000817095:0.0,(G000817115:0.0,G000817085:0.0)1.0:1.5887403314581112)0.9999999999898753:0.4718214306765346)0.8953862259037629:0.10846740444617074)0.9999929854633293:0.22996005937839134,((G001510385:0.0,(G000348785:0.0,G000350145:0.0)1.0:1.8251923482195034)1.0:0.6645645723775512,(G001510335:0.0,(G001437825:0.0,(G001439005:0.0,G001438985:0.0)1.0:2.237755642335393)1.0:1.3277626023023186)0.9942085561919031:0.18403901652746812)1.0:1.0782658910151264)1.0:0.45487703951097913)0.9967267826907409:0.1508155535747408)1.0:0.6748625934017143,(G000969705:0.0,((G000428345:0.0,(((G000372185:0.0,G000384535:0.0)1.0:1.156037265942622,((G000378885:0.0,(G000372025:0.0,G000372265:0.0)0.9999891598779289:0.41905677468643315)1.0:1.1775180668883707,(G000438965:0.0,(G001438925:0.0,G001437635:0.0)1.0:2.177782666079906)1.0:1.186621355674976)1.0:0.9690418293992518)1.0:1.0798051538400961,((G001439355:0.0,((G001437845:0.0,G001439035:0.0)0.5594534875500959:0.032365002287226524,(G001437695:0.0,(G001437665:0.0,(G001438315:0.0,G001439025:0.0)0.686019748476491:0.05545465055860597)0.6599208447140591:0.051196843489450736)0.7862128676569076:0.07630142816592811)0.438769005341079:0.02290426399367674)1.0:1.8434303606386733,(G000485495:0.0,((G001439085:0.0,(G001437755:0.0,((G001439225:0.0,G001437855:0.0)0.9610988896908692:0.12556111269876793,(G001438395:0.0,G001437905:0.0)0.4561791062929055:0.02245257614827791)0.8979677120985068:0.09855706777841892)0.9999978298054514:0.3317497974104121)1.0:1.8801972723092595,((G000378865:0.0,G000378925:0.0)0.9999670350635536:0.314788705328805,(G000754505:0.0,(G000383815:0.0,(G000294575:0.0,G000378905:0.0)1.0:1.7989163547717266)0.9999999999957151:0.6640193515258674)0.8839903444797247:0.11001147233141166)0.9999049319099474:0.20688755260989986)1.0:1.6359914135410512)1.0:0.6261955046093256)0.9999999983286202:0.3197980778500583)1.0:1.3586021390129246)0.9999999983692405:0.4097494407303339,((((G000719025:0.0,(G000017305:0.0,G900101335:0.0)0.9953086647040721:0.13880673844505614)0.9999999952649256:0.2774185656731579,(G001426435:0.0,((G000023925:0.0,(G000421185:0.0,(G000224715:0.0,G000421245:0.0)1.0:2.007343456217396)1.0:1.8227743522101927)0.999999999982025:0.33971356868777197,(((G000426385:0.0,G001189535:0.0)1.0:2.523087982746337,(G000298175:0.0,(G000429885:0.0,((G001515525:0.0,G000298215:0.0)1.0:1.7264981143486113,(G000826525:0.0,G000247995:0.0)1.0:1.695558987537598)0.9032418070516236:0.07651255949168706)0.7886055172411176:0.05692278752785865)1.0:0.6032541550804861)0.9853634786514848:0.13516333171674202,(((G001021715:0.0,G000725405:0.0)1.0:2.761260553374625,(G001594145:0.0,(G000376825:0.0,(G001247745:0.0,G001190945:0.0)1.0:1.638402719489492)1.0:0.7027756172154805)0.9999924448571273:0.20856371762447704)1.0:0.728154957221857,((G000576575:0.0,(G000184685:0.0,(G001758225:0.0,(G000576595:0.0,(G001956915:0.0,(G000720035:0.0,(G001428505:0.0,G000383675:0.0)1.0:0.9359424208285221)1.0:1.6787852142888613)0.9999999999529807:0.36494651616227075)0.9238010769850975:0.08958596571296788)0.9999999999443888:0.323326390904665)0.9999999999999527:0.3773601856854944)1.0:1.3211075937181063,((G001552435:0.0,(G000297495:0.0,G001428305:0.0)1.0:2.4113687956683383)0.9999999999999994:0.41366638765816,((G001050535:0.0,G001046875:0.0)1.0:1.724492902130806,(G001046855:0.0,((G001429685:0.0,(G001428025:0.0,G001427915:0.0)1.0:0.8785401330201088)1.0:1.7117066722836962,((G000367525:0.0,(G000720925:0.0,G001428065:0.0)1.0:1.7895048288637965)0.825457191849698:0.0684057485965149,(G000768695:0.0,(G000768675:0.0,((G000768685:0.0,G000768705:0.0)0.99999999593799:0.28329262997377463,(G001427985:0.0,G000152705:0.0)1.0:0.7163938560965549)0.9794753135272027:0.11655522563741551)0.6417124445933687:0.03867667077746555)1.0:2.3318737568955337)1.0:0.5515132517421674)0.8051986168079959:0.09120078312516806)0.6900971114275829:0.043017367512463184)0.9977887076934246:0.14137421870395248)0.9999999999911199:0.3267604652385858)0.999999999999992:0.3717612806431582)0.9945392724650182:0.12138814930509613)0.950440448592509:0.08576555236228693)1.0:0.6720555380890869)0.9999941064322917:0.2275121290857554)0.9999999670918583:0.24726959176339613,(((((G000314575:0.0,(G001606005:0.0,G001729525:0.0)1.0:0.9413482329577954)1.0:2.3109296459148903,((G000285915:0.0,G000178455:0.0)1.0:0.7726010219162138,(G000285835:0.0,G000426445:0.0)1.0:1.6280460292243093)0.9942101412496506:0.12729262204786274)1.0:1.5903702738888945,((((G001063195:0.0,G001476195:0.0)1.0:1.812785676546073,(G000011025:0.0,(G000164695:0.0,G000763765:0.0)1.0:0.6350557327539847)1.0:2.858497565556519)1.0:0.7547011439217056,((G001275345:0.0,G000800955:0.0)1.0:1.9776456295775888,((G000786655:0.0,(G001408335:0.0,G000010285:0.0)0.9999978305095564:0.23096641155254916)1.0:2.6968270364827926,(G001482365:0.0,(G001580365:0.0,G000786195:0.0)1.0:1.4728589213188563)1.0:2.160267289008291)0.9947826924466214:0.13211782263822017)1.0:1.0462938931920232)1.0:1.0245717163569688,(((G000220985:0.0,(G001483765:0.0,(G000455245:0.0,G000421745:0.0)1.0:0.6704427666109135)0.8141750460901854:0.14464092659793965)1.0:2.2225469561334523,((G000224415:0.0,G000023205:0.0)0.9999999996540909:0.32228651821306814,(G001657475:0.0,G000420805:0.0)1.0:2.2572769495836957)1.0:0.612168687532378)1.0:0.6175450823617915,(G001968835:0.0,((G001887245:0.0,(G000348945:0.0,(G001281115:0.0,(G000197735:0.0,G001302565:0.0)1.0:1.3441925243114081)1.0:2.669850033639996)1.0:0.9842785378027331)1.0:0.8617455055238846,(G000688395:0.0,(((G000430705:0.0,G000520495:0.0)1.0:2.122375599332614,(G000328305:0.0,(G001307035:0.0,((G000520555:0.0,G000816565:0.0)1.0:1.5059968211368338,(G000520515:0.0,(G001428435:0.0,G000520595:0.0)0.9999999999999996:0.4408542943432995)0.9999999999999578:0.3937011765970331)1.0:1.2869838604024904)0.9999999995412333:0.30400361881115956)0.9999972783524343:0.219812303713986)0.9905028568531979:0.12040079556155635,((G000376245:0.0,(G000950575:0.0,G000018885:0.0)1.0:0.8161777188293459)1.0:1.2538929745213372,(G000802235:0.0,((G000785535:0.0,G000482545:0.0)1.0:1.3527933694528438,((G001263615:0.0,(G000014925:0.0,G001542565:0.0)1.0:1.1212702669222234)1.0:0.5514416684190246,((G001428365:0.0,G000196235:0.0)0.9999999955735007:0.28875845616116536,(G000238915:0.0,(G001484605:0.0,(G001424565:0.0,(G000022025:0.0,(G000813845:0.0,G000189535:0.0)0.5532433009354799:0.08253415315296914)0.9999999908080611:0.2708352080778722)1.0:0.5456765761421295)1.0:0.6661436443857977)0.7068757374302056:0.0445554232636248)1.0:0.5060000853273653)1.0:1.3002333095445187)0.9999539048722837:0.23942821467576791)0.9999999999575332:0.32920156189664357)0.9999999999936304:0.33213573607032254)1.0:0.5075439976201431)0.8479390463436906:0.0985061092319002)0.9992685097675348:0.209314232740666)1.0:0.44376575585680667)0.9995565180639205:0.16087065774533482)1.0:1.0698383669057632)0.984731969957609:0.1229184441579319,(G000007485:0.0,((G000699505:0.0,(G000257665:0.0,G001437715:0.0)1.0:3.5203809627478813)1.0:1.7136881838880207,(G000423505:0.0,((G000425685:0.0,G000381765:0.0)1.0:1.7969451366989044,((G001438965:0.0,G000754445:0.0)1.0:2.3088958898393193,((G000980875:0.0,(G000834055:0.0,(G000350525:0.0,(G000633415:0.0,((G000231305:0.0,G001477055:0.0)1.0:2.6296336095065236,(G000349545:0.0,G001273835:0.0)1.0:0.5278654884764111)0.601192907903282:0.038747181960447824)0.8081058743883246:0.09759112592729435)0.9999999993031263:0.30522896455944765)0.9800255212449781:0.1447671235874353)1.0:1.7578475394211903,(G000425105:0.0,(G000754435:0.0,(((G001426925:0.0,(G000422385:0.0,G000422745:0.0)1.0:1.4815132818062144)1.0:0.6558410601227794,((G000826185:0.0,(G000956505:0.0,((G000763375:0.0,G000685355:0.0)1.0:1.3152508317162168,((G000956525:0.0,(G000455825:0.0,G000633215:0.0)0.7363914818216881:0.15626730266418815)0.9995508238822894:0.17477302962259283,(G000956475:0.0,(G001262495:0.0,(G000956415:0.0,G001552455:0.0)1.0:0.9203598966132461)1.0:0.43032468078111713)0.8668570149086628:0.11774302467822977)1.0:0.9001173471010493)1.0:0.6835995215151929)1.0:0.9860525368276706)0.9726991616298382:0.12582059531653803,(G000582705:0.0,((G000422405:0.0,G000802305:0.0)0.9999999994578026:0.29457809736242724,((G000956535:0.0,G000799385:0.0)0.9999999999999934:0.3978901245654835,((G001314225:0.0,(G001887285:0.0,(G001592125:0.0,(G001552475:0.0,G000746195:0.0)0.43331184689977326:0.019335693371679438)0.9922733687846628:0.12217737696226169)0.9644689515624695:0.11198383262061698)1.0:0.5192021540398853,((G000333395:0.0,(G900104345:0.0,G000202635:0.0)1.0:0.8892986512431162)1.0:1.9055792798947648,(G001427525:0.0,(G001652465:0.0,(G000956575:0.0,((G001427145:0.0,G001428485:0.0)1.0:0.5381552523436214,(G000304335:0.0,G000956465:0.0)0.9999999999999868:0.3940113423346272)0.9999015111406487:0.18350786555283527)1.0:0.4905266537572749)0.9999999999998835:0.3734611885066028)0.9999993417004759:0.22950550465043704)0.6325692470423758:0.04359563589727384)0.8481488105031585:0.0651079167552877)0.8856145315597601:0.07263682773526157)0.945512074199262:0.11985725689664274)0.9999998917068837:0.25034561782622444)0.9998102825175844:0.17737931644777982)1.0:1.2881558443260455,(((G001429705:0.0,(G000477555:0.0,(G000247645:0.0,G000153145:0.0)0.9999999532464988:0.2638856395052997)1.0:2.2158059990207035)0.999844059634279:0.18444151558530242,((G001422145:0.0,G001423105:0.0)1.0:1.2432199803195516,(G001422205:0.0,(G001424385:0.0,(G001475745:0.0,G000349565:0.0)0.9999999959207466:0.2888528077261385)1.0:1.8938381669000288)1.0:1.9409154254791152)1.0:1.0468898426181659)0.9985878548760563:0.142664523393038,(G000718085:0.0,(G000069225:0.0,(((G000333435:0.0,G000938265:0.0)1.0:0.6574176060070831,(G001465855:0.0,(G001423045:0.0,G001423885:0.0)1.0:0.7728312573247531)1.0:2.251808115238921)0.8377292164403539:0.06365929148529663,(((G000421825:0.0,G000419445:0.0)0.9999999924870061:0.28705920251530914,(G001424905:0.0,(G001428745:0.0,(G000383315:0.0,(G000469485:0.0,(G001423695:0.0,G000470775:0.0)0.999999999325857:0.30841428314191777)0.7699570245036343:0.070823998588059)1.0:0.7300834823344293)1.0:1.6546556456092454)0.9999999999999982:0.41146516600906774)0.999999999886116:0.3165102182517386,(G001423185:0.0,((G000421145:0.0,G000764165:0.0)1.0:1.286382271659032,((G001425325:0.0,(G000799285:0.0,(G001542775:0.0,G001425085:0.0)0.8740418623833885:0.11307552004442087)1.0:2.2396359617458197)0.9999998681340897:0.25543552832937516,(G001421565:0.0,(G001428255:0.0,(G000421565:0.0,G000421545:0.0)0.9999993848406329:0.242555881893412)0.7605951331428998:0.054884820986758176)1.0:1.5725168283268454)0.9960124932408705:0.19425135224233228)1.0:0.43158360560486236)0.6789775331240658:0.0673962445453903)0.9997871828520788:0.16694408366498664)0.7634277411115284:0.08549949113090649)0.9983835401368462:0.17755883139853326)0.9995675314703333:0.184585768942643)0.9999999983606461:0.284536203642397)0.8383186144515317:0.13000737905301576)0.9957711857545756:0.20425471840801596)0.3774576013344627:0.07554912668156956)0.9998296928657822:0.21076223538918765)0.9999969521627025:0.25205244743572075)0.9999999999999994:0.4249282834600552)0.9922008408947766:0.1473369496735035)0.8404021436365954:0.1617414592712306)1.0:0.6802939576938795)0.9999999999999994:0.3841739261283994,((G900070355:0.0,((G001403775:0.0,G001678905:0.0)1.0:3.2848730355092206,(G000576425:0.0,(G000338055:0.0,(G000225825:0.0,(G000023405:0.0,G000233655:0.0)1.0:1.7988307108728665)0.9363693967582479:0.11981866156186291)1.0:0.5395329046173007)1.0:1.4022137732144522)0.9820233233953235:0.1245933179636468)1.0:1.6289849341761684,(((G000975095:0.0,G000759715:0.0)1.0:2.2578274871181114,((G000023105:0.0,(G900105765:0.0,G000421225:0.0)1.0:1.5176600138375367)1.0:0.6837105060874024,(((G000024925:0.0,(G000312125:0.0,(G000423205:0.0,G000024065:0.0)1.0:2.1726826526845926)1.0:1.7598677012377422)1.0:0.54429984191537,(G000307245:0.0,(G000701465:0.0,((G000526595:0.0,G000718325:0.0)0.9999999999999962:0.40399831756209736,(G000385135:0.0,(G000215105:0.0,(G001592145:0.0,G000024965:0.0)1.0:2.1033554349259993)0.9983089368652711:0.14669469369069926)1.0:0.9518002483628787)0.6143280272683492:0.09551133261150126)0.9999995601310235:0.24398210613409602)0.9999999999972439:0.34528064238750705)0.9999999999998429:0.355931500819377,((G000526515:0.0,(G000767165:0.0,(G000767175:0.0,G000603945:0.0)1.0:1.1479619423702052)0.834200344881572:0.06191534885738746)1.0:1.1570619184164888,(G000767135:0.0,((G000092865:0.0,G001552375:0.0)1.0:2.061894834382368,((G000212695:0.0,(G001429255:0.0,G000688475:0.0)1.0:1.6360420150042245)0.9999908842431704:0.21400538494585508,(G000312005:0.0,(G000708885:0.0,(G000218545:0.0,G001040865:0.0)1.0:1.7383064061785898)0.9924640026531294:0.13685376771238528)0.9999942274349782:0.20859071071614654)0.999999999999972:0.3718088462632392)1.0:0.6696235664243305)1.0:0.7497830000002284)0.9999999999556884:0.3163204966457645)1.0:0.689796781968889)0.999934511166993:0.20644588311566406)1.0:0.45916492756267535,((G000485475:0.0,(((G000376885:0.0,G000420505:0.0)1.0:2.3519936391485405,(G001042675:0.0,(G001042695:0.0,G000269605:0.0)0.9999890451175981:0.2672940833203124)1.0:2.029136046077272)1.0:0.5380330718666769,(((G000741705:0.0,G000738005:0.0)1.0:2.5426085775715874,(G001263395:0.0,(G000304215:0.0,G000737865:0.0)1.0:1.8807057741147406)1.0:1.3664600023752427)0.9999999995267087:0.3300304740677193,(((G000414525:0.0,G000159155:0.0)1.0:2.1289905448179653,(G000025205:0.0,(G000414445:0.0,G000414465:0.0)1.0:3.401196827975141)1.0:0.9994075770627141)1.0:2.675985285772144,(((G000737845:0.0,G000741525:0.0)1.0:1.180839946700235,(G000741645:0.0,(G000741775:0.0,G000741285:0.0)1.0:0.8598235902123067)0.7719271634402342:0.1022701779119869)0.9748978229745527:0.12059112214274074,((G000741765:0.0,G000347695:0.0)0.9734350962439464:0.13329319179837093,(((G000741205:0.0,G000741255:0.0)0.9996203435576289:0.20362983759647496,(G000022965:0.0,(G000741575:0.0,(G000741135:0.0,G000800475:0.0)0.9999859893078361:0.22177454880628633)0.9999999899374498:0.3099191034419749)1.0:1.1370428449563208)1.0:1.3333847911683963,(G000741215:0.0,((G001042595:0.0,G000010425:0.0)1.0:1.9552287116005969,((G000165905:0.0,(G001042635:0.0,G000741165:0.0)0.9999999999999193:0.4118859736074616)0.9999706511788506:0.21112833746785362,(G001025155:0.0,((G000741175:0.0,(G000741785:0.0,G001417815:0.0)1.0:0.79048848244473)1.0:1.0452233508248616,((G000741715:0.0,G000741695:0.0)1.0:0.5179786539357589,(G000007525:0.0,G001025175:0.0)1.0:1.1173489911944756)1.0:1.102578023669721)0.999999612510686:0.2778357479921589)0.9999983390741928:0.27849041675409375)0.9999999106167557:0.2738191716283392)1.0:0.5612870344320915)0.9870781747849765:0.14314787389511321)0.9998536525385462:0.21507718427543562)0.9996365642165729:0.18675674632113587)0.6538619076336462:0.04356255947807351)1.0:0.5975151096772049)1.0:0.6885212991190055)1.0:1.7366332585477835)1.0:0.6420942580216228,((G001375495:0.0,((G000758825:0.0,(G000612055:0.0,(G900105865:0.0,G000092365:0.0)1.0:2.7227308264006767)0.9999994343909288:0.2880616109026448)1.0:1.185585618571514,((G000466165:0.0,G000162895:0.0)1.0:2.1323242873657087,((G000420445:0.0,(G000411135:0.0,(G000429205:0.0,G000724605:0.0)1.0:4.216766325094241)1.0:3.521999688496503)1.0:0.6644014330223847,(G000315465:0.0,(G900102025:0.0,(G001183565:0.0,(G001685165:0.0,G001685155:0.0)1.0:1.8596171316836547)0.8518237928901367:0.077573325295509)1.0:3.3879083645949044)1.0:1.646959434033692)1.0:1.6436671738687187)1.0:0.6710851154936238)0.9999999903177513:0.2899480677069847)1.0:0.8029846974253734,((G000239695:0.0,(G001687305:0.0,((G000428685:0.0,(G001553935:0.0,G000466245:0.0)1.0:2.2634032103806696)1.0:0.7921544081474088,(G000295095:0.0,(G000159035:0.0,(G000429225:0.0,(G000220835:0.0,(G000711965:0.0,(G000429265:0.0,G000269805:0.0)0.584789078586061:0.030889671191333318)1.0:0.6470770146354052)1.0:0.742438905876286)0.9999997762247048:0.2663467377171703)0.9999999984681471:0.3078870826966767)0.8955206349713081:0.07594880944198283)1.0:1.4829815178114256)0.9063931858637522:0.08860905521588419)1.0:1.7126037538725585,(((G000185425:0.0,(G000185445:0.0,(G000146285:0.0,G000196535:0.0)0.9999999407632729:0.31036586595581334)1.0:0.6730070674557438)1.0:3.1369957460413698,((G000146895:0.0,G000148485:0.0)0.7468176303203887:0.06910436974760636,(G000176775:0.0,G000160615:0.0)0.6459227726768829:0.046847604675677744)1.0:3.0860970296012935)1.0:1.9837588441564769,((G001856685:0.0,G001936115:0.0)1.0:1.604809406185045,(((G900120415:0.0,(G900106855:0.0,(G000508625:0.0,(G001553285:0.0,G000420065:0.0)1.0:2.5418068507676863)1.0:0.47583605326851885)1.0:0.6179282592249442)1.0:2.2958678238354606,((G000296485:0.0,(G001807435:0.0,G001055535:0.0)0.9345763713007121:0.1598418835580217)1.0:3.3954538216312815,(G001546135:0.0,(G000420405:0.0,(G001812065:0.0,(G001807285:0.0,G001812345:0.0)0.8155695831843308:0.16051618909106036)0.8624259637120968:0.17223737351173649)0.5556712144416124:0.10178229595494137)1.0:3.836538264373978)1.0:3.626387604046179)0.9999999999999784:0.41369356006143015,((G000159015:0.0,(G000411155:0.0,(G900119695:0.0,(G000758775:0.0,(G001812395:0.0,G001813085:0.0)1.0:0.5364181328380637)1.0:0.6199758516021986)1.0:0.8563785679576883)1.0:2.730359367290894)1.0:1.5969799582860984,((G000820725:0.0,(G900106055:0.0,(G001457875:0.0,G001814535:0.0)0.4339730880347972:0.014390835993468151)1.0:3.58037016508069)0.9931353399625947:0.15637845757944568,(G000429105:0.0,((G001070855:0.0,(G001070095:0.0,(G000308055:0.0,G000318335:0.0)0.8745050319123844:0.08424864452231416)0.9496283512798719:0.10585932943196165)1.0:3.2059750419915316,((G000420425:0.0,(G000364865:0.0,G000296505:0.0)1.0:0.9971328482676105)0.9999800281468718:0.22277883080826574,(G001746855:0.0,(G000154225:0.0,(G001262055:0.0,G001057055:0.0)1.0:0.4895284208366322)1.0:1.6386400630399867)1.0:1.2265333781606453)1.0:0.5129378638816132)0.49258669487953316:0.023662554325192046)1.0:0.6120032660875726)1.0:1.1394139272046941)0.9999999999999994:0.43831921507268434)0.9623935677371663:0.12567900331116225)0.998927571445039:0.1647757321321145)0.9999999999998843:0.39036527495243706)0.9999999999999596:0.3760974193477074)1.0:0.7335807219186281)0.983045972647016:0.1394029386204973)0.9799818996144778:0.10433660767939605)0.9980386521658076:0.15042007916202318)0.9999979250949542:0.20557456655069536)0.9999999964930344:0.2666056930226217,(((G000177615:0.0,((G000166135:0.0,G000235425:0.0)1.0:2.2448628673962787,((G000058485:0.0,G000013345:0.0)1.0:1.6022201654643446,(G000373365:0.0,(G000374165:0.0,G001854655:0.0)1.0:2.20381437315827)1.0:2.1663761045997134)1.0:0.6340691999061774)0.9999999999987231:0.35994390077293636)1.0:1.5300884562614987,(((G000373925:0.0,(G000515395:0.0,(G001005145:0.0,G001270745:0.0)1.0:1.7879333652198326)1.0:2.05014393401348)0.9431430079492793:0.12613060112838373,(((G900101785:0.0,(G900105065:0.0,G000270245:0.0)1.0:1.0235511229324779)0.9999999998075391:0.32820461560664127,((G000423085:0.0,G900092135:0.0)0.9984809833437048:0.14340184968940134,((G000826085:0.0,G000423465:0.0)0.9999999999999966:0.4013494904600695,((G000277715:0.0,(G000826065:0.0,G000619965:0.0)0.9999999974320712:0.29780657280519396)1.0:1.3593557485163423,((G000421525:0.0,G900163845:0.0)0.9999999999438229:0.3263059722389744,((G000426605:0.0,(G000413315:0.0,G000423485:0.0)1.0:0.501237477064273)1.0:0.8693064680860849,((G001441165:0.0,(G000425285:0.0,G000423445:0.0)1.0:1.7123490482710173)1.0:1.898332977077248,(G000463665:0.0,(G000367205:0.0,(G000204235:0.0,(G000221145:0.0,(G000008345:0.0,(G000145555:0.0,(G000145515:0.0,G000144735:0.0)0.9999998740883093:0.43697812145535353)1.0:0.9184682347391872)1.0:3.2140167422921353)0.9999999997353495:0.32233696280217117)1.0:1.1872694217354025)1.0:2.1443943606854)0.9999999999999897:0.42220897393823276)1.0:1.7928738005616751)0.9996820335767029:0.16741778657748194)0.8207061532579386:0.06813760113484521)0.9999999999997546:0.35496449358066945)0.9999997720705673:0.2384155143885352)0.9999999449164582:0.2566285426995912)1.0:0.8730643704216016,((G000372465:0.0,G000024345:0.0)1.0:2.975985870758263,((G000312105:0.0,((G000160775:0.0,G000471045:0.0)1.0:0.7527315146753455,((G001428805:0.0,G001426485:0.0)1.0:1.2937572895673786,(G001423365:0.0,G001426755:0.0)1.0:0.5510088545601112)0.5673094702065252:0.02930810653511416)0.9999999999560416:0.32699295059817)1.0:1.6655072069701404,((G000426045:0.0,(G001424755:0.0,G000720335:0.0)0.9999999999999329:0.38373539991950695)1.0:1.1553675714579472,((G000426525:0.0,((G001427925:0.0,G001429555:0.0)1.0:1.5428890966171878,(G001428125:0.0,(G001429625:0.0,G000389985:0.0)1.0:0.4289260743646008)1.0:0.7533123564532892)0.999973151764685:0.1936519567511125)0.8933808264446109:0.072448140339153,((G001423135:0.0,(G000422805:0.0,(G000620705:0.0,(G000015265:0.0,G000620645:0.0)0.9999996938474739:0.2498625360457003)1.0:0.6986938981039296)0.9972181527568784:0.1362038187406783)0.9999999999997373:0.35591600497576603,((G000422825:0.0,(G000364605:0.0,G000960475:0.0)0.9999999985638708:0.2976400746579325)1.0:0.5014556401103808,((G001428565:0.0,G001427795:0.0)0.999995978012921:0.25941004995913786,(G000785495:0.0,(G001428765:0.0,G000519005:0.0)0.9999999998738848:0.3187624847797681)0.7516319654891734:0.0789632091880447)1.0:1.7436966604957373)0.9555998531183933:0.08811936978489886)0.9756032679258759:0.1154732062495887)1.0:0.5158607771307746)1.0:1.0559346565459908)1.0:0.4583135434605358)0.9997869727147455:0.16252361122833406)0.9999998142969649:0.24078004059282768)0.9999999966618337:0.2748021740047136,(G000015025:0.0,(((G000012405:0.0,(((G000341105:0.0,(G000341205:0.0,G000341185:0.0)1.0:2.255203403836681)1.0:1.4638019938503977,(G000826685:0.0,(G000341165:0.0,G000981225:0.0)0.835969759165449:0.0722327049327379)0.9999999985340643:0.28418971337058313)0.9999999999999917:0.3761885142381558,((G000341025:0.0,(G000341145:0.0,G000340965:0.0)1.0:2.0766926384705267)1.0:2.357125719091066,((G000341125:0.0,G000515115:0.0)1.0:0.46243627387890446,(G001279585:0.0,((G000092985:0.0,G000341065:0.0)1.0:1.4172081156846934,(G000341085:0.0,(G000294515:0.0,G000341005:0.0)1.0:0.5510163650301778)1.0:1.2528970215594177)0.5523197214870619:0.028083713098039656)0.5931371223287273:0.1096441241899052)0.9999926385851812:0.21464800955361482)1.0:1.8499226800129187)1.0:0.6839250404457756)1.0:1.5813775245591657,((G000024385:0.0,(G000518265:0.0,((G000374305:0.0,G000381885:0.0)1.0:1.2142043926306336,(G000718255:0.0,(G000468475:0.0,G000425065:0.0)0.9999999999999831:0.37699810011701473)1.0:0.9479259510925032)0.9638648045184401:0.09272760809342752)1.0:1.1341798964215477)1.0:1.4516821002288791,((G001570525:0.0,(G000092645:0.0,(G001552515:0.0,(G000511135:0.0,G000718475:0.0)1.0:0.6501317137909599)0.9999999999999751:0.3833230662787716)1.0:0.48809305320022806)0.9999999915831261:0.2660542956882591,(G000715975:0.0,(G900100605:0.0,((G001417755:0.0,(G000379885:0.0,G000725485:0.0)1.0:0.41011742158354564)1.0:1.9626641048534295,((G000721075:0.0,G000024865:0.0)1.0:0.8526890195361254,(G001696485:0.0,G001653075:0.0)1.0:0.6404741481393643)1.0:1.354018141256754)0.9977842691095468:0.13775196714633361)0.9948138103597779:0.12248599901551191)0.9995343962732948:0.1531914671383174)1.0:1.5066643513807292)0.9999999999999964:0.3746480668707683)1.0:0.7615241258634267,(G000384115:0.0,((G000024025:0.0,G000504285:0.0)1.0:0.8112580702338196,(G000372745:0.0,(((G000744815:0.0,(G000744705:0.0,(G000744655:0.0,(G000787835:0.0,G000787795:0.0)1.0:1.1921527582660696)1.0:1.8802738268790975)1.0:1.0569619650487652)0.9996440353264362:0.18944249145029235,(G001418575:0.0,((G000744785:0.0,G000744225:0.0)1.0:0.6386226277698421,((G000718025:0.0,(G001625365:0.0,G001888885:0.0)1.0:0.47917634879731663)1.0:1.0861633934590358,((G001429805:0.0,G000955975:0.0)0.9999999885617824:0.2627456332312625,(G000710465:0.0,(G000717715:0.0,(G000269985:0.0,G000696185:0.0)1.0:1.7107420229477157)0.8593021463478258:0.06479904569328597)0.9937609885083131:0.139894800514305)0.9246973893983057:0.07944470028653543)0.9998615262348259:0.16690022650701553)1.0:1.4046584963664348)1.0:0.4579206418451567)1.0:0.9303938371055169,(G000380165:0.0,((G000240165:0.0,(G000373665:0.0,(G900142575:0.0,G000745345:0.0)1.0:1.3339919450307258)0.9999999999999761:0.37863974427713576)0.7265708919516506:0.06636728858841534,((G001011035:0.0,((G000993785:0.0,(G000719135:0.0,(G001493375:0.0,G001083795:0.0)1.0:0.4399714649556412)1.0:0.8220561038855833)1.0:1.2829205343423455,(G000718985:0.0,(G000424845:0.0,((G000424825:0.0,(G000497405:0.0,G000426325:0.0)1.0:1.9494300508103617)1.0:0.5513974201279944,((G000424965:0.0,(G000964305:0.0,G900090125:0.0)1.0:5.381432273258549)1.0:2.569637373879466,(G000381025:0.0,(G000721445:0.0,(G000424785:0.0,G001751375:0.0)1.0:0.8966504841946146)1.0:0.970550472796928)0.9999999999999997:0.40474949086383183)1.0:0.5083174993724998)0.999999999998328:0.33889382111834854)0.9999999971318939:0.2785758314785492)0.9544448852704127:0.08928996326686847)0.9999884520890255:0.2021633590420076)0.8537309137332829:0.06446508317902089,((G001418495:0.0,(G000092385:0.0,(G000158915:0.0,(G000147815:0.0,G000938975:0.0)1.0:1.5230163886603525)1.0:0.7224743031314724)1.0:1.182582014306251)0.99720493883585:0.13538788766499973,(((G000718635:0.0,(G000719265:0.0,(G001187435:0.0,G000342125:0.0)1.0:1.0659694587202426)1.0:0.9079078792261744)0.9999784544135663:0.18840523599186426,(G000717745:0.0,(G000718015:0.0,(G000695235:0.0,(G000935125:0.0,(G000717345:0.0,G001729485:0.0)1.0:2.343544309568694)0.9999982984204798:0.216555395671217)0.9999999999999993:0.3967801833593656)1.0:0.44665243457656745)1.0:0.9971575421864435)0.9999882917692766:0.19642186102467787,((((G000721265:0.0,(G000497425:0.0,(G000818195:0.0,G000718095:0.0)0.999999999971934:0.31380356983794316)0.9999995926408941:0.23674029694248394)0.9999999999999998:0.40768404050396767,(G000429085:0.0,((G000375725:0.0,G001905365:0.0)1.0:0.6612953664064365,(G000010605:0.0,G000717025:0.0)0.9999902247110001:0.20103316148388295)1.0:1.293915444731438)0.9998148533930299:0.16808817064641549)0.9940742834628179:0.12684295932553513,((G000719335:0.0,(G001279725:0.0,(G000720455:0.0,G001746425:0.0)0.9999907756059687:0.20358487298157163)1.0:1.580726965235495)1.0:1.0603097651163598,(G001279695:0.0,((G001278075:0.0,(G000163875:0.0,G001693675:0.0)1.0:3.8681804437447282)0.6123572063318348:0.055433493704831194,((G001750785:0.0,G001646665:0.0)0.999999999376388:0.2900509892531786,(G000384175:0.0,(G000721275:0.0,(G000718595:0.0,(G000830005:0.0,G000253235:0.0)0.9999999975611288:0.27553018101986326)0.9999999999999695:0.36394097163559047)1.0:1.1649040135897373)0.9999999999999986:0.3888054643709141)0.9999999999686305:0.30936987385919434)0.9579241928557595:0.10603424633374767)0.6629091897230452:0.04654551483239606)0.9175255447738436:0.09962762956456811)0.9999999355939095:0.24221796146485755,((G000719955:0.0,G000213055:0.0)0.9999970801458257:0.2118470122821958,(G000827005:0.0,((G000373565:0.0,((G000716675:0.0,G000720475:0.0)1.0:1.2089972631615877,(G001419745:0.0,G001418465:0.0)1.0:0.8792590129763628)1.0:0.4250819930560506)0.9998994896026477:0.18796033534693377,(((G000725495:0.0,(G000968255:0.0,G000009765:0.0)1.0:3.724459421186268)0.9999654909963304:0.18884537434809734,(G000331005:0.0,(G000716805:0.0,(G001418335:0.0,G001418655:0.0)1.0:0.8741399207412331)0.9999999995036868:0.2916004781946318)0.8319659591490465:0.059648224079623516)0.9998380329799847:0.1647399424576055,((G000317595:0.0,(G001418475:0.0,G000091305:0.0)0.9988980916561124:0.16731203926386137)1.0:0.8861883246196959,((G001298575:0.0,G000376565:0.0)0.9999189911158879:0.1780368783003306,((G000204605:0.0,G000819545:0.0)0.4706106851463763:0.01686947903706222,(((G001418585:0.0,G000242715:0.0)0.9999987392645895:0.2224759153899989,((G001514045:0.0,(G000716215:0.0,G000721105:0.0)0.986603493983055:0.10819220288627657)0.9999999999908529:0.32226266931570174,(G000349325:0.0,(G001513975:0.0,(G000225525:0.0,G001509795:0.0)0.9999999999996378:0.347502383497061)0.9999999999979234:0.33342401789255366)0.9981357305579828:0.1443034544950232)0.8795309527169597:0.07221560513235888)0.7890726539170371:0.05484841399719365,((G001654495:0.0,(G001005085:0.0,(G000725795:0.0,(G000444875:0.0,(G000718315:0.0,(G000497445:0.0,(G000802245:0.0,G001511815:0.0)0.7909057205122605:0.05612000827059418)0.8023379409114066:0.05870253719136361)0.9653881713093274:0.09273496191874851)0.9997493480191975:0.16960818060997218)0.9999999999779864:0.31724236037668857)0.8517218416073458:0.09443301501896652)0.9995481737731982:0.15863351699181516,(G001279985:0.0,((G000158955:0.0,G001611795:0.0)1.0:1.3516179380055322,((G000156435:0.0,(G001419695:0.0,G001418415:0.0)1.0:1.7090089085992777)1.0:0.5145414618221622,(G001013905:0.0,(G001660045:0.0,(G000721235:0.0,(G000203835:0.0,G000158935:0.0)1.0:3.1916067050052015)0.9999999388931136:0.253581590304615)1.0:1.581134068830129)0.7708307399466111:0.05429975624412641)0.852988778813306:0.06681882884733335)0.998471799900366:0.1393021042278579)0.6153340447400826:0.04504813159107513)0.4323023690703662:0.011859388187925205)0.9999964551583953:0.20674099057108436)0.45945428647483033:0.04722228173943636)0.6500045395889363:0.038520363548136385)0.9976781424729865:0.13336259796461805)1.0:0.6451759314393927)0.9984813444091112:0.14132969673382786)0.999999992503305:0.26796004384364985)0.9999053700751045:0.1769608457600858)1.0:0.6943284180986322)0.9219486853976289:0.12146461392711952)0.9999999888500731:0.255580639752686)0.9999999999928737:0.325466518646996)1.0:0.7347777505060962)1.0:0.44225111898259645)1.0:0.8692263981840289)1.0:0.8777844664697465)1.0:0.7113516448486131)0.9998254843895064:0.17707513229743554)0.9995019849209952:0.1615065807062327)0.9966044932954377:0.15719140079560937)0.9998022355937318:0.1992709843478219)0.5302252150988837:0.02596257416289918,((((G000421445:0.0,G900129455:0.0)1.0:1.2956463665988849,(((G001424485:0.0,G001424455:0.0)1.0:2.18421922132512,(G000306785:0.0,G000761485:0.0)1.0:1.0460170399075626)0.9999999999999832:0.37913944031514224,((G000701365:0.0,G000025345:0.0)0.999779818869445:0.1687468148862317,((G000620185:0.0,G000702465:0.0)0.9999999999999992:0.4126842392847055,(G000582785:0.0,G000284015:0.0)0.9999961344378799:0.21429708070370118)0.9999999999985149:0.34500390731862285)0.9999999999999878:0.3740812742400129)1.0:1.7486456301067037)0.9999999993514264:0.28801873096651387,(G000585375:0.0,((G000024545:0.0,(G000527155:0.0,(G000719515:0.0,(G000427885:0.0,G000482705:0.0)1.0:1.419371890005226)1.0:1.6279312355620483)1.0:1.7591432676200784)1.0:1.1538906079314941,(G000720965:0.0,(G000379825:0.0,(G000716715:0.0,((G000428945:0.0,G000379685:0.0)1.0:0.892290249720849,(((G000297395:0.0,(G000145235:0.0,G000876225:0.0)0.9976933574653709:0.13938921534247609)0.9847690756138187:0.10693932953125093,((G000204155:0.0,G900109115:0.0)1.0:1.5345995792833715,(G000016425:0.0,G000018265:0.0)1.0:2.6488929150613587)0.9999997375717609:0.23768034237334487)1.0:1.9290772961920633,(G000717135:0.0,((G000494755:0.0,(G000389965:0.0,G001884705:0.0)0.9989227875279812:0.1436089320702949)1.0:0.7408157012742543,(G000379645:0.0,(G000237145:0.0,(G000962825:0.0,(G000284295:0.0,G000785985:0.0)0.786721489516774:0.054784212711358915)0.9999999962528276:0.2698507152381596)1.0:1.1733956857254029)1.0:0.406352219768777)1.0:1.5876356280829855)0.9999999957970189:0.26855300841672164)1.0:0.6264063885366526)0.9973156862603125:0.13260169236820327)1.0:0.4989634863125307)1.0:0.48105052225247613)0.9987907104665539:0.14359152610576267)1.0:0.5841898551139031)1.0:0.5599219251627088)0.8782658164185202:0.0948485383574602,((G000024365:0.0,G000426645:0.0)1.0:1.3986976281017052,(((G000379625:0.0,((G000429025:0.0,G000620785:0.0)1.0:1.261131263420756,((G000423625:0.0,G000196675:0.0)0.9999999999861895:0.33478790912368245,(G000717175:0.0,(G001420995:0.0,G001902615:0.0)1.0:2.341036745322435)0.9999957118422161:0.2512624063865464)1.0:0.8970172059972126)1.0:0.7827273331504577)0.9999999999793105:0.3253380274790589,((G000718005:0.0,((G000062885:0.0,(G000194155:0.0,G000497205:0.0)0.8667681547245262:0.18747931279036187)1.0:0.6141116223916101,(G000763095:0.0,(G000384035:0.0,G000371785:0.0)1.0:0.8327744637704061)1.0:2.4038132290256375)1.0:1.5490841841613496)0.999921058507671:0.1764308345850117,((G900129375:0.0,G000720955:0.0)0.9999999995030339:0.2920942625393647,(((G001302585:0.0,(G001921215:0.0,(G900104505:0.0,(G000564855:0.0,(G000374445:0.0,G000482865:0.0)1.0:1.1322188247460188)0.999471276514928:0.15671937978978528)1.0:1.4874866219142078)0.9999999213116341:0.24751379705457152)0.9999999999999845:0.3689098299749278,(G000715825:0.0,((G000568255:0.0,G000525635:0.0)1.0:1.3051312634027168,((G000023245:0.0,(G000328705:0.0,(G000716755:0.0,G000716595:0.0)0.9999999998015502:0.30496236242331015)1.0:0.5703571271918122)1.0:0.6426829389711797,(G000715895:0.0,(G001701025:0.0,(G000974445:0.0,G000719115:0.0)0.9995079827742762:0.16807267074680846)1.0:2.143499584128197)0.39740341965934817:0.02199699497328655)1.0:1.3518980444854392)0.9918542807008125:0.1271875939915084)0.9995727819214341:0.16049937862640687)0.9528608515192455:0.13946365351211978,(G000379465:0.0,((G000504245:0.0,(G000427905:0.0,G000427825:0.0)1.0:3.0517481836765725)1.0:1.0421812669221853,(((G000519205:0.0,G000739085:0.0)1.0:0.7436338483614259,(G000384315:0.0,(G000732925:0.0,(G000196835:0.0,(G000383915:0.0,G000717335:0.0)1.0:1.8009805136093657)0.9999999999995639:0.3572605003184154)1.0:1.3189510107074214)0.9999999999800511:0.3194243446294667)0.9999999999999992:0.3945384093698271,(G900115565:0.0,(G000719975:0.0,(G000244955:0.0,((G000383795:0.0,G000231035:0.0)1.0:1.64426733095119,(G000527075:0.0,(G000023865:0.0,(G000231055:0.0,(G000258175:0.0,(G000243395:0.0,G000244975:0.0)1.0:0.5330702785289663)0.5248010536296267:0.049006259221120285)1.0:0.8433674501782048)1.0:0.4315294364546871)1.0:1.1469552526461746)1.0:0.6830200072505462)1.0:0.520720594481726)1.0:0.6958124266234634)0.9999918922160184:0.20347862525170418)1.0:0.45957988711659953)1.0:0.8413104492013317)0.9526128580755713:0.11900109442594034)0.5155953266349979:0.11687502876118834)0.9863048907967116:0.11384257815334833)1.0:0.7334379600779842)1.0:0.5966308405847616,(((G000349585:0.0,(G001630765:0.0,G000226215:0.0)0.7653099906315185:0.06767942116287172)1.0:2.395342197217194,((G001281505:0.0,G001293125:0.0)1.0:4.776109683673143,((G000372445:0.0,(G000427865:0.0,((G000173655:0.0,G001274895:0.0)1.0:2.422665858948103,(G000758965:0.0,(G001552415:0.0,G001056295:0.0)0.9980790646198147:0.1467491963902911)1.0:2.2653104114137714)0.9999999999999455:0.39485821236415086)1.0:1.035823634808045)1.0:0.5812305946671785,((G000023145:0.0,(((G001054945:0.0,G000069945:0.0)0.9875721073437318:0.13890296013346723,(G000177535:0.0,(G000525655:0.0,G000006605:0.0)0.9999999999999997:0.4463506563802017)0.9999999999998425:0.3857102630863267)1.0:1.2392178519569306,(G000183325:0.0,(G000626675:0.0,(G000213935:0.0,(G000418365:0.0,G000179395:0.0)1.0:1.0372477608227717)1.0:0.9335904427047127)1.0:1.8391684929141572)0.9999999999965642:0.3651727799611931)1.0:1.1990424277216982)0.9999990977734226:0.2406122096875802,((G000411375:0.0,G000156595:0.0)1.0:2.8194720386688634,((G000372385:0.0,(G001021025:0.0,(G000590555:0.0,(G000428805:0.0,G000318135:0.0)1.0:0.526910350332811)0.9999447519956483:0.2044727355325491)0.9988587879997399:0.15667630663462398)0.7577119321448749:0.05561623608388664,(((G000011305:0.0,(G001277995:0.0,(G000344785:0.0,G000420585:0.0)1.0:4.21192922031211)1.0:1.5185604873749898)1.0:1.9697256921694724,((G000296405:0.0,((G000379705:0.0,G001044175:0.0)1.0:0.8177503862825547,(G000732945:0.0,(G001412105:0.0,G000375365:0.0)1.0:3.7796067192208413)0.9653230493328812:0.10440242467804912)0.7363625365118567:0.13825106318477284)1.0:0.4497329981312125,((G000341345:0.0,(G001021045:0.0,(G000835165:0.0,G000819445:0.0)1.0:0.9936073187048318)1.0:0.8766410791596444)1.0:0.8730372277052909,(((G000466825:0.0,((G000477935:0.0,G000477955:0.0)1.0:3.7638040209049373,(G001665955:0.0,G000688415:0.0)0.9877241677275922:0.13583679151969463)0.7588740481365742:0.06034085073186328)1.0:3.2008960144469225,(G000420605:0.0,((G001941345:0.0,G000550785:0.0)1.0:2.696835767225858,(G000980815:0.0,((G000159115:0.0,G001054195:0.0)1.0:2.1294679960959004,(G001586215:0.0,(G000022905:0.0,(G000833575:0.0,G000805675:0.0)1.0:0.5800773209017811)1.0:2.2546863512600717)1.0:0.5819800291539889)0.9930663533973849:0.14674423962227712)1.0:0.8334632332967316)0.9992236427423165:0.1731471157283388)1.0:0.5440287678846928)1.0:0.6641324354062531,((G000442645:0.0,(G000767055:0.0,G001021065:0.0)1.0:0.5651797696118275)1.0:0.6153099175507293,((G000379425:0.0,G000373805:0.0)1.0:1.7250718175025852,((G000759055:0.0,G000143825:0.0)1.0:1.9769358244781092,((G000159635:0.0,(G000372085:0.0,G000312345:0.0)0.9999999999261091:0.3435152606614094)1.0:0.5665105227687571,(G000739455:0.0,(G001263755:0.0,(G000577555:0.0,(G000747315:0.0,G001639025:0.0)1.0:0.9301326288128459)1.0:1.703162572293328)0.9999999390773195:0.27176408208194397)1.0:0.573195954404672)1.0:0.7155658508232972)1.0:0.8381375388997429)1.0:1.0258714953757844)0.9999999996125343:0.3041679172829924)0.9999995827780357:0.23580846185393134)1.0:0.43190692180580875)0.9999998913191808:0.2587704182332742)0.6743983216096601:0.0756639157532905,((G000175375:0.0,G001020985:0.0)1.0:1.3881614637092723,((G000980835:0.0,G000550805:0.0)0.9847018652612761:0.12777307887033648,(((G001876195:0.0,(G001876255:0.0,(G001876175:0.0,(G001876005:0.0,(G001876035:0.0,G001875875:0.0)0.9999869820149073:1.3057689709103955)0.4730471174301187:0.08288434119097259)0.9926509952730358:0.37034993121415644)0.9999999999997384:0.818219705951357)1.0:1.2284040319350384,(G001457455:0.0,(G001876085:0.0,((G001875845:0.0,G001876055:0.0)0.7926275340192308:0.32841402378539497,(G001875905:0.0,(G001876115:0.0,G001876095:0.0)0.8592341511681598:0.4055153596965438)0.3619497780980139:0.0)0.45485130329935514:0.04093510871100639)1.0:3.373327411984975)0.891778396035997:0.09600108189854378)1.0:3.665250060891947,(((G001922265:0.0,G001969175:0.0)1.0:0.658679793178795,(G001866985:0.0,(G001867045:0.0,(G000259155:0.0,G001867005:0.0)0.8214667440421806:0.4054512911976225)0.5196180982114598:0.12856149094064281)1.0:3.6649062543275353)1.0:0.7981213309935746,((G000265545:0.0,G001889145:0.0)1.0:1.9029238657485816,(G001047215:0.0,((G001481755:0.0,G001653295:0.0)1.0:2.0262694056121253,(((G001456175:0.0,(G001989595:0.0,G001447295:0.0)0.4405584854529805:0.08050618930397918)0.9999999999953962:1.3482102937491036,(G001969465:0.0,(G001969485:0.0,G001942005:0.0)0.5634904658915034:0.07163329660900296)0.4244007317462188:0.022609181559905052)1.0:1.063370061890784,((G000258385:0.0,((G000221625:0.0,(G000144675:0.0,G000227175:0.0)0.9734863821050332:0.28762163312861644)0.9004600076650117:0.1788979994252744,(G001719645:0.0,(G000255935:0.0,((G001026945:0.0,G000152065:0.0)0.9995622823607156:0.5635002477913436,(G001865765:0.0,(G001481675:0.0,G000972805:0.0)0.41423749470678234:0.019530993673956762)0.9902171485253796:0.3698538556506139)0.9382283668272382:0.21243387969622593)0.22844949544857132:0.005649782939985707)0.657439673148587:0.08569875670053691)0.9999654100927313:0.3833963076392345)0.9996184960862284:0.2940176066984948,((G001298505:0.0,(G001653315:0.0,G001975165:0.0)0.8436742278976413:0.158356380761839)0.9999999944881364:0.5476973467433964,(G000241855:0.0,((G000730445:0.0,(G000730405:0.0,G000730365:0.0)0.9999993447463921:1.3437960771780064)0.999408887679493:0.434044522346131,((G001481715:0.0,G000143705:0.0)0.9999900585160892:0.6561073971709781,(G001663495:0.0,(G001017615:0.0,(G002009415:0.0,(G001433475:0.0,(G000814865:0.0,(G001682255:0.0,G000144935:0.0)0.44576727267553284:0.036064739697020225)0.5677798752821981:0.10528416491812537)0.5345025200749285:0.09898508438699867)0.8981457651381842:0.27697666789524056)0.3597784158662278:0.02646170937352737)0.999982735158637:0.6142313061972827)0.39629556153471396:0.01208703330559697)0.8338156249530987:0.13371506486468604)0.9999999964671843:0.5524087940267983)0.6797266704304337:0.07682208057949515)0.999994205084023:0.31946950163660576)0.9999999997666856:0.402690006510611)1.0:0.7478391400971681)0.9928229723431176:0.13599604845844243)0.8698870227442839:0.07867131252662096)1.0:4.156248295896973)1.0:1.0799480711489373)0.9944348842046538:0.1648352937113481)1.0:1.1346722837480196)0.9999991957431789:0.2526828661188823)0.99218649551841:0.12361632828498784)1.0:0.6173365039748948)0.999919988532871:0.17726996516461735)1.0:1.460524113656984)0.9999999999764668:0.3533992848701195)1.0:0.6408009266067232,((G000092825:0.0,G000185725:0.0)1.0:2.995684642096976,(((G001632805:0.0,G000069185:0.0)1.0:2.507732111032325,((((G000214155:0.0,G000240505:0.0)0.9999999999999984:0.40728924256675964,(G000972925:0.0,(G000970885:0.0,(G001021505:0.0,G001673105:0.0)0.999999999999087:0.357647261618172)0.9999998464701043:0.24651659518084493)1.0:1.0094698754268465)1.0:2.2096602704070176,((G000759695:0.0,(G001881585:0.0,G000257745:0.0)1.0:3.018841088797235)1.0:0.7956298696348146,(((G001584765:0.0,(G000526915:0.0,G000689255:0.0)1.0:2.070036115880733)1.0:1.441949453164943,((G000164135:0.0,G001021495:0.0)1.0:1.3813900489637818,(G000007865:0.0,(G000277125:0.0,G000222105:0.0)0.9999999999999997:0.41114691891761634)1.0:0.9115342713783321)1.0:0.8025785082397926)1.0:0.46753367112886446,((G000340435:0.0,(G000195855:0.0,G000975265:0.0)1.0:2.678312913571689)1.0:2.1121907470115486,((G001417955:0.0,G000613245:0.0)1.0:1.5432948390284342,(G000195835:0.0,(G000723425:0.0,G000157895:0.0)0.9999999999914316:0.3318508275863716)0.9591487278254114:0.1297444296357768)0.9999561290635254:0.206026961309229)0.9852862989341059:0.11697381128981887)1.0:1.0800795021733685)1.0:0.9166399488826563)1.0:0.6483477522547856,((G001494595:0.0,(G000230935:0.0,(G001021385:0.0,G000559085:0.0)1.0:0.6251424632750725)1.0:1.2342868153769972)1.0:1.6648855755481902,((((G001426545:0.0,G000620625:0.0)1.0:0.7255245157341234,(G001291445:0.0,(G000613185:0.0,(G001428895:0.0,G000317305:0.0)1.0:0.9552329525310705)1.0:0.8054858341477636)0.988510632421363:0.11586885190165915)0.999838251035414:0.17506019520185068,(G000015005:0.0,((G001307545:0.0,(G000805385:0.0,G000455325:0.0)0.9999973919168744:0.21652257073770087)1.0:1.6866876878741748,(G000612825:0.0,(G000373905:0.0,G001570425:0.0)1.0:1.2581959838926822)0.9999998487452564:0.24094844403379748)0.9999972897129819:0.22637248985269454)1.0:0.8607019271041041)0.9187817060239644:0.08132434515630381,(G000234585:0.0,(((G000328565:0.0,G000230895:0.0)0.9999982096156511:0.22798599896608895,(G000379865:0.0,(G001005175:0.0,(G001583415:0.0,(G001499855:0.0,G001499915:0.0)1.0:1.2827780819966144)0.9994593751142514:0.1799779058820728)0.9999801452839427:0.20102053218582597)0.9989426138265634:0.19263966176715316)0.9999999999999999:0.40685225596315167,(G000015405:0.0,((G000266905:0.0,(G001044245:0.0,G001044235:0.0)1.0:1.1594282317943736)0.9999997792088445:0.23783789447002193,((G000015305:0.0,G001655245:0.0)0.9999999999999934:0.3860207074071064,(G001049355:0.0,(G000184435:0.0,G000455165:0.0)0.999999999998632:0.3461573872729221)0.6143511049866135:0.07767243557153423)1.0:0.667489698169669)1.0:1.1946474666547149)0.8026314749036291:0.06833029517948211)0.9700603339209397:0.17322810108160994)0.9996858613783928:0.19909179379058167)0.9999999802121128:0.2575425186976812)0.9978240017407235:0.17301240743050025)1.0:1.0097740364248695)1.0:1.3222418045451192,(((G000092225:0.0,G000312385:0.0)1.0:2.76026523348108,((G000380485:0.0,(G000964005:0.0,(G001598915:0.0,G000383535:0.0)1.0:1.7992047011257053)0.9999999963301128:0.28070604179764835)0.8151277113797383:0.09623091855865233,((G000241265:0.0,(G000333015:0.0,(G000344135:0.0,(G000423025:0.0,(G000333035:0.0,G000192435:0.0)1.0:1.5348284147868443)1.0:0.844228423835124)1.0:0.5174791607529071)1.0:1.3421023359100748)0.9795847167911506:0.10344631546079258,(G000241305:0.0,(G000241345:0.0,(G000334455:0.0,(((G000248055:0.0,G000332975:0.0)1.0:2.36824230391884,(G001485495:0.0,G000247715:0.0)1.0:0.717407722737201)1.0:0.46176063626187785,(G000298195:0.0,(G000024785:0.0,(G001698225:0.0,(G000344155:0.0,G000332995:0.0)0.9999999278845623:0.3005764812554837)1.0:1.6744306292682658)1.0:0.5485964107249689)0.8094900091494213:0.0579871661557188)0.9999227496583537:0.18000697798517468)0.9799483177564617:0.12470679538840741)1.0:0.48401782662090587)0.9999101113656821:0.17697612720046302)1.0:0.7758297673849329)1.0:0.8801701861429434)1.0:0.6044634221184888,(G000214175:0.0,(G000524475:0.0,(G001552615:0.0,(((G001426185:0.0,(G000760735:0.0,G001620305:0.0)1.0:1.48156905956709)1.0:0.6662510187687372,(G000389715:0.0,((G000982715:0.0,(G001312925:0.0,G000511305:0.0)1.0:0.8403987323374402)1.0:1.1584639935090157,((G000014565:0.0,G000454045:0.0)1.0:0.7301438506069454,((G000196695:0.0,G000738775:0.0)1.0:1.9479055072614297,(G001894865:0.0,G000341795:0.0)1.0:0.5803612251382915)0.6864422264385883:0.08540760001490029)0.9999998750798006:0.2390011485124184)0.9993927982833122:0.15340585116690253)0.9998427079806039:0.1729930751512841)1.0:0.4572257171960237,(G000380645:0.0,(G001552855:0.0,(((G000308635:0.0,(G001865855:0.0,G000308655:0.0)1.0:1.87476101513855)1.0:0.9445334639281803,(G000381925:0.0,(G000308615:0.0,((G000308875:0.0,G000526215:0.0)1.0:1.236756128717243,(G000523235:0.0,(G001613505:0.0,G000308855:0.0)0.9999999975386972:0.28925050012651843)1.0:1.8326762112397723)0.4389161594894079:0.013190034141669381)0.942022797452624:0.08465979234230664)1.0:0.5022303927365676)1.0:0.7728183902226158,((G000284035:0.0,((G000720425:0.0,G000308515:0.0)1.0:1.7590007463745203,(G000308675:0.0,G000308495:0.0)1.0:2.232746883124355)1.0:1.058567816015848)0.9999999999999915:0.3813102171568558,((G000308795:0.0,(G001886715:0.0,(G000308355:0.0,G000719275:0.0)1.0:3.9765612021599734)1.0:1.3556610191706697)1.0:1.6663222278206358,((G000308595:0.0,G001182745:0.0)1.0:1.3049548249314271,((G001310275:0.0,G000308695:0.0)1.0:1.3499298732157385,((G000308835:0.0,(G000308715:0.0,G000250675:0.0)1.0:1.3594660155424665)0.497349047402316:0.11560295797545718,(G000482385:0.0,(G000308755:0.0,(G001613465:0.0,G001612765:0.0)1.0:1.1550956895761053)0.9999999995942729:0.29996511648686097)1.0:1.1056030417531344)0.9999999969861723:0.2749618249775437)0.9872778224481314:0.13132152165279734)0.9997994874819707:0.1628305484141202)0.8669853677695816:0.10079551950342223)1.0:0.45374859247063815)1.0:1.4628370118942549)0.9999999999999819:0.3828636655089813)0.999999979076807:0.2628731276308994)0.9999926961757637:0.20335944996967062)0.9997980902384964:0.1823180077461492)0.9583883583949917:0.0931901377600893)0.9783695505428559:0.14651776352618673)0.8820578628831952:0.0671791422284367)0.9999999999920809:0.33453268000035435)0.9999730526648487:0.19643053364706697)1.0:0.835505862320246)0.9999029673278838:0.16944727848934568)1.0:0.5402666569345476)0.9999998822108725:0.23112426509082226)0.8931766277509864:0.0802630862524517)0.9907326235203264:0.11530794593106215)1.0:0.9052101832489545)0.999999999974541:0.3217784104172661)1.0:0.5430276748108264)0.9938999694286269:0.22908427931945574)0.6743887624120066:0.1274722510760142)0.7405963471932784:0.06011836025037321)0.8545043771909622:0.07754311458354561)0.9973745085483452:0.1622641788323303)0.618766680313921:0.04000742956082534)0.25611689298960394:0.0)0.7579803850862562:0.047857332623627374)0.5000990666788987:0.019020926365842208,((G001791795:0.0,G001872985:0.0)0.9999823346135328:0.2767419814241353,((G001784485:0.0,(((G001771695:0.0,(G001771415:0.0,(G001771585:0.0,G001772435:0.0)0.8405841498445884:0.510844605762658)0.9980886221157633:0.8312975190407627)1.0:4.328358392584242,((G001771455:0.0,(G001771655:0.0,G001771535:0.0)0.99999999997377:0.6243398605073528)1.0:1.6302459709642327,(G001771705:0.0,(G001771395:0.0,(G001771505:0.0,G001772385:0.0)0.9984113890026647:0.5108182913071612)1.0:1.4712454302328901)1.0:1.6939712317986897)1.0:2.100826111114051)0.9999993597873416:0.25535622920967105,(((G001772375:0.0,(G001772355:0.0,G001771365:0.0)0.9985071008784232:0.2605249458362014)1.0:2.4309054953161136,(G001772455:0.0,(G001771665:0.0,(G001771545:0.0,G001772415:0.0)0.3974375269505493:0.0)1.0:2.8183982582710745)1.0:2.7770845796636694)1.0:0.7808663050259782,((G001771615:0.0,(G001772335:0.0,G001771345:0.0)1.0:3.584001320865256)0.9417181006935488:0.10085863075513586,(G001771495:0.0,((G001771425:0.0,G001771575:0.0)0.33333333333333337:0.0,(G001771465:0.0,G001771625:0.0)0.33333333333333337:0.0)0.6666666666666665:0.2876820724517809)1.0:5.189246271493672)1.0:0.7449109382729941)1.0:0.6822370036462666)1.0:1.886787722852783)1.0:0.6229021381523541,((((G000024405:0.0,((G000023905:0.0,(G000373345:0.0,G000373045:0.0)1.0:0.9089147364550688)1.0:2.1629033406090383,(G001274535:0.0,(G000176335:0.0,G000516535:0.0)1.0:3.6233315576950336)1.0:0.536917720390208)1.0:2.066682488117223)0.9999999992068087:0.36356647920761404,((G001517865:0.0,(G001517915:0.0,G000973085:0.0)0.9999999500331453:0.3177850378564665)1.0:1.4471096840383062,(G001559795:0.0,(G000024565:0.0,(G001612575:0.0,(G001902575:0.0,G001902585:0.0)1.0:3.4011956155907255)1.0:2.5620928671550445)1.0:2.7097353461193765)1.0:1.904087126336614)1.0:0.9981455223442308)1.0:0.9294007054049205,((G000165505:0.0,G000426625:0.0)1.0:0.49898491550017837,((G000622245:0.0,G000479045:0.0)0.9903769882150977:0.12465835571257661,((G000158315:0.0,G000158195:0.0)1.0:1.7958266743050784,((G000381725:0.0,(G000158215:0.0,(G000007325:0.0,(G000158275:0.0,G001854465:0.0)0.9999989865225126:0.25937688693041333)1.0:1.0108321147280852)1.0:2.4794183201120967)1.0:1.6913059654874383,((G000242215:0.0,(G000262225:0.0,(G000622045:0.0,G000158295:0.0)0.999997156777764:0.2578640508550253)0.9980607595479744:0.16596289567307482)0.9999993202034262:0.2514440024621777,((G000691665:0.0,G000691745:0.0)1.0:2.0921931712496615,(G000691685:0.0,(G000691725:0.0,(G900104395:0.0,G000691645:0.0)1.0:0.8504238939174639)0.9670597537765783:0.1346618343496776)0.4675769215332855:0.020040728975897888)1.0:0.8341853627282309)1.0:3.0069795906151917)1.0:0.9270134466834042)1.0:0.46858592663140175)1.0:0.5505316742683354)1.0:0.90284553949759)1.0:1.0604937254612723,(((G001280565:0.0,(G000009905:0.0,(G000183545:0.0,G000184705:0.0)1.0:3.6395867055236653)0.9999865623270946:0.20839547051659862)0.9999931165366174:0.20919759903035134,((G900016865:0.0,(G001513145:0.0,G900019985:0.0)0.9267068982600873:0.10736145856483251)0.9999156027538421:0.2026883555881136,(G001512545:0.0,((G001544015:0.0,G001513395:0.0)0.9935981491061441:0.15149998196757677,(G001513495:0.0,(G001512825:0.0,G900018335:0.0)1.0:2.435681131392929)0.9963579418091396:0.15342753884522986)0.9999999998349265:0.350249264526606)0.86113262388491:0.08860698564479474)0.9999984839009799:0.22350316847541343)0.9945556113333011:0.1180907330176321,((((G000328625:0.0,(G000379025:0.0,G000517025:0.0)1.0:0.9533049887146295)1.0:1.3467528734161416,(G000144695:0.0,(G900109985:0.0,(G900101375:0.0,G900114655:0.0)0.9050247468508148:0.18589937814183854)1.0:4.955472000729542)1.0:1.7459469946282882)1.0:1.299781086642356,((G001512435:0.0,G000020485:0.0)1.0:0.5156869701593347,(G900103135:0.0,(G000166415:0.0,(G900114545:0.0,(G000165465:0.0,(G900156285:0.0,(G000350165:0.0,(G001730715:0.0,G001723995:0.0)1.0:0.8720268998179995)1.0:0.49248909055251316)0.9999999982376768:0.29719495494754233)1.0:0.9762979837368883)1.0:0.45128331462633436)1.0:1.870783846809634)0.9782210288651142:0.1702559406474484)1.0:0.80481736206976)1.0:1.0055709413863818,(((G002010535:0.0,((G001512695:0.0,(G000328765:0.0,(G001485475:0.0,G001896645:0.0)1.0:2.6123491999966477)1.0:0.7320931226416109)1.0:1.4428352960461326,(G001601575:0.0,(G000144645:0.0,(G900142995:0.0,G001562425:0.0)1.0:2.172451257602454)1.0:1.5853441917506665)1.0:0.6802404443078148)1.0:0.995046223974206)1.0:0.6703572104549234,((G000213255:0.0,(G000526435:0.0,(G001513505:0.0,(G001513075:0.0,G001513065:0.0)0.9999999991832128:0.347694242563764)1.0:1.8760834069538643)1.0:1.988466795460349)1.0:0.7104618487142973,(((((G900129075:0.0,G000427425:0.0)1.0:2.5351657900560505,((G000145615:0.0,G000189775:0.0)1.0:2.860823683623581,((G000473865:0.0,(G001507995:0.0,(G000156275:0.0,G000007085:0.0)0.9184879192474097:0.10221171371609791)0.9979128921257914:0.15290549708728554)1.0:2.3695250899335933,(G000763575:0.0,(G000025645:0.0,((G000147695:0.0,G000806225:0.0)0.7049008956756376:0.044975005308624284,(G001508735:0.0,G001508895:0.0)1.0:1.1135257103006106)0.9999576317959262:0.19618753389548302)1.0:0.5797982068402933)1.0:0.6253015699481083)1.0:1.5631409368753724)1.0:1.256452039329431)1.0:0.8897804754610822,((G900142105:0.0,(G001797185:0.0,G001515955:0.0)1.0:0.8243177830742844)1.0:0.9314075132022447,((G001317355:0.0,(G001047375:0.0,(G000601455:0.0,((G000297115:0.0,G001440545:0.0)1.0:1.8776098214737609,(G000430995:0.0,G900129265:0.0)1.0:2.2643012983379935)0.9999999375011976:0.26964856910434853)0.9994292728262876:0.213035282218997)1.0:0.720276916044349)0.7067794017867233:0.08846234645597456,((G000283555:0.0,(G000709435:0.0,(G000252705:0.0,(G000252745:0.0,(G000252665:0.0,(G000252685:0.0,(G000252725:0.0,(G000270205:0.0,(G000252765:0.0,(G000252785:0.0,(G000284435:0.0,G000225365:0.0)0.7846875205412712:0.23405910819526293)0.9999650425728007:0.6801773434550658)0.9999994599240006:0.5355467841133708)0.8130256520265904:0.22915506380161807)0.9999911374712052:0.3767041409507901)0.49036497422274516:0.1441368422538145)0.9944626465353408:0.22787894203141024)0.7294823292378695:0.10158659752933988)0.9994356806139579:0.23459443668464441)1.0:2.9101191032763407)1.0:3.262857372006599,((G000495435:0.0,(G000701905:0.0,G900115135:0.0)1.0:2.5401298139014266)1.0:1.2456165024483277,(G900142225:0.0,((((G000686705:0.0,G000424205:0.0)0.9999999999999991:0.42290843875893647,(G001403615:0.0,(G000703125:0.0,G000753355:0.0)1.0:1.516245730868984)1.0:0.44157825428029307)0.9999999999776404:0.3214293170162109,((G000820705:0.0,G900142075:0.0)1.0:2.072972526853923,(G000469625:0.0,((G001403635:0.0,(G001485185:0.0,G000013285:0.0)0.9995777901687191:0.18350481838235658)1.0:0.8896207184167356,((G000401215:0.0,(G000320405:0.0,G001405015:0.0)1.0:1.060460407916867)1.0:0.6017489553503299,((G000424025:0.0,(G000371465:0.0,(G000498355:0.0,G000789395:0.0)1.0:1.2250053220673283)1.0:1.3843272285047754)0.8872574362028935:0.13440128718602787,(G000020165:0.0,(G001458595:0.0,(G001456065:0.0,(G000473995:0.0,(G000833105:0.0,G000340885:0.0)1.0:1.0223150051915648)0.9999999997466139:0.302638946526495)0.9528889652240349:0.12586409969567672)1.0:0.809592930449224)1.0:1.20481058695681)0.9999984936505795:0.21667772550546502)1.0:0.6239406090930554)0.7623001069426035:0.10086776020050438)1.0:0.7784916535604046)0.7933999489633293:0.07613386569125613)1.0:0.4517929354585581,(((G000816675:0.0,(G000612845:0.0,G000285575:0.0)1.0:1.5655373843341946)1.0:0.8589619253899718,((G000447315:0.0,G000300195:0.0)1.0:2.414255392702523,(G000732635:0.0,G000751675:0.0)1.0:1.3140246244904534)1.0:0.49631764655402916)1.0:1.0788215019736906,(G000145275:0.0,(G000744935:0.0,(((G001263795:0.0,(G000014125:0.0,(G000204565:0.0,(G000175395:0.0,G000219255:0.0)1.0:2.1371180907469074)1.0:2.058287058006782)1.0:2.2670745989769716)1.0:1.188267161966495,((G000008765:0.0,G001270375:0.0)1.0:1.3479793653305514,(G000686725:0.0,(G000246895:0.0,(G000807255:0.0,G000389635:0.0)0.7825841000462198:0.14796513749955026)1.0:2.1024182766833523)1.0:1.13251258414455)1.0:0.7179158916154854)0.37485858932718275:0.007067903349597344,(G000466585:0.0,((G000765165:0.0,(G000007625:0.0,G000619945:0.0)0.9997489184606785:0.1904651363582013)1.0:0.7940324741541478,((G001243045:0.0,(G000063585:0.0,G000017045:0.0)1.0:5.232756697344446)1.0:1.7478481245324748,((G001038625:0.0,(G001623875:0.0,G900129955:0.0)1.0:4.00692577212041)1.0:0.6370581778959932,(G001642655:0.0,(G000484505:0.0,G000016505:0.0)1.0:0.5891410239260059)1.0:1.0454962525178464)1.0:0.8661132189105715)0.9997890044371535:0.17068396690029214)0.9999999999998284:0.3697053512197105)0.9569977174920289:0.10849848566899302)0.8605798906781925:0.06711105261488076)0.9984077463302061:0.1580707410456157)0.9840438490261456:0.11155245990890846)0.6741875617910553:0.04072753900101397)0.9941714230099544:0.14043028856581227)0.9994479119896228:0.18181254920998421)0.999992354006901:0.23875700207427283)0.9999999999999997:0.4816021202519891)1.0:0.45900644650295735)0.9914588168646716:0.12052023028560124)0.15642046381594413:0.06972277962118324,((G000154825:0.0,(G900128885:0.0,((G001263355:0.0,(G000472665:0.0,G000247605:0.0)1.0:1.2684056141205933)1.0:2.0672347316541066,(G000152245:0.0,(G900107125:0.0,G000185505:0.0)0.9999999999999248:0.4059810631152768)1.0:0.5596439729367438)1.0:1.133891719904046)0.9999997937659132:0.25659048047100985)1.0:0.6532726477010588,((G001512625:0.0,(G000161975:0.0,((G000426305:0.0,(G001604025:0.0,G000488855:0.0)0.8015177490752141:0.10469668582786644)0.669541434355839:0.04824628956635239,(G001602975:0.0,((G001513255:0.0,(G900155555:0.0,G000525775:0.0)0.9999462701717616:0.23134596557628204)1.0:1.0430250077493772,((G000435715:0.0,G000435615:0.0)1.0:1.1750190020724571,(G000758905:0.0,(G001189495:0.0,(G900086585:0.0,((G900115385:0.0,G900116785:0.0)1.0:5.059856556752504,(G000510425:0.0,G000688015:0.0)1.0:0.7056522232806858)1.0:0.550145365348953)0.48094565287485636:0.020266933287586737)0.9997454533331367:0.20094538745689988)0.9996444119853193:0.20674796289273226)0.9999999997840419:0.34002670183430855)0.9990998377585797:0.21233172739708817)0.7692844563855277:0.08411498784526586)0.9995751383409605:0.19102008448273386)1.0:1.17641950641314)0.4991788669898411:0.02470188694886443,((((G900107405:0.0,((G000018325:0.0,G000016985:0.0)0.9815597614229702:0.15648994751694448,((G900101495:0.0,G000621485:0.0)1.0:0.7811248332056425,(G001042715:0.0,G900111615:0.0)1.0:1.4204850824341224)0.9599459732905167:0.09416446120307177)1.0:0.5551541672278377)1.0:0.5764133690959092,((G900103005:0.0,(G001748365:0.0,G001897605:0.0)1.0:1.265890282159171)1.0:0.5689444180997054,((G900142285:0.0,G900142245:0.0)1.0:1.3748523568885098,(G001282725:0.0,(G001562415:0.0,G001750685:0.0)1.0:0.7010070455821641)1.0:0.7235697805843999)0.9999999999997866:0.3593267744588612)0.7590378247245398:0.14126739199829266)0.9943118296372309:0.12277745961359952,(((G000423525:0.0,G000163895:0.0)1.0:0.5159054601171409,(G000196455:0.0,(G001693775:0.0,(G000146855:0.0,G000238095:0.0)1.0:1.2750771793255076)1.0:1.6380543053679961)0.9438995931056299:0.09940712408408447)1.0:0.5764678669843827,((G000597865:0.0,G000699585:0.0)1.0:1.5198719904157802,(G900142235:0.0,((G000156055:0.0,(G000147675:0.0,(G000381525:0.0,G000431415:0.0)1.0:3.39648307367924)1.0:2.2998019211583807)0.9999953765883612:0.28048275762765496,((G000439105:0.0,G000154445:0.0)1.0:1.1540569049614533,((G000452245:0.0,G001950115:0.0)1.0:2.2205595777985856,((G000499525:0.0,G000686145:0.0)1.0:1.4007497435649001,(G900129815:0.0,(G000687955:0.0,(G000953275:0.0,G000009205:0.0)1.0:5.281510248231672)1.0:0.4667876884297753)0.9520834528920861:0.17637766339421765)0.9571013792246771:0.1957561539660104)0.9999079512203607:0.19022515302037601)0.9999999999999618:0.3885909719707635)1.0:0.813326500964923)0.9999999999982185:0.36654411003066084)0.9999999999979889:0.3322937769836177)0.9999999999999982:0.37549446677893406)0.9999999967004584:0.25941539128545665,(((G000309315:0.0,(G001509345:0.0,G900142005:0.0)1.0:1.2280559410973184)1.0:0.7240648587427706,(((G900095615:0.0,G000751555:0.0)0.9999994135037167:0.25319280017051016,(G001940565:0.0,(G001282665:0.0,(G000511955:0.0,G900106765:0.0)1.0:1.1349757359254242)1.0:1.3845809502848558)0.9990260702968081:0.2387728105594939)1.0:0.8786528077302899,((G900095305:0.0,(G000299355:0.0,G001190785:0.0)1.0:1.2440821808292808)1.0:0.7835224777343776,(G000620125:0.0,(G000387765:0.0,(G000761095:0.0,G001316435:0.0)1.0:2.07803006690175)0.9965188148435302:0.1785277256380421)0.9998968730011323:0.18520616685887223)0.9999999996685972:0.30243226679996976)1.0:0.4870843860436392)0.9993130807298206:0.1524651613641247,(((G000312505:0.0,(G000758845:0.0,G900120165:0.0)1.0:2.0444887678308192)1.0:0.6456272756277971,(G001299475:0.0,((G000221565:0.0,G001299455:0.0)1.0:2.406743189839173,((G000478985:0.0,G000146345:0.0)1.0:1.3339992911257732,((G000227315:0.0,((G000311865:0.0,G000952975:0.0)1.0:1.4847848646789328,(G900129925:0.0,G000468535:0.0)1.0:0.7414442081202727)0.9982648951212921:0.15685231754027887)1.0:0.7211624912657386,(G000378725:0.0,(G000246925:0.0,((G000311825:0.0,G000321025:0.0)1.0:1.1238271404866722,(G000183565:0.0,G000312025:0.0)1.0:1.0609675819794824)1.0:0.5041961704249488)1.0:2.4544956045927147)1.0:1.2033084392591917)0.999992472076845:0.23373334929030265)1.0:0.8579163148481156)1.0:0.6459235461697053)0.9999999999999769:0.4392527330154386)0.9585709951396968:0.10080050237777527,(G000467935:0.0,((G000800295:0.0,(G000010185:0.0,G001407835:0.0)1.0:0.6296237140332899)1.0:0.49052410558870463,(((G000245755:0.0,G000423145:0.0)1.0:2.1231626324737736,(G900120375:0.0,((G900119705:0.0,G000308275:0.0)1.0:2.724878432523477,(G900120365:0.0,(G001286805:0.0,G000311985:0.0)1.0:2.7268579156923907)1.0:1.0967865559899468)0.9999999999999944:0.47684450890941377)1.0:1.4407607514560639)0.9977047125072578:0.1605309442581134,((G000173355:0.0,G000311745:0.0)1.0:1.8470118476611777,((G000312365:0.0,(G000308255:0.0,G000312325:0.0)1.0:4.422848629194136)1.0:1.4916547262150501,(G000156575:0.0,(G000191725:0.0,(G000024105:0.0,G000159095:0.0)0.9999999999921702:0.3828219085476447)1.0:1.8908530066677276)0.9999999999670336:0.37527071473479257)1.0:0.8840579338380977)1.0:1.7907496212897143)0.9999999999954062:0.3786179167286839)0.3488422912363449:0.049995099893881775)0.9999999999999997:0.46468857349026843)1.0:0.7211072398914733)0.919814844423191:0.11803664740539037)0.9642292513742288:0.09196779429405258)0.8412500753550413:0.05969953479954448)0.9689782309073627:0.09532494188713268)0.9643325985511711:0.08621131995023969,(((G000955745:0.0,(G000955735:0.0,(G000404025:0.0,G000016545:0.0)1.0:1.3164354658258275)0.9998167269853414:0.21372981251886972)1.0:0.6876105073994936,(G000145215:0.0,(G000955725:0.0,((G000166695:0.0,G000193435:0.0)1.0:1.5395873524813475,(G000166355:0.0,G000022325:0.0)0.7873140239420598:0.07945995280731012)0.9990853588493449:0.15757110009768635)0.9776118882103394:0.1371738681989508)1.0:1.3162761168217814)1.0:2.931681035827986,((((G000981035:0.0,G001678845:0.0)1.0:2.1029507274608084,((G001513425:0.0,G001604115:0.0)1.0:0.9617036880929423,((G000435055:0.0,G001940845:0.0)1.0:1.85382762600991,(G001940855:0.0,G000431035:0.0)1.0:3.8157260424941235)1.0:1.1496658126326826)0.84649094179915:0.09379533894664115)0.9992428626268339:0.16392275243367532,((G000437915:0.0,G000435495:0.0)0.9976413081898968:0.16924257737540463,((G001512685:0.0,G001604065:0.0)1.0:1.2239990240759293,(G000434435:0.0,(G000434675:0.0,(G000432975:0.0,G001940895:0.0)1.0:2.152522579831268)0.9999999964569728:0.36437918543005116)1.0:0.7541636237918514)0.9999999999999991:0.49665708889260235)1.0:0.9374021198960367)0.9999999994391564:0.3054812364216023,(((G000433755:0.0,(G000433915:0.0,(G000434195:0.0,(G001916175:0.0,G000435175:0.0)1.0:2.8580582016982197)1.0:1.7120604160853168)1.0:1.5365036070884042)1.0:1.1542950140616917,((G001512555:0.0,(G001512485:0.0,(G001513105:0.0,G000331995:0.0)1.0:1.7059878625623646)1.0:1.1878645364962637)1.0:0.9713298120373137,((G001512425:0.0,G001797195:0.0)0.9999999978083887:0.4044374431865556,(((G000621505:0.0,G000350485:0.0)1.0:3.193582455633313,(G000022065:0.0,(G000526495:0.0,(G000175795:0.0,G000421965:0.0)1.0:0.7753976444138037)0.9999999999453932:0.33109045082248306)1.0:2.456546037389441)1.0:1.653728046810606,((G000745845:0.0,G001262605:0.0)1.0:3.677297954809341,((G000179595:0.0,G000237085:0.0)1.0:1.532731335135253,(G001512505:0.0,(G000015865:0.0,G000521465:0.0)1.0:2.010588880551976)1.0:1.3735902854545383)1.0:0.9551143968728596)0.9999999355984073:0.2667986171450626)0.9878746170205205:0.114233987474981)1.0:0.5322953271978862)1.0:1.0115229926097953)0.5844968407816294:0.050027885579590446,((((G001512745:0.0,G001512945:0.0)1.0:1.3361365246608599,(G000025225:0.0,((G001603035:0.0,(G001604185:0.0,G001604165:0.0)1.0:1.042877891559389)0.9274924085585917:0.13315747843937387,(G000688035:0.0,(G900099715:0.0,(G000621765:0.0,G900107185:0.0)1.0:2.0217177583224597)0.999999869267432:0.2693816546081474)1.0:1.2344068615231967)1.0:1.1071012263378168)0.8717455667909516:0.11952428063256856)0.9999999999999987:0.4633527405879255,((G001941225:0.0,G000431615:0.0)1.0:2.2474264232477728,(((G001725215:0.0,(G000398925:0.0,(G001643385:0.0,(G000701665:0.0,G001305135:0.0)0.9999999999997211:0.4124970008277559)1.0:1.3596368840290112)1.0:1.6895868791301514)0.8663093383346229:0.07829214747882307,((G001916635:0.0,G000435995:0.0)1.0:1.6585165468558758,((G900130065:0.0,(G000436275:0.0,G000431075:0.0)1.0:2.1105901238779747)0.9999999953026701:0.3191373182344838,((G000421005:0.0,(G000620945:0.0,((G001244495:0.0,(G000177015:0.0,G000492175:0.0)0.9081038985768317:0.09253752176948207)1.0:1.1211691779985173,((G001244995:0.0,G001454945:0.0)1.0:0.9026667011953377,(G001688625:0.0,G000169255:0.0)0.9999972188511246:0.22384339254000005)1.0:0.6677824499070718)1.0:0.47409980494848597)0.9976360649590977:0.19408678127455167)0.9999999981413965:0.30663785351169875,(G001915895:0.0,((G000765235:0.0,(G000431575:0.0,(G001916695:0.0,G000435555:0.0)1.0:1.049670166431925)1.0:1.098244790919677)0.99999142167111:0.23477515292361356,((G000283575:0.0,G000307265:0.0)1.0:1.8155326612604936,(G001916835:0.0,(G000403435:0.0,G000469445:0.0)0.9999999703270898:0.3184972142142393)0.9999999997302541:0.3735228398140716)1.0:0.8286353462586402)0.45326024330881015:0.08222441595468781)0.9750592494837662:0.2127999120237974)0.9999999999999876:0.37684186655697277)0.9617605306555344:0.11265754714089647)1.0:0.5142042211926259)1.0:0.4304076000136601,(((G000433115:0.0,G001797275:0.0)1.0:0.5836678163874648,((G000432075:0.0,G000437375:0.0)1.0:1.2036015450771065,((G000433515:0.0,G001916755:0.0)1.0:1.2408032407736933,(G001513385:0.0,(G000437015:0.0,(G000433415:0.0,G001604005:0.0)0.8294117641935775:0.1149489912447436)1.0:0.69781001396958)0.770544894917708:0.07569349771456775)0.564467975473889:0.05366335205335851)1.0:0.5808692254796264)1.0:0.6200193926790639,((G000953215:0.0,G000178115:0.0)1.0:1.3307686179325648,((((G000436835:0.0,(G000431535:0.0,G000433975:0.0)1.0:1.2408774336470025)1.0:1.5784627528534658,((G001513045:0.0,G000432435:0.0)0.99994613637564:0.21467917188266872,((G000434055:0.0,G000434915:0.0)1.0:2.688330531692158,(G000436215:0.0,G000431775:0.0)1.0:0.5047856571135861)0.999999999986643:0.374311425127262)1.0:0.48109924302556106)1.0:0.5851100709047686,(G001513365:0.0,((G000435275:0.0,(G000431855:0.0,(G000435335:0.0,(G000437975:0.0,(G000436775:0.0,G001917065:0.0)1.0:1.2471179672743775)1.0:0.6667049488900185)1.0:0.5408157200658722)0.9999999999999767:0.5267833171646992)0.6482552852505601:0.05437932806407914,((G000431955:0.0,G000154345:0.0)1.0:3.698264209900717,((G000435395:0.0,G900048895:0.0)1.0:1.8937802440880704,(G000383295:0.0,(G000752215:0.0,(G001305115:0.0,G001261775:0.0)1.0:2.084694176618427)1.0:0.7356194769466826)1.0:0.5948286608314605)0.9999971918584933:0.25332743041844685)0.9999999970907582:0.30778951750135075)1.0:0.7597126607709535)0.9997598865263868:0.18947380403350791)0.9999999999684134:0.32102458327035627,((G001481375:0.0,(G001486665:0.0,(G000157955:0.0,(G000162015:0.0,G001916495:0.0)1.0:1.4565668606233424)1.0:0.6708523708232262)1.0:0.5767448789224426)1.0:1.1728863067414246,((G001486165:0.0,(G900103835:0.0,(G000820765:0.0,(G900104675:0.0,(G000435455:0.0,(G900110045:0.0,(G900104615:0.0,(G000154565:0.0,G000403395:0.0)1.0:1.8762064321051224)0.9939317871156126:0.1390728092634337)0.9774817622969024:0.13143110761133175)0.8871482546805587:0.07890651423916141)0.9994981736174359:0.20500846396636904)0.6902006843231034:0.09385357746610376)0.9999999999989233:0.39274067186882755)0.9961601787822861:0.14697011138370308,((G900095865:0.0,G000158655:0.0)1.0:1.5488882549517966,(((G000436675:0.0,G000432175:0.0)1.0:2.541657731401596,(G000382085:0.0,G001916415:0.0)1.0:3.254950004514155)1.0:1.1680850000229788,((G001941055:0.0,(G001940995:0.0,(G000686125:0.0,(G000179635:0.0,(G000621805:0.0,(G001917015:0.0,G000723465:0.0)1.0:3.1009631950105403)0.9747359040249614:0.10710942577736168)0.9999999999996565:0.38363002228402177)1.0:0.8971177588374967)1.0:0.9361701058267778)0.0014352002530513555:0.07783117499120465,((G001603945:0.0,G001941135:0.0)1.0:0.7095632783599723,(G000712055:0.0,(((G000434255:0.0,G000210095:0.0)1.0:2.9981245818217963,(G000437255:0.0,(G000433635:0.0,(G000468015:0.0,G000437175:0.0)1.0:1.8040396972746389)0.5900875722825591:0.03984119215759523)1.0:1.6908845893312863)0.7412123891469533:0.06593629838144364,(G000438435:0.0,((G900119535:0.0,G000701945:0.0)0.9999999981576668:0.3019693550471436,(G000174895:0.0,(G000518765:0.0,(G000247525:0.0,G001603985:0.0)1.0:1.9750616153188483)1.0:1.175263365037337)1.0:0.45825146724792626)1.0:1.830605822112469)1.0:0.9315552558748781)0.9999999999865057:0.33895145435945895)1.0:0.6753752048550735)0.9999977897039704:0.22127736202955003)1.0:0.4313205226691829)1.0:0.5168469122812802)0.9999999999150032:0.3225857381757881)0.9769639764093839:0.11058327853332318)0.9206041478928461:0.08646634692409871)0.8946886020058352:0.07195818355912154)1.0:0.5085148910659347)0.8130507852976315:0.0632155524234573)1.0:0.5390455023279376)0.9999999881491367:0.2776795892212277)0.9899998852211717:0.11387371932673891,(((G001797255:0.0,(G001795385:0.0,G001797235:0.0)1.0:2.1207121450793682)1.0:2.6158787488256254,((G000364165:0.0,(G000436415:0.0,(G900142265:0.0,(G000432875:0.0,G000436155:0.0)1.0:1.1030421232310879)1.0:2.5845905491891408)1.0:1.617979741160239)1.0:1.1429319439326544,(G001466305:0.0,((G001282685:0.0,(G001311925:0.0,G000178835:0.0)1.0:1.475264053455982)1.0:0.5559060977605789,((G002007305:0.0,G002007375:0.0)1.0:1.1246147649789588,(G001995005:0.0,(G002007295:0.0,G000171335:0.0)1.0:2.08236007567213)1.0:0.6301074718361654)1.0:1.1374132891847888)1.0:0.841392998755176)0.9999733925754296:0.20222382841700415)0.9998955816984607:0.21554543242315657)0.3358819724158931:0.07801054183522564,((((G000173975:0.0,G000431695:0.0)1.0:2.8797481340440294,((G000154305:0.0,G000432215:0.0)1.0:3.405634843827477,(G000435775:0.0,G000332875:0.0)1.0:1.506036614789916)1.0:1.3335943273777313)0.9999999999922897:0.33351035556071945,(G000621905:0.0,((G000431135:0.0,G000431515:0.0)0.9993909727842621:0.16041031048241924,(((G000154245:0.0,G000432315:0.0)1.0:3.136361339570836,((G000436635:0.0,G001916305:0.0)1.0:1.0258178152328872,(G000433295:0.0,G000154425:0.0)1.0:1.8242157496635296)1.0:2.0667527776773658)1.0:1.453377053312506,(G000432475:0.0,((G000702245:0.0,G000687655:0.0)0.9967062851069316:0.15338824315959323,(G000703065:0.0,(G000687975:0.0,G900110635:0.0)1.0:2.7206375124846214)0.9999542586816332:0.19081143017555824)1.0:1.3967862882202997)0.7693649276804602:0.1379515309003258)0.9999999389769029:0.2587711043054803)1.0:0.45019156269638794)0.9993087066626819:0.15728662677260147)0.9999999963218984:0.2710885780561058,((G000160035:0.0,(((G001461035:0.0,(G900112775:0.0,G900111595:0.0)1.0:1.1862169273861225)0.999901227677108:0.18687585232187595,(G900142955:0.0,(G000018685:0.0,(G900115365:0.0,(G900143645:0.0,G000702945:0.0)1.0:2.0501289518676376)1.0:0.8004388757223708)0.9999989338719097:0.23319335019210385)0.9999999780235563:0.2656336115804342)0.9999999999999982:0.3931085495626983,((G000621985:0.0,((G000434115:0.0,G000518685:0.0)1.0:0.5442682625678079,(G000687695:0.0,(G001916225:0.0,G000433735:0.0)1.0:0.8154912737591359)0.9999990572567742:0.26100671430936456)1.0:1.0358616920605614)0.9987267870334301:0.14998842522977307,((G000432755:0.0,(G000438095:0.0,G001916135:0.0)1.0:2.152772814765386)1.0:2.3923298587990787,(G000435575:0.0,(G001414325:0.0,(G000433155:0.0,G001916165:0.0)1.0:0.48735382323311305)1.0:3.034045901758015)0.9999999949200978:0.2844798337355275)1.0:1.221875427966937)0.9999999999828488:0.3244243911600485)0.9999958707559019:0.22135038801454968)0.9649626288232352:0.11149099372428073,((G000875945:0.0,(((G000242235:0.0,(G000235445:0.0,(G000185385:0.0,(G000296385:0.0,G000209465:0.0)1.0:0.5603703453031613)1.0:2.4822077485061262)1.0:0.8339200475924293)0.9999999999989441:0.37600253517644355,((G000160135:0.0,(G000160635:0.0,G000238055:0.0)1.0:1.972973318269786)1.0:0.6714794094203389,((G000702885:0.0,G900113415:0.0)1.0:0.45418795918071325,(G000424445:0.0,(G900107835:0.0,G000701645:0.0)1.0:1.403364646891543)1.0:2.0408379843997886)1.0:2.077822285257509)1.0:1.128194825224519)0.9192168414584974:0.09148847604953528,((G900101295:0.0,(G000711825:0.0,G900112885:0.0)1.0:4.161194914365497)1.0:3.3851187833715617,((G000435795:0.0,G000431995:0.0)1.0:1.3464394792751682,((G000189595:0.0,(G000435655:0.0,G000159055:0.0)1.0:1.6736354830688707)1.0:1.0860668351252203,((G000235505:0.0,(G000160095:0.0,(G000687555:0.0,(G000732605:0.0,G000144625:0.0)1.0:1.5908804758854254)1.0:1.443722567360867)1.0:1.0525663840902135)0.9998976402797228:0.17429998565717236,(G000158075:0.0,((G000155435:0.0,(G900115855:0.0,G000233455:0.0)1.0:3.3137982081869333)1.0:1.002012191039879,((G000371705:0.0,G000431175:0.0)1.0:1.9516359227789222,(G000436455:0.0,(G000438215:0.0,(G900113155:0.0,(G900108895:0.0,G900100685:0.0)1.0:3.7611197389994584)0.9980246335424532:0.20327039048458131)1.0:1.129198495232927)1.0:1.6521058955397878)1.0:1.6817810828725688)1.0:1.0203892908626566)1.0:1.3454854168002781)1.0:0.43131931861721823)0.4876255575245155:0.043985943237324035)0.9999986326948459:0.22884479815364525)0.9995161812940763:0.1711505548370768)0.9999996955980597:0.25444194994404495)0.9963568025390314:0.13513168538703257,(((G900141895:0.0,(G000431895:0.0,(G000435815:0.0,G000153885:0.0)1.0:1.7627015080750055)0.999927918116424:0.19604547180357348)0.9605153069538535:0.12411012282490382,((G000435595:0.0,(G000432395:0.0,(G001915735:0.0,G000156015:0.0)0.999999999913745:0.35781389622586335)1.0:3.829189801208153)0.9999999999999994:0.43751891786564806,((G000434155:0.0,G000155855:0.0)1.0:3.271590663423243,(G000424105:0.0,(G000146185:0.0,(G000436535:0.0,G000436475:0.0)1.0:2.411868617374445)0.9999999999998709:0.37723657528864224)1.0:0.9775166222977866)1.0:0.8522019410318102)0.9999999999999997:0.4155228085001559)0.9782568685662112:0.10376878637637849,((G001604195:0.0,((G000621405:0.0,((G000746015:0.0,G000702125:0.0)1.0:1.1514650999210576,(G000622025:0.0,(G000701625:0.0,G000424365:0.0)1.0:2.4675878188248377)0.9999957233920327:0.24902126023231066)1.0:0.8585687843267653)1.0:0.6401896343139337,(G900100245:0.0,(((G000403215:0.0,G000403335:0.0)1.0:2.093895670740903,((G000435355:0.0,G000434955:0.0)1.0:2.0171050815658536,((G000403495:0.0,(G000403275:0.0,G000732725:0.0)1.0:1.0655509237961376)1.0:0.4743369504876904,(G000431875:0.0,(G000466465:0.0,(G900113595:0.0,G001717135:0.0)1.0:3.267466693445726)1.0:1.9969557472762376)1.0:0.4835244644736198)0.9306442107272707:0.09744093644995326)0.9997216730099082:0.17104588505917206)0.9999999999982874:0.34717796842313164,(((G000702685:0.0,G000702085:0.0)1.0:2.4273775278376406,(G000687675:0.0,(G000621425:0.0,G000421045:0.0)1.0:1.2740526728034425)1.0:0.5466923131973486)0.5549424639045:0.06283173463462727,((G900101015:0.0,(G000431495:0.0,G900107575:0.0)1.0:1.7452163780012024)1.0:0.7401974846379274,((G000424545:0.0,(G000424425:0.0,G000424585:0.0)0.999999994762057:0.29213886116458443)1.0:1.0275593482594545,((G000702265:0.0,((G000424165:0.0,G000424265:0.0)1.0:2.9580994623203383,((G000424145:0.0,(G000703165:0.0,G000424385:0.0)1.0:0.516107198255669)0.9999860662720869:0.2039625862848451,(G000423925:0.0,(G900104155:0.0,(G900109475:0.0,(G000424485:0.0,G000420905:0.0)0.9942022974361352:0.1552938151318178)1.0:0.5177929679522376)1.0:2.8920403918672615)1.0:0.7167415587831752)1.0:0.8009146929090475)0.9999999999622228:0.3273968511330057)1.0:1.5883395986096436,((G900116875:0.0,(G000621565:0.0,(G900101605:0.0,(G900116865:0.0,(G000686065:0.0,(G000424465:0.0,G000686965:0.0)0.5909438259687121:0.041118613958301214)1.0:1.041101872336086)1.0:0.684331666244)1.0:0.4987556836334667)1.0:2.2836300870244988)1.0:0.93184360568681,((G000424525:0.0,G000421405:0.0)1.0:3.4876328937858494,((G900115735:0.0,G000420825:0.0)1.0:2.922245293110459,(G000622085:0.0,((G000621605:0.0,G000420845:0.0)1.0:2.0233639581007554,(G900112195:0.0,(G900102515:0.0,(G000420945:0.0,(G000621465:0.0,G000145035:0.0)1.0:3.231929791238561)0.9999999999999881:0.3947034353564353)1.0:0.9224901386596099)1.0:0.6486595902820331)0.7078814847438628:0.07258589633687917)0.5638676975557704:0.04245580650371377)0.9953851165486843:0.12884815575144004)0.9206656801258031:0.09204160909715868)1.0:1.2903743822708003)1.0:0.5770465025585021)1.0:0.8284492021130433)0.9999999999999974:0.3980366203945968)0.9931828453405118:0.12043124889252196)0.8868167586903675:0.0759583990408613)0.9970411943175872:0.1583831161174133)0.9999982033206014:0.2715965693669731)0.9960885588122232:0.15637411612086694,(G900112085:0.0,((((G000160115:0.0,(G900106615:0.0,(G000702145:0.0,G000702525:0.0)1.0:4.207186445095519)0.9882704344766085:0.12301288456057036)0.9999998899074377:0.26681991334589794,((G000621865:0.0,(G000703005:0.0,(G900109715:0.0,G900115355:0.0)1.0:0.7033723636152905)1.0:2.174087543071598)0.9999999786279099:0.2694154888541852,(G900107545:0.0,(G900104335:0.0,(G000209815:0.0,(G900115215:0.0,G900141825:0.0)1.0:1.0534199905079324)1.0:0.5750077760598656)0.9988940396116827:0.14902643137528565)0.9999999999998269:0.36346867203501027)1.0:2.4230044298380697)1.0:0.5824570177285234,((G000270305:0.0,(G000469345:0.0,G001941025:0.0)0.79662920956523:0.08010452202823862)1.0:0.558817093638881,((G000364225:0.0,(G000403845:0.0,(G000403255:0.0,G000403315:0.0)0.9999999868206173:0.27342992689360524)1.0:1.993715997278782)0.5096820273638152:0.0993611087446077,((G000174195:0.0,(G000156535:0.0,G000225345:0.0)0.9999999999989951:0.36224147206778456)1.0:1.050226284408237,(G000687515:0.0,(G000701545:0.0,(G000020605:0.0,(G001405615:0.0,G001916895:0.0)1.0:1.0221543651025529)0.9999999750370652:0.27847734994266754)0.9999998892713028:0.25847639605554207)0.9999999999999966:0.4051627472427481)1.0:0.567094001512538)0.9995851763670474:0.16154898640130366)0.43744377309397914:0.06734098102380781)1.0:0.42181448170191216,(G900096945:0.0,(((G000797495:0.0,G000173815:0.0)1.0:0.4988105262533077,(((G000702845:0.0,G000183525:0.0)1.0:0.7262086989981035,(G001915695:0.0,(G001406335:0.0,G000438275:0.0)0.5417097433746632:0.02952729056864253)1.0:2.5325361477778023)0.9999793144108403:0.215963280914334,(G000425525:0.0,((G900129135:0.0,(G000156675:0.0,(G000373885:0.0,G000436935:0.0)1.0:0.5817679363964106)1.0:0.7991724030443357)0.9999999999997365:0.3566042925498131,((G000431095:0.0,G000157975:0.0)1.0:3.445487654037436,(G000702025:0.0,((G000436615:0.0,(G000436995:0.0,G000153905:0.0)1.0:1.8985414745434683)1.0:1.8949303339915282,(G000431355:0.0,(G001404455:0.0,G000466565:0.0)0.7778790278422344:0.07174456116817375)0.8102379073073529:0.09598583219744453)0.9798521860069879:0.12014333590114033)1.0:0.9282086797079995)1.0:0.6118580918154748)0.8122886803356572:0.06145767582122581)0.9503734065343895:0.09207338968595222)0.9999999999998151:0.3585973420807012)0.999999997420212:0.2695741716487945,((G000411355:0.0,(G000209385:0.0,(G000431655:0.0,G000156035:0.0)1.0:2.8973105055445054)0.9998807441137643:0.20197963600320884)1.0:0.6541816972245644,((G900142165:0.0,(((G000403295:0.0,G001311035:0.0)1.0:0.44644651145742614,(G001404335:0.0,G001028025:0.0)1.0:2.552032721911426)0.906761726942304:0.08184350805651587,(G000526735:0.0,(G001487105:0.0,((G000153925:0.0,G000432115:0.0)1.0:3.8123721920965954,(G001312505:0.0,G000155205:0.0)1.0:1.202497624433629)1.0:0.5264602318080596)0.9999981906359383:0.23096290711813136)0.7426389745303714:0.05538748260538522)1.0:0.6915776717183754)1.0:0.47240331416198367,(((G001280875:0.0,G001049915:0.0)1.0:3.231425506309823,(G900086725:0.0,(G001916295:0.0,G000155875:0.0)1.0:1.231276145527918)1.0:0.6164738149374466)0.9658794751424394:0.10265989067317147,(G000765215:0.0,(((G000169235:0.0,G000433215:0.0)0.33713009612936007:0.0,(G000154065:0.0,G001916345:0.0)1.0:1.5202128412444318)0.9999995555185895:0.2368138699484331,(G000403475:0.0,(G000156515:0.0,(G000154505:0.0,G000403455:0.0)0.999992944497287:0.24144428005743404)0.8484829162903588:0.09950587546681525)0.9997028646208533:0.16958579953349867)0.9999999999999947:0.3970038260577974)1.0:0.6124859321213061)0.9930529830631111:0.12809658474404745)0.561377617430643:0.027229263298977683)1.0:0.9189371480797768)0.9999999909339249:0.26858987240391013)0.9989947441630167:0.1593827375588152)0.919224084207358:0.08336405995689888)0.6390041939333513:0.042053115867909226)0.9995787566510166:0.1548042884168822)0.8185051492977933:0.05839288252045145)0.9937063615217465:0.12323440932640461)0.4575950791784814:0.027265450103017605)1.0:0.8920401353872466)0.9999999999824728:0.3041694972365062)0.9871909909508686:0.10515416076269266)0.9438435895233253:0.09974252792568038)0.9997140449485208:0.17367822929872453)0.2390009699659919:0.0104656467588937)0.5928058870825198:0.03165740811147083)0.9999999999739033:0.32404791275583167)0.9999996964584862:0.22644447074861432,(((G001513125:0.0,(G900101835:0.0,((G000092405:0.0,(G900129805:0.0,(G001513155:0.0,(G001512785:0.0,(G000983115:0.0,(G001311885:0.0,(G001570625:0.0,G000014725:0.0)1.0:2.7993922196810437)0.981878453387131:0.13430185916989146)0.9999998149488251:0.2715866453861389)0.8905532845633687:0.09388190325893088)0.9999985516950531:0.2346650176870717)1.0:1.3371266943011977)1.0:1.5397655734736821,((((G001515945:0.0,G000620305:0.0)1.0:1.8287330061342049,(G000802045:0.0,(G000746025:0.0,G001512665:0.0)1.0:1.0754304196558468)1.0:0.7445898463637238)0.9968557562217019:0.13244777408001918,(G000019165:0.0,((G000190635:0.0,(G001516055:0.0,(G000512895:0.0,G001515265:0.0)0.9999958596300228:0.23380768156375686)1.0:0.9166557095689967)1.0:1.1393984322264001,((G000231405:0.0,(G000243135:0.0,(G000243155:0.0,(G000379505:0.0,(G001468785:0.0,G000021925:0.0)0.6856723235754217:0.04473601989875279)1.0:2.9186052421702255)1.0:1.9114647781641552)1.0:2.014100570691574)1.0:0.8791530758660332,(G001029295:0.0,((G000255115:0.0,G001029285:0.0)1.0:1.8214412510310507,((G000224515:0.0,G001516045:0.0)0.9999990923249789:0.22504837258833163,((G000960765:0.0,G000961805:0.0)1.0:1.1301992002521468,(G000244895:0.0,(G000235605:0.0,G000231385:0.0)0.9999992019635668:0.22481603372486805)1.0:0.9740864416025201)0.9999999971252543:0.2679526765156735)1.0:0.6475737811558386)1.0:1.3980392805210344)0.9189386693201919:0.11037471385808639)1.0:0.7591485133209461)1.0:1.016315106041719)0.9996100232113206:0.1584771609298084)0.999369139439761:0.14398384571292208,((((G001594015:0.0,G000013105:0.0)1.0:2.556330718606875,(G001513335:0.0,G001508005:0.0)1.0:1.6930696318195868)0.9999408435594087:0.19779810638676149,(G001508855:0.0,((G001513545:0.0,G000946815:0.0)1.0:1.412508820314295,(G001508215:0.0,G000305935:0.0)1.0:1.755638254418747)1.0:1.5683616151730742)1.0:1.3477189216389112)0.9988234539075785:0.14614434094637013,((G000012865:0.0,G000427565:0.0)1.0:3.9527088062541385,(G001263415:0.0,((G000024605:0.0,(G000018425:0.0,G001899445:0.0)1.0:2.1557262538516873)1.0:0.48501375386984386,((G000024205:0.0,(G000711975:0.0,(G000214435:0.0,(G000215085:0.0,(G000016165:0.0,G000315365:0.0)1.0:0.4342981453466875)0.6698930847532889:0.05585479929467432)1.0:1.8616347897353986)1.0:0.4502427688981555)0.4090822227099216:0.08756691653843499,(G000010565:0.0,((G000233715:0.0,(G900113335:0.0,G000430885:0.0)1.0:1.745509420000636)1.0:1.4752681155190885,(G000376385:0.0,((G000429345:0.0,G000686645:0.0)1.0:1.7619259445640323,(G001509075:0.0,(G000740855:0.0,(G000740805:0.0,(G000740865:0.0,G000681355:0.0)0.7549586350722028:0.2339270218979241)0.997617414055232:0.25202038810148264)1.0:1.07738099854143)0.9989694236894533:0.2295835009941789)0.9999999725106773:0.289652420660137)0.7419381454093716:0.08325128978423393)0.4022801713231653:0.009255567802895949)0.9999994585882491:0.23937598206113678)0.9999999184312334:0.26530605520637257)1.0:0.6836938023260314)0.9999367082559866:0.2039674357695212)0.9999997186314218:0.2472053325045187)0.871383068934564:0.06364205529608127)0.6481728713099808:0.040616104950618515)0.999993642368022:0.22023937343239644)0.8829139535017195:0.13257130271702589)0.9915647248605535:0.13180138976527875,(((G900155405:0.0,((G000438335:0.0,G900103425:0.0)1.0:1.8819611494267008,(G000194985:0.0,((G000160055:0.0,G000433275:0.0)1.0:4.6413395337933965,(G000435155:0.0,(G000242435:0.0,G000434475:0.0)0.9999958194307154:0.230508684246451)1.0:1.4387738413602809)1.0:0.949973135134651)0.9999999674606325:0.3145609796699133)1.0:2.167932951768644)1.0:0.7717638839602786,((G000221605:0.0,((G000428745:0.0,(G000315505:0.0,G000431435:0.0)1.0:2.57425253889854)1.0:0.9066266090524054,(G000426745:0.0,(G000286635:0.0,(G001553335:0.0,G000024945:0.0)1.0:2.115435881460017)1.0:3.3650941643249763)1.0:0.877080287433044)0.9211391235673931:0.10006275092984122)1.0:1.9706824751888492,((G000221545:0.0,G000177555:0.0)1.0:2.300729966234754,((G000478965:0.0,(G000165735:0.0,G000239275:0.0)1.0:2.154843208934663)0.9999694871261442:0.2740192738693415,(G001045675:0.0,(G000283495:0.0,G000455225:0.0)1.0:2.1684664231987107)1.0:0.9502735629850615)0.9999465132564149:0.2384465424119916)1.0:1.8609046525937507)0.991505715236257:0.12199998814558403)1.0:0.9900809119257181,((G000384135:0.0,((G900101645:0.0,((G000188175:0.0,G001916865:0.0)1.0:4.228046708314979,(G000436295:0.0,G000436095:0.0)1.0:0.5227691932046591)1.0:0.5042005261003637)1.0:0.5552283645975353,((G000230275:0.0,G000431295:0.0)1.0:4.561401522138132,(G000437815:0.0,(G900107075:0.0,(G000025305:0.0,G900115425:0.0)0.2842721160146763:0.0)1.0:2.754120720158169)1.0:3.1376759323477836)1.0:2.1026084049804976)1.0:1.1602072750521009)1.0:0.7998239799510838,(((G000374545:0.0,G000430605:0.0)1.0:3.376821489083171,((G900110485:0.0,(G900104455:0.0,(G000271665:0.0,G900114615:0.0)1.0:2.2310577437241212)0.9215772327083335:0.07672959164579286)0.9999999999999095:0.34992746822967125,((G001611555:0.0,G000219125:0.0)1.0:0.8486716150434693,(G000445445:0.0,(G900102435:0.0,G000169155:0.0)1.0:2.9437015070904673)0.9962662729249014:0.13220608423190014)0.770054899027573:0.07521114960424423)1.0:0.43446663091443377)1.0:0.45937860588897145,(G000381065:0.0,((G000423385:0.0,G000245775:0.0)1.0:3.1524752490893855,((G000621545:0.0,G000622005:0.0)1.0:3.223077545054351,(G900129225:0.0,(G000208405:0.0,(((G000287655:0.0,(G000187125:0.0,G000426665:0.0)0.9999869219205834:0.2135764996751807)1.0:3.3965284219074907,(G000160695:0.0,(G000213975:0.0,G000160555:0.0)1.0:0.5438100061046907)1.0:0.4393474586823558)1.0:2.6505952317117716,(G000381005:0.0,(G000702545:0.0,((G000155955:0.0,G000469545:0.0)0.9999999999990413:0.3587762755225098,((G900116485:0.0,(G000702005:0.0,G900100835:0.0)1.0:1.5291141460781985)1.0:2.137454114173048,(G000686945:0.0,((G000284095:0.0,G900104055:0.0)1.0:0.9006660478594388,(G900107615:0.0,G900111915:0.0)1.0:2.151910984034651)0.9999999999999998:0.42513616565426815)1.0:2.273607485963995)1.0:0.9832765011776881)0.9903014350926553:0.17231345247908367)0.9999732830601018:0.23415833683964313)1.0:0.5333320921114832)1.0:0.6061758945546014)0.9998362358184463:0.17187006777953706)0.9994996425832313:0.1597255606568816)1.0:0.9332008420955349)0.9999968517486811:0.2152148221452818)1.0:1.0644824167697913)0.9999999999998902:0.3465201310743055)0.9836260050560071:0.11029076863878627)1.0:0.8813066843663958)0.9966984160413626:0.120463072243584,((G900111575:0.0,(G000020005:0.0,(G000174415:0.0,G001513245:0.0)1.0:1.1674519204452678)0.9950834177712973:0.16970283626306376)0.9999936582736275:0.22456988892250243,(((G000714935:0.0,G000376225:0.0)1.0:0.8996027235860768,(G000092905:0.0,(G001642725:0.0,((G000444055:0.0,(G000024285:0.0,(G001447355:0.0,(G000294675:0.0,G900107035:0.0)1.0:1.2005772153247978)1.0:3.876085072461442)1.0:0.8136612034071568)1.0:1.4178891116673633,(G000430585:0.0,(G001767765:0.0,(G001399675:0.0,(G000702485:0.0,(G000429525:0.0,G000472905:0.0)1.0:1.804461778538247)0.9881162519707598:0.12107078342313758)0.9999116534682458:0.1762342495466969)0.999995914342791:0.2149535781350834)0.999999999999997:0.3847796191061101)1.0:1.3237725768959117)0.9999999999771121:0.32165949514435915)0.8406526890886283:0.07833706185987603)1.0:0.555460695762555,(G001742305:0.0,((G001884825:0.0,G001543875:0.0)0.9999356421969227:0.18644532245236844,(((G000510645:0.0,G001311905:0.0)0.9894538239933195:0.11523585743970856,(G001049895:0.0,(((G001375555:0.0,G002005165:0.0)1.0:1.387283841601461,((G900113175:0.0,(G900106775:0.0,(G900102685:0.0,(G000213595:0.0,G900156615:0.0)1.0:3.4148359054941744)1.0:1.0263029702765578)1.0:1.4491282609195466)0.9999999999997948:0.35257635797873615,((G900129355:0.0,(G000428065:0.0,(G000942395:0.0,(G900107305:0.0,G900119485:0.0)1.0:3.1359960494566224)0.9671174995657231:0.09716069718141665)0.9999999995053542:0.29763928999756917)0.8343522460420169:0.07958679100878599,(G900114055:0.0,(G900110165:0.0,(G000421885:0.0,(G000763315:0.0,(G001187615:0.0,(G000753855:0.0,G001606065:0.0)0.9999999975754202:0.3906300417042234)1.0:3.506630451658942)0.9999629490604597:0.1915735846967179)1.0:0.6607517591897809)0.9999999999063229:0.3065367381326292)0.9999999570692734:0.2446637158482513)1.0:0.9171656663778779)1.0:1.02295369112819)1.0:0.5663254777866017,((G001730235:0.0,G001561915:0.0)1.0:1.7541177217471557,((G000218765:0.0,G000615945:0.0)1.0:1.0910489397665744,(((G000430625:0.0,(G001015055:0.0,(G001439585:0.0,(G000466385:0.0,((G001294525:0.0,(G001282905:0.0,G000878885:0.0)0.9997466537214033:1.3324144583853317)1.0:2.7846625253123802,(G900100065:0.0,(G001274715:0.0,(G001282925:0.0,G000878905:0.0)0.8406023763317031:0.5108725306480209)0.5933989046798331:0.169977520665696)1.0:3.5376467597360173)1.0:2.5271901943173156)1.0:2.113255760897214)1.0:0.9380557565651543)0.9999999849079457:0.2797006775865479)1.0:1.434414411739663,((G000374385:0.0,((G001645205:0.0,G000733515:0.0)1.0:0.5169264410544853,(G000219535:0.0,G001696705:0.0)1.0:1.8337271574414609)1.0:0.7670948044089199)1.0:3.4997575935755254,(G000311785:0.0,(((G000454065:0.0,G000948185:0.0)1.0:3.93322529560107,(G000612185:0.0,(G000738785:0.0,G000353565:0.0)0.9561411926102213:0.11796460272966816)1.0:4.56956883546904)0.9801817889834611:0.14163367433007115,(G000503775:0.0,((G900114075:0.0,G001420695:0.0)1.0:1.870972194737282,(G001187725:0.0,(G000612125:0.0,(((G001423865:0.0,G001039275:0.0)1.0:1.3582984969450134,(G000282075:0.0,(G000296715:0.0,G001748185:0.0)1.0:1.6742695039775157)0.9996378371432109:0.15998357713510047)0.9974021849673352:0.126405935192108,(G001012775:0.0,((G000346255:0.0,G001184755:0.0)1.0:5.347095226439754,(G001649505:0.0,G000010165:0.0)1.0:0.7497540027137799)1.0:1.2767048209773115)0.993898141373733:0.11877438514738597)1.0:3.367524674896699)0.9999999999999608:0.35352242867869593)1.0:0.4429783619831774)1.0:0.9601605289990944)1.0:1.7579975689812306)1.0:1.4411057510307788)0.9999926525546758:0.19706478800937174)1.0:1.5245126728325131)1.0:0.47408648629794886,((G001806105:0.0,((G000285515:0.0,(G001457415:0.0,G000455485:0.0)1.0:1.4337868004871082)0.9999845765723077:0.18749394993636434,(((G000739915:0.0,(G000153605:0.0,G000511405:0.0)1.0:2.6307555455025424)0.9999999999998741:0.34795003885542075,(G000829455:0.0,(G000620565:0.0,(G900103825:0.0,(G000422905:0.0,G001426375:0.0)1.0:1.1823641075591547)1.0:0.6743741310083728)1.0:1.956338198625685)0.9876842682522202:0.14530643079292116)0.9999999996216128:0.2872184600926943,((G900114475:0.0,G000686845:0.0)1.0:1.0376701702997781,(G000380965:0.0,((G900100345:0.0,G000612225:0.0)1.0:2.270485725038813,(G000250655:0.0,(G900101595:0.0,G900119055:0.0)1.0:4.750712491278751)0.44435034608718676:0.031205936961588285)1.0:0.7975813563658188)0.999999999684166:0.29778386293667986)1.0:0.8815660543551366)1.0:0.506392659664362)0.9999999809162797:0.2952272620597905)0.9962119919499662:0.16894651857738546,((((G000829465:0.0,G000515335:0.0)1.0:0.8813744586704559,(G000378425:0.0,G000429825:0.0)1.0:0.9795888795795408)1.0:1.3292510730251976,(G000227705:0.0,((G000598065:0.0,(G000378385:0.0,G000422505:0.0)1.0:0.7884435029483604)0.9974232071638274:0.1352810742424635,((G000961095:0.0,(G000422485:0.0,G001188365:0.0)1.0:2.2197996034177296)1.0:0.8349665808925881,(G900106745:0.0,(G000179615:0.0,((G001280845:0.0,G000422465:0.0)1.0:1.972744929236048,(G000971975:0.0,(G000513275:0.0,G000023585:0.0)1.0:0.45798550940477384)1.0:0.46478834616194403)1.0:1.3613233719055409)0.9999727409368682:0.18079223923985432)0.7361404405276494:0.10395781286996124)0.9999999999998539:0.3355139198208865)0.999273713537038:0.17638011970196515)1.0:0.4294869420985769)1.0:0.6035566879277698,((G000374845:0.0,((G000425125:0.0,G000422445:0.0)1.0:0.8017427834236999,((G000315235:0.0,G000245555:0.0)1.0:1.634022759136835,(G000283315:0.0,(G000293805:0.0,(G000686865:0.0,G900102125:0.0)1.0:3.376249907807027)1.0:2.640509156104453)0.9994768440550653:0.18314339372056834)1.0:0.7845330486952427)1.0:1.4372579168462998)0.7839713036642327:0.08791503859428727,(((G001403875:0.0,G000381905:0.0)1.0:2.1644376534944882,((G000455265:0.0,G900102215:0.0)0.9998573920809786:0.17197695691898696,(G000746875:0.0,(G000403375:0.0,G000374825:0.0)0.9964612593840118:0.16736608477472079)1.0:1.183371807139995)0.9997743094274426:0.15914106898584296)1.0:1.4614082194960563,((G001421015:0.0,(G000585395:0.0,G000378145:0.0)1.0:2.6467467768762565)1.0:0.4640929526224047,((((G900102965:0.0,(G000758725:0.0,G001012825:0.0)1.0:2.527737094226587)1.0:1.3470934397318592,(G000758685:0.0,(G900110315:0.0,(G000520635:0.0,G000756615:0.0)0.9999999962138427:0.2654351293765097)1.0:2.0723174250839316)1.0:1.7190860378211135)1.0:1.7894013356770828,((G000949425:0.0,(G000787385:0.0,G000576305:0.0)0.999999999999866:0.3690526626039608)1.0:0.7461899466045301,(G001373415:0.0,(G000230915:0.0,(G001632305:0.0,(G001275645:0.0,G001277345:0.0)1.0:3.660571031662177)1.0:1.4446389461534188)1.0:1.4865381706006615)1.0:1.8686405237290098)0.9901027861387071:0.1130720792385645)0.9999958450087391:0.19544829887709192,(((G900116105:0.0,G000732325:0.0)1.0:2.68668214429571,(G900102085:0.0,(G001908275:0.0,(G001514495:0.0,(G900143165:0.0,G900107875:0.0)1.0:2.5356141589801933)1.0:0.7641432867485423)0.9999999999999998:0.4043160745672727)1.0:2.6395944662276225)0.9999999999966236:0.32039717672771445,((G000377505:0.0,G000426545:0.0)1.0:3.5061801792742697,(G000520815:0.0,((G000520755:0.0,(G000236805:0.0,(G001705305:0.0,G000245715:0.0)0.4412685467156518:0.045179584524500674)1.0:0.8066406639787178)1.0:0.7549804797355064,((G000164985:0.0,G000520795:0.0)1.0:2.558429043744591,(G001277855:0.0,(G000520775:0.0,(G000686825:0.0,G900116035:0.0)1.0:4.511464452472156)0.9999999999999891:0.38333190055489363)1.0:1.6054483558054704)1.0:0.4719258103849039)0.9998126300808668:0.17952401008987043)1.0:2.67249019779115)1.0:1.098773130846538)1.0:0.6027556107559793)0.9999999999718048:0.30167166711118415)0.8155104474495344:0.0878976704575023)1.0:1.247941233096594)1.0:0.46945086273463527)1.0:0.5156126535161918)1.0:1.2275361412495678)0.8008417585469236:0.11868097096075972)0.7386544796052971:0.04692850438170123)0.6855566798606371:0.046014685860589606)0.7007858321510206:0.07152069656801163)0.6328750659242258:0.03630270847825468)0.9999999995518697:0.2782436213674068,(((G000798955:0.0,(G000178255:0.0,(G001406535:0.0,(G001543345:0.0,G001406595:0.0)0.9999995317738031:0.2973439833635178)1.0:3.4047427339046803)1.0:2.9475827022035923)0.9999999727078891:0.29318032165618774,((((G000438415:0.0,(G000433255:0.0,G000433475:0.0)1.0:2.686504824306708)0.9999999999994535:0.5706231981279551,(G000433875:0.0,((G000432575:0.0,(G000434835:0.0,G000436255:0.0)0.752788255906417:0.07482404894819834)0.4253169179595886:0.01432169420687568,(G000437335:0.0,(G000433455:0.0,G000438295:0.0)0.9999999999999997:0.6585558364577736)1.0:1.0766798191000087)0.5207527576865909:0.043105383036397306)0.7341542416334345:0.06489795604527858)1.0:1.5198792771386174,(((G000433035:0.0,G000433995:0.0)1.0:1.6119776500391545,(G001512985:0.0,((G001512455:0.0,G001512995:0.0)1.0:4.22707662748682,(G001940985:0.0,G001604495:0.0)1.0:1.3130209170368847)0.9999938463213871:0.29463805239972574)1.0:0.99736384926297)1.0:0.9207790891975707,((G000753575:0.0,G000755705:0.0)1.0:2.0606403583626394,((G001916215:0.0,G000437575:0.0)1.0:3.509500333616477,(G000967915:0.0,(((G000687735:0.0,(G000702765:0.0,(G000953195:0.0,(G000526235:0.0,G000018785:0.0)1.0:1.8800328878922956)1.0:1.301867946434954)0.9999978254125405:0.30131587559390866)1.0:2.0928197209333073,(G000968055:0.0,(((G000069925:0.0,G000970395:0.0)1.0:1.2321484124560966,(G000009845:0.0,(G000012225:0.0,G000495255:0.0)0.9998435249089617:0.30538540658387736)1.0:2.935628349484284)1.0:2.4280921315132,(G000026205:0.0,(G000364425:0.0,(G000309465:0.0,(G000300695:0.0,G000309485:0.0)0.9999999999985029:0.7125652664170471)1.0:2.6736531338324214)1.0:1.540579108427629)0.9999938634423317:0.384920716052258)1.0:2.815445183470463)0.9999063004293268:0.326460673110117)0.9999999856106674:0.34104535960570537,((G000428705:0.0,G000687835:0.0)1.0:1.5719209131725367,((G001830035:0.0,(G001829995:0.0,(G001829935:0.0,(G001830895:0.0,G001829955:0.0)0.997867881607227:0.41070242926597966)0.999994260569222:0.5075224714191809)0.9562956263253898:0.19301468618431802)1.0:1.9611007925864836,(G001829915:0.0,(G001830165:0.0,(G001830975:0.0,(G001830045:0.0,(G001830945:0.0,(G001830015:0.0,((G001830065:0.0,G001830095:0.0)0.6666289278047898:0.28761336989945396,(G001829965:0.0,(G001830865:0.0,G001830905:0.0)0.33333333333333337:0.0)0.6665534415367811:0.2874759506330566)0.4165914209128167:0.0)0.7068506379644811:0.32844904658628704)0.9999999393034803:1.4704833794222174)0.7913191188869112:0.2747168237844269)0.9906277547133486:0.3474553059482709)0.9999999999999997:0.968910160774516)1.0:2.883201639775329)1.0:1.9869081935123525)0.9984864896829179:0.17661694622566554)1.0:0.6436882311443269)1.0:1.3883549502054857)0.9999999998709882:0.3936975861220472)0.9863603919518978:0.12858384047431132)1.0:0.6884088820647771)0.37404437553348435:0.007070242881134507,((((G000687795:0.0,G000518305:0.0)1.0:0.8980674134704665,(G000227355:0.0,G000011225:0.0)1.0:1.0996305506447603)1.0:1.074943959494138,(((G001029265:0.0,G000565195:0.0)1.0:1.6706897772725193,((G000400955:0.0,G000400935:0.0)1.0:2.0387394943852057,(G000820525:0.0,(G001274875:0.0,G000236085:0.0)1.0:1.7651907178476303)1.0:1.814603580551018)0.999999999531141:0.44550182988877063)1.0:1.3035422595942527,((G000483165:0.0,(G000518285:0.0,G000526855:0.0)1.0:1.6825611856671734)1.0:0.907552642909659,(G000565215:0.0,((G001262715:0.0,G001267155:0.0)1.0:1.471908399308192,((G001281045:0.0,G000439435:0.0)0.9999999999961361:0.5254755957713213,(G000500935:0.0,G000565175:0.0)0.9999498907600252:0.2692311986091198)0.9999999351597775:0.3678805061875411)1.0:0.9029553532914806)0.9949988743806446:0.1972384981768562)1.0:0.8492700859763921)1.0:1.0795236405438078)1.0:0.6165428242207651,((G000433015:0.0,((G001604505:0.0,G000437235:0.0)0.9999999960510246:0.46488160090564934,(G000437395:0.0,G000434395:0.0)1.0:0.9815396486272752)1.0:0.669700750994361)1.0:0.6104850966418771,((G000829905:0.0,((G000752095:0.0,(G000154485:0.0,(G000154805:0.0,G000686665:0.0)0.999999998782209:0.3289244321729859)1.0:1.5456801329059848)1.0:0.9044560912894961,((G001244545:0.0,G000269565:0.0)1.0:2.061674409012479,((G000173795:0.0,G000437715:0.0)1.0:3.5506195700803977,((G000702065:0.0,(G000622125:0.0,(G000621925:0.0,(G900103115:0.0,G900109215:0.0)0.43794352692272087:0.02786914736146543)0.6423199274011875:0.04820378357389117)0.7250464383483687:0.058703451602106736)1.0:4.046014281622496,(G000340375:0.0,((G900108995:0.0,G000702165:0.0)0.7559006222648528:0.08112554481236833,(G900112735:0.0,G900114425:0.0)1.0:4.875197323201142)1.0:4.083020325027974)1.0:0.5459274393443523)1.0:0.5337339931651258)1.0:1.2309139634517958)0.9999998820009393:0.26240720745565793)0.9999999999999998:0.4394044092147743)1.0:1.1989573777275404,((G001545095:0.0,(G000270085:0.0,G000373785:0.0)1.0:3.0015300523459896)1.0:1.8187040073742546,(((G001800835:0.0,G001800865:0.0)1.0:3.0295061228269473,((G000327285:0.0,(G000157995:0.0,G900120005:0.0)1.0:1.1172650948429808)1.0:3.0206868411345003,(G000177375:0.0,(G000701725:0.0,(G000425005:0.0,G000186945:0.0)1.0:3.681859109467759)0.9999996404613769:0.35008798011286985)1.0:1.5201664756050526)0.9863880631664452:0.21402725369810469)0.9999954961558255:0.2310232764042244,((G900104665:0.0,(G000313565:0.0,(G001305055:0.0,G000508965:0.0)1.0:1.1188311081568225)1.0:2.7498408545560338)1.0:1.0406941019622973,(((G000434355:0.0,(G000156655:0.0,(G000420345:0.0,(G000210615:0.0,(G000434715:0.0,G000469305:0.0)0.9938070989141546:0.14997614109346957)1.0:2.500649955195143)0.9999303857558665:0.21348579257935338)0.9999984420800748:0.2543804205482541)0.9999999999999946:0.42826921223776543,((G001945605:0.0,G000403415:0.0)1.0:1.984194685683577,((G000384195:0.0,G001945525:0.0)1.0:1.0264150561541208,(G001945535:0.0,G001564455:0.0)1.0:4.4102099742033625)0.9178214497160502:0.13901072681845317)1.0:0.4956083843492486)1.0:1.2282025167477355,(G900155395:0.0,((G000437615:0.0,G000154285:0.0)1.0:3.3821866589806397,((G000163515:0.0,G000242955:0.0)1.0:4.828728375003233,(G000371425:0.0,(G001688965:0.0,((G000242195:0.0,G000435955:0.0)0.9940586719213589:0.16490131767430485,(G000450985:0.0,(G000183585:0.0,(G001406695:0.0,G900114575:0.0)0.5675519141616067:0.06648454143100516)0.9997420854269851:0.24620158856319496)0.999865660348613:0.23070638333555749)1.0:0.547681519268017)0.9999995004388242:0.2504777921491774)1.0:3.8075550391985544)0.9999999999999979:0.4410633068256205)1.0:1.3385079738928245)0.9999999314624183:0.3016848497410028)0.9860565901361997:0.2114730065895648)1.0:0.6708818936599845)0.991168764524959:0.16509656817181953)1.0:0.5366386303329355)0.9999997576445026:0.2659544136375733)0.9996068960258371:0.22094862571228957)0.9828341619911866:0.12990269069145582)0.9795533713543216:0.13468405641394868)1.0:0.45358234361308974,((((G002003465:0.0,G000430685:0.0)1.0:1.4542067647566417,(G000377985:0.0,(G000648615:0.0,G000497245:0.0)1.0:1.1977608052340625)1.0:1.961955456390134)1.0:0.9049585679011287,(((G001909285:0.0,(G000702585:0.0,(G000411915:0.0,G001766415:0.0)1.0:2.6178194324632567)1.0:1.1646217078360375)1.0:3.1069574224843652,((G000019905:0.0,G001650325:0.0)1.0:1.920080059544833,(G000414195:0.0,(G001456895:0.0,G900096925:0.0)1.0:4.872649551122363)1.0:3.4896595456529083)1.0:3.2415069808593175)1.0:2.0555032388302332,(((G001039475:0.0,(G000430745:0.0,(G001273895:0.0,G000269865:0.0)1.0:1.5092932286839302)1.0:1.4300712897775)1.0:0.4621934778958486,((G000429705:0.0,((G002019695:0.0,(G000177235:0.0,G900107275:0.0)0.99999999999982:0.3459757988504552)1.0:0.8517767648940412,((G002019735:0.0,G900111295:0.0)1.0:1.4145989748432735,(G000429725:0.0,(G900111285:0.0,(G001721685:0.0,G000093085:0.0)1.0:2.8231022453784815)1.0:0.6309297467839398)0.9999999999328889:0.2970063022156867)1.0:0.7587599151322815)0.9999984997567661:0.21194237355742507)1.0:1.4770561321412956,(((G000377705:0.0,(G900100185:0.0,((G000698185:0.0,G000698125:0.0)1.0:1.937122621924908,(G000698145:0.0,G000698105:0.0)1.0:1.616775551487485)1.0:1.5175553390043746)1.0:1.4586135686002288)0.9999999999999837:0.37028559752489687,(G001310615:0.0,((G000420725:0.0,G900106595:0.0)1.0:3.9390878132352016,(G900113025:0.0,((G900099745:0.0,G900099605:0.0)1.0:1.2246706885887872,(G000429685:0.0,(G900114715:0.0,G900115625:0.0)1.0:2.428824422263772)1.0:1.9566323935963077)0.9999999108168078:0.248686222067952)1.0:0.7961460044802822)1.0:0.46893978167849915)1.0:0.4118181750884412)1.0:0.9866034870901154,(G000621445:0.0,((G001274915:0.0,G000334155:0.0)1.0:0.958462828112761,((G001484965:0.0,((G001310595:0.0,G001420645:0.0)1.0:0.7310974883665708,(G001598215:0.0,(G900142675:0.0,G000009825:0.0)1.0:2.2454470367604396)1.0:3.5848604844618346)1.0:1.0301163052344595)1.0:1.7245303623802393,((G001590785:0.0,(G000292245:0.0,G001038565:0.0)1.0:0.7800070715597275)1.0:1.8850520957793053,(G000005825:0.0,(G000513115:0.0,(G000513095:0.0,G000513135:0.0)1.0:1.369011174092545)1.0:0.6747458417659769)0.9999934160284596:0.19344608895422225)0.9999999998259913:0.2849764379911909)0.5071902081449787:0.15477143581640576)1.0:0.42982615128581136)1.0:0.6660228974914216)0.9854519408410326:0.10504521638086194)1.0:0.46518734667055045)0.9387834286181026:0.11638304390225045,(G001375675:0.0,(((G900111405:0.0,((G000423105:0.0,G000269905:0.0)1.0:1.0015936591918755,(G900110685:0.0,G900103915:0.0)1.0:1.7715588415872996)1.0:1.7832006022440272)1.0:0.4554302361101718,((((G000425205:0.0,G000775595:0.0)1.0:4.876443107811023,((G000425225:0.0,G000770675:0.0)0.9896494105310573:0.11393156078399702,(G000775615:0.0,G000770635:0.0)1.0:0.5792518447531471)1.0:0.5855037356540379)1.0:1.1371610063120612,(G000496835:0.0,((G900100295:0.0,G001685435:0.0)1.0:2.2826445417733257,((G000786645:0.0,G000284515:0.0)0.9999999999988589:0.33300316040666905,(G000469135:0.0,(G000425705:0.0,(G900114165:0.0,G000723525:0.0)1.0:1.0637903356085177)0.9999985678447458:0.21109730105681707)1.0:0.6733124672306384)1.0:1.5359026111420733)1.0:0.6686109846834359)1.0:0.8605528515530513)1.0:0.41320313915877777,(((G900110015:0.0,G000725365:0.0)1.0:3.752077076474842,((G900156915:0.0,(G000485775:0.0,G000496855:0.0)1.0:3.351045080687923)1.0:1.9185008006759383,((G000359605:0.0,(G900111195:0.0,(G000377765:0.0,(G001458115:0.0,G000521485:0.0)1.0:0.7774176969546861)1.0:1.0892224572559355)1.0:0.5999319077466261)1.0:1.7342093415720188,(G001368815:0.0,((G001310395:0.0,G900096905:0.0)0.8922341048944675:0.11445388123765599,(G000307165:0.0,G000306965:0.0)0.5537214869821747:0.07504017877648374)1.0:1.2970590043795867)1.0:0.7370233662371198)1.0:0.4841701010491416)0.9999979555827883:0.21675470512678444)0.916899142261449:0.07653996512439212,((G001038425:0.0,(G000190475:0.0,(G000482485:0.0,G001038485:0.0)0.9999643571963234:0.18988761260922682)1.0:0.8675077438771196)1.0:2.0508196210913834,((G000709085:0.0,(G900112045:0.0,G000224785:0.0)1.0:2.1187890766948785)0.9999999658865557:0.2527673287164713,((G001298135:0.0,(G000285495:0.0,(G000011245:0.0,(G000750635:0.0,G000821065:0.0)1.0:2.7216240099227464)1.0:1.3570119895239312)1.0:0.5474142201490181)0.9999999999988314:0.3331315699537699,((G001878675:0.0,G000612865:0.0)0.9999875842355576:0.19471024425205197,(G001189575:0.0,(G000480335:0.0,G000723585:0.0)1.0:0.5756724448031948)1.0:1.2121834454429508)1.0:0.5837946525273678)0.9759270707055145:0.16304624192492292)0.989748103298006:0.1192028713606823)1.0:1.3426468467081556)0.9999999999999369:0.338465195281815)0.9999999952488187:0.2605460257163724)1.0:1.0425727120521717,(G000428165:0.0,((G000331575:0.0,G000307855:0.0)1.0:1.6409267365667095,((((G000348905:0.0,(G000826125:0.0,G900156305:0.0)1.0:1.9110511727069528)1.0:2.465855187658098,(G000829195:0.0,((G000425545:0.0,G000220335:0.0)1.0:1.8804786069189965,(G000826145:0.0,G000586555:0.0)1.0:2.2700542903724568)0.9908372666392486:0.12206633812410313)1.0:1.4421962875448728)1.0:0.6511469894211598,(((G000775575:0.0,(G900099655:0.0,(G001687565:0.0,G001465835:0.0)1.0:2.7440203280372124)0.9763560021951952:0.11438322846638918)1.0:1.9817671531603513,((G900115805:0.0,G001278755:0.0)1.0:1.903678695951536,(G000411295:0.0,(G000484595:0.0,(G000286315:0.0,G000297555:0.0)1.0:0.48917442872515954)0.9999999999999969:0.38720870841483324)1.0:1.821146647492588)0.9999999999996891:0.34574970795443005)0.999999708190644:0.25856484592092915,((G001274945:0.0,(G001617605:0.0,(G000285595:0.0,(G000285555:0.0,(G000505545:0.0,G000307285:0.0)1.0:0.8599036414375939)1.0:0.439762658295637)1.0:2.0429548087597835)0.9999999999961645:0.3478515310761881)1.0:0.6102497942319846,((G000743635:0.0,(G001708185:0.0,(G001281525:0.0,(G000724775:0.0,G000733585:0.0)1.0:0.6385100417283094)0.9999999999999996:0.3975356411559715)1.0:2.400673199394898)0.9968496383612927:0.17659621291657068,((G000284835:0.0,(G000772955:0.0,(G000772965:0.0,G000772945:0.0)1.0:0.8179396324902419)0.9999998154900087:0.24809254728677455)1.0:0.9053999140328273,(G001700325:0.0,(G000612805:0.0,(G000773015:0.0,(G001439635:0.0,G001586195:0.0)1.0:1.4697047577838802)0.9968077594670018:0.13096057047701817)1.0:0.42298830909269497)0.9890112252756168:0.20217082693084207)0.9999685729471464:0.20731410262197758)1.0:1.1411381355604153)1.0:0.7361830968674653)0.9932796161146306:0.12502052100253644)1.0:1.2677175845921993,(((G001712755:0.0,G900112535:0.0)1.0:4.183302619513707,(G000430785:0.0,(G000712595:0.0,(G000746135:0.0,(G000017425:0.0,((G000291295:0.0,G000832605:0.0)1.0:1.4130058226951516,((G000007825:0.0,G001420855:0.0)1.0:1.4375284348226365,(G000008505:0.0,(G000008165:0.0,G000007845:0.0)1.0:3.1250873266739907)1.0:1.8707270508751515)1.0:0.6707089014866533)1.0:1.5996735096230343)1.0:0.8383491378282151)0.9444519154422814:0.09334556311798828)1.0:1.5761178243602563)1.0:1.0511414969897401)1.0:0.5849582257485627,(((G001187595:0.0,(G000620165:0.0,(((G001598935:0.0,(G900111865:0.0,G001295365:0.0)1.0:1.4247185621748322)1.0:0.39279919414461506,(G000632515:0.0,(G000313345:0.0,(G000632715:0.0,G001587505:0.0)0.9949378621197519:0.14167418658289005)1.0:2.6899648302677086)1.0:1.3895738496486376)0.9999995995045937:0.28529477462824937,((G001618685:0.0,(G000015745:0.0,G001412125:0.0)1.0:4.069045677133157)1.0:0.5593731763065448,(G001610955:0.0,(G000750005:0.0,(G001587475:0.0,G000744755:0.0)0.9999997355753422:0.2757058814050651)1.0:2.613547399892332)0.9999999999999342:0.35251883209222984)1.0:2.0974940199517023)1.0:1.3291780722820246)1.0:0.597360707058349)1.0:1.8956620999891547,(((G001648575:0.0,(G000285535:0.0,G001439915:0.0)1.0:2.1113551215633266)0.6119981750536849:0.03495125375762269,((G900115845:0.0,G000972245:0.0)1.0:3.1303945184953736,(G000504165:0.0,(G001274935:0.0,(G001591565:0.0,((G000527015:0.0,G001429825:0.0)0.7938925357968285:0.06601445249904017,(G900113355:0.0,(G000832985:0.0,G001591525:0.0)1.0:5.066626798143989)0.999999999657612:0.3154879028501838)1.0:2.8031205504187238)1.0:1.5609204584837315)0.9999739828108224:0.1808415141149628)0.9999999999999314:0.3468427023146405)1.0:0.7095895962085917)0.49471338700701156:0.019670080351041102,((G000709935:0.0,G000518865:0.0)1.0:0.5900644774129704,(G001278705:0.0,(((G000715205:0.0,(G001578205:0.0,(G001653905:0.0,G001017485:0.0)1.0:1.8835885451763232)0.9831452759326461:0.1023147334258543)0.9962673623693494:0.1340109871222831,(G900119345:0.0,((G900094985:0.0,G001457015:0.0)1.0:4.272008041708085,(G000701305:0.0,G000986655:0.0)0.9955539292750393:0.14939264971885652)0.9916512952929143:0.1298507871089099)1.0:1.6751828351542228)1.0:3.597485098903024,((G900093775:0.0,G000011645:0.0)1.0:1.8491379103885601,(((G000740655:0.0,G001663575:0.0)0.9998195031254175:0.16594684358467512,(G000747645:0.0,(G900110305:0.0,G000696615:0.0)0.9999244451594339:0.19401642384134402)1.0:1.6518146552814614)1.0:2.1866311806848264,(G000196735:0.0,((G001687195:0.0,(G000740715:0.0,(G001461825:0.0,G001461845:0.0)1.0:2.539149733755357)1.0:0.8049451677771934)0.9999999999928226:0.35646306821842727,((G900156245:0.0,(G001440465:0.0,G001975995:0.0)0.6511550407154427:0.04538047770439114)0.9999999999862307:0.35186539047730836,((G001617995:0.0,G001517185:0.0)0.6359673755688338:0.03902683352469509,(G000275785:0.0,(G001587325:0.0,G000746035:0.0)0.6172115258420133:0.05228716775799187)0.9536518794542279:0.11025889488477475)0.9999999989694688:0.3118135386553933)0.5892331558197637:0.035324816827340115)1.0:1.22999585586602)1.0:2.7872193801462495)1.0:2.3005919516338937)0.9978563214912626:0.1752044881000845)1.0:0.6089418861195859)1.0:1.5556412922756382)1.0:0.5933922952699884)0.9999983280371071:0.20453610755428603)0.993353798082624:0.11196430305000478,((G000383875:0.0,(G000752395:0.0,G000751775:0.0)1.0:1.7335925543677542)1.0:0.9180817265528791,((((G001431195:0.0,G000374565:0.0)1.0:1.0635810783547592,((G001420715:0.0,G001439965:0.0)1.0:0.9702638010388153,(G000526655:0.0,(G000374345:0.0,(G000482605:0.0,(G000223155:0.0,(G000832905:0.0,(G000420205:0.0,G900128875:0.0)0.6030378590594462:0.18232513586219368)1.0:3.4919031724271217)1.0:1.4237347107578546)1.0:3.1927424393729393)1.0:1.8746453548549011)1.0:1.6964737508612853)1.0:0.6014844426011721)0.9999999999999973:0.3659601666917378,((G001050115:0.0,((G000812025:0.0,(G000829555:0.0,G001591605:0.0)1.0:4.326913111999433)1.0:1.3656806277227245,(G001643245:0.0,(G000970685:0.0,(G000970675:0.0,G900156125:0.0)0.9749946847314745:0.10757992724200167)1.0:1.0209732953537938)1.0:1.7281009022036202)1.0:0.870249163510826)0.9999999999999998:0.38986860740234125,((G000818095:0.0,(G000829515:0.0,G000829435:0.0)0.9999999979773911:0.3195233401878328)1.0:1.8689307799732924,((G000171615:0.0,G001516895:0.0)1.0:2.999986507322778,(G001274775:0.0,(G001591825:0.0,(G900094975:0.0,G001456935:0.0)1.0:5.469465622743884)1.0:0.5918260321228977)1.0:2.005804730627018)0.999998430729797:0.21479445746039888)0.999999833436079:0.2251557493666201)0.7793094320674895:0.07275358716745634)0.9999721031685813:0.17348969739267878,((G001183965:0.0,(G000430765:0.0,((G001243895:0.0,(G000321185:0.0,G000380245:0.0)1.0:0.5495334244778316)1.0:1.560766720517291,(G000504145:0.0,(G000305495:0.0,(G001054655:0.0,G001578185:0.0)1.0:2.402741324620103)0.6333173853551931:0.05637557574107296)1.0:1.3732494649436775)0.30405035879412246:0.061433955279742464)0.9999999999995705:0.3319574158182032)0.9999999881789795:0.2534240878515357,(G001591585:0.0,((G000724485:0.0,((G000986785:0.0,(G000517385:0.0,G000934845:0.0)1.0:1.4863154675362484)1.0:0.7659748128828944,(G000311725:0.0,(G000473245:0.0,(G000294775:0.0,(G001439625:0.0,G001420595:0.0)1.0:1.1822813572888706)1.0:0.5829516796688979)1.0:0.4193972059647818)0.9999999970094005:0.257841312879376)0.5403490877331916:0.039615881886535524)0.6284692750666523:0.03229262000145099,(G000242895:0.0,((G000821085:0.0,G001278805:0.0)1.0:1.857907364094114,(G000426085:0.0,((G000612665:0.0,(G000752035:0.0,G000747345:0.0)0.9097671837751415:0.07860774743896265)1.0:0.4426976781136332,(G000482325:0.0,(G000759675:0.0,(G001591445:0.0,(G000508325:0.0,(G000307875:0.0,G000612625:0.0)0.999153539300812:0.1757667650278769)0.9999983107728756:0.20561496558122358)1.0:0.6575049643495037)0.9999786674925539:0.18228252390690525)0.9999884948167989:0.19924922112204357)1.0:1.1048213054766367)0.9999971740543317:0.20496306167918907)1.0:0.49741881464806914)0.939131707269806:0.09478329972912146)0.9978879531998238:0.13974662931047663)1.0:0.526343138511406)0.9999999999999036:0.3316049649960049)0.993299332182172:0.11440162152423737)0.9999999427735085:0.24099062830049345)0.9986032441766582:0.14779422539223203)0.9988288828156916:0.1701189116963952)0.706918241448782:0.1461761933773046)0.8255676978930481:0.11092140652057171)0.9964237876911525:0.21278570615286022)0.9984332486859878:0.1467561234725093)0.809131651913087:0.05664167356534047)0.9999999999559586:0.30346232015333163)0.1877729702102459:0.06575838870070588)0.9999650065681458:0.20351754882405707,(((G000469465:0.0,(G000173915:0.0,G000701685:0.0)1.0:0.6998762115509846)1.0:2.8187072433730043,((G000438455:0.0,(G900110815:0.0,((G000425825:0.0,(G900101065:0.0,(G000425845:0.0,G000756715:0.0)1.0:0.9964043936784868)1.0:1.6606473087330107)1.0:2.2424772126997214,((G900142805:0.0,G001265075:0.0)1.0:2.004173457757008,(G000712035:0.0,(G000385175:0.0,(G000330705:0.0,G001005905:0.0)1.0:1.6840591388283406)1.0:0.6797624859439592)1.0:1.3507096081672836)1.0:0.5013866074713796)0.9999999996829486:0.3286710087135423)0.9999908231911893:0.2360013592167661)1.0:1.2640823795273242,(G000010585:0.0,((G000286335:0.0,G000286395:0.0)1.0:2.3257229946584164,((G000298075:0.0,(G000816085:0.0,(G000934465:0.0,(G001188915:0.0,G000185885:0.0)1.0:1.1569159876307333)0.9961583634026984:0.1278306225030488)1.0:2.0520285882826967)0.9813771555111693:0.11276798633281918,((G001559115:0.0,G001618885:0.0)1.0:2.7776065120451343,(((G001500315:0.0,G000260275:0.0)0.9999990218671806:0.2307552257112345,((G000295715:0.0,G001074355:0.0)1.0:0.9926441144005564,(G000875895:0.0,(G000972575:0.0,(G001902315:0.0,(G001432245:0.0,(G000706685:0.0,G000010125:0.0)1.0:0.6894991431870016)1.0:0.46049889375414804)0.9999712806388974:0.223920038985356)0.9999999999997603:0.36597251276467924)1.0:1.3918623776852477)1.0:1.0415413381337162)1.0:0.5925408315252692,((G000025085:0.0,(G000183685:0.0,G000009865:0.0)1.0:1.0616213761101283)1.0:0.5440544703531394,((G000235645:0.0,G001456215:0.0)1.0:1.886468545640156,(G000332735:0.0,((G001028645:0.0,G001471555:0.0)1.0:3.277768890243059,(G000186205:0.0,(G900113395:0.0,(G000508745:0.0,(G001814805:0.0,((G000245655:0.0,G000007645:0.0)1.0:0.9524617303578475,((G000308395:0.0,G001914135:0.0)0.641441956726455:0.07005882504990654,(G000443975:0.0,(G000934225:0.0,G001068545:0.0)0.35936724274324544:0.07607194080975764)0.9016134765656691:0.10036081610044363)0.4036515287645491:0.01226423767881481)0.9999991636747094:0.2855223307843516)0.9989987065290956:0.22765076942211512)0.9999999999785745:0.4493159871948277)1.0:0.5143204888756443)1.0:3.351871498160118)1.0:1.0987853565093608)1.0:0.5203584760831466)0.9999052420326392:0.20598158091880192)1.0:1.3407293646277192)1.0:0.4621494674383002)1.0:0.6364220011735685)1.0:1.4507753529794856)1.0:0.8619043190697344)1.0:0.8088398479670339)1.0:1.169771170035823)0.9999999999997177:0.3906377920570662,(((G000620985:0.0,G000525915:0.0)1.0:2.7495731082465844,((G000766865:0.0,(G000525955:0.0,(G000525975:0.0,G001050305:0.0)1.0:0.622454062508617)1.0:0.8314634519078762)1.0:2.524209862005262,((G000252625:0.0,(G000525875:0.0,G000525795:0.0)1.0:1.375159556772422)1.0:1.0870423705079242,(G000148995:0.0,(G000027145:0.0,((G000183885:0.0,G000960735:0.0)1.0:1.3472949745273097,(G000619785:0.0,(G001564695:0.0,(G001564995:0.0,(G000972995:0.0,((G000620885:0.0,(G000620905:0.0,G000567965:0.0)1.0:2.730135062930412)0.5175231334876268:0.029311005364040427,(G000973005:0.0,(G001463995:0.0,G000196035:0.0)1.0:1.8353049348663981)0.9211936825976353:0.10393754642966832)0.6326131795038592:0.04389657328876459)0.9750240339776214:0.13209755025002448)0.6194017287606345:0.04080405706426081)1.0:1.187226696457064)1.0:0.9743806514537344)1.0:0.7277159202020769)1.0:2.785372936600027)0.9975298752091895:0.15798907687589434)0.9999999999829515:0.3281621803418052)1.0:1.8999877289765168)1.0:0.713484962272821,(((((G000425865:0.0,G000429585:0.0)0.9999999999997911:0.42013331015908983,((G000585255:0.0,G900101525:0.0)1.0:1.1945863136761214,((G900129085:0.0,G000374325:0.0)1.0:0.7619238120779208,(G000245815:0.0,G000315445:0.0)1.0:1.333512163640853)0.9999999999959364:0.3835537103967771)0.9999999999998489:0.405017316424289)1.0:0.7908566097271761,((G900111355:0.0,(G000744255:0.0,(G000317975:0.0,G000744375:0.0)1.0:1.2762638821413912)1.0:1.4292574180353514)0.9998652394977088:0.277876727816776,((G900115825:0.0,(G900113675:0.0,G000798825:0.0)1.0:3.231363567638088)1.0:0.9052502380875921,((G000493735:0.0,(G000744285:0.0,G000745125:0.0)0.9999999999998926:0.3934267431616329)1.0:2.7501531985263648,(G001483965:0.0,(G000744825:0.0,(G900109585:0.0,G000744185:0.0)1.0:2.6160403066694062)0.9999999999995697:0.3917272893839772)1.0:1.4565788853167967)1.0:0.828864636797134)0.9999999999999835:0.43656639467047875)1.0:0.5406974712888138)0.9999999999993633:0.345777806524676,((G001975685:0.0,(G900109135:0.0,(G900112935:0.0,(G900107505:0.0,(G900129415:0.0,G900113645:0.0)1.0:1.2672842215179643)0.43291099917828707:0.012210500813293126)1.0:0.6942226915359806)1.0:2.3877685476933452)1.0:1.1781984384357036,(((G000421665:0.0,G000526675:0.0)1.0:1.1262248956430063,(G000162475:0.0,G000160675:0.0)1.0:2.335718006066756)0.9999999841155635:0.3021403478147712,((G001543285:0.0,((G001544335:0.0,G001543175:0.0)1.0:4.094265668285648,(G001811135:0.0,G001649715:0.0)1.0:1.7892249920131742)1.0:3.662619514561351)1.0:1.302740143751462,((G900100125:0.0,(G000160075:0.0,G001552295:0.0)0.9999999990172006:0.35378675860635106)0.36587665857032925:0.00829677013025933,((G000301035:0.0,G000245795:0.0)1.0:1.4912652269056423,(G000301055:0.0,(G000428865:0.0,(G900110675:0.0,G000518205:0.0)0.9777417050078779:0.12526300624152337)0.993907902741278:0.14796545676167155)0.9997481503628382:0.19813250259572068)0.9950754586262067:0.14369386999198075)1.0:1.045001902111906)0.8104159183532944:0.08926868800972759)0.7187310040228502:0.0707026541422045)0.9999968131657478:0.2423042866499614)0.9999927494825444:0.19716764206022108,((G000313915:0.0,((G000498295:0.0,((((G000829545:0.0,(G000157355:0.0,G000415145:0.0)1.0:3.3556875937576307)1.0:2.8245072387749466,(G001050095:0.0,(G000406945:0.0,(G000407365:0.0,G000393955:0.0)1.0:4.626719283812297)0.9999999514529783:0.2816780011626984)0.9999999999999962:0.4171718340789777)0.9990301778427488:0.187956613616822,((G000406925:0.0,G001318405:0.0)1.0:2.8675093938278837,((G000407605:0.0,G000185365:0.0)1.0:1.2396103291532183,(G000407285:0.0,(G000423785:0.0,G000283615:0.0)1.0:2.908249031763256)0.9999999998885648:0.3425518228230359)0.9878386223845039:0.11957576024723604)0.6493005460744349:0.05710362740265599)0.9999999939460599:0.2844020544826861,((G000270185:0.0,(G000407165:0.0,((G000415085:0.0,G000648015:0.0)0.9283381179461289:0.10946970840795962,(G000415005:0.0,(G000007785:0.0,G000648175:0.0)0.8829797015498873:0.09288381573589338)0.756295239146154:0.06744128079553265)1.0:4.299249652576157)0.99999958219685:0.26238004688138017)1.0:0.8693839595620577,((G000407485:0.0,(G000407545:0.0,(G001808965:0.0,G000407245:0.0)1.0:4.6149189964740955)1.0:2.2039887109689493)1.0:1.6837880437711092,(G000407505:0.0,(G000415185:0.0,(G000504125:0.0,(G000174395:0.0,G001267865:0.0)0.9150679472592824:0.12109582837579025)1.0:1.0551119680538832)1.0:1.6045079182746549)0.999999999999988:0.41079909393762704)0.991991852431297:0.14040438527460228)0.5044383080944581:0.10831251187537545)1.0:1.3737656174177837)0.999999999967146:0.37057680262995896,((G001832905:0.0,(G000981525:0.0,(G000269945:0.0,G000006865:0.0)1.0:2.082894463533338)0.9970982960478493:0.16541934429441096)0.9999999999979815:0.35935239824478454,(((G000380085:0.0,((G000440115:0.0,G000026745:0.0)1.0:2.8829606271854873,(G001182825:0.0,(G000377005:0.0,G000380125:0.0)0.9999999999999901:0.45480848861508133)0.9999990481192903:0.2562516536880093)1.0:0.6158397553361246)0.9999602457182291:0.21483703235749893,((G000164675:0.0,(G000187465:0.0,(G000344275:0.0,G000027165:0.0)1.0:0.729222765523243)1.0:1.3114570068633382)0.9999999977073613:0.304259539205095,(G000380065:0.0,((G000463505:0.0,G000463355:0.0)1.0:1.6694112220791022,(G000017005:0.0,(G000385925:0.0,G000014205:0.0)0.40186866917074465:0.09021709622574961)1.0:0.6616155036625768)0.9999988568101674:0.24635668008609654)0.9999999948509014:0.3065307801827086)1.0:1.052974442531538)0.9999979754923795:0.2250927384190109,(G000380045:0.0,(G000380025:0.0,((G000372425:0.0,(G000187995:0.0,((G000423725:0.0,(G000347915:0.0,G000286075:0.0)1.0:3.8986801936382527)1.0:1.0849108896681465,(((G000229225:0.0,G000347835:0.0)1.0:1.3759781189462792,(G000229705:0.0,(G000007465:0.0,G000229145:0.0)0.7340011511742807:0.0612300838158764)0.7511449179845635:0.05710873266251082)0.6084143966924022:0.03914851712415635,((G000230225:0.0,G000228805:0.0)1.0:2.6284054583805045,(G000229545:0.0,(G000228925:0.0,G000228845:0.0)1.0:3.0655176502067323)0.9953095992746316:0.14457762020910908)0.7741993794275681:0.06070747976334593)1.0:4.406173581029842)0.9999999790183631:0.2971130852485776)1.0:1.0352891359133707)1.0:0.5651850829270854,(((G000785515:0.0,(G000253395:0.0,G001514435:0.0)1.0:3.179514374445372)1.0:2.6687119457914936,(G000187975:0.0,((G000228505:0.0,G000686605:0.0)1.0:2.344154845294612,(G000228185:0.0,(G000228205:0.0,G000228385:0.0)1.0:4.536177314501144)1.0:2.5853347922317638)1.0:1.080053626938892)1.0:2.466745015370115)0.9900413327569074:0.13271407929488263,((G000423765:0.0,G000423745:0.0)1.0:1.3327787936862718,(G001598035:0.0,((G000270145:0.0,(G000379985:0.0,(G000380105:0.0,G000376985:0.0)0.9999999999382558:0.3452380664820404)0.6123884502722899:0.05774443372564753)1.0:0.7569292889881257,(G000007265:0.0,(G000188055:0.0,((G000772915:0.0,(G000188015:0.0,(G000317855:0.0,(G000006785:0.0,G001638255:0.0)1.0:1.7178144909795183)1.0:1.1690708475927518)0.9233443043944537:0.08796371043285499)1.0:0.7490942449002432,(G000213825:0.0,(G000831485:0.0,(G000380005:0.0,(G000009545:0.0,G000188035:0.0)0.9999999999994728:0.4106788305333563)0.7468592549602805:0.07688891062382136)0.7973324179448752:0.06277271760223602)1.0:0.6821403229760434)1.0:0.8208060134454901)0.9999999999999588:0.41224516320032456)0.6281190631331478:0.0705734182968626)0.5132806711884329:0.09669904777445329)0.41583556561965757:0.03268054819224969)0.5789891369860717:0.03015707260837259)0.8090225667210722:0.08340504501918343)0.999994430284149:0.23967814976322036)0.8217469452855106:0.06947372696043615)0.9999992781137657:0.2729581008104902)1.0:1.5427197771519183)1.0:1.0803126921387098)0.8874487556246948:0.1047211631845716)0.9999995247761169:0.2787818545535872,(((G001434575:0.0,(G001433765:0.0,G001436505:0.0)1.0:1.091682191154916)1.0:1.4537835388130744,((((G000615805:0.0,G001435065:0.0)1.0:3.768438934985913,((G000026065:0.0,(G001981825:0.0,(G001981705:0.0,(G000615365:0.0,G001434065:0.0)0.9999999999999997:0.7498132007220176)0.8718929301074754:0.10543347996013062)1.0:0.6789474415432913)1.0:2.646123330258022,(G001436415:0.0,(G001311645:0.0,((G001698165:0.0,(G001723545:0.0,G001663835:0.0)0.9999998475571433:0.3179231069446579)0.9999947759666207:0.2642206027770091,(G000235705:0.0,(G001982025:0.0,(G001981925:0.0,G001982045:0.0)1.0:3.2054451087413622)0.999999999999983:0.5495798515181501)0.9991294736280136:0.1987376684065952)0.8929738973597602:0.08565271334195612)1.0:1.8407268084859953)1.0:1.0986772696242886)1.0:0.4938653273052153)1.0:2.321201172061326,(G001437205:0.0,((G000583695:0.0,(G001435585:0.0,(G000469325:0.0,((G001436325:0.0,G000425885:0.0)1.0:4.1081378843544405,(G001636165:0.0,G001636145:0.0)1.0:2.319114394945257)1.0:3.484633102840812)1.0:0.8237338058153053)1.0:2.65545696433942)0.999999999911159:0.3463585950095806,((G001436225:0.0,((G001312865:0.0,G001436135:0.0)1.0:2.2217688055059073,(G001311175:0.0,(G001435155:0.0,G001591865:0.0)1.0:3.607910391580269)1.0:2.433318816634093)1.0:2.0604237001522496)1.0:1.3753345180432743,((G001436115:0.0,G001311785:0.0)1.0:1.8297025345590134,((G001311195:0.0,(G001435035:0.0,(G001311255:0.0,G001434705:0.0)1.0:3.2943424018616096)0.9936571691897016:0.14074986443977067)1.0:0.5396423740977495,((G001013375:0.0,(G000508405:0.0,G000195375:0.0)1.0:2.0124486104672155)1.0:0.7072879571478464,(G000410435:0.0,(G000376145:0.0,((G000410215:0.0,G000410475:0.0)1.0:0.614516552167631,(((G000309705:0.0,G000014525:0.0)0.9060051056654982:0.09212312104431329,(G000159495:0.0,(G001436385:0.0,G000829035:0.0)0.5334755885251944:0.10550166148791663)1.0:3.981896982004114)0.9999537468926978:0.22251404452571308,((G000418515:0.0,(G000309585:0.0,(G000472345:0.0,(G000309565:0.0,G000155515:0.0)0.9988090684179862:0.36588024660323465)0.999999992081129:0.44076864476910166)0.9930103696375975:0.1713599042431325)0.9999999998280543:0.3941632011012869,((G001982085:0.0,G001982095:0.0)1.0:3.1970445930636133,(G000409815:0.0,((G000309605:0.0,G000410175:0.0)0.9999823072099806:0.23706859186560095,(G000958505:0.0,(G000309765:0.0,G000474615:0.0)1.0:1.4697840386171241)0.6136932434150243:0.041575479119597684)0.5164441673029667:0.027711208523556543)0.5379820331106615:0.028989774459406085)0.42806985578255163:0.013622534893046961)0.4578207431167827:0.01865069655345706)0.4637908496060322:0.023424185872394768)0.924662855428727:0.09850902885246483)0.5984192138551262:0.04889830343853417)1.0:2.5992525554866366)1.0:2.6057211171172097)0.7532404948133812:0.09105805738870587)1.0:0.5825581912529252)1.0:0.9926156193314946)0.981776852758817:0.13765191814255534)0.36207335195499685:0.042181711239932376)0.999967768639567:0.2170197513213931,((G001435835:0.0,G001436095:0.0)1.0:2.285272077146069,(((G000970795:0.0,G000967245:0.0)1.0:2.3572260477009053,((G001050475:0.0,(G001434295:0.0,G000260455:0.0)1.0:4.593083641077328)1.0:1.8267915857369121,((G000615905:0.0,G001434665:0.0)0.9999999999977659:0.3919988341560141,((G001435445:0.0,G001434745:0.0)1.0:0.8465870081507589,(G000184535:0.0,(G001951175:0.0,(G000831645:0.0,(G001438805:0.0,G001434275:0.0)0.9999999999378626:0.36118847339939764)0.9237180784684293:0.09046108553385698)0.600005160747075:0.08010396346742049)0.9999999998610052:0.34921710715576226)1.0:1.6522016241009514)0.9999984737178538:0.24278145926784278)1.0:1.853936617633793)1.0:0.5554597062583962,(G001436605:0.0,(G001434555:0.0,((G000160875:0.0,(G000014425:0.0,(G000296835:0.0,G001436125:0.0)1.0:3.401753545217247)1.0:1.1788644697833834)0.9999999999583364:0.4303140348334963,(((G000425905:0.0,G001435695:0.0)1.0:4.3126902976159815,((G000466805:0.0,(G000155915:0.0,(G001436455:0.0,(G001936235:0.0,G000175035:0.0)0.9974613111089469:0.3349344521534384)0.999677327684004:0.34765943297287244)0.9901093274493376:0.193086593171561)1.0:2.649714869480483,(G001012735:0.0,(G000159335:0.0,(G001012745:0.0,(G001012675:0.0,(G001742045:0.0,(G001012655:0.0,(G000161895:0.0,G000162435:0.0)0.9999997549499097:1.3861972167200538)0.8982400246309952:0.27598401044309884)0.5586683449323842:0.0659958812824008)0.9932073039950562:0.2991078151618572)0.9820130933302876:0.2651453970533938)0.996107356223728:0.24726729950892903)1.0:2.5559180354730353)1.0:0.8961377614855062)1.0:2.943866461141728,((G001434815:0.0,G000056065:0.0)1.0:2.1108566412786427,(((G000296855:0.0,G001436575:0.0)1.0:4.308559482792006,(G001433915:0.0,G000297025:0.0)1.0:4.317488113536316)1.0:2.192296404953778,(((G001042405:0.0,(G001311725:0.0,G001436775:0.0)0.9922189698346137:0.21723706083130437)1.0:2.6053661069660903,((G900094785:0.0,G000970735:0.0)1.0:3.4466959389275407,(G000970855:0.0,(G000970775:0.0,(G000760615:0.0,G000967195:0.0)1.0:1.3907587202250264)0.9999999999999993:0.4955157059144303)1.0:1.8402635235534457)1.0:2.116815127233881)1.0:0.6761726150542683,((G001435325:0.0,(G001434335:0.0,(G000615445:0.0,G000178475:0.0)0.9999792482146875:0.24362004284478736)0.9999990765798482:0.2778168904047893)0.7973820319086717:0.06918289635298551,((G000214785:0.0,G000422165:0.0)0.9999968482372955:0.24835485811172486,(G000091765:0.0,(G000191545:0.0,(G000497815:0.0,G000011985:0.0)1.0:1.8295029380241203)0.9916299804416986:0.14318613122703025)0.560174114842727:0.03121967939992787)1.0:1.0341384089578523)0.9999994223744835:0.2677271085152534)0.5335284865436913:0.11521624336705713)1.0:0.9849424631657601)0.9994360224744409:0.1862010191654653)0.9995022744400079:0.21610973217784205)1.0:1.6939790648024673)0.9999999968807766:0.36730454059202056)1.0:0.8424198541028961)0.9155374381133901:0.08568067674297805)0.9999999705195339:0.29668027462509816)0.9999686153772956:0.21989293770959212)0.9999999999614946:0.31095457536426324,((G001434695:0.0,(((G000255495:0.0,(G001434225:0.0,G001435235:0.0)1.0:2.2977388284381424)1.0:2.0271618788954107,(((G001435195:0.0,G001436275:0.0)1.0:2.270405295664377,(G001434845:0.0,G001436735:0.0)1.0:2.711519553866072)0.9999999999999989:0.4185833559058383,(G001434915:0.0,((G000612445:0.0,G001436705:0.0)1.0:3.998303800809712,(G001436755:0.0,G001434935:0.0)1.0:1.3732419075368836)0.9999999999700154:0.3415521136948094)1.0:2.528608998481046)0.9999999957449797:0.2815241493496982)1.0:1.3482452909185585,((G000423245:0.0,G000423265:0.0)0.999999934385103:0.31002653699537064,(G001436315:0.0,((G000260635:0.0,G000349725:0.0)1.0:2.3921880819071055,((G000615845:0.0,G000008925:0.0)1.0:1.281049444167232,((G001436215:0.0,G000615765:0.0)1.0:0.7073351438679999,((G001434535:0.0,G001953785:0.0)1.0:3.154817861089843,((G000432055:0.0,G000813025:0.0)0.8874644945930918:0.07550323048038866,(G000224985:0.0,(G001008755:0.0,(G001591905:0.0,(G900113455:0.0,G001436475:0.0)0.5360279583324635:0.10538655037542081)0.7317463651688999:0.2186756655306188)1.0:2.8322432860135662)1.0:1.4139745372747277)1.0:4.034014890181917)1.0:0.5259311561636182)0.9528496966890776:0.09816049288583036)0.9913929858831216:0.12895676788071658)0.5358964680636233:0.028566240575789194)0.7119374768104276:0.08245463756776168)0.999999999997992:0.3843343244918565)1.0:0.9963791067022391)1.0:0.7176946087045434,((((G001438705:0.0,G000219805:0.0)1.0:2.431899239918774,((G000691805:0.0,((G900095015:0.0,G000160575:0.0)1.0:2.392194803439911,(G001308145:0.0,(G001884305:0.0,(G000239955:0.0,G001436895:0.0)0.999999771380271:0.30147658353621454)1.0:2.674264384315781)1.0:1.87751611836192)1.0:0.7675410707057512)0.9999999973392534:0.36206837743207493,((G001437355:0.0,G001437425:0.0)1.0:2.2789506005006377,((G001436865:0.0,G000420365:0.0)1.0:4.285179577370319,(G000750535:0.0,(G000750515:0.0,(G000320345:0.0,G000732905:0.0)0.9514837271874075:0.325432862460021)0.9764566116369463:0.299242894852857)1.0:4.172304897079974)0.9998340130404321:0.2059629162308768)1.0:0.9101948922591568)0.9999999968513996:0.3523859784600397)1.0:1.4849754377824431,(((G900096935:0.0,((G001047135:0.0,(G001047115:0.0,G900108455:0.0)1.0:5.127924380619362)1.0:2.4934461618391066,(G900112405:0.0,(G000185045:0.0,(G001047095:0.0,G001438695:0.0)0.8399657572471787:0.2451224580329851)1.0:3.9406817321507095)1.0:2.5204474521680287)1.0:1.5871868351341611)1.0:0.7543477324906731,(G000165675:0.0,((G000300135:0.0,((G000026405:0.0,G001698145:0.0)0.9999992611668035:0.26443867638309776,(G000196855:0.0,(G000092505:0.0,G000219785:0.0)1.0:3.7386774294580536)1.0:1.0027018852934477)0.9998811538826602:0.21674075799646073)1.0:0.9124466740892864,(G000686505:0.0,(G000756355:0.0,(G001047695:0.0,((G000014445:0.0,(G000787735:0.0,G001541125:0.0)1.0:1.40635146869098)0.9541756621789281:0.11537034790728068,(G000234825:0.0,(G000512955:0.0,G001886915:0.0)1.0:1.3863309623852187)0.9953178033726378:0.15170070866739113)0.9199219662190056:0.10410205462040188)0.9999999929664108:0.31922087548191674)1.0:3.138591812064035)1.0:0.6058800810607887)1.0:1.0877343236815973)1.0:0.4994870792449733)1.0:1.325756984743262,(G000241055:0.0,(G000762045:0.0,(G000014385:0.0,(G000286215:0.0,(G001868225:0.0,(G001869295:0.0,(((G001868275:0.0,(G001939485:0.0,G001869945:0.0)0.9414013608870939:0.42143080396022997)0.9996176705236723:0.6112882607681298,(G000286115:0.0,(G001869655:0.0,(G001867465:0.0,(G001868105:0.0,(G001867535:0.0,(G001868115:0.0,(G001868805:0.0,G000309425:0.0)0.7621581727260204:0.28819890903068696)0.7263637872691089:0.22982738393158322)0.4195476084956526:0.04383677489309636)0.22945947823783053:0.0)0.7816621834279638:0.22048956116755097)0.6973535526934829:0.1537093842504691)0.5938690979198938:0.1006949264747131)0.9995628028416512:0.4380159186635714,((G001868055:0.0,(G001869735:0.0,(G001867975:0.0,G001868545:0.0)0.6333857065549316:0.12211617101910367)0.9984766368591751:0.4667685573749759)0.6195189470003047:0.16489177047162115,(G001867525:0.0,((G001868195:0.0,(G000725025:0.0,G000725035:0.0)0.9999999999009122:1.6727198690614382)0.022346225482161742:0.07813321426518695,(G001870005:0.0,(G001869305:0.0,((G001867615:0.0,(G001868715:0.0,(G001868525:0.0,(G001868555:0.0,(G001868145:0.0,(G001868045:0.0,(G001869445:0.0,((G001868405:0.0,G001867795:0.0)0.2905044891548689:0.0,(G001867875:0.0,(G001869815:0.0,G001869985:0.0)0.9913218269709718:0.691888634909164)0.8716631982584402:0.25615888590967334)0.26764225118219515:0.05811123530433287)0.46940913100894166:0.05144024661483808)0.5756284980372197:0.09038912551389937)0.6354585075563852:0.11987819117475242)0.10221538358478889:0.0)0.7472055965657042:0.143811655103201)0.5012274716777674:0.05482761548256142)0.10905122550332333:0.0,(G001868205:0.0,(G001868425:0.0,(G001868185:0.0,(G001867915:0.0,((G001867835:0.0,(G001868345:0.0,(G001869395:0.0,G001869885:0.0)0.605869817206103:0.12420670393904043)0.4454422023785868:0.08012902940418176)0.10676277723091557:0.0,((G001867555:0.0,G001868315:0.0)0.5263557870717448:0.14073472460952025,(G001869405:0.0,G001870015:0.0)0.2009030251282485:0.0)0.6488896208080952:0.16485447976420947)0.9015886607656238:0.3084893896473573)0.9739530397025071:0.3294235526073416)0.5916967042543729:0.13230387710889696)0.936682644181607:0.24193916357494566)0.0012257924620284032:0.0)0.9126378491477877:0.22002273368831862)0.9156556751829482:0.22350462838214502)0.030674255643587285:0.0)0.9999927472905481:0.5227997609330246)0.00011212152464619444:0.0)0.8176981489254898:0.13852737337427246)0.7768546475236076:0.16064461105180247)0.3732053471010359:0.023566318111146897)1.0:0.9267056473711089)0.9646663897013207:0.13035334984737068)1.0:1.1685527409262912)1.0:3.7347010754341876)1.0:2.1672899681034163)0.9999999999999779:0.43437644161317024)1.0:0.8931083167137094,(G001660655:0.0,((((G001438725:0.0,G001611135:0.0)1.0:1.6064801131804138,(G001438655:0.0,G001437405:0.0)0.9999998978476471:0.3189557347287818)1.0:2.3199601667437775,((G001437605:0.0,G000237995:0.0)0.7686496947621602:0.14536111833888732,(G001767275:0.0,(G001437075:0.0,G000014505:0.0)1.0:0.728444163158658)1.0:1.6925463869131205)1.0:1.6173678882638534)1.0:1.041368245126263,(((G000428925:0.0,G001437435:0.0)1.0:2.3818416781772296,((G001434315:0.0,((G000876205:0.0,G000829395:0.0)1.0:1.7925018436188331,(G001434475:0.0,G001436295:0.0)1.0:1.85603764647639)0.9912441402968705:0.13550186140536674)1.0:1.232068899919767,(((G000159435:0.0,G001436045:0.0)1.0:0.8852096694048739,((G000016825:0.0,G900156885:0.0)1.0:1.1524356759247338,(G001435345:0.0,(G001435935:0.0,(G001435475:0.0,G000160835:0.0)1.0:4.753791045017729)1.0:1.152962783682459)0.9999999999994968:0.41104916165547967)0.9999993238650912:0.2568057224711321)1.0:1.3672515261017473,(G000248095:0.0,((G000161935:0.0,G001437055:0.0)1.0:1.2379448911304338,((G001311375:0.0,G001434365:0.0)1.0:1.1235638982231377,((G001437235:0.0,G000312405:0.0)1.0:3.374377308152746,((G001436835:0.0,G001982185:0.0)1.0:1.218577916369997,(G001368755:0.0,(G001010245:0.0,(G001297025:0.0,((G000966835:0.0,(G001854105:0.0,(G000162395:0.0,(G001941785:0.0,(G001297905:0.0,(G000496435:0.0,G001010185:0.0)1.0:0.9225920762607447)0.9999999295408736:0.3631664962300046)0.9999157704505998:0.23182969514903717)0.9787531172115165:0.1253964372220329)0.4592438744097701:0.01987556261835695)0.7481523248322112:0.059152902132835035,((G001742205:0.0,(G000397165:0.0,G000010145:0.0)0.4774610231526301:0.021019371429252885)0.4740074283377676:0.022139981946810015,(G000472265:0.0,(G000159215:0.0,(G001039735:0.0,G001807655:0.0)0.9998632378087194:0.237980925438646)0.9949194074630234:0.16287046389484613)0.9765407963836419:0.1277975611709985)0.6927131869265987:0.05265639265982052)0.9254395693763946:0.10768048535916408)0.9999012052373036:0.2115451817484233)0.9999999996803689:0.35518044161457857)0.9766664757681319:0.1335327613331114)1.0:3.3656520759471897)0.22957699751533336:0.12660800122237836)0.9999999996870764:0.3693471717987251)0.9998390952827799:0.19696647782305393)0.9916249396617574:0.15341008475816972)1.0:1.5300659463111108)1.0:0.8101125111686475)0.46836549059824867:0.022062982479627992,((G000498955:0.0,(G001438845:0.0,(G001039045:0.0,((G000463075:0.0,G000271445:0.0)1.0:2.999167702825952,(G000203855:0.0,G001982205:0.0)1.0:3.3449592239303616)1.0:1.3911631226865042)1.0:0.6251702202264346)0.9999999986477522:0.3125402914407599)1.0:2.463751059322616,((((G001434835:0.0,G001435095:0.0)1.0:0.9801650610158416,(G000014465:0.0,(G001050435:0.0,(G001437125:0.0,(G001434395:0.0,G000383435:0.0)1.0:1.912570339338566)0.9999967059955378:0.2687671064204692)0.9876372976446988:0.18012693953143044)1.0:0.6048867327820031)1.0:1.9810613706426377,((G001436395:0.0,G000740055:0.0)1.0:2.1287298654809503,((G001313205:0.0,G001433995:0.0)1.0:2.013267636811472,((G001702175:0.0,G001312845:0.0)1.0:2.0427835362359246,((G001311075:0.0,G001436595:0.0)1.0:3.122151076734374,(G001313225:0.0,(G001313185:0.0,G001434895:0.0)1.0:2.3252899403509915)0.999999445047162:0.28278051055594344)1.0:0.5764778351519314)1.0:0.6559733644890926)1.0:1.1800720044649715)0.9999999999998602:0.402302104446443)0.9999999999999932:0.41067315688169787,((G001436555:0.0,(G000785105:0.0,((G001434255:0.0,(G001436255:0.0,(G001922025:0.0,G000298115:0.0)1.0:1.868839454219782)0.9999999999999997:0.4476818307511361)0.9959646569641875:0.1695946212781821,((G000238835:0.0,G001311355:0.0)1.0:2.478467951548131,(G000583655:0.0,G000159315:0.0)1.0:1.3294892997943581)1.0:1.1480388956530094)1.0:1.908248044986742)1.0:0.689642747813293)1.0:1.3500535744483657,((G001435995:0.0,(G001314945:0.0,G001281175:0.0)1.0:2.773410778502568)1.0:1.7039601771456603,(G000185465:0.0,((G000225325:0.0,(G001702135:0.0,G001702115:0.0)1.0:4.348193757241945)0.9999999998007629:0.3760727627889336,((G001436645:0.0,G001311215:0.0)0.9999967882375208:0.35097692282409454,(G000512295:0.0,G000304715:0.0)0.9999999999904318:0.46505720531041)1.0:2.9113472472852107)1.0:1.10741688939035)1.0:1.9273760435807659)1.0:0.6325267691493105)1.0:0.5406713281482303)1.0:0.5325183219779771)0.9956957103705906:0.14447779294018326)0.9723227505007075:0.1299511737802078)0.9884091527872805:0.1673379365720714)0.9558172750061685:0.16509960144481556)0.8305013019748737:0.17304229908529245)0.9999996282814533:0.2285796495103866)1.0:1.0356241064783027)0.9999998721547315:0.23607986070512196)1.0:0.7008374634925306)0.9999999999966865:0.3204068049900737)0.9992964888181476:0.1624995724495717)0.9999999999988255:0.32623602571330373)3.522420295051255e-07:0.11792122518069334)0.985629198884647:0.16103549447964746)0.8937006709050255:0.07700716845590636)0.9090020553400472:0.07943859352331008)1.0:0.6094266794319914)0.972281212487478:0.102734680512595)0.3714206871040955:0.010370173492723051)0.9101461150469482:0.0795601520670133)0.9416953804144601:0.08143017297370533)0.9999955322263973:0.2131979875574821)0.9999545620635292:0.18538224831307415)0.6216405402180675:0.04005577815795312)0.6032703252018856:0.063036866697841)0.3602780550107458:0.027210853721821332,(((G000347575:0.0,(G001509285:0.0,(G000402235:0.0,G000405325:0.0)0.7885130047271838:0.1425373296450303)1.0:1.350690931292738)0.9043821603453924:0.11223159196489635,((G001508835:0.0,G001443005:0.0)1.0:1.6888582428455714,((G001508935:0.0,((G000160455:0.0,G900107215:0.0)1.0:2.8450378292319325,(G000266925:0.0,G900129645:0.0)1.0:2.6197669354532667)1.0:2.7482763579961613)1.0:0.5610516511630285,(((G000172975:0.0,(G000177335:0.0,(G000161995:0.0,G000237805:0.0)1.0:5.143610976787059)1.0:1.312898379324067)1.0:0.8215135796766961,(G000210715:0.0,((G001604435:0.0,G001604445:0.0)0.999999999999936:0.544705415585799,(G000526395:0.0,(G001896635:0.0,G000025885:0.0)1.0:4.532466692780214)1.0:2.225255601822729)0.9991770671970981:0.1821930290893781)0.9999999194055966:0.2735073612479217)1.0:0.4238857494251809,(((G001508975:0.0,G001509095:0.0)1.0:2.43409626404991,(G001509155:0.0,(G001508955:0.0,G000233775:0.0)1.0:1.5601136433303846)1.0:0.6660193195753553)1.0:1.0817023257454788,((G000526375:0.0,G000402835:0.0)0.9624108592286386:0.14488279176997518,((G000165795:0.0,(G000024905:0.0,G000237825:0.0)1.0:3.045235238979022)1.0:1.5000713343102339,(G000712295:0.0,(G001701045:0.0,(G000238615:0.0,G000585335:0.0)1.0:2.374170557645198)1.0:1.940162191881099)1.0:2.0621980985737998)1.0:0.4741978873320751)0.3687675616320521:0.11382167999033964)0.9322315766603032:0.08206586093723456)0.5239219775910481:0.05931231565078488)1.0:1.1324703406654615)0.9999999999953633:0.3604788108051993)0.9987163884371271:0.14347686577817945,((G000402295:0.0,(G000404345:0.0,G001302425:0.0)0.999999931377277:0.4701464716986769)1.0:1.272394378700571,(G001784175:0.0,((((G001829455:0.0,(G000266885:0.0,((G000243335:0.0,G002009735:0.0)1.0:4.059129352467104,((G000017685:0.0,(G000304275:0.0,G000332515:0.0)1.0:0.8845481807801702)1.0:3.1489365880507445,((G000243715:0.0,(G000306115:0.0,G000244755:0.0)1.0:1.6006225680424426)1.0:2.3211498299700777,(G000243735:0.0,((G000347175:0.0,((G001568365:0.0,G000313175:0.0)1.0:3.935544714386383,(G000013945:0.0,(G000243815:0.0,(G001969935:0.0,G000244815:0.0)1.0:0.8582450741563283)1.0:0.6478696778603046)1.0:0.7862369111927051)1.0:1.0894854790922692)0.9999510577950659:0.1865033518749882,((G000306255:0.0,(G000306195:0.0,G000350605:0.0)0.9999999999999949:0.4148865916276813)1.0:1.8867174081711355,((G000342725:0.0,(G000244515:0.0,G000347015:0.0)0.9999999969128964:0.4056845756515568)1.0:3.682941098976565,(G001567725:0.0,(G000217175:0.0,(G000217275:0.0,G000092565:0.0)0.9998898159775751:0.23156488067637096)0.9998988327388473:0.23058459231432926)1.0:2.2065948760206924)0.9999999999980472:0.34735055021523725)1.0:2.0476325872053986)0.9996644844434467:0.17106235750412438)1.0:2.806259556590587)1.0:1.9810480814930702)1.0:1.8449194111145089)1.0:0.534782732460243)1.0:0.7521072897639371)0.9999999999975324:0.36546853346351466,(((G001829155:0.0,(G900112165:0.0,(G001829395:0.0,G001829415:0.0)1.0:1.969956720848937)1.0:1.1110201729514284)0.9997897674116543:0.18786630554597084,(G001829375:0.0,(G000325665:0.0,(G000518245:0.0,(G000092845:0.0,G001676785:0.0)0.9630617982228393:0.11870010103032722)1.0:0.6736484557005282)1.0:3.1963882969041184)0.9968671454547963:0.16019871159122054)0.9790918105815235:0.10583007236194533,((((G000500045:0.0,(G000500065:0.0,(G000568715:0.0,(G000523535:0.0,(G000019705:0.0,G000019685:0.0)0.9261302456918096:0.13353439075339943)0.9999999999733694:0.4950785452854804)1.0:2.190205428225627)1.0:3.6139164156404795)1.0:2.071390572337761,(G000445425:0.0,(G001936255:0.0,((G000568755:0.0,(G000568735:0.0,G000012085:0.0)1.0:3.0627139331222852)0.9999986007953416:0.3284971619379791,((G000568795:0.0,G000568675:0.0)1.0:3.1270784605131463,(G000568775:0.0,(G000956315:0.0,(G001660005:0.0,(G001598195:0.0,G000012065:0.0)0.9523603569401887:0.9807272032614286)0.9999999999999986:1.9694406464655068)1.0:3.5460922086948132)1.0:1.3424361039148232)1.0:2.6629316102678535)0.9999976777845272:0.31263025688435603)0.9991006029052836:0.21560520829528995)0.9711994550664794:0.20563657303702568)1.0:2.068474920841379,((G000222305:0.0,(G000008685:0.0,G000502095:0.0)1.0:1.6064263998629955)1.0:0.9086777109836892,(G000739475:0.0,((G000181895:0.0,G000304735:0.0)1.0:0.6896465632919796,((G000300045:0.0,G000691545:0.0)1.0:4.659732309353306,((G000714705:0.0,(G000501755:0.0,(G001922545:0.0,G000501735:0.0)0.9999999999999988:0.6931360059449422)1.0:0.7222256104618776)0.9990238812156169:0.21614440373299207,((G000501915:0.0,G000501895:0.0)0.9262355313697029:0.11492358673261895,((G000501215:0.0,(G000500975:0.0,(G000501615:0.0,G000501235:0.0)0.9709520173951737:0.15233366369631549)0.8082180222050902:0.09216851750656763)0.9999999997366025:0.4557351542216523,((G000501155:0.0,(G000501695:0.0,G000501875:0.0)0.5524201874905595:0.0444875694444794)0.9995956974205259:0.23326534668716667,(G000501275:0.0,(G000501595:0.0,(G000501015:0.0,G000501675:0.0)0.2611580474199943:0.0)0.9643713845578249:0.14224103255709603)0.9999999924053125:0.4105659325580338)0.48660493269828614:0.02462890098518273)0.6346005381801332:0.049585200490297236)0.9688414285121206:0.1354339133354842)1.0:0.9715011580195118)1.0:1.4872055942080293)0.8013503533985042:0.09253548991957722)0.806953473014789:0.07939203750605803)1.0:2.93605578332151)1.0:3.875782811594229,((G001604265:0.0,((G001829255:0.0,G001829425:0.0)1.0:1.3892343171008914,(G001940825:0.0,(G000208385:0.0,(G001604275:0.0,(G000236685:0.0,(G001604325:0.0,(G000190435:0.0,G001603115:0.0)1.0:0.9289681219743222)1.0:0.7489528049598726)1.0:1.6798151359465576)0.9999863458776747:0.24194358180261952)0.999999791226591:0.3059503269705735)0.9977265249359116:0.2033539400707987)0.4829798058500919:0.1544124267790799)1.0:0.932459849155383,(((G000147075:0.0,G000184345:0.0)1.0:4.1429322296646145,((G000426705:0.0,(G000143985:0.0,G001749745:0.0)0.9999999998698939:0.3306829393614076)0.9477303026959216:0.08835083142071543,((G000507245:0.0,G000758165:0.0)1.0:1.1474761734120151,(G000242595:0.0,(G000373545:0.0,G900156105:0.0)1.0:3.0684277089053538)0.7635665907039975:0.09896562716487274)0.9999999999999989:0.4059768616154809)0.7515618432162973:0.07343966534001463)0.999989261511536:0.209738354231421,((G001830645:0.0,(G001603165:0.0,G001896565:0.0)1.0:2.937660608009845)1.0:0.7127361719078644,(((G000219725:0.0,G001830155:0.0)0.9866776055042189:0.12564054106895917,(G000214355:0.0,(G000214375:0.0,G000297095:0.0)1.0:1.765341628037982)1.0:1.466090139152368)1.0:1.073956899295571,(((G001604425:0.0,G001604385:0.0)1.0:1.17417492523549,((G000447675:0.0,(G000008185:0.0,G000755145:0.0)1.0:2.632739941748224)1.0:1.699583262618943,((G000008605:0.0,G000513775:0.0)0.999999999998475:0.5284046408048407,(G000413035:0.0,G000412995:0.0)1.0:2.8974450233298445)0.9909528847705783:0.1415571417221279)1.0:1.4399468423758115)0.999999999717018:0.33769142954810627,(((G000468055:0.0,G000413055:0.0)1.0:1.8918250139841783,((G001604355:0.0,G000212415:0.0)1.0:3.82097152689561,((G001028545:0.0,G001028605:0.0)0.7155193385203826:0.08168674426029278,(G001028525:0.0,G001028585:0.0)0.751602555364215:0.08415314373173448)1.0:1.932079880832719)0.9999992252291682:0.2773494160705329)0.4914331843830396:0.04753585148266454,(G001603145:0.0,((G000195275:0.0,G000255555:0.0)0.999987399159836:0.21871085752039857,((G000413015:0.0,(G000464455:0.0,G000468115:0.0)1.0:4.559283086262013)1.0:2.5569888743581473,(G000619925:0.0,(G000421345:0.0,(G900113965:0.0,G900111035:0.0)1.0:0.499173053883093)1.0:2.1794710711384306)1.0:1.8364978631166664)0.9999995438611944:0.2669681222785325)1.0:0.8844403932789083)0.9929343104456335:0.15317184848399604)1.0:0.8098915981841506)1.0:0.7176811272661224)0.9999999999420278:0.32695478531859656)1.0:0.4999638166667053)0.6787036324710711:0.0475291866589858)0.9999999999671831:0.45186034205638337)1.0:0.8232944901728265)0.9949925886433526:0.12314780248003347)0.9951038035620601:0.11786150008880086,(((G000404445:0.0,G001304075:0.0)0.9468661889477569:0.17369069085510894,(G000372285:0.0,(G000401015:0.0,G000406005:0.0)0.9999999994235637:0.69846351608993)1.0:0.8466502909891712)0.9756798895944466:0.1172410657028834,(((G001778315:0.0,(G001873945:0.0,(((G001800015:0.0,(G000020145:0.0,(((G001799575:0.0,G001799775:0.0)1.0:4.180191779086733,(G001800375:0.0,G001800245:0.0)1.0:2.891783030505586)1.0:1.3144828159259203,((G001871115:0.0,G001799795:0.0)1.0:1.141113669894612,(G001799745:0.0,(G001799565:0.0,G001799915:0.0)0.9999999999995116:0.7657178733947806)1.0:2.6910613562355716)0.9998784158587327:0.19824026912389156)1.0:1.7527891286842219)1.0:0.7139346549588919)1.0:0.6410982781761996,((G001800565:0.0,G001800635:0.0)1.0:2.944212966753828,((G001799555:0.0,(G001799975:0.0,(G001800095:0.0,G001799925:0.0)1.0:2.472290895838525)0.9999999999864994:0.4103926815883473)1.0:1.7725253886809738,((G001871125:0.0,(G001800325:0.0,G001800495:0.0)1.0:1.2377976323280637)1.0:0.9149741375860907,(G001027545:0.0,((G001800525:0.0,G001800355:0.0)1.0:2.9293909699208776,(G001800205:0.0,(G001800425:0.0,(G001800455:0.0,(G001800315:0.0,(G001800235:0.0,G001800475:0.0)0.41663524574834016:0.0)0.9999999197868926:1.7226558419872946)1.0:1.5304328865040018)0.9976571313268544:0.28812371740551146)1.0:2.1021167501819784)1.0:1.1884375689122577)1.0:0.858770731755581)0.9999999999917749:0.3648094985591871)0.3414034650878804:0.11646786982147417)0.9999999998866811:0.350855866275913)0.9999999999999987:0.3983115421212967,(G001730085:0.0,(G001871865:0.0,(((G001804005:0.0,G000405945:0.0)0.999999999999999:0.9968710961107746,(G001804155:0.0,((G001804205:0.0,G001804055:0.0)1.0:3.11758946790231,(G001804315:0.0,(G001804105:0.0,G001804225:0.0)1.0:1.9459253905181877)1.0:1.0300464974267782)1.0:0.8790775968980288)1.0:0.9607502610998394)1.0:0.8730726360346347,((G001804125:0.0,(G001872105:0.0,G001874025:0.0)1.0:0.944982546841788)1.0:1.628928776410296,((G001873045:0.0,(G001805805:0.0,((G001872775:0.0,(G001803975:0.0,G001871815:0.0)1.0:1.996454350158215)0.4853531233587582:0.031147717286227984,(G001804045:0.0,(G001804165:0.0,(G001804305:0.0,(G001804255:0.0,(G001804065:0.0,G001805365:0.0)0.7130489585025211:0.07466072338260683)0.9459062529940233:0.12632845625401412)1.0:2.741827916772249)1.0:1.659754614789384)1.0:0.7005765077258589)0.9135528270377854:0.09554876572898141)0.3606654799291379:0.002865230971284313)0.992814308649532:0.16449327889664805,((G001805375:0.0,(G001804395:0.0,(G001805565:0.0,G001805855:0.0)1.0:0.7803896465232272)1.0:0.6303295714321723)1.0:1.320165179931005,((G001805895:0.0,G001805765:0.0)1.0:1.0079795681596735,((G001804445:0.0,G001806075:0.0)1.0:1.6471938310753735,(G001806055:0.0,(G001805575:0.0,(G001805605:0.0,(G001805775:0.0,G001805845:0.0)0.3686121586777302:0.014786719338543844)1.0:2.2843274329308936)1.0:1.897399679797979)0.790512444785693:0.08117570207970562)1.0:1.602708990384939)1.0:0.9029182649459615)1.0:0.4640347296547336)0.9999998406741345:0.2665784253673118)0.99999985270332:0.26845331639921555)0.9999999367747671:0.36427442044574476)0.9999989597496862:0.34955842924712544)0.8775454513491168:0.13447466548632594)0.7265814323350853:0.05500172568918363)0.7691536092240819:0.08902881613861127)0.9973612183586961:0.18185439257585376,((G000405125:0.0,(G000402275:0.0,(G000405145:0.0,(G000380785:0.0,G000493945:0.0)0.9999999999999971:1.6759135439334116)0.9889280597010577:0.31744264398643535)0.7113417409905077:0.12359593003826601)1.0:1.4933561469127647,(((G001828445:0.0,(G001302825:0.0,((G001828545:0.0,G001828415:0.0)1.0:1.959425458168765,((G001824605:0.0,G001723765:0.0)1.0:1.4155504452605687,(G000315095:0.0,(G001830285:0.0,((G000949635:0.0,G000296795:0.0)0.8991355433617081:0.0896315456589624,((G001828535:0.0,(G001828635:0.0,G001828645:0.0)0.6715799081284598:0.0593213696107106)1.0:1.0650730481141182,(G001825655:0.0,(G001830315:0.0,(G001824485:0.0,G001825635:0.0)0.9981914156000831:0.2275630269323514)0.21560595436893853:0.029090820858864552)1.0:1.784698920280565)0.9999984821345105:0.24025750150441433)0.9999983726950973:0.2480690332263561)1.0:0.6771563196241109)1.0:1.395151486166719)1.0:0.6571567512069981)1.0:0.9897995859976328)0.9735883152748369:0.14082524594796372)0.9999899609919225:0.2544532142837778,((G000284115:0.0,(G001303695:0.0,((G002007645:0.0,(G001999965:0.0,G001997385:0.0)1.0:0.8791496799434987)0.9380993891037747:0.1881011738430697,(G001824635:0.0,((G001825665:0.0,G001825715:0.0)0.9999999999998543:0.4838572483684499,((G001824685:0.0,G001603075:0.0)1.0:0.6405986235021025,(G001824645:0.0,(G001304275:0.0,(G001303465:0.0,(G001824675:0.0,G001828345:0.0)0.999999999997523:0.7549792592291047)0.8728516181895798:0.11377868427047923)0.9996566896570911:0.28496295635370955)0.9999436626758793:0.2500942946596241)1.0:0.5888312633093569)0.8859057478370023:0.078296620199344)0.9999999548060357:0.27737405562052597)1.0:0.8621482099020759)1.0:0.6676078830102493)0.999487380419083:0.17252754534643738,(((G000171775:0.0,G000255705:0.0)1.0:1.6825067835808247,(G000186345:0.0,(G000242455:0.0,(G001610895:0.0,G001956985:0.0)1.0:1.8553457831889284)1.0:1.1223144163730359)1.0:1.4335313272569865)0.9977873541222207:0.13537200707639976,(((G000255655:0.0,(G000092105:0.0,G001707835:0.0)1.0:3.577137102869251)1.0:1.0829179717605886,((G000181475:0.0,G001983935:0.0)0.7215170638565129:0.04585758809798619,(G000165715:0.0,G900113665:0.0)0.9939039963740803:0.12698460541297418)0.9998069536923098:0.16491392368790636)1.0:1.2489768995074477,(G001828265:0.0,(G001464525:0.0,((G000153105:0.0,G000025185:0.0)0.9986335292265518:0.1578035493281335,(G001642875:0.0,(G001610875:0.0,(G001642915:0.0,((G000346295:0.0,G001642955:0.0)0.9999999999503473:0.317886352799364,((G000346505:0.0,G000346425:0.0)1.0:2.531726411205554,(G001027925:0.0,((G000346315:0.0,G000338295:0.0)1.0:1.0217276922282852,(G000304635:0.0,(G000330745:0.0,(G000196115:0.0,G000195185:0.0)0.8740952975337674:0.07654846354016032)0.9421786782817042:0.10038361097168289)1.0:1.0951701777421896)1.0:0.9119697751430144)1.0:2.974914907162743)1.0:1.4905013396928033)1.0:1.1000989063421096)1.0:1.618613973136973)1.0:0.774427432326879)0.40654966700802203:0.04079582416595814)0.9999991906575909:0.23495371116100347)0.972786582008978:0.14944037851104391)1.0:0.6548324657791053)1.0:0.416445640023597)1.0:0.8097461698636264)0.9999999999320577:0.2985343957214952)0.999999999999915:0.3446415096355613,((((G000170755:0.0,(G001603055:0.0,(G001803205:0.0,(G001803225:0.0,G001804785:0.0)1.0:1.3948194862766257)1.0:1.095344767038099)0.9985873791353339:0.16208622219448138)0.9999999999984673:0.3741392064944675,(G001017655:0.0,(G001804885:0.0,(G001803255:0.0,(G001803285:0.0,G001803315:0.0)0.9999999999999701:0.6655802617550366)1.0:1.3878241135341916)1.0:1.179801212634742)1.0:0.6727429083303758)0.9999193176395494:0.17548905996970154,(((G000155695:0.0,(G001746835:0.0,((G000019965:0.0,G001580015:0.0)0.8636785048293529:0.08671525908064023,(G000972765:0.0,(G000171235:0.0,G000242935:0.0)1.0:2.1891027409570625)1.0:0.7636729914810136)0.9999909625406447:0.2089707119537797)1.0:1.3539802801436596)1.0:0.4653637244780419,((G001604585:0.0,(G000438015:0.0,(G001831055:0.0,G001872735:0.0)0.9999999999575806:0.4876507973841289)0.7706513646363558:0.05896963146484244)0.1971467113014009:0.0,((G001439535:0.0,G000025905:0.0)1.0:2.302169920084928,(G000382665:0.0,(G000383755:0.0,G000382685:0.0)0.9915687574500619:0.2944430009095012)1.0:1.4172875539218222)0.726410213436968:0.09671467223367536)0.9999999998039076:0.30031447540683676)1.0:0.8552839072368222,((G001604625:0.0,(G001604605:0.0,(G000172555:0.0,(G000383715:0.0,G000385295:0.0)1.0:1.023825802047607)0.9999999950120215:0.45065945012282993)0.6877443494102393:0.16149105702599817)0.9999999999996344:0.5371599096442116,((G001438005:0.0,((G000526255:0.0,G000379365:0.0)1.0:3.2384104560266436,(G000019665:0.0,(G000817245:0.0,G000953475:0.0)1.0:4.199705077879926)1.0:3.212525706210366)1.0:2.562876077706175)1.0:0.6313013031259507,(((G001318295:0.0,G001613545:0.0)1.0:0.7414269468410787,(G000173075:0.0,(G001917935:0.0,(G001914855:0.0,(G001914875:0.0,G001919485:0.0)1.0:1.3951785938458237)0.9447663530218324:0.17834611941472375)1.0:1.1382370251684992)0.9658459435137371:0.1248963495347974)1.0:0.5875096973134094,(G000172155:0.0,(((G000428305:0.0,G000739615:0.0)1.0:0.6591300811738514,((G900141815:0.0,G000378105:0.0)1.0:2.0724436146656946,(G000383735:0.0,(G000264625:0.0,(G000285795:0.0,G000264605:0.0)0.960403866569815:0.1610426461838522)0.9999966334778364:0.3770868386969041)1.0:1.0065546837565726)0.999999337666731:0.2367550801179528)1.0:0.5526366285114036,((G900097105:0.0,G001683795:0.0)1.0:3.537141414387147,((G001647615:0.0,(G001580195:0.0,G001578645:0.0)0.904746063428698:0.4418327522790392)1.0:4.433489263680645,(G000437075:0.0,((G000020225:0.0,G000723745:0.0)1.0:0.645255224042255,((G000436395:0.0,G001940945:0.0)1.0:1.1719124992803986,(G001917295:0.0,G000980515:0.0)1.0:0.6292982095137568)0.9999998431112975:0.26168432826767446)1.0:2.1012281341114165)1.0:1.113733747168029)1.0:2.9450316679889177)1.0:2.437289385132347)1.0:0.7993287469943886)1.0:0.7637960444230419)1.0:0.5696202977756629)0.9999813481568051:0.19535099185015267)0.9989627360713249:0.1402120921999743)1.0:0.4460610927706091)0.9999999999993804:0.3403957051067967,(G001794905:0.0,(((G000750955:0.0,((G000092785:0.0,G001618265:0.0)1.0:4.694519625582387,(G000829755:0.0,(((G001897185:0.0,G000756735:0.0)1.0:3.1730150219585886,(G001897225:0.0,G000813665:0.0)1.0:2.491825826958594)0.9740188039526676:0.14302423190986605,(G000253035:0.0,(G001545115:0.0,(G000011565:0.0,(G001499655:0.0,G000751535:0.0)1.0:4.430754950186959)1.0:1.07378008884009)1.0:2.1774941359020668)0.7402138166507716:0.05219228869448651)0.9989344866813322:0.1615035479657788)0.99999999525625:0.3187634684743898)0.9904703745950346:0.12825402977505823)1.0:0.9598479111017775,((G001794935:0.0,(G001794895:0.0,(G001796285:0.0,(G001796235:0.0,(G001796255:0.0,G001794865:0.0)0.6666905854674942:0.28770936614557474)0.49036911871747346:0.06454052289323209)0.4844534596602584:0.04652001563489282)1.0:4.867534450455586)1.0:2.0570507382073804,(G000237205:0.0,(G001464115:0.0,(G001796105:0.0,(G001796095:0.0,(G001796275:0.0,((G001796175:0.0,G001796185:0.0)0.39359361656020675:0.014900382621976354,(G001796315:0.0,G001796065:0.0)0.38820660674034324:0.0102466840303742)0.7194665831754654:0.0829818575711685)0.8434486462754184:0.12156213970485169)0.9997966837649229:0.31550970031023046)1.0:2.976999375351794)1.0:0.7336359527488113)0.9999984042139733:0.2689737581998199)1.0:0.5915269388184868)1.0:0.6506031752889558,(((G000008725:0.0,G000068585:0.0)1.0:3.784189633918262,(G000493885:0.0,(G000174995:0.0,(G000830965:0.0,((G000700865:0.0,G000700925:0.0)0.33333333333333337:0.0,(G000700905:0.0,(G000700885:0.0,G000700845:0.0)0.33333333333333337:0.0)0.33333333333333337:0.0)0.6666192695848552:0.2875957874523745)0.999998915907469:1.7346010553881062)1.0:4.846808319938475)0.6288757132834699:0.10098414105802744)1.0:3.504919255071733,((((G001625535:0.0,(G000470765:0.0,(G001469535:0.0,G001625515:0.0)0.922972740595153:0.1418916596957394)0.8939762145012656:0.12099985857506569)0.9999999999999168:0.576883671103856,((G001466415:0.0,G000204135:0.0)1.0:2.9031011975148138,((G000508025:0.0,G000508005:0.0)0.9999999999969668:0.6664395981190977,(G000508065:0.0,(G000470825:0.0,G000470805:0.0)0.9933371250631946:0.22947004394904447)0.9869038939210008:0.19017512670705022)0.9999984420166951:0.33489961647965116)0.9650731686920372:0.13039521743907212)1.0:4.9174419162273,((G000516655:0.0,G000024145:0.0)1.0:1.8632184332102002,((G000011165:0.0,(G001007125:0.0,G000091085:0.0)0.9880373061844715:0.3677198193355217)0.7402531629849779:0.17308043117758645,(G000007205:0.0,(G001007045:0.0,(G000008745:0.0,((G001007085:0.0,G001007065:0.0)0.41658298550301537:0.0,(G001007105:0.0,(G001007145:0.0,G001007025:0.0)0.33333333333333337:0.0)0.7847903694904071:0.5107805777063872)0.3781157866860874:0.0)0.9411764651233058:0.6191162198377184)0.9999999990644931:1.2993743573832535)0.4093073489226369:0.019844510804960736)1.0:2.367123614131615)1.0:4.907740870933624)1.0:0.6460333940671932,((G000454725:0.0,G000417695:0.0)1.0:4.9224110606814175,((G000583875:0.0,(G002007725:0.0,G000471025:0.0)1.0:4.862393050955167)1.0:3.0792840068909717,((G000007605:0.0,G000009945:0.0)0.9213905338152673:0.10774358103458845,(G000298495:0.0,((G001401475:0.0,G000298555:0.0)1.0:3.628376912354364,(((G000298535:0.0,G001401455:0.0)0.9999999999999538:0.857604463714252,(G000786005:0.0,(G000317995:0.0,(G001401485:0.0,G000298435:0.0)0.999641651467457:0.6596087116078813)1.0:1.0869931097183976)0.7000611755299272:0.10278975586087327)1.0:1.5116111942451858,(G000417845:0.0,((G000298475:0.0,G000298415:0.0)0.9999999999990233:0.6634791433524736,(G000338695:0.0,(G000298455:0.0,(G000298515:0.0,(G000298375:0.0,(G000204175:0.0,((G001401465:0.0,(G000687395:0.0,(G000204255:0.0,(G000687415:0.0,G000191925:0.0)0.6660270345502265:0.2865177020504847)0.9960871247132264:1.0972874191449655)0.30862796667806164:0.1374688379634968)0.9237567177746956:0.3836111890058716,(G000270445:0.0,((G001714565:0.0,(G001736045:0.0,G001714575:0.0)0.46112280834232394:0.1550698385627822)0.9710292957393714:0.5701728319076014,((G001736055:0.0,G001714585:0.0)0.44690527035962074:0.043555617300099644,((G000270405:0.0,(G000211155:0.0,G000270385:0.0)0.6383325154619668:0.15405818080504302)0.3870640981927577:0.0031368338430478706,((G000415565:0.0,G000270425:0.0)0.9923239082537546:0.8639232107185119,(G000415685:0.0,(G000417585:0.0,G001563055:0.0)0.15873477885600995:0.0)0.8165292715767609:0.33203192745418436)0.36644119205330256:0.07747464980799251)0.42740263752312324:0.030258843733705392)0.5162105784226078:0.08018278286440184)0.482929484957312:0.07168701830991482)0.4605364662239821:0.06892995666896672)0.5679227925477276:0.09250747735523394)0.9999997845469494:0.7600867699923204)0.9999999999941104:0.6664088702116769)0.6281999025556244:0.05519545415306465)0.994380425245012:0.20544082103718775)0.5850344639380347:0.07352732811724066)0.9999999997322426:0.41877692317386567)0.8044749309285005:0.13968007051530007)0.9998728335494771:0.2454107545279244)0.9999999998516166:0.41694626471034557)1.0:3.4350410832478318)1.0:2.15797280201019)1.0:1.460093755028479)0.9999999999994175:0.47244230202192217)1.0:0.5676962237574965)1.0:4.060078848587359)0.585012639743469:0.12420331838949716)1.0:1.5979781350853162)0.1522075647002344:0.04634726370098137)0.8916825719843938:0.07826645207140315)0.32420132339672747:0.0)0.8527805634802446:0.058811386833534415,(G001774505:0.0,(G001875255:0.0,(((G001777945:0.0,(G001304335:0.0,(G001304185:0.0,(G001303705:0.0,G001302835:0.0)0.9827718043369256:0.19602653353565375)1.0:1.6231758619862995)0.9999999967731809:0.3862093476673294)0.9999999992104349:0.3319054203315187,((G001412365:0.0,(G001508335:0.0,G001508575:0.0)1.0:2.484994385763957)0.987886238274513:0.14144983744415693,(G002010615:0.0,((G001303225:0.0,(G001303785:0.0,G001304255:0.0)0.9999999999999282:0.6796452055349611)1.0:1.5428451461342005,((G000980765:0.0,(G000980745:0.0,G000980735:0.0)1.0:1.8025170987291814)1.0:0.6934929664667456,((G002011615:0.0,G002010635:0.0)1.0:2.4076447671138217,(G002011635:0.0,(G002011675:0.0,G002010655:0.0)1.0:1.376005957283661)0.9999999999999964:0.8167120553506282)1.0:0.8989203313318971)1.0:0.5815142369281484)0.3554566151721422:0.0016605227214919194)0.9079480752368105:0.11265612930528017)0.9982543782621355:0.15082341440114452)0.9989326531850733:0.15171416970044135,((G001780165:0.0,((G001780795:0.0,(G001780825:0.0,G001780805:0.0)1.0:1.9350902520133633)0.9911096742291571:0.17924922122142745,((G001802045:0.0,(G001918595:0.0,G001918525:0.0)0.9999664382847271:0.506195052353123)0.9999999999999833:0.539805703228032,((G001920195:0.0,G001919145:0.0)0.9999999999966657:0.6229506062186119,(G000522985:0.0,(G000010305:0.0,G000695095:0.0)1.0:2.5629754473846282)1.0:0.5109509073292614)1.0:1.0092742952221858)1.0:1.1565721758595686)0.9971068389101284:0.14430008013309759)0.9999961203793236:0.21317455940672692,(((G001577135:0.0,(G000404745:0.0,G000397885:0.0)0.9999999999999929:1.6208965818676515)1.0:1.0331511826899749,((G000146065:0.0,G001603745:0.0)1.0:2.5248770003486105,(G001412425:0.0,((G000494005:0.0,G000402415:0.0)1.0:4.199705077879926,(G001577125:0.0,G001577185:0.0)1.0:2.0186833053912463)0.7788317060798188:0.10345012768207262)1.0:1.197750562395033)1.0:0.7916379608697498)1.0:1.1112737005497169,(((G001789275:0.0,(G000474745:0.0,(G001462255:0.0,G001045525:0.0)1.0:1.352227063884775)1.0:0.9829154645057784)0.983910422297174:0.11535621509730781,((G001462235:0.0,(G001462245:0.0,G001462225:0.0)0.9999999999999982:0.47789571158846317)1.0:2.095085288426252,((G001873075:0.0,(G001462345:0.0,G001603875:0.0)1.0:5.006180943746879)0.9999995262514203:0.2879145804051593,(G900142455:0.0,((G900142465:0.0,(G900129715:0.0,G900142505:0.0)0.3248419530266188:0.007964442806899789)1.0:3.7035820351130875,(((G900143015:0.0,G900142485:0.0)1.0:1.0284204981769067,(G000146505:0.0,G000024665:0.0)1.0:3.988714314945608)1.0:1.8772001114422285,(G900129735:0.0,((G900142475:0.0,(G001462305:0.0,G001603905:0.0)1.0:4.532592947747937)0.9999999999999968:0.4217248396797828,(G900142545:0.0,(G900142495:0.0,(G001603925:0.0,G001462315:0.0)1.0:5.075166333232398)1.0:1.0284260022689644)0.999998189756204:0.23316380851719926)1.0:0.7806348586780797)0.9999249279719244:0.18864390561860253)0.9862564521312976:0.1668696951662252)1.0:1.6613877454970076)0.9667013502512923:0.13039812683802454)1.0:1.6489581059150142)1.0:1.2387183813564104)0.9999999997353433:0.3020625626122919,(((G000403035:0.0,G000478645:0.0)1.0:0.961771582376681,(G001304015:0.0,(G001302725:0.0,((G001304315:0.0,G001304155:0.0)1.0:0.6750415545444052,((G001773425:0.0,G001775405:0.0)1.0:1.4916933010740907,(G001775365:0.0,G001773465:0.0)0.9999999999999994:0.8179210550359705)1.0:1.096220921231253)0.9999956884177656:0.3436725080276803)1.0:0.7489808465022739)0.9999999983796414:0.39867588216533595)0.9976413243711054:0.16438711132557957,(G001779875:0.0,(((G001304035:0.0,((G001886815:0.0,G001771055:0.0)0.999999999999987:0.43910505477055956,(G002011685:0.0,(G001771235:0.0,G001643615:0.0)0.9926462700787183:0.18269414307785625)0.9999423071760533:0.20468901280038476)0.5047462091902903:0.05000347628022081)0.9899394302280079:0.13334090790290282,((G000402455:0.0,(G001577215:0.0,(G001508355:0.0,G001509335:0.0)1.0:2.2243771193880972)0.9999999999991559:1.0137138791498193)0.6800036527524295:0.07386450867000904,(G001872685:0.0,(G000405805:0.0,((G001626695:0.0,(G001626755:0.0,(G001626685:0.0,G001626655:0.0)0.8510454416031558:0.0952616157071887)0.5753049065728114:0.06537885816891234)1.0:1.6018881854402913,((G000402795:0.0,G000402755:0.0)1.0:3.5849168803540503,(G000375825:0.0,((G001577025:0.0,G001576985:0.0)0.9958337202912114:0.24223319338353302,(G001626675:0.0,G001626845:0.0)0.9995955128489227:0.22907809117961553)1.0:1.4116197576151237)0.9999999999272724:0.5214465524357194)0.9999752686007407:0.2776420776817701)0.999999999997183:0.47757723439913413)0.9999999994087878:0.4131254812634378)0.8760446615344121:0.11321667534618532)0.9999999999999919:0.40429418700821373)0.9231598528196993:0.07499259464923558,(((G001804565:0.0,(G001302225:0.0,(G001567175:0.0,G001899175:0.0)1.0:2.0898602766597523)1.0:0.586478953609396)1.0:0.8261173093075784,((G001567545:0.0,((G001871325:0.0,((G000258405:0.0,G001802895:0.0)0.9999675951972438:0.21850424935405438,(G001873185:0.0,(G001802785:0.0,(G001802865:0.0,(G001802995:0.0,(G001803075:0.0,(G001804545:0.0,(G001802205:0.0,G001802795:0.0)0.9999995730567848:0.292260031180721)1.0:0.6110693285101213)1.0:0.5867938689830959)0.9998673231533428:0.297163817301437)1.0:1.0044869886458512)0.9223183302006716:0.08620386556971438)0.9999998549619447:0.25843115615933027)0.9999999998509733:0.32635261958776235)1.0:0.5278885684097377,(G001804605:0.0,(G001516025:0.0,(G000279145:0.0,(G001803365:0.0,(G001804635:0.0,(G001802805:0.0,(G001804665:0.0,(G001803025:0.0,(G001803105:0.0,(G001803345:0.0,G001803165:0.0)0.9999984538172954:1.0985608157419224)0.9999999999989764:0.9432161105066396)0.9985658555732052:0.3124070886152493)0.9999999927942256:0.4212881941405494)0.9954291340551102:0.22884284884781342)1.0:0.7142661111433001)1.0:1.3885998933795751)0.9999997578175492:0.25685337597913827)1.0:0.4914979226948854)1.0:0.5442171276394185)1.0:1.092242100722719)0.9472715779805652:0.09141307960857782,((G001919105:0.0,(G001802215:0.0,(G001804555:0.0,G001804625:0.0)1.0:2.2037818329389425)1.0:0.9184405621814171)1.0:0.5157240461074035,(G001442855:0.0,(G001536065:0.0,((G001536105:0.0,(G001442845:0.0,G001485645:0.0)1.0:4.6379600088110795)1.0:1.5495598555411059,(G001536165:0.0,(G001536125:0.0,(G001536045:0.0,(G001536185:0.0,((G001536085:0.0,G001442935:0.0)1.0:4.423764833384332,(G001458535:0.0,(G001536205:0.0,(G001536005:0.0,((G001536025:0.0,G001535985:0.0)0.4517264370652804:0.029862477835873518,(G001458575:0.0,(G001536145:0.0,(G001535965:0.0,(G001485625:0.0,G001442925:0.0)1.0:3.8841572021929864)0.39023054841946003:0.15176017471937128)0.9710838781535206:0.19930069135895997)0.7055339727179105:0.09836211656382154)0.9731711814651701:0.16645126610903002)0.8570482733141773:0.12505592308129168)0.9376386265228571:0.124212904512775)0.8184931694024465:0.11316865512722613)0.8405447040375649:0.10962669998790622)0.9964180162939795:0.22707610555882454)0.38963324194224486:0.052904908077959965)0.9503672580396985:0.20704349721997833)1.0:1.3132902626976417)1.0:0.5683684109736251)0.999983567734767:0.23360091313015285)1.0:2.2644214157974343)0.9972733835739417:0.13763076136506502)0.9999936711305607:0.20258761297799996)0.9999999832753869:0.2548676432174176,((G000020525:0.0,((G000020625:0.0,G000020545:0.0)1.0:1.6248851859051698,((G000006985:0.0,G000020505:0.0)1.0:2.716667245224307,((G000020465:0.0,G000015125:0.0)0.9999999999997718:0.3627894300834058,((G000012485:0.0,G000016085:0.0)1.0:2.4397601466547405,(G000012585:0.0,(G000020645:0.0,(G001975465:0.0,G000168715:0.0)1.0:2.748716446158852)1.0:0.6209179060917096)1.0:0.6359298552777812)0.7407282324308493:0.1352861488817798)1.0:1.20785310549914)1.0:0.5084658798136128)1.0:2.160325128244138)1.0:1.3042445103143543,(((G000024845:0.0,(G000419585:0.0,G000013045:0.0)1.0:2.0594888373784586)1.0:1.576280313267939,(G001314545:0.0,(G900129315:0.0,((G001564065:0.0,G001715195:0.0)1.0:2.1956926527243774,(G000375425:0.0,(G000375465:0.0,G001650905:0.0)1.0:1.7974435047513209)1.0:1.55095998319412)0.35491545195641205:0.031134465404605634)1.0:1.1435526729881238)1.0:1.5038921642586405)1.0:0.5341919940410371,(((((G000724545:0.0,(G000250635:0.0,G000275825:0.0)1.0:3.7798559066550177)1.0:1.515496464190662,(G001567405:0.0,((G000212735:0.0,G000759025:0.0)0.9999709372980032:0.2114561402141996,(G000379805:0.0,(G001625015:0.0,(G000373105:0.0,G900110645:0.0)1.0:0.6322897136909786)1.0:2.408272188857587)1.0:0.46652381733608994)1.0:0.8934160181835543)0.9999991022401294:0.2578804580763039)1.0:0.8496616987749707,((G001897535:0.0,(G001439115:0.0,G001438265:0.0)1.0:2.3417238775759657)0.9990128070074253:0.1668479029614084,((G001897855:0.0,G001897525:0.0)1.0:1.0244735267282123,(G900116565:0.0,((G900129465:0.0,(G900094705:0.0,((G900142605:0.0,G900110835:0.0)1.0:1.7655393830824695,(G900109685:0.0,((G900110995:0.0,G900112615:0.0)1.0:2.360300443450948,((G900119105:0.0,G001975825:0.0)1.0:2.4894185455135767,(G900102545:0.0,(G000024005:0.0,G900114995:0.0)1.0:3.115802896334664)1.0:1.5320326725224302)0.99977748688745:0.15923845505377549)1.0:1.5937816135626728)0.9999999999999991:0.3843960656777155)0.9999999999995592:0.34332091890176936)0.9920097599504647:0.13692403155677532)1.0:1.8041317434744362,((G000374045:0.0,((G900115755:0.0,(G900156765:0.0,G900107765:0.0)0.5075453050376154:0.02744254211785899)0.8550154629960134:0.06843851797689235,(((G000515315:0.0,G900106985:0.0)1.0:2.906927674758579,((G001829005:0.0,G001829035:0.0)1.0:4.2558853943493435,(G000511175:0.0,G000508085:0.0)1.0:1.9666527958528421)1.0:2.729872068282817)1.0:0.6872859743542772,(G001623405:0.0,((G900089555:0.0,G900089565:0.0)0.9999714562932587:0.43559467725882767,(G900089525:0.0,(G900089575:0.0,G900089545:0.0)0.7729799589071427:0.1400457654709835)0.999999662364963:0.5567355949339261)1.0:0.7819245755349276)1.0:1.6404570770565214)0.9999999999999966:0.3857647559932674)0.9999998668116905:0.24014346953178833)0.9999999999994046:0.3405712645446422,(G001899605:0.0,(((G001898505:0.0,(G001302245:0.0,(G900110245:0.0,G000246855:0.0)1.0:2.58989300375002)1.0:0.9832662310011312)0.9999999999999958:0.37721271321550537,(G000974785:0.0,(G000814475:0.0,(G001601815:0.0,G000814325:0.0)0.43942956634102875:0.1033975417390747)0.8655789320611565:0.08086674287564306)1.0:1.8118281461787435)0.9999879751918114:0.1911214667331915,((G900129015:0.0,(G001644645:0.0,G900129295:0.0)0.9999999976288672:0.2897878301036343)1.0:1.0767190927925547,(((G001896965:0.0,G001724455:0.0)1.0:0.9768376311949798,((G900101395:0.0,G000374125:0.0)1.0:1.850643416549238,(G000243115:0.0,G001654455:0.0)0.9999999999999997:0.4118829221151391)1.0:2.0410021842079153)1.0:1.1864587754219336,(G001464625:0.0,((G001898485:0.0,G001898405:0.0)0.9999999999999325:0.36738805369842675,(G000425585:0.0,(G001898495:0.0,G001724695:0.0)1.0:2.126340238463689)1.0:3.2474224149011515)0.9917601274804267:0.13484408874316792)0.999999999999785:0.36316247569500854)1.0:0.6606999542744041)0.9999999999961022:0.3225205205117438)0.5706569522655593:0.05893065873534454)0.9999175696890819:0.17475925295004435)1.0:0.9810455395144385)0.9999151655152103:0.19590915331351)0.9996806376375819:0.1905601295883878)1.0:1.1516335721923614)0.9999161540648102:0.18367416813880505)0.9999999829437594:0.24836632020404079,((G001567275:0.0,(G000242635:0.0,(((G900109895:0.0,(G000427965:0.0,(G900109575:0.0,G000192845:0.0)1.0:1.8728597929993405)1.0:0.7930312466847826)0.9973073023410524:0.14373691475782313,(G900109365:0.0,(((G900116225:0.0,G000757725:0.0)1.0:1.002236650803139,(G900102835:0.0,(G000814685:0.0,G000416985:0.0)1.0:0.5083269609842522)0.7200877804768544:0.051120832501995075)1.0:0.5306630452766475,((G000783305:0.0,G000143765:0.0)1.0:1.79291761178406,((G000747525:0.0,G001006065:0.0)1.0:1.857025163983091,(G000686625:0.0,(G002000245:0.0,(G001952815:0.0,(G000988325:0.0,(G001899705:0.0,G001808025:0.0)1.0:0.6004562885706651)1.0:0.4481885019520009)1.0:1.8798755364542368)0.9999999999999191:0.3726721918183755)1.0:2.366173418835078)1.0:0.5998829785320812)0.9999063858677972:0.17046644955978052)1.0:1.6543312189370918)0.9999999999999895:0.38464054117809965)1.0:1.0670910300429528,(((G001652725:0.0,G000302595:0.0)1.0:1.8481418810968937,(G000190735:0.0,(G000799115:0.0,G000425145:0.0)1.0:3.0109262612762215)0.9999999999986053:0.3760927678273935)1.0:1.619616021385687,((((G900103545:0.0,G000422945:0.0)1.0:1.3737238322820147,(G000403135:0.0,G001730525:0.0)1.0:3.139607141491818)0.9999999999999934:0.38324990405949216,((G000166195:0.0,G001705515:0.0)1.0:1.077286196972399,(((G001596135:0.0,G002013915:0.0)1.0:0.809203594742602,(G001636615:0.0,G001898335:0.0)0.9700005122754661:0.16392519084603485)1.0:1.1427887499692007,(G900142915:0.0,((G000333295:0.0,G900100945:0.0)1.0:1.2446305707136243,((G900103125:0.0,G900155965:0.0)1.0:1.9799133895741523,(G900101875:0.0,G900110415:0.0)0.9999999999999681:0.36795748469508976)1.0:0.4932415446049644)1.0:0.8821664559931144)0.9999999828801096:0.2592958412206979)1.0:1.1143029180741348)1.0:1.4024103336157534)0.9801710857895509:0.10276464687537809,(((G001423945:0.0,G001424305:0.0)1.0:0.9646354649382138,((G001027745:0.0,(G000258495:0.0,G000708265:0.0)0.9384331735954831:0.08340680502221855)0.9999985342351889:0.21736800059704303,(G900101435:0.0,((G900100705:0.0,G900111825:0.0)1.0:0.7546031681512076,(G000633455:0.0,(G001442625:0.0,G001421515:0.0)0.7393467175771358:0.05450398493886679)0.9999999548064273:0.2504219561163431)0.9999999980551489:0.28275910394157244)1.0:0.47300307975507)0.8782914687368453:0.10462955722126979)1.0:2.1253906264328863,(G001412215:0.0,(((G900107535:0.0,G000832545:0.0)0.9999999999987229:0.33859508944857186,(G900103515:0.0,(G000722885:0.0,G900112985:0.0)1.0:1.5522794985941515)1.0:3.3838215276239665)1.0:1.374059035738505,((G900100435:0.0,(G000410815:0.0,G000023825:0.0)1.0:5.064937002986413)1.0:1.155728661500191,(G000170795:0.0,(G001412655:0.0,(G001721645:0.0,(G900103665:0.0,G900129215:0.0)0.999998986597978:0.23959751118799671)1.0:1.4064044082310736)1.0:0.8420598307844563)1.0:0.670234772699515)1.0:0.5684087015907706)1.0:0.8509298744465634)1.0:0.47131663377544825)1.0:1.4908308379949133)0.4188362311167321:0.01540728124269332)0.9999961197812874:0.20575208697027783)1.0:0.7371190090600008)1.0:1.2601181365080805)0.9998646168747847:0.20985988988525114,((G000020565:0.0,(G000689375:0.0,G000304455:0.0)1.0:3.6018560539292244)1.0:1.7034342568063734,(G000426825:0.0,(((G900113045:0.0,(G000422585:0.0,G000265505:0.0)1.0:1.6815123480937453)0.9938266678699141:0.13289464217706512,(G000379765:0.0,(G000812565:0.0,G000807855:0.0)1.0:2.7818529269108168)1.0:0.49809578045179476)0.9999993013565133:0.22244217149738205,(((G001281695:0.0,(G000430505:0.0,(G001890965:0.0,G000169175:0.0)1.0:2.5160998393215492)1.0:0.6696469093375336)0.9999999659598554:0.2669204836572279,((G000263195:0.0,(G001306455:0.0,G000166395:0.0)1.0:0.8153794906576264)1.0:1.0632052045405604,((G900103285:0.0,(G900115665:0.0,G000427405:0.0)1.0:2.191471930523549)1.0:0.46586872413333325,(((G000482465:0.0,(G000423565:0.0,G000218895:0.0)0.999995650477098:0.2064149550250218)1.0:2.7139000627538716,(G001724175:0.0,(G000566685:0.0,(G000023125:0.0,(G000428845:0.0,G000701505:0.0)0.9999999995286086:0.2974515878733872)1.0:1.4462099985085468)1.0:1.9243517420658356)1.0:0.981211186289296)0.999999999973381:0.31235039011527155,(G001870735:0.0,((G000383955:0.0,G000331105:0.0)0.9878842155501614:0.11088065251328671,(G000296815:0.0,((G001898575:0.0,G000374025:0.0)1.0:2.7862414669371987,((G000374065:0.0,G000374085:0.0)1.0:2.573741039421448,(G900112365:0.0,(G000974425:0.0,G000024525:0.0)1.0:0.8385504001941706)0.9999999993170935:0.28748582302355963)0.9999999999997082:0.3460291537882721)1.0:1.7752451953460135)1.0:0.7477500140697356)0.9998762107502889:0.17006931735076045)1.0:2.008642648246846)1.0:0.41255187637033713)0.7528235964186935:0.04956276153768998)1.0:1.2784398544331286)0.9925172423746158:0.11505402836383892,((((G900100765:0.0,G900112255:0.0)0.9999999999999962:0.40747116944271417,(G000426725:0.0,(G000014145:0.0,G000379725:0.0)1.0:2.8944166070873587)1.0:0.9679345311823773)0.7914854598316633:0.05882607628687453,((G001483135:0.0,((G000972495:0.0,G000715495:0.0)1.0:2.2199105785178683,(G000801315:0.0,((G000737515:0.0,G000420705:0.0)0.9999939458246626:0.2536727051327276,(G000961955:0.0,(G000382225:0.0,G000576555:0.0)1.0:0.46713275477552735)0.9998605044062173:0.18694884364779893)1.0:0.44269056600248446)1.0:0.5511261592273093)1.0:0.5451915177242571)1.0:2.1535571410285916,((G000473365:0.0,(G001647285:0.0,(G001577755:0.0,G001078055:0.0)0.7843005756020057:0.1355037746294658)1.0:1.8708040837074926)0.9720848802218212:0.10144929535007502,((G000373265:0.0,(G900156415:0.0,G000277005:0.0)1.0:2.2909236962494837)1.0:1.6513352311326899,((G000472485:0.0,G000973725:0.0)0.9999990770601653:0.25324791388850376,(G001611675:0.0,G900116885:0.0)1.0:3.992065713101679)1.0:1.1210844822456232)1.0:1.723647913737734)0.9999999990661049:0.28394329782580857)1.0:1.149706449297997)0.9956142785699684:0.12197523977796301,(G001308105:0.0,(((G001683905:0.0,(G000346615:0.0,G000348925:0.0)1.0:1.282936617716751)0.9999773717188226:0.2000808829466798,((G000331535:0.0,G001657315:0.0)1.0:1.3055694024252562,(G900129725:0.0,G001567185:0.0)1.0:1.4729760244156327)1.0:0.6133676902470636)0.6056671137764575:0.031022159662654786,((G000183425:0.0,(G900142205:0.0,((G001592935:0.0,(G001593005:0.0,(G001267955:0.0,G001592945:0.0)1.0:0.9162595830390846)1.0:0.7408803313543308)1.0:2.992339750722811,((G001747105:0.0,G001747095:0.0)1.0:1.7835189136163934,(G001592965:0.0,G900111145:0.0)0.9999918027663219:0.21606468521977928)1.0:0.7950107623610909)1.0:1.9103193755794534)0.9300434434951599:0.08484890599891802)0.7278512494699513:0.06158425215320538,(((G000714815:0.0,(G000325705:0.0,G000373245:0.0)1.0:2.4639475210448043)0.9986469777389257:0.14343986166846742,(G000390185:0.0,(G000222485:0.0,(G001050135:0.0,G000427295:0.0)1.0:0.923701509165531)1.0:2.7879015258293762)1.0:1.0597630023315248)0.9998230012105522:0.17645788612562713,(G000265075:0.0,(((G000330725:0.0,(G000298295:0.0,G000295935:0.0)0.9325600026919847:0.18037048985604753)1.0:0.49642844917056,(G000265405:0.0,(G000473765:0.0,(G900107465:0.0,G000381545:0.0)0.8321629090760387:0.445491220984573)1.0:4.918085927774482)0.9999999995393889:0.2965572542306529)1.0:0.7080024159291312,(((G000429445:0.0,G000429425:0.0)1.0:0.8420922799007049,(G000429465:0.0,(G000429405:0.0,G001314815:0.0)1.0:2.736721174580478)1.0:0.4647136267914127)0.45304501746653314:0.014589693185860014,((G900129785:0.0,G000166275:0.0)1.0:1.2408408814734422,(G001442615:0.0,(G900112005:0.0,G900116615:0.0)0.997351149744102:0.13531167950938033)1.0:2.0862347625737767)1.0:0.6107250667997233)1.0:1.7238773332810648)0.999915535876303:0.1989550095473474)0.9999982406631283:0.2237540417277336)1.0:1.6805688078300303)0.9892016864017016:0.12577679638126743)0.970332906226202:0.10653740338371198)1.0:0.43521111643220917)0.34256566808082745:0.03311602601191647)0.8312161858527735:0.06355548363334693)0.9764626457441337:0.1036099384908245)0.9999675679971927:0.24078737846889864)1.0:0.6194787283166842)0.9071940295520827:0.10117290921012273)0.9999927108857042:0.19015696981347271,(((G000341755:0.0,(G000981645:0.0,((G001874165:0.0,(G000621625:0.0,G001661595:0.0)1.0:1.2442881231554468)1.0:1.5027082092162494,(G900116425:0.0,(G001899145:0.0,(G000194605:0.0,(G001800985:0.0,(G001802265:0.0,G001801015:0.0)0.33333333333333337:0.0)1.0:5.301645156640705)1.0:1.941615092408513)1.0:0.6596512411486525)1.0:0.9253401769844171)1.0:0.9719846379440268)0.9999999996419012:0.6014020065775931)0.9664324331920472:0.21325411310627998,((G001437985:0.0,(G001437955:0.0,G001439105:0.0)0.5413986398789112:0.031140240735723176)1.0:2.651669165310922,((G000236705:0.0,(G000736515:0.0,(G001438015:0.0,(G001438305:0.0,G001438175:0.0)1.0:4.005310939851703)1.0:3.0402036022302115)0.7384231864908196:0.06309871194944094)1.0:0.47527786151856527,(((G000709555:0.0,((G000022605:0.0,(G000262715:0.0,(G000348805:0.0,G000471965:0.0)0.9650207402960248:0.11631691477322006)1.0:2.3355255047785124)1.0:1.8796090692340737,((G000334405:0.0,G000093165:0.0)1.0:3.288700592164186,(G000236405:0.0,G000233435:0.0)1.0:1.273766553019612)1.0:0.630515964978642)1.0:3.8618986182455814)1.0:2.837823523026511,((G000265465:0.0,((G900089075:0.0,G000189415:0.0)1.0:0.8434441059014685,(G900115015:0.0,(G000382425:0.0,G900142565:0.0)0.38858037841954957:0.06239531017003817)1.0:2.2298600814146394)1.0:2.0914113455460157)0.9999996392407449:0.25542706865607445,(G001418685:0.0,((G000374405:0.0,G000252855:0.0)1.0:1.667112870567998,(G000495935:0.0,((G900141665:0.0,G000301075:0.0)0.9180795358490801:0.08623328711210772,(G001747495:0.0,((G001045435:0.0,((G000023725:0.0,G000735695:0.0)0.9999477932765233:0.2203667600536428,((G000812865:0.0,G000422265:0.0)0.998247638267996:0.18069328430087372,(G000812875:0.0,G000729985:0.0)1.0:0.52120164122352)1.0:0.46815380479629876)0.9999999999985153:0.36303138412308755)1.0:1.287041192705366,((G000426465:0.0,(G000735135:0.0,G000735105:0.0)1.0:1.9484174930990106)1.0:1.8882102746873999,(((G001693475:0.0,(G000737665:0.0,G900116415:0.0)1.0:3.3129731482473166)1.0:2.692023144202999,(G001424585:0.0,((G001424105:0.0,G001424145:0.0)1.0:1.0960322625451702,(G001507335:0.0,(G001507325:0.0,G001420285:0.0)1.0:2.6724415923965856)1.0:0.6141682606695645)0.9912218090983823:0.12264174891621372)0.9239644713257443:0.11380823623936948)1.0:0.47954667630743636,(((G900111495:0.0,G000430825:0.0)0.9999998850669477:0.24645715624704687,(G000430845:0.0,(G000333355:0.0,(G900129245:0.0,G000799195:0.0)0.8872609946102629:0.10208472698053273)0.7432285102116776:0.06580443426762156)0.8505463873916916:0.08283559276361709)1.0:0.6220180195660219,((G000737775:0.0,(G900142445:0.0,G000737705:0.0)0.9999999999999598:0.37017721637305173)0.9648886851801516:0.13051206388495298,((G001021975:0.0,(G900113975:0.0,G000799335:0.0)0.9999999941888366:0.27510248542810933)1.0:0.7101117734638633,(G001295265:0.0,(G001045465:0.0,(G900142785:0.0,G000737765:0.0)1.0:0.7743920906102952)1.0:1.3664168534925973)0.40739540174375305:0.07448954302790192)1.0:0.420873725732562)0.9014857615586507:0.0728872819307604)0.9999998674072798:0.25467032248674226)1.0:1.2401981144772425)0.9985943055727456:0.1596728968716904)0.9999999999517558:0.32104008010828994)0.9999961908244966:0.2255825276121385)0.8707099732081864:0.19845314958975466)0.9991986856426162:0.19826961431304171)1.0:2.112003022680661)0.9999999999999938:0.4032481485794737)1.0:0.7062656243924719)0.9999999999999986:0.488534085552056,((G900116115:0.0,((G000220525:0.0,G900130035:0.0)1.0:2.403220872475223,((G000509405:0.0,(G001027945:0.0,(G001483385:0.0,G000430545:0.0)1.0:1.5846588231395164)1.0:0.4771043902847831)1.0:0.5598430935673149,(G001439315:0.0,((G000153225:0.0,G000766805:0.0)0.9805125365002969:0.1410210579399827,(G001761365:0.0,G001280865:0.0)0.9999999999998009:0.3732197220994769)1.0:0.4794095724357125)1.0:0.966221709348413)1.0:1.4122414357851027)0.6460528887671834:0.04558219044469124)1.0:0.7912856757505421,((G001439205:0.0,G000173095:0.0)0.9999999999974075:0.40000801714790724,(((G000192225:0.0,(G000174755:0.0,(G000466425:0.0,(G000293175:0.0,(G900106575:0.0,G000411115:0.0)1.0:3.880417666012813)1.0:2.4743440301407555)1.0:1.171604620916162)0.9999999999961863:0.376773074581265)1.0:2.836790197041187,((G000220625:0.0,(G000379185:0.0,G000827695:0.0)1.0:0.5380916762534266)0.9996232866339047:0.2755029045179646,((G001553545:0.0,G900115315:0.0)1.0:5.211305989558401,(G000213295:0.0,((G000173675:0.0,G000318295:0.0)1.0:0.8205477410097883,(G000023285:0.0,(G000271925:0.0,G000318255:0.0)0.6202844904440243:0.05249106524061839)1.0:1.7815184815563951)1.0:0.9079557362817162)1.0:1.8408023971992276)1.0:1.5984538999817275)1.0:0.6758486425241718)1.0:1.6042920539381038,(((G900114085:0.0,((G001549985:0.0,(G000243275:0.0,G000297875:0.0)1.0:3.8213686371600164)1.0:3.506008835331378,(G000246945:0.0,((G000833025:0.0,G900111065:0.0)1.0:5.111595232309563,(G000633375:0.0,(G000413415:0.0,((G000242135:0.0,G900142635:0.0)0.9999999986820535:0.385996965616591,((G001865835:0.0,G000297855:0.0)0.9908124905054297:0.1597173972960986,(G000242095:0.0,(G001481655:0.0,(G000807225:0.0,(G001485415:0.0,G000242075:0.0)0.9999999999731416:0.6314739875161582)0.9942179663792757:0.192272357137723)0.9439467360202883:0.1485576638617066)0.9999841421969935:0.2503592394777684)0.5649828682540845:0.03927067721811197)0.8163317563187988:0.07046782374856568)0.9985567824830661:0.16735248669002517)0.9999999999997343:0.40138297284706653)1.0:3.462062788757049)0.9999998803681728:0.2632457286560336)1.0:1.3174936496346819)1.0:2.2555327695030134,((G001874325:0.0,(G000769915:0.0,((G900115875:0.0,G001278115:0.0)1.0:4.6347289882296305,((G000378485:0.0,G000769825:0.0)1.0:5.343927877800089,(G000769935:0.0,G000422725:0.0)1.0:5.340738082431976)1.0:0.9236682001987224)1.0:1.015295214668464)0.5157449932649226:0.05139733317397371)1.0:1.0670451741969853,(((G000240075:0.0,(G000430025:0.0,(G000498475:0.0,G000498495:0.0)1.0:0.5717523278821306)1.0:1.142250704002118)0.7459168643839308:0.051215313028286524,((G000455605:0.0,G000686885:0.0)0.9387658794250194:0.13116817259415287,(G000422685:0.0,G000967805:0.0)0.9782275790908089:0.13775953363964896)0.9999999999999878:0.4030706761827354)0.9999999579343111:0.2586800353246519,(G000425465:0.0,((G001423985:0.0,G001899155:0.0)1.0:4.015393969301447,((G000064305:0.0,G000757385:0.0)0.6317516420184331:0.043531010950368015,((G900100375:0.0,(G000419685:0.0,G000422705:0.0)0.999999999999998:0.420438612360154)0.9952451238681042:0.13082979229298838,(G000253275:0.0,((G000737695:0.0,(G001705175:0.0,G000016645:0.0)1.0:2.0701392651376636)1.0:0.8266715202485685,((G001761465:0.0,G000611675:0.0)0.9999999982442276:0.2879359328332525,((G900100165:0.0,G000695795:0.0)1.0:1.7645667668772806,(G000744835:0.0,(G000425505:0.0,(G000252125:0.0,G000264055:0.0)0.9999999999999991:0.4034091054124593)1.0:0.4430862304968342)0.9999999999853049:0.32466659681477533)0.9786831309227304:0.10994399871411217)0.39819360395299014:0.007386572423695211)1.0:0.8356419413709526)0.9972079634763689:0.15576746451247164)0.999685147754516:0.16790019926637756)0.9999999988644878:0.3034011735945062)0.9999999523439186:0.273922147803729)0.9999447322949179:0.19808650002823974)0.999995633584744:0.20814055578351282)1.0:0.48628921429370503)1.0:0.988007535978636,((((G900116665:0.0,G000260835:0.0)0.9853158736318405:0.11225165604292187,(G900119185:0.0,((G000260115:0.0,G000300875:0.0)1.0:1.6258545740056003,(G900116365:0.0,G000511935:0.0)1.0:3.813004297028941)0.999999079671964:0.22894822788943764)0.999693637746551:0.16496043983423983)0.9999999998102957:0.305684395151397,((G000173115:0.0,(G001438245:0.0,(G001438225:0.0,G001439215:0.0)0.9999999999947886:0.43986794314783945)0.9999997506846697:0.32788224956984663)1.0:2.348522615433333,(((G000024125:0.0,G900115205:0.0)1.0:2.256787129941916,((G000220585:0.0,G001306415:0.0)0.9999999999930208:0.3439909390805354,(G000963865:0.0,((G001413955:0.0,G900129665:0.0)1.0:0.6587763085308871,((G001683915:0.0,G000745185:0.0)1.0:1.5748380588690396,(G000224085:0.0,(G900112295:0.0,G900142405:0.0)1.0:5.331107189371042)0.9034794076743439:0.08424633754876748)1.0:1.1705706363603812)1.0:0.9330976214502924)0.9112493817870486:0.07982551248243197)1.0:0.8919503195405066)0.921616301924887:0.10564934631948414,(G000382125:0.0,(G000190595:0.0,(((G000799565:0.0,(G000468615:0.0,G000186265:0.0)1.0:2.397196147328876)1.0:1.7633442970119084,(G001430825:0.0,(G900141935:0.0,((G000424985:0.0,G000429545:0.0)1.0:2.9526475765573728,(G900129275:0.0,(G000733925:0.0,G001748465:0.0)1.0:3.5237749072322293)1.0:3.0582607153393004)0.9999675907011181:0.19109758249429926)1.0:1.251992959695498)0.9950436472856917:0.139183650473101)0.9999749740175887:0.18825422017161667,((G000153165:0.0,(G900103215:0.0,(G900101815:0.0,(G900141855:0.0,(G000973105:0.0,G000744555:0.0)1.0:1.566000724336221)0.9999999808003104:0.26582769846139426)1.0:0.6092093891513995)0.999999999613463:0.30716462113274706)0.688246022468937:0.055849616602567737,(G001020565:0.0,(G000621125:0.0,((G000744105:0.0,G900155985:0.0)1.0:0.9295496163141115,(G001865655:0.0,(G001447995:0.0,(G900105545:0.0,G900105105:0.0)0.9979952478391054:0.15409459509919082)0.4896524051811293:0.04256059817613118)1.0:2.788835082604287)1.0:2.440571763935046)0.509336884093117:0.04486992414685881)1.0:0.9279054693400162)0.9999999999999956:0.3789419010911431)0.9302894057630083:0.11480837975804682)0.9999646793733004:0.21270278721464217)0.9985262105740339:0.16408158089137156)0.9995056567581513:0.177027043112969)1.0:0.9155918606694433)0.9999999975650506:0.2725382288310116,((G000755305:0.0,((G000831385:0.0,G001413925:0.0)1.0:2.2587574023799943,(G000332115:0.0,(G000153385:0.0,(G000755265:0.0,G000732625:0.0)0.9999999999665087:0.3551250180919371)1.0:2.375983854826814)0.9999999999999978:0.4225123878520219)0.999988663722147:0.224755252784358)1.0:2.236867302531786,(((G001438125:0.0,((G000746845:0.0,G900102055:0.0)0.7013764304279224:0.04638284439945807,(G000429125:0.0,G000265385:0.0)1.0:2.235488567187355)1.0:0.9722775405274987)1.0:0.8441617767111449,((G000255455:0.0,(G000430645:0.0,(G900141785:0.0,(G000520955:0.0,(G000520995:0.0,G000430665:0.0)1.0:0.6539865792244314)1.0:0.46183113068266035)0.9876411112554502:0.12990809614324011)1.0:1.898793811354921)1.0:0.6557126008212312,(((G000769435:0.0,G001653755:0.0)1.0:4.675130233900833,(G000733945:0.0,(G000687915:0.0,(G000152985:0.0,G900129005:0.0)1.0:0.6267593858241508)1.0:1.5748238962954109)1.0:1.5965075874395658)1.0:0.6639198604443901,((G000423405:0.0,(G001564225:0.0,((G000153485:0.0,G000355905:0.0)1.0:2.438979895930713,(G900099815:0.0,G000378765:0.0)0.999846760314157:0.21239689421639665)1.0:2.240572772932888)1.0:0.8535100643858964)0.9999242945847671:0.21865430575398725,(G000196315:0.0,((G900102915:0.0,(G000423585:0.0,G000424665:0.0)1.0:1.9534187992924916)1.0:2.050961649330094,((G000243235:0.0,(G000258765:0.0,G000744275:0.0)0.8113638237152903:0.0694038216969633)1.0:1.1971853632296723,(G000023465:0.0,(G001431365:0.0,(G001889005:0.0,(G000423045:0.0,(G000060345:0.0,G900105035:0.0)1.0:0.6531378835995301)0.9999999998605501:0.3283718237209166)1.0:1.9253848110152794)0.9884106387663538:0.11939683776106623)1.0:0.719663937777993)0.9999999993125411:0.29608346241836947)1.0:1.1246593907464846)0.49649524882657736:0.020356818196423675)0.9999999978387683:0.2788957882808907)0.8300873230623439:0.059523914140622344)0.9791239291246203:0.10598180215454422)0.9994375712708915:0.1527891646279917,((G001005305:0.0,(G001005315:0.0,G000154725:0.0)1.0:0.5337961457312065)1.0:2.630537107366429,((G001280515:0.0,G000733475:0.0)1.0:0.6771656942441419,(((G001280435:0.0,G001280505:0.0)1.0:3.5209462618132874,((G000427335:0.0,(G000171875:0.0,G000828715:0.0)1.0:0.7276310583105425)1.0:1.1073901091260945,(G000423005:0.0,(G000688335:0.0,((G000826645:0.0,G000797465:0.0)1.0:0.8857695356156152,(G000799465:0.0,(G000826655:0.0,G000425305:0.0)0.9999999999947099:0.34857488378395773)1.0:0.9880466862965239)0.9999672264859807:0.21591490274001618)1.0:0.9021157709719541)0.26353413984415563:0.12494683667778701)0.9999997148009994:0.2555456757647873)0.999958891795136:0.18855025276447626,((G000224335:0.0,G000348685:0.0)1.0:0.5553730669641324,((G001418105:0.0,((G000422365:0.0,G000518485:0.0)0.9999999999996229:0.3855096689690402,(G000934685:0.0,(G000211855:0.0,(G000797445:0.0,G001418015:0.0)1.0:1.32833210963448)0.999999992915323:0.27932708397760436)1.0:0.8007243288261471)0.9999999999999966:0.40357830430460795)1.0:0.48966916642036223,((G000723205:0.0,G001439665:0.0)1.0:2.809866094788554,((G000943555:0.0,(G001971785:0.0,(G000764775:0.0,G900111025:0.0)1.0:1.4439326406122948)0.95973103551476:0.12186059598398863)0.8832697026681974:0.07343266170212209,((G000941055:0.0,G000425645:0.0)1.0:0.6097261566501593,(G001310225:0.0,(G000764755:0.0,(G000283015:0.0,G000789235:0.0)0.3454900846233084:0.03605024490385904)0.6506693817253415:0.046360121847689104)0.38098906772317354:0.04893961069320039)0.9638204085200808:0.10286558689899897)1.0:0.8367130430300421)0.855658745898753:0.06580335370167514)0.5285764215539392:0.039239550475728156)0.7496207928119364:0.061745713263424484)0.981967524176607:0.10491184603787733)1.0:1.0188885162388752)0.999998527330688:0.22671028581100827)0.753061893687166:0.0869868089051883)0.9168689288110399:0.13247019931295204)1.0:0.4216761408686012)0.9909169390029391:0.11914560313740782)0.9985194674647296:0.1751473722474607)0.6692967533741033:0.11147192126748495)1.0:1.0985530085557096)1.0:0.5958530543763885)0.9999999990084207:0.326084353598953)0.6941825512204629:0.04672605723782783)1.0:0.5263058047600849,(((G001513285:0.0,(G001769115:0.0,G001769275:0.0)1.0:4.809470649500817)1.0:0.7118543599816297,(G001872995:0.0,((G001543385:0.0,(G001543405:0.0,G001543395:0.0)1.0:3.1173798773871524)0.9670786206106472:0.1237851118828127,(G001769455:0.0,((G001509275:0.0,G001603695:0.0)1.0:1.5647333438266648,(G001603685:0.0,G001192835:0.0)1.0:2.3650234642896053)0.9965339863259333:0.18344573319011406)0.6681339240201037:0.06035079193618517)0.8598927698476272:0.15948696579513796)0.8200880888298444:0.07747065926640861)0.9999999999999981:0.4269757823841458,(((G001443605:0.0,G001603565:0.0)1.0:0.5692962455675094,(G001769295:0.0,(G001603415:0.0,(((G001769615:0.0,(G001304505:0.0,(G001304045:0.0,G001303955:0.0)1.0:1.098884504467753)1.0:1.0723554835907125)0.9968283402087741:0.15490921728454046,((G001769625:0.0,(G001769635:0.0,G001769315:0.0)1.0:1.2951051057652667)0.9870681857865032:0.1365372696475037,(G001769225:0.0,(G001768485:0.0,(G001768195:0.0,G001768305:0.0)0.9937228649935865:0.2390128696423955)0.9998445961555192:0.2877752522080492)1.0:2.654137765111142)1.0:1.2957917135547874)0.9999117860386174:0.18342522984345616,(((G001769535:0.0,G001769705:0.0)1.0:3.4944763566583057,(G001768155:0.0,(G001769435:0.0,(G001769695:0.0,G001769505:0.0)0.7610221956355346:0.2411681611894501)1.0:2.719504155963794)1.0:0.5966090966387215)0.9999999902417223:0.29282084327580404,((G001768565:0.0,G001768405:0.0)1.0:3.3936054838005605,(G001768235:0.0,(G001769045:0.0,(G001768285:0.0,G001768355:0.0)0.8629100017225229:0.38296057670022976)0.7835712454634515:0.25952550296718274)1.0:3.5574554452534435)1.0:1.9555302753551518)0.9555332366130711:0.1095518471853822)0.9070454373759965:0.08724077149533405)0.5863520859000675:0.07333151673892097)0.9583462514201033:0.10261922795502754)0.9953777872228272:0.12876455430433653,((G001421095:0.0,((G000798815:0.0,G900096565:0.0)1.0:0.5771616832489588,(((G000473305:0.0,(G001603425:0.0,(G001769725:0.0,(G001769775:0.0,G001768435:0.0)1.0:2.5429794389055584)1.0:0.82265310857887)0.9999999999981298:0.44025091712962927)1.0:1.741638616171086,((G001602885:0.0,G000432655:0.0)1.0:1.4705442540670617,((G000432515:0.0,G000435075:0.0)1.0:2.497080116934894,(G000431015:0.0,G000433355:0.0)1.0:3.0823775646597533)0.9999999887587571:0.3348730835630661)1.0:1.6560637719137865)1.0:0.6016519850141004,((G000723505:0.0,G000427365:0.0)1.0:1.5062612117663055,((G000231275:0.0,G000321205:0.0)1.0:1.9546077209646278,((G001603555:0.0,(G000786575:0.0,G900104605:0.0)1.0:4.7244336068149035)0.999999998519334:0.4199849317250948,(G001915415:0.0,(G000311925:0.0,(G000154465:0.0,(G000265365:0.0,(G000210575:0.0,(G000312145:0.0,(G001941065:0.0,G000285455:0.0)0.42335421836697346:0.10535828400076655)1.0:1.0744933048318062)1.0:1.6936673932109978)1.0:2.2454445859849974)0.9999995272445761:0.27066578713773803)0.9999999962978803:0.407496683534954)1.0:1.0299577665199025)1.0:0.6513875524097839)1.0:0.5505789380713549)1.0:1.036113588490986)0.9998927555825023:0.18679303648777543)0.9955299153554263:0.14789436082167023)0.9999995073465034:0.278624196275788,(((G001310955:0.0,(((G001487125:0.0,(G000832075:0.0,G000832085:0.0)1.0:0.824011437668207)1.0:4.020488206528266,((G900091675:0.0,G000379665:0.0)1.0:3.0526807164384757,(G000519105:0.0,G001915615:0.0)1.0:1.9640647094233694)1.0:1.6666017664699946)1.0:1.5163431843580057,((G000435735:0.0,(G001915655:0.0,G000190535:0.0)0.9988120049230848:0.18781607611159537)1.0:3.135216524303572,((G900091655:0.0,G000433935:0.0)1.0:3.999930616502389,(G000432935:0.0,G000243215:0.0)1.0:3.5327375906031664)1.0:1.1783668372237919)1.0:0.8786931678860523)1.0:1.9495081768554023)0.9999999999999982:0.4081005478604419,(((G001660705:0.0,(G001659685:0.0,(G000517085:0.0,G000583675:0.0)1.0:2.771163614388617)1.0:0.9538848187428788)1.0:1.984552504270319,((G000517065:0.0,G000974365:0.0)1.0:1.7093198066921471,(G000259075:0.0,(G000220155:0.0,(G000250735:0.0,G000191885:0.0)1.0:2.4982617667399394)1.0:0.6034734751537254)1.0:2.5471726767269387)1.0:1.0845259003834362)1.0:0.9907258792723682,(G000621705:0.0,(((G900129025:0.0,G900141875:0.0)1.0:1.3960556357539309,(G000949475:0.0,(G900111425:0.0,G000626635:0.0)1.0:3.4262770660591775)1.0:2.640678331870821)1.0:1.1980716556365258,(G001270965:0.0,(G001768245:0.0,(G001768205:0.0,(G001769245:0.0,G001768535:0.0)0.9999999999999908:1.7692866133759964)1.0:3.5468403594722884)0.9999999999999679:0.38530440663145077)1.0:0.8314844029292237)1.0:0.7067143047177765)1.0:0.8894171840232792)0.9992577225954747:0.14494332262986626)0.9776861712622139:0.09948071342098319,((G001603405:0.0,((G000768855:0.0,G000163695:0.0)1.0:3.396799060036758,(G000183135:0.0,(G001603385:0.0,(G001898935:0.0,G001724935:0.0)1.0:1.2222821058851998)1.0:0.7508946963810658)1.0:1.5471028117895145)0.8491716871899052:0.12811337588782576)0.8638543924036278:0.08351706920606007,(((G000769115:0.0,(G000614355:0.0,(G000375645:0.0,(G000379925:0.0,(G000372405:0.0,G000435035:0.0)1.0:3.0317545650844315)1.0:2.607803904833273)1.0:0.9074609549943343)0.9999999999998181:0.43776965359346465)1.0:1.211288156804661,((G000212375:0.0,(G000614585:0.0,G000174815:0.0)1.0:1.960763408773464)1.0:1.0848330469374894,((G000768955:0.0,G000010505:0.0)0.547146460768098:0.031782756575561774,(G000379945:0.0,((G000769075:0.0,G000768875:0.0)1.0:0.886494886408511,(G001553215:0.0,G000565015:0.0)1.0:2.6028473159863523)1.0:1.8295947842107088)0.9999999999999994:0.46731101731577285)0.9999999114505319:0.2833146919752254)1.0:0.7182560052927783)1.0:0.9860544733724252,((((G000296465:0.0,G000512915:0.0)1.0:3.324294772940564,(G001403595:0.0,G000803105:0.0)1.0:3.661808813456344)1.0:0.5750665502306159,((G001701295:0.0,G000437495:0.0)1.0:1.0637765095024563,((G001689645:0.0,G001689415:0.0)0.9999997525542073:0.27542077618936217,((G001701115:0.0,G001689425:0.0)0.41155920122535283:0.009955835728054335,(G001941205:0.0,G001689655:0.0)1.0:5.232889561225584)0.9999999999893232:0.35799852182938346)1.0:0.7103519578322619)1.0:1.3093025324686924)0.9999999999999595:0.3808994106456554,(((G000238215:0.0,(G001704385:0.0,(G000012845:0.0,((G000428565:0.0,G000969835:0.0)1.0:1.83547462225489,(G000307375:0.0,G000433955:0.0)1.0:2.1959485926724494)0.999999999862815:0.3108785479356556)1.0:1.4113922469106326)1.0:0.7145407851447925)1.0:1.130913221488667,(G000010645:0.0,((G001897035:0.0,((G001261715:0.0,G000426485:0.0)1.0:1.7578844053104266,(G000213575:0.0,(G001261735:0.0,(G000711235:0.0,G000213555:0.0)1.0:1.054562356658602)0.9999933096963655:0.21544333950284447)1.0:1.8738750255947774)1.0:0.5474287438532373)1.0:1.0395997323546338,(G900095795:0.0,((G001896655:0.0,(G001282625:0.0,G000953535:0.0)0.89586680848048:0.08868082645917086)1.0:3.5723386329009736,(G001768395:0.0,(G001602775:0.0,((G000380985:0.0,G900114365:0.0)1.0:1.5997262756693806,(G900107785:0.0,G900095135:0.0)1.0:0.6712359364960727)1.0:0.7839881956740831)1.0:1.0271668198665538)0.9904789499647788:0.15650095053659227)1.0:1.3403292001576268)1.0:1.896040502064256)1.0:0.6414963783605796)0.9759130024813678:0.12314722275742294)0.9999999628914115:0.279171692298882,(((G000212915:0.0,G000375405:0.0)1.0:2.3324727379015404,((G000312445:0.0,((G000613805:0.0,(G000438395:0.0,(G000436135:0.0,(G000438035:0.0,G000012825:0.0)1.0:1.6328134860614059)1.0:1.6715566181293795)1.0:1.3764662233541187)0.9999999989414201:0.31161494007185975,((G000434735:0.0,(G000190575:0.0,(G000436795:0.0,G000154845:0.0)1.0:1.6209090624888325)0.9635001738320703:0.10048466993489116)0.9999912555958194:0.21785125699754218,((G000374585:0.0,G000436055:0.0)1.0:3.2775642666153537,(G000157915:0.0,G000187895:0.0)0.9515284459332177:0.09146409310868372)0.9994014423043454:0.15593442032639923)1.0:1.4755111959943656)0.9999952836769561:0.23419049509840972)1.0:0.4887653498176389,(G000428125:0.0,((G900128475:0.0,((G001318345:0.0,G000315485:0.0)1.0:1.8402086041261425,(G000154525:0.0,(G000154205:0.0,G000195635:0.0)0.999999999999998:0.405920996945941)1.0:0.7058836197847771)0.9999600633109801:0.2561432127165808)1.0:0.8546079861400092,((G000499785:0.0,((G001915435:0.0,G000381365:0.0)1.0:1.1094080210612633,(G000434095:0.0,(G000599385:0.0,(G000009925:0.0,(G000598465:0.0,G000598965:0.0)1.0:2.098519357032366)0.44635810185171443:0.018120491295697098)0.9246008054197649:0.098804674460645)1.0:3.3400827797554475)0.6887744957993234:0.0623899597403979)0.9989002117957692:0.1500334393932427,(G000517545:0.0,(G000511775:0.0,(G000614145:0.0,((G000433375:0.0,(G000437995:0.0,(G001314975:0.0,G000011065:0.0)1.0:0.5828881895616266)1.0:1.8431821193985387)1.0:1.2470067626919439,((G001915455:0.0,G000433575:0.0)1.0:2.2119478217721213,((G001915495:0.0,G000436855:0.0)1.0:1.3697815851384474,(G000436435:0.0,(G000159075:0.0,G001314995:0.0)0.6824699322985285:0.0982805568160015)1.0:1.6627322256319594)0.9999999921645026:0.2813556543864382)0.9999999999286775:0.31007626258292803)0.99999999999244:0.32956286676681934)1.0:0.43598442857521064)0.5860047120826097:0.031216279374842643)1.0:0.7236639036239955)0.9999999999999997:0.3975655544335671)0.9999999999999686:0.3842690434732405)1.0:0.8306785024374808)0.9999999999985039:0.3723184974650491)0.9999153852580688:0.24362755292086785,(((G000436895:0.0,G000205165:0.0)1.0:3.4270755820157204,(G900102385:0.0,(G000702225:0.0,G000702285:0.0)1.0:4.164077900236772)1.0:3.799249267700555)0.6420428972832433:0.04416770957494797,((G000318095:0.0,((G000159995:0.0,G000234115:0.0)1.0:1.0463725786206588,(G000437675:0.0,(G000434455:0.0,G900106785:0.0)1.0:3.742040617270863)1.0:1.9075871558895765)0.5370430115968436:0.07763143625169794)1.0:1.2850434351370048,(((G900107705:0.0,G900115435:0.0)1.0:0.826006740719695,((G000621725:0.0,(G900100635:0.0,G900104295:0.0)1.0:3.3117759340491078)1.0:1.110964560902312,((G900110895:0.0,G900107065:0.0)1.0:5.208086657792885,((G000746155:0.0,G900110085:0.0)0.9999999941409724:0.28959700107636666,((G000702825:0.0,G000619985:0.0)1.0:2.9403381263894497,(G000687715:0.0,((G900112275:0.0,G900142855:0.0)1.0:0.963737910371229,(G000701965:0.0,(G900102205:0.0,G000025925:0.0)0.43654696447397245:0.015537674515295414)0.9999994548665045:0.2633944275570631)1.0:0.5178976419917599)1.0:1.2642006196187603)1.0:1.55354113865192)0.9999992959731734:0.2441094872261653)1.0:0.8658681899885832)0.9958279845654048:0.13266624662632986)1.0:1.772064473120257,((G000585355:0.0,(G000834015:0.0,((G000436595:0.0,G000433175:0.0)1.0:1.0469122565521432,(G000436695:0.0,(G000431195:0.0,G001275135:0.0)1.0:2.660763950253713)1.0:2.0897676087801362)1.0:1.883942476845041)0.9999998739105546:0.2845420154096721)0.995159056922947:0.13558302334889435,(G000146675:0.0,((G000431935:0.0,(G000434975:0.0,(G000437535:0.0,G000235885:0.0)1.0:1.3397743454849975)1.0:3.8928173585740478)1.0:0.5218180341783045,((G000379965:0.0,(G001444445:0.0,(G000614205:0.0,G000378085:0.0)1.0:1.969879894810224)0.9997113620019711:0.1864286979945586)0.9973652242085393:0.15134831451645822,((G000185145:0.0,(G000177075:0.0,G000455445:0.0)1.0:2.636733062066077)0.9999999788608686:0.2901239334647405,(G000436915:0.0,((((G000262545:0.0,G000378745:0.0)1.0:2.4035273200104346,(G000613925:0.0,((G000193395:0.0,G000191065:0.0)1.0:1.8518465639187494,(G001262015:0.0,(G000144405:0.0,G001683355:0.0)1.0:1.1772365678238705)1.0:1.0416797896960444)0.9999999999999818:0.4136642077295328)1.0:1.897573993055705)0.9999877565820224:0.21915293826985996,((G000614065:0.0,G000614105:0.0)0.7242248031130339:0.06542946401577784,((G000430525:0.0,G000688375:0.0)0.5979262045684656:0.03658475933365095,(G000613345:0.0,((G000220235:0.0,G000220255:0.0)1.0:0.8311598976274441,(G000614025:0.0,(G000261025:0.0,(G000439065:0.0,G000519165:0.0)1.0:5.001706663351952)1.0:2.2986217609520216)0.9999996631105403:0.2681988064182207)1.0:1.5378088132092902)1.0:1.7764294441534922)1.0:1.2676060315244038)0.9999998792322276:0.26703846257903946)1.0:1.4947461838232106,(G000762865:0.0,((G900111525:0.0,(G000218235:0.0,(G000242335:0.0,(G000758925:0.0,G000160535:0.0)1.0:1.2085422373548615)1.0:0.88367916857624)1.0:0.8913827919737533)0.9999987652095358:0.235044009847819,((G000426585:0.0,(G000373185:0.0,(G000613785:0.0,(G000382385:0.0,(G000185845:0.0,G000613505:0.0)1.0:0.5742828694170281)1.0:0.7643183462699047)1.0:0.6078126731339024)1.0:0.8181592633327878)0.999999972718881:0.2781165569163343,((G000435635:0.0,(G000184945:0.0,G000287635:0.0)1.0:4.64795596530587)0.9641579882329474:0.10168188133464388,((G000431915:0.0,(G000157935:0.0,(G000436035:0.0,G000434515:0.0)0.9999489127490191:0.23111844212251154)0.9993519939664776:0.16802027603357833)1.0:2.4026280456487465,((G000424185:0.0,G000426565:0.0)0.9821190991626308:0.13977850841294476,(G000179055:0.0,(G000424605:0.0,G900103315:0.0)0.9984579411025355:0.1875986138947985)1.0:3.200215255074644)0.999999988663357:0.2821110418510826)0.8374150881610902:0.0857846753777324)0.8919943844385197:0.07472628064836048)0.8776128101307583:0.07838127315728967)0.8436374634854912:0.06811932836668207)0.903644435417166:0.1275573009825025)0.9166761039641829:0.14090558947868395)0.9998457030817047:0.18646984598168584)0.9961448704970216:0.17560848349527056)0.9471957297612834:0.09093922371815566)0.9869883895144902:0.1251727976246944)0.9999999997955371:0.33814237319420876)0.999896781436177:0.18057195199370765)1.0:1.4189740331986689)0.9998791982722282:0.17887816167681478)1.0:0.8423535437108292)1.0:1.123353608108741)0.1554194626149801:0.014555531778122173)0.9965634385905322:0.13607404021469025)0.999999994425318:0.2916230015935766)1.0:0.7643366001719983)0.9999426210251326:0.17519199779548084)0.9919007652523918:0.11195454021396478)0.9999999999999989:0.3913607712905445)0.9999999999576226:0.3067457610021883)0.06764075956676079:0.0826463376804681)1.0:0.954209084365301)0.9999992304222135:0.22038004603824082)0.9368911720121513:0.12134066050525831)0.9999995786026873:0.21775714395878534)0.4519471356911306:0.021876104722409702)0.9999985928896943:0.26848469621824667)0.9220928455861809:0.07902031938018488)0.5470763027873968:0.050413347937411146)0.9153453979769625:0.0955541386371304)0.43570673743318994:0.023804642411472888)0.4637983598828504:0.019639868977039485)0.6858950897875553:0.07760391882042446)0.4738277882423653:0.02418912655290162)0.4414275705664807:0.015150530837059703)0.5069222299596996:0.03652364001692699)0.3569509473102826:0.029144746816382107,((((G000989975:0.0,G000989255:0.0)1.0:3.7106929109601468,(G001468925:0.0,(G001468855:0.0,(G000989955:0.0,G000992305:0.0)0.6437671025786454:0.0549852326068232)1.0:1.0637779943268943)0.9999049324516287:0.2716487230421337)1.0:1.5280097073264487,((G000513475:0.0,(G000996695:0.0,(G001000065:0.0,G000996275:0.0)1.0:2.881582056848668)0.9998884580415071:0.33869256946742854)0.99851833479523:0.2814338062223312,(G001772305:0.0,((G001771315:0.0,(G000991965:0.0,(G000991385:0.0,G000991575:0.0)0.9999999529652609:1.8971199848858815)1.0:2.9550616909501413)1.0:0.7932719883932788,(G000989525:0.0,(G000989195:0.0,(G001468885:0.0,(G000385635:0.0,(G001468845:0.0,G001468865:0.0)0.9999999980612295:0.490390908634749)0.8969052741122611:0.13427774832977812)0.9564163341025465:0.14880817523658674)0.9786487529577345:0.1712117039286093)0.8256428787841634:0.0877349644986734)0.9287472121995672:0.14183368829391516)0.9533434048712248:0.1582615036964743)0.9999999999999997:0.6563376700319478)1.0:1.79500189786669,((((G000469585:0.0,G000177635:0.0)1.0:2.1787984995506693,(G000487995:0.0,((G000010985:0.0,(G000183405:0.0,G000218625:0.0)0.9843708563027878:0.11596425849730248)0.9999999999999677:0.3771407091288558,(G000025725:0.0,(G001603805:0.0,G000421105:0.0)1.0:1.3736886596350881)1.0:1.384017110228556)0.9999999999550133:0.341073029740976)1.0:1.3764015354137953)0.9999999285958089:0.24766724118604508,(((G000980755:0.0,(G000404705:0.0,(G000404665:0.0,(G000404605:0.0,(G000403075:0.0,(G000404685:0.0,(G000494225:0.0,G000402115:0.0)0.9999999999999374:0.5576614743080488)0.9981443814228251:0.19305203363971823)0.9625815550016087:0.14968496512732776)0.5151171590227469:0.03671767570520607)0.6476393991536347:0.0719858282164701)1.0:1.4432561042173269)1.0:1.7964324134865985,(G001547735:0.0,(((G000421485:0.0,G001968985:0.0)1.0:5.232889561225584,(G000185805:0.0,G000191045:0.0)1.0:0.8776117247493532)1.0:2.3915376314313552,(((G000021565:0.0,G000703085:0.0)1.0:1.786724018345881,(G000173615:0.0,(G000619805:0.0,G000021545:0.0)1.0:2.979779662341123)1.0:2.3872347248063663)1.0:2.1668446302924447,(G000020785:0.0,(G000008625:0.0,((G000164905:0.0,G000010785:0.0)1.0:5.254017107651465,(G000025605:0.0,(G000512735:0.0,G000702425:0.0)1.0:2.522192768122)0.9999999999999997:0.4474862858808842)1.0:1.9640131067094593)1.0:0.8495887627884764)1.0:1.7011309303603321)1.0:1.0665270107453864)1.0:0.6723834247185214)0.801232959504471:0.07774522670923208)0.9971836089752343:0.1475078321467105,((G000517565:0.0,(G000744435:0.0,(G000420385:0.0,(G000194135:0.0,G000526195:0.0)1.0:2.3317667209764994)0.9999999999565393:0.3355977932711675)1.0:2.452901131153515)1.0:1.8266725274295088,((G000170735:0.0,(G000021725:0.0,G000523275:0.0)0.936520488894342:0.09142470416185745)1.0:2.8209598474135578,(((G000196135:0.0,((G000687535:0.0,G000158455:0.0)1.0:1.210029361953378,(G000765745:0.0,(G000162575:0.0,G000155495:0.0)1.0:1.8293787682361224)0.9999596428775926:0.2018640213397402)1.0:3.6964377865059066)0.9999999999999056:0.3888422469990749,(G000518225:0.0,((G000765665:0.0,(G000349975:0.0,(G000763135:0.0,(G000007905:0.0,(G001460635:0.0,G000762845:0.0)1.0:0.5856055682210908)0.9999999996475336:0.33185797557658997)0.8173806066382443:0.06351528743218943)1.0:1.2054061359759636)1.0:2.2098326130329875,((G000762875:0.0,G000686565:0.0)1.0:2.0850099032826073,((G000091985:0.0,(G000509365:0.0,(G000507865:0.0,G000507845:0.0)0.9999997898278457:0.2725889978224119)1.0:2.2433507325107267)0.999972168741977:0.22937708313855837,((G000200595:0.0,(G000237285:0.0,(G000187625:0.0,(G001283065:0.0,G001282945:0.0)1.0:2.8823194270121415)0.9999999999999967:0.45951183223013004)0.9999606463842471:0.21748116289810782)1.0:2.9647550949510193,((G000259255:0.0,G000259275:0.0)0.9999321949968645:0.30660155569794667,(G000009305:0.0,(G000740095:0.0,(G000274945:0.0,(G000008525:0.0,(G000274045:0.0,G000274085:0.0)0.4388857976100959:0.014028629024879677)0.8986140448592802:0.10737738801975266)0.9999630210722656:0.22018889124854377)1.0:1.594063671826627)1.0:2.484477817973792)1.0:3.5562278071139044)1.0:1.7983299684046583)0.9981299987508522:0.15937708873100423)0.39017057386709714:0.007355142417922598)0.5447659022347421:0.09060086566356952)1.0:0.7713560222280268)1.0:0.9701993036305752,(((G000597725:0.0,((G000789415:0.0,(G001548055:0.0,G001602955:0.0)1.0:0.7207379357455655)1.0:3.4152503622579693,((G000024885:0.0,G000265295:0.0)1.0:0.86189705843887,(G000813345:0.0,(G000568815:0.0,G000743525:0.0)1.0:1.3051147971911021)1.0:1.2282317411515147)0.9999999999437991:0.3199997688462921)1.0:2.883347607162909)1.0:1.4643861533716218,(((G000705255:0.0,(G000017465:0.0,G001298465:0.0)1.0:0.9176072650458387)1.0:1.6677465911204497,((G000736415:0.0,(G000495505:0.0,G001643955:0.0)0.9999999999999967:0.4214451366664969)1.0:3.0735415285894296,((G000597805:0.0,G001190755:0.0)1.0:2.036781224137898,(G001190745:0.0,G000017585:0.0)1.0:0.7663404952219511)1.0:0.609283743505605)0.8562525941610485:0.12129924329505301)1.0:0.7081165044439514,((G000019205:0.0,(G000816185:0.0,G000816345:0.0)0.9999999999957613:0.3799385457601534)1.0:2.809972691648394,((G000621005:0.0,G000620965:0.0)0.5390594403295454:0.02788276808906575,(G000509875:0.0,((G002019865:0.0,G001497255:0.0)0.9999994420287222:0.2747990160345566,(G001483845:0.0,(G000314405:0.0,G000583775:0.0)1.0:0.6005912033496669)0.9999999999910459:0.35723666904372264)1.0:1.352120754605486)1.0:1.6090648110801629)1.0:1.1811874194347574)1.0:2.7187100845549232)1.0:1.2589860102424835)1.0:0.4667181169568128,(G000010325:0.0,(((G000935065:0.0,(G000092245:0.0,G001655195:0.0)0.9999999601434788:0.26307795937136125)0.9951613123928934:0.13290202928613923,((G000014025:0.0,G000284235:0.0)0.9988635376787899:0.2688682985779639,(G000585195:0.0,(G000585155:0.0,G000522465:0.0)1.0:1.2197837137080223)1.0:1.3753574356719906)1.0:1.4981968781498898)1.0:1.8166055910335894,(G000276965:0.0,((G900115615:0.0,(G000186245:0.0,(G000830175:0.0,(G000375865:0.0,(G000296775:0.0,(G000987835:0.0,G000010345:0.0)1.0:2.94695682654317)1.0:0.9447903720404828)0.9999999999997551:0.7201997067716666)0.9999999999999996:0.4520250570379191)1.0:1.3228452481213175)0.9992939382290253:0.1561037334207576,(G000830255:0.0,((G000747095:0.0,(G000183725:0.0,((G001829555:0.0,(G001830745:0.0,G001830725:0.0)0.9926551394178313:0.28882239835243423)1.0:2.28432300338342,(G001830715:0.0,(G001830665:0.0,(G000310245:0.0,(G001829605:0.0,G001830685:0.0)0.9999492366439738:0.3029159837597674)0.999999999999597:0.423991062010557)0.977161786448804:0.15034485852589022)1.0:1.4853853491434874)1.0:0.4681601952026858)1.0:0.9142784857549017)1.0:1.9994580768395063,(G000147355:0.0,((G001829625:0.0,((G000445475:0.0,G000242915:0.0)1.0:0.6829407385386832,(G001871315:0.0,G001873135:0.0)1.0:0.9790139437620056)0.9966941447652982:0.17262414551026262)0.7337890962356592:0.07463137444785463,((G001829695:0.0,(G001830805:0.0,G001829785:0.0)1.0:4.521788577049036)1.0:3.0090977376259547,((G001829775:0.0,(G001829715:0.0,G001829755:0.0)0.999999915112059:0.37327279109967476)1.0:1.613991973459312,(G000012965:0.0,(G001829705:0.0,(G001830775:0.0,(G001829655:0.0,G001829675:0.0)0.9999905326980815:0.3554660968841954)0.996220470837079:0.21999724562484477)1.0:2.790491373226754)0.6715430632485869:0.050569233381028825)0.9999962690494251:0.21632051341625616)1.0:1.3162458019201286)0.9999999539389868:0.2743375507467415)1.0:1.6312625455448317)1.0:0.7004043863215473)1.0:0.9949701165334673)0.9143877251653645:0.1652241049253315)0.9962414125594589:0.18843160855615973)0.9676612890097542:0.17010983840652155)0.9990916961636984:0.17036763514897527)0.9999999796150952:0.2571980416260993)0.9999999707960755:0.28354166369466427)1.0:1.510221257270432)0.9999655766827824:0.19142060068110162)0.783112726053731:0.05719101866848253)0.9523693893151834:0.08579999361483318,(((G001790695:0.0,((G001780385:0.0,(G002010715:0.0,((G001775695:0.0,(G001773915:0.0,G001773925:0.0)0.9999999693440093:0.5398036728497324)0.9999999984058209:0.43342132753774176,(G000398345:0.0,(G000398305:0.0,(G000405625:0.0,G000493965:0.0)0.9999999999999738:1.0157217100500657)0.999999948948309:0.8526449037329802)0.9999999225566064:0.5218321437888127)1.0:0.8014111710939497)1.0:0.9856936446186066)0.9999999999782114:0.34109311634876643,((G000687145:0.0,(G000242615:0.0,G000428885:0.0)1.0:1.6345169529311936)0.9963618193595695:0.14437379031228217,((G001918335:0.0,G001920795:0.0)1.0:0.962332877285526,(G001919385:0.0,((G000226295:0.0,((G001918905:0.0,G000820845:0.0)0.9992497735768047:0.21393389155189668,(G001464665:0.0,(G001567505:0.0,G001464455:0.0)0.9998437910516353:0.1938998963949141)1.0:2.182031722894982)1.0:0.9064381465944095)1.0:0.768803851817996,(((G001919435:0.0,G001920835:0.0)0.9999998950855269:0.6916935958121206,(G001918885:0.0,(G001920875:0.0,G001919455:0.0)0.9894461833022021:0.17855337712005276)1.0:1.5272318930227529)1.0:0.7424178362300499,(((G001920815:0.0,(G001919445:0.0,G001918395:0.0)0.3966795817050732:0.012433290016781314)1.0:0.9450015476304195,(G001914735:0.0,((G001919715:0.0,G001920375:0.0)1.0:1.0628924010544147,((G001914775:0.0,G001917435:0.0)1.0:1.3436590150277434,(G001920155:0.0,(G001917455:0.0,G001914785:0.0)0.8295741038924157:0.15088756486321667)1.0:0.9083123728655752)1.0:0.8080085848808731)1.0:0.7672615422440467)1.0:1.288127993527841)1.0:1.1654341730052353,((G001767145:0.0,(G001767075:0.0,G001767115:0.0)0.9999999999967535:0.6568101505311004)1.0:1.0756447732591463,((G000014905:0.0,(G000702445:0.0,G000381625:0.0)0.9999986884071539:0.22468861221235806)1.0:1.4828805029814083,((G000014005:0.0,(G001920165:0.0,(G001917825:0.0,(G001917495:0.0,G001918935:0.0)0.7625064450069787:0.13515172151498966)0.9999999919972808:0.6313195602555787)1.0:0.8089776050050375)1.0:0.5071766402598225,(((G000620725:0.0,G001449115:0.0)1.0:1.8391561850359117,(G000381585:0.0,(G000688455:0.0,(G000022565:0.0,G001006305:0.0)0.9986246608545295:0.16432301092993123)1.0:0.7891932052725525)0.9999997331019834:0.23747034136019682)0.9999999763519594:0.25028858265957254,((G000179915:0.0,(G900105625:0.0,(G000800015:0.0,G900102185:0.0)1.0:2.9257004483771283)1.0:2.1296469734774583)1.0:1.4556090345941821,(G000178955:0.0,(G000178975:0.0,((G000381605:0.0,G001725305:0.0)0.9999690568731054:0.30965263166435486,(G000745965:0.0,(G000688615:0.0,G000421065:0.0)1.0:0.4233276883798726)1.0:1.3582053342144533)1.0:0.4778722562513392)0.9999999993981831:0.30098202272279384)1.0:0.4872045072520675)1.0:1.4409166098473662)1.0:1.6553334492043912)1.0:0.9909494289338349)0.8024595645242157:0.07828713638514334)0.7768105077190237:0.05435188986472866)1.0:0.49915678611550823)0.9999999998283843:0.3011866475347946)0.9997951214268073:0.22201631521553072)0.8988941840742454:0.13046093012495794)0.99945319449119:0.17601666822363007)0.8451800510592545:0.08781563506814297)0.9998922756250467:0.2016236484423839)0.5531518289315582:0.029221486670582428,(((G000522425:0.0,G000522445:0.0)1.0:1.8725211054253106,(G000739515:0.0,G000739535:0.0)1.0:1.2898238785429303)0.8396386299314209:0.06600471856778257,(((G001799195:0.0,((G001798655:0.0,G001798605:0.0)1.0:2.142661968030062,(((G000024805:0.0,(G900112715:0.0,(G000737335:0.0,G000170895:0.0)1.0:1.9600070350485255)1.0:1.3435243745657235)0.9999999997881277:0.2989990965692968,(G000737325:0.0,((G001263205:0.0,G001931505:0.0)1.0:0.633077902561414,((G001312805:0.0,G001931535:0.0)0.9999999830221427:0.29228292449973103,(G000067165:0.0,(G001189295:0.0,G000601485:0.0)1.0:2.4916205697549776)1.0:0.473960663171681)1.0:1.1737096824722537)1.0:0.7656951477282007)1.0:0.808839660611762)0.9999741429784821:0.18507522309695362,(G001917705:0.0,((G000017505:0.0,G000022145:0.0)1.0:2.052448620509873,(G001263175:0.0,((G000335475:0.0,G001027285:0.0)1.0:1.4358752383876268,((G000165485:0.0,G000737315:0.0)1.0:1.288646564730119,(G000255295:0.0,(G000331735:0.0,(G000219105:0.0,G000012685:0.0)1.0:2.838148613710609)1.0:0.9267585912334441)1.0:0.9429167045414223)0.9999999987421313:0.276170406587153)1.0:1.8341958336561845)0.8763101995508249:0.06812454717665521)0.9999852302591985:0.3159431424961923)0.9999995903691752:0.37708376271375205)0.9095091685683488:0.0986773702767826)0.9999999943752248:0.3113871216637804)0.47133129443497457:0.02006219509786427,((G001464715:0.0,(G001464795:0.0,((G000348725:0.0,(G001771815:0.0,G001769935:0.0)1.0:4.077784925310609)1.0:1.905864995664759,(G000525675:0.0,(G001592735:0.0,((G000786105:0.0,(G001592745:0.0,G001592755:0.0)1.0:1.7546553090129988)1.0:2.3350678645956733,(G000317895:0.0,(G000691605:0.0,G000196175:0.0)1.0:2.010448670192884)1.0:3.205237528960623)0.9999670903717325:0.2027348886405779)1.0:0.6390761067182513)1.0:1.9447259180679788)0.969004418479141:0.10859723563132415)1.0:1.1797767896080902)1.0:1.5090730419919685,((G001770165:0.0,((G001769835:0.0,(G001770075:0.0,G001770175:0.0)1.0:2.236906837719075)0.30388610191707327:0.04216704049671675,(G001769915:0.0,(G001769475:0.0,G001769805:0.0)1.0:0.9585234954974281)1.0:1.5945020075956016)1.0:0.9663270644342493)1.0:1.0838325589188322,((G001769855:0.0,(G000210915:0.0,(G000447755:0.0,(G000443995:0.0,(G000447795:0.0,(G000447775:0.0,G001874305:0.0)1.0:1.3836921373936952)0.9999999152227349:0.2775874243850016)1.0:1.2157940682349748)0.9230885436170725:0.1001917081411906)1.0:1.208442610562911)0.9918170021729569:0.1291454820071222,(((G001770085:0.0,G001771845:0.0)0.4444444444444444:0.1053605156578264,(G001770125:0.0,G001770035:0.0)0.7192982456140349:0.2876820724517809)1.0:3.988927053632783,(G001769975:0.0,(G001770005:0.0,(G001769995:0.0,(G001770105:0.0,(G001770015:0.0,G001771825:0.0)0.5359738666364112:0.10535301295456313)0.9999892516528952:1.0396319671583905)1.0:1.492863628321776)0.9999999999801945:0.5600888971835429)1.0:1.7433623082536323)0.999999887735004:0.27595101698712904)1.0:0.9702633837200789)0.4156952645684211:0.01215593456419258)0.9999999999697126:0.3158684776561525)0.9223585809905955:0.07665880341327082,(((G000284315:0.0,(G000755505:0.0,((G001186405:0.0,G000262365:0.0)1.0:2.5820585516613037,(G000299235:0.0,(G001280545:0.0,(G000695975:0.0,(G002002505:0.0,G002002665:0.0)0.44628477070416084:0.017999621812499162)0.9924728103972497:0.16183906975393345)0.332994660434974:0.08373598285071777)0.9964789351020704:0.16461586241652817)1.0:1.006294523295085)1.0:3.37394782950001)1.0:2.3870102944603664,((G001643535:0.0,(G001914375:0.0,G000091165:0.0)1.0:1.3554661792039056)1.0:1.1000261871248074,((((G001790645:0.0,G001790715:0.0)1.0:1.3883375145607464,(G001788635:0.0,(G001790785:0.0,(G001790675:0.0,(G001790865:0.0,G001790855:0.0)0.9999860710469332:0.5273235554460101)0.971225553664062:0.24210456395546157)1.0:2.853806609263493)1.0:0.6720330347275233)1.0:1.566546794870159,(G001803565:0.0,((G000341545:0.0,(G001803615:0.0,((G001044495:0.0,G001044505:0.0)0.9999999999998632:0.9475223966442504,(G000375745:0.0,(G000375765:0.0,G000372225:0.0)1.0:0.9995980507867753)1.0:1.1492596777808972)1.0:0.861881796558717)0.6349151313737007:0.04389588722557094)1.0:1.3693868048059874,((G001804965:0.0,G001805005:0.0)1.0:1.1764389329529772,(G001804905:0.0,((G001804945:0.0,G001803525:0.0)0.7283921061883354:0.10595863722050768,(G001804975:0.0,(G001803535:0.0,G001804915:0.0)0.611887310048664:0.07545916640518407)0.804266111027132:0.12619671407707442)0.9785721265872758:0.22299843628840463)1.0:2.4022880683419983)1.0:1.6806482285128017)0.5363585373157744:0.15371031332654406)0.9999998551775034:0.271029828170453)0.9920429161611941:0.11723380915150944,(((G001803815:0.0,(G001805165:0.0,(G001805025:0.0,(G001805205:0.0,(G001803925:0.0,G001805235:0.0)0.7225449875011307:0.07664135262178888)0.9789638025454552:0.15237721154038766)1.0:2.073424213962265)1.0:1.6224460938703584)0.9999997660653064:0.3062180634808952,(G001914935:0.0,(G001643555:0.0,(G001917575:0.0,((G000196815:0.0,G001724505:0.0)1.0:1.4057424114914514,(G001273775:0.0,G001464735:0.0)1.0:1.1384536319411933)1.0:1.2208701779783553)0.9999999999675157:0.6292399755150662)0.9999969533592595:0.36602720591591226)1.0:1.2447020110953488)0.9999991158350682:0.23219850950529863,((G001803845:0.0,(G001803705:0.0,(G001803765:0.0,G001805085:0.0)1.0:1.6920199284333544)0.9999995287077948:0.3268565417816605)1.0:1.1885921103878243,((G001803885:0.0,(G002010775:0.0,(G002011735:0.0,G002011715:0.0)0.9986453667917728:0.32514017799695155)0.9995584626039011:0.28170209937541285)0.999999999999991:0.4692953227411285,((G000020985:0.0,G000423865:0.0)1.0:3.7573688777523784,((G002011745:0.0,G000714715:0.0)0.9999907931615611:0.22530171740159746,((G002010755:0.0,G002011795:0.0)1.0:5.239981789535066,((G001803685:0.0,(G001803605:0.0,G001803635:0.0)1.0:1.421677327139789)1.0:1.4341589001270962,(G002011815:0.0,((G001803645:0.0,(G001803785:0.0,(G001303745:0.0,(G001805135:0.0,(G001805125:0.0,(G001830135:0.0,G001873265:0.0)1.0:0.7623922220614583)0.8107171290425823:0.09736973119094165)0.9999947954317734:0.33639267561409786)0.9998687366048142:0.2419523236083245)1.0:0.9136209410073385)0.34623831834409124:0.012474709044319623,(G001871685:0.0,(G001805185:0.0,(G001803955:0.0,(G001805295:0.0,(G001803715:0.0,(G001803945:0.0,G001805105:0.0)1.0:1.150683963191656)0.9999999996982576:0.42557585250264185)0.9999998594866711:0.31736442240249657)1.0:1.589010321668664)0.9999999999999676:0.4677674227132867)1.0:2.029633821978502)0.999999999999971:0.4020709457990513)0.9999633277323677:0.21132706633014892)0.9999999999999049:0.403061771767813)0.6715282484528851:0.045058722559880186)0.9396759697368795:0.08898029073324305)1.0:0.5207184827167788)1.0:0.878396527575516)0.9468081796739795:0.11353580542819353)0.9999999990815883:0.27530499531077807)0.9917739798250484:0.11787106651303725)0.9826565520595768:0.12936309148130243)0.16667545509957318:0.049724699961013856,(((G001798265:0.0,(G001798105:0.0,(G001798475:0.0,(G001798315:0.0,(G001797335:0.0,G001798085:0.0)1.0:1.8137039157228618)0.9989440793526521:0.33177739231700537)1.0:2.217341867714312)1.0:1.8678506741291248)0.9999999999988918:0.43054887883870196,((G001795505:0.0,(G001798535:0.0,(G001798235:0.0,G001798715:0.0)0.9714293077097826:0.16989996384226588)0.9999999460684682:0.41356038743627094)1.0:3.2338683928098892,(G001798395:0.0,((G001799065:0.0,G001798185:0.0)1.0:4.130296672440503,(G001799115:0.0,(G001799095:0.0,G001799015:0.0)1.0:1.8717735541552656)1.0:1.2742199343175233)0.9997718072167127:0.2380072307249054)0.9999999999999936:0.5752985145406765)1.0:0.6477157922498527)0.9999992863211008:0.23925736601836758,(((G001443455:0.0,G001798055:0.0)0.9999999999999988:0.8617163996671867,(G000526155:0.0,(G000512235:0.0,((G001775245:0.0,G001443445:0.0)1.0:1.6536391016713057,(G001798805:0.0,((G001918165:0.0,G001797435:0.0)1.0:1.066668179355801,(G000266945:0.0,((((G000384395:0.0,(G900142125:0.0,(G900107645:0.0,G000711225:0.0)1.0:0.7040133008906921)1.0:0.9138853002288555)1.0:1.2786935427752006,((G000167355:0.0,G001751155:0.0)1.0:1.5919564353971187,((G000820505:0.0,G000827125:0.0)1.0:1.6368169825364811,((G000012885:0.0,G001751225:0.0)1.0:0.8374483603003713,(G001278055:0.0,G000472285:0.0)1.0:0.7778611722467652)0.29514248807440036:0.11729243319139694)0.9999999999641886:0.3131531741247657)0.4218178734367729:0.011198968235033338)1.0:0.9675192416191992,((G000020385:0.0,((G001802645:0.0,G001802095:0.0)0.9999991335512977:0.262503992127592,(G000015045:0.0,(G001802615:0.0,(G001824455:0.0,G001799505:0.0)1.0:1.2236885198628926)0.3687616776686695:0.03978931733705063)0.6712939724652502:0.08123329853149389)1.0:0.6718274127233377)1.0:0.9889310583955632,(G000813145:0.0,((G000007985:0.0,(G000817955:0.0,G000012925:0.0)0.761353343178116:0.08529490730751611)1.0:1.5044595036119204,(G000020725:0.0,(G000022265:0.0,G000016745:0.0)1.0:1.4036901058589624)1.0:0.4745486546881941)0.9479628060221341:0.08365577783136671)1.0:0.39926317025476854)1.0:1.2891658763709588)1.0:0.9542396060142068,(((G001798415:0.0,((G001798015:0.0,(G001797505:0.0,G001797465:0.0)1.0:2.4343511547038275)0.9934420383929085:0.16918889041281826,((G001795535:0.0,G001798975:0.0)1.0:1.2084963997727707,(G001798425:0.0,(G001595385:0.0,G001795545:0.0)1.0:3.3557350075853964)1.0:3.6284210515953066)1.0:1.415638818352174)0.9999999999999988:0.46967735200770805)1.0:1.0688554012111753,(G001797495:0.0,(G001799025:0.0,(G001797515:0.0,(G001795495:0.0,(G001797595:0.0,(G001798625:0.0,(G001797585:0.0,(G001797665:0.0,(G001798485:0.0,(G001806225:0.0,G001798155:0.0)0.539159299274496:0.05406660927157503)0.7502839568466599:0.10166846512729964)0.5686415746261517:0.04620368194630412)0.8380117551967062:0.10905691774726688)0.7970613268623656:0.14469428045861016)0.9961858571858615:0.28141169001361366)0.9998534619011549:0.33486098488854765)1.0:1.6527938435202079)1.0:1.3310244808010678)1.0:0.7867574452334519)1.0:1.3708423422856975,((((G001873905:0.0,G001302765:0.0)0.9982422813609857:0.23663890048605452,(G001304105:0.0,(G001797735:0.0,G001798005:0.0)0.9999387805527351:0.33700189684549414)1.0:0.9819257587307768)0.9533394683276071:0.09960119444165863,((G001797935:0.0,G001797745:0.0)1.0:1.633682856714748,(G001797895:0.0,(G001798855:0.0,G001798755:0.0)0.7410211517010195:0.08223318756418949)1.0:0.8570478919251542)0.9999999999688657:0.3410795404038884)0.9968507758372765:0.13448144991435107,(G000485155:0.0,(((G001797845:0.0,G001798915:0.0)1.0:1.6313077344646727,((G001412345:0.0,G001683985:0.0)1.0:1.410466323511727,(G000747625:0.0,(G000816445:0.0,G000753945:0.0)1.0:2.3900690686320654)1.0:1.1136227941077128)1.0:1.3831351959662799)1.0:1.398884988415428,(G000013405:0.0,(G001873675:0.0,((G001829875:0.0,G001830855:0.0)1.0:1.425339545860633,(G001873745:0.0,(G001829835:0.0,(G001797945:0.0,G001830835:0.0)0.7222673334654005:0.12984839676306906)1.0:2.2055463364894248)0.7875583137447766:0.06875680389761522)1.0:1.304953374098397)0.9998832571063818:0.20048635375690166)0.999999999403188:0.3086629428681652)0.9999991993759486:0.37864869720579614)1.0:0.8854424531612239)0.9997972257030843:0.17238058355840152)0.9519023492514639:0.1008629546055536)0.9874685708409172:0.11643495306920551)0.309165505732231:0.053640557875125075)0.4051313717983652:0.016443129304090077)0.39859596890329696:0.019868593724995342)0.45087421808517664:0.045681733579288404)0.3965247762445823:0.047983821635700794)0.5465274049887331:0.034258877502708375)0.9699329320320421:0.11232363714352923,(G002011845:0.0,((G001311565:0.0,(((G000024325:0.0,G000620765:0.0)1.0:0.6298415284876346,((G001748225:0.0,(G000023225:0.0,G000428825:0.0)1.0:2.3932983459987893)1.0:0.6703046117695061,((G900104045:0.0,(G000445205:0.0,G001507915:0.0)1.0:2.9276919495806175)1.0:2.64601320137093,(G000174435:0.0,(G000934755:0.0,G000686525:0.0)1.0:1.811198511541548)1.0:1.8258048629171006)1.0:0.4448866267217305)0.6658833902263507:0.050851640906508025)0.9998146385183571:0.16310477382746041,((G000934745:0.0,(G000519265:0.0,G000717475:0.0)1.0:1.600822973885313)1.0:2.3765329850600203,((G000468495:0.0,(((G000482745:0.0,G000012665:0.0)1.0:4.70662095748783,(G001672295:0.0,(G900129975:0.0,(G000422525:0.0,(G000384815:0.0,G900142115:0.0)1.0:3.097084767814277)1.0:3.0073131241959583)0.9999999668557195:0.25533164462048963)1.0:3.252547239699203)1.0:0.89318985105318,((G000430005:0.0,G900143255:0.0)1.0:0.6268106913679141,((G000021385:0.0,G000195755:0.0)1.0:1.1545214601281106,((G000701705:0.0,(G001975945:0.0,(G000331715:0.0,G000055945:0.0)1.0:3.120895416507997)1.0:5.111987788356531)1.0:1.2106593031307598,(G900116045:0.0,(G001553605:0.0,(G000420465:0.0,(G000022125:0.0,G900119095:0.0)1.0:3.9462182362452576)1.0:1.1906140778879855)1.0:0.9539113683042679)1.0:1.8863909056648729)1.0:0.6285067905013912)0.9999999998310525:0.3139091708193238)0.9926632425336885:0.13183514355084724)1.0:0.9817402589102484)0.9999999890549133:0.26881697544579036,((G000429305:0.0,(G000429325:0.0,((G000010665:0.0,G000526455:0.0)1.0:1.3418308910161534,(G000245055:0.0,(G000702665:0.0,G000179555:0.0)0.9999999999998058:0.3593056087297752)1.0:0.47996197296580945)1.0:2.2450985511754795)0.9974574708064732:0.13464298142212688)1.0:0.781987313446563,(G000519125:0.0,((G000212675:0.0,(G000711295:0.0,(G000422205:0.0,G000422245:0.0)1.0:1.7946578952629173)1.0:1.461048756522782)1.0:0.8821490627144108,((G000429985:0.0,(G000711735:0.0,(G000023445:0.0,(G000425265:0.0,G000331025:0.0)0.999999999968053:0.31885525177084106)1.0:0.8104190301431325)1.0:1.8686891500868703)1.0:2.1233525247497496,(G000422565:0.0,(G000420485:0.0,((G001311825:0.0,G000375485:0.0)1.0:2.2466603846472712,(G000189295:0.0,(G000176915:0.0,G000341895:0.0)0.999992247084629:0.21622026304861672)1.0:1.9638460260870614)1.0:1.271946847136365)0.999999999999919:0.37628798421385523)0.9999933211722479:0.22877598885628875)1.0:1.0648587079840268)0.9665752226653401:0.09836673607640153)0.9396470737898365:0.08304798938355534)0.9998410008715047:0.1651689983053864)0.9999999999430222:0.30781688137112806)0.9997388955462259:0.1657421275125541)0.9993747882509906:0.18834191607195228)1.0:0.958230714279446,(((G001687335:0.0,((G000421585:0.0,G000217795:0.0)1.0:2.6045760495068997,(G001652585:0.0,(G001548275:0.0,((G000215975:0.0,G000746255:0.0)1.0:0.5155297982416902,((G000746435:0.0,G000734015:0.0)1.0:3.927146167002364,(G000423845:0.0,G000421605:0.0)0.9954269547916967:0.16014286185003276)1.0:3.2220394887327233)1.0:1.0692830510155296)1.0:2.110224813658973)0.9999999999922767:0.3926186261584715)1.0:1.493737928021513)1.0:0.5649326660086146,((G001914235:0.0,(G001873115:0.0,(G000092205:0.0,(G001799285:0.0,G001799255:0.0)1.0:2.181060754491574)0.9999999990173372:0.32026119690123517)0.9967162568333562:0.14028665243295171)1.0:0.9289886754992259,(((G000403885:0.0,G000403925:0.0)0.9999961837276864:0.6710232023294086,((G000621145:0.0,G000186885:0.0)1.0:2.161795809025646,(G000429945:0.0,G000429965:0.0)1.0:0.9609977615910501)0.9999533733839922:0.2901841385985229)1.0:0.7187059786260175,(G900130015:0.0,(G000341395:0.0,(G900143695:0.0,(G000025945:0.0,(G900104445:0.0,(G001750995:0.0,(G001751145:0.0,G001750925:0.0)0.8992118864025184:0.12007536207924309)1.0:1.89522896437532)1.0:0.5550165143374237)0.9891867675475753:0.11512817885984326)1.0:0.5574192082391247)0.2781491986438683:0.09468272614656897)1.0:0.984249226246921)1.0:0.6358056347158205)1.0:0.9666977167445623)0.997977153610663:0.1393732318981274,((G001577525:0.0,G001304365:0.0)1.0:1.6037107228574807,(G002011895:0.0,((G001577715:0.0,(G000143965:0.0,(G001184205:0.0,G000931935:0.0)0.9999998068202219:0.25287014925565693)1.0:1.7376257905056922)0.9997010502864051:0.19586523200460423,(((G900114975:0.0,(G900129305:0.0,G000014965:0.0)1.0:0.6558657107083201)1.0:1.4836285523004435,(G001797675:0.0,(G000195295:0.0,(G001797785:0.0,G001799325:0.0)0.9999999999999997:0.8140502055741878)1.0:1.1405314977767376)0.9994135273899344:0.17824116520651836)0.8778420228627037:0.06736080922206009,((G001798945:0.0,(G001874005:0.0,(G000179315:0.0,G000422285:0.0)0.7847506235386155:0.0599214353135788)0.9790140373967791:0.15290616366227594)1.0:0.9176482971472458,((G001750905:0.0,(G001751075:0.0,G001751085:0.0)1.0:1.0337239016589685)1.0:0.5073171725075697,((G001292585:0.0,(G000021905:0.0,G000429905:0.0)1.0:3.8829194308562824)0.6386487152568371:0.046962088936805285,(((G001854245:0.0,(G001311845:0.0,G000961655:0.0)0.9999999999991941:0.34708029436540877)0.8914870641999966:0.07551830426454555,((G001443525:0.0,G000429925:0.0)1.0:0.9103601366318488,(G001797695:0.0,(G000483025:0.0,(G000472805:0.0,(G001871035:0.0,(G001751005:0.0,G001751165:0.0)0.9999999999995178:0.7914987105294052)0.9885615766682608:0.19125609656062076)0.9927254719420517:0.2224526510093813)0.5840422213769304:0.0523186605647902)0.9999871114761355:0.21386412473841665)0.929602068674408:0.08421293553562735)0.999999999999654:0.3371975828645387,(G000018405:0.0,((G000426225:0.0,G900101345:0.0)0.9916047603433269:0.13501012599282278,(G000020365:0.0,(((G000421285:0.0,G000420085:0.0)0.9990926991921657:0.1594081399344981,(G000745975:0.0,(G000373985:0.0,G000233695:0.0)0.6957475195409489:0.04799614384811932)1.0:2.04223614091692)0.999962712128094:0.18989608908527478,((G900105645:0.0,G000307105:0.0)1.0:2.386647793944755,((G001799425:0.0,G001798685:0.0)1.0:1.2297831380905153,(G001799395:0.0,G001799405:0.0)1.0:1.2424318563679664)1.0:1.3234678556606225)1.0:1.0186121721537353)1.0:1.0973499358355863)1.0:1.162354957888031)0.9999999978033599:0.2915072650466688)0.7844251425452481:0.08597364396464827)0.9999996617455148:0.22679068624213627)1.0:0.46021896979359234)1.0:0.5747347416037062)0.9776221890355894:0.09963964747403961)0.7134504989689482:0.05058759569014515)0.999945639601353:0.29613450507652195)0.00012652891419895262:0.0)0.3671622682471263:0.004404629772323339)0.9924566931026256:0.11183272622770318)0.6934269163752361:0.10091926953264871)0.46723893718390014:0.025646339581470848)0.93055068519678:0.1127016286430046)0.8573941897193619:0.061573130941744804)0.9980476622687883:0.13743340754112895)0.3506732089532291:0.04628197680742343)0.7703892453432563:0.04862573802422082)0.5248258882084041:0.04099552313432314,(((G001907975:0.0,G001748245:0.0)1.0:0.5755618494901662,(G001781965:0.0,(G000224765:0.0,((G001627895:0.0,(G001627915:0.0,(G001627675:0.0,(G001469005:0.0,G001627685:0.0)0.3094563412640655:0.047380505467055786)0.9945995779977458:0.1632022032438765)0.5247173835692759:0.034363356159711075)1.0:1.1947872722689772,((G000484715:0.0,(G000213335:0.0,G000213355:0.0)0.7377048694388606:0.0937163965760384)0.9999999999892355:0.6208429452505297,(G001627975:0.0,(G001627955:0.0,(G001627765:0.0,(G001627755:0.0,(G001627835:0.0,(G001627815:0.0,(G001627735:0.0,(G001627845:0.0,(G001627865:0.0,G001627795:0.0)0.6259763556969635:0.06506491672947022)0.7891281099525083:0.09706595351537214)0.7959694829527711:0.08438666082854561)0.974686850740856:0.15380120518487642)0.9991787913919286:0.20591533417956967)0.9999970121590347:0.28469705216169144)0.9794362722019712:0.1437137538547562)0.9999801515943694:0.2594120569851248)1.0:1.3153938430118282)1.0:1.2244917169652645)1.0:0.5919624345690792)1.0:1.1772177995250737)0.9999999997437357:0.37369821367791556)0.4740244293613706:0.021540037593513618,((G000014865:0.0,((G000388175:0.0,G000469665:0.0)1.0:2.7935833907428687,(((G000299115:0.0,(((G000371825:0.0,G000419485:0.0)1.0:1.9843499189896412,(G000163555:0.0,(G000750175:0.0,G000195085:0.0)1.0:2.119630121538039)1.0:1.2332619446890587)1.0:0.7214794424788219,((G001719325:0.0,(G001180145:0.0,G001179945:0.0)0.9999999037873011:0.9311447171377626)1.0:0.9063943308706456,(G001703975:0.0,(G000012345:0.0,(G000299095:0.0,((G001179925:0.0,G001180065:0.0)0.9999736373801349:0.2638501048034376,((G000472605:0.0,G000155895:0.0)1.0:0.8163592373125534,(G001180165:0.0,(G000504225:0.0,G001180045:0.0)0.5812075190237942:0.06049101244445715)1.0:1.3517792387595526)1.0:0.6382765473573377)0.9999979223959002:0.24437579811865315)0.9993768544682317:0.19729434561427533)1.0:1.0383070503489527)1.0:1.0378082244967608)1.0:1.0916272514666698)1.0:1.5806376753483493)0.9999999999990357:0.39591759521305186,((G001768805:0.0,(G001768925:0.0,(G001767865:0.0,(G001768015:0.0,G001767955:0.0)0.6445365389291923:0.18227144420186542)0.9999975799165949:1.079905567181162)1.0:1.468211483587777)1.0:2.6214861619338996,(((G000219355:0.0,(G000815465:0.0,G000730245:0.0)1.0:3.9966162503880476)1.0:1.5080305450899565,(G001897445:0.0,((G000746585:0.0,G000970895:0.0)0.9999999984043557:0.5861135339677537,((G000309075:0.0,(G000964595:0.0,(G000063545:0.0,(G000964615:0.0,((G001654775:0.0,(G001654785:0.0,G000964585:0.0)1.0:4.001225737820507)0.9782854846002573:0.14470955008465297,(G001654795:0.0,(G000964605:0.0,G000010205:0.0)0.9999710920936551:0.27573381242370837)0.9999977146413862:0.31120685575320683)0.892971010752769:0.11464531035935115)0.9992018175407507:0.24333983290827296)1.0:3.7376696182833857)1.0:4.2128904286964195)1.0:2.2212060865422076,((G000965005:0.0,(G000018245:0.0,G000012385:0.0)0.8840503472924822:0.10121218337121635)1.0:3.3134474828174394,((G000014345:0.0,G000283915:0.0)1.0:3.616009105880566,((G000008045:0.0,G000195735:0.0)1.0:3.7692302387921037,(((G000012145:0.0,G000828125:0.0)1.0:0.5736958391059802,(G000018205:0.0,G000284155:0.0)1.0:1.9024230540052744)0.999999999999602:0.4634088503915475,(G000255355:0.0,((G000696365:0.0,G000751075:0.0)1.0:1.7247458353224598,((G000007025:0.0,G000283595:0.0)1.0:1.1836347286264315,(G000964995:0.0,(G000283855:0.0,G000284075:0.0)1.0:1.8650609045325228)0.4062199118022965:0.011040521617277987)1.0:2.4180108933578257)0.9998738192580757:0.22571024319156813)0.8431330781569495:0.12207878272602903)0.9999329092456065:0.23415230155217556)0.9999885985147388:0.2719659133883753)1.0:1.466821499711595)1.0:2.6492637251442144)1.0:2.258443675323473)0.9899265137628475:0.14524712159582365)0.8985241974297044:0.08959634770668916)0.9872361643950724:0.14064931240790404,((G000512675:0.0,(G000632985:0.0,(G001593535:0.0,(G000022525:0.0,G000013165:0.0)1.0:1.0856082042449033)1.0:4.841558964052319)1.0:3.9262464481408914)1.0:0.8902698933372347,((G001752665:0.0,((G000306885:0.0,(G000829315:0.0,G000008385:0.0)0.9322649766195452:0.10518123386790003)0.9999999984880862:0.38573725898600053,((G000008025:0.0,G000689175:0.0)1.0:2.2833956628069516,(G000376585:0.0,(G000073005:0.0,(G000331595:0.0,G001637495:0.0)0.9980375588843432:0.17199518510498318)0.6027403696887937:0.08063223621360562)1.0:2.2979097287975327)0.9999993185758144:0.2872923520623611)1.0:2.648893372086525)1.0:3.0139227825855333,((G000964795:0.0,(G000026005:0.0,((G000825765:0.0,G000012565:0.0)1.0:2.828312559654602,(G000013145:0.0,(G000508225:0.0,G000632845:0.0)1.0:3.2983773760289763)1.0:1.2314391900859736)1.0:2.124943273955268)1.0:3.68488972073916)0.9996076950434013:0.3130897015469197,((((G000964745:0.0,G000964785:0.0)0.9997567521049888:0.23375983056554744,(G000689635:0.0,G900000025:0.0)0.8252787836821519:0.08429188276195237)0.9999989685459445:0.3073189343499513,((G000964915:0.0,(G000689615:0.0,G000478445:0.0)0.9872559600649993:0.23051955797608448)1.0:1.8783575477075602,(G000689655:0.0,(G000013125:0.0,(G000968455:0.0,(G000965125:0.0,G000968465:0.0)0.9998612137713606:0.8266299609010336)0.9996151693330348:0.4819106004057852)1.0:1.854226627060397)1.0:0.6760896782772896)0.946591289392388:0.1196873092549071)1.0:4.754866515465965,(G000024505:0.0,((G000215565:0.0,(G000495535:0.0,G000495495:0.0)1.0:1.2228559293406955)0.6290726339575644:0.05050947233154076,(G000172475:0.0,(G000215605:0.0,((G000215525:0.0,G000011945:0.0)1.0:1.37076265507736,(G000172515:0.0,(G000215485:0.0,(G000172495:0.0,(G000020305:0.0,G000215505:0.0)0.9999998802614393:0.613113389760639)0.815201979149687:0.210764099192939)0.9999991695655089:0.39030490664417283)0.9999753840497135:0.29166617579234694)0.6238783810135665:0.04617789878893642)0.6861774154457474:0.06592818642169972)0.8896904611613481:0.09783986885116017)1.0:1.03660887165795)1.0:4.061719334906019)1.0:4.03368930701538)1.0:2.337406438766128)1.0:2.2996941427476134)1.0:1.1562783509357522)0.9858830198331361:0.1376384184063146)0.9999999999999982:0.4445222244362171)0.997809095614009:0.14040313695876858,(G000742475:0.0,((G001768885:0.0,(G001897475:0.0,(G001192655:0.0,(G000757605:0.0,(G000742835:0.0,G000190415:0.0)1.0:2.906653815240228)1.0:2.4055433155853385)0.686472132613181:0.05143933301064829)0.9985895361734849:0.20758104197479832)0.9999137053780337:0.26854717520560034,((G000434295:0.0,((G000434135:0.0,G001917135:0.0)1.0:3.3669354064385697,(G000432275:0.0,(G000436195:0.0,(G000980655:0.0,G001917125:0.0)0.9737118734630397:0.15780699103036885)1.0:3.615426564382853)1.0:0.8354105616807039)1.0:2.188117443870341)1.0:0.719158773971704,(((G000421325:0.0,G000384615:0.0)1.0:2.0758980219200214,(G001510185:0.0,(G000238815:0.0,G000024465:0.0)1.0:0.8582805539736188)1.0:0.6061882615183567)1.0:0.6437818262728272,((G000427665:0.0,(G000226315:0.0,((G000378465:0.0,((G000425365:0.0,(G000745835:0.0,((G000711725:0.0,G001941945:0.0)0.9999999999999969:0.37906244235489683,(G000245075:0.0,G000164635:0.0)1.0:1.241711481993199)0.9999999999995121:0.338003746726044)0.9118517642632222:0.15355355188837685)1.0:1.4581726438754847,(G000759655:0.0,((G000964365:0.0,((G000964385:0.0,G000687875:0.0)1.0:2.810531899871778,(G000701585:0.0,G000202835:0.0)1.0:2.477368804358692)1.0:1.076414539681447)0.9954366918256149:0.1252784852374508,(G000014285:0.0,((G000527695:0.0,G000231445:0.0)1.0:3.4739156063139545,((G000963885:0.0,(((G002005465:0.0,G000617865:0.0)0.999999999607023:0.32559934296804377,(G001787335:0.0,(G000613845:0.0,G001547995:0.0)1.0:2.9288508477804553)1.0:0.4680859764519564)1.0:1.0816537259324488,((G000378165:0.0,(G002003665:0.0,G000723565:0.0)1.0:4.176715798497082)1.0:2.950454029505062,(G001598495:0.0,(G000311765:0.0,(G000011685:0.0,G000234355:0.0)0.9999999995216448:0.3080473715686563)1.0:0.8644092184504643)1.0:0.9790288486188143)1.0:1.2642566178584018)0.9995237312980839:0.18161414365523798)1.0:1.570166061992503,((G000021325:0.0,(G000164395:0.0,(G000182745:0.0,G000550765:0.0)1.0:2.3810597023084896)1.0:1.6999723209610222)1.0:1.272629933943217,((G000429165:0.0,G000963905:0.0)1.0:1.5057001036638573,((G000010825:0.0,(G000613285:0.0,(G001499675:0.0,G000964225:0.0)1.0:2.640341897021185)0.9984733662173214:0.1714644495399485)1.0:1.0581588984564603,(G001580615:0.0,((G000963925:0.0,G000963965:0.0)1.0:1.367383724427577,(G001499615:0.0,G000963945:0.0)1.0:0.8215538963571524)1.0:0.8037461709523909)1.0:1.1152792017012065)1.0:1.964269633385696)1.0:0.9063964245814002)0.9999999981428309:0.269043036224083)0.9999999999999994:0.41169236460690917)1.0:1.2237298679426185)0.9055486191866111:0.1315055518112022)0.7193601986752667:0.08660885073414691)0.9999992413703367:0.2269547177880683)0.6784109424975117:0.16095906145122985)1.0:1.2338707776055873,(G000264455:0.0,((((G000300235:0.0,(G000421265:0.0,(G000300275:0.0,G000763295:0.0)1.0:0.7941984733561019)1.0:0.7199207273186345)1.0:2.6188184508707724,((G000688235:0.0,G900093605:0.0)1.0:2.3772211543484767,(G000968135:0.0,(G001746755:0.0,G001510075:0.0)0.9478992118039765:0.11162020973761087)0.992736294294116:0.12075900090898613)0.9999999999897807:0.3279949092455511)0.9810911785029297:0.10835007262881928,((G000513295:0.0,(G000294655:0.0,(G000009985:0.0,G000342045:0.0)1.0:2.5867272773474905)1.0:0.7949398712937017)1.0:1.8817846032223633,((G900100455:0.0,(G900101965:0.0,(G000284415:0.0,G000013085:0.0)1.0:1.6486754815990925)0.9999999999928553:0.3272347184180549)0.9966167554851209:0.12876760782542876,(G000315795:0.0,(G900156605:0.0,(G000381985:0.0,G001611975:0.0)1.0:0.7208255649120227)1.0:1.4158952434300052)1.0:0.5021920431746828)1.0:0.539722950453528)1.0:0.4688515845908911)0.9999999908026098:0.25159878216197584,(((G000420625:0.0,(G000515255:0.0,G900100655:0.0)1.0:1.651064087542423)0.9999999992997319:0.28918395924815754,(G000374005:0.0,(G001026905:0.0,G000982415:0.0)1.0:2.3556432168846526)1.0:2.184127685860509)1.0:0.5606774041906046,(G000312425:0.0,((G000299935:0.0,(G000426505:0.0,(G000171835:0.0,(G000423805:0.0,(G000319385:0.0,G000510265:0.0)1.0:4.98101543477869)1.0:1.6780549255169817)1.0:1.431738874473046)1.0:0.9615587983439969)1.0:0.436465346658803,(G000963705:0.0,((G000518365:0.0,G000620685:0.0)0.9535625278375418:0.126555353644222,(G000423185:0.0,((G000225995:0.0,(G000016185:0.0,(G001939945:0.0,(G000429645:0.0,G001296005:0.0)1.0:1.8389718647727287)1.0:0.5693434466225353)1.0:0.8668505506943279)1.0:1.090100792005494,((G000576635:0.0,G000936425:0.0)1.0:2.741425872675516,(G000429625:0.0,(G001315015:0.0,(G001305595:0.0,G000283655:0.0)1.0:2.7932763255330073)1.0:1.2851794811919384)1.0:1.6890342674514545)0.9999999999999961:0.3651085362659927)1.0:0.739055706429301)1.0:0.5560450472607947)0.9947223533513528:0.12150094866819576)0.6170363723776209:0.03599071660574956)0.9771756071338279:0.10867150428764)0.34429698289139676:0.042170277336638515)0.95113338348284:0.08466031411837122)0.9999938867081513:0.1985066218800803)0.7253149501998019:0.045872950585378776)0.6970576600283638:0.08140364338861036)0.91984005743249:0.10454259464384467)0.9963829633524873:0.12513888080176544,(G000616095:0.0,(((G000710935:0.0,G000375545:0.0)1.0:0.7494552346278937,(G000342165:0.0,((G001295935:0.0,(G000420765:0.0,G000331225:0.0)1.0:3.38505679810216)1.0:2.1450952151930576,((G000711715:0.0,(G000620665:0.0,G000585415:0.0)0.8510385407605698:0.07325925686388635)1.0:1.7962685416355326,((G000218875:0.0,(G000277755:0.0,(G000175255:0.0,((G000007105:0.0,G000303025:0.0)1.0:3.408633525502724,(G000576165:0.0,(G000576125:0.0,G000498655:0.0)0.9994203507708712:0.87534221335593)1.0:2.937637484442901)0.5965932781649881:0.03719183907449137)1.0:0.7850682758561105)1.0:3.5570273230091303)1.0:3.315408051702104,((((G000333335:0.0,G000383095:0.0)1.0:1.5018101709136684,((G000214335:0.0,G001853345:0.0)1.0:1.8880040191528074,(G000744515:0.0,(G000016765:0.0,G000971055:0.0)1.0:1.2339330539217932)1.0:1.5810999026832522)1.0:0.486706199116924)0.9999999999999808:0.3600636302359013,((G000974765:0.0,G000512205:0.0)0.7552501349270406:0.05173175666796126,((G001421785:0.0,((G001421285:0.0,G000786205:0.0)0.9903998353151209:0.13551467773973644,((G001428865:0.0,G000935025:0.0)0.9999999999997587:0.3658286712703777,(G001469845:0.0,G000226955:0.0)1.0:2.483046802445994)1.0:1.1197255938037094)0.4330089431692528:0.012683967405669773)0.9938317791699545:0.13589983722060464,(((G001423845:0.0,G000803065:0.0)1.0:0.42554079523139177,(G000241465:0.0,G000242835:0.0)1.0:1.3419489259415422)1.0:0.8525941876388524,((G000980895:0.0,(G000382485:0.0,(G001425405:0.0,(G000427645:0.0,G001421995:0.0)1.0:2.262584317008717)0.9734851982895821:0.10626563731423529)1.0:0.5570398196719856)1.0:0.5274108976960243,((G001421505:0.0,G001421805:0.0)0.9999999999982317:0.3472442218993499,(G000739895:0.0,((G001426195:0.0,G001423765:0.0)1.0:0.7939601150305942,(G000764535:0.0,G001761345:0.0)1.0:1.6337124374189385)0.9990739214783828:0.14724546199046454)0.9680845450812527:0.12024002547659872)0.9999999999964061:0.3283442725380883)1.0:0.44410457184602314)0.9999999999923767:0.31558057291582886)1.0:1.0762251426307612)0.9994985418022798:0.16199288708566056)0.9999152086067731:0.18000363136975983,((G000283515:0.0,((G000447205:0.0,(G000445145:0.0,((G001598535:0.0,G000632125:0.0)1.0:5.390592302133553,(G000147835:0.0,G000091125:0.0)1.0:1.384236327284975)1.0:0.5837351320737167)0.9886316540010777:0.11429881883016223)0.7739662859204381:0.05434458236835881,(G000315525:0.0,((G000367345:0.0,G001713415:0.0)1.0:0.7827703225841025,(G001421665:0.0,(G000445105:0.0,G000508185:0.0)1.0:0.4170026105442126)0.9677139496644483:0.1499862945441245)0.9995616825606962:0.16424389220468955)1.0:0.4756770280473429)1.0:1.8722583955727705)1.0:0.8531217828616164,((G000763945:0.0,(G001278035:0.0,(G001610975:0.0,(G001468395:0.0,(G000013985:0.0,(G001314325:0.0,(G001427085:0.0,G000803645:0.0)0.999995433209721:0.21757045230608363)0.9999982007588382:0.22033751747882035)0.4960776671131997:0.03593236498572972)0.9998153436683341:0.20256559945678365)0.8978593579863169:0.0719629330169166)0.9999999934259829:0.2726896764793734)1.0:2.2680434726156387,((G900128895:0.0,(G001889025:0.0,G000420305:0.0)0.9166829584159488:0.10410461765196158)1.0:0.5456149553606031,((G000331245:0.0,G001713435:0.0)1.0:2.8638820424555465,((((G001598375:0.0,(G000429005:0.0,G000192575:0.0)1.0:1.3861041192656982)0.9999997629666545:0.23459139344018762,(G001296055:0.0,(G001295795:0.0,(G000807925:0.0,G000013325:0.0)1.0:0.45487146410782026)1.0:1.4710192751287938)0.45094789555168163:0.02703131752218079)1.0:1.1221525630380653,(G001476695:0.0,((G000813185:0.0,(G000802225:0.0,G000767465:0.0)0.9999996659999923:0.2387478665783292)0.9778341151254079:0.1079362621784131,(G000445125:0.0,(G000272475:0.0,(G001421325:0.0,(G001046635:0.0,G001742225:0.0)0.8966916034623615:0.07666747841295483)1.0:0.49820063403601644)0.9999999999999994:0.4001955930346847)0.9999961698640166:0.20643598967892254)1.0:0.6565500821180076)1.0:1.1955425996097733)0.9999999969996276:0.27756334447242886,(G001028705:0.0,((G001305965:0.0,G000466945:0.0)0.9999999983904532:0.2885978972006305,((G000802385:0.0,(G001008165:0.0,G001427865:0.0)0.9949009833760034:0.1320069089561346)1.0:0.43234478385934594,((G001886695:0.0,(G001010945:0.0,(G001077815:0.0,G001021555:0.0)1.0:0.9056686146187007)0.7250827706112447:0.09219276113675669)1.0:1.526051877384372,(G001441535:0.0,(G001028625:0.0,(((G001235865:0.0,G000756795:0.0)1.0:1.6222187387262834,(G000013005:0.0,(G000186705:0.0,G000176355:0.0)1.0:2.7953383285957965)0.677834580632257:0.08976356029909976)0.9610096586952005:0.09649880154048383,(((G000331285:0.0,G000422985:0.0)0.9993686461641651:0.23532803376583988,(G000744895:0.0,G001296025:0.0)0.9999999798175911:0.28629910554165267)1.0:1.7614990380331874,(G001719165:0.0,(G000714765:0.0,(G000715015:0.0,G000152865:0.0)1.0:0.4622323684433034)1.0:0.8943267815045505)0.9999999372685399:0.2557461781083562)1.0:1.226982679938018)0.9987729908978521:0.14880153705089427)0.9998782867840306:0.2047644414564894)0.9943862712324977:0.16121904247263155)0.9929295694923145:0.21118407289226088)0.9999999243061427:0.2557969736341576)0.9999999088646191:0.24599734942375223)0.9632471114749523:0.09118315180371024)1.0:1.1662527223353376)0.4053000164580258:0.07929636031450725)0.9999768764745676:0.18768925617581061)0.9999993918911672:0.21971932510546033)0.9998299864445511:0.18298195795570427)0.9999999979337018:0.2978792238476001)0.9218782560362082:0.1341405073948792)1.0:0.7121190778099972)0.8619947513708198:0.07616401850043737)1.0:1.8277208801332947)0.9999999999999275:0.34869781040045006,((G000374145:0.0,(G900107585:0.0,((G900113695:0.0,G900143155:0.0)1.0:0.8048945726700141,(G900102905:0.0,(((G900107025:0.0,(G001884735:0.0,(G001870665:0.0,G001870675:0.0)1.0:1.6869296091676491)1.0:2.29842801391001)1.0:1.0496432646708023,(G000687435:0.0,((G000740795:0.0,(G000429765:0.0,(G000739715:0.0,((G000012905:0.0,G000016405:0.0)1.0:3.054191760730159,(G001303875:0.0,((G001202025:0.0,(G001202015:0.0,(G000420745:0.0,G001202035:0.0)0.9999999993858657:0.3019162316774178)0.9999999291619642:0.2465974164285144)1.0:1.7883352598877673,((G001294535:0.0,G000176015:0.0)0.9130909054266572:0.1106083369640054,(G001438045:0.0,(G001439135:0.0,G001438235:0.0)0.9999999999999997:0.45813886376400337)1.0:2.0178070060357567)0.5955388013540893:0.047326310337725795)0.9997941684541993:0.16192474841547658)0.4917536395141951:0.018606878709820578)0.6954045454995122:0.04869046847160306)0.9999999989395176:0.28789499284006154)1.0:0.46653400659273336)0.9268949804887406:0.08250965752311969,(((G000740785:0.0,G000021865:0.0)1.0:0.4993324479428167,((G000714545:0.0,G000715505:0.0)1.0:1.141407319784963,(G000737065:0.0,G000714535:0.0)1.0:0.7898525969364901)1.0:1.8130551467331129)1.0:0.8106823207404806,((G000967825:0.0,G000420145:0.0)1.0:1.8536048242104972,((G000763785:0.0,G000763805:0.0)1.0:2.546074641755158,(G000444995:0.0,(G000763905:0.0,((G001546115:0.0,G000622145:0.0)0.07270986400001664:0.1319663920311166,(G000185925:0.0,(G000513975:0.0,(G000203895:0.0,G000763885:0.0)0.9999999999578381:0.30518115136457175)1.0:0.5099594364096104)1.0:0.9568014109625992)0.9999999999758336:0.3098808126813482)1.0:0.9135035244180169)1.0:0.7229301893129104)0.9994686927104933:0.1550373726258371)1.0:1.3847733896495666)0.9999977926431648:0.20810742579297445)0.24119452552827572:0.0683021710767662)0.9999999311499386:0.24604362679930566)0.9999970323117938:0.20122901262744008,((G000383155:0.0,G000153745:0.0)1.0:2.0137117486193907,(((G001879715:0.0,(G001510085:0.0,(G000590925:0.0,G000013565:0.0)0.9429113189605199:0.13450613378042156)0.99999998871179:0.4368953217642504)1.0:0.5262902676899479,(G001458315:0.0,(G000877395:0.0,(G001408515:0.0,(G001403795:0.0,G001403735:0.0)0.9999999999999684:0.3832240684421977)1.0:0.6421638605999047)1.0:1.2867365368222958)1.0:0.4575912259984298)0.9896682018649156:0.11229355667021403,(G000018145:0.0,((G001078595:0.0,(G900115595:0.0,(G000299575:0.0,(G000743715:0.0,G900113405:0.0)1.0:1.0659795918409574)1.0:0.8988809786816095)1.0:0.48261317351181765)0.004444384805198792:0.0,(((G900112335:0.0,G900099935:0.0)1.0:1.405276465136556,(G001548075:0.0,(G001305615:0.0,(G000744955:0.0,(G000671395:0.0,G000647975:0.0)0.9759643230920862:0.10328679539107107)0.6355147319513901:0.03478604065369646)0.9999999999999994:0.4032809064635366)0.9999411013316153:0.1935573352532018)0.9326984456281936:0.08221144089387519,(((G000223375:0.0,(G000600335:0.0,G000442315:0.0)1.0:1.3513622290543235)0.9197476374481468:0.07948343570271274,(G000153305:0.0,(G000379485:0.0,(G000466965:0.0,G000600975:0.0)1.0:2.62765302497971)0.9996855504711787:0.16890218574944382)0.999988195931649:0.22770657243945336)0.999999999850614:0.3022378252212474,(((G000152805:0.0,G001307765:0.0)1.0:0.42155934357848485,(G900109555:0.0,(G000819565:0.0,G000299875:0.0)1.0:0.5720647325559094)1.0:1.294096291389487)0.9418722927790307:0.08568565238652034,(G000442275:0.0,((G000169395:0.0,(G001321835:0.0,(G000812685:0.0,G000812665:0.0)0.763303991460656:0.09501493545790836)0.8680511563526583:0.0907331930999064)0.9773805842002508:0.100694748781889,(((G000738435:0.0,G000981705:0.0)1.0:2.2678802750891913,(G001049735:0.0,(G000161835:0.0,((G000155735:0.0,(G001187845:0.0,G900142425:0.0)1.0:4.21043370728153)1.0:1.8568736838683149,(G900129845:0.0,(G001420005:0.0,(G000967725:0.0,(G000382265:0.0,(G000169435:0.0,G001411945:0.0)1.0:1.3489624030871072)0.4823133223901502:0.11319198551052483)1.0:0.7609166285757603)0.8222515023602123:0.059987675478897676)1.0:0.6886743372469678)0.8520415459818779:0.11234850342260819)0.9999601496665236:0.19788090565965527)0.9959843704290409:0.14607653579883148)0.9997264947107009:0.1604242082486871,((G001510135:0.0,(G000472185:0.0,(G000384635:0.0,(G000383135:0.0,(G000382645:0.0,(G001627375:0.0,G001627595:0.0)0.9999999997952784:0.6782031417896183)0.999999956129262:0.5971456504968232)1.0:0.9138837476210245)0.9999999997378765:0.3650336350028247)0.998219130716899:0.14166135495254795)1.0:0.6780884935060973,(G900115865:0.0,(((G000768315:0.0,G000152725:0.0)1.0:1.2690297995735182,(G000220565:0.0,G000688295:0.0)0.49846701958738393:0.021918006538477166)1.0:0.8389820007962445,((G001205715:0.0,(G900111875:0.0,(G001046955:0.0,(G900129875:0.0,(G001038505:0.0,((G000521865:0.0,(G000521785:0.0,G000520615:0.0)1.0:0.847664126789496)1.0:1.624188593922312,((G000442255:0.0,(G001687105:0.0,(G000259095:0.0,(G001969385:0.0,(G000153725:0.0,G000161755:0.0)0.8356976728054776:0.1052388422445317)0.9989109427480669:0.14577372340092593)1.0:0.6153962769254732)0.9994390954825881:0.16452013768954052)1.0:0.9397881214385881,(G900107235:0.0,(G001482405:0.0,(G001458375:0.0,(G000807715:0.0,(G000169415:0.0,G000504185:0.0)0.9082368301308605:0.07507566905379591)0.9566043671179796:0.09031885685917769)0.9961572388657447:0.12811504602344256)1.0:0.5786229523032762)0.9999999999952033:0.32722392125597766)0.9999999999794359:0.3089358711122026)0.7740217080112125:0.06548986451392813)0.5483670338231744:0.03202168598405596)0.999999999998797:0.34001963015616016)0.9999991866757143:0.22393024476600445)0.9909647703115505:0.12732811024896132)0.6217784341189946:0.036263727651580306,((G900107355:0.0,(((G900110775:0.0,(G001458355:0.0,G001458435:0.0)1.0:0.520405715433258)1.0:0.6070010453327684,(G000423645:0.0,(G900100005:0.0,G000526275:0.0)1.0:1.5783883628589113)0.9908077798520204:0.1149159362669328)0.9969667396301944:0.14235997971673486,(G000152625:0.0,((G001247715:0.0,G000152845:0.0)1.0:1.4601318517391593,(G000170875:0.0,(G001441635:0.0,G001441615:0.0)0.9999999805741828:0.2628870777414255)0.9125350794352204:0.1263160465416491)0.9999995243717686:0.23306344175714155)1.0:0.5976322812752104)0.6419920132936108:0.036152745606743746)0.8943286881740606:0.07763097032883921,((G900110425:0.0,(G001458335:0.0,((G001292625:0.0,G001458175:0.0)1.0:1.0066580628165318,(G900142085:0.0,G001458215:0.0)1.0:0.7910970322075834)0.9999999999997897:0.357836673214494)1.0:0.5049696883066478)0.999999999997995:0.33412585599484923,((G000156115:0.0,G001890925:0.0)1.0:2.666551874041726,(G900156525:0.0,((G000814025:0.0,(G000712315:0.0,((G000014045:0.0,G000154785:0.0)1.0:2.6627740642452977,((G000622425:0.0,(G000622405:0.0,G000712275:0.0)1.0:4.1859150937436675)1.0:1.5548422182708483,((G000156335:0.0,G000647675:0.0)1.0:1.5473260699268687,(G000172095:0.0,(G000622345:0.0,(G000622325:0.0,(G000622365:0.0,G000622385:0.0)0.9985259415427677:0.15644316358916804)1.0:1.1843711132354833)1.0:0.4007548235214021)0.9999816926190644:0.1892753737520111)0.9181038265483585:0.07482531709911573)1.0:0.7302529844852516)0.9987700386173457:0.15343620882801992)0.9529332524286158:0.1483827311475201)1.0:0.6134479753676084,(G001262635:0.0,((G000429365:0.0,G000473225:0.0)0.34019654182676917:0.005676275259216154,((G900109035:0.0,(G000011965:0.0,(G000161775:0.0,(G000743705:0.0,G000192475:0.0)1.0:1.0515134179056262)1.0:1.1748974561629577)0.999974969871983:0.19283123506422295)1.0:0.4381499031615123,((G900102795:0.0,(G000376545:0.0,G001458415:0.0)1.0:0.5376328514775628)0.9541656807935679:0.08937774264167168,((G001258055:0.0,G000511385:0.0)1.0:1.3018075230678203,((G000169455:0.0,(G000473205:0.0,G001294455:0.0)1.0:1.9408388144340156)1.0:0.9910871319782554,(G000511355:0.0,(G001458395:0.0,G000473145:0.0)1.0:1.938227294638133)1.0:1.6425008585010858)0.9998214495405414:0.1641745642470135)0.9994513709935057:0.1511671793298122)1.0:0.9136312064031885)0.9999999771893079:0.2541767354191616)0.999999944167099:0.2468542365345854)0.999999707584911:0.2325983494581209)0.8963120271722615:0.13580811764805917)0.00792584405989252:0.11552895645881713)0.6408464867769419:0.035332543182810046)0.9874554306973323:0.11986224444590342)0.5089498133817498:0.021752802767777496)0.5205021528300153:0.029819748897916405)0.9898937394551889:0.11110551354507027)0.7753138026090481:0.059366403863488626)0.9993268614958486:0.14918597669329087)0.979548192501898:0.09992454825847652)0.460841673995064:0.017970559014915337)0.8426309075526878:0.07047592818191534)0.9996936624554348:0.1654182715178809)0.5702494804216405:0.0973484062983856)0.6723484584911595:0.05078334019333525)0.31256427457948277:0.020865222940311835)0.5155068266748937:0.03547437583314809)0.9999999962001251:0.273305689347723)0.538814355943674:0.1543768717750516)0.8649872680247888:0.11193143949470569)1.0:1.347364992824085)0.9993894388440874:0.19728005860269632)1.0:0.7282779334287458)1.0:1.1266021684920868,(((G000733125:0.0,G000152825:0.0)1.0:2.1555387733482307,((((G000365025:0.0,G000428525:0.0)1.0:2.258071274697864,(G000412185:0.0,(G000014745:0.0,(G000382325:0.0,(G000744995:0.0,(G000152745:0.0,G000420265:0.0)1.0:3.264877734088847)0.9999999971270069:0.28869663479360946)1.0:1.0448919087911084)1.0:1.142226151156586)0.9999999929738098:0.27643323657099567)0.9999977732325277:0.21271394264657967,((G000023785:0.0,G000378345:0.0)1.0:2.7221111426750717,(G000420665:0.0,(G000376805:0.0,((G000685315:0.0,G000013025:0.0)1.0:2.8166683039794576,((G000685275:0.0,G000685295:0.0)1.0:2.106009057875273,((G000685215:0.0,G000685235:0.0)1.0:2.6978659667829605,(G000682755:0.0,(G000682715:0.0,G000682775:0.0)1.0:1.4438100963433587)1.0:1.236924378963002)0.9999999634283449:0.2519846146684179)0.9999999999884306:0.31939287693733504)1.0:1.536639619389448)1.0:1.1457508381203223)0.9999999999997903:0.36497645216927016)1.0:1.2488812338691442)0.9999999330859795:0.23940369091385147,((G000733915:0.0,((G000017265:0.0,(G001425305:0.0,G001429025:0.0)1.0:2.5281191252622754)1.0:1.035577670465432,((G001449105:0.0,G000022005:0.0)0.779943851297128:0.057292092792792855,(G000744465:0.0,G000745545:0.0)0.9999985412620597:0.21921200616858483)1.0:2.0509053671143715)1.0:0.7429668319050958)0.9999999999998687:0.3647520818310374,(((G000495855:0.0,G000175215:0.0)1.0:1.6857451910417518,(G000204015:0.0,(G000495815:0.0,G000376105:0.0)1.0:1.2602291681585513)1.0:1.1323781727805955)1.0:2.3656100523343797,(G000428765:0.0,(G000466985:0.0,(((G000144605:0.0,G000701445:0.0)1.0:1.1019178353625534,(G001427825:0.0,G001425945:0.0)1.0:0.8602691114419321)0.9604786945638345:0.09357767323917192,(G000204035:0.0,(G001424025:0.0,(G000813765:0.0,G001310255:0.0)1.0:1.7545152879837693)0.8296428447973702:0.17810560468690015)0.9983785987777453:0.16051431274527475)1.0:0.6828912807420812)1.0:0.6968257110737704)1.0:1.6115561080627854)0.9068541991011928:0.11271351622742451)1.0:1.3017467438891095)1.0:0.4241600629332274)1.0:0.7197095489823893,(G001644385:0.0,(((G000469155:0.0,G000293845:0.0)1.0:3.548729905624707,(G000689395:0.0,(G000017565:0.0,(G000509225:0.0,G000739695:0.0)1.0:0.44327784123949104)1.0:1.0441342008376489)0.9999984624842814:0.22984091412613744)1.0:0.43425387646237534,(G000746275:0.0,(((G001708935:0.0,G000828475:0.0)1.0:1.6422003373605805,(G000166055:0.0,(G000981545:0.0,((G000503895:0.0,G000383415:0.0)1.0:1.7850568576052697,(G000143145:0.0,(G000253295:0.0,G000384335:0.0)1.0:1.0513377130943853)1.0:2.341745217781337)0.9999999999996736:0.3604726384881674)1.0:1.7207304256014206)0.8102306899388511:0.06049520598365365)1.0:0.645941992574889,(G000496075:0.0,(((G000526315:0.0,G000384475:0.0)1.0:2.242935508365673,((G001676615:0.0,((((G000178815:0.0,G000379125:0.0)1.0:2.3170281231765055,(G000372845:0.0,(G000283235:0.0,G000188155:0.0)1.0:0.9382892557371456)1.0:1.9050092330358337)1.0:2.1141380362974633,(G000385335:0.0,((G000745425:0.0,G000019845:0.0)1.0:2.495293817477425,(G000021745:0.0,(G000746085:0.0,G000427445:0.0)1.0:0.8194849324134519)1.0:1.0886610883354766)0.9994911979337519:0.15801274167451237)1.0:1.4794001014324858)1.0:1.106608479658611,((G001429505:
[truncated: 580,424 more chars]
