# Supplementary material for: Phylogenomics of 10,575 genomes reveals evolutionary proximity between domains Bacteria and Archaea
Source: Nat Commun. 2019 Dec 2;10:5477. doi: 10.1038/s41467-019-13443-4 (PMC6889312; doi:10.1038/s41467-019-13443-4)
Supplement: Supplementary file 6 — Source Data [file 41467_2019_13443_MOESM6_ESM.zip › Source Data/File06.nex]

#NEXUS
BEGIN TREES;
  TREE astral.cons.r8s = ((((G000830275:1.694512,G000402355:1.694512):1.37575,(G000830295:2.401333,G001871415:2.401333):0.668929):0.809062,((((G001940645:2.294673,(G001940755:2.045192,G001940725:2.045192):0.249481):0.667115,(G001940655:2.637682,(G001563325:1.050908,(G001563335:0.585912,G001940705:0.585912):0.464996):1.586773):0.324107):0.532297,(((G001515215:1.394372,G001515205:1.394372):1.661628,((G001587675:0.576145,((G001587715:0.332215,G001587655:0.332215):0.10535,(G001587595:0.000381,G001587635:0.000381):0.437183):0.13858):2.243464,(((G002009975:0.68616,G000725425:0.68616):0.153254,((G000517445:0.307659,(G000151105:0.097043,G001433455:0.097043):0.210616):0.509634,((G001317345:0.465896,(G000022545:0.217787,(G001508175:0.165294,G001508065:0.165294):0.052494):0.248108):0.129501,((G001507935:0.267247,G000430485:0.267247):0.1429,(G001484685:0.277973,G000246985:0.277973):0.132174):0.18525):0.221895):0.022122):0.283234,((G000215995:0.689248,((G000007305:0.039151,G000275605:0.039151):0.509067,((G000195935:0.40454,(G000211475:0.363516,G000011105:0.363516):0.041024):0.069425,(G000263735:0.313327,(G001577775:0.199924,G900012635:0.199924):0.113403):0.160638):0.074252):0.14103):0.320819,(G000966265:0.881903,(((G000018365:0.284003,G001647085:0.284003):0.348137,((G900109425:0.027239,G001418715:0.027239):0.559482,(G000265525:0.432168,(G000221185:0.229123,G001484195:0.229123):0.203045):0.154553):0.04542):0.127073,(G000258515:0.638188,((G000009965:0.362476,G001592435:0.362476):0.201326,((G000816105:0.39163,G000769655:0.39163):0.087844,(G000585495:0.401195,(G000022365:0.249491,G000151205:0.249491):0.151704):0.07828):0.084327):0.074386):0.121025):0.12269):0.128164):0.112581):1.69696):0.236392):0.319576,((((G001774245:1.503656,(G001577155:1.14618,(G001776015:0.501204,G001775965:0.501204):0.644976):0.357476):1.402861,(G001593865:2.805368,(((G002011035:0.103064,G002009985:0.103064):2.307001,((G001593925:0.459906,G001593935:0.459906):1.436675,(G001273385:1.681199,(G001399795:1.383869,G001399805:1.383869):0.29733):0.215382):0.513483):0.26459,((G001775955:1.801826,G001273495:1.801826):0.671825,(G001768965:1.97546,(G001920655:1.143426,((G001918765:0.415926,(G001919175:0.11248,G001918745:0.11248):0.303446):0.558595,(G001919285:0.715841,(G001918315:0.298914,(G001920575:0.256611,G001915065:0.256611):0.042304):0.416927):0.25868):0.168904):0.832035):0.498191):0.201003):0.130713):0.101149):0.138718,(G001830115:2.260956,(((G001870125:0.434695,G000802205:0.434695):0.823554,((G000730285:0.167677,G000698785:0.167677):0.524211,(G000303155:0.47902,(G001918455:0.193701,G001917965:0.193701):0.285319):0.212868):0.566361):0.427639,((G001920395:0.481506,(G001917505:0.177703,(G001918475:0.121941,G001917995:0.121941):0.055761):0.303804):0.701224,((G000685395:0.534549,(G000955905:0.42437,G000723185:0.42437):0.110178):0.451685,(((G000484935:0.276845,(G000399765:0.154313,G000402075:0.154313):0.122531):0.423642,((G001510295:0.210653,G000812185:0.210653):0.045455,(G001627075:0.106095,(G001627095:0.103803,(G001627235:0.076623,G001627015:0.076623):0.02718):0.002291):0.150013):0.444379):0.219995,(G001443365:0.858033,(G000200715:0.779306,((G000220175:0.275006,(G000204585:0.080273,G000241145:0.080273):0.194734):0.275588,((G001510275:0.304975,G000484975:0.304975):0.16881,(((G001541925:0.23225,(G001510225:0.197384,(G001438895:0.018016,G001437625:0.018016):0.179368):0.034867):0.199794,((G001674955:0.117919,G000956175:0.117919):0.268341,(G000242875:0.352441,G000299395:0.352441):0.033819):0.045784):0.018309,((G000875775:0.208842,(G000328945:0.033371,G000299365:0.033371):0.17547):0.044345,(G000018465:0.223289,(G000724145:0.052962,(G000722915:0.044815,G000746745:0.044815,G000746765:0.044815):0.008147):0.170327):0.029898):0.197167):0.023431):0.076809):0.228712):0.078727):0.062449):0.065751):0.196497):0.503158):0.575069):0.784279):0.195745,((G001940665:2.579943,(G001717015:1.209637,(G001717025:0.349196,(G001717005:0.054751,G001717035:0.054751):0.294445):0.860441):1.370307):0.594273,((G002011075:2.63399,(G000405685:1.854254,G000270325:1.854254):0.779736):0.383466,(G000019605:2.918206,((G000375685:1.385976,(G000399825:0.288877,(G000402095:0.211883,(G000405885:0.07804,(G000398765:0.050533,G000380705:0.050533):0.027508):0.133843):0.076994):1.0971):1.480913,((G000993805:0.982944,(G000015225:0.665581,(G000446015:0.041503,G000813245:0.041503):0.624077):0.317363):1.735774,((((G000960885:0.722238,(G000253055:0.541674,(G000193375:0.301396,(G001516665:0.098081,G001516655:0.098081):0.203314):0.240278):0.180564):0.385595,(G000015805:0.638749,((G001189275:0.464269,(G000015205:0.306895,G000019805:0.306895):0.157374):0.111534,((G000007225:0.35118,G000234805:0.35118):0.09155,(G000016385:0.113764,G000247545:0.113764):0.328966):0.133073):0.062946):0.469084):0.838471,((G001516585:1.183177,(G000018305:0.529841,(G001516725:0.192271,G001663375:0.192271):0.33757):0.653335):0.223202,(G001748385:0.8375,((G001515905:0.303546,(G001516745:0.256623,G001516705:0.256623):0.046923):0.385833,((G001316025:0.469175,G000190315:0.469175):0.085862,(G001316245:0.496602,(G001316285:0.451564,((G001316005:0.363619,(G001316265:0.269262,G001315985:0.269262):0.094357):0.058904,(G001316125:0.337736,(G001316145:0.250751,G000148385:0.250751):0.086985):0.084786):0.029042):0.045038):0.058435):0.134341):0.148122):0.568878):0.539926):0.670977,(((G001481685:0.721937,G000017945:0.721937):1.668916,(G000145985:2.30793,(((G000092465:0.412811,G000015945:0.412811):1.073699,(G000264495:1.192443,(G000092185:0.948207,((G000186365:0.071913,G001006085:0.071913):0.43373,(G000231015:0.118945,(G000513855:0.077798,G000020905:0.077798):0.041148):0.386698):0.442564):0.244236):0.294067):0.770854,(G000258425:2.170818,((G000223395:1.481473,(G000015145:0.854911,(G001412615:0.496983,G001462395:0.496983):0.357928):0.626562):0.550556,((G000011125:0.28468,(G001316065:0.0991,G000591035:0.0991):0.18558):1.384328,(G000317795:1.097727,(G000144915:0.548379,(G000495695:0.174668,(G000495675:0.160894,(G000495715:0.126367,G000495735:0.126367):0.034526):0.013774):0.37371):0.549348):0.571281):0.36302):0.138789):0.086546):0.050567):0.082922):0.124846,(G000389735:1.482974,(((((G000632495:0.775255,G000213215:0.775255):0.182646,(G000961135:0.032984,G000565255:0.032984):0.924917):0.091275,(G000243315:0.691662,(G000204925:0.486491,G001315825:0.486491):0.205171):0.357514):0.162727,((G001316045:0.39032,G001316085:0.39032):0.702182,(G001719125:0.623622,(((G000007005:0.039908,G900079115:0.039908):0.040831,(G000175555:0.032226,(G000024745:0.007107,G000968355:0.007107):0.02512):0.048513):0.171823,((G000022485:0.088005,G000022465:0.088005,(G000024305:0.083914,G000022385:0.083914):0.004091):0.010329,((G000189555:0.071665,G000189575:0.071665,G000364745:0.071665):0.009114,((G000022405:0.056559,(G000245095:0.054003,G000245215:0.054003):0.002556):0.010901,((G000245155:0.004424,G000245115:0.004424):0.059033,((G000245255:0.030406,G000245135:0.030406):0.000232,(G000245275:0.02977,(G000245195:0.027493,(G000245175:0.022626,G000245235:0.022626):0.004867):0.002278):0.000867):0.032819):0.004003):0.013319):0.017555):0.154228):0.371059):0.46888):0.119401):0.077037,(G000011205:0.939214,(G001560165:0.040198,(((G001560275:0.001354,G001560125:0.001354):0.018547,G001560765:0.019902,G001481595:0.019902,G001560435:0.019902,G001560065:0.019902):0.001586,G001560115:0.021487,((G001560675:0.007809,G001560605:0.007809,G001560245:0.007809,G001560795:0.007809,G001560085:0.007809,G001481635:0.007809,G001560525:0.007809,G001560815:0.007809):0.006707,(G000012285:0.005063,G000340315:0.005063):0.009453,(G001560565:0.003919,G001560485:0.003919,G001560635:0.003919):0.010597,G001560375:0.014516,G001560405:0.014516,G001560555:0.014516,G001560205:0.014516,((G001560715:0.00079,G001560835:0.00079):0.011493,G001560465:0.012283,G001560315:0.012283,G001560355:0.012283,(G001560755:0.00206,G001560195:0.00206):0.010223,G001560035:0.012283,G001560045:0.012283,(G001559955:0.010427,G001560455:0.010427,G001560215:0.010427):0.001856):0.002233):0.006971):0.018711):0.899016):0.349727):0.194033):1.032724):0.101584):0.101436):0.148172):0.051317):0.09925):0.15676):0.066763):0.134596):0.118509):0.128513,((G001871535:2.096277,G001871475:2.096277):1.439327,(((G001873845:2.06565,(G001742785:1.825792,(G001723845:1.390246,(G001723835:0.848433,G001723855:0.848433):0.541813):0.435546):0.239858):0.904502,(G000007185:2.770153,(G002011125:2.71368,((((G000092305:0.609846,(G000363885:0.026228,G000371805:0.026228):0.583618):0.174352,(G000024625:0.399939,(G000023985:0.310572,(G000739065:0.289659,(G000091665:0.196818,G000025525:0.196818):0.092842):0.020912):0.089368):0.384258):0.402007,((G000243455:0.440987,G000214415:0.440987):0.583342,((G000017185:0.539464,G000179575:0.539464):0.260744,((G000376965:0.085235,G002009965:0.085235):0.658142,(G000006175:0.531471,(G000017165:0.352726,(G000220645:0.135468,(G000017225:0.065228,G000018485:0.065228):0.07024):0.217258):0.178745):0.211905):0.056831):0.224122):0.161875):1.158357,(G000166095:1.615459,((G001507955:0.945891,(G900095815:0.369953,(G000145295:0.189614,(G000828575:0.089072,G000008645:0.089072):0.100542):0.180339):0.575938):0.48941,((G000513315:1.025633,((G000404165:0.30932,G000621965:0.30932):0.512972,(G000024185:0.683675,((G001639275:0.44264,(G001548675:0.350498,G001477655:0.350498):0.092142):0.071252,((G000190095:0.026567,(G000190155:0.020578,G000190135:0.020578):0.005988):0.093662,(G000016525:0.072791,(G000824705:0.030949,G000437055:0.030949):0.041841):0.047438):0.393664):0.169783):0.138618):0.20334):0.289492,((G000012545:0.01081,G001729395:0.01081):1.211312,((G001729285:0.214026,G000745485:0.214026):0.751086,((G000214725:0.609521,(G000191585:0.407904,G000744455:0.407904):0.201616):0.209178,((G000302455:0.238822,G000309865:0.238822):0.156435,(G000499765:0.260258,(G001316325:0.190976,(G000762265:0.053488,G001458655:0.053488):0.137488,(G001509005:0.140424,G000953115:0.140424):0.050552):0.069282):0.135):0.423441):0.146414):0.25701):0.093002):0.120177):0.180158):0.729103):0.369118):0.056473):0.2):0.431826,((((G001875345:1.019152,G001875425:1.019152):1.260264,(G000246735:1.261826,(G001628435:0.832958,(G001629205:0.682096,((G001628475:0.184786,G001629165:0.184786):0.386627,((G001628455:0.068435,G001628485:0.068435):0.106978,((G001629245:0.132093,(G001629185:0.120372,G001629235:0.120372):0.011721):0.038921,(G001629155:0.111203,(G001629255:0.110825,G001629295:0.110825):0.000379):0.05981):0.0044):0.395999):0.110684):0.150862):0.428868):1.01759):0.85713,(((G002011395:1.681184,(G000327505:0.468223,G000025665:0.468223):1.212961):0.982621,(G001856825:2.237243,((G000008265:1.074157,(G000152265:0.736125,(G001316225:0.17019,((G001402945:0.061237,G001399695:0.061237):0.023944,G001402935:0.085181,G000949015:0.085181):0.08501):0.565935):0.338032):0.655628,((G000496135:1.08665,(G900090055:0.072626,G001856845:0.072626):1.014023):0.501707,((G000965745:1.205355,G000447225:1.205355):0.22641,(G000195915:0.582939,G000011185:0.582939):0.848826):0.156591):0.141428):0.507458):0.426562):0.354494,((G001595875:1.078873,G001595945:1.078873):1.762061,((G001595885:2.369506,(G001800755:1.317907,(G001800745:0.796533,(G001800825:0.622973,G001800795:0.622973):0.17356):0.521374):1.051599):0.277933,((G001800735:0.791472,(G001800815:0.293706,G001800675:0.293706):0.497765):1.560411,((G000404225:1.388414,(G000308215:0.972384,(G001512965:0.37493,G001421185:0.37493):0.597454):0.416031):0.518967,(G001421175:1.302739,(G000800805:1.161803,(G001563305:0.97348,(G001560915:0.732325,(G000350305:0.647629,(G001481295:0.449982,(G000437835:0.047105,G000300255:0.047105):0.402877):0.197647):0.084696):0.241155):0.188323):0.140935):0.604643):0.444501):0.295556):0.193495):0.177365):0.118247):0.175035,((G001914405:2.710864,(((G001305655:0.732467,G001767315:0.732467):0.459374,(G000474235:1.032251,(G000069025:0.703502,(G001488575:0.51517,G000230955:0.51517):0.188332):0.328749):0.15959):0.198093,((G000496195:1.199117,((G000427685:1.078212,((G000283335:0.720128,G001469955:0.720128):0.228015,((G000336755:0.433282,(G001469865:0.357017,(G000025685:0.299952,(G000337815:0.178538,G000306765:0.178538):0.121414):0.057065):0.076265):0.420371,((G900100875:0.575012,(G000172995:0.436178,G000337095:0.436178):0.138833):0.227567,(G000739575:0.698503,(G000416005:0.548036,(G000415985:0.24584,(G000415965:0.165368,(G000009185:0.046223,G000237865:0.046223):0.119145):0.080472):0.302196):0.150467):0.104076):0.051074):0.09449):0.130069):0.077127,(((G000495475:0.60621,G900129775:0.60621):0.312794,(G000224475:0.504985,(G000739555:0.287222,G001282785:0.287222):0.217764):0.414018):0.183792,((G001564175:0.93817,((G001563795:0.466017,G900109065:0.466017):0.172986,(G000416025:0.249568,G000496215:0.249568):0.389435):0.299166):0.105982,((G000496235:0.282429,G000416045:0.282429):0.634901,((G000447865:0.623067,G001462205:0.623067):0.198906,(G000496175:0.689035,(G001564205:0.613728,(G000746205:0.567392,((G000337415:0.293104,(G000337035:0.224297,G000336875:0.224297):0.068806):0.164627,(G000336995:0.367177,((G000337375:0.26091,G000337355:0.26091):0.041339,(G000022205:0.27372,G000739595:0.27372):0.028528):0.064929):0.090553):0.109661):0.046336):0.075307):0.132939):0.095356):0.126822):0.058645):0.052543):0.043778):0.104985,((((G000334895:0.272345,(G000336915:0.211554,G000336935:0.211554):0.060791):0.320961,(G000336675:0.5013,(G000755245:0.279624,(G000336715:0.116107,G000336695:0.116107):0.163517):0.221676):0.092006):0.590608,((G000026045:0.6139,G000591055:0.6139):0.499401,((G000415945:0.897203,(G900100385:0.817921,(G001564135:0.721249,G000416085:0.721249):0.096672):0.079282):0.127199,((G000755225:0.74009,(G000023945:0.315334,G000470655:0.315334):0.424757):0.226055,(G900110215:0.877709,(G000337455:0.77258,(G000023965:0.581855,(G000337775:0.178112,(G000223905:0.13427,(G000337755:0.066292,G000337275:0.066292):0.067978):0.043842):0.403743):0.190726):0.105129):0.088436):0.058257):0.0889):0.070612):0.059644,((G000196895:0.916987,(G000710615:0.355798,G000376445:0.355798):0.561189):0.26135,(G000403645:1.061472,(G900103505:1.012795,(G000337515:0.866056,((G001564285:0.31957,G001563955:0.31957):0.493748,((G000517625:0.37596,G000691505:0.37596):0.359418,(G001563885:0.706121,(((G000337675:0.299878,(G000328685:0.244113,G000337695:0.244113):0.055765):0.292942,(G000337555:0.413693,(G000025625:0.18645,G000337575:0.18645):0.227243):0.179127):0.056663,((G000455365:0.541755,(G000217715:0.512715,(G000455345:0.449857,(G000230715:0.332428,(G000337895:0.288129,G000336655:0.288129):0.044299):0.117429):0.062858):0.02904):0.046125,((G000025325:0.496349,(G000337215:0.396045,(G000383975:0.339559,(G000337735:0.188076,G000337715:0.188076):0.151483):0.056486):0.100304):0.034934,(G000784335:0.441739,(G000337475:0.396255,(G000230735:0.319949,(G000337195:0.246604,G000731985:0.246604):0.073345):0.076306):0.045484):0.089544):0.056597):0.061604):0.056637):0.029257):0.07794):0.052738):0.146739):0.048676):0.116865):0.065221):0.060544):0.085832):1.32093):0.318084,(((G002011155:0.133858,G002011165:0.133858):2.091622,(G002010305:1.808135,(((G000194625:0.954656,(G002010045:0.226683,G002010125:0.226683):0.727973):0.214092,(G002011215:0.861948,(G000385565:0.723269,(G002011235:0.666379,(G002011315:0.538934,(G002010155:0.07157,G002010195:0.07157):0.467365):0.127444):0.05689):0.138679):0.306799):0.102739,((G002010215:0.97988,(G000025505:0.761934,(G001006045:0.400214,G000789255:0.400214):0.361719):0.217946):0.219703,(G000025285:1.036423,(G002010285:0.647466,(G002010295:0.415806,((G000008665:0.031734,G000734035:0.031734):0.018707,(G001508745:0.018975,G001508815:0.018975):0.031466):0.365366):0.23166):0.388957):0.16316):0.071904):0.536649):0.417344):0.465232,(((G001508455:1.538026,(G001940805:0.814834,(G000430905:0.483684,(G001602685:0.429745,G000015765:0.429745):0.053939):0.331149):0.723192):0.224828,((G001602695:0.690311,G000013445:0.690311):0.933272,((G001412355:1.26806,(G001315945:1.108455,(G000711215:0.944848,(G000243255:0.797595,(G000147875:0.207293,G000784355:0.207293):0.590302):0.147254):0.163607):0.159605):0.163054,((G000021965:1.18197,(G000235685:1.096493,(G000017625:0.738394,G000327485:0.738394):0.358099):0.085477):0.14555,((G000275865:0.547384,G001571385:0.547384):0.636263,((G001896715:0.585682,((G900079125:0.200826,G000304355:0.200826):0.198096,(G001512375:0.067813,G900025055:0.067813):0.33111):0.18676):0.096691,((G001512385:0.189505,G001571405:0.189505):0.404399,((G001509255:0.222403,G001508665:0.222403):0.322072,(G001315965:0.479272,(G001017125:0.308339,(G000691865:0.203433,G000015825:0.203433):0.104905):0.170934):0.065203):0.049428):0.08847):0.501273):0.143873):0.103594):0.192469):0.139271):0.730847,((G001766825:0.684259,G001766815:0.684259):1.677132,((G000063445:0.833513,(G000251105:0.459164,G000011005:0.459164):0.374349):1.36974,((G002010075:1.100236,(G001508185:0.036201,G001507975:0.036201):1.064035):0.892356,(((G000014945:1.02485,(G001603205:0.848019,(G001603225:0.234341,G000204415:0.234341):0.613678):0.176831):0.147276,((G000235565:0.293857,G001602645:0.293857):0.166916,(G001509375:0.087738,G001508615:0.087738):0.373034):0.711354):0.776994,((G001317315:0.64409,G000685155:0.64409):1.071931,(((G000196655:0.939175,G000217995:0.939175):0.206434,(((G001896725:0.362696,G000328665:0.362696):0.457971,((G001577565:0.425033,G000306725:0.425033):0.206346,(G900114835:0.319969,(G900100715:0.190306,G000504205:0.190306):0.129663):0.31141):0.189288):0.19486,((G000013725:0.505281,(G000970325:0.29821,(G000765475:0.218426,G900111645:0.218426):0.079784):0.207071):0.350417,(G000025865:0.224629,((G900106905:0.013083,G001889405:0.013083):0.186547,(G001888095:0.184301,(G001726015:0.126832,(G001683555:0.081005,G001577555:0.081005):0.045827):0.057469):0.015329):0.024999):0.631069):0.159829):0.130083):0.164731,(G000970045:0.74484,((G001714685:0.541405,((G001304615:0.195456,(G001512365:0.06148,(G000969885:0.060121,(G001402855:0.030536,G000969925:0.030536):0.029586):0.001358):0.133976):0.24992,(G000970305:0.332127,((G000969945:0.053002,G000969905:0.053002):0.228008,((G000969985:0.034938,G000195895:0.034938):0.200079,(G001316305:0.179438,(G000970065:0.075295,(G001027005:0.045948,(G000970025:0.034693,G001729375:0.034693):0.011255):0.029347):0.104143):0.055579):0.045993):0.051117):0.113249):0.096029):0.034998,((((G000979455:0.224656,G000970265:0.224656):0.047711,(G000970005:0.078104,G000969965:0.078104):0.194263):0.096542,(G000007345:0.180733,(G000970145:0.055161,(G000970125:0.023615,G000970085:0.023615):0.031546):0.125573):0.188176):0.077914,(G000970285:0.357488,(G000970185:0.079214,(G000970205:0.051587,(G000341715:0.046144,(G000979755:0.045908,(((G000970165:0.042151,(G000979995:0.031332,G000979015:0.031332):0.010819):0.001002,(G000979185:0.041353,(G000979895:0.040113,(G000979855:0.036393,G000979845:0.036393):0.00372):0.00124):0.0018):0.001397,((G000979745:0.039075,G000979095:0.039075):0.002907,(G000978955:0.04026,G000970245:0.04026,((G000979825:0.033643,(G000979675:0.013231,G000979815:0.013231):0.020412):0.005085,G000979515:0.038727,G000979125:0.038727,G000979555:0.038727,G000978935:0.038727):0.001532):0.001723):0.002568):0.001358):0.000236):0.005443):0.027627):0.278274):0.089335):0.12958):0.168438):0.565501):0.40568):0.2331):0.043471):0.210661):0.158139):0.132309):0.19701):0.338236):0.282633):0.090398):0.133625):0.086994):0.256725):0.326649,((G001873755:3.752468,((((G001567355:0.966292,G001567305:0.966292):1.811042,(G000993565:1.608268,(G000991265:1.081461,((G001771775:0.013428,G001772465:0.013428):0.007423,(G000990085:0.019001,(G000990125:0.016884,(G000989675:0.016559,G000989705:0.016559,G000990985:0.016559,G000990025:0.016559):0.000325):0.002117):0.00185):1.06061):0.526808):1.169066):0.68937,(((G001772955:0.509635,(G001772805:0.018396,G001772545:0.018396):0.491238):2.495451,((G001772665:2.290707,(G001890045:0.033065,G001873785:0.033065):2.257642):0.423004,((G001772695:0.010406,G001772615:0.010406):2.332662,((G001772985:1.553162,G001772625:1.553162):0.428198,((G001772855:0.105081,G000994815:0.105081):1.772919,(((G000997575:0.058025,(G000997355:0.056136,G001772705:0.056136):0.001889):1.381616,(G001772535:0.445575,(G001772865:0.014614,G001772815:0.014614):0.43096):0.994066):0.312499,(G001772575:1.627242,((G001773295:0.20362,G001773195:0.20362):1.247506,((G001773225:0.044833,(G001773145:0.018738,G001773015:0.018738):0.026096):1.275072,(((G001773385:0.046743,G000997025:0.046743,G000997745:0.046743):0.230333,(G000997795:0.042547,(G000994825:0.039033,G001773035:0.039033,G000995715:0.039033,G000997615:0.039033,G000997145:0.039033,G000996615:0.039033,G000997865:0.039033,G000997545:0.039033,(G001773315:0.024762,G001773095:0.024762):0.014271):0.003514):0.23453):0.03442,((G001772775:0.035463,(G001773175:0.035065,(G001772795:0.018976,G001773395:0.018976):0.016089):0.000398):0.212138,(G001773115:0.021285,(G000999505:0.00844,G000995235:0.00844,G000997875:0.00844,G001000705:0.00844,G000998145:0.00844,G000999405:0.00844,G001000215:0.00844,G000999385:0.00844,G000999585:0.00844):0.012844):0.226316):0.063896):1.008409):0.131221):0.176115):0.124898):0.125859):0.103361):0.361708):0.370643):0.291374):0.334811,((G001871995:2.130901,(G001771165:0.172857,(G000991025:0.000794,G001772215:0.000794):0.172064):1.958044):1.142148,(((G001816815:0.093019,(G001816835:0.084032,G001816795:0.084032):0.008987):2.306323,(G001816975:1.886877,(G001816985:1.674083,((G001816735:0.124312,G001816695:0.124312):1.163585,(G001816995:0.976423,(G001816645:0.07019,G001816635:0.07019):0.906234):0.311473):0.386186):0.212795):0.512465):0.802882,(((G001776335:1.57157,(((G000995995:1.202079,G000404925:1.202079):0.154657,(G001776475:1.184285,(G001774995:0.942629,(G001775085:0.128446,(G001776505:0.08721,G001776455:0.08721):0.041236):0.814182):0.241657):0.172451):0.095195,(G001774865:1.234211,((G001774705:1.092242,((G001774945:0.143603,G001776535:0.143603):0.739296,(G001776425:0.096733,G001776415:0.096733):0.786167):0.209343):0.079585,(G001774895:0.99239,(G001775155:0.193918,(G000994385:0.156842,(G000994395:0.064139,G000994225:0.064139):0.092703):0.037076):0.798472):0.179437):0.062384):0.217721):0.119639):1.174678,(((G001776685:1.208205,(G001777065:0.068172,(G001779835:0.013517,G001776815:0.013517):0.054655):1.140032):0.177132,(((G001777015:0.048328,G001776855:0.048328):0.944032,(G001777055:0.095652,G001779735:0.095652):0.896708):0.231869,(G000995285:1.077612,(G001779745:1.0422,((G001776635:0.002163,G001777335:0.002163):0.708601,(G001777455:0.110311,(G001776735:0.065665,(G001776945:0.032123,G001777375:0.032123):0.033542):0.044646):0.600453):0.331436):0.035413):0.146616):0.161108):0.598307,(((G001777025:0.204314,G001775325:0.204314):1.344136,(G001776585:0.126474,(G000992925:0.096403,G000992645:0.096403):0.030071):1.421976):0.248346,((G001779755:0.061195,(G001776975:0.055293,(G001776755:0.039921,G001777345:0.039921):0.015372):0.005902):1.471988,((G001777495:0.205101,G000997225:0.205101):1.102079,((G000994095:0.033175,(G000994545:0.014299,G000996555:0.014299):0.018876):1.001335,(G000997105:0.125312,(G001776835:0.047223,G001776675:0.047223):0.078089):0.909198):0.272671):0.226003):0.263614):0.186846):0.762605):0.352049,(((G001779145:1.648687,G001003415:1.648687):1.259795,(((G001782125:1.017005,(G000993335:0.15243,G001782605:0.15243,G001782435:0.15243):0.864575):1.106393,(((G001783905:0.102421,G001784055:0.102421):1.235549,(G001782685:0.117374,(G001783775:0.091165,(G001782355:0.072594,G001782205:0.072594,G001784115:0.072594,G001782445:0.072594):0.018571):0.026209):1.220596):0.523803,(((G001782475:0.673705,(G001782295:0.070932,(G001782085:0.066817,G001783975:0.066817):0.004114):0.602773):0.823586,((G001783885:0.710976,G001784095:0.710976):0.279272,((G001782645:0.175074,(G000990055:0.08934,G000992095:0.08934):0.085734):0.551271,G001782525:0.726345):0.263903):0.507043):0.209798,(G001781995:1.610779,(((G001782415:0.022484,G001782045:0.022484):0.530347,G001782495:0.552831):0.731792,(G000994635:0.269021,((G001784045:0.070576,G001783845:0.070576):0.002665,(G000996635:0.059136,(G001782735:0.037954,G001782395:0.037954,G001782265:0.037954):0.021183):0.014104):0.195781):1.015602):0.326156):0.09631):0.154684):0.261625):0.659668,(((G000998235:1.986437,((G001779095:1.205792,G001779065:1.205792):0.460005,((G001003345:1.362586,(G001003305:1.138882,(G001780895:0.067302,G001779345:0.067302):1.071581):0.223704):0.17028,(G000993445:1.146281,(G000998865:0.162316,(G001000435:0.14024,G000999165:0.14024):0.022076):0.983965):0.386585):0.13293):0.32064):0.342894,(G001780865:1.807233,(G001779195:1.65284,(((G001779235:1.1567,G001780955:1.1567):0.172123,(G001779015:1.13313,G001871285:1.13313):0.195692):0.218818,((G001779135:0.031784,G000993925:0.031784):1.131013,(G001779055:0.893962,(G001779265:0.032553,(G001779385:0.024165,(G001779115:0.023189,G001779255:0.023189,G001779275:0.023189):0.000976):0.008388):0.861409):0.268835):0.384843):0.1052):0.154393):0.522098):0.346212,((G000997505:0.45979,(G000997595:0.243158,(G000994655:0.111323,(G001788215:0.097468,G000996505:0.097468):0.013855):0.131835):0.216633):2.119539,((G001788325:0.085623,(G001788275:0.038318,(G001790075:0.02839,G001790165:0.02839,G001790125:0.02839,G001788375:0.02839,G001788295:0.02839):0.009929):0.047305):2.290352,((((G001788225:0.66604,G001789935:0.66604):1.050746,(G001789955:0.160005,G001789775:0.160005):1.556781):0.292759,((G001567515:1.544007,(G001789365:0.039475,G001789725:0.039475):1.504532):0.351321,((G001567245:1.390556,(G001789515:0.103461,G001788235:0.103461):1.287094):0.169348,(G001788165:1.238649,(G001790005:0.087021,G001789715:0.087021,(G001787915:0.059643,(G001789435:0.0448,G001788095:0.0448,G001789875:0.0448):0.014843):0.027378):1.151628):0.321255):0.335424):0.114218):0.242861,((G001788045:1.688051,(G001789965:0.001772,G001787965:0.001772,G001788125:0.001772):1.686278):0.310181,(((G001789805:0.22243,G001789995:0.22243):1.246364,(G000990445:1.179873,(G001788195:0.077995,(G001789555:0.011245,G001789325:0.011245):0.06675):1.101878):0.288921):0.45436,((G001873595:1.547827,(G001788305:0.03054,G001790155:0.03054):1.517287):0.21418,((G000991535:1.4041,((G000990305:0.614178,G000402875:0.614178):0.571579,((G001789855:0.832932,(G000990565:0.036249,G000990465:0.036249):0.796683):0.092293,G000990725:0.925225):0.260533):0.218342):0.185953,(G001789745:1.130446,(((G001787985:0.076488,G001789645:0.076488):0.608161,(G001789635:0.0723,G001789285:0.0723):0.612349):0.296929,((G001789545:0.180781,G001789675:0.180781):0.659216,(G001789895:0.079679,(G001788055:0.063862,(G001789695:0.063626,(G001787885:0.040874,G001789405:0.040874):0.022752):0.000237):0.015817):0.760318):0.141581):0.148868):0.459607):0.171955):0.161147):0.075078):0.254174):0.123569):0.203354):0.096213):0.107523):0.125416):0.11479,(((G000992605:0.060077,G000992285:0.060077):1.106173,(G000992725:0.066865,(G001790905:0.046865,G001790765:0.046865):0.02):1.099385):1.784122,(((G001776045:2.353169,(((G001871835:0.708402,G000995585:0.708402):0.487607,(G001872035:0.63199,G001776115:0.63199):0.564019):0.302672,(G001774335:0.058207,(G001776075:0.053594,(G001774295:0.053357,G001003755:0.053357,G001001885:0.053357,G001001955:0.053357,G001774275:0.053357):0.000237):0.004613):1.440474):0.854488):0.345742,(((G001816575:2.009074,(G001816915:1.025452,(G001816955:0.013963,G001816585:0.013963):1.011489):0.983622):0.464546,((G001803415:2.076469,(G001803505:1.698463,(G001803465:0.068017,G001803475:0.068017):1.630446):0.378006):0.290918,(((G001787315:0.243032,(G001001445:0.073294,G001002295:0.073294):0.169738):1.253192,G001788675:1.496224):0.566734,(G001508535:1.642231,(G001872335:1.434877,((G001873435:0.792519,G001003265:0.792519):0.439184,G000991725:1.231704):0.203174):0.207354):0.420727):0.304428):0.106234):0.152603,((G001003385:1.341484,((G001002355:0.848324,G001002845:0.848324):0.227532,(G001002785:0.102913,(G001002885:0.060593,(G001002205:0.04518,G001002415:0.04518):0.015413,G001000465:0.060593,(G001002345:0.031069,G001000205:0.031069):0.029524):0.04232):0.972944):0.265628):1.088861,((G001776225:0.272299,G001774555:0.272299):1.456536,((G001000475:0.16333,G001000745:0.16333):1.014031,((G000994325:0.065443,G000996665:0.065443,(G000995475:0.026102,G000997565:0.026102,(G000998275:0.004147,G000997955:0.004147):0.021955):0.039341):0.940832,(G001776275:0.913323,((G000998025:0.570999,(G001001715:0.039305,(G001001635:0.011983,G001001485:0.011983,(G001001365:0.01163,G001001055:0.01163):0.000353):0.027322):0.531695):0.099057,((G000998105:0.038989,G001000245:0.038989,G001000965:0.038989,G001000665:0.038989,G001001125:0.038989):0.4208,((G001872005:0.24258,(G001000865:0.00519,G001000315:0.00519):0.23739):0.128591,(G001000625:0.050024,(G001002605:0.045895,(G001774685:0.000912,G001774675:0.000912):0.044984):0.004129):0.321147):0.088617):0.210268):0.243267):0.092952):0.171085):0.551475):0.70151):0.195878):0.072687):0.186268,(G001803445:2.736505,(((G000995665:0.153231,G000999595:0.153231):2.151652,(((G000999805:0.048268,G001002655:0.048268,(G001001555:0.027934,G001002035:0.027934):0.020334):0.88759,(G001003245:0.095986,(G001001455:0.064103,(G001002455:0.05872,G001002405:0.05872):0.005383):0.031883):0.839872):0.739544,(((G001775605:0.035018,G001773725:0.035018):0.952866,(G001773615:0.02243,G001773695:0.02243):0.965454):0.517798,(G001773775:1.378228,(((G001001005:0.015473,G001003585:0.015473):0.064373,G001001375:0.079846,G001775565:0.079846):1.051675,((G001773795:0.048669,G000998545:0.048669):0.837929,(G001773815:0.195162,(G001003675:0.164035,G001773735:0.164035,(G001003465:0.140085,(G001773645:0.012032,G001773585:0.012032):0.128053,(G001003155:0.138537,(G001775645:0.080904,G001775635:0.080904,G001773715:0.080904):0.057633):0.001548):0.02395):0.031127):0.691437):0.244922):0.246707):0.127454):0.16972):0.629481):0.283366,(((G001816555:0.093737,(G001816455:0.001532,G001816425:0.001532):0.092205):1.506091,(G001816895:1.243538,(G001816405:0.029381,(G001816475:0.022533,G001816375:0.022533):0.006849):1.214157):0.35629):0.75909,(((G001792465:0.045519,G001793185:0.045519):1.742091,(G001792425:1.453196,(G001793335:0.053513,G001793475:0.053513):1.399682):0.334414):0.273687,(((G001792495:0.081292,G001793005:0.081292):1.413677,((G001793085:0.0129,G001792305:0.0129):0.880617,(G001793255:0.028582,G001792075:0.028582,(G001793165:0.015994,G001792535:0.015994):0.012588):0.864935):0.601451):0.456511,(((G001792035:0.251193,G001791965:0.251193):1.522642,(G001792005:1.697817,(((G000992155:0.088457,(G000990505:0.061581,G000993115:0.061581):0.026876):1.374938,((G000992825:0.186893,(G000992255:0.093675,G000993025:0.093675):0.093217):1.020467,(G001792575:0.033778,(G001792065:0.033162,G001793095:0.033162):0.000615):1.173582):0.256035):0.177381,(G001792215:1.514069,((G001792585:1.027875,(G001792225:0.065475,G001792995:0.065475):0.962399):0.305375,((G001792265:0.212363,(G000993085:0.135809,G000992125:0.135809):0.076554):1.037822,(((G001792255:0.058332,G001793015:0.058332):0.890055,(G001791885:0.068709,(G001792545:0.007967,G001793105:0.007967):0.060742):0.879679):0.21426,((G000993405:0.144785,G000993365:0.144785):0.648591,(G001792295:0.130578,(G001793075:0.118805,(G000994895:0.115057,(G000992365:0.074497,G000993305:0.074497):0.040559):0.003749):0.011772):0.662799):0.369271):0.087538):0.083064):0.18082):0.126707):0.057042):0.076018):0.098953,(((G001792155:0.653857,G001792925:0.653857):0.736213,(G001793345:1.270391,(G001792165:1.069472,(G001793625:0.099335,(G001793755:0.056961,G001793545:0.056961):0.042374):0.970136):0.20092):0.119679):0.285243,((((G000989865:0.015945,(G000989845:0.000921,G000989855:0.000921,G000990005:0.000921):0.015024):0.440025,(G001793465:0.062878,(G001793665:0.014249,(G000989825:0.001504,G000989765:0.001504):0.012745,G001791935:0.014249,G000989595:0.014249):0.048629):0.393093):0.486664,(G000989245:0.003392,G000989325:0.003392):0.939242):0.534507,(G000994565:1.153063,(((G000999065:0.042455,G001793615:0.042455):0.054874,(G001793715:0.057674,(G001793535:0.033947,(G001001045:0.022133,G001000385:0.022133):0.011814):0.023727):0.039654):0.766729,((G000994465:0.090575,G000996165:0.090575):0.447626,(G000997405:0.09308,((G000996785:0.063896,G000996975:0.063896):0.02195,G001793455:0.085847,(G000995865:0.085478,G001793575:0.085478,G000996475:0.085478,G001793705:0.085478):0.000369):0.007234):0.445121):0.325856):0.289006):0.324078):0.198172):0.197475):0.07869):0.109818):0.297621):0.229332):0.148256):0.148673):0.065194):0.0729):0.075024):0.103928):0.070825):0.066847):0.126808):0.125838,((G001773455:2.987245,(((G001788755:0.034905,G001788835:0.034905):2.270734,((G000999945:1.988217,((G001788685:0.029783,G001787455:0.029783):1.626942,(G000992695:0.139506,(G000992775:0.079813,G000993595:0.079813):0.059693):1.517219):0.331492):0.167706,((G001788885:0.080777,(G001788765:0.050851,(G000989565:0.036348,G000989635:0.036348):0.014503):0.029926):1.912879,((G000999445:0.995276,(G000995295:0.116551,G000993615:0.116551):0.878726):0.823722,((G001787475:0.152855,G001788715:0.152855):1.526499,(G001873565:0.979461,((G000999965:0.016605,G000999315:0.016605):0.732134,(G001788845:0.093188,(G001788875:0.090797,(G001788795:0.034525,G001788805:0.034525):0.056272):0.002391):0.655551):0.230722):0.699893):0.139645):0.174657):0.162268):0.149716):0.408668,((G001787555:1.365122,((G001787485:0.027905,G001788955:0.027905):1.062826,(G001787625:0.058455,(G001789005:0.057799,G001789035:0.057799,(G001789045:0.014978,(G001787615:0.00446,G001788915:0.00446):0.010518):0.042821):0.000655):1.032276):0.274391):0.108627,((G001004835:0.138347,(G001004735:0.128119,G001004775:0.128119,(G001789165:0.017145,G001789125:0.017145,G001787795:0.017145,G001787725:0.017145):0.110973):0.010228):1.183588,((G001787565:0.059895,G001787535:0.059895):1.175276,(((G001788925:0.092349,G001788995:0.092349):0.381269,(G001787675:0.080475,(G001787585:0.072864,G001787705:0.072864):0.007612):0.393143):0.690024,((G001789155:0.027186,G001787805:0.027186):0.916916,(G001872575:0.430008,(G001789115:0.024728,G001787775:0.024728):0.40528):0.514095):0.21954):0.071529):0.086764):0.151813):1.240559):0.272937):0.498789,(((((G001776195:2.32896,G000993135:2.32896):0.453515,((G001776145:2.302905,G000991925:2.302905):0.318955,(G000991185:2.324059,(G001776175:0.083546,G001776125:0.083546):2.240513):0.297801):0.160614):0.261116,((G001772255:1.000876,(G001771275:0.150185,G001772265:0.150185):0.850691):0.620167,(G001004375:0.073086,(G001029795:0.030604,G001004445:0.030604):0.042483):1.547957):1.422548):0.160334,((G001872935:2.334167,((G001872945:0.326105,(G000995565:0.016762,G000993275:0.016762):0.309344):0.681648,((G000995395:0.025306,G001771115:0.025306):0.019588,G000995065:0.044895):0.962858):1.326414):0.697982,((G001790445:1.58985,(G001790455:1.280475,((G001788565:0.015456,G001790625:0.015456):0.941847,(G001790525:0.430529,(G001790575:0.19555,G001002185:0.19555):0.23498):0.526774):0.323171):0.309375):0.370318,(G001790495:1.366468,(G000803625:1.165473,((G001873625:0.896894,(G001897305:0.359955,G001897295:0.359955):0.536939):0.146497,((G000503915:0.812817,G000392435:0.812817):0.175917,(G000463895:0.866632,(G001003725:0.695559,(G001790365:0.015947,G001790435:0.015947):0.679611):0.171073):0.122102):0.054657):0.122082):0.200995):0.593699):1.071981):0.171776):0.184832,(((G001817115:0.736248,(G001817055:0.049629,G001817095:0.049629,G001817035:0.049629):0.686619):0.86347,(G001817135:0.091032,G001817175:0.091032,(G001817145:0.030466,G001817065:0.030466,G001001305:0.030466):0.060566):1.508686):1.653575,(((G001779955:2.302254,(G001777585:2.08801,((G001779925:0.68979,(G001780065:0.001024,G001777695:0.001024):0.688766):1.184788,((G001777815:0.013769,G001779995:0.013769,G001777575:0.013769):1.087271,((G001777855:0.722341,(G001777825:0.010082,G001777655:0.010082):0.712259):0.159328,(G001779915:0.749598,(G001777775:0.035406,(G001780145:0.035197,(G001777665:0.010986,G001777545:0.010986,G001779895:0.010986):0.024211):0.000209):0.714192):0.13207):0.219371):0.773539):0.213431):0.214244):0.779353,(G001873465:2.957175,(((G001003705:0.062505,G001004025:0.062505):2.242235,(G001818335:0.02341,G001818755:0.02341,(G001818735:0.017557,G001818315:0.017557):0.005852):2.281331):0.545897,(((G001818435:1.383742,(G001872435:0.983066,G001889965:0.983066):0.400676):1.111975,((G001818135:0.053135,(G001818055:0.053041,(G001818105:0.047404,G000999025:0.047404):0.005637):9.5e-05):2.098096,(G001000505:1.830416,(G001000955:1.222745,(G001818205:0.129066,(G001818085:0.099662,(G001000815:0.099158,(G001818175:0.04704,(G001818075:0.022279,G001000795:0.022279,G001818155:0.022279):0.024762):0.052118):0.000504):0.029404):1.093679):0.607671):0.320816):0.344486):0.299062,((((G001791465:1.140222,(G001791245:0.085173,(G001791375:0.027875,G001791575:0.027875):0.057298):1.055049):1.138625,(G001871365:1.477763,(G001783595:1.184372,(G000998185:0.112264,(G001783645:0.086577,G001781935:0.086577,G001783635:0.086577):0.025687):1.072108):0.293392):0.801084):0.282519,((G001823015:0.073042,((G000998975:0.054372,(G001824755:0.043845,G000995845:0.043845):0.010527):0.01706,(G001822975:0.070762,(G001000185:0.070169,(G001000025:0.059528,G000999675:0.059528):0.010641):0.000593):0.000671):0.001609):2.291884,(((G001818395:0.038764,G001818365:0.038764):1.739023,(G000991205:1.06958,(G001818495:0.032601,G001818445:0.032601):1.036979):0.708207):0.35463,(G001872245:1.761889,(G001818835:1.106164,(G001818855:0.099712,(G000999255:0.073644,G001001425:0.073644,(G001818475:0.073502,G001001205:0.073502):0.000141):0.026068):1.006452):0.655725):0.370527):0.232509):0.19644):0.161462,((((G001817505:2.152043,(G000992395:1.782321,(G001817385:1.437486,((G001817575:0.537698,G001817345:0.537698):0.760363,((G001817415:0.247012,G001817305:0.247012):0.894144,(G001817495:0.122992,G001817585:0.122992):1.018164):0.156906):0.139424):0.344834):0.369722):0.228989,((G001817255:1.003994,G001817265:1.003994):1.128266,((G001780315:0.084287,(G001778155:0.060171,G001778075:0.060171,G001778235:0.060171):0.024116):1.46875,(G001778275:1.199362,(G000992955:0.413886,(G000996245:0.053488,G000993485:0.053488):0.360398):0.785476):0.353675):0.579223):0.248771):0.107942,((G001780235:0.952335,(G001778085:0.058378,G001778285:0.058378):0.893958):1.025162,((G001871235:1.098612,(G001871165:0.688095,G000999715:0.688095):0.410517):0.624487,((G000995135:1.438574,(G001873515:0.991416,(G001778055:0.615367,(G000997945:0.151405,G001780215:0.151405):0.463962):0.376049):0.447158):0.089639,((G001778255:0.014044,G001778165:0.014044,G001780275:0.014044):0.950435,G000992745:0.964479):0.563734):0.194886):0.254398):0.511476):0.165107,((G001873525:2.121053,(G001791425:0.61985,(G001002965:0.048418,(G001791535:0.043377,(G001791155:0.018839,G001791385:0.018839,G001790975:0.018839):0.024539):0.005041):0.571431):1.501203):0.467613,(G001778195:2.493775,((((G001001925:0.178889,G001001655:0.178889):1.566273,(G000996735:1.214613,(G001783145:0.038947,G000996105:0.038947):1.175667):0.530549):0.424528,((G001782815:0.127813,G001782975:0.127813):1.985226,(G001791475:2.030005,(((G001783215:0.050508,G001783315:0.050508):1.383694,((G001783035:0.107954,G001784255:0.107954):1.261544,(G001783135:1.248098,(G001784455:1.153353,(G000992085:0.943421,G001784435:0.943421):0.209932):0.094745):0.121401):0.064703):0.340297,((G000990355:1.193471,(G001784235:0.012556,(G001783065:0.011953,G001782965:0.011953,G001783015:0.011953):0.000603):1.180915):0.318618,((G001782905:1.252248,((G001784315:0.066968,G001782875:0.066968):0.676718,(G001784355:0.123425,(G001783095:0.09517,(G001784395:0.094458,(G001783185:0.094171,G001784365:0.094171):0.000286):0.000712):0.028255):0.62026):0.508562):0.181317,((G001871435:0.453953,G001783255:0.453953):0.926215,((G001782935:0.117267,G001782895:0.117267):1.197386,((G001784275:0.984237,G001783105:0.984237):0.197864,(G001871445:0.357715,(G000996965:0.057864,G001000125:0.057864,G000998635:0.057864,G000999365:0.057864):0.299851):0.824386):0.132552):0.065515):0.053397):0.078524):0.26241):0.255506):0.083034):0.056652):0.248336,(((G001001845:0.413988,G001001705:0.413988):0.607352,(G001791005:0.033282,(G001791195:0.033106,(G001791555:0.026662,G001791295:0.026662):0.006444):0.000176):0.988058):1.253152,((G001791115:1.865219,(G001791135:1.379716,(G001303185:1.088544,(G001791745:0.225732,G001872545:0.225732):0.862813):0.291171):0.485504):0.294311,((G001791145:0.032006,G001791275:0.032006):2.035595,(((G001791335:0.076107,(G001791505:0.06822,G001791035:0.06822):0.007887):1.606954,(G001004485:1.22124,(G001791635:0.085046,G000997135:0.085046,(G001791655:0.034298,(G000997065:0.030603,G000997445:0.030603,G000996685:0.030603,G000994165:0.030603):0.003695):0.050748):1.136194):0.461821):0.194629,(G001791065:1.741725,(((G000995915:0.04687,G001001645:0.04687):1.172802,(G000994285:0.191529,(G000996715:0.084994,G000996355:0.084994):0.106536):1.028142):0.329347,((G001791735:0.044115,G001791725:0.044115,G001791645:0.044115):1.366426,(((G001004575:0.777946,G000993535:0.777946):0.252928,(G001791715:0.296417,(G001790985:0.022438,G001791565:0.022438,(G001791205:0.016575,G001791305:0.016575,G001791455:0.016575):0.005862):0.27398):0.734457):0.240049,G001002565:1.270924):0.139618):0.138477):0.192707):0.135965):0.189911):0.091929):0.114961):0.143535):0.075749):0.09489):0.065415):0.068748):0.071951):0.055858):0.106538):0.124432):0.132065,((((G001784775:0.179692,(G001784975:0.025679,G001784885:0.025679):0.154014):0.403835,(G000999765:0.142382,(G001784795:0.122516,(G001785005:0.09969,G001784955:0.09969,(G001000395:0.051915,G001784895:0.051915,G000995965:0.051915):0.047775):0.022826):0.019866):0.441145):1.572765,((G000995125:1.284089,(G001784815:1.050075,((G000991855:0.012909,G000991935:0.012909):0.530355,(G001784915:0.061418,(G000990805:0.042044,G001784965:0.042044):0.019374):0.481846):0.506811):0.234014):0.492987,((G001786575:0.913012,((G001784715:0.0423,G001784695:0.0423):0.663589,(G001873875:0.468444,G001873245:0.468444):0.237445):0.207123):0.76251,((G001786615:0.15269,G001784725:0.15269):1.441754,((G000990485:0.149681,(G000990945:0.102937,(G000990885:0.043027,G000990515:0.043027):0.059911):0.046743):1.308522,(((G001001345:0.102994,G001001155:0.102994):0.281831,(G001003065:0.073315,G001003855:0.073315):0.311511):0.620604,((G000992565:0.025195,G000992165:0.025195):0.591815,((G000991815:0.042177,G000991645:0.042177,G000991325:0.042177):0.369589,(G000992325:0.29702,(G000991525:0.054347,G000991495:0.054347,(G000991245:0.034084,G000990595:0.034084):0.020263):0.242673):0.114746):0.205243):0.38842):0.452773):0.136241):0.081077):0.101555):0.379216):0.961938,((G001003325:0.222172,G001824325:0.222172):2.803722,((G000992445:2.630005,(G001872305:2.232873,(G001819535:2.056616,(G001873495:1.864214,((G001819475:1.123422,(G001872385:0.718487,G001819495:0.718487):0.404935):0.459546,((G001819635:0.130781,G001000145:0.130781):1.00405,(G000998935:0.035475,G000997475:0.035475):1.099356):0.448137):0.281247):0.192402):0.176257):0.397132):0.341589,((((G001822835:0.023447,G001822935:0.023447):1.932025,((G001822895:0.157491,(G000996085:0.140498,G000993865:0.140498):0.016993):0.758248,G001822815:0.915739):1.039734):0.881484,(((G001819985:0.032874,G001821805:0.032874):2.023133,(G001819975:0.0612,G001821835:0.0612):1.994807):0.684051,(G000991295:2.557813,((G001872425:1.434999,G001872225:1.434999):1.02189,(((G001820145:1.152014,((G001820095:0.020249,G001822005:0.020249):0.951944,((G001820135:0.098085,G000989665:0.098085):0.777618,(G001820175:0.730539,(G001821935:0.039395,G001820115:0.039395,G001820305:0.039395):0.691144):0.145164):0.096491):0.17982):0.260306,((G000989435:0.079792,G001820355:0.079792):1.138114,((G000992015:0.831608,(G001822165:0.649857,(G001820515:0.047007,G001820475:0.047007):0.602849):0.181752):0.181726,(G001822155:0.031399,G001820555:0.031399,G001821925:0.031399,G001820325:0.031399,G001820445:0.031399):0.981936):0.204572):0.194414):0.897838,(((G001004055:0.027941,G001003785:0.027941):1.495539,((G001824985:0.705637,(G001825005:0.036371,G001823155:0.036371):0.669266):0.672476,(G001823235:1.201764,(G001823295:0.174768,G001823165:0.174768):1.026996):0.176349):0.145368):0.697055,((G001823415:0.197158,(G001003225:0.184284,G001824925:0.184284,(G001823375:0.150978,G001824885:0.150978):0.033307):0.012873):1.864606,((G001821575:1.340797,(G001819255:0.098666,(G001819345:0.092963,(G000993375:0.084683,(G001819315:0.002175,G000992685:0.002175):0.082507):0.00828):0.005704):1.242131):0.558433,((G001819295:1.143862,G001819335:1.143862):0.611303,(G001823315:1.616979,(G001302985:1.408041,(G001821455:1.287107,((G001303125:1.008896,G001873405:1.008896):0.186316,(G001872265:0.872845,G000398025:0.872845):0.322367):0.091895):0.120934):0.208939):0.138186):0.144066):0.162534):0.158771):0.089622):0.146732):0.100923):0.182245):0.0969):0.10246,(((G001825495:0.041095,(G001824315:0.013119,G001824375:0.013119):0.027976):2.220507,(((G001795715:1.496154,G001794195:1.496154):0.289749,(G001794605:0.045094,G001795775:0.045094):1.74081):0.23003,((((G001795695:0.97591,G001794025:0.97591):0.419995,(G001794595:0.074746,G001795875:0.074746):1.321159):0.192401,(((G000994085:0.056394,(G001794475:0.053288,G001795655:0.053288):0.003106):1.118096,(G001794015:1.019953,(G001794295:0.97173,((G001795825:0.035561,G001794555:0.035561):0.846756,G001794635:0.882316):0.089414):0.048223):0.154538):0.285639,(((G001794105:0.044261,G001795615:0.044261):0.732952,(G001794145:0.06015,G001794435:0.06015):0.717063):0.540685,((G001794065:0.101748,G001795975:0.101748):1.063186,((G001794055:0.041893,G001794675:0.041893):0.660844,(G001794735:0.063703,(G001794385:0.015718,G001795855:0.015718,G001794575:0.015718):0.047985):0.639034):0.462196):0.152965):0.142232):0.128176):0.131513,(G001795665:0.195038,G001794515:0.195038):1.52478):0.296114):0.24567):0.617164,(((G001773975:1.160398,(G001775835:0.034549,(G001774035:0.026367,G001774085:0.026367):0.008182):1.125849):0.92463,(G000992135:0.016982,(G000992345:0.01681,(G000992485:0.015933,(G000991445:0.014632,G000992505:0.014632):0.0013):0.000877):0.000173):2.068046):0.767626,((((G001775935:0.042294,(G001774135:0.041139,(G001774075:0.01073,G001774055:0.01073):0.030409):0.001156):1.444014,((G001775785:0.896061,(G001774195:0.14593,(G000994805:0.136182,(G000998845:0.110353,(G000998315:0.110062,G000998395:0.110062):0.000292):0.025829):0.009748):0.750131):0.155201,(G000999865:0.042431,(G000995795:0.041217,G000999325:0.041217,G000999665:0.041217,G000996315:0.041217,G001775885:0.041217):0.001214):1.008831):0.435046):1.257822,(((G001001795:1.391637,G001872485:1.391637):0.273191,(G001002095:0.930377,G001817215:0.930377):0.734451):0.982967,((G001824435:0.162842,G001824395:0.162842):2.29293,((G001779575:2.124231,(G001779505:1.854499,((G001002015:0.071617,(G001779535:0.045701,G001779555:0.045701):0.025915):1.576143,(G001779475:0.990445,(G001004105:0.030241,G001003525:0.030241):0.960204):0.657315):0.206739):0.269732):0.195746,(((G001000105:1.326293,(G001793865:0.101059,G001793815:0.101059):1.225233):0.720434,((G001001115:0.075973,G000996445:0.075973):1.731969,(((G000993695:0.06344,G001000675:0.06344):0.372332,(G001793895:0.169327,G001793975:0.169327):0.266445):0.117284,(G001003645:0.132588,G001003425:0.132588,(G001000305:0.031737,G001002585:0.031737,G001003095:0.031737,G001002795:0.031737,(G001000945:0.014259,G001029635:0.014259):0.017478):0.100851):0.420467):1.254886):0.238784):0.211861,((G001817735:1.871902,((G001817755:1.426237,(G001817715:0.085966,(G001817675:0.067936,G001817805:0.067936):0.01803):1.340271):0.231465,G001817685:1.657702):0.2142):0.299435,(((G001818915:0.06454,(G001821355:0.025725,G001821375:0.025725):0.038815):1.909564,((G001818625:1.284787,G001819945:1.284787):0.368659,(G001818615:1.53067,(G001818895:1.307569,(G001005035:1.17376,(G001004965:0.169059,(G001818655:0.003901,G001818545:0.003901):0.165158):1.004701):0.133809):0.223101):0.122776):0.320658):0.12819,(((G001818535:0.086349,G001818595:0.086349):1.572452,(G001818015:0.013055,G001817925:0.013055):1.645746):0.251876,((G001793855:0.00286,G001002005:0.00286):1.716518,((G001818705:0.999492,(G001818695:0.051162,G001817975:0.051162):0.94833):0.523524,((G001817875:0.051513,G001817915:0.051513):1.209905,(G001817995:0.093375,G001818675:0.093375):1.168043):0.261598):0.196361):0.1913):0.191617):0.069043):0.087251):0.061389):0.135795):0.192023):0.096335):0.077907,(((G001820595:1.055238,(G001822425:0.806162,(G001004435:0.159319,G001004285:0.159319):0.646843):0.249076):1.248347,(((G001822215:1.476507,(G001001625:1.158784,G001822345:1.158784):0.317723):0.266126,(G001822455:0.092691,(G001822375:0.061643,(G001820725:0.059655,G001822295:0.059655):0.001987):0.031049):1.649942):0.35433,((G001822385:0.839907,G001820755:0.839907):1.053191,((G001820715:0.058166,G001820635:0.058166):1.389913,((G001820675:0.886231,(G001822305:0.035629,(G001820775:0.030636,G000998135:0.030636):0.004993):0.850602):0.242253,(G001822415:0.17777,(G001822325:0.176259,(G001003045:0.147067,(G001820565:0.089751,G001820685:0.089751):0.057316):0.029192):0.001511):0.950714):0.319594):0.44502):0.203865):0.206622):0.441315,((((G001819875:1.446017,(G001821725:0.577651,(G001819785:0.285447,(G001819815:0.070837,G001819735:0.070837):0.21461):0.292204):0.868366):0.730671,(G001821795:0.0646,(G001819905:0.051019,G001003085:0.051019,G001821755:0.051019,(G001821685:0.026301,G001819855:0.026301):0.024718):0.013581):2.112087):0.244035,(G001822475:2.276793,(((G001819395:1.750957,G001820815:1.750957):0.187699,((G001778975:0.070286,(G001778665:0.049532,G001778535:0.049532):0.020754):0.958311,(((G001778545:0.060956,G001780535:0.060956):0.313619,(G001780705:0.033834,(G001778905:0.033516,G001780495:0.033516):0.000318):0.340741):0.117426,(G001778855:0.077568,(G001780775:0.076662,(G001780415:0.043662,(G001780555:0.033449,G001780635:0.033449):0.010213):0.032999):0.000907):0.414432):0.536596):0.91006):0.155079,(G001780515:1.529287,(((G001778595:0.036367,G001780445:0.036367):0.799051,(G001778735:0.542013,(G001000585:0.017504,(G001778875:0.005445,G001778555:0.005445,G001780565:0.005445,G001778955:0.005445):0.012059):0.524509):0.293406):0.382189,(((G000998195:0.058539,(G001001285:0.054869,G000994865:0.054869):0.00367):0.453739,(G001000005:0.028563,(G000999085:0.023958,G000999145:0.023958):0.004605):0.483715):0.339828,((G001778635:0.02955,G001780645:0.02955):0.626389,(G001000285:0.078427,(G001002485:0.07491,G001778415:0.07491,(G000998125:0.039302,G001778655:0.039302,G001778755:0.039302,G001778935:0.039302,G001780605:0.039302):0.035608):0.003517):0.577511):0.196167):0.365502):0.311679):0.564449):0.183057):0.14393):0.248988,((G000997345:2.188764,(G000994355:0.139427,(G000993845:0.03611,G000995735:0.03611,G000996035:0.03611,G000993875:0.03611):0.103318):2.049337):0.380375,((G001825485:2.314548,((G001825555:1.808495,G000993015:1.808495):0.389736,((G001004355:0.020522,G001004305:0.020522):1.905157,(G001824825:1.685023,(G001890035:1.388922,(G001823055:0.115562,(G000998905:0.112682,G000994995:0.112682):0.00288):1.273361):0.296101):0.240656):0.272551):0.116317):0.126741,((G001786095:2.056125,(G001785415:1.960581,((G001785485:1.476754,((G001786325:0.075501,(G001786255:0.035589,G001786355:0.035589,G000992005:0.035589,G000991735:0.035589,G000992205:0.035589,G000991405:0.035589,G000991285:0.035589,G000991845:0.035589,G000991655:0.035589,G000991335:0.035589):0.039912):0.295906,G000990965:0.371407):1.105346):0.30692,(G001786225:1.411957,(G000993955:1.363443,(((G001785805:0.954143,G001785815:0.954143):0.203725,(G000993105:0.725513,(G001785515:0.540621,G000990665:0.540621):0.184892):0.432355):0.126002,(((G001785615:0.771763,(G001787125:0.005842,G001786125:0.005842,G001786965:0.005842):0.765922):0.370997,(((G000998465:0.740025,(G000996985:0.04333,G000997645:0.04333):0.696695):0.176925,((G001000035:0.074407,(G000999185:0.058351,G000999925:0.058351):0.016057):0.755909,(G000994705:0.676374,(G001786735:0.30925,(G001787245:0.015336,G000995945:0.015336):0.293914):0.367124):0.153942):0.086635):0.17061,(G001786795:1.025771,(G001786745:0.997715,(G001785295:0.956967,((G000994485:0.071959,(G000994515:0.062907,(G000994305:0.041522,(G001786905:0.041387,G000994625:0.041387):0.000135):0.021385):0.009052):0.839879,((G001786175:0.092654,(G001785675:0.073384,G001785545:0.073384):0.019269):0.79175,((G000990145:0.151362,G000991975:0.151362):0.562414,(G001786805:0.681075,(G001785985:0.578305,(G000994675:0.002838,G001785465:0.002838):0.575467):0.10277):0.032701):0.170628):0.027435):0.045129):0.040748):0.028056):0.061789):0.0552):0.029904,G001786055:1.172664):0.111205):0.079573):0.048514):0.371717):0.176907):0.095545):0.34256,(((G001819075:0.00963,G001819015:0.00963):2.136952,((G001819135:1.083751,((G000999395:0.563057,(G001821395:0.022005,G001818945:0.022005):0.541052):0.396483,((G001821435:0.070413,G001821385:0.070413):0.640231,(G001818995:0.504933,(G001818975:0.119805,G001819095:0.119805):0.385128):0.205711):0.248896):0.124211):0.870362,(G001823505:1.721165,((G000996605:1.002719,(G001871765:0.774086,(G000997825:0.447341,(G001000595:0.219333,G001873305:0.219333):0.228008):0.326745):0.228632):0.232297,G000997715:1.235015):0.486149):0.232948):0.192469):0.214965,(G001003845:2.309891,(((G001781525:0.067708,(G001781435:0.041151,G001779665:0.041151):0.026556):2.112341,(((G000998805:0.270278,G000998045:0.270278):1.662413,((G001781205:0.245883,G001783515:0.245883):1.225446,((G001779595:0.212633,G001783525:0.212633):1.008929,(G001873485:1.03446,(G001783565:0.889207,(G001567365:0.657795,(G001781375:0.071098,(G001783435:0.01753,G001781805:0.01753):0.053568):0.586697):0.231412):0.145253):0.187103):0.249767):0.461362):0.196477,(G001779615:2.066785,((G001775475:1.179287,(G001775445:0.873436,(G001004665:0.063399,(G001004755:0.048688,G001775435:0.048688):0.014711):0.810038):0.30585):0.85361,(((G001189095:0.990923,(G001189075:0.820367,(G001189195:0.173682,G001189215:0.173682):0.646685):0.170555):0.315199,(G001781625:1.085872,(G001781095:0.822486,(G001872505:0.70854,(G001779585:0.660995,((G001004905:0.027526,G001005015:0.027526):0.540102,(G001781885:0.102579,(G001783465:0.082223,G001781285:0.082223):0.020356):0.465049):0.093366):0.047545):0.113946):0.263387):0.22025):0.64526,(G001824355:1.587566,((G001779655:0.027014,(G001783335:0.016183,G001783485:0.016183):0.010831):1.448867,((G001004265:1.057067,(G001781465:0.858352,(G001781555:0.089853,G001781675:0.089853):0.768499):0.198715):0.242214,((G001781845:0.077092,G001003805:0.077092):1.151863,((G001781685:0.882655,((G001783355:0.249306,G001783375:0.249306):0.529166,(G001004985:0.232101,(G001783445:0.017133,G001781355:0.017133,G001781445:0.017133,G001781795:0.017133):0.214969):0.546371):0.104183):0.296524,((G001781605:0.047614,(G001781195:0.040182,G001783415:0.040182):0.007432):0.985206,(G001781875:0.917946,((G001781275:0.627217,(G001781515:0.042234,G001781175:0.042234):0.584983):0.163327,G001781105:0.790543):0.127403):0.114874):0.14636):0.049776):0.070325):0.1766):0.111686):0.363816):0.081515):0.033889):0.062383):0.05088):0.096486,(G001774495:2.203852,((((G001823875:1.276621,(G001823895:0.05274,(G001823695:0.028493,G001823995:0.028493):0.024246):1.223882):0.436036,(((G001824135:0.022525,G001823745:0.022525):0.765764,(G001824025:0.71522,(G001825315:0.045781,G001823945:0.045781):0.669439):0.073068):0.286241,((G001824005:0.203724,G001823735:0.203724):0.515782,(G001824075:0.026752,G001823795:0.026752):0.692754):0.355024):0.638127):0.189263,(((G000992905:0.295844,G001825295:0.295844):0.640474,(G001825325:0.802856,G001825335:0.802856):0.133462):0.772996,((G001824195:0.128973,(G000996025:0.060065,G001825235:0.060065,G001824095:0.060065,G001823815:0.060065,G001825405:0.060065):0.068908):0.873833,((G001824235:0.004027,G001825395:0.004027):0.838344,(G000994025:0.027993,(G000993415:0.019617,G000995625:0.019617,G000996185:0.019617,G000994785:0.019617):0.008375):0.814379):0.160435):0.706508):0.192607):0.212894,(G000996205:2.025599,((G001822655:1.484782,(G001820825:0.043595,G001821215:0.043595,G001821035:0.043595):1.441187):0.453896,((G001189105:0.893205,(G001821235:0.036281,(G001822735:0.035823,(G001821055:0.016339,G001822495:0.016339,G001822595:0.016339):0.019484):0.000458):0.856924):0.99233,(((G001821015:1.006804,G001820875:1.006804):0.699266,((G000999175:0.551713,G001822705:0.551713):1.050513,(G001822755:0.057268,G001821245:0.057268):1.544958):0.103844):0.116801,(G001003165:1.711392,((G001821185:0.065068,(G001821065:0.057778,G001822505:0.057778,G001820955:0.057778):0.007291):1.564185,((G001001935:0.458869,(G001822765:0.043327,(G001822615:0.02894,(G001821305:0.009787,G001820885:0.009787,G001821135:0.009787):0.019153):0.014387):0.415542):0.989101,((G001820935:0.813302,G001004005:0.813302):0.118329,((G001003605:0.084117,G000999035:0.084117):0.563868,(G001004225:0.076401,(G001821155:0.023286,G001821275:0.023286,G001821165:0.023286,G001822535:0.023286,G001824735:0.023286,G001820905:0.023286):0.053116):0.571584):0.283645):0.516339):0.181283):0.082138):0.11148):0.062663):0.053144):0.08692):0.089216):0.089037):0.072682):0.033357):0.051656):0.037137):0.042604):0.12785):0.100571):0.07519):0.077137):0.030617):0.026113):0.060651):0.032177):0.054301):0.092335):0.095443):0.039621):0.135464):0.097277):0.106509):0.159925):0.184836,(((G000212395:2.557694,(G000021645:0.220884,G000020965:0.220884):2.33681):0.453324,(((G001871575:1.044426,G000284335:1.044426):1.362865,(G000378005:0.506298,(G001896705:0.238343,G000020945:0.238343):0.267955):1.900992):0.408366,(G000745455:2.169611,((((G001509135:0.88036,G000147715:0.88036):0.154788,(G000023325:0.716639,G001027025:0.716639):0.31851):0.699812,((G001021165:0.432285,G000255135:0.432285):0.857808,(G900102615:0.993978,((G001513315:0.055464,G000953715:0.055464):0.525548,(G001508055:0.156049,G000018605:0.156049):0.424963):0.412966):0.296116):0.444867):0.17978,(((G000016905:0.419187,G000021285:0.419187):0.619939,(G000017545:0.422536,(G000235405:0.183201,G000767275:0.183201):0.239334):0.61659):0.476845,(((G000828655:0.304081,(G000816145:0.152383,G001508795:0.152383):0.151698):0.455834,(G000217815:0.662637,(G000828675:0.456804,(G001508115:0.020995,G000017865:0.020995):0.435809):0.205833):0.097279):0.570957,((G000832145:0.063858,(G000018945:0.009435,G000750655:0.009435):0.054423):0.219205,(G000784835:0.11487,((G001508875:0.097815,(G000016785:0.042319,G000025105:0.042319):0.055496):0.004568,(G000008545:0.021231,G000230655:0.021231):0.081152):0.012487):0.168194):1.047808):0.185099):0.39877):0.254871):0.646045):0.195362):0.291058,(((G001791795:2.330265,G001872985:2.330265):0.775699,(((G001778455:2.001936,((G002011415:0.708922,G002011365:0.708922):0.297319,((G002010355:0.21216,G002011425:0.21216):0.296834,(G002010365:0.363556,(G002011435:0.101005,G002010385:0.101005):0.26255):0.145437):0.497248):0.995695):0.780231,(G000347575:2.594878,((G001508835:0.797945,G001443005:0.797945):1.49285,((G001508935:1.363003,((G000160455:0.066233,G900107215:0.066233):0.34997,(G000266925:0.079074,G900129645:0.079074):0.33713):0.946799):0.389015,(((G000172975:1.183979,(G000177335:0.847882,(G000161995:0.002585,G000237805:0.002585):0.845297):0.336098):0.305867,(G000210715:1.401215,((G001604435:0.950215,G001604445:0.950215):0.302022,(G000526395:0.561187,(G001896635:0.008374,G000025885:0.008374):0.552814):0.69105):0.148977):0.088632):0.165655,(((G001508975:0.117186,G001509095:0.117186):1.050255,(G001509155:0.923262,(G001508955:0.268431,G000233775:0.268431):0.654832):0.244179):0.392075,((G000526375:1.27537,G000402835:1.27537):0.188467,((G000165795:0.89742,(G000024905:0.360521,G000237825:0.360521):0.536899):0.386377,(G000712295:0.438056,(G001701045:0.222773,(G000238615:0.082472,G000585335:0.082472):0.140301):0.215283):0.845741):0.18004):0.09568):0.095985):0.096516):0.538778):0.304083):0.187289):0.253944,(((G001784485:2.186115,((((G001771455:0.227423,(G001771655:0.116773,G001771535:0.116773):0.11065):0.370643,(G001771705:0.200788,(G001771395:0.073313,G001772385:0.073313):0.127475):0.397278):0.518279,G001771695:1.116346):0.190529,(((G001772375:0.1037,(G001772355:0.039299,G001771365:0.039299):0.064401):0.750083,(G001772455:0.071183,(G001771665:0.021371,G001772415:0.021371):0.049812):0.782601):0.254333,(G001771615:0.791154,(G001772335:0.020767,G001771345:0.020767):0.770387):0.316962):0.198759):0.87924):0.56142,((((G001899315:0.693495,G001464165:0.693495):1.322696,(G001899385:1.676839,(G001784555:0.582455,(G001784585:0.037465,G001786505:0.037465):0.54499):1.094384):0.339351):0.249876,(G001858525:1.976837,(((G001784535:0.762038,G001784565:0.762038):0.244408,(G001784615:0.10081,G001786555:0.10081):0.905636):0.502583,(G001917285:1.231182,((G000431555:0.034328,(G000980375:0.020843,G000980455:0.020843):0.013484):0.966588,((G001917235:0.023745,G000433235:0.023745):0.70797,(G001899335:0.603722,(G001899395:0.531595,(G000431315:0.383932,((G000437435:0.188588,(G001765415:0.013239,G000431115:0.013239):0.17535):0.062836,(G000433095:0.131863,(G001899365:0.055995,(G001917115:0.034329,(G000437655:0.012408,G001899425:0.012408):0.021922):0.021666):0.075868):0.119561):0.132508):0.147663):0.072127):0.127993):0.269202):0.230266):0.277847):0.467807):0.28923):0.237079,((G000484535:0.389619,G000011385:0.389619):1.286458,((G000332275:0.982404,(G000013225:0.145778,G000013205:0.145778):0.836626):0.485524,(((G000586015:0.356068,((G900047545:0.236682,G001007665:0.236682):0.069945,(G001007625:0.298079,(G002017915:0.192315,(G002018015:0.163923,(G002018045:0.148318,G001007635:0.148318):0.015606):0.028392):0.105764):0.008548):0.049441):0.663169,((G002006815:0.515051,G000063525:0.515051):0.385732,((G000153045:0.617255,((G000179255:0.264182,G000179235:0.264182):0.281105,(G000316515:0.474188,(G000155635:0.349598,G001039265:0.349598):0.12459):0.071099):0.071968):0.248008,((((G000737575:0.260038,(G000737535:0.084599,G000515235:0.084599):0.175439):0.06812,(G000195975:0.281242,(G000737595:0.216989,(G000012505:0.052406,G000153805:0.052406):0.164583):0.064254):0.046916):0.226012,((G000153065:0.285032,G000153825:0.285032):0.126882,((G000230675:0.086038,(G001040845:0.033301,G000014585:0.033301):0.052737):0.250223,((G000063505:0.098925,G000153285:0.098925):0.170759,(G001632165:0.093774,(G001631935:0.010342,G001632105:0.010342):0.083431):0.175911):0.066577):0.075653):0.142256):0.236669,(((G001631965:0.043375,(G000015705:0.035622,G001631985:0.035622):0.007753):0.046397,(G001632025:0.073478,((G001632125:0.016227,G001632005:0.016227):0.038772,(G000011485:0.048781,(G001632145:0.043082,G001632075:0.043082):0.005699):0.006219):0.018479):0.016294):0.674413,((G000760175:0.483517,(G000760215:0.317224,(G000760375:0.008618,G000760255:0.008618,G000007925:0.008618,(G000760275:0.003061,G000760155:0.003061,G000760355:0.003061):0.005557):0.308606):0.166293):0.184026,((G000757865:0.084916,(G000760235:0.049518,(G000015685:0.041474,G000012465:0.041474):0.008044):0.035399):0.543234,(((G000291825:0.209515,G000218745:0.209515):0.203416,(G000291945:0.280533,G000291785:0.280533):0.132398):0.055596,((G000011465:0.23192,G000015665:0.23192):0.161944,(G000635575:0.337388,((G000759865:0.00081,(G000759855:0.000532,G000759935:0.000532):0.000278):0.322983,(G000012645:0.302283,(G000759955:0.292129,(G000158595:0.289367,(G000015965:0.280935,(G000635535:0.276682,((G000634675:0.272829,(G000015645:0.186002,G000635715:0.186002):0.086827):0.003529,((G001180325:0.25187,(G000635595:0.193329,(G000634435:0.165545,G000635515:0.165545):0.027785):0.058541):0.021241,(G000634615:0.27172,G001627475:0.27172,(G000634355:0.266868,((G000635875:0.200134,G000635455:0.200134):0.042671,(G000634855:0.193658,(G000634595:0.174368,G000634635:0.174368):0.019289):0.049147):0.024063):0.004852):0.001391):0.003247):0.000324):0.004253):0.008433):0.002762):0.010154):0.02151):0.013595):0.056476):0.074664):0.159623):0.039393):0.096642):0.026654):0.074424):0.035519):0.118455):0.387366,(G001870225:1.285717,((G000317065:0.708575,((G000332175:0.525244,G000317085:0.525244):0.079514,(G001873375:0.218916,(G000332215:0.061269,G001402795:0.061269):0.157647):0.385842):0.103817):0.451694,((G000332315:0.811918,(G000010065:0.027171,(G000012525:0.016148,G000817325:0.016148):0.011023):0.784747):0.245779,(((G000238775:0.070368,G000018105:0.070368):0.736819,(G000022045:0.65367,(G000316685:0.455061,(G000505665:0.047906,G000011345:0.047906):0.407154):0.198609):0.153517):0.213447,((G001698445:0.084502,G001913845:0.084502):0.898584,(((G000332095:0.539274,(G000309385:0.178838,G000763385:0.178838):0.360436):0.160262,((G001314865:0.284684,G000155595:0.284684):0.262069,(G000316115:0.16939,G000482245:0.16939):0.377363):0.152784):0.254799,((G000317045:0.803936,(G000775285:0.710006,(G000733415:0.633424,(G001939115:0.60334,(G000309945:0.516647,((G001650195:0.174783,G001895925:0.174783):0.206714,(G000353285:0.207561,(G001485215:0.097089,G001548435:0.097089):0.110472):0.173936):0.135149):0.086693):0.030084):0.076582):0.09393):0.128376,((G001870905:0.730114,(G001314905:0.379652,(G001657325:0.247929,G000332355:0.247929):0.131723):0.350462):0.164793,(((G000473895:0.611435,(G000317635:0.267499,G000317615:0.267499):0.343936):0.207292,((G000380225:0.598894,(G001890765:0.463944,G000314005:0.463944):0.13495):0.192925,((G000252485:0.059128,(G000252425:0.041352,G000252465:0.041352):0.017776):0.702574,(((G001904615:0.119052,G000316605:0.119052):0.156917,(G000485815:0.163744,(G001693255:0.057103,((G000019485:0.006873,G001693295:0.006873):0.021376,(G001521855:0.027924,(G000715475:0.016415,G001693275:0.016415):0.011509):0.000325):0.028854):0.106641):0.112226):0.467929,((G000317575:0.497817,(G000332055:0.424835,(G000332195:0.333801,G000756305:0.333801):0.091034):0.072982):0.216002,(G000332035:0.679953,(((G001747005:0.111519,G000317655:0.111519):0.251783,(G000317675:0.269877,(G001548115:0.133733,G000332235:0.133733):0.136144):0.093425):0.301605,(((G001904635:0.077891,G000317025:0.077891):0.518686,(((G000021805:0.411388,G000829235:0.411388):0.099235,((G000737945:0.107615,G000025125:0.107615):0.338,(((G001039615:0.050489,(G000167195:0.039788,G001039555:0.039788):0.010701):0.021206,(G001039635:0.043152,(G000235665:0.030884,G001050835:0.030884):0.012268):0.028543):0.210181,G000169335:0.281876):0.163739):0.065009):0.071977,((G000147335:0.253669,G000021825:0.253669):0.231757,(((G000787675:0.056048,(G000312165:0.031346,(G001578075:0.022577,(G000010625:0.017751,G000312265:0.017751):0.004826):0.00877):0.024702):0.00586,((G000297435:0.032263,G000312725:0.032263):0.01201,(G000312285:0.027566,(G000981785:0.006451,G001704955:0.006451):0.021115):0.016706):0.017636):0.004073,((G000312185:0.048397,G001264245:0.048397):0.010169,(G000332585:0.04386,((G000312245:0.006918,G001885655:0.006918):0.033037,((G000330925:0.019142,G001725075:0.019142):0.019805,(G000312205:0.036845,(G001706385:0.035988,(G000307995:0.026369,G000599945:0.026369):0.009619):0.000857):0.002103):0.001007):0.003905):0.014705):0.007416):0.419445):0.097174):0.013976):0.028226,G000478825:0.624803):0.040105):0.015045):0.033867):0.030079):0.017803):0.030117):0.026908):0.061389,((G001746915:0.561688,G001890975:0.561688):0.276822,(((G000332335:0.601551,(G001276715:0.476704,G000317105:0.476704):0.124847):0.151399,(((G000214075:0.090725,G000317475:0.090725):0.342333,(G001698425:0.205873,G000180455:0.205873):0.227185):0.266769,((G000987385:0.337378,G000014265:0.337378):0.289467,((G900010725:0.189153,(G001873365:0.112621,(G000710505:0.091448,G900009135:0.091448):0.021174):0.076532):0.317087,(G000478195:0.421778,((G001611905:0.026086,(G000175415:0.009453,G000210375:0.009453):0.016633):0.054956,((G000973065:0.024238,G000176895:0.024238):0.013842,(G000173555:0.026526,(G000974245:0.019121,G000307915:0.019121):0.007405):0.011553):0.042962):0.340736):0.084462):0.120606):0.072982):0.053123):0.058503,(G000317145:0.777641,((G000317495:0.663244,((G000155555:0.451597,G000317515:0.451597):0.089501,(G001854205:0.075509,(G001767235:0.058255,G001942495:0.058255):0.017254):0.46559):0.122145):0.085356,(G001904725:0.694701,(((G000332075:0.245212,G000952155:0.245212):0.2765,(G000317125:0.40404,(G001904655:0.077479,G000317555:0.077479):0.326561):0.117672):0.117383,((((G000734895:0.415938,(G000317435:0.304816,G000331305:0.304816):0.111122):0.076155,(G000316665:0.463367,(G000613065:0.335135,(G000350105:0.141299,G000350125:0.141299):0.193837):0.128232):0.028726):0.019002,(((G000346485:0.149657,G000760695:0.149657):0.246995,(G000828085:0.296572,(G000315565:0.275201,(G000817735:0.23729,G000828075:0.23729):0.037912):0.021371):0.10008):0.056013,((G000332255:0.241446,(G000317265:0.012455,G000317285:0.012455):0.228991):0.094726,(G000517105:0.285511,((G000317205:0.116208,(G000317225:0.034509,(G001548455:0.019055,G001904645:0.019055):0.015454):0.081699):0.091776,((G000447295:0.065988,G001275395:0.065988):0.092881,(G000317245:0.140443,(G000315585:0.105299,G000934435:0.105299):0.035144):0.018426):0.049115):0.077527):0.050661):0.116493):0.05843):0.016979,(((G000316625:0.151664,G001298445:0.151664):0.196979,(G000316645:0.278926,(G001548375:0.17943,(G000009705:0.065569,(G000204075:0.020393,G001672205:0.020393):0.045176):0.113861):0.099496):0.069717):0.075045,(((G000340565:0.317089,(G001904715:0.166835,G000020025:0.166835):0.150254):0.063707,(G000300115:0.274563,(G000332295:0.174036,G000316575:0.174036):0.100527):0.106233):0.014401,(G000317535:0.334425,(((G001858025:0.093365,G000332135:0.093365):0.15816,(G000426925:0.139634,(G000521175:0.084424,G000312705:0.084424):0.05521):0.111892):0.031108,((G000196515:0.198742,G001586785:0.198742):0.062109,((G000175855:0.054582,(G001586755:0.028138,G001858125:0.028138):0.026443):0.027216,(G001432185:0.036342,(G001858115:0.016866,(G000175835:0.011086,G001676585:0.011086):0.00578):0.019477):0.045455):0.179054):0.021783):0.051792):0.060772):0.028491):0.104385):0.111022):0.055606):0.053899):0.029041):0.033812):0.027058):0.041606):0.01479):0.037406):0.022023):0.028751):0.037547):0.037064):0.102572):0.125448):0.120886):0.061324):0.208149):0.827069):0.24439):0.22224,(G001724515:2.933216,(((G001787865:2.769973,((G001917855:2.534849,((G000397765:0.172221,(G000380725:0.128436,G000494245:0.128436):0.043785):2.20855,(G001302805:2.300255,(G001768085:2.119146,((G000724625:0.694418,G001898035:0.694418):1.139665,(G000404425:1.426154,(G001457855:0.023778,(G001457975:0.022623,(G000427095:0.012102,G001458035:0.012102):0.010521):0.001155):1.402376):0.407929):0.285063):0.181109):0.080517):0.154077):0.166236,(G001304495:2.637367,((G001918235:0.364097,(G001918845:0.267317,(G001920725:0.229294,G001919305:0.229294):0.038023):0.09678):2.197269,((((G001898225:1.825721,(G000025005:1.559025,((G000744775:0.553168,G000021685:0.553168):0.398426,(G000024985:0.735377,G000297255:0.735377):0.216217):0.607431):0.266696):0.141249,((G000526415:1.071035,(G001306135:0.073975,G000018565:0.073975):0.997061):0.2144,((G001399705:0.766292,(G000016665:0.149852,G000017805:0.149852):0.616441):0.20253,(G000152145:0.607156,(G000021945:0.201778,((G000516515:0.051192,G000735195:0.051192):0.065695,(G000022185:0.001432,G000018865:0.001432):0.115454):0.084891):0.405378):0.361666):0.316613):0.681536):0.29748,(((G001796885:1.5884,G001796635:1.5884):0.257349,(G002011535:1.59315,(G002010545:0.261729,G002011655:0.261729):1.331421):0.252598):0.205394,((G000281175:1.579881,G001293545:1.579881):0.382919,(G001303105:1.831377,(((G001795045:1.184479,G001796965:1.184479):0.356199,(G001802405:1.351857,(G001795115:1.148783,G001797105:1.148783):0.203074):0.188821):0.118286,((((G001795165:0.904873,G001795125:0.904873):0.313119,(G001795335:0.963851,G001796835:0.963851):0.254142):0.164497,((G001797095:1.074756,G001796915:1.074756):0.145593,((G001796845:0.80723,(G001797075:0.515251,G001796475:0.515251):0.291979):0.197018,(G001795285:0.812106,(G001795085:0.663658,G001797045:0.663658):0.148448):0.192142):0.216101):0.162141):0.189856,((G001795155:1.400445,((G001872165:0.947267,(G001794965:0.022494,G001796335:0.022494):0.924773):0.233279,((G001796785:0.88776,G001567105:0.88776):0.140178,(G001871895:0.547542,(G001797165:0.444213,G001797155:0.444213):0.103328):0.480396):0.152608):0.219899):0.13024,((G001508595:1.098889,(G001508475:0.78068,G001603765:0.78068):0.318209):0.319823,((G001192795:0.831291,(G000406785:0.147459,G000406905:0.147459):0.683831):0.548386,(G001603795:1.32024,((G001603775:1.061206,G001050275:1.061206):0.140253,((G001899005:0.965621,G001306115:0.965621):0.138332,(G001050255:0.961776,(G000199675:0.871478,(G001050235:0.819908,(G001306145:0.678951,(G001796355:0.525276,(G001050215:0.012642,G001306055:0.012642):0.512635):0.153674):0.140957):0.05157):0.090297):0.142178):0.097505):0.118781):0.059436):0.039036):0.111972):0.041661):0.086619):0.172412):0.131423):0.088343):0.213308):0.170454,(((G001748285:0.076263,G000702505:0.076263):1.131724,(G001918255:0.998463,(G001919845:0.807271,(G001919995:0.546771,(G001914715:0.531023,(G001915055:0.34888,G001920235:0.34888):0.182143):0.015748):0.2605):0.191192):0.209524):1.156494,((G001644275:1.896949,(G001643585:1.366797,(G001303625:0.609433,G001302685:0.609433):0.757364):0.530152):0.247922,((G000372165:1.653193,G000383835:1.653193):0.428352,(G001796605:1.872866,((G001796575:1.412347,G001304345:1.412347):0.31707,((G002011475:1.563592,(G001796595:1.132447,(G001796685:0.745022,G001795035:0.745022):0.387425):0.431146):0.13292,(((G001872925:1.054006,(G001873005:0.94983,(G000464595:0.740472,G001796515:0.740472):0.209358):0.104176):0.328738,(G001796725:1.234025,(G001795275:0.84341,(G001795315:0.645163,(G001796445:0.581093,G001795015:0.581093):0.064071):0.198246):0.390615):0.148719):0.247692,(((G001794985:1.215675,(G001796415:1.012077,G001796805:1.012077):0.203598):0.201433,(G001796655:1.385677,((G001303565:1.040716,(G002010445:0.554301,G002011495:0.554301):0.486415):0.239337,(G001455825:1.131934,(G001796765:1.076467,(G001795205:0.9344,(G001796865:0.820666,(G001796675:0.75699,(G001796555:0.579366,(G001796755:0.526461,(G001796525:0.365417,G001796495:0.365417):0.161044):0.052905):0.177624):0.063675):0.113734):0.142067):0.055467):0.14812):0.105623):0.031431):0.071167,(((G001466665:0.389639,G001953175:0.389639):0.177493,(G001005265:0.471237,G000143165:0.471237):0.095896):0.506876,(((G000025025:0.042489,(G001010485:0.017877,G000499365:0.017877):0.024612):0.062784,(G000011905:0.041888,(G001459095:0.033903,(G000830905:0.033583,G001678055:0.033583):0.00032):0.007985):0.063385):0.039452,((G001678035:0.006203,G000016705:0.006203):0.005545,((G000009025:0.006736,(G001761445:0.004638,G000830885:0.004638,(G000741845:0.004559,G001610775:0.004559):7.9e-05):0.002098):0.004136,((G001547795:0.006849,(G001515295:0.001533,G000341655:0.001533):0.005316):0.003557,((G001460955:0.003273,G000341695:0.003273):0.00436,(G000025585:0.004095,G002021775:0.004095):0.003538):0.002772):0.000467):0.000875):0.132978):0.929283):0.414266):0.142161):0.066077):0.032904):0.143449):0.208679):0.063326):0.21961):0.070424):0.126462):0.076):0.063717):0.068888):0.062943,((((G000183745:0.754059,G000195335:0.754059):0.308235,((G000092125:0.567258,((G000373205:0.164922,G000430045:0.164922):0.29409,(G000423425:0.230885,(G000376665:0.140154,G000620065:0.140154):0.090731):0.228127):0.108246):0.358219,(G000771745:0.475888,(G000309885:0.324754,((G001399775:0.238588,(G000091545:0.201516,G000421625:0.201516):0.037073):0.035616,(G001880325:0.240949,(G000376265:0.196095,(G000745065:0.168176,(G000744885:0.128086,(G000187005:0.056943,G000423905:0.056943):0.071143):0.04009):0.027919):0.044854):0.033255):0.05055):0.151133):0.449589):0.136817):0.589233,(G000092425:1.475638,(G000745915:0.990775,((G000317835:0.552014,G000519345:0.552014):0.269196,(G000190555:0.617495,((G000482805:0.335344,(G000381345:0.25105,(G000599865:0.213691,(G000196275:0.163924,G000745175:0.163924):0.049768):0.037359):0.084294):0.149999,((G000252445:0.345012,(G000008565:0.132931,G000478785:0.132931):0.212081):0.106418,(G001644565:0.435001,((G000430865:0.322245,G000020685:0.322245):0.086322,((G000800395:0.150617,(G000701405:0.102531,G000701425:0.102531):0.048086):0.213145,(G001413985:0.287289,(G001507665:0.090494,G001007995:0.090494):0.196795):0.076473):0.044805):0.026434):0.016429):0.033913):0.132152):0.203714):0.169565):0.484864):0.175889):1.137016,(((G001805475:2.012771,(G001767735:1.262322,G001767595:1.262322):0.750449):0.300174,((G001767755:0.29722,(G001768645:0.072108,G001767605:0.072108):0.225112):1.64974,(G001767575:1.692865,(G002011575:0.399345,(G002010555:0.218157,G002011565:0.218157):0.181188):1.29352):0.254095):0.365985):0.376116,((G001766895:1.537615,G001767615:1.537615):1.117038,((G001950395:2.122891,(((G000296445:0.830083,(G000162875:0.682428,G000023885:0.682428):0.147655):0.423953,(((G000434775:0.56963,(G000435475:0.414437,(G000436075:0.121608,G001915265:0.121608):0.292829):0.155193):0.385539,((G001486445:0.523318,G000023845:0.523318):0.120537,(G001643775:0.014104,G900110565:0.014104):0.629751):0.311314):0.105805,((G001552935:0.651238,G000814825:0.651238):0.296362,((G000478885:0.304001,(G000403355:0.213393,G000422625:0.213393):0.090608):0.526442,(G000236865:0.67415,(G000270285:0.397819,(G000210055:0.336792,G000024265:0.336792):0.061026):0.276331):0.156293):0.117157):0.113374):0.193062):0.381045,(((G000195315:0.693833,(G000321165:0.357217,G000311845:0.357217):0.336616):0.079821,((G000225705:0.447713,(G000156175:0.221926,G000156215:0.221926):0.225787):0.208253,(G000821265:0.492643,(G001404695:0.115339,(G000434535:0.088609,(G000169035:0.04892,G001405375:0.04892):0.039689):0.02673):0.377304):0.163323):0.117688):0.417588,(G900143685:1.047406,((G001552785:0.481218,(G000483125:0.245258,((G000364325:0.016974,G000468815:0.016974):0.006281,G900105895:0.023256):0.222002):0.23596):0.430188,(((G000752675:0.106167,G001494635:0.106167):0.608162,((G000024225:0.072826,(G000758945:0.036702,(G000564995:0.034998,G000565075:0.034998):0.001704):0.036124):0.301337,(G000411555:0.193294,G001813205:0.193294):0.180868):0.340167):0.124194,(G000468855:0.795075,((G000179715:0.393793,(G001562845:0.042004,(G001049775:0.037647,G000178335:0.037647):0.004356):0.35179):0.362267,(((G000233535:0.407109,G900155635:0.407109):0.172768,(G001457795:0.455826,G000468755:0.455826):0.124051):0.062826,((G900108495:0.040531,G900111255:0.040531):0.479524,(G000524335:0.048141,(G000143845:0.010866,G001437585:0.010866):0.037275):0.471914):0.122648):0.113357):0.039015):0.043448):0.072883):0.136):0.143836):0.44384):0.487809):0.514295,(((G000014185:0.707585,(G000661895:0.5716,G001029505:0.5716):0.135985):1.480969,(G900108055:1.39453,((G000025265:0.908833,(G000423665:0.479691,G000425945:0.479691):0.429142):0.157993,((G000688095:0.38643,G000424625:0.38643):0.587336,(G000240225:0.458023,(G000519325:0.288352,G000420025:0.288352):0.16967):0.515744):0.09306):0.327704):0.794024):0.333126,(G000384495:2.405329,(((G001311945:1.684354,((G001443565:0.043898,G000949295:0.043898):1.384068,(G900128965:1.199264,(G000023265:0.799426,(G000949255:0.004091,G000745905:0.004091):0.795335):0.399838):0.228702):0.256388):0.272069,(G001023575:1.790749,((G000817105:1.441289,((G000455525:1.008825,G001025035:1.008825):0.366207,(G000817095:1.180092,(G000817115:0.740316,G000817085:0.740316):0.439776):0.19494):0.066257):0.170559,((G001510385:0.891728,(G000348785:0.407779,G000350145:0.407779):0.483949):0.262304,(G001510335:1.018713,(G001437825:0.721128,(G001439005:0.137068,G001438985:0.137068):0.58406):0.297584):0.13532):0.457816):0.178901):0.165674):0.383138,(G000969705:2.196626,((G000428345:1.537824,(((G000372185:0.465491,G000384535:0.465491):0.325726,((G000378885:0.393134,(G000372025:0.28668,G000372265:0.28668):0.106454):0.197118,(G000438965:0.358105,(G001438925:0.129629,G001437635:0.129629):0.228477):0.232146):0.200965):0.264964,((G001439355:0.269845,((G001437845:0.088431,G001439035:0.088431):0.154492,(G001437695:0.17504,(G001437665:0.17451,(G001438315:0.124895,G001439025:0.124895):0.049615):0.00053):0.067883):0.026921):0.682961,(G000485495:0.827746,((G001439085:0.174003,(G001437755:0.158491,((G001439225:0.082989,G001437855:0.082989):0.010279,(G001438395:0.082312,G001437905:0.082312):0.010956):0.065222):0.015512):0.331173,((G000378865:0.403574,G000378925:0.403574):0.056322,(G000754505:0.439854,(G000383815:0.342572,(G000294575:0.158271,G000378905:0.158271):0.184301):0.097282):0.020042):0.045281):0.322569):0.12506):0.103375):0.481643):0.401308,(((G000177615:0.729513,((G000166135:0.218214,G000235425:0.218214):0.342683,((G000058485:0.274062,G000013345:0.274062):0.220572,(G000373365:0.231173,(G000374165:0.076908,G001854655:0.076908):0.154265):0.263461):0.066263):0.168617):0.960203,((((G000421445:0.709211,G900129455:0.709211):0.457053,(((G001424485:0.139733,G001424455:0.139733):0.252306,(G000306785:0.235653,G000761485:0.235653):0.156386):0.114259,((G000701365:0.339912,G000025345:0.339912):0.082486,((G000620185:0.215961,G000702465:0.215961):0.141095,(G000582785:0.28565,G000284015:0.28565):0.071406):0.065341):0.083901):0.659966):0.261117,(G000585375:1.197279,((G000024545:0.749193,(G000527155:0.505347,(G000719515:0.28298,(G000427885:0.151322,G000482705:0.151322):0.131659):0.222367):0.243845):0.281618,(G000720965:0.962115,(G000379825:0.855597,(G000716715:0.748396,((G000428945:0.471552,G000379685:0.471552):0.22494,(((G000297395:0.282779,(G000145235:0.236164,G000876225:0.236164):0.046615):0.051919,((G000204155:0.1501,G900109115:0.1501):0.139507,(G000016425:0.12043,G000018265:0.12043):0.169178):0.045091):0.283893,(G000717135:0.541828,((G000494755:0.315601,(G000389965:0.273609,G001884705:0.273609):0.041992):0.084157,(G000379645:0.336775,(G000237145:0.251278,(G000962825:0.210311,(G000284295:0.190817,G000785985:0.190817):0.019494):0.040966):0.085497):0.062983):0.142069):0.076763):0.077901):0.051904):0.107201):0.106518):0.068696):0.166468):0.230102):0.155305,((G000024365:0.726533,G000426645:0.726533):0.722806,(((G000379625:0.962188,((G000429025:0.482109,G000620785:0.482109):0.314153,((G000423625:0.460415,G000196675:0.460415):0.119223,(G000717175:0.501389,(G001420995:0.151296,G001902615:0.151296):0.350093):0.078249):0.216624):0.165926):0.165634,((G000718005:0.836171,((G000062885:0.435674,(G000194155:0.373904,G000497205:0.373904):0.061769):0.136807,(G000763095:0.25469,(G000384035:0.165698,G000371785:0.165698):0.088992):0.31779):0.26369):0.089785,((G900129375:0.624683,G000720955:0.624683):0.230932,(((G001302585:0.612189,(G001921215:0.527944,(G900104505:0.38483,(G000564855:0.336238,(G000374445:0.220029,G000482865:0.220029):0.116209):0.048592):0.143114):0.084245):0.135263,(G000715825:0.686287,((G000568255:0.376874,G000525635:0.376874):0.255306,((G000023245:0.356395,(G000328705:0.291402,(G000716755:0.225255,G000716595:0.225255):0.066147):0.064994):0.11921,(G000715895:0.419851,(G001701025:0.191224,(G000974445:0.146186,G000719115:0.146186):0.045038):0.228627):0.055754):0.156575):0.054108):0.061165):0.068002,(G000379465:0.757787,((G000504245:0.468032,(G000427905:0.148473,G000427825:0.148473):0.319559):0.191871,(((G000519205:0.377337,G000739085:0.377337):0.1201,(G000384315:0.397198,(G000732925:0.277145,(G000196835:0.238984,(G000383915:0.129542,G000717335:0.129542):0.109441):0.038161):0.120053):0.100239):0.08665,(G900115565:0.5111,(G000719975:0.43848,(G000244955:0.395694,((G000383795:0.200232,G000231035:0.200232):0.134323,(G000527075:0.269274,(G000023865:0.222006,(G000231055:0.181064,(G000258175:0.164446,(G000243395:0.117337,G000244975:0.117337):0.047109):0.016617):0.040943):0.047268):0.065281):0.061139):0.042787):0.07262):0.072986):0.075816):0.097885):0.057666):0.040162):0.07034):0.201866):0.262064,(((G000349585:0.31061,(G001630765:0.239276,G000226215:0.239276):0.071334):0.832489,((G001281505:0.01053,G001293125:0.01053):1.064426,((G000372445:0.765256,(G000427865:0.60663,((G000173655:0.205744,G001274895:0.205744):0.278352,(G000758965:0.197495,(G001552415:0.145408,G001056295:0.145408):0.052087):0.286601):0.122534):0.158626):0.189881,((G000023145:0.815861,(((G001054945:0.411095,G000069945:0.411095):0.078652,(G000177535:0.429362,(G000525655:0.345621,G000006605:0.345621):0.08374):0.060386):0.15514,(G000183325:0.553651,(G000626675:0.366416,(G000213935:0.282574,(G000418365:0.180169,G000179395:0.180169):0.102405):0.083842):0.187235):0.091237):0.170973):0.103412,((G000411375:0.179903,G000156595:0.179903):0.678687,((G000372385:0.741078,(G001021025:0.675028,(G000590555:0.588199,(G000428805:0.429451,G000318135:0.429451):0.158749):0.086828):0.06605):0.079971,(((G000011305:0.365396,(G001277995:0.206259,(G000344785:0.021664,G000420585:0.021664):0.184595):0.159138):0.398387,(((G000379705:0.489534,G001044175:0.489534):0.162309,(G000296405:0.603474,(G000732945:0.520091,(G001412105:0.163356,G000375365:0.163356):0.356735):0.083383):0.048368):0.091565,((G000341345:0.518763,(G001021045:0.40796,(G000835165:0.262807,G000819445:0.262807):0.145152):0.110804):0.194196,(((G000466825:0.073969,((G001665955:0.043315,G000688415:0.043315):0.0203,G000477935:0.063615):0.010354):0.534964,(G000420605:0.560102,((G001941345:0.15277,G000550785:0.15277):0.341792,(G000980815:0.423935,((G000159115:0.205398,G001054195:0.205398):0.157222,(G001586215:0.278063,(G000022905:0.132305,(G000833575:0.104836,G000805675:0.104836):0.027469):0.145758):0.084557):0.061315):0.070627):0.06554):0.04883):0.081028,((G000442645:0.55465,(G000767055:0.423318,G001021065:0.423318):0.131332):0.081058,((G000379425:0.340329,G000373805:0.340329):0.217543,((G000759055:0.250643,G000143825:0.250643):0.219401,((G000159635:0.354773,(G000372085:0.298401,G000312345:0.298401):0.056372):0.060213,(G000739455:0.340792,(G001263755:0.305146,(G000577555:0.197982,(G000747315:0.158873,G001639025:0.158873):0.03911):0.107164):0.035646):0.074194):0.055058):0.087828):0.077837):0.054251):0.022999):0.030449):0.020375):0.022961,((G000175375:0.408296,G001020985:0.408296):0.21694,((G000980835:0.438848,G000550805:0.438848):0.08586,(((G001876195:0.043502,(G001876255:0.019107,(G001876175:0.017931,G001876005:0.017931,G001875875:0.017931):0.001177):0.024395):0.007345,(G001457455:0.046525,(G001876085:0.02801,(G001876055:0.025483,G001876095:0.025483):0.002528):0.018515):0.004322):0.326883,(((G001922265:0.032394,G001969175:0.032394):0.004105,(G001866985:0.00065,G001867045:0.00065):0.035848):0.026474,((G000265545:0.009696,G001889145:0.009696):0.026993,(G001047215:0.036465,((((G001969465:0.015976,(G001969485:0.003973,G001942005:0.003973):0.012003):0.00531,G001456175:0.021286,G001447295:0.021286):0.001468,((G000258385:0.014388,((G000221625:0.001647,(G000144675:0.000864,G000227175:0.000864):0.000783):0.012443,G001719645:0.01409,(G000255935:0.01394,(G001865765:0.007059,G001481675:0.007059,G000972805:0.007059):0.00688,G001026945:0.01394):0.000151):0.000297):0.003253,((G001298505:0.007778,G001975165:0.007778):0.009578,G000241855:0.017355,(G000730445:0.011689,G000730405:0.011689):0.005667,(G001481715:0.013802,G000143705:0.013802):0.003553,(G001663495:0.009828,G001017615:0.009828,G002009415:0.009828,G001433475:0.009828,G000814865:0.009828,G001682255:0.009828):0.007528):0.000285):0.005113):0.007903,G001653295:0.030657):0.005808):0.000224):0.026284):0.314757):0.146979):0.100529):0.161508):0.034304):0.037541):0.060684):0.035864):0.119819):0.068143):0.08358,((G000092825:0.219074,G000185725:0.219074):0.896639,(((G001632805:0.163145,G000069185:0.163145):0.59052,((((G000214155:0.167797,G000240505:0.167797):0.045762,(G000972925:0.163704,(G000970885:0.136468,(G001021505:0.092129,G001673105:0.092129):0.044339):0.027236):0.049855):0.272727,((G000759695:0.256594,(G001881585:0.063344,G000257745:0.063344):0.193251):0.164049,(((G001584765:0.19653,(G000526915:0.120741,G000689255:0.120741):0.075789):0.112772,((G000164135:0.141502,G001021495:0.141502):0.083409,(G000007865:0.167855,(G000277125:0.131671,G000222105:0.131671):0.036184):0.057056):0.084392):0.058423,((G000340435:0.221362,(G000195855:0.081524,G000975265:0.081524):0.139838):0.120138,((G001417955:0.162935,G000613245:0.162935):0.157566,(G000195835:0.281111,(G000723425:0.222512,G000157895:0.222512):0.058598):0.03939):0.021):0.026226):0.052917):0.065644):0.146596,((G001494595:0.312737,(G000230935:0.189844,(G001021385:0.153336,G000559085:0.153336):0.036509):0.122893):0.221622,((((G001426545:0.278569,G000620625:0.278569):0.110977,(G001291445:0.331415,(G000613185:0.273105,(G001428895:0.176836,G000317305:0.176836):0.096269):0.058309):0.058132):0.044997,(G000015005:0.323075,((G001307545:0.157405,(G000805385:0.106431,G000455325:0.106431):0.050974):0.127851,(G000612825:0.224686,(G000373905:0.155858,G001570425:0.155858):0.068828):0.06057):0.037819):0.111468):0.044507,((G000234585:0.381377,((G000328565:0.272097,G000230895:0.272097):0.080797,(G000379865:0.323932,(G001005175:0.298342,(G001583415:0.267484,(G001499855:0.145347,G001499915:0.145347):0.122137):0.030859):0.02559):0.028962):0.028483):0.049188,(G000015405:0.398596,((G000266905:0.235862,(G001044245:0.157454,G001044235:0.157454):0.078408):0.055558,((G000015305:0.183389,G001655245:0.183389):0.044728,(G001049355:0.200729,(G000184435:0.159648,G000455165:0.159648):0.041081):0.027388):0.063303):0.107176):0.03197):0.048484):0.055309):0.098524):0.120782):0.259194,(((G000092225:0.178288,G000312385:0.178288):0.611968,((G000380485:0.576051,(G000964005:0.454378,(G001598915:0.264004,G000383535:0.264004):0.190375):0.121673):0.09711,((G000241265:0.494954,(G000333015:0.376548,(G000344135:0.322986,(G000423025:0.237057,(G000333035:0.154229,G000192435:0.154229):0.082828):0.085929):0.053562):0.118406):0.081706,(G000241305:0.519758,(G000241345:0.45927,(G000334455:0.416771,(((G000248055:0.124836,G000332975:0.124836):0.197234,(G001485495:0.222686,G000247715:0.222686):0.099384):0.05584,(G000298195:0.362083,(G000024785:0.274433,(G001698225:0.193277,(G000344155:0.15117,G000332995:0.15117):0.042107):0.081156):0.087651):0.015826):0.038862):0.042499):0.060489):0.056901):0.096501):0.117095):0.135618,(G000214175:0.8428,(G000524475:0.804218,(G001552615:0.75881,(((G001426185:0.426332,(G000760735:0.225439,G001620305:0.225439):0.200893):0.190741,(G000389715:0.549297,((G000982715:0.353538,(G001312925:0.267407,G000511305:0.267407):0.086131):0.137719,((G000014565:0.296883,G000454045:0.296883):0.103707,((G000196695:0.11833,G000738775:0.11833):0.233423,(G001894865:0.245097,G000341795:0.245097):0.106656):0.048837):0.090667):0.05804):0.067777):0.101719,(G000380645:0.64254,(G001552855:0.575071,(((G000308635:0.275613,(G001865855:0.143675,G000308655:0.143675):0.131938):0.124607,(G000381925:0.350539,(G000308615:0.319263,((G000308875:0.209799,G000526215:0.209799):0.095567,(G000523235:0.180607,(G001613505:0.13041,G000308855:0.13041):0.050197):0.12476):0.013897):0.031276):0.049681):0.043856,((G000284035:0.332905,((G000720425:0.157476,G000308515:0.157476):0.112448,(G000308675:0.162731,G000308495:0.162731):0.107194):0.06298):0.056856,((G000308795:0.224775,(G001886715:0.154428,(G000308355:0.013625,G000719275:0.013625):0.140803):0.070346):0.147444,((G000308595:0.202368,G001182745:0.202368):0.141835,((G001310275:0.202045,G000308695:0.202045):0.121979,(G000308835:0.293556,((G000308715:0.166255,G000250675:0.166255):0.112532,(G000482385:0.237874,(G000308755:0.138351,(G001613465:0.10967,G001612765:0.10967):0.028681):0.099523):0.040914):0.014769):0.030468):0.020178):0.028016):0.017543):0.054314):0.130995):0.067469):0.076253):0.040017):0.045408):0.038582):0.083075):0.086985):0.102854):0.110966):0.163207):0.059453):0.133347):0.10703):0.117798,((((G000515395:0.351472,(G001005145:0.17136,G001270745:0.17136):0.180112):1.142274,(G000373925:1.426927,(((G900101785:0.886576,(G900105065:0.614295,G000270245:0.614295):0.272282):0.260398,((G000423085:0.873381,G900092135:0.873381):0.171792,((G000826085:0.758004,G000423465:0.758004):0.209874,((G000277715:0.656361,(G000826065:0.531735,G000619965:0.531735):0.124627):0.261367,((G000421525:0.719703,G900163845:0.719703):0.16346,((G000426605:0.667929,(G000413315:0.561408,G000423485:0.561408):0.106522):0.147322,((G001441165:0.315185,(G000425285:0.187331,G000423445:0.187331):0.127853):0.235185,(G000463665:0.430185,(G000367205:0.202156,(G000204235:0.160824,(G000221145:0.134892,(G000008345:0.054177,(G000145555:0.045748,(G000145515:0.029904,G000144735:0.029904):0.015844):0.008428):0.080716):0.025932):0.041332):0.228029):0.120184):0.264882):0.067912):0.034566):0.05015):0.077294):0.101802):0.195953,((G000372465:0.200894,G000024345:0.200894):1.045095,((G000312105:0.611552,((G001428805:0.297941,G001426485:0.297941):0.226541,((G000160775:0.317057,G000471045:0.317057):0.171019,(G001423365:0.362741,G001426755:0.362741):0.125336):0.036406):0.08707):0.44628,((G000426045:0.520445,(G001424755:0.365381,G000720335:0.365381):0.155064):0.312406,((G000426525:0.633122,((G001427925:0.281618,G001429555:0.281618):0.294087,(G001428125:0.421268,(G001429625:0.327507,G000389985:0.327507):0.093761):0.154437):0.057417):0.0804,((G001423135:0.543511,(G000422805:0.462972,(G000620705:0.37843,(G000015265:0.276838,G000620645:0.276838):0.101593):0.084541):0.080539):0.122454,((G000422825:0.485822,(G000364605:0.419739,G000960475:0.419739):0.066083):0.107904,(G000785495:0.328786,((G001428565:0.220921,G001427795:0.220921):0.070168,(G001428765:0.252922,G000519005:0.252922):0.038167):0.037697):0.26494):0.072239):0.047558):0.119329):0.22498):0.188157):0.096938):0.084):0.066819):0.133829,(G000015025:1.404178,(((G000012405:0.715548,(((G000341105:0.335019,(G000341205:0.160803,G000341185:0.160803):0.174215):0.196339,(G000341165:0.470406,(G000981225:0.386674,G000826685:0.386674):0.083732):0.060952):0.056022,((G000341025:0.219763,(G000341145:0.121881,G000340965:0.121881):0.097883):0.171232,((G001279585:0.286782,(G000341125:0.247054,G000515115:0.247054):0.039729):0.047924,((G000092985:0.17069,G000341065:0.17069):0.129678,(G000341085:0.226744,(G000294515:0.177351,G000341005:0.177351):0.049393):0.073623):0.034339):0.056289):0.196384):0.128169):0.327108,((G000024385:0.566012,(G000518265:0.429985,((G000374305:0.263097,G000381885:0.263097):0.115709,(G000718255:0.306296,(G000468475:0.200987,G000425065:0.200987):0.10531):0.07251):0.051179):0.136027):0.321369,((G001570525:0.492413,(G000092645:0.389865,(G001552515:0.295802,(G000511135:0.183981,G000718475:0.183981):0.111821):0.094063):0.102548):0.093596,(G000715975:0.548187,(G900100605:0.503136,((G001417755:0.239323,(G000379885:0.19853,G000725485:0.19853):0.040793):0.215855,((G000721075:0.219612,G000024865:0.219612):0.093328,(G001696485:0.20746,G001653075:0.20746):0.10548):0.142239):0.047957):0.045051):0.037822):0.301373):0.155275):0.24917,(G000384115:1.196437,((G000024025:0.7313,G000504285:0.7313):0.305621,(G000372745:0.859887,(((G000744815:0.514234,(G000744705:0.363956,(G000744655:0.205637,(G000787835:0.129325,G000787795:0.129325):0.076312):0.158319):0.150278):0.099287,(G001418575:0.536952,((G000744785:0.285346,G000744225:0.285346):0.121068,((G000718025:0.246274,(G001625365:0.181685,G001888885:0.181685):0.064589):0.131052,((G001429805:0.251012,G000955975:0.251012):0.09996,(G000710465:0.313782,(G000717715:0.274774,(G000269985:0.154831,G000696185:0.154831):0.119943):0.039008):0.03719):0.026353):0.029089):0.130537):0.07657):0.11777,(G000380165:0.671934,((G000240165:0.548494,(G000373665:0.444492,(G900142575:0.297501,G000745345:0.297501):0.146991):0.104002):0.066818,((G001011035:0.554329,((G000993785:0.354223,(G000719135:0.291604,(G001493375:0.227622,G001083795:0.227622):0.063982):0.062619):0.151019,(G000718985:0.486519,(G000424845:0.458885,((G000424825:0.311372,(G000497405:0.164762,G000426325:0.164762):0.14661):0.096224,((G000381025:0.304328,(G000721445:0.232199,(G000424785:0.176226,G001751375:0.176226):0.055973):0.072129):0.052015,G000424965:0.356343):0.051253):0.051289):0.027635):0.018723):0.049087):0.029363,((G001418495:0.487307,(G000092385:0.305398,(G000158915:0.224379,(G000147815:0.100572,G000938975:0.100572):0.123807):0.081019):0.181909):0.052481,(((G000718635:0.352458,(G000719265:0.246087,(G001187435:0.163391,G000342125:0.163391):0.082696):0.106371):0.086377,(G000717745:0.323589,(G000718015:0.268855,(G000695235:0.194266,(G000935125:0.162525,(G000717345:0.044045,G001729485:0.044045):0.11848):0.031741):0.07459):0.054733):0.115247):0.079958,((((G000721265:0.347385,(G000497425:0.306229,(G000818195:0.221949,G000718095:0.221949):0.08428):0.041156):0.045002,(G000429085:0.339788,((G000375725:0.17172,G001905365:0.17172):0.091048,(G000010605:0.183117,G000717025:0.183117):0.079651):0.07702):0.0526):0.047126,((G000719335:0.274985,(G001279725:0.155882,(G000720455:0.105252,G001746425:0.105252):0.050629):0.119103):0.130723,(G001279695:0.37208,((G001278075:0.262249,(G000163875:0.026077,G001693675:0.026077):0.236172):0.065819,((G001750785:0.220833,G001646665:0.220833):0.071871,(G000384175:0.253024,(G000721275:0.15814,(G000718595:0.135561,(G000830005:0.113495,G000253235:0.113495):0.022066):0.022579):0.094884):0.03968):0.035364):0.044012):0.033627):0.033806):0.040321,((G000719955:0.349618,G000213055:0.349618):0.106616,(G000827005:0.445321,((G000373565:0.306308,((G000716675:0.162178,G000720475:0.162178):0.085828,(G001419745:0.161604,G001418465:0.161604):0.086402):0.058302):0.106646,(((G000716805:0.277563,(G001418335:0.179484,G001418655:0.179484):0.098079):0.052009,(G000725495:0.269586,(G000968255:0.030897,G000009765:0.030897):0.238689):0.059985):0.039759,((G001298575:0.271235,(G000376565:0.238766,G000331005:0.238766):0.032469):0.084012,(G000204605:0.348648,((G000317595:0.210506,(G001418475:0.172642,G000091305:0.172642):0.037864):0.126123,(G000819545:0.328123,(G000242715:0.321931,((G001654495:0.266864,(G001005085:0.252835,(G000725795:0.241184,(G000444875:0.22439,(G000718315:0.202085,(G000497445:0.191574,(G000802245:0.162012,G001511815:0.162012):0.029562):0.010511):0.022305):0.016794):0.011651):0.014029):0.040365,(((G000349325:0.23641,(G001513975:0.202953,(G000225525:0.168374,G001509795:0.168374):0.034579):0.033458):0.041208,(G001418585:0.237061,(G001514045:0.210713,(G000716215:0.168705,G000721105:0.168705):0.042008):0.026347):0.040557):0.026546,(G001279985:0.277125,((G000158955:0.142606,G001611795:0.142606):0.12653,((G000156435:0.205549,(G001419695:0.121151,G001418415:0.121151):0.084398):0.057801,(G001013905:0.221756,(G001660045:0.13694,(G000721235:0.112882,(G000203835:0.029765,G000158935:0.029765):0.083117):0.024058):0.084816):0.041594):0.005786):0.007989):0.027039):0.003065):0.014702):0.006192):0.008506):0.01202):0.006599):0.014084):0.043623):0.032367):0.010914):0.0236):0.038959):0.020994):0.043904):0.03162):0.056622):0.059358):0.128595):0.177034):0.159516):0.095388):0.112352):0.223398):0.148529,(((G000719025:1.144862,(G000017305:0.876831,G900101335:0.876831):0.268031):0.259387,(G001426435:1.259742,((G000023925:0.86504,(G000421185:0.429923,(G000224715:0.213552,G000421245:0.213552):0.21637):0.435117):0.223236,(((G000426385:0.226958,G001189535:0.226958):0.645754,(G000298175:0.723766,(G000429885:0.650079,((G001515525:0.294425,G000298215:0.294425):0.283036,(G000826525:0.299461,G000247995:0.299461):0.278):0.072618):0.073687):0.148946):0.153767,(((G001021715:0.213639,G000725405:0.213639):0.524684,(G001594145:0.631605,(G000376825:0.460018,(G001247745:0.231157,G001190945:0.231157):0.228862):0.171587):0.106718):0.22479,((G000576575:0.54336,(G000184685:0.456316,(G001758225:0.397876,(G000576595:0.344871,(G001956915:0.284811,(G000720035:0.155172,(G001428505:0.094929,G000383675:0.094929):0.060242):0.129639):0.06006):0.053005):0.05844):0.087044):0.345742,((G001552435:0.599425,(G000297495:0.223558,G001428305:0.223558):0.375868):0.187172,((G001050535:0.339222,G001046875:0.339222):0.384193,((G001429685:0.277305,(G001428025:0.171548,G001427915:0.171548):0.105757):0.373664,(G001046855:0.622006,((G000367525:0.448701,(G000720925:0.260841,G001428065:0.260841):0.187861):0.078196,(G000768695:0.241279,(G000768675:0.215929,((G000768685:0.128827,G000768705:0.128827):0.066641,(G001427985:0.137246,G000152705:0.137246):0.058222):0.020462):0.02535):0.285618):0.095109):0.028963):0.072446):0.063183):0.102503):0.074012):0.063366):0.061797):0.171466):0.144507):0.282279,(((((G000314575:0.326346,(G001606005:0.186453,G001729525:0.186453):0.139893):0.525856,((G000285915:0.561987,G000178455:0.561987):0.177079,(G000285835:0.427115,G000426445:0.427115):0.311951):0.113135):0.535262,((((G001063195:0.425883,G001476195:0.425883):0.26196,(G000011025:0.262107,(G000164695:0.166412,G000763765:0.166412):0.095695):0.425736):0.149281,((G001275345:0.372998,G000800955:0.372998):0.254009,((G000786655:0.17046,(G001408335:0.101305,G000010285:0.101305):0.069154):0.351618,(G001482365:0.268593,(G001580365:0.154233,G000786195:0.154233):0.11436):0.253484):0.104929):0.210117):0.280065,(((G000220985:0.477505,(G001483765:0.414505,(G000455245:0.299963,G000421745:0.299963):0.114543):0.062999):0.416512,((G000224415:0.585164,G000023205:0.585164):0.176189,(G001657475:0.265299,G000420805:0.265299):0.496053):0.132664):0.148505,(G001968835:0.904541,(G000688395:0.831725,((G001887245:0.6072,(G000348945:0.436334,(G001281115:0.162326,(G000197735:0.092583,G001302565:0.092583):0.069743):0.274008):0.170866):0.182429,(((G000430705:0.25572,G000520495:0.25572):0.369014,(G000328305:0.544185,(G001307035:0.45091,((G000520555:0.217955,G000816565:0.217955):0.117247,(G000520515:0.288597,(G001428435:0.232571,G000520595:0.232571):0.056027):0.046605):0.115707):0.093275):0.08055):0.080521,((G000376245:0.424654,(G000950575:0.281635,G000018885:0.281635):0.143019):0.203136,(G000802235:0.578693,((G000785535:0.318604,G000482545:0.318604):0.203695,((G001263615:0.321842,(G000014925:0.154562,G001542565:0.154562):0.16728):0.032436,((G001428365:0.236196,G000196235:0.236196):0.059616,(G000238915:0.271204,(G001484605:0.210977,(G001424565:0.169237,(G000189535:0.125882,(G000813845:0.085164,G000022025:0.085164):0.040719):0.043355):0.04174):0.060227):0.024609):0.058465):0.168022):0.056393):0.049097):0.077466):0.084374):0.042096):0.072816):0.137981):0.074667):0.270275):0.096442,((G000699505:0.718398,(G000257665:0.072653,G001437715:0.072653):0.645745):0.611992,(G000423505:1.289336,(G000007485:1.257231,((G000425685:0.51043,G000381765:0.51043):0.701826,((G001438965:0.43261,G000754445:0.43261):0.717977,(G000425105:1.098635,((G000980875:0.481081,(G000834055:0.406398,(G000350525:0.358127,(G000633415:0.333505,((G000231305:0.069629,G001477055:0.069629):0.228893,(G000349545:0.226329,G001273835:0.226329):0.072193):0.034983):0.024622):0.048271):0.074683):0.57367,(G000754435:1.001685,(((G001426925:0.521039,(G000422385:0.330369,G000422745:0.330369):0.19067):0.171431,((G000826185:0.577644,(G000956505:0.447591,((G000763375:0.233726,G000685355:0.233726):0.143624,((G000956525:0.235069,(G000455825:0.167311,G000633215:0.167311):0.067757):0.031809,(G000956475:0.241699,(G001262495:0.175841,(G000956415:0.103938,G001552455:0.103938):0.071904):0.065858):0.025178):0.110472):0.070242):0.130053):0.06001,(G000582705:0.579171,((G000422405:0.427654,G000802305:0.427654):0.118315,((G000956535:0.378651,G000799385:0.378651):0.118372,((G001314225:0.402871,(G001887285:0.359691,(G001592125:0.301953,(G001552475:0.265426,G000746195:0.265426):0.036527):0.057739):0.04318):0.076811,((G000333395:0.233976,(G900104345:0.156429,G000202635:0.156429):0.077547):0.21883,(G001427525:0.411817,(G001652465:0.338377,(G000956575:0.267211,((G001427145:0.183434,G001428485:0.183434):0.059315,(G000304335:0.185212,G000956465:0.185212):0.057537):0.024462):0.071166):0.07344):0.040989):0.026876):0.017341):0.048946):0.033202):0.058483):0.054816):0.265562,(((G001429705:0.592061,(G000477555:0.194479,(G000247645:0.125219,G000153145:0.125219):0.06926):0.397582):0.146825,((G001422145:0.321964,G001423105:0.321964):0.214611,(G001422205:0.29608,(G001424385:0.15672,(G001475745:0.123701,G000349565:0.123701):0.033019):0.13936):0.240495):0.202312):0.110088,(G000718085:0.799965,((G000069225:0.646952,((G000333435:0.471078,G000938265:0.471078):0.13154,(G001465855:0.274097,(G001423045:0.157483,G001423885:0.157483):0.116614):0.328521):0.044333):0.105184,(G001423185:0.698812,(((G000421825:0.433515,G000419445:0.433515):0.117629,(G001424905:0.42569,(G001428745:0.290198,(G000383315:0.223573,(G000469485:0.203367,(G001423695:0.173881,G000470775:0.173881):0.029487):0.020205):0.066626):0.135492):0.125454):0.107292,((G000421145:0.353734,G000764165:0.353734):0.23333,((G001425325:0.439572,(G000799285:0.216384,(G001542775:0.133241,G001425085:0.133241):0.083143):0.223188):0.089351,(G001421565:0.321128,(G001428255:0.277445,(G000421565:0.198499,G000421545:0.198499):0.078946):0.043683):0.207795):0.058141):0.071372):0.040376):0.053323):0.04783):0.049009):0.109057):0.043653):0.053066):0.043884):0.051952):0.061669):0.044975):0.032105):0.041054):0.153516):0.13437,((G900070355:0.897771,((G001403775:0.100519,G001678905:0.100519):0.676692,(G000576425:0.544527,(G000338055:0.441248,(G000225825:0.394105,(G000023405:0.21059,G000233655:0.21059):0.183515):0.047143):0.103279):0.232685):0.12056):0.685892,(((G000975095:0.479344,G000759715:0.479344):0.734661,((G000023105:0.771884,(G900105765:0.414755,G000421225:0.414755):0.357129):0.256789,(((G000024925:0.601426,(G000312125:0.400368,(G000423205:0.22465,G000024065:0.22465):0.175718):0.201057):0.157651,(G000307245:0.6617,(G000701465:0.589924,((G000526595:0.379738,G000718325:0.379738):0.17417,(G000385135:0.422552,(G000215105:0.359338,(G001592145:0.162254,G000024965:0.162254):0.197084):0.063214):0.131356):0.036016):0.071775):0.097377):0.115639,((G000526515:0.505183,(G000767165:0.426592,(G000767175:0.301057,G000603945:0.301057):0.125536):0.07859):0.207131,(G000767135:0.600944,((G000092865:0.198983,G001552375:0.198983):0.267475,((G000212695:0.335293,(G001429255:0.201561,G000688475:0.201561):0.133732):0.058173,(G000312005:0.330991,(G000708885:0.287903,(G000218545:0.171764,G001040865:0.171764):0.116139):0.043088):0.062476):0.072991):0.134487):0.111369):0.162402):0.153958):0.185332):0.335692,((G000485475:1.259949,(((G000376885:0.258317,G000420505:0.258317):0.425705,(G001042675:0.388058,(G001042695:0.319512,G000269605:0.319512):0.068546):0.295964):0.120551,(((G000741705:0.235595,G000738005:0.235595):0.356724,(G001263395:0.404537,(G000304215:0.233229,G000737865:0.233229):0.171308):0.187783):0.09711,(((G000414525:0.065006,G000159155:0.065006):0.149029,(G000025205:0.105069,(G000414445:0.024661,G000414465:0.024661):0.080407):0.108966):0.423687,(((G000737845:0.365489,G000741525:0.365489):0.196963,(G000741645:0.472683,(G000741775:0.343284,G000741285:0.343284):0.129399):0.089768):0.03436,((G000741765:0.464057,G000347695:0.464057):0.078797,(((G000741205:0.299934,G000741255:0.299934):0.07188,(G000022965:0.307261,(G000741575:0.255749,(G000741135:0.207968,G000800475:0.207968):0.047781):0.051512):0.064553):0.131004,(G000741215:0.480235,((G001042595:0.167026,G000010425:0.167026):0.26541,((G000165905:0.325978,(G001042635:0.239987,G000741165:0.239987):0.085991):0.07691,(G001025155:0.362513,((G000741175:0.211293,(G000741785:0.119578,G001417815:0.119578):0.091715):0.115262,((G000741715:0.142469,G000741695:0.142469):0.046994,(G000007525:0.132718,G001025175:0.132718):0.056745):0.137092):0.035959):0.040374):0.029548):0.047799):0.022583):0.040036):0.053957):0.04091):0.051708):0.115144):0.455376):0.230415,((G001375495:1.157855,((G000758825:0.796815,(G000612055:0.675188,(G900105865:0.213795,G000092365:0.213795):0.461394):0.121627):0.263913,((G000466165:0.479517,G000162895:0.479517):0.443045,((G000420445:0.49339,(G000411135:0.064239,(G000429205:0.015468,G000724605:0.015468):0.048772):0.42915):0.127486,(G000315465:0.3981,(G900102025:0.056594,(G001183565:0.041371,(G001685165:0.023336,G001685155:0.023336):0.018035):0.015224):0.341506):0.222776):0.301686):0.138166):0.097127):0.177475,((G000239695:0.80087,(G001687305:0.718222,((G000428685:0.390781,(G001553935:0.165904,G000466245:0.165904):0.224877):0.112648,(G000295095:0.46839,(G000159035:0.414048,(G000429225:0.364221,(G000220835:0.301022,(G000711965:0.255833,(G000429265:0.180451,G000269805:0.180451):0.075382):0.04519):0.063198):0.049827):0.054342):0.035038):0.214794):0.082648):0.445783,(((G000185425:0.08114,(G000185445:0.02971,(G000146285:0.025099,G000196535:0.025099):0.004612):0.05143):0.41927,((G000146895:0.041144,G000148485:0.041144):0.027473,(G000176775:0.036335,G000160615:0.036335):0.032282):0.431792):0.683603,((G001856685:0.635453,G001936115:0.635453):0.49479,(((G900120415:0.264794,(G900106855:0.205399,(G000508625:0.136104,(G001553285:0.048918,G000420065:0.048918):0.087186):0.069295):0.059395):0.670337,((G000296485:0.032912,(G001807435:0.012118,G001055535:0.012118):0.020794):0.166061,(G001546135:0.042888,(G000420405:0.028153,(G001812065:0.02793,(G001807285:0.024653,G001812345:0.024653):0.003278):0.000223):0.014735):0.156085):0.736158):0.149103,((G000159015:0.684104,(G000411155:0.145584,(G900119695:0.093378,(G000758775:0.067098,(G001812395:0.057776,G001813085:0.057776):0.009322):0.026281):0.052206):0.53852):0.30576,((G000820725:0.587699,(G900106055:0.054598,(G001457875:0.019029,G001814535:0.019029):0.035569):0.533101):0.179353,(G000429105:0.669381,((G001070855:0.064656,(G001070095:0.053915,(G000308055:0.047321,G000318335:0.047321):0.006594):0.010741):0.555288,((G000420425:0.490028,(G000364865:0.38633,G000296505:0.38633):0.103698):0.072165,(G001746855:0.398953,(G000154225:0.195957,(G001262055:0.16168,G001057055:0.16168):0.034277):0.202996):0.16324):0.057751):0.049437):0.097671):0.222813):0.09437):0.046009):0.05377):0.06264):0.088677):0.155033):0.059333):0.033966):0.034613):0.068251):0.089578):0.031409):0.131619):0.257494):0.142935):0.065768):0.116351):0.115505):0.017467):0.034408):0.099482):0.044373):0.079083,(((G001280565:1.791713,(G000009905:1.533519,(G000183545:0.151678,G000184705:0.151678):1.38184):0.258195):0.304912,((G900016865:1.599978,(G001513145:1.376472,G900019985:1.376472):0.223506):0.248807,(G001512545:1.670058,((G001544015:1.305488,G001513395:1.305488):0.231021,(G001513495:1.290065,(G001512825:0.251179,G900018335:0.251179):1.038886):0.246445):0.133549):0.178727):0.24784):0.601364,((((G000328625:0.69067,(G000379025:0.49842,G000517025:0.49842):0.19225):0.346489,(G000144695:0.536684,(G900109985:0.005312,G900101375:0.005312,G900114655:0.005312):0.531373):0.500475):0.66488,((G001512435:1.033028,G000020485:1.033028):0.297832,(G900103135:1.207419,(G000166415:0.596287,(G900114545:0.471228,(G000165465:0.376734,(G900156285:0.335936,(G000350165:0.29126,(G001730715:0.218327,G001723995:0.218327):0.072933):0.044676):0.040798):0.094494):0.125059):0.611133):0.123441):0.371179):0.907373,(((G001513125:2.057357,(G900101835:1.965288,(((G001508855:0.986095,((G001513545:0.479187,G000946815:0.479187):0.221781,(G001508215:0.219657,G000305935:0.219657):0.481311):0.285127):0.590029,(G000092405:1.141505,(G900129805:0.928174,(G001513155:0.858302,(G001512785:0.805105,(G000983115:0.749577,(G001311885:0.682426,(G001570625:0.13452,G000014725:0.13452):0.547906):0.067151):0.055529):0.053197):0.069872):0.213331):0.434618):0.173367,(((G001594015:0.352251,G000013105:0.352251):1.142332,((G000012865:0.032881,G000427565:0.032881):1.380361,(G001263415:1.353284,((G000024605:0.961857,(G000018425:0.461036,G001899445:0.461036):0.500822):0.314047,((G000711975:0.971763,(G000214435:0.566522,(G000215085:0.48151,(G000016165:0.38581,G000315365:0.38581):0.0957):0.085012):0.405241):0.202612,(G000024205:1.129434,(G000010565:1.089248,((G000233715:0.594395,(G900113335:0.272862,G000430885:0.272862):0.321532):0.437482,(G000376385:0.977541,((G000429345:0.563654,G000686645:0.563654):0.339829,(G001509075:0.774639,(G000740855:0.326276,(G000740805:0.222944,(G000740865:0.185675,G000681355:0.185675):0.037269):0.103332):0.448363):0.128845):0.074058):0.054335):0.057372):0.040185):0.044942):0.101529):0.07738):0.059957):0.081341):0.134082,(((G001515945:0.444467,G000620305:0.444467):0.884799,(G001513335:0.778729,G001508005:0.778729):0.550537):0.256747,((G000802045:1.148549,(G000746025:0.890192,G001512665:0.890192):0.258357):0.317155,(G000019165:1.361214,((G000190635:0.818952,(G001516055:0.69354,(G000512895:0.505422,G001515265:0.505422):0.188118):0.125412):0.251594,(G001029295:0.885557,((G000231405:0.638903,(G000243135:0.306775,(G000243155:0.17762,(G000379505:0.039074,(G001468785:0.034039,G000021925:0.034039):0.005035):0.138546):0.129155):0.332128):0.170229,((G000255115:0.258292,G001029285:0.258292):0.299793,((G000224515:0.418914,G001516045:0.418914):0.074672,((G000960765:0.296497,G000961805:0.296497):0.139524,(G000244895:0.306557,(G000235605:0.23079,G000231385:0.23079):0.075767):0.129464):0.057565):0.064499):0.251047):0.076425):0.184989):0.290668):0.10449):0.12031):0.042651):0.120826):0.215798):0.092068):0.23441,(((G900155405:1.250121,((G000438335:0.4092,G900103425:0.4092):0.329517,(G000194985:0.66591,((G000160055:0.025377,G000433275:0.025377):0.472455,(G000435155:0.356455,(G000242435:0.247204,G000434475:0.247204):0.109251):0.141378):0.168077):0.072808):0.511403):0.21245,((G000221605:0.731076,((G000428745:0.465768,(G000315505:0.130319,G000431435:0.130319):0.335449):0.176857,(G000426745:0.477556,(G000286635:0.144493,(G001553335:0.056688,G000024945:0.056688):0.087805):0.333063):0.165068):0.088452):0.620863,((G000221545:0.404949,G000177555:0.404949):0.344039,((G000478965:0.52812,(G000165735:0.276136,G000239275:0.276136):0.251983):0.114361,(G001045675:0.489873,(G000283495:0.223913,G000455225:0.223913):0.26596):0.152608):0.106507):0.602952):0.110631):0.324265,((G000384135:1.279265,((G900101645:0.77784,((G000188175:0.03153,G001916865:0.03153):0.542041,(G000436295:0.432532,G000436095:0.432532):0.141039):0.204269):0.169265,((G000230275:0.02173,G000431295:0.02173):0.396843,(G000437815:0.099954,(G900115425:0.024875,(G900107075:0.02099,G000025305:0.02099):0.003885):0.07508):0.318619):0.528531):0.33216):0.367212,(((G000374545:0.045734,G000430605:0.045734):1.013337,((G900110485:0.783635,(G900104455:0.653812,(G000271665:0.154455,G900114615:0.154455):0.499357):0.129822):0.096681,((G001611555:0.611121,G000219125:0.611121):0.1842,(G000445445:0.69262,(G900102435:0.127351,G000169155:0.127351):0.565269):0.102701):0.084995):0.178756):0.335599,(G000381065:1.067595,((G000423385:0.221552,G000245775:0.221552):0.720328,((G000621545:0.094348,G000622005:0.094348):0.726733,(G900129225:0.751677,(G000208405:0.7092,(((G000287655:0.054883,(G000187125:0.045068,G000426665:0.045068):0.009815):0.194845,(G000160695:0.208116,(G000213975:0.164772,G000160555:0.164772):0.043344):0.041613):0.397985,(G000381005:0.5436,(G000702545:0.482459,((G000155955:0.356497,G000469545:0.356497):0.076599,((G900116485:0.163913,(G000702005:0.045574,G900100835:0.045574):0.118339):0.188764,(G000686945:0.17154,((G000284095:0.068568,G900104055:0.068568):0.065595,(G900107615:0.035889,G900111915:0.035889):0.098274):0.037376):0.181137):0.080419):0.049363):0.061141):0.104113):0.061487):0.042477):0.069404):0.120798):0.125715):0.327076):0.251806):0.140359):0.50493):0.285844,(((G002010535:1.643555,((G001512695:0.632795,(G000328765:0.404558,(G001485475:0.078536,G001896645:0.078536):0.326021):0.228237):0.494,(G001601575:0.77202,(G000144645:0.437937,(G900142995:0.204885,G001562425:0.204885):0.233052):0.334083):0.354775):0.51676):0.799543,((((G000955745:0.219221,(G000955735:0.180108,(G000404025:0.045535,G000016545:0.045535):0.134573):0.039113):0.078033,(G000145215:0.164955,(G000955725:0.140446,((G000166695:0.057146,G000193435:0.057146):0.060167,(G000166355:0.108308,G000022325:0.108308):0.009005):0.023133):0.02451):0.132299):1.496593,((G000213255:1.292593,(G000526435:0.560823,(G001513505:0.312121,(G001513075:0.259515,G001513065:0.259515):0.052605):0.248702):0.731771):0.312604,((G900129075:0.28654,G000427425:0.28654):0.933871,((G000145615:0.196411,G000189775:0.196411):0.57405,((G000473865:0.148576,(G001507995:0.145892,(G000156275:0.134288,G000007085:0.134288):0.011603):0.002684):0.342653,(G000763575:0.336196,(G000025645:0.277029,((G000147695:0.183701,G000806225:0.183701):0.075869,(G001508735:0.18809,G001508895:0.18809):0.07148):0.017459):0.059168):0.155033):0.279232):0.44995):0.384787):0.18865):0.576124,((((G900142105:1.250384,(G001797185:0.916338,G001515955:0.916338):0.334047):0.717308,((G001317355:1.462779,(G001047375:1.164358,(G000601455:0.898468,((G000297115:0.348864,G001440545:0.348864):0.332711,(G000430995:0.24117,G900129265:0.24117):0.440405):0.216893):0.26589):0.298421):0.304294,((G000283555:0.255836,(G000709435:0.124817,(G000252705:0.114884,(G000252745:0.111504,G000252685:0.111504,(G000252665:0.101407,G000252725:0.101407,(G000270205:0.066321,G000252765:0.066321,(G000252785:0.033885,(G000284435:0.033516,G000225365:0.033516):0.000369):0.032437):0.035086):0.010097):0.00338):0.009933):0.131019):1.336844,((G000495435:0.824973,(G000701905:0.158791,G900115135:0.158791):0.666182):0.68641,(G900142225:1.396041,((((G000686705:0.792775,G000424205:0.792775):0.198709,(G001403615:0.750527,(G000703125:0.420576,G000753355:0.420576):0.329952):0.240956):0.142439,((G000820705:0.376205,G900142075:0.376205):0.685369,((G001403635:0.71565,(G001485185:0.57483,G000013285:0.57483):0.14082):0.219435,(G000469625:0.860921,((G000401215:0.624817,(G000320405:0.411431,G001405015:0.411431):0.213386):0.163687,((G000424025:0.653696,(G000371465:0.422359,(G000498355:0.282177,G000789395:0.282177):0.140182):0.231337):0.084349,(G000020165:0.570921,(G001458595:0.435,(G001456065:0.386207,(G000473995:0.312822,(G000833105:0.202715,G000340885:0.202715):0.110107):0.073385):0.048794):0.135921):0.167124):0.050459):0.072417):0.074164):0.12649):0.072348):0.167271,(((G000816675:0.632641,(G000612845:0.398174,G000285575:0.398174):0.234467):0.209096,((G000447315:0.204923,G000300195:0.204923):0.534055,(G000732635:0.438392,G000751675:0.438392):0.300586):0.102758):0.401567,(G000145275:1.193713,(G000744935:1.136075,(((G001263795:0.690543,(G000014125:0.307363,(G000204565:0.19543,(G000175395:0.080191,G000219255:0.080191):0.115239):0.111933):0.38318):0.324113,((G000008765:0.563686,G001270375:0.563686):0.245801,(G000686725:0.588409,(G000246895:0.254491,(G000807255:0.198778,G000389635:0.198778):0.055714):0.333918):0.221078):0.205168):0.084136,(G000466585:1.039552,((G000765165:0.735347,(G000007625:0.557823,G000619945:0.557823):0.177524):0.245142,((G001243045:0.49926,G000017045:0.49926):0.40212,((G001038625:0.513656,(G001623875:0.022299,G900129955:0.022299):0.491357):0.228024,(G001642655:0.572936,(G000484505:0.451488,G000016505:0.451488):0.121448):0.168744):0.1597):0.079109):0.059063):0.05924):0.037283):0.057638):0.049591):0.05789):0.094848):0.115342):0.081297):0.174393):0.20062):0.230234,((G000154825:1.699575,(G900128885:1.519446,((G001263355:0.441399,(G000472665:0.26095,G000247605:0.26095):0.180449):0.638585,(G000152245:0.798093,(G900107125:0.657722,G000185505:0.657722):0.140372):0.28189):0.439462):0.180129):0.450767,(((G001512625:1.957601,(G000161975:1.652079,((G000426305:1.40778,(G001604025:1.282503,G000488855:1.282503):0.125277):0.173741,(G001602975:1.471798,((G001513255:0.906217,(G900155555:0.698839,G000525775:0.698839):0.207378):0.423829,((G000435715:0.736006,G000435615:0.736006):0.479766,(G000758905:1.127328,(G001189495:1.074901,(G900086585:1.010472,((G900115385:0.006397,G900116785:0.006397):0.878252,(G000510425:0.697804,G000688015:0.697804):0.186845):0.125823):0.06443):0.052427):0.088444):0.114274):0.141752):0.109723):0.070558):0.305522):0.114061,(((G900107405:1.218563,((G000018325:0.807758,G000016985:0.807758):0.114693,((G900101495:0.591245,G000621485:0.591245):0.220551,(G001042715:0.519304,G900111615:0.519304):0.292491):0.110655):0.296112):0.361752,((G900103005:1.167764,(G001748365:0.688867,G001897605:0.688867):0.478897):0.280015,((G900142285:0.634758,G900142245:0.634758):0.500515,(G001282725:0.88716,(G001562415:0.656668,G001750685:0.656668):0.230492):0.248113):0.312506):0.132535):0.275096,(((G000423525:1.131822,G000163895:1.131822):0.286454,(G000196455:1.270348,(G001693775:0.714639,(G000146855:0.440156,G000238095:0.440156):0.274483):0.555709):0.147928):0.248602,((G000597865:0.768602,G000699585:0.768602):0.694935,(G900142235:1.264989,((G000156055:0.831927,(G000147675:0.366101,(G000381525:0.028079,G000431415:0.028079):0.338022):0.465825):0.185272,((G000439105:0.542846,G000154445:0.542846):0.314086,((G000452245:0.221424,G001950115:0.221424):0.495252,((G000499525:0.395336,G000686145:0.395336):0.277125,(G900129815:0.549665,(G000687955:0.415275,G000009205:0.415275):0.134389):0.122796):0.044216):0.140255):0.160267):0.247791):0.198547):0.203342):0.188532):0.216251):0.036118,(((G000309315:1.283627,(G001509345:0.776053,G900142005:0.776053):0.507574):0.48369,(((G900095615:0.847605,G000751555:0.847605):0.187999,(G001940565:0.890219,(G001282665:0.625024,(G000511955:0.379815,G900106765:0.379815):0.24521):0.265195):0.145385):0.404364,((G900095305:0.887218,(G000299355:0.536677,G001190785:0.536677):0.350541):0.263522,(G000620125:0.907461,(G000387765:0.663799,(G000761095:0.241349,G001316435:0.241349):0.42245):0.243662):0.24328):0.289227):0.327348):0.254425,(((G000312505:1.402553,(G000758845:0.714748,G900120165:0.714748):0.687805):0.317743,(G001299475:1.556896,((G000221565:0.517031,G001299455:0.517031):0.86258,((G000478985:0.740813,G000146345:0.740813):0.45032,((G000227315:0.949894,((G000311865:0.563231,G000952975:0.563231):0.277824,(G900129925:0.67425,G000468535:0.67425):0.166806):0.108839):0.144838,(G000378725:0.787575,(G000246925:0.322208,((G000311825:0.158612,G000321025:0.158612):0.085006,(G000183565:0.178855,G000312025:0.178855):0.064762):0.07859):0.465368):0.307157):0.0964):0.188478):0.177285):0.1634):0.067967,(G000467935:1.668474,((G000800295:1.323548,(G000010185:1.057276,G001407835:1.057276):0.266272):0.287185,(((G000245755:0.5641,G000423145:0.5641):0.835252,(G900120375:1.072395,((G900119705:0.331252,G000308275:0.331252):0.566125,(G900120365:0.693657,(G001286805:0.150809,G000311985:0.150809):0.542848):0.20372):0.175017):0.326957):0.112278,((G000173355:0.302164,G000311745:0.302164):0.547392,((G000312365:0.409189,(G000308255:0.006276,G000312325:0.006276):0.402913):0.255679,(G000156575:0.570449,(G000191725:0.342371,(G000024105:0.27794,G000159095:0.27794):0.064431):0.228079):0.094418):0.184688):0.662074):0.099103):0.057741):0.119788):0.233479):0.086039):0.042561):0.047585):0.105708,((((G000981035:0.412844,G001678845:0.412844):1.440928,((G001513425:1.185309,G001604115:1.185309):0.517488,((G000435055:0.559235,G001940845:0.559235):0.563748,(G001940855:0.046393,G000431035:0.046393):1.076591):0.579813):0.150976):0.155979,((G000437915:1.414868,G000435495:1.414868):0.260164,((G001512685:1.010138,G001604065:1.010138):0.466004,(G000434435:1.227191,(G000434675:1.042702,(G000432975:0.420428,G001940895:0.420428):0.622274):0.184489):0.248951):0.19889):0.334719):0.212954,((((G000433755:1.348338,(G000433915:0.789624,(G000434195:0.409008,(G001916175:0.051424,G000435175:0.051424):0.357583):0.380617):0.558714):0.654809,((G001512555:1.037859,(G001512485:0.685482,(G001513105:0.395722,G000331995:0.395722):0.28976):0.352377):0.458845,((G001512425:1.121422,G001797195:1.121422):0.173971,(((G000621505:0.06025,G000350485:0.06025):0.399774,(G000022065:0.187192,(G000526495:0.153012,(G000175795:0.099665,G000421965:0.099665):0.053347):0.034181):0.272832):0.64384,((G000745845:0.018752,G001262605:0.018752):0.86497,((G000179595:0.378168,G000237085:0.378168):0.270822,(G001512505:0.404991,(G000015865:0.209382,G000521465:0.209382):0.195609):0.243999):0.234732):0.220142):0.191529):0.201311):0.506443):0.13988,(((G001512745:1.026199,G001512945:1.026199):0.767031,(G000025225:1.698044,(G001603035:1.362557,((G001604185:0.639443,G001604165:0.639443):0.538462,(G000688035:0.762653,(G900099715:0.599657,(G000621765:0.20151,G900107185:0.20151):0.398148):0.162996):0.415252):0.184652):0.335488):0.095185):0.304743,((G001941225:0.346349,G000431615:0.346349):1.687574,(((G001725215:1.498061,(G000398925:0.73166,(G001643385:0.430754,(G000701665:0.318343,G001305135:0.318343):0.112411):0.300906):0.766401):0.187167,((G001916635:0.352802,G000435995:0.352802):1.196697,((G900130065:1.258568,(G000436275:0.40198,G000431075:0.40198):0.856589):0.235276,((G000421005:1.196551,(G000620945:1.100021,((G001244495:0.588087,(G000177015:0.496898,G000492175:0.496898):0.091189):0.30722,((G001244995:0.409789,G001454945:0.409789):0.234734,(G001688625:0.469306,G000169255:0.469306):0.175217):0.250783):0.204715):0.09653):0.186922,(G001915895:1.208556,((G000765235:0.920413,(G000431575:0.613348,(G001916695:0.390147,G000435555:0.390147):0.223201):0.307065):0.205518,((G000283575:0.329676,G000307265:0.329676):0.483761,(G001916835:0.622979,(G000403435:0.537061,G000469445:0.537061):0.085919):0.190458):0.312494):0.082624):0.174917):0.110371):0.055655):0.135729):0.232138,(((G000433115:1.2343,G001797275:1.2343):0.305058,((G000432075:0.801311,G000437375:0.801311):0.541981,((G000433515:0.386256,G001916755:0.386256):0.898336,(G001513385:1.202207,(G000437015:1.029138,(G000433415:0.891405,G001604005:0.891405):0.137733):0.173069):0.082384):0.058701):0.196066):0.321088,((G000953215:0.951378,G000178115:0.951378):0.793335,((((G000436835:0.591788,(G000431535:0.352881,G000433975:0.352881):0.238907):0.698624,((G001513045:0.938206,G000432435:0.938206):0.151937,((G000434055:0.108443,G000434915:0.108443):0.786897,(G000436215:0.656251,G000431775:0.656251):0.239089):0.194803):0.200268):0.273803,(G001513365:1.447116,((G000435275:1.197798,(G000431855:0.95652,(G000435335:0.761126,(G000437975:0.621431,(G000436775:0.406102,G001917065:0.406102):0.215329):0.139695):0.195394):0.241279):0.07012,((G000431955:0.055082,G000154345:0.055082):1.064479,((G000435395:0.415209,G900048895:0.415209):0.59484,(G000383295:0.782971,(G000752215:0.604196,(G001305115:0.294823,G001261775:0.294823):0.309373):0.178775):0.227079):0.109512):0.148357):0.179197):0.117099):0.114336,((G001486165:1.433928,(G001481375:0.96231,(G001486665:0.815533,(G000157955:0.620108,(G000162015:0.30919,G001916495:0.30919):0.310918):0.195425):0.146777):0.471618):0.181951,((G900103835:1.380501,(G000820765:1.29087,(G900104675:1.144937,(G000435455:1.099843,(G900110045:1.023691,(G900104615:0.921882,(G000154565:0.498789,G000403395:0.498789):0.423093):0.101809):0.076152):0.045094):0.145933):0.089631):0.14915,((G900095865:0.65884,G000158655:0.65884):0.755374,(((G000436675:0.188462,G000432175:0.188462):0.615284,(G000382085:0.035688,G001916415:0.035688):0.768058):0.482458,((G001941055:1.105401,(G001940995:0.919622,(G000686125:0.704285,(G000179635:0.60805,(G000621805:0.536019,(G001917015:0.046215,G000723465:0.046215):0.489805):0.07203):0.096235):0.215337):0.185779):0.107014,((G001603945:0.870924,G001941135:0.870924):0.259412,(G000712055:0.963927,(((G000434255:0.085051,G000210095:0.085051):0.711176,(G000437255:0.464992,(G000433635:0.383172,(G000468015:0.196594,G000437175:0.196594):0.186578):0.081819):0.331236):0.089204,(G000438435:0.7129,((G900119535:0.325724,G000701945:0.325724):0.061197,(G000174895:0.317217,(G000518765:0.213129,(G000247525:0.094501,G001603985:0.094501):0.118629):0.104088):0.069704):0.325979):0.172531):0.078495):0.166409):0.082079):0.073789):0.12801):0.115437):0.086229):0.062671):0.066163):0.115733):0.056919):0.116558):0.06405):0.045054):0.038192,(((G001797255:0.533578,(G001795385:0.22472,G001797235:0.22472):0.308857):1.351399,((G000364165:0.953765,(G000436415:0.461206,(G900142265:0.1124,(G000432875:0.062043,G000436155:0.062043):0.050357):0.348806):0.492559):0.795199,(G001466305:1.552197,((G001282685:0.904603,(G001311925:0.506715,G000178835:0.506715):0.397889):0.299149,((G002007305:0.403724,G002007375:0.403724):0.477847,(G001995005:0.725512,(G002007295:0.387011,G000171335:0.387011):0.338501):0.156058):0.322182):0.348445):0.196766):0.136013):0.100539,((((G000173975:0.129304,G000431695:0.129304):1.00841,((G000154305:0.076082,G000432215:0.076082):0.560618,(G000435775:0.287921,G000332875:0.287921):0.348779):0.501014):0.26884,(G000621905:1.230832,((G000431135:0.7716,G000431515:0.7716):0.305793,((G000432475:0.913697,((G000702245:0.522819,G000687655:0.522819):0.087278,(G000703065:0.547478,(G000687975:0.112989,G900110635:0.112989):0.434489):0.062619):0.3036):0.08944,((G000154245:0.058313,G000432315:0.058313):0.468919,((G000436635:0.166434,G001916305:0.166434):0.047016,(G000433295:0.062211,G000154425:0.062211):0.151239):0.313783):0.475905):0.074256):0.153438):0.175721):0.175529,((G000160035:1.448916,(((G001461035:0.899968,(G900112775:0.628643,G900111595:0.628643):0.271325):0.126372,(G900142955:0.819111,(G000018685:0.686099,(G900115365:0.527591,(G900143645:0.251773,G000702945:0.251773):0.275818):0.158508):0.133012):0.207228):0.331018,((G000621985:1.000518,((G000434115:0.615925,G000518685:0.615925):0.162428,(G000687695:0.687408,(G001916225:0.495787,G000433735:0.495787):0.191621):0.090946):0.222164):0.125219,((G000432755:0.175,(G000438095:0.060261,G001916135:0.060261):0.114738):0.524241,(G000435575:0.538974,(G001414325:0.072312,(G000433155:0.04452,G001916165:0.04452):0.027793):0.466662):0.160267):0.426496):0.23162):0.091559):0.092844,((G000875945:1.37007,(((G000242235:1.013125,(G000235445:0.779588,(G000185385:0.191671,(G000296385:0.129289,G000209465:0.129289):0.062382):0.587916):0.233537):0.152468,((G000160135:0.586094,(G000160635:0.322478,G000238055:0.322478):0.263616):0.197701,((G000702885:0.179856,G900113415:0.179856):0.079325,(G000424445:0.091629,(G900107835:0.030293,G000701645:0.030293):0.061336):0.167552):0.524614):0.381798):0.099837,((G900101295:0.064876,(G000711825:0.009338,G900112885:0.009338):0.055537):1.049175,((G000435795:0.532283,G000431995:0.532283):0.435817,((G000189595:0.518921,(G000435655:0.256802,G000159055:0.256802):0.262118):0.346311,((G000235505:0.586813,(G000160095:0.458878,(G000687555:0.305834,(G000732605:0.143162,G000144625:0.143162):0.162671):0.153044):0.127935):0.083817,(G000158075:0.478481,((G000155435:0.201741,(G900115855:0.041679,G000233455:0.041679):0.160062):0.166122,((G000371705:0.083606,G000431175:0.083606):0.132832,(G000436455:0.132589,(G000438215:0.119669,G900113155:0.119669,G900100685:0.119669):0.01292):0.083849):0.151425):0.110618):0.192149):0.194602):0.102868):0.145951):0.151379):0.10464):0.113686,(((G900141895:1.165811,(G000431895:1.041683,(G000435815:0.363927,G000153885:0.363927):0.677756):0.124128):0.130914,((G000435595:0.839986,(G000432395:0.041906,(G001915735:0.038462,G000156015:0.038462):0.003444):0.79808):0.268378,((G000434155:0.073579,G000155855:0.073579):0.730767,(G000424105:0.607482,(G000146185:0.486468,(G000436535:0.14369,G000436475:0.14369):0.342778):0.121014):0.196864):0.304018):0.188361):0.159884,((G001604195:1.347351,((G000621405:0.974613,((G000746015:0.455758,G000702125:0.455758):0.297358,(G000622025:0.59331,(G000701625:0.10392,G000424365:0.10392):0.48939):0.159805):0.221497):0.299343,((G900100245:1.031448,(G000687675:0.853951,(G000621425:0.502921,G000421045:0.502921):0.35103):0.177497):0.194424,(((G000403215:0.335482,G000403335:0.335482):0.630963,((G000435355:0.221725,G000434955:0.221725):0.637816,((G000403495:0.6449,(G000403275:0.460856,G000732725:0.460856):0.184044):0.121806,(G000431875:0.602045,(G000466465:0.243957,(G900113595:0.036024,G001717135:0.036024):0.207933):0.358088):0.164661):0.092835):0.106904):0.223958,((G000702685:0.219631,G000702085:0.219631):0.901739,((G900101015:0.793269,(G000431495:0.456108,G900107575:0.456108):0.337161):0.216444,((G000424545:0.539426,(G000424425:0.403541,G000424585:0.403541):0.135885):0.293941,((G000702265:0.371475,((G000424165:0.071667,G000424265:0.071667):0.245525,((G000424145:0.206673,(G000703165:0.157034,G000424385:0.157034):0.049639):0.023046,(G000423925:0.169174,(G900104155:0.059254,(G900109475:0.033785,(G000424485:0.027182,G000420905:0.027182):0.006603):0.025469):0.10992):0.060546):0.087473):0.054282):0.276281,((G900116875:0.281493,(G000621565:0.103402,(G900101605:0.075396,(G900116865:0.059948,(G000686065:0.03886,(G000424465:0.026466,G000686965:0.026466):0.012394):0.021088):0.015448):0.028006):0.178091):0.165831,((G000424525:0.045047,G000421405:0.045047):0.323849,((G900115735:0.062796,G000420825:0.062796):0.277829,(G000622085:0.312796,((G000621605:0.109531,G000420845:0.109531):0.166555,(G900112195:0.217657,(G900102515:0.156917,(G000420945:0.106369,(G000621465:0.02028,G000145035:0.02028):0.086089):0.050548):0.06074):0.05843):0.03671):0.027828):0.028271):0.078428):0.200432):0.185611):0.176345):0.111658):0.069033):0.035469):0.048083):0.073395):0.067592,(G900112085:1.382599,(((G000270305:0.89691,(G000469345:0.752758,G001941025:0.752758):0.144152):0.327002,(((G000364225:0.779345,(G000403845:0.311243,(G000403255:0.252618,G000403315:0.252618):0.058625):0.468101):0.252404,((G000174195:0.53056,(G000156535:0.367832,G000225345:0.367832):0.162729):0.328365,(G000687515:0.723122,(G000701545:0.647886,(G000020605:0.519389,(G001405615:0.372144,G001916895:0.372144):0.147245):0.128497):0.075236):0.135803):0.172823):0.122193,((G000160115:0.872454,(G900106615:0.708048,(G000702145:0.020759,G000702525:0.020759):0.687289):0.164406):0.094383,((G000621865:0.203164,(G000703005:0.057099,(G900109715:0.043683,G900115355:0.043683):0.013416):0.146065):0.060088,(G900107545:0.235431,(G900104335:0.204361,(G000209815:0.141533,(G900115215:0.084564,G900141825:0.084564):0.056969):0.062828):0.03107):0.027821):0.703585):0.187104):0.06997):0.129659,(G900096945:1.253128,(((G000797495:0.758301,G000173815:0.758301):0.301972,(((G000702845:0.630715,G000183525:0.630715):0.224548,(G001915695:0.1059,(G001406335:0.080747,G000438275:0.080747):0.025153):0.749363):0.156883,(G000425525:0.90642,((G900129135:0.731453,(G000156675:0.545387,(G000373885:0.413024,G000436935:0.413024):0.132363):0.186066):0.118108,((G000431095:0.041383,G000157975:0.041383):0.673502,(G000702025:0.588954,(G000431355:0.460674,((G001404455:0.356,G000466565:0.356):0.027689,(G000436615:0.175589,(G000436995:0.091945,G000153905:0.091945):0.083644):0.2081):0.076985):0.12828):0.125931):0.134676):0.056859):0.105727):0.048126):0.092135,((G000411355:0.610137,(G000209385:0.52895,(G000431655:0.070578,G000156035:0.070578):0.458372):0.081186):0.258648,((G900142165:0.700463,(((G000403295:0.435879,G001311035:0.435879):0.098542,(G001404335:0.14935,G001028025:0.14935):0.385071):0.0618,(G000526735:0.53984,(G001487105:0.485411,((G000153925:0.023329,G000432115:0.023329):0.383627,(G001312505:0.259989,G000155205:0.259989):0.146967):0.078455):0.054429):0.056381):0.104241):0.114597,(((G001280875:0.050548,G001049915:0.050548):0.635597,(G900086725:0.542937,(G001916295:0.221234,G000155875:0.221234):0.321703):0.143209):0.077177,(G000765215:0.673445,((G000433215:0.507418,(G000169235:0.433135,(G000154065:0.236069,G001916345:0.236069):0.197066):0.074283):0.110171,(G000156515:0.494976,(G000403475:0.469474,(G000154505:0.409435,G000403455:0.409435):0.060038):0.025502):0.122613):0.055856):0.089878):0.051738):0.053724):0.283624):0.10072):0.100443):0.029028):0.032344):0.041667):0.027147):0.058004):0.040322):0.403434):0.195704):0.041485):0.080929):0.066337):0.073127):0.115886,((G900111575:1.916947,(G000020005:1.686721,(G000174415:1.024613,G001513245:1.024613):0.662108):0.230227):0.598983,((G001543875:1.820159,((G000714935:0.914609,G000376225:0.914609):0.541504,(G000092905:1.369452,(G001642725:1.209726,((G000444055:0.578274,(G000024285:0.378346,(G001447355:0.033754,(G000294675:0.020467,G900107035:0.020467):0.013286):0.344592):0.199928):0.295334,(G000430585:0.78401,(G001767765:0.729164,(G001399675:0.68284,(G000702485:0.556159,(G000429525:0.333803,G000472905:0.333803):0.222356):0.126681):0.046324):0.054846):0.089599):0.336118):0.159726):0.086662):0.364045):0.579077,(G001742305:2.38287,(((G000510645:1.198795,(G001884825:1.057119,G001311905:1.057119):0.141675):0.218824,(G001049895:1.359625,(((G001375555:0.661912,G002005165:0.661912):0.467463,((G900113175:0.771669,(G900106775:0.573308,(G900102685:0.41095,(G000213595:0.037859,G900156615:0.037859):0.37309):0.162359):0.198361):0.167391,((G900129355:0.752267,(G000428065:0.690054,(G000942395:0.575365,(G900107305:0.072598,G900119485:0.072598):0.502767):0.114689):0.062213):0.051848,(G900114055:0.678064,(G900110165:0.58091,(G000421885:0.466914,(G000763315:0.395237,(G001187615:0.02495,(G000753855:0.012665,G001606065:0.012665):0.012285):0.370287):0.071677):0.113996):0.097154):0.12605):0.134945):0.190315):0.166576,((G001730235:0.548366,G001561915:0.548366):0.689045,((G000218765:0.742694,G000615945:0.742694):0.462735,(((G000430625:0.569624,(G001015055:0.451959,(G001439585:0.313023,(G000466385:0.16776,((G001294525:0.032422,(G001282905:0.01037,G000878885:0.01037):0.022052):0.024541,(G900100065:0.015183,G001274715:0.015183,G001282925:0.015183):0.04178):0.110796):0.145263):0.138936):0.117665):0.395738,((G000374385:0.068456,((G001645205:0.016747,G000733515:0.016747):0.021354,(G000219535:0.014799,G001696705:0.014799):0.023303):0.030354):0.527746,(G000311785:0.507123,(((G000454065:0.015457,G000948185:0.015457):0.274609,(G000612185:0.0069,(G000738785:0.006085,G000353565:0.006085):0.000815):0.283166):0.078997,(G000503775:0.240555,((G900114075:0.100259,G001420695:0.100259):0.078156,(G001187725:0.157484,(G000612125:0.136523,(((G001423865:0.008818,G001039275:0.008818):0.034663,(G000282075:0.03709,(G000296715:0.008959,G001748185:0.008959):0.028131):0.006392):0.001481,(G001012775:0.03966,(G001649505:0.012256,G000010165:0.012256):0.027404):0.005303):0.091561):0.020961):0.020932):0.062139):0.128508):0.138059):0.089079):0.369161):0.165442,((G001806105:0.82294,((G000285515:0.666732,(G001457415:0.422239,G000455485:0.422239):0.244493):0.10936,(((G000739915:0.487587,(G000153605:0.077629,G000511405:0.077629):0.409957):0.127611,(G000829455:0.51554,(G000620565:0.237277,(G900103825:0.159097,(G000422905:0.086852,G001426375:0.086852):0.072245):0.07818):0.278263):0.099657):0.057985,((G900114475:0.376852,G000686845:0.376852):0.174898,(G000380965:0.486061,((G900100345:0.103347,G000612225:0.103347):0.296001,(G000250655:0.337493,G900101595:0.337493):0.061855):0.086714):0.065689):0.121432):0.10291):0.046847):0.044892,((((G000829465:0.387686,G000515335:0.387686):0.087656,(G000378425:0.343267,G000429825:0.343267):0.132075):0.213294,((G000227705:0.476077,G000598065:0.476077):0.125706,((G000378385:0.367218,G000422505:0.367218):0.190321,((G000961095:0.414368,(G000422485:0.20312,G001188365:0.20312):0.211247):0.112411,(G900106745:0.485409,(G000179615:0.439161,((G001280845:0.175617,G000422465:0.175617):0.179893,(G000971975:0.308608,(G000513275:0.237626,G000023585:0.237626):0.070981):0.046902):0.083651):0.046248):0.041369):0.03076):0.044245):0.086853):0.098905,(((G000425125:0.370595,G000422445:0.370595):0.112745,((G000315235:0.227126,G000245555:0.227126):0.160895,(G000283315:0.295247,(G000293805:0.087014,(G000686865:0.012891,G900102125:0.012891):0.074123):0.208233):0.092774):0.095318):0.223823,(G000374845:0.665521,(((G001403875:0.147962,G000381905:0.147962):0.247297,((G000455265:0.240921,G900102215:0.240921):0.101657,(G000746875:0.252816,(G000403375:0.205421,G000374825:0.205421):0.047395):0.089762):0.05268):0.177625,((G001421015:0.437721,(G000585395:0.13063,G000378145:0.13063):0.307091):0.101183,((((G900102965:0.182374,(G000758725:0.079681,G001012825:0.079681):0.102693):0.093551,(G000758685:0.16585,(G900110315:0.08054,(G000520635:0.063112,G000756615:0.063112):0.017427):0.08531):0.110075):0.21217,((G000949425:0.387214,(G000787385:0.325005,G000576305:0.325005):0.06221):0.056666,(G001373415:0.257194,(G000230915:0.159658,(G001632305:0.112436,(G001275645:0.015429,G001277345:0.015429):0.097007):0.047221):0.097536):0.186687):0.044213):0.026343,(((G900116105:0.077061,G000732325:0.077061):0.306305,(G900102085:0.136989,(G001908275:0.093038,(G001514495:0.072964,(G900143165:0.027228,G900107875:0.027228):0.045735):0.020074):0.043951):0.246377):0.078627,((G000377505:0.04274,G000426545:0.04274):0.289611,(G000520815:0.125955,((G000520755:0.074498,(G001705305:0.035376,(G000245715:0.030941,G000236805:0.030941):0.004435):0.039122):0.021838,((G000164985:0.018644,G000520795:0.018644):0.048759,(G001277855:0.041153,(G000520775:0.030274,(G000686825:0.00605,G900116035:0.00605):0.024225):0.010879):0.02625):0.028932):0.029619):0.206395):0.129643):0.052444):0.024467):0.03398):0.092637):0.041642):0.080378):0.080291):0.262973):0.074625):0.031981):0.05854):0.063675):0.057994):0.948943,(((G000798955:1.719119,(G000178255:0.285019,(G001406535:0.040741,(G001543345:0.030774,G001406595:0.030774):0.009967):0.244278):1.4341):0.521471,((((G000438415:1.352943,(G000433255:0.595364,G000433475:0.595364):0.757579):0.244704,(G000433875:1.526075,((G000432575:1.342074,(G000434835:1.18976,G000436255:1.18976):0.152314):0.100099,(G000437335:1.1549,(G000433455:0.926059,G000438295:0.926059):0.228841):0.287274):0.083902):0.071572):0.564253,(((G000433035:0.619404,G000433995:0.619404):0.985469,(G001512985:1.31756,((G001512455:0.009026,G001512995:0.009026):1.193469,(G001940985:0.700011,G001604495:0.700011):0.502483):0.115065):0.287313):0.392327,((G000753575:0.653762,G000755705:0.653762):1.268306,((G001916215:0.047104,G000437575:0.047104):1.778803,(G000967915:1.588153,(((G000687735:0.809902,(G000702765:0.654889,(G000953195:0.4765,(G000526235:0.279209,G000018785:0.279209):0.197291):0.17839):0.155013):0.580428,(G000968055:1.318626,(((G000069925:0.421062,G000970395:0.421062):0.144817,(G000009845:0.119225,(G000012225:0.091501,G000495255:0.091501):0.027724):0.446655):0.441764,(G000026205:0.945118,(G000364425:0.72151,(G000309465:0.114335,(G000300695:0.068642,G000309485:0.068642):0.045693):0.607175):0.223608):0.062525):0.310982):0.071704):0.089659,((G000428705:0.736975,G000687835:0.736975):0.581886,((G001830035:0.171665,(G001829995:0.147077,(G001829935:0.117195,(G001830895:0.075576,G001829955:0.075576):0.041619):0.029882):0.024589):0.497619,(G001829915:0.046709,(G001830165:0.031756,(G001830975:0.018386,G001830045:0.018386,G001830945:0.018386,G001830015:0.018386):0.01337):0.014953):0.622576):0.649576):0.161128):0.108164):0.237754):0.096161):0.075131):0.164701):0.032657,((((G000687795:1.077586,G000518305:1.077586):0.400928,(G000227355:0.870356,G000011225:0.870356):0.608159):0.437368,(((G001029265:0.1611,G000565195:0.1611):0.59742,((G000400955:0.083334,G000400935:0.083334):0.519729,(G000820525:0.307075,(G001274875:0.149631,G000236085:0.149631):0.157443):0.295988):0.155458):0.779783,((G000483165:0.849705,(G000518285:0.332342,G000526855:0.332342):0.517363):0.381983,(G000565215:1.118056,((G001262715:0.437597,G001267155:0.437597):0.410819,((G001281045:0.482365,G000439435:0.482365):0.227578,(G000500935:0.550056,G000565175:0.550056):0.159887):0.138474):0.269639):0.113633):0.306614):0.377579):0.234303,((G000433015:1.856827,((G001604505:1.34322,G000437235:1.34322):0.26471,(G000437395:1.228572,G000434395:1.228572):0.379358):0.248898):0.23183,((G000829905:1.176922,((G000752095:0.678668,(G000154485:0.359258,(G000154805:0.256765,G000686665:0.256765):0.102493):0.31941):0.271847,((G001244545:0.28846,G000269565:0.28846):0.56883,((G000173795:0.062027,G000437715:0.062027):0.577846,((G000702065:0.03331,(G000622125:0.032707,(G000621925:0.013572,G900103115:0.013572,G900109215:0.013572):0.019135):0.000603):0.490421,(G000340375:0.425267,((G900108995:0.014758,G000702165:0.014758):0.004204,G900114425:0.018961):0.406306):0.098464):0.116142):0.217417):0.093226):0.226406):0.753995,((G001545095:0.849028,(G000270085:0.142739,G000373785:0.142739):0.706289):0.881472,(((G001800835:0.064202,G001800865:0.064202):1.401509,((G000327285:0.154085,(G000157995:0.090362,G900120005:0.090362):0.063723):1.148688,(G000177375:0.815658,(G000701725:0.676408,(G000425005:0.057575,G000186945:0.057575):0.618833):0.139251):0.487115):0.162938):0.140108,((G900104665:0.887411,(G000313565:0.157527,(G001305055:0.135153,G000508965:0.135153):0.022375):0.729884):0.491206,(((G000434355:0.76004,(G000156655:0.650999,(G000420345:0.525847,(G000210615:0.122041,(G000434715:0.049275,G000469305:0.049275):0.072766):0.403806):0.125152):0.10904):0.117737,((G001945605:0.41858,G000403415:0.41858):0.336656,((G000384195:0.508742,G001945525:0.508742):0.16545,(G001945535:0.022567,G001564455:0.022567):0.651625):0.081043):0.122541):0.337653,(G900155395:0.958139,((G000437615:0.068055,G000154285:0.068055):0.594204,((G000163515:0.015928,G000242955:0.015928):0.428932,(G000371425:0.038411,(G001688965:0.035625,((G000242195:0.011623,G000435955:0.011623):0.002757,(G000450985:0.013932,(G000183585:0.013204,(G001406695:0.008951,G900114575:0.008951):0.004254):0.000728):0.000448):0.021245):0.002786):0.406449):0.217398):0.29588):0.25729):0.163189):0.227201):0.124681):0.200417):0.157741):0.061528):0.044372):0.046033):0.090951,(((G001909285:0.203592,(G000702585:0.111506,(G000411915:0.041501,G001766415:0.041501):0.070005):0.092086):0.524228,((G000019905:0.074396,G001650325:0.074396):0.100176,G000414195:0.174571):0.553248):1.380312,((((G002003465:0.588196,G000430685:0.588196):0.488887,(G000377985:0.458663,(G000648615:0.298097,G000497245:0.298097):0.160566):0.61842):0.379364,(((G001039475:0.90888,(G000430745:0.533339,(G001273895:0.315266,G000269865:0.315266):0.218073):0.375541):0.255012,((G000429705:0.732056,((G002019695:0.52361,(G000177235:0.355796,G900107275:0.355796):0.167814):0.142057,((G002019735:0.352802,G900111295:0.352802):0.194388,(G000429725:0.488643,(G900111285:0.410215,(G001721685:0.173358,G000093085:0.173358):0.236857):0.078428):0.058546):0.118477):0.06639):0.305125,(((G000377705:0.765312,(G900100185:0.561783,((G000698185:0.165596,G000698125:0.165596):0.229016,(G000698145:0.208647,G000698105:0.208647):0.185966):0.16717):0.20353):0.076689,(G001310615:0.801277,((G000420725:0.055139,G900106595:0.055139):0.643146,(G900113025:0.590833,((G900099745:0.325575,G900099605:0.325575):0.2137,(G000429685:0.320636,(G900114715:0.123237,G900115625:0.123237):0.197399):0.218639):0.051558):0.107452):0.102992):0.040725):0.139787,(G000621445:0.813375,((G001274915:0.491679,G000334155:0.491679):0.232211,((G001484965:0.468178,((G001310595:0.275862,G001420645:0.275862):0.090079,(G001598215:0.045538,(G900142675:0.0111,G000009825:0.0111):0.034437):0.320403):0.102237):0.214672,((G001590785:0.348673,(G000292245:0.227636,G001038565:0.227636):0.121037):0.255883,(G000005825:0.527877,(G000513115:0.418301,(G000513095:0.284413,G000513135:0.284413):0.133888):0.109576):0.076679):0.078294):0.04104):0.089486):0.168413):0.055392):0.126711):0.118692,(G001375675:1.251239,(((G900111405:0.828675,((G000423105:0.38905,G000269905:0.38905):0.143166,(G900110685:0.315347,G900103915:0.315347):0.21687):0.296459):0.14609,((((G000425205:0.002775,G000775595:0.002775):0.608603,((G000425225:0.404765,G000770675:0.404765):0.094897,(G000775615:0.411006,G000770635:0.411006):0.088656):0.111716):0.174756,(G000496835:0.643366,((G900100295:0.222567,G001685435:0.222567):0.301491,((G000786645:0.280997,G000284515:0.280997):0.062451,(G000469135:0.288201,(G000425705:0.252251,(G900114165:0.164779,G000723525:0.164779):0.087472):0.03595):0.055248):0.18061):0.119308):0.142768):0.141252,(((G900110015:0.027595,G000725365:0.027595):0.781064,((G900156915:0.375897,(G000485775:0.032464,G000496855:0.032464):0.343433):0.379867,((G000359605:0.473774,(G900111195:0.377647,(G000377765:0.298389,(G001458115:0.253844,G000521485:0.253844):0.044544):0.079259):0.096127):0.199916,(G001368815:0.555313,((G001310395:0.401138,G900096905:0.401138):0.047797,(G000307165:0.409552,G000306965:0.409552):0.039383):0.106378):0.118377):0.082073):0.052895):0.050123,((G001038425:0.353593,(G000190475:0.275979,(G000482485:0.227976,G001038485:0.227976):0.048003):0.077614):0.320197,((G000709085:0.540847,(G900112045:0.296531,G000224785:0.296531):0.244316):0.08206,((G001298135:0.50104,(G000285495:0.443742,(G000011245:0.318648,(G000750635:0.111646,G000821065:0.111646):0.207001):0.125095):0.057298):0.052284,((G001878675:0.371201,G000612865:0.371201):0.10728,(G001189575:0.357297,(G000480335:0.227963,G000723585:0.227963):0.129334):0.121183):0.074844):0.069582):0.050884):0.184991):0.068605):0.047379):0.231738,((G000331575:0.462274,G000307855:0.462274):0.679979,((((G000348905:0.271796,(G000826125:0.15312,G900156305:0.15312):0.118675):0.430516,(G000829195:0.493609,((G000425545:0.212876,G000220335:0.212876):0.228231,(G000826145:0.203463,G000586555:0.203463):0.237644):0.052502):0.208702):0.11876,(((G000775575:0.328375,(G900099655:0.25645,(G001687565:0.097858,G001465835:0.097858):0.158592):0.071925):0.364463,((G900115805:0.253197,G001278755:0.253197):0.365069,(G000411295:0.319263,(G000484595:0.255635,(G000286315:0.181575,G000297555:0.181575):0.07406):0.063628):0.299003):0.074573):0.092282,((G001274945:0.584885,(G001617605:0.499989,(G000285595:0.307471,(G000285555:0.266623,(G000505545:0.241116,G000307285:0.241116):0.025506):0.040848):0.192518):0.084896):0.102156,((G000743635:0.450079,(G001708185:0.185206,(G001281525:0.133547,(G000724775:0.088228,G000733585:0.088228):0.045318):0.051659):0.264873):0.095359,((G000284835:0.376287,(G000772955:0.308595,(G000772965:0.237441,G000772945:0.237441):0.071154):0.067692):0.12275,(G001700325:0.444509,(G000612805:0.39849,(G000773015:0.33536,(G001439635:0.210934,G001586195:0.210934):0.124426):0.06313):0.046019):0.054528):0.0464):0.141602):0.09808):0.035951):0.27325,(((G000428165:0.457412,(G001712755:0.011207,G900112535:0.011207):0.446205):0.350733,(G000430785:0.570533,(G000712595:0.353383,(G000746135:0.318455,(G000017425:0.238869,((G000291295:0.053736,G000832605:0.053736):0.087363,((G000007825:0.080588,G001420855:0.080588):0.026371,(G000008505:0.043224,(G000008165:0.004433,G000007845:0.004433):0.038791):0.063735):0.034141):0.097769):0.079587):0.034928):0.217149):0.237612):0.217061,(((G001187595:0.454018,(G000620165:0.34723,(((G001598935:0.145465,(G900111865:0.10057,G001295365:0.10057):0.044895):0.036055,(G000632515:0.100574,(G000313345:0.027527,(G000632715:0.021753,G001587505:0.021753):0.005774):0.073046):0.080946):0.077669,((G001618685:0.109055,(G000015745:0.002844,G001412125:0.002844):0.106211):0.030431,(G001610955:0.108649,(G000750005:0.01966,(G001587475:0.014139,G000744755:0.014139):0.005521):0.088989):0.030837):0.119704):0.088041):0.106788):0.368135,((G001648575:0.675636,((G900115845:0.057286,G000972245:0.057286):0.514321,(G000504165:0.508813,(G001274935:0.440435,(G001591565:0.272132,((G000527015:0.03108,G001429825:0.03108):0.021973,(G900113355:0.029878,G001591525:0.029878):0.023176):0.219078):0.168303):0.068378):0.062795):0.104029):0.063957,((G000285535:0.205012,G001439915:0.205012):0.484592,((G000709935:0.45763,G000518865:0.45763):0.1632,(G001278705:0.419646,(((G000715205:0.042138,(G001578205:0.037905,(G001653905:0.027468,G001017485:0.027468):0.010437):0.004233):0.014015,(G900119345:0.023568,((G000701305:0.021858,G000986655:0.021858):0.000369,G001457015:0.022227):0.001341):0.032585):0.283628,((G900093775:0.130145,G000011645:0.130145):0.174592,(((G000740655:0.037694,G001663575:0.037694):0.022555,(G000747645:0.041068,(G900110305:0.02752,G000696615:0.02752):0.013548):0.01918):0.105459,(G000196735:0.044934,((G001687195:0.018364,(G000740715:0.00861,(G001461825:0.007495,G001461845:0.007495):0.001115):0.009754):0.001869,((G900156245:0.015481,(G001440465:0.015127,G001975995:0.015127):0.000354):0.004047,((G001617995:0.009059,G001517185:0.009059):0.008354,(G000275785:0.016275,(G001587325:0.015821,G000746035:0.015821):0.000453):0.001138):0.002115):0.000706):0.024701):0.120773):0.139029):0.035045):0.079865):0.201183):0.068774):0.049989):0.082559):0.127223,((G000383875:0.625768,(G000752395:0.264278,G000751775:0.264278):0.36149):0.265391,((((G001431195:0.521404,G000374565:0.521404):0.19923,((G001420715:0.37129,G001439965:0.37129):0.236763,(G000526655:0.381864,(G000374345:0.227796,(G000482605:0.074769,(G000223155:0.036372,G000832905:0.036372):0.038396):0.153028):0.154068):0.226189):0.112581):0.090372,((G001050115:0.657541,((G000812025:0.343057,(G000829555:0.011419,G001591605:0.011419):0.331638):0.217755,(G001643245:0.323516,(G000970685:0.194177,(G000970675:0.165026,G900156125:0.165026):0.029151):0.129339):0.237295):0.096729):0.102976,((G000818095:0.385513,(G000829515:0.305834,G000829435:0.305834):0.079678):0.249321,((G000171615:0.083055,G001516895:0.083055):0.488217,(G001274775:0.271536,G001591825:0.271536):0.299735):0.063563):0.125682):0.05049):0.04996,((G001183965:0.702653,((G001243895:0.38531,(G000321185:0.289198,G000380245:0.289198):0.096112):0.26159,(G000430765:0.577789,(G000504145:0.393091,(G000305495:0.341628,(G001054655:0.085927,G001578185:0.085927):0.255701):0.051463):0.184697):0.069111):0.055753):0.067222,(G001591585:0.685282,((G000724485:0.586072,((G000986785:0.440551,(G000517385:0.295179,G000934845:0.295179):0.145372):0.107252,(G000311725:0.48288,(G000473245:0.399494,(G000294775:0.323762,(G001439625:0.237035,G001420595:0.237035):0.086727):0.075731):0.083386):0.064923):0.038269):0.03978,(G000242895:0.571236,((G000821085:0.249806,G001278805:0.249806):0.253954,(G000426085:0.463824,((G000612665:0.351842,(G000752035:0.291969,G000747345:0.291969):0.059873):0.039128,(G000482325:0.33184,(G000759675:0.303438,(G001591445:0.275863,(G000508325:0.197016,(G000307875:0.17235,G000612625:0.17235):0.024666):0.078847):0.027575):0.028402):0.05913):0.072854):0.039936):0.067477):0.054616):0.05943):0.084593):0.091091):0.030194):0.058216):0.075829):0.069116):0.047932):0.06425):0.044736):0.031344):0.173863):0.622429,(((G000469465:0.30295,(G000173915:0.19037,G000701685:0.19037):0.11258):1.373561,((G000438455:0.967136,(G900110815:0.841645,((G000425825:0.336308,(G900101065:0.189167,(G000425845:0.129354,G000756715:0.129354):0.059812):0.147142):0.381302,((G900142805:0.280202,G001265075:0.280202):0.306598,(G000712035:0.437052,(G000385175:0.372342,(G000330705:0.19954,G001005905:0.19954):0.172802):0.06471):0.149749):0.13081):0.124035):0.12549):0.328865,(G000010585:0.972151,((G000286335:0.243572,G000286395:0.243572):0.528014,((G000298075:0.46203,(G000816085:0.314619,(G000934465:0.272818,(G001188915:0.184669,G000185885:0.184669):0.088149):0.041801):0.147411):0.147356,((G001559115:0.218121,G001618885:0.218121):0.336107,(((G001500315:0.368423,G000260275:0.368423):0.080313,((G000295715:0.255188,G001074355:0.255188):0.098418,(G000875895:0.264625,(G000972575:0.23566,(G001902315:0.218254,(G001432245:0.170512,(G000706685:0.12841,G000010125:0.12841):0.042102):0.047742):0.017406):0.028965):0.088981):0.09513):0.048798,((G000025085:0.314632,(G000183685:0.21779,G000009865:0.21779):0.096842):0.071162,((G000235645:0.209677,G001456215:0.209677):0.147863,(G000332735:0.292124,((G001028645:0.034567,G001471555:0.034567):0.204833,(G000186205:0.111994,(G900113395:0.104711,(G000508745:0.103788,(G001814805:0.050291,((G001914135:0.042139,(G000245655:0.025702,G000007645:0.025702):0.016438):0.007534,(G000308395:0.040061,(G001068545:0.037809,(G000443975:0.021954,G000934225:0.021954):0.015855):0.002253):0.009612):0.000618):0.053496):0.000924):0.007283):0.127406):0.052724):0.065415):0.028255):0.11174):0.056694):0.055158):0.1622):0.200566):0.32385):0.38051):0.265312,(((G000620985:0.297593,G000525915:0.297593):0.901477,((G000766865:0.205017,(G000525955:0.153901,(G000525975:0.101437,G001050305:0.101437):0.052465):0.051116):0.405368,((G000252625:0.374533,(G000525875:0.249884,G000525795:0.249884):0.124649):0.14294,(G000148995:0.436891,(G000027145:0.148698,((G000183885:0.072457,G000960735:0.072457):0.031732,(G000619785:0.045596,(G001564695:0.016258,(G001564995:0.011577,((G000972995:0.010904,(G000620885:0.010568,(G000973005:0.010109,(G001463995:0.009224,G000196035:0.009224):0.000885):0.000459):0.000335):0.000339,G000567965:0.011243):0.000335):0.004681):0.029338):0.058594):0.044509):0.288193):0.080582):0.092912):0.588685):0.584367,(((((G000425865:0.761388,G000429585:0.761388):0.337663,((G000585255:0.620493,G900101525:0.620493):0.375231,((G900129085:0.736458,G000374325:0.736458):0.164934,(G000245815:0.661937,G000315445:0.661937):0.239455):0.094333):0.103327):0.235631,((G900111355:0.640819,(G000744255:0.363354,(G000317975:0.21928,G000744375:0.21928):0.144074):0.277464):0.302978,((G900115825:0.471441,(G900113675:0.043737,G000798825:0.043737):0.427705):0.205317,((G000493735:0.1672,(G000744285:0.130186,G000745125:0.130186):0.037015):0.357217,(G001483965:0.356722,(G000744825:0.266569,(G900109585:0.12022,G000744185:0.12022):0.146349):0.090153):0.167696):0.152342):0.267038):0.390886):0.145286,((G001975685:0.862251,(G900109135:0.198526,(G900112935:0.135932,(G900107505:0.116455,(G900129415:0.044696,G900113645:0.044696):0.071759):0.019477):0.062594):0.663725):0.473294,(((G000421665:0.777261,G000526675:0.777261):0.323599,(G000162475:0.388553,G000160675:0.388553):0.712306):0.162696,((G001543285:0.803938,((G001544335:0.010703,G001543175:0.010703):0.033513,(G001811135:0.027712,G001649715:0.027712):0.016504):0.759722):0.386853,(G900100125:0.953895,((G000160075:0.681723,G001552295:0.681723):0.230543,((G000301035:0.525912,G000245795:0.525912):0.337064,(G000301055:0.813651,(G000428865:0.762902,(G900110675:0.660271,G000518205:0.660271):0.102632):0.050749):0.049324):0.04929):0.04163):0.236896):0.072765):0.071989):0.144424):0.154091,((G000313915:1.423519,((G000498295:1.065271,((((G000829545:0.224069,(G000157355:0.051534,G000415145:0.051534):0.172535):0.321422,(G001050095:0.411715,(G000406945:0.326897,(G000407365:0.003897,G000393955:0.003897):0.323):0.084818):0.133776):0.116423,((G000406925:0.207622,G001318405:0.207622):0.411915,((G000407605:0.360204,G000185365:0.360204):0.205681,(G000407285:0.513174,(G000423785:0.193989,G000283615:0.193989):0.319185):0.052711):0.053652):0.042377):0.099272,((G000270185:0.506962,(G000407165:0.409343,((G000415085:0.016623,G000648015:0.016623):0.00564,G000415005:0.022263,(G000007785:0.021815,G000648175:0.021815):0.000448):0.38708):0.097619):0.163081,((G000407485:0.312818,(G000407545:0.120627,(G001808965:0.015444,G000407245:0.015444):0.105182):0.192191):0.291448,(G000407505:0.518649,(G000415185:0.353705,(G000504125:0.25314,(G000174395:0.186657,G001267865:0.186657):0.066483):0.100565):0.164944):0.085617):0.065777):0.091143):0.304085):0.268079,((G001832905:0.822168,(G000981525:0.673868,(G000269945:0.311786,G000006865:0.311786):0.362083):0.1483):0.138808,(((G000380085:0.441688,((G000440115:0.063657,G000026745:0.063657):0.29912,(G001182825:0.31475,(G000377005:0.223021,G000380125:0.223021):0.091728):0.048028):0.07891):0.105146,((G000164675:0.276417,(G000187465:0.125897,(G000344275:0.091311,G000027165:0.091311):0.034586):0.15052):0.093989,(G000380065:0.302396,((G000463505:0.101018,G000463355:0.101018):0.14338,(G000385925:0.184085,(G000017005:0.165823,G000014205:0.165823):0.018262):0.060312):0.057999):0.06801):0.176428):0.104797,(G000380045:0.602912,(G000380025:0.580143,((G000372425:0.342321,(G000187995:0.24525,((G000423725:0.100161,(G000347915:0.016399,G000286075:0.016399):0.083763):0.085691,(((G000229225:0.008002,G000347835:0.008002):0.00632,(G000229705:0.013553,(G000007465:0.012952,G000229145:0.012952):0.000601):0.000769):0.000672,(G000230225:0.000534,G000228805:0.000534):0.01446,(G000229545:0.013705,G000228925:0.013705):0.001289):0.170858):0.059398):0.097071):0.190587,(((G000785515:0.107363,(G000253395:0.024771,G001514435:0.024771):0.082592):0.285346,(G000187975:0.150206,((G000228505:0.03388,G000686605:0.03388):0.065634,G000228185:0.099515):0.050691):0.242503):0.115226,((G000423765:0.225329,G000423745:0.225329):0.270769,(((G000380105:0.214971,G000376985:0.214971):0.109217,(G000270145:0.226808,G000379985:0.226808):0.09738):0.155536,(G001598035:0.430756,(G000007265:0.409479,(G000188055:0.386241,((G000772915:0.266413,(G000188015:0.246751,(G000317855:0.186256,(G000006785:0.094984,G001638255:0.094984):0.091272):0.060495):0.019663):0.061448,(G000213825:0.288778,(G000831485:0.269402,(G000380005:0.254505,(G000009545:0.216156,G000188035:0.216156):0.038348):0.014897):0.019375):0.039083):0.05838):0.023238):0.021277):0.048969):0.016374):0.011837):0.024973):0.047235):0.022769):0.04872):0.309345):0.372374):0.090169):0.148262,(((G001434575:0.670051,(G001433765:0.489791,G001436505:0.489791):0.18026):0.641966,((((G000615805:0.03209,G001435065:0.03209):0.361754,((G000026065:0.071821,(G001981825:0.05316,(G001981705:0.043126,(G000615365:0.041179,G001434065:0.041179):0.001947):0.010033):0.018661):0.208244,(G001436415:0.197443,(G001311645:0.14089,((G001698165:0.043663,(G001723545:0.037515,G001663835:0.037515):0.006147):0.037651,(G000235705:0.05978,(G001982025:0.041547,(G001981925:0.021051,G001982045:0.021051):0.020496):0.018233):0.021534):0.059575):0.056553):0.082622):0.113779):0.735872,(G001437205:1.047884,((G001436225:0.521108,((G001312865:0.120125,G001436135:0.120125):0.129855,G001311175:0.24998):0.271128):0.301736,((G001436115:0.39707,G001311785:0.39707):0.298136,((G001311195:0.555257,(G001435035:0.45404,(G001311255:0.084166,G001434705:0.084166):0.369874):0.101218):0.079283,((G001013375:0.171315,(G000508405:0.124815,G000195375:0.124815):0.046501):0.031813,(G000410435:0.086569,(G000376145:0.061816,((G000410215:0.030095,G000410475:0.030095):0.010205,(((G000309705:0.014919,G000014525:0.014919):0.013514,(G000159495:0.01064,G001436385:0.01064):0.017793):0.001187,(G000958505:0.023952,(G000309765:0.009164,G000474615:0.009164):0.014788):0.005667,G000409815:0.02962,(G000309605:0.02065,G000410175:0.02065):0.00897,(G000418515:0.026896,(G000309585:0.010224,(G000309565:0.005759,G000155515:0.005759):0.004465):0.016672):0.002723):0.01068):0.021516):0.024753):0.11656):0.431412):0.060665):0.127639):0.225039):0.081832):0.116967,((G000583695:0.96498,(G001435585:0.278578,(G000469325:0.154082,((G001636165:0.020766,G001636145:0.020766):0.022248,G000425885:0.043013):0.111068):0.124496):0.686402):0.23591,((G001435835:0.360996,G001436095:0.360996):0.778995,(((G000970795:0.462542,G000967245:0.462542):0.50265,((G001050475:0.229768,(G001434295:0.004665,G000260455:0.004665):0.225103):0.299384,((G000615905:0.316412,G001434665:0.316412):0.115389,((G001435445:0.17117,G001434745:0.17117):0.111907,(G000184535:0.249293,(G001951175:0.221893,(G000831645:0.190763,(G001438805:0.164435,G001434275:0.164435):0.026329):0.03113):0.0274):0.033785):0.148723):0.097351):0.43604):0.140625,(G001436605:0.983561,(G001434555:0.916899,((G000160875:0.56686,(G000014425:0.341092,(G000296835:0.027224,G001436125:0.027224):0.313868):0.225768):0.130918,(((G000425905:0.000811,G001435695:0.000811):0.18266,((G000466805:0.052475,G000155915:0.052475,(G001436455:0.016921,G001936235:0.016921,G000175035:0.016921):0.035555):0.040224,(G001012735:0.037307,(G000159335:0.026827,G001012745:0.026827,(G001012675:0.021208,G001742045:0.021208,(G001012655:0.009571,G000161895:0.009571,G000162435:0.009571):0.011637):0.005619):0.01048):0.055392):0.090773):0.481909,((G001434815:0.229963,G000056065:0.229963):0.396801,(((G001433915:0.007141,G000297025:0.007141):0.207422,G000296855:0.214563):0.332987,(((G001042405:0.107502,(G001311725:0.095106,G001436775:0.095106):0.012396):0.305949,((G900094785:0.042786,G000970735:0.042786):0.201568,(G000970855:0.159372,(G000970775:0.137351,(G000760615:0.06167,G000967195:0.06167):0.075681):0.022021):0.084981):0.169098):0.105994,((G001435325:0.385913,(G001434335:0.323233,(G000615445:0.266689,G000178475:0.266689):0.056544):0.062681):0.062509,((G000214785:0.196452,G000422165:0.196452):0.109922,(G000091765:0.270044,(G000191545:0.191771,(G000497815:0.112456,G000011985:0.112456):0.079315):0.078272):0.03633):0.142048):0.071022):0.028106):0.079214):0.038616):0.032397):0.219121):0.066662):0.122255):0.034175):0.060899):0.045793):0.065334):0.085093,((G001434695:1.083668,(((G000255495:0.377764,(G001434225:0.202612,G001435235:0.202612):0.175152):0.305018,(((G001435195:0.279423,G001436275:0.279423):0.219826,(G001434845:0.213581,G001436735:0.213581):0.285668):0.069024,(G001434915:0.233488,((G000612445:0.024391,G001436705:0.024391):0.166999,(G001436755:0.133088,G001434935:0.133088):0.058302):0.042099):0.334785):0.114509):0.232909,((G000423245:0.642094,G000423265:0.642094):0.186853,((G001436315:0.703068,(G000260635:0.252236,G000349725:0.252236):0.450832):0.089499,((G000615845:0.44529,G000008925:0.44529):0.281102,((G001436215:0.476615,G000615765:0.476615):0.187713,((G001434535:0.094588,G001953785:0.094588):0.435607,((G000432055:0.035196,G000813025:0.035196):0.005633,(G000224985:0.026476,(G001008755:0.020245,G001591905:0.020245,(G900113455:0.019638,G001436475:0.019638):0.000607):0.006231):0.014353):0.489366):0.134133):0.062064):0.066175):0.036379):0.086744):0.167977):0.258096,(G001660655:1.309838,((((G001438705:0.37027,G000219805:0.37027):0.454374,((G000691805:0.633667,((G900095015:0.223761,G000160575:0.223761):0.29572,(G001308145:0.245714,(G001884305:0.064196,(G000239955:0.035878,G001436895:0.035878):0.028318):0.181518):0.273767):0.114187):0.111219,((G001437355:0.304779,G001437425:0.304779):0.283485,((G001436865:0.021638,G000420365:0.021638):0.476825,(G000750535:0.011345,(G000750515:0.007283,G000320345:0.007283):0.004062):0.487118):0.089801):0.156622):0.079757):0.250842,(((G900096935:0.546842,((G900112405:0.154596,(G000185045:0.01305,G001438695:0.01305):0.141546):0.169873,G001047135:0.324469):0.222373):0.178419,(G000165675:0.578835,((G000300135:0.354289,((G000026405:0.234511,G001698145:0.234511):0.07811,(G000196855:0.236437,(G000092505:0.018187,G000219785:0.018187):0.21825):0.076184):0.041669):0.070167,(G000686505:0.328694,(G000756355:0.072448,(G001047695:0.054759,((G000014445:0.022162,(G000787735:0.005305,G001541125:0.005305):0.016857):0.015513,(G000234825:0.013493,(G000512955:0.00305,G001886915:0.00305):0.010443):0.024181):0.017085):0.017688):0.256247):0.095762):0.154379):0.146426):0.211608,(G000241055:0.321438,(G000762045:0.066057,(G000014385:0.043798,(G000286215:0.04173,(G001867525:0.035309,(((G001867465:0.022433,(G001868105:0.008453,G001868115:0.008453):0.01398):0.004253,G001868275:0.026686,G001939485:0.026686,G001869945:0.026686):0.000308,(G001868055:0.026513,G001868225:0.026513,G001869735:0.026513,G001867975:0.026513,G001868545:0.026513):0.000481,(G001868195:0.018127,G000725025:0.018127,G000725035:0.018127):0.008867,G001870005:0.026994,G001869305:0.026994,((G001869295:0.014341,(G001868145:0.008917,(G001868405:0.006364,G001867795:0.006364):0.002553,G001868045:0.008917,G001869445:0.008917,G001868555:0.008917,(G001869815:0.003829,G001869985:0.003829):0.005087):0.005425,G001868715:0.014341,G001867615:0.014341):0.004212,G001868205:0.018553,G001868425:0.018553,G001868185:0.018553,G001867915:0.018553,(G001868315:0.00923,G001870015:0.00923):0.009324,(G001868345:0.006016,G001869885:0.006016):0.012538):0.008441):0.008315):0.006421):0.002068):0.02226):0.255381):0.615431):0.138617):0.217413,((((G001438725:0.223863,G001611135:0.223863):0.10955,(G001438655:0.206023,G001437405:0.206023):0.12739):0.544211,((G001437605:0.462816,G000237995:0.462816):0.13497,(G001767275:0.368914,(G001437075:0.246106,G000014505:0.246106):0.122809):0.228872):0.279838):0.33946,(((G000428925:0.289027,G001437435:0.289027):0.798335,((G001434315:0.665494,((G000876205:0.306741,G000829395:0.306741):0.231434,(G001434475:0.238221,G001436295:0.238221):0.299954):0.127319):0.307843,(((G000159435:0.269382,G001436045:0.269382):0.184113,((G000016825:0.251165,G900156885:0.251165):0.15183,(G001435345:0.351513,(G001435935:0.213349,(G001435475:0.012808,G000160835:0.012808):0.200541):0.138164):0.051482):0.0505):0.242716,(G000248095:0.649505,((G000161935:0.387921,G001437055:0.387921):0.223125,((G001437235:0.054304,G000312405:0.054304):0.517217,((G001311375:0.334457,G001434365:0.334457):0.149113,((G001436835:0.033829,G001982185:0.033829):0.058687,(G001368755:0.087794,(G001010245:0.078395,(G001297025:0.072307,((G000966835:0.064692,(G001854105:0.064373,(G000162395:0.0469,(G001941785:0.046281,(G001297905:0.035858,(G000496435:0.035788,G001010185:0.035788):7.1e-05):0.010423):0.000619):0.017473):0.000319):0.006917,((G001742205:0.041528,(G000397165:0.040994,G000010145:0.040994):0.000534):0.002059,(G000472265:0.038772,(G000159215:0.033178,(G001039735:0.015492,G001807655:0.015492):0.017686):0.005594):0.004815):0.028022):0.000698):0.006088):0.009398):0.004722):0.391055):0.08795):0.039526):0.038459):0.046706):0.277126):0.114026):0.067761,((G000498955:0.309519,(G001438845:0.249069,(G001039045:0.188659,((G000463075:0.022461,G000271445:0.022461):0.057427,(G000203855:0.02034,G001982205:0.02034):0.059548):0.108771):0.06041):0.06045):0.77764,((((G001434835:0.248438,G001435095:0.248438):0.099757,(G000014465:0.292729,(G001050435:0.22018,(G001437125:0.1743,(G001434395:0.089147,G000383435:0.089147):0.085153):0.04588):0.072549):0.055466):0.526105,((G001436395:0.330457,G000740055:0.330457):0.428531,((G001313205:0.230928,G001433995:0.230928):0.349255,((G001702175:0.21218,G001312845:0.21218):0.235763,((G001311075:0.061178,G001436595:0.061178):0.311472,(G001313225:0.293227,(G001313185:0.116265,G001434895:0.116265):0.176962):0.079424):0.075293):0.132239):0.178806):0.115311):0.127216,((G001436555:0.678408,(G000785105:0.529385,((G001434255:0.311088,(G001436255:0.242594,(G001922025:0.126973,G000298115:0.126973):0.115621):0.068494):0.039316,((G000238835:0.113495,G001311355:0.113495):0.136731,(G000583655:0.165202,G000159315:0.165202):0.085024):0.100177):0.178982):0.149023):0.224679,((G001435995:0.495702,(G001314945:0.173721,G001281175:0.173721):0.321981):0.290431,(G000185465:0.570678,((G000225325:0.347594,(G001702135:0.002982,G001702115:0.002982):0.344612):0.097293,((G000512295:0.028184,G000304715:0.028184):0.077383,G001311215:0.105567):0.33932):0.125791):0.215455):0.116954):0.098428):0.085642):0.067965):0.061962):0.075815):0.016938):0.031925):0.055347):0.174672):0.062278):0.149377):0.158387):0.137052):0.029256):0.223409):0.035021):0.016309):0.016366):0.116694):0.043054):0.018626):0.031802):0.088577):0.214009):0.021217):0.03656):0.066336):0.069853):0.072991,((G001509285:0.944688,(G000402235:0.822234,G000405325:0.822234):0.122454):2.220185,((((G000024405:1.033108,((G000023905:0.191829,(G000373345:0.103168,G000373045:0.103168):0.088661):0.324712,(G001274535:0.336943,(G000176335:0.034826,G000516535:0.034826):0.302116):0.179598):0.516567):0.280498,((G001517865:0.749002,(G001517915:0.628705,G000973085:0.628705):0.120297):0.292406,(G001559795:0.565147,(G000024565:0.191957,(G001612575:0.035428,G001902585:0.035428):0.156529):0.37319):0.47626):0.272198):0.529591,((G000165505:0.973781,G000426625:0.973781):0.34245,((G000622245:0.884687,G000479045:0.884687):0.157083,((G000158315:0.479402,G000158195:0.479402):0.430605,((G000381725:0.393511,(G000158215:0.178874,(G000007325:0.125737,(G000158275:0.100194,G001854465:0.100194):0.025543):0.053137):0.214637):0.301539,((G000242215:0.096619,(G000262225:0.086665,(G000622045:0.04231,G000158295:0.04231):0.044355):0.009954):0.009286,((G000691685:0.020554,(G000691725:0.009576,(G900104395:0.006461,G000691645:0.006461):0.003115):0.010978):0.0011,G000691665:0.021654):0.08425):0.589146):0.214957):0.131763):0.274461):0.526966):1.29456,((G000402295:1.403408,(G000404345:1.142805,G001302425:1.142805):0.260603):1.717172,(((G001829455:2.522564,(G000266885:2.047392,((G000243335:0.020522,G002009735:0.020522):1.639932,((G000017685:0.177527,(G000304275:0.103442,G000332515:0.103442):0.074085):0.823897,((G000243715:0.32945,(G000306115:0.188564,G000244755:0.188564):0.140887):0.283025,(G000243735:0.248526,((G000347175:0.167701,((G001568365:0.024595,G000313175:0.024595):0.089629,(G000013945:0.089962,(G000243815:0.068658,(G001969935:0.044761,G000244815:0.044761):0.023897):0.021304):0.024261):0.053478):0.023616,((G000306255:0.035505,(G000306195:0.015346,G000350605:0.015346):0.020159):0.044857,((G000342725:0.013425,(G000244515:0.010133,G000347015:0.010133):0.003292):0.058277,(G001567725:0.048009,(G000217175:0.040948,G000217275:0.040948,G000092565:0.040948):0.007061):0.023693):0.00866):0.110956):0.057208):0.363949):0.388949):0.65903):0.386939):0.475171):0.387377,(((G001829155:2.278927,(G900112165:1.694156,(G001829395:0.558246,G001829415:0.558246):1.13591):0.584772):0.35158,(G001829375:2.30948,(G000325665:0.307268,(G000518245:0.203785,(G000092845:0.152353,G001676785:0.152353):0.051432):0.103483):2.002212):0.321028):0.178447,((((G000500045:0.194338,(G000500065:0.052694,(G000568715:0.025855,(G000523535:0.021313,(G000019705:0.019049,G000019685:0.019049):0.002264):0.004542):0.026839):0.141644):0.12248,(G000445425:0.247598,(G001936255:0.223937,((G000568755:0.160702,(G000568735:0.038262,G000012085:0.038262):0.12244):0.034349,((G000568795:0.004257,G000568675:0.004257):0.059234,(G000568775:0.028596,G000956315:0.028596):0.034895):0.131559):0.028886):0.023661):0.069219):0.270862,((G000222305:0.117932,(G000008685:0.078879,G000502095:0.078879):0.039052):0.030792,(G000739475:0.134824,((G000181895:0.075652,G000304735:0.075652):0.05032,((G000714705:0.087667,(G000501755:0.080812,G000501735:0.080812):0.006855):0.003175,((G000501915:0.076513,G000501895:0.076513):0.013172,((G000501215:0.073905,(G000500975:0.070435,(G000501615:0.065483,G000501235:0.065483):0.004952):0.003469):0.003951,((G000501155:0.069977,G000501695:0.069977,G000501875:0.069977):0.006868,(G000501275:0.066372,(G000501595:0.064375,(G000501015:0.050504,G000501675:0.050504):0.013871):0.001997):0.010474):0.00101):0.01183):0.001157):0.035129):0.008853):0.0139):0.438956):1.834461,(((G001829255:0.412775,G001829425:0.412775):1.033005,(G001604265:1.332938,(G001940825:1.237147,(G000208385:1.100279,(G001604275:0.914122,(G000236685:0.625619,(G001604325:0.49148,(G000190435:0.350043,G001603115:0.350043):0.141436):0.134139):0.288503):0.186157):0.136868):0.09579):0.112842):0.820457,(((G000147075:0.058567,G000184345:0.058567):1.735061,((G000426705:1.550354,(G000143985:1.294328,G001749745:1.294328):0.256026):0.116046,((G000507245:0.927093,G000758165:0.927093):0.432026,(G000242595:1.134742,(G000373545:0.127208,G900156105:0.127208):1.007533):0.224377):0.30728):0.127228):0.311635,((G001830645:1.457704,(G001603165:0.071819,G001896565:0.071819):1.385885):0.42922,(((G000219725:0.910701,G001830155:0.910701):0.2115,(G000214355:0.736258,(G000214375:0.339375,G000297095:0.339375):0.396883):0.385944):0.59523,(((G001604425:0.822887,G001604385:0.822887):0.548503,((G000447675:0.460815,(G000008185:0.137259,G000755145:0.137259):0.323556):0.50559,((G000008605:0.749003,G000513775:0.749003):0.141108,(G000413035:0.165152,G000412995:0.165152):0.724959):0.076293):0.404984):0.102275,(((G000468055:0.523257,G000413055:0.523257):0.629267,((G001604355:0.055888,G000212415:0.055888):1.004591,((G001028545:0.210305,G001028605:0.210305):0.057808,(G001028525:0.244336,G001028585:0.244336):0.023777):0.792365):0.092045):0.0744,(G001603145:1.107087,((G000195275:0.726546,G000255555:0.726546):0.166788,((G000413015:0.160988,(G000464455:0.007068,G000468115:0.007068):0.15392):0.636753,(G000619925:0.41997,(G000421345:0.151187,(G900113965:0.115307,G900111035:0.115307):0.03588):0.268783):0.37777):0.095593):0.213753):0.119837):0.246741):0.243767):0.169493):0.218338):0.160974):0.155904):0.386814):0.100986):0.17489,(G001784175:3.063543,((((G001800015:2.06181,(G000020145:1.719498,(((G001799575:0.01263,G001799775:0.01263):0.518924,(G001800375:0.053682,G001800245:0.053682):0.477872):0.444347,((G001871115:0.588285,G001799795:0.588285):0.262026,(G001799745:0.102572,(G001799565:0.055837,G001799915:0.055837):0.046734):0.747739):0.12559):0.743597):0.342312):0.432131,((G001800565:0.063622,G001800635:0.063622):2.026549,((G001799555:1.075181,(G001799975:0.824798,(G001800095:0.124944,G001799925:0.124944):0.699854):0.250384):0.945767,((G001871125:1.290141,(G001800325:0.600516,G001800495:0.600516):0.689625):0.490171,(G001027545:1.400522,((G001800525:0.065,G001800355:0.065):0.877878,(G001800205:0.175235,(G001800425:0.16977,(G001800455:0.083179,(G001800315:0.030138,G001800235:0.030138):0.053042):0.086591):0.005465):0.767642):0.457645):0.379791):0.240636):0.069223):0.40377):0.525373,(G001774505:2.999961,((((G000404445:2.3088,G001304075:2.3088):0.245024,(G000372285:1.333078,(G000401015:0.87634,G000406005:0.87634):0.456738):1.220745):0.384674,((G000405125:0.376493,(G000402275:0.341364,(G000405145:0.169165,(G000380785:0.021834,G000493945:0.021834):0.147331):0.172198):0.03513):2.537275,(((G001778315:2.604622,(G001873945:2.54817,(G001730085:2.421063,(G001871865:2.341805,(((G001804005:0.664567,G000405945:0.664567):0.908108,(G001804155:1.133087,((G001804205:0.06283,G001804055:0.06283):0.805533,(G001804315:0.667145,(G001804105:0.088443,G001804225:0.088443):0.578701):0.201219):0.264723):0.439588):0.579933,((G001804125:0.908421,(G001872105:0.684748,G001874025:0.684748):0.223673):1.089589,((G001873045:1.63157,(G001805805:1.532464,((G001803975:0.298472,G001871815:0.298472):1.139948,(G001872775:1.37789,(G001804045:1.149633,(G001804165:0.760608,(G001804305:0.071075,(G001804255:0.062271,(G001804065:0.055667,G001805365:0.055667):0.006605):0.008804):0.689532):0.389025):0.228257):0.06053):0.094044):0.099106):0.210919,((G001805375:1.023847,(G001804395:0.804532,(G001805565:0.600956,G001805855:0.600956):0.203577):0.219315):0.615805,((G001805895:0.928648,G001805765:0.928648):0.394788,((G001804445:0.266337,G001806075:0.266337):0.553772,(G001806055:0.721278,(G001805575:0.279449,(G001805605:0.069934,(G001805775:0.057718,G001805845:0.057718):0.012216):0.209516):0.441829):0.09883):0.503328):0.316216):0.202837):0.155521):0.154598):0.189197):0.079258):0.127107):0.056452):0.181504,((G001828445:2.237033,(G001302825:2.071096,((G001828545:0.175904,G001828415:0.175904):1.455827,((G001824605:0.611618,G001723765:0.611618):0.670421,(G000315095:0.839933,(G001830285:0.687416,((G000949635:0.515673,G000296795:0.515673):0.112959,((G001828535:0.40075,(G001828635:0.292912,G001828645:0.292912):0.107838):0.141414,(G001825655:0.173387,(G001830315:0.166495,(G001824485:0.111572,G001825635:0.111572):0.054923):0.006893):0.368777):0.086467):0.058784):0.152517):0.442106):0.349691):0.439365):0.165937):0.286567,((G000284115:2.134107,(G001303695:1.789196,((G002007645:1.193471,(G001999965:0.865279,G001997385:0.865279):0.328191):0.261695,(G001824635:1.374033,((G001825665:0.832287,G001825715:0.832287):0.46762,((G001824685:0.895058,G001603075:0.895058):0.200478,(G001824645:1.015226,(G001303465:0.901263,(G001304275:0.785519,(G001824675:0.549982,G001828345:0.549982):0.235537):0.115743):0.113963):0.08031):0.204371):0.074127):0.081132):0.334031):0.344911):0.221889,(((G000171775:0.875852,G000255705:0.875852):0.801274,(G000186345:1.039405,(G000242455:0.723771,(G001610895:0.353364,G001956985:0.353364):0.370407):0.315634):0.637721):0.250776,(((G000255655:0.846037,(G000092105:0.05354,G001707835:0.05354):0.792497):0.368851,((G000181475:0.979588,G001983935:0.979588):0.143669,(G000165715:0.937563,G900113665:0.937563):0.185693):0.091631):0.528006,(G001828265:1.519002,(G001464525:1.410277,((G000153105:1.030512,G000025185:1.030512):0.288624,(G001642875:1.196855,(G001610875:1.059748,(G001642915:0.790914,((G000346295:0.520034,G001642955:0.520034):0.122532,((G000346505:0.164747,G000346425:0.164747):0.274557,(G001027925:0.136502,((G000346315:0.072588,G000338295:0.072588):0.016361,(G000304635:0.054708,(G000330745:0.035077,(G000196115:0.026493,G000195185:0.026493):0.008584):0.01963):0.034241):0.047553):0.302802):0.203262):0.148348):0.268833):0.137108):0.12228):0.091142):0.108725):0.223892):0.185008):0.428094):0.167605):0.262525):0.093577,((((G000170755:2.005826,(G001603055:1.757692,(G001803205:1.336672,(G001803225:0.881406,G001804785:0.881406):0.455266):0.42102):0.248134):0.289376,(G001017655:1.806486,(G001804885:1.176939,(G001803255:0.370883,(G001803285:0.142661,G001803315:0.142661):0.228223):0.806055):0.629547):0.488716):0.335027,(((G000155695:1.41339,(G001746835:0.915196,((G000019965:0.666141,G001580015:0.666141):0.113385,(G000972765:0.611923,(G000171235:0.246322,G000242935:0.246322):0.365602):0.167602):0.13567):0.498194):0.312444,((G001604585:1.466847,(G000438015:1.335212,(G001831055:1.126857,G001872735:1.126857):0.208356):0.131635):0.095535,((G001439535:0.521251,G000025905:0.521251):0.880846,(G000382665:0.353252,(G000383755:0.316965,G000382685:0.316965):0.036287):1.048845):0.160285):0.163452):0.607077,((G001604625:1.77101,(G001604605:1.658873,(G000172555:1.360235,(G000383715:0.557497,G000385295:0.557497):0.802738):0.298638):0.112137):0.420528,((G001438005:1.630007,((G000526255:0.277229,G000379365:0.277229):0.700092,(G000019665:0.324696,(G000817245:0.053617,G000953475:0.053617):0.271079):0.652626):0.652686):0.411825,(((G001318295:1.109925,G001613545:1.109925):0.384114,(G000173075:1.340129,(G001917935:0.685087,(G001914855:0.583689,(G001914875:0.191038,G001919485:0.191038):0.392651):0.101398):0.655041):0.153911):0.27977,(G000172155:1.488975,(((G000428305:0.890573,G000739615:0.890573):0.241208,((G900141815:0.50054,G000378105:0.50054):0.495299,(G000383735:0.50916,(G000264625:0.389733,(G000285795:0.361136,G000264605:0.361136):0.028596):0.119427):0.486679):0.135942):0.149104,((G900097105:0.019462,G001683795:0.019462):0.555643,((G000437075:0.110462,((G000020225:0.038245,G000723745:0.038245):0.02937,((G000436395:0.058626,G001940945:0.058626):0.006599,(G001917295:0.042415,G000980515:0.042415):0.022809):0.002391):0.042847):0.039292,G001647615:0.149754):0.425351):0.70578):0.20809):0.284834):0.268023):0.149706):0.141374):0.297317):0.145107,((G001794905:1.847407,((G000750955:1.319289,((G000092785:0.007008,G001618265:0.007008):1.212579,(G000829755:1.08309,(((G001897185:0.032631,G000756735:0.032631):0.859634,(G001897225:0.453633,G000813665:0.453633):0.438633):0.124869,(G000253035:0.935944,(G001545115:0.466,(G000011565:0.334233,(G001499655:0.02168,G000751535:0.02168):0.312554):0.131767):0.469944):0.081189):0.065956):0.136497):0.099703):0.31453,((G000237205:1.243962,(G001464115:0.984689,(G001796105:0.057513,(G001796095:0.046454,G001796275:0.046454,((G001796175:0.019805,G001796185:0.019805):0.011083,(G001796315:0.030652,G001796065:0.030652):0.000236):0.015566):0.01106):0.927175):0.259273):0.137444,G001794935:1.381405):0.252413):0.213588):0.120661,(((G000008725:0.014316,G000068585:0.014316):0.195409,(G000493885:0.160503,(G000174995:0.002227,G000830965:0.002227):0.158276):0.049222):0.531005,((((G001625535:0.002828,(G000470765:0.002112,G001469535:0.002112,G001625515:0.002112):0.000716):0.005624,(((G000508025:0.001031,G000508005:0.001031):0.002459,G000508065:0.00349,(G000470825:0.002999,G000470805:0.002999):0.000491):0.001024,G000204135:0.004514):0.003938):0.438057,((G000011165:0.001854,G001007065:0.001854):0.013166,G000516655:0.01502):0.431489):0.134517,((G000583875:0.17227,(G002007725:0.002863,G000471025:0.002863):0.169408):0.218124,((G000007605:0.158681,G000009945:0.158681):0.046134,(G000298495:0.043681,((((G000298535:0.011184,G001401455:0.011184):0.000517,(G000786005:0.009965,(G000317995:0.004376,(G001401485:0.003701,G000298435:0.003701):0.000675):0.005589):0.001736):0.024888,(G000417845:0.036361,(G000298475:0.007995,G000298415:0.007995):0.028365,(G000338695:0.025314,(G000298455:0.015085,(G000298515:0.01184,(G000298375:0.006124,(G000687395:0.000761,G000270445:0.000761,G001736045:0.000761,G000270425:0.000761,G001736055:0.000761,G001714585:0.000761,G000211155:0.000761,G000270405:0.000761):0.005363):0.005716):0.003245):0.010229):0.011046):0.000229):0.001368,G000298555:0.037957):0.005724):0.161133):0.185579):0.190632):0.159704):1.227338):0.807268):0.104367):0.034066):0.024728):0.048763,(G001875255:2.907257,(((G001777945:2.260094,(G001304335:1.863961,(G001304185:0.261225,(G001303705:0.214454,G001302835:0.214454):0.046771):1.602735):0.396133):0.402661,((G001412365:2.2454,(G001508335:0.111147,G001508575:0.111147):2.134253):0.332533,((G002010615:2.251208,(G001303225:1.066293,(G001303785:0.865665,G001304255:0.865665):0.200628):1.184915):0.217877,((G000980765:1.63799,(G000980745:0.225309,G000980735:0.225309):1.41268):0.458854,((G002011615:0.117659,G002010635:0.117659):1.438336,(G002011635:1.043031,(G002011675:0.377453,G002010655:0.377453):0.665578):0.512964):0.540848):0.372242):0.108848):0.084821):0.209065,(((G001577135:1.234549,(G000404745:0.401597,G000397885:0.401597):0.832952):0.677573,((G000146065:0.331374,G001603745:0.331374):1.163497,(G001412425:1.01618,(G001577125:0.121186,G001577185:0.121186):0.894994):0.47869):0.417251):0.935837,((G001780165:2.435137,((G001780795:1.953094,(G001780825:0.24237,G001780805:0.24237):1.710724):0.271844,((G001802045:1.303356,(G001918595:1.064026,G001918525:1.064026):0.23933):0.22111,((G001920195:0.611121,G001919145:0.611121):0.527729,(G000522985:0.820113,(G000010305:0.286698,G000695095:0.286698):0.533415):0.318738):0.385615):0.700473):0.210199):0.356509,(((G001789275:2.089859,(G000474745:1.494091,(G001462255:0.943138,G001045525:0.943138):0.550953):0.595768):0.231257,((G001462235:0.394547,(G001462245:0.322205,G001462225:0.322205):0.072342):0.936718,((G900142455:0.737955,((G900142505:0.029425,(G900142465:0.014221,G900129715:0.014221):0.015203):0.362387,(((G900143015:0.031523,G900142485:0.031523):0.048267,G000146505:0.07979):0.233616,(G900129735:0.244017,((G900142475:0.083117,G001603905:0.083117):0.077338,(G900142545:0.105823,G900142495:0.105823):0.054633):0.083562):0.069389):0.078405):0.346144):0.15996,G001873075:0.897915):0.43335):0.989851):0.425287,(((G000403035:1.102434,G000478645:1.102434):1.314659,(G001304015:1.986288,(G001302725:1.656691,((G001304315:1.003734,G001304155:1.003734):0.411157,((G001773425:0.519075,G001775405:0.519075):0.529221,(G001775365:0.729467,G001773465:0.729467):0.318829):0.366595):0.241799):0.329598):0.430805):0.291569,(G001779875:2.653525,(((G001304035:2.217379,((G001886815:1.566743,G001771055:1.566743):0.407587,(G002011685:1.764728,(G001771235:1.495707,G001643615:1.495707):0.269021):0.209602):0.243049):0.261639,((G000402455:2.059443,(G001577215:1.378257,(G001508355:0.171781,G001509335:0.171781):1.206476):0.681186):0.167832,(G001872685:2.063,(G000405805:1.869804,((G001626695:0.33203,(G001626755:0.297934,(G001626685:0.238066,G001626655:0.238066):0.059868):0.034097):1.286312,((G000402795:0.154468,G000402755:0.154468):1.310939,(G000375825:1.218122,((G001626675:0.348738,G001626845:0.348738):0.085271,(G001577025:0.408216,G001576985:0.408216):0.025793):0.784113):0.247286):0.152935):0.251462):0.193196):0.164275):0.251743):0.11155,(((G001804565:1.650164,(G001302225:1.301334,(G001567175:0.751295,G001899175:0.751295):0.550039):0.34883):0.517781,((G001567545:1.767411,((G001871325:1.096076,((G000258405:0.791743,G001802895:0.791743):0.16147,(G001873185:0.887487,(G001802785:0.811828,(G001802865:0.636691,(G001802995:0.475041,(G001803075:0.207522,(G001804545:0.122288,(G001802205:0.095741,G001802795:0.095741):0.026548):0.085234):0.267519):0.16165):0.175136):0.075659):0.065726):0.142863):0.16572,(G001804605:1.041875,(G001516025:0.904258,(G000279145:0.757929,(G001803365:0.345386,(G001804635:0.22079,(G001802805:0.157374,(G001804665:0.088843,(G001803025:0.076368,(G001803105:0.053503,(G001803345:0.036007,G001803165:0.036007):0.017495):0.022866):0.012475):0.068532):0.063416):0.124595):0.412543):0.146329):0.137617):0.219922):0.505615):0.20047,((G001919105:1.395923,(G001802215:1.043436,(G001804555:0.108414,G001804625:0.108414):0.935021):0.352487):0.286744,(G001442855:0.45896,(G001536065:0.409734,((G001536165:0.285512,G001536125:0.285512,(G001536045:0.262737,(G001536185:0.246496,G001458535:0.246496,(G001536205:0.219239,(G001458575:0.189922,(G001536005:0.181167,(G001536025:0.180172,(G001535985:0.157418,(G001536145:0.136894,G001535965:0.136894):0.020524):0.022754):0.000995):0.008755):0.029317):0.027257):0.016241):0.022774):0.08662,G001536105:0.372132):0.037602):0.049226):1.223706):0.285215):0.200063):0.292549,((G000020525:1.329523,((G000020625:0.471035,G000020545:0.471035):0.269275,((G000006985:0.214937,G000020505:0.214937):0.415594,((G000020465:0.426477,G000015125:0.426477):0.090281,((G000012485:0.27606,G000016085:0.27606):0.204575,(G000012585:0.396727,(G000020645:0.298542,(G001975465:0.078654,G000168715:0.078654):0.219888):0.098185):0.083908):0.036123):0.113773):0.10978):0.589213):1.072351,(((G000024845:1.049252,(G000419585:0.599579,G000013045:0.599579):0.449673):0.76503,(G001314545:1.145826,((G000375425:0.521403,(G000375465:0.289445,G001650905:0.289445):0.231958):0.354186,(G900129315:0.733705,(G001564065:0.257387,G001715195:0.257387):0.476318):0.141884):0.270237):0.668456):0.497597,(((((G000724545:0.815508,(G000250635:0.058606,G000275825:0.058606):0.756902):0.610745,(G001567405:1.296642,((G000212735:0.868414,G000759025:0.868414):0.162708,(G000379805:0.862074,(G001625015:0.351461,(G000373105:0.248008,G900110645:0.248008):0.103453):0.510612):0.169048):0.265521):0.129611):0.320595,((G001897535:1.224321,(G001439115:0.129072,G001438265:0.129072):1.095249):0.395055,((G001897855:0.838951,G001897525:0.838951):0.433283,(G900116565:1.17976,((G900129465:0.661888,(G900094705:0.580131,((G900142605:0.27623,G900110835:0.27623):0.249747,(G900109685:0.457717,((G900110995:0.153831,G900112615:0.153831):0.170703,((G900119105:0.115852,G001975825:0.115852):0.155141,(G900102545:0.165922,(G000024005:0.041889,G900114995:0.041889):0.124034):0.105071):0.053541):0.133183):0.068259):0.054155):0.081757):0.450235,((G000374045:0.892641,((G900115755:0.745969,(G900156765:0.649666,G900107765:0.649666):0.096303):0.077593,(((G000515315:0.097307,G900106985:0.097307):0.455506,((G001829005:0.013816,G001829035:0.013816):0.197474,(G000511175:0.089396,G000508085:0.089396):0.121894):0.341523):0.201483,(G001623405:0.409317,((G900089555:0.232837,G900089565:0.232837):0.131563,(G900089525:0.299047,(G900089575:0.264435,G900089545:0.264435):0.034613):0.065353):0.044916):0.344979):0.069267):0.069078):0.058249,(G001899605:0.904163,(((G001898505:0.646098,(G001302245:0.482268,(G900110245:0.139818,G000246855:0.139818):0.34245):0.163829):0.141399,(G000974785:0.476097,(G001601815:0.422897,(G000814475:0.367236,G000814325:0.367236):0.055661):0.0532):0.3114):0.089639,((G900129015:0.588696,(G001644645:0.483297,G900129295:0.483297):0.105399):0.212557,((G001464625:0.611964,((G001898485:0.393279,G001898405:0.393279):0.115101,(G000425585:0.059407,(G001898495:0.04411,G001724695:0.04411):0.015296):0.448974):0.103584):0.100067,((G001896965:0.336736,G001724455:0.336736):0.226696,((G900101395:0.185447,G000374125:0.185447):0.134672,(G000243115:0.234579,G001654455:0.234579):0.08554):0.243313):0.148599):0.089222):0.075882):0.027028):0.046726):0.161234):0.067636):0.092475):0.347142):0.127472):0.160046,((G001567275:1.532882,(G000242635:1.190877,(((G900109895:0.687539,(G000427965:0.54043,(G900109575:0.259967,G000192845:0.259967):0.280464):0.147108):0.061411,(G900109365:0.666739,(((G900116225:0.323857,G000757725:0.323857):0.074751,(G900102835:0.361601,(G000814685:0.282256,G000416985:0.282256):0.079345):0.037007):0.080938,((G000783305:0.210878,G000143765:0.210878):0.217843,((G000747525:0.181642,G001006065:0.181642):0.157495,(G000686625:0.146624,(G002000245:0.104614,(G001952815:0.056827,(G000988325:0.050198,(G001899705:0.039943,G001808025:0.039943):0.010256):0.006628):0.047787):0.04201):0.192514):0.089584):0.050825):0.187193):0.08221):0.254774,(((G001652725:0.311012,G000302595:0.311012):0.221845,(G000190735:0.40121,(G000799115:0.10385,G000425145:0.10385):0.29736):0.131648):0.331155,((((G900103545:0.40827,G000422945:0.40827):0.218681,(G000403135:0.090632,G001730525:0.090632):0.536319):0.128831,((G000166195:0.321203,G001705515:0.321203):0.203086,(((G001596135:0.2122,G002013915:0.2122):0.075995,(G001636615:0.239418,G001898335:0.239418):0.048776):0.141964,(G900142915:0.391406,((G000333295:0.262373,G900100945:0.262373):0.075036,((G900103125:0.113204,G900155965:0.113204):0.169398,(G900101875:0.241652,G900110415:0.241652):0.040949):0.054807):0.053997):0.038752):0.094131):0.231493):0.068819,(((G001423945:0.1366,G001424305:0.1366):0.131126,((G001027745:0.19212,(G000258495:0.157782,G000708265:0.157782):0.034338):0.048408,(G900101435:0.151249,((G900100705:0.084455,G900111825:0.084455):0.051524,(G000633455:0.107168,(G001442625:0.078049,G001421515:0.078049):0.029119):0.028811):0.015271):0.089279):0.027198):0.269224,(G001412215:0.472171,(((G900107535:0.231086,G000832545:0.231086):0.054592,(G900103515:0.046011,G000722885:0.046011):0.239667):0.115582,((G900100435:0.181364,(G000410815:0.005745,G000023825:0.005745):0.175619):0.134914,(G000170795:0.249978,(G001412655:0.166982,(G001721645:0.101231,(G900103665:0.068024,G900129215:0.068024):0.033207):0.065751):0.082995):0.066301):0.084981):0.070911):0.064779):0.287651):0.039412):0.13971):0.187154):0.342005):0.263921,((G000020565:1.043531,(G000689375:0.117647,G000304455:0.117647):0.925885):0.557857,(G000426825:1.497847,((G900113045:1.150993,(G000422585:0.690701,G000265505:0.690701):0.460292):0.267508,(((G000379765:0.894961,(G000812565:0.258798,G000807855:0.258798):0.636163):0.385272,(G001308105:1.19652,(((G001683905:0.847822,(G000346615:0.569484,G000348925:0.569484):0.278338):0.18565,((G000331535:0.563669,G001657315:0.563669):0.280303,(G900129725:0.500983,G001567185:0.500983):0.342989):0.1895):0.102092,((G000183425:0.992651,(G900142205:0.899088,((G001592935:0.128648,(G001593005:0.069719,(G001267955:0.047578,G001592945:0.047578):0.022141):0.058929):0.442988,((G001747105:0.230485,G001747095:0.230485):0.184909,(G001592965:0.323768,G900111145:0.323768):0.091625):0.156243):0.327451):0.093563):0.08527,(((G000714815:0.561222,(G000325705:0.251118,G000373245:0.251118):0.310104):0.084064,(G000390185:0.444101,(G000222485:0.174452,(G001050135:0.128688,G000427295:0.128688):0.045764):0.269649):0.201185):0.040221,(G000265075:0.627742,(((G000295935:0.363386,(G000298295:0.289721,G000330725:0.289721):0.073666):0.084406,(G000265405:0.370125,(G000473765:0.013625,(G900107465:0.013119,G000381545:0.013119):0.000505):0.3565):0.077667):0.113712,(((G000429445:0.241779,G000429425:0.241779):0.106465,(G000429465:0.292034,(G000429405:0.095521,G001314815:0.095521):0.196513):0.056211):0.036159,((G900129785:0.177519,G000166275:0.177519):0.12935,(G001442615:0.181398,(G900112005:0.12839,G900116615:0.12839):0.053009):0.125471):0.077535):0.1771):0.066238):0.057764):0.392415):0.057644):0.060955):0.083714):0.091519,((((G900100765:0.866086,G900112255:0.866086):0.241031,(G000426725:0.776902,(G000014145:0.158712,G000379725:0.158712):0.61819):0.330214):0.092422,((G001483135:0.503328,((G000972495:0.164278,G000715495:0.164278):0.256499,(G000801315:0.357848,((G000737515:0.221067,G000420705:0.221067):0.076688,(G000961955:0.267311,(G000382225:0.217056,G000576555:0.217056):0.050255):0.030444):0.060093):0.062929):0.08255):0.411732,((G000473365:0.662739,(G001647285:0.353506,(G001577755:0.273709,G001078055:0.273709):0.079798):0.309232):0.115607,((G000373265:0.227762,(G900156415:0.083565,G000277005:0.083565):0.144197):0.198953,((G000472485:0.228592,G000973725:0.228592):0.071894,(G001611675:0.011604,G900116885:0.011604):0.288881):0.126229):0.351631):0.136714):0.284479):0.102306,((G001281695:1.075225,(G000430505:0.833681,(G001890965:0.291977,G000169175:0.291977):0.541704):0.241544):0.178739,((G000263195:0.699559,(G001306455:0.534785,G000166395:0.534785):0.164774):0.266917,((G900103285:0.695352,(G900115665:0.330922,G000427405:0.330922):0.36443):0.212932,(((G000482465:0.271768,(G000423565:0.206862,G000218895:0.206862):0.064906):0.457476,(G001724175:0.57611,(G000566685:0.359017,(G000023125:0.205349,(G000428845:0.157006,G000701505:0.157006):0.048342):0.153668):0.217093):0.153134):0.100681,(G001870735:0.514475,((G000383955:0.359099,G000331105:0.359099):0.087131,(G000296815:0.357371,((G001898575:0.083366,G000374025:0.083366):0.17965,((G000374065:0.101494,G000374085:0.101494):0.13591,(G900112365:0.179619,(G000974425:0.113891,G000024525:0.113891):0.065728):0.057786):0.025611):0.094355):0.08886):0.068245):0.315449):0.078359):0.058192):0.287489):0.047881):0.069908):0.046748):0.079346):0.103541):0.195415):0.110091):0.12627,(((G000341755:1.602808,(G000981645:1.401814,((G001874165:0.727364,(G000621625:0.51784,G001661595:0.51784):0.209524):0.360168,(G900116425:0.860742,(G001899145:0.671658,G000194605:0.671658):0.189084):0.22679):0.314282):0.200994):0.218932,((G001437985:0.123864,(G001437955:0.093442,G001439105:0.093442):0.030421):1.64793,((G000236705:1.359507,(G000736515:1.159778,(G001438015:0.514364,(G001438305:0.011068,G001438175:0.011068):0.503296):0.645413):0.199729):0.331027,(((G000709555:1.048689,((G000022605:0.328502,(G000262715:0.22371,(G000348805:0.195909,G000471965:0.195909):0.027801):0.104792):0.136088,((G000334405:0.063513,G000093165:0.063513):0.338821,(G000236405:0.304235,G000233435:0.304235):0.098098):0.062256):0.5841):0.392528,((G000265465:1.082208,((G900089075:0.344287,G000189415:0.344287):0.200883,(G900115015:0.22716,(G000382425:0.170863,G900142565:0.170863):0.056298):0.31801):0.537038):0.19362,(G001418685:1.112619,((G000374405:0.359603,G000252855:0.359603):0.345859,(G000495935:0.643275,((G900141665:0.474349,G000301075:0.474349):0.108462,(G001747495:0.558781,((G001045435:0.371734,((G000023725:0.243868,G000735695:0.243868):0.075818,((G000812865:0.212257,G000422265:0.212257):0.040486,(G000812875:0.209756,G000729985:0.209756):0.042987):0.066943):0.052048):0.153372,((G000426465:0.149121,(G000735135:0.042786,G000735105:0.042786):0.106335):0.314233,(((G001693475:0.069434,(G000737665:0.019297,G900116415:0.019297):0.050138):0.201516,(G001424585:0.235532,((G001424105:0.118674,G001424145:0.118674):0.095273,(G001507335:0.156783,(G001507325:0.021257,G001420285:0.021257):0.135526):0.057164):0.021584):0.035419):0.063622,(((G900111495:0.163874,G000430825:0.163874):0.066656,(G000430845:0.20583,(G000333355:0.177901,(G900129245:0.123439,G000799195:0.123439):0.054462):0.027929):0.0247):0.043022,((G000737775:0.179972,(G900142445:0.135956,G000737705:0.135956):0.044016):0.035243,((G001045465:0.097017,(G900142785:0.074955,G000737765:0.074955):0.022062):0.090561,(G001295265:0.170384,(G001021975:0.124405,(G900113975:0.083546,G000799335:0.083546):0.040859):0.045979):0.017194):0.027638):0.058336):0.06102):0.128782):0.061751):0.033675):0.02403):0.060464):0.062188):0.407157):0.163209):0.165389):0.152893,((G900116115:0.877003,((G000220525:0.262685,G900130035:0.262685):0.510917,((G000509405:0.377398,(G001027945:0.2954,(G001483385:0.1958,G000430545:0.1958):0.0996):0.081997):0.173888,(G001439315:0.407542,((G000153225:0.285013,G000766805:0.285013):0.04035,(G001761365:0.213817,G001280865:0.213817):0.111545):0.08218):0.143743):0.222317):0.103401):0.380151,((G001439205:0.880701,G000173095:0.880701):0.318176,(((G000192225:0.208816,(G000174755:0.155579,(G000466425:0.10523,(G000293175:0.030955,G000411115:0.030955):0.074275):0.050349):0.053238):0.515618,((G000220625:0.295896,(G000379185:0.223435,G000827695:0.223435):0.07246):0.288683,(G000213295:0.193713,((G000173675:0.075773,G000318295:0.075773):0.0457,(G000023285:0.029678,(G000271925:0.02771,G000318255:0.02771):0.001968):0.091795):0.07224):0.390865):0.139856):0.448661,(((G900114085:0.439036,((G001549985:0.035707,(G000243275:0.012445,G000297875:0.012445):0.023262):0.27921,(G000246945:0.245435,(G000633375:0.047575,(G000413415:0.045946,((G000242135:0.034566,G900142635:0.034566):0.003404,((G001865835:0.017033,G000297855:0.017033):0.011313,(G000242095:0.022738,(G001481655:0.022142,(G000807225:0.011308,(G001485415:0.006114,G000242075:0.006114):0.005195):0.010833):0.000596):0.005608):0.009625):0.007975):0.00163):0.197859):0.069482):0.124119):0.390054,((G001874325:0.484503,(G000769915:0.395612,(G900115875:0.004861,G001278115:0.004861):0.390751):0.088892):0.21814,(((G000240075:0.439212,(G000430025:0.200803,(G000498475:0.134624,G000498495:0.134624):0.066179):0.238409):0.080751,(G000455605:0.441394,(G000422685:0.379273,(G000967805:0.309917,G000686885:0.309917):0.069356):0.062121):0.07857):0.100966,(G000425465:0.578346,((G001423985:0.024416,G001899155:0.024416):0.521499,((G000064305:0.411647,G000757385:0.411647):0.104655,((G900100375:0.395055,(G000419685:0.293412,G000422705:0.293412):0.101643):0.082047,(G000253275:0.432191,((G000737695:0.222409,(G001705175:0.100894,G000016645:0.100894):0.121515):0.142431,((G001761465:0.229539,G000611675:0.229539):0.111061,((G900100165:0.145634,G000695795:0.145634):0.175672,(G000744835:0.281051,(G000425505:0.220978,(G000252125:0.172243,G000264055:0.172243):0.048735):0.060073):0.040256):0.019294):0.02424):0.06735):0.044912):0.0392):0.029612):0.032432):0.042584):0.081713):0.126447):0.283418,((((G900116665:0.536366,G000260835:0.536366):0.151299,(G900119185:0.578631,((G000260115:0.306099,G000300875:0.306099):0.209441,(G900116365:0.035664,G000511935:0.035664):0.479877):0.063091):0.109034):0.182665,((G000173115:0.122675,(G001438245:0.102325,(G001438225:0.065804,G001439215:0.065804):0.036521):0.020351):0.606034,(((G000024125:0.321311,G900115205:0.321311):0.259089,((G000220585:0.351803,G001306415:0.351803):0.10039,(G000963865:0.40024,((G001413955:0.240932,G900129665:0.240932):0.08531,((G001683915:0.13124,G000745185:0.13124):0.071911,G000224085:0.203151):0.123091):0.073998):0.051954):0.128207):0.064562,(G000382125:0.603365,(G000190595:0.53907,(((G000799565:0.279965,(G000468615:0.117655,G000186265:0.117655):0.162311):0.161965,(G001430825:0.37575,(G900141935:0.298094,((G000424985:0.081604,G000429545:0.081604):0.172968,(G900129275:0.082991,(G000733925:0.007577,G001748465:0.007577):0.075413):0.171581):0.043522):0.077656):0.06618):0.033164,((G000153165:0.399496,(G900103215:0.332447,(G900101815:0.304431,(G900141855:0.261646,(G000973105:0.143107,G000744555:0.143107):0.118538):0.042785):0.028017):0.067048):0.027242,(G001020565:0.32983,(G000621125:0.290725,((G000744105:0.074649,G900155985:0.074649):0.075178,(G001865655:0.030086,(G001447995:0.029607,(G900105545:0.017377,G900105105:0.017377):0.01223):0.000479):0.119741):0.140898):0.039105):0.096908):0.048357):0.063975):0.064295):0.041598):0.083747):0.14162):0.105854,(((G001005305:0.249173,(G001005315:0.155738,G000154725:0.155738):0.093435):0.517303,((G001280515:0.419327,G000733475:0.419327):0.201966,(((G001280435:0.075653,G001280505:0.075653):0.450386,((G000427335:0.300753,(G000171875:0.186096,G000828715:0.186096):0.114657):0.16805,(G000423005:0.421415,(G000688335:0.347945,((G000826645:0.165924,G000797465:0.165924):0.112181,(G000799465:0.218968,(G000826655:0.183566,G000425305:0.183566):0.035401):0.059137):0.069841):0.073469):0.047389):0.057235):0.054028,((G000224335:0.409278,G000348685:0.409278):0.15585,((G001418105:0.458215,((G000422365:0.233471,G000518485:0.233471):0.111552,(G000934685:0.282859,(G000211855:0.252468,(G000797445:0.170983,G001418015:0.170983):0.081485):0.030391):0.062164):0.113192):0.075218,((G000723205:0.134745,G001439665:0.134745):0.34501,((G000943555:0.339585,(G001971785:0.261823,(G000764775:0.169086,G900111025:0.169086):0.092736):0.077762):0.037785,((G000764755:0.314831,(G000283015:0.235997,G000789235:0.235997):0.078833):0.038368,(G001310225:0.308405,(G000941055:0.222577,G000425645:0.222577):0.085828):0.044794):0.024171):0.102384):0.053679):0.031694):0.014939):0.041226):0.145183):0.152993,((G000755305:0.449933,((G000831385:0.199408,G001413925:0.199408):0.18757,(G000332115:0.290435,(G000153385:0.10936,(G000755265:0.097151,G000732625:0.097151):0.012209):0.181075):0.096543):0.062954):0.437005,((G001438125:0.611006,((G000746845:0.426395,G900102055:0.426395):0.066507,(G000429125:0.241146,G000265385:0.241146):0.251756):0.118104):0.248802,((G000255455:0.568707,(G000430645:0.338035,(G900141785:0.300799,(G000520955:0.272447,(G000520995:0.189587,G000430665:0.189587):0.08286):0.028352):0.037236):0.230671):0.256702,(((G000769435:0.002196,G001653755:0.002196):0.639569,(G000733945:0.421835,(G000687915:0.252278,(G000152985:0.130255,G900129005:0.130255):0.122023):0.169557):0.21993):0.149002,((G000196315:0.682059,(G000423405:0.628004,(G001564225:0.522578,((G000153485:0.110872,G000355905:0.110872):0.151345,(G900099815:0.194996,G000378765:0.194996):0.067221):0.260362):0.105426):0.054055):0.0509,((G900102915:0.292655,(G000423585:0.168093,G000424665:0.168093):0.124562):0.289148,((G000243235:0.397715,(G000258765:0.296582,G000744275:0.296582):0.101133):0.126092,(G000023465:0.414301,(G001431365:0.375975,(G001889005:0.236247,(G000423045:0.194328,(G000060345:0.157328,G900105035:0.157328):0.037):0.041919):0.139728):0.038326):0.109506):0.057996):0.151156):0.057808):0.034642):0.034399):0.02713):0.032531):0.056716):0.136324):0.060587):0.02578):0.058278):0.336957):0.096423):0.08126):0.049946):0.158129,(((G001872995:1.530966,((G001769455:1.252035,(G001543405:0.065053,G001543395:0.065053):1.186982):0.193882,(G001543385:1.376873,((G001509275:0.671878,G001603695:0.671878):0.49694,(G001603685:0.387612,G001192835:0.387612):0.781205):0.208055):0.069045):0.085048):0.066692,G001513285:1.597658):0.226315,(((G001443605:1.174271,G001603565:1.174271):0.455103,(G001603415:1.563866,(G001769295:1.506177,(((G001769615:1.164909,(G001304505:0.818426,(G001304045:0.419479,G001303955:0.419479):0.398947):0.346483):0.150186,((G001769625:0.718928,(G001769635:0.390009,G001769315:0.390009):0.32892):0.076211,(G001769225:0.113845,(G001768485:0.056405,(G001768195:0.037669,G001768305:0.037669):0.018736):0.05744):0.681294):0.519957):0.143594,(((G001769535:0.033919,G001769705:0.033919):0.981443,(G001768155:0.824803,(G001769435:0.108485,(G001769695:0.099188,G001769505:0.099188):0.009297):0.716318):0.190559):0.201282,((G001768565:0.038818,G001768405:0.038818):0.397592,(G001768235:0.050248,(G001769045:0.037907,G001768285:0.037907):0.012341):0.386162):0.780233):0.242046):0.047487):0.057688):0.065508):0.11165,((G001421095:1.570505,((G000798815:1.018435,G900096565:1.018435):0.509929,(((G000473305:0.794453,(G001603425:0.646518,(G001769725:0.479005,(G001769775:0.104436,G001768435:0.104436):0.374569):0.167514):0.147935):0.427083,((G001602885:0.443551,G000432655:0.443551):0.23561,((G000432515:0.226567,G000435075:0.226567):0.286485,(G000431015:0.11849,G000433355:0.11849):0.394561):0.16611):0.542375):0.213509,((G000723505:0.760132,G000427365:0.760132):0.426616,((G000231275:0.488486,G000321205:0.488486):0.545741,((G001603555:0.76601,(G000786575:0.024116,G900104605:0.024116):0.741894):0.112118,(G001915415:0.685088,(G000311925:0.538702,(G000154465:0.457783,(G000265365:0.261897,(G000210575:0.144435,(G001941065:0.077567,(G000285455:0.056551,G000312145:0.056551):0.021017):0.066867):0.117462):0.195886):0.080919):0.146386):0.19304):0.1561):0.152521):0.248297):0.093318):0.042142):0.117027,(((G001310955:1.211615,(((G001487125:0.030341,(G000832075:0.009943,G000832085:0.009943):0.020398):0.357185,((G900091675:0.057054,G000379665:0.057054):0.171955,(G000519105:0.124739,G001915615:0.124739):0.10427):0.158518):0.244565,((G000435735:0.075488,(G001915655:0.072801,G000190535:0.072801):0.002687):0.404834,((G900091655:0.018385,G000433935:0.018385):0.260858,(G000432935:0.025811,G000243215:0.025811):0.253432):0.201079):0.151769):0.579524):0.277084,(((G001660705:0.464881,(G001659685:0.315117,(G000517085:0.080451,G000583675:0.080451):0.234667):0.149764):0.52924,((G000517065:0.462939,G000974365:0.462939):0.291013,(G000259075:0.390204,(G000220155:0.274795,(G000250735:0.138135,G000191885:0.138135):0.13666):0.115409):0.363748):0.24017):0.320722,(G000621705:1.001326,(((G900129025:0.362569,G900141875:0.362569):0.201914,(G000949475:0.114287,(G900111425:0.032476,G000626635:0.032476):0.081811):0.450196):0.226464,(G001270965:0.655482,(G001768245:0.491582,(G001768205:0.027987,(G001769245:0.020103,G001768535:0.020103):0.007883):0.463595):0.1639):0.135464):0.21038):0.313517):0.173855):0.118335,(((G000768855:0.254815,G000163695:0.254815):1.083716,(G001603405:1.242284,(G000183135:0.766169,(G001603385:0.588109,(G001898935:0.307096,G001724935:0.307096):0.281013):0.17806):0.476115):0.096247):0.111982,((((G000769115:0.896756,(G000614355:0.800193,(G000375645:0.651855,(G000379925:0.30256,(G000372405:0.058294,G000435035:0.058294):0.244266):0.349295):0.148338):0.096562):0.200989,((G000212375:0.77258,(G000614585:0.490746,G000174815:0.490746):0.281834):0.179739,((G000768955:0.696853,G000010505:0.696853):0.15748,(G000379945:0.718886,((G000769075:0.380646,G000768875:0.380646):0.175608,(G001553215:0.273264,G000565015:0.273264):0.28299):0.162632):0.135447):0.097987):0.145425):0.221698,((G000238215:0.846579,(G001704385:0.570934,(G000012845:0.325623,((G000428565:0.109318,G000969835:0.109318):0.148084,(G000307375:0.110526,G000433955:0.110526):0.146876):0.068221):0.245311):0.275645):0.374016,(G000010645:1.132024,((G001897035:0.722684,((G001261715:0.316119,G000426485:0.316119):0.253591,(G000213575:0.344336,(G001261735:0.27953,(G000711235:0.164814,G000213555:0.164814):0.114716):0.064806):0.225374):0.152974):0.273982,(G900095795:0.60034,((G001896655:0.037509,(G001282625:0.025627,G000953535:0.025627):0.011882):0.43125,(G001768395:0.422212,(G001602775:0.334202,((G000380985:0.037265,G900114365:0.037265):0.125495,(G900107785:0.101351,G900095135:0.101351):0.061409):0.171442):0.08801):0.046547):0.131582):0.396326):0.135358):0.088571):0.098847):0.044985,((((G000296465:0.202116,G000512915:0.202116):0.568318,(G001403595:0.038349,G000803105:0.038349):0.732085):0.356191,((G001701295:0.662459,G000437495:0.662459):0.251042,((G001689645:0.615947,G001689415:0.615947):0.136754,(G001701115:0.65326,G001689425:0.65326):0.099441):0.160799):0.213125):0.149457,(((G000212915:0.392275,G000375405:0.392275):0.535646,((G000312445:0.656338,((G000613805:0.470297,(G000438395:0.310205,(G000436135:0.14758,(G000438035:0.044514,G000012825:0.044514):0.103067):0.162624):0.160092):0.101219,((G000434735:0.315061,(G000190575:0.269257,(G000436795:0.194993,G000154845:0.194993):0.074265):0.045804):0.034091,((G000374585:0.036615,G000436055:0.036615):0.257553,(G000157915:0.241708,G000187895:0.241708):0.05246):0.054985):0.222363):0.084823):0.111466,(G000428125:0.573595,((G900128475:0.321279,((G001318345:0.100535,G000315485:0.100535):0.145044,(G000154525:0.185552,(G000154205:0.155729,G000195635:0.155729):0.029824):0.060026):0.0757):0.17057,((G000499785:0.367295,((G001915435:0.230009,G000381365:0.230009):0.080021,(G000434095:0.027203,(G000599385:0.024345,G000009925:0.024345):0.002857,(G000598465:0.015287,G000598965:0.015287):0.011915):0.282827):0.057265):0.06338,(G000517545:0.377003,(G000511775:0.353342,(G000614145:0.287549,((G000433375:0.188706,(G000437995:0.09076,(G001314975:0.054889,G000011065:0.054889):0.03587):0.097947):0.05636,((G001915455:0.063963,G000433575:0.063963):0.151315,((G001915495:0.10809,G000436855:0.10809):0.07769,(G000436435:0.102764,(G000159075:0.035755,G001314995:0.035755):0.067009):0.083017):0.029497):0.029789):0.042482):0.065793):0.023661):0.053671):0.061175):0.081746):0.194209):0.160117):0.171574,(((G000436895:0.082023,G000205165:0.082023):0.705168,(G900102385:0.02919,G000702285:0.02919):0.758):0.170196,((G000318095:0.702875,((G000159995:0.444065,G000234115:0.444065):0.170792,(G000437675:0.288995,(G000434455:0.014571,G900106785:0.014571):0.274424):0.325862):0.088018):0.219627,(((G900107705:0.230489,G900115435:0.230489):0.185297,((G000621725:0.190171,(G900100635:0.027846,G900104295:0.027846):0.162325):0.164295,((G900110895:0.004316,G900107065:0.004316):0.253951,((G000746155:0.175663,G900110085:0.175663):0.045914,((G000702825:0.017578,G000619985:0.017578):0.10597,(G000687715:0.054754,((G900112275:0.011811,G900142855:0.011811):0.032147,(G000025925:0.041681,(G900102205:0.025617,G000701965:0.025617):0.016064):0.002277):0.010796):0.068794):0.098029):0.03669):0.096198):0.06132):0.367508,((G000585355:0.62904,(G000834015:0.526842,((G000436595:0.219607,G000433175:0.219607):0.097861,(G000436695:0.122764,(G000431195:0.017158,G001275135:0.017158):0.105606):0.194704):0.209374):0.102199):0.110605,(G000146675:0.7091,((G000431935:0.524009,(G000434975:0.066187,(G000437535:0.037931,G000235885:0.037931):0.028256):0.457822):0.164526,((G000379965:0.535952,(G001444445:0.465076,(G000614205:0.251568,G000378085:0.251568):0.213508):0.070877):0.127952,((G000185145:0.492927,(G000177075:0.225399,G000455445:0.225399):0.267528):0.156683,(G000436915:0.612007,((((G000262545:0.218679,G000378745:0.218679):0.180972,(G000613925:0.253486,((G000193395:0.081252,G000191065:0.081252):0.101654,(G001262015:0.127321,(G000144405:0.074825,G001683355:0.074825):0.052496):0.055584):0.070581):0.146165):0.052629,((G000614065:0.344208,G000614105:0.344208):0.047508,((G000430525:0.243961,G000688375:0.243961):0.038407,(G000613345:0.188845,((G000220235:0.089646,G000220255:0.089646):0.04123,(G000614025:0.113203,G000261025:0.113203):0.017673):0.057969):0.093524):0.109348):0.060564):0.145487,(G000762865:0.583142,((G900111525:0.476304,(G000218235:0.404128,(G000242335:0.342422,(G000758925:0.247622,G000160535:0.247622):0.0948):0.061705):0.072177):0.094795,((G000426585:0.482861,(G000373185:0.403841,(G000613785:0.333021,(G000382385:0.265916,(G000185845:0.199849,G000613505:0.199849):0.066067):0.067104):0.07082):0.079021):0.058102,((G000184945:0.019575,G000287635:0.019575):0.478266,(((G000424185:0.329396,G000426565:0.329396):0.067717,(G000179055:0.026115,(G000424605:0.025254,G900103315:0.025254):0.000861):0.370998):0.059725,(G000435635:0.406318,(G000431915:0.229188,(G000157935:0.187628,(G000436035:0.154305,G000434515:0.154305):0.033323):0.041559):0.17713):0.050521):0.041003):0.043122):0.030137):0.012043):0.014625):0.01424):0.037604):0.014294):0.024631):0.020565):0.030545):0.043649):0.139208):0.034884):0.142109):0.176588):0.088345):0.086085):0.156521):0.080499):0.053491):0.08295):0.155896):0.053295):0.278715):0.089996):0.058619):0.130075):0.062957):0.055137):0.03774):0.045244):0.056312):0.023861):0.035437):0.080004):0.012701):0.019353):0.034093,(((((G000989975:0.01989,G000989255:0.01989):1.570743,(G001468925:1.403165,(G001468855:1.183411,(G000989955:0.98987,G000992305:0.98987):0.193541):0.219754):0.187467):0.469808,((G000513475:1.694935,(G000996695:1.468934,(G001000065:0.723347,G000996275:0.723347):0.745587):0.226):0.178863,(G001772305:1.813443,((G001771315:1.373604,(G000991965:0.046363,G000991575:0.046363):1.327241):0.40131,(G000989525:1.708422,(G000989195:1.585779,(G001468885:1.52412,(G000385635:1.394708,(G001468845:1.171973,G001468865:1.171973):0.222735):0.129411):0.061659):0.122643):0.066492):0.038529):0.060354):0.186643):0.874219,(((G000469585:0.83094,G000177635:0.83094):1.441773,(G000487995:1.540911,((G000010985:0.993155,(G000183405:0.856483,G000218625:0.856483):0.136672):0.263257,(G000025725:0.925579,(G001603805:0.621394,G000421105:0.621394):0.304185):0.330833):0.284499):0.731801):0.525225,((G001547735:2.475223,((G000980755:0.503725,(G000404705:0.250749,G000404605:0.250749,(G000404665:0.19171,(G000403075:0.126693,(G000404685:0.102643,(G000494225:0.009516,G000402115:0.009516):0.093127):0.02405):0.065018):0.059039):0.252976):1.864424,(((G000421485:0.101654,G001968985:0.101654):0.604742,(G000185805:0.458655,G000191045:0.458655):0.247741):1.321639,(((G000021565:0.379582,G000703085:0.379582):0.377482,(G000173615:0.37705,(G000619805:0.096395,G000021545:0.096395):0.280655):0.380014):0.822561,(G000020785:1.178704,(G000008625:0.919344,((G000025605:0.529486,(G000512735:0.275058,G000702425:0.275058):0.254427):0.120895,G000164905:0.650381):0.268963):0.25936):0.400921):0.44841):0.340115):0.107074):0.21881,((G000517565:1.266565,(G000744435:0.603567,(G000420385:0.467557,(G000194135:0.226435,G000526195:0.226435):0.241121):0.136011):0.662997):1.260922,((G000170735:0.50039,(G000021725:0.360004,G000523275:0.360004):0.140386):1.336076,(((G000196135:1.194147,((G000687535:0.301101,G000158455:0.301101):0.162828,(G000765745:0.408476,(G000162575:0.221439,G000155495:0.221439):0.187038):0.055452):0.730218):0.245771,(G000518225:1.279435,((G000765665:0.604251,(G000349975:0.421252,(G000763135:0.379878,(G000007905:0.3045,(G001460635:0.197996,G000762845:0.197996):0.106504):0.075377):0.041375):0.182998):0.625027,((G000762875:0.526043,G000686565:0.526043):0.657498,((G000091985:1.054574,(G000509365:0.661155,(G000507865:0.525379,G000507845:0.525379):0.135776):0.393419):0.084602,((G000200595:0.483361,(G000237285:0.420802,(G000187625:0.31823,(G001283065:0.132358,G001282945:0.132358):0.185872):0.102572):0.06256):0.344161,((G000259255:0.146814,G000259275:0.146814):0.094631,(G000009305:0.119926,(G000740095:0.067297,(G000274945:0.0553,(G000008525:0.04196,(G000274045:0.033235,G000274085:0.033235):0.008725):0.01334):0.011997):0.052629):0.12152):0.586077):0.311654):0.044365):0.045737):0.050158):0.160482):0.254058,(((G000597725:0.913713,((G000789415:0.042938,(G001548055:0.017176,G001602955:0.017176):0.025762):0.316779,((G000024885:0.169343,G000265295:0.169343):0.131665,(G000813345:0.195594,(G000568815:0.08819,G000743525:0.08819):0.107404):0.105415):0.058709):0.553996):0.506212,(((G000705255:0.594249,(G000017465:0.350456,G001298465:0.350456):0.243793):0.358963,((G000736415:0.32919,(G000495505:0.233491,G001643955:0.233491):0.095699):0.548624,((G000597805:0.454584,G001190755:0.454584):0.274729,(G001190745:0.571405,G000017585:0.571405):0.157907):0.148501):0.075399):0.184549,((G000019205:0.211255,(G000816185:0.157524,G000816345:0.157524):0.053731):0.37814,((G000621005:0.363874,G000620965:0.363874):0.054144,(G000509875:0.240874,((G002019865:0.055028,G001497255:0.055028):0.022974,(G001483845:0.06802,(G000314405:0.021008,G000583775:0.021008):0.047012):0.009982):0.162872):0.177144):0.171377):0.548365):0.282164):0.193937,(G000010325:1.512929,(((G000935065:0.521642,(G000092245:0.4093,G001655195:0.4093):0.112342):0.140779,((G000014025:0.347744,G000284235:0.347744):0.087005,(G000585195:0.282965,(G000585155:0.159272,G000522465:0.159272):0.123693):0.151784):0.227672):0.780918,(G000276965:1.35808,((G900115615:1.124509,(G000186245:0.844895,(G000830175:0.719469,(G000375865:0.614901,(G000296775:0.426315,(G000987835:0.098023,G000010345:0.098023):0.328292):0.188586):0.104568):0.125425):0.279614):0.139625,(G000830255:1.020732,((G000747095:0.403981,(G000183725:0.297015,((G001829555:0.079252,(G001830745:0.042102,G001830725:0.042102):0.03715):0.177923,(G001830715:0.181663,(G001830665:0.168109,(G000310245:0.119996,(G001829605:0.110771,G001830685:0.110771):0.009225):0.048113):0.013554):0.075513):0.039839):0.106966):0.448858,(G000147355:0.603971,(G001829625:0.533299,(((G000445475:0.31541,G000242915:0.31541):0.121408,(G001871315:0.336518,G001873135:0.336518):0.1003):0.059831,(((G001829775:0.202087,(G001829715:0.179581,G001829755:0.179581):0.022507):0.128778,(G000012965:0.296165,(G001829705:0.083178,(G001830775:0.057064,G001829655:0.057064,G001829675:0.057064):0.026114):0.212987):0.034701):0.036607,G001829695:0.367472):0.129177):0.036649):0.070672):0.248867):0.167893):0.243403):0.093946):0.085259):0.06959):0.100933):0.080113):0.14249):0.69102):0.166547):0.103904):0.136723):0.057775,((G001781965:2.250184,(G000224765:1.446859,((G001627915:0.536348,(G001627895:0.492426,(G001627675:0.422224,(G001469005:0.358823,G001627685:0.358823):0.063402):0.070202):0.043921):0.687151,((G000484715:0.670828,(G000213335:0.553096,G000213355:0.553096):0.117732):0.159844,(G001627975:0.418195,(G001627955:0.342562,(G001627765:0.26264,(G001627755:0.20519,(G001627835:0.130605,(G001627815:0.102056,(G001627735:0.068287,(G001627845:0.057784,(G001627865:0.028851,G001627795:0.028851):0.028933):0.010502):0.033769):0.028549):0.074585):0.05745):0.079922):0.075633):0.412477):0.392827):0.223361):0.803325):0.656952,((((G001780385:2.118605,(G002010715:1.619765,((G001775695:0.945939,(G001773915:0.589187,G001773925:0.589187):0.356752):0.373989,(G000398345:1.055922,(G000398305:0.401197,(G000405625:0.285721,G000493965:0.285721):0.115476):0.654725):0.264006):0.299838):0.498839):0.408085,((G000687145:2.050314,(G000242615:0.732643,G000428885:0.732643):1.317671):0.322801,((G001918335:0.977228,G001920795:0.977228):1.261793,(G001919385:2.135508,((G000226295:1.633913,((G001918905:1.102943,G000820845:1.102943):0.164156,(G001464665:0.566539,(G001567505:0.474015,G001464455:0.474015):0.092524):0.70056):0.366813):0.412374,(((G001919435:0.707387,G001920835:0.707387):0.329204,(G001918885:0.295959,(G001920875:0.187559,G001919455:0.187559):0.108401):0.740632):0.888256,(((G001918395:0.491341,(G001919445:0.373793,G001920815:0.373793):0.117549):0.50109,(G001914735:0.729453,((G001919715:0.387614,G001920375:0.387614):0.253908,((G001914775:0.388743,G001917435:0.388743):0.185829,(G001920155:0.513228,(G001917455:0.488964,G001914785:0.488964):0.024264):0.061345):0.066949):0.087931):0.262978):0.773636,((G001767145:1.064757,(G001767075:0.843854,G001767115:0.843854):0.220903):0.622171,((G000014905:0.955716,(G000702445:0.79662,G000381625:0.79662):0.159095):0.629712,((G000014005:1.104892,(G001920165:0.845813,(G001917825:0.650667,(G001917495:0.537619,G001918935:0.537619):0.113048):0.195147):0.259079):0.193225,(((G000620725:0.430948,G001449115:0.430948):0.377869,(G000381585:0.647934,(G000688455:0.525522,(G000022565:0.426995,G001006305:0.426995):0.098527):0.122412):0.160884):0.121668,((G000179915:0.507851,(G900105625:0.25146,(G000800015:0.065616,G900102185:0.065616):0.185844):0.256391):0.223435,(G000178955:0.643737,(G000178975:0.593171,((G000381605:0.440106,G001725305:0.440106):0.069412,(G000745965:0.337033,(G000688615:0.241882,G000421065:0.241882):0.095151):0.172485):0.083653):0.050566):0.087549):0.1992):0.367632):0.28731):0.1015):0.07914):0.15878):0.121439):0.089221):0.103513):0.134093):0.153576):0.244636,(((G001799195:2.470469,((G001798655:0.166007,G001798605:0.166007):2.152579,(((G000024805:1.719148,(G900112715:0.973715,(G000737335:0.507949,G000170895:0.507949):0.465766):0.745433):0.273293,(G000737325:1.641932,((G001263205:1.078439,G001931505:1.078439):0.264285,((G001312805:0.757954,G001931535:0.757954):0.099433,(G000067165:0.644622,(G001189295:0.243061,G000601485:0.243061):0.401561):0.212765):0.485338):0.299207):0.350509):0.162088,(G001917705:1.783716,((G000017505:0.445545,G000022145:0.445545):1.147437,(G001263175:1.391466,((G000335475:0.351868,G001027285:0.351868):0.247858,((G000165485:0.342516,G000737315:0.342516):0.124143,(G000255295:0.326824,(G000331735:0.213512,(G000219105:0.076289,G000012685:0.076289):0.137223):0.113312):0.139835):0.133067):0.79174):0.201516):0.190733):0.370813):0.164057):0.151883):0.112774,((G001907975:1.941411,G001748245:1.941411):0.523109,((G001464715:1.397001,(G001464795:1.070562,((G000348725:0.536293,(G001771815:0.019592,G001769935:0.019592):0.5167):0.412648,(G000525675:0.502399,(G001592735:0.33216,((G000786105:0.124552,(G001592745:0.050193,G001592755:0.050193):0.074359):0.135701,(G000317895:0.043131,(G000691605:0.015571,G000196175:0.015571):0.027561):0.217122):0.071907):0.170239):0.446541):0.121621):0.326439):0.95805,((G001770165:1.356667,((G001769835:0.812013,(G001770075:0.116398,G001770175:0.116398):0.695615):0.151193,(G001769915:0.25665,(G001769475:0.109864,G001769805:0.109864):0.146786):0.706556):0.393461):0.871957,((G001769855:1.303186,(G000210915:0.94117,(G000447755:0.817948,(G000443995:0.637439,(G000447795:0.527323,(G000447775:0.34813,G001874305:0.34813):0.179193):0.110116):0.180509):0.123223):0.362016):0.237355,(((G001770125:0.013695,G001770035:0.013695):0.018535,G001770085:0.032229):1.28543,(G001769975:0.535141,(G001770005:0.506756,(G001769995:0.315391,(G001770105:0.019863,(G001770015:0.015249,G001771825:0.015249):0.004613):0.295529):0.191364):0.028386):0.782518):0.222882):0.688082):0.126428):0.109469):0.118724):0.145458,((G001790695:2.347508,((G000522425:0.344062,G000522445:0.344062):1.773487,(G000739515:0.894069,G000739535:0.894069):1.22348):0.229959):0.205612,((G000284315:0.82596,(G000755505:0.109161,((G001186405:0.027871,G000262365:0.027871):0.027509,(G001280545:0.045978,(G000299235:0.035792,(G000695975:0.031703,(G002002505:0.031452,G002002665:0.031452):0.000251):0.004088):0.010186):0.009402):0.053781):0.716799):1.620334,(((G001643535:1.313124,(G001914375:0.657353,G000091165:0.657353):0.655771):0.855237,((((G001790645:0.27367,G001790715:0.27367):0.561505,(G001788635:0.669811,(G001790785:0.064103,(G001790675:0.052764,(G001790865:0.013079,G001790855:0.013079):0.039685):0.011338):0.605709):0.165363):1.028814,((G000341545:1.076471,(G001803615:1.015677,((G001044495:0.400313,G001044505:0.400313):0.405984,(G000375745:0.439069,(G000375765:0.331883,G000372225:0.331883):0.107185):0.367229):0.20938):0.060794):0.658412,(G001803565:1.525726,((G001804965:0.456687,G001805005:0.456687):0.196433,(G001804905:0.109895,((G001804945:0.059865,G001803525:0.059865):0.004246,(G001804975:0.038458,(G001803535:0.022191,G001804915:0.022191):0.016268):0.025653):0.045783):0.543225):0.872606):0.209157):0.129106):0.164433,(((G001803815:1.449509,(G001805165:0.729667,(G001805025:0.184379,(G001805205:0.180816,(G001803925:0.094893,G001805235:0.094893):0.085923):0.003563):0.545288):0.719842):0.217532,(G001914935:1.181329,(G001643555:1.033072,(G001917575:0.943361,((G000196815:0.375228,G001724505:0.375228):0.282898,(G001273775:0.420865,G001464735:0.420865):0.237261):0.285235):0.089711):0.148257):0.485712):0.191775,((G001803845:0.829449,(G001803705:0.650818,(G001803765:0.198008,G001805085:0.198008):0.45281):0.178631):0.857261,((G001803885:1.142911,(G002010775:0.967602,(G002011735:0.758238,G002011715:0.758238):0.209363):0.17531):0.253868,((G000020985:0.301956,G000423865:0.301956):0.977569,((G002011745:1.01427,G000714715:1.01427):0.203841,((G002010755:0.00574,G002011795:0.00574):1.172427,((G001803685:0.32005,(G001803605:0.084047,G001803635:0.084047):0.236003):0.778706,(G002011815:1.036493,((G001803645:0.908138,(G001803785:0.791777,(G001303745:0.711819,(G001805135:0.648773,(G001805125:0.568144,(G001830135:0.474426,G001873265:0.474426):0.093718):0.080628):0.063046):0.079959):0.116361):0.062508,(G001871685:0.404539,(G001805185:0.330549,(G001803955:0.234225,(G001805295:0.19557,(G001803715:0.182114,(G001803945:0.060804,G001805105:0.060804):0.121311):0.013455):0.038656):0.096323):0.07399):0.566107):0.065847):0.062264):0.079411):0.039943):0.061415):0.117253):0.289931):0.172106):0.169606):0.139939):0.205133,(((G001798265:1.646225,(G001798105:0.89887,(G001798475:0.097922,(G001798315:0.058446,(G001797335:0.028294,G001798085:0.028294):0.030152):0.039476):0.800948):0.747355):0.475718,((G001795505:0.049015,(G001798535:0.036483,(G001798235:0.023899,G001798715:0.023899):0.012585):0.012532):1.74821,(G001798395:1.601388,((G001799065:0.016516,G001798185:0.016516):1.411034,(G001799115:0.812845,(G001799095:0.142618,G001799015:0.142618):0.670227):0.614705):0.173837):0.195838):0.324717):0.200988,((G002011845:2.218589,((G000526155:1.808372,(G001443455:0.984822,G001798055:0.984822):0.82355):0.319218,((G001775245:0.286105,G001443445:0.286105):1.817795,((G001798805:1.680231,(G001918165:0.946073,G001797435:0.946073):0.734158):0.407801,(G000512235:2.013848,(G000266945:1.981161,((((G000384395:0.714042,(G900142125:0.548674,(G900107645:0.446798,G000711225:0.446798):0.101876):0.165368):0.329019,((G000167355:0.517323,G001751155:0.517323):0.45663,((G000820505:0.496902,G000827125:0.496902):0.374999,((G000012885:0.574725,G001751225:0.574725):0.241034,(G001278055:0.642552,G000472285:0.642552):0.173208):0.056141):0.102052):0.069107):0.373775,((G000020385:0.767229,((G001802645:0.586031,G001802095:0.586031):0.0819,(G000015045:0.621109,(G001802615:0.566106,(G001824455:0.29472,G001799505:0.29472):0.271387):0.055003):0.046822):0.099298):0.172033,(G000813145:0.761946,((G000007985:0.401128,(G000817955:0.325136,G000012925:0.325136):0.075992):0.259034,(G000020725:0.520342,(G000022265:0.333833,G000016745:0.333833):0.186509):0.13982):0.101784):0.177315):0.477573):0.524628,(((G001798415:0.92195,((G001798015:0.6283,(G001797505:0.122229,G001797465:0.122229):0.50607):0.130419,((G001795535:0.389912,G001798975:0.389912):0.19243,G001798425:0.582342):0.176377):0.163232):0.301802,(G001797495:0.922855,(G001799025:0.586033,(G001797515:0.204254,(G001795495:0.192077,G001797595:0.192077,(G001798625:0.109134,(G001797585:0.089704,G001797665:0.089704,(G001798485:0.057369,(G001806225:0.04222,G001798155:0.04222):0.015149):0.032335):0.01943):0.082943):0.012177):0.381779):0.336821):0.300897):0.640509,((((G001797935:0.564708,G001797745:0.564708):0.852858,(G001797895:0.954818,(G001798855:0.822189,G001798755:0.822189):0.132629):0.462749):0.220387,((G001873905:1.283205,G001302765:1.283205):0.256548,(G001304105:1.02447,(G001797735:0.894413,G001798005:0.894413):0.130056):0.515283):0.098201):0.085011,(G000485155:1.267083,(((G001797845:0.314865,G001798915:0.314865):0.394087,((G001412345:0.26736,G001683985:0.26736):0.170568,(G000747625:0.355313,(G000816445:0.062744,G000753945:0.062744):0.292569):0.082615):0.271024):0.425338,(G000013405:1.05521,(G001873675:0.949382,((G001829875:0.303694,G001830855:0.303694):0.361354,(G001873745:0.595399,(G001829835:0.156044,(G001797945:0.105311,G001830835:0.105311):0.050733):0.439355):0.06965):0.284334):0.105829):0.079079):0.132793):0.455881):0.141296):0.077203):0.039697):0.032687):0.074183):0.015868):0.02369):0.090999):0.044989,((G001311565:1.697546,((((G000024325:0.989721,G000620765:0.989721):0.253391,(G001748225:0.921434,(G000023225:0.259366,G000428825:0.259366):0.662068):0.321679):0.068018,((G900104045:0.487495,(G000445205:0.091171,G001507915:0.091171):0.396324):0.601426,(G000174435:0.710186,(G000934755:0.433049,G000686525:0.433049):0.277138):0.378735):0.222209):0.128238,((G000934745:0.289043,(G000519265:0.11894,G000717475:0.11894):0.170103):1.09221,((G000468495:1.205165,(((G000482745:0.01112,G000012665:0.01112):0.811088,(G001672295:0.15702,(G900129975:0.125878,(G000422525:0.03538,(G000384815:0.009986,G900142115:0.009986):0.025394):0.090498):0.031142):0.665188):0.251287,((G000430005:0.749924,G900143255:0.749924):0.265374,((G000021385:0.529425,G000195755:0.529425):0.440697,((G000701705:0.643128,G001975945:0.643128):0.187523,(G900116045:0.475304,(G001553605:0.372968,(G000420465:0.2579,(G000022125:0.021873,G900119095:0.021873):0.236027):0.115069):0.102336):0.355347):0.139471):0.045176):0.058197):0.13167):0.088563,((G000429305:0.978883,(G000429325:0.827867,((G000010665:0.238516,G000526455:0.238516):0.115668,(G000245055:0.299385,(G000702665:0.244664,G000179555:0.244664):0.05472):0.054799):0.473683):0.151015):0.226447,(G000519125:1.14495,((G000212675:0.882877,(G000711295:0.655799,(G000422205:0.416626,G000422245:0.416626):0.239173):0.227078):0.188516,((G000429985:0.522539,(G000711735:0.346005,(G000023445:0.248667,(G000425265:0.200322,G000331025:0.200322):0.048345):0.097338):0.176534):0.411785,(G000422565:0.842546,(G000420485:0.750697,((G001311825:0.31097,G000375485:0.31097):0.30958,(G000189295:0.393621,(G000176915:0.32508,G000341895:0.32508):0.068541):0.226929):0.130148):0.091849):0.091778):0.137069):0.073557):0.060379):0.088398):0.087525):0.058116):0.258177):0.415671,((G001577525:1.074913,G001304365:1.074913):0.996917,(((G001687335:1.589157,((G000421585:0.41694,G000217795:0.41694):0.760337,(G001652585:1.042908,(G001548275:0.662007,((G000215975:0.389998,G000746255:0.389998):0.138039,((G000423845:0.070026,G000421605:0.070026):0.016074,G000734015:0.0861):0.441936):0.13397):0.380901):0.134369):0.41188):0.311458,((G001914235:1.014471,(G001873115:0.866078,(G000092205:0.735206,(G001799285:0.273792,G001799255:0.273792):0.461414):0.130872):0.148393):0.44197,(((G000403885:0.478395,G000403925:0.478395):0.563595,((G000621145:0.362239,G000186885:0.362239):0.484352,(G000429945:0.596323,G000429965:0.596323):0.250268):0.195399):0.188081,(G900130015:0.994911,(G000341395:0.915827,(G900143695:0.820002,(G000025945:0.755675,(G900104445:0.658755,(G001750995:0.177846,(G001751145:0.130089,G001750925:0.130089):0.047757):0.480909):0.09692):0.064327):0.095825):0.079084):0.235159):0.226371):0.444173):0.152148,(G002011895:2.001459,((G001577715:1.623793,(G000143965:0.969411,(G001184205:0.766004,G000931935:0.766004):0.203407):0.654381):0.328614,(((G900114975:1.043235,(G900129305:0.808346,G000014965:0.808346):0.234889):0.682483,(G000195295:1.071242,(G001797785:0.730702,G001799325:0.730702):0.34054):0.654477):0.178036,((G001797675:1.660058,(G001798945:1.23199,(G001874005:1.133055,(G000179315:0.963486,G000422285:0.963486):0.169569):0.098935):0.428068):0.14133,((G001750905:1.255893,(G001751075:0.864353,G001751085:0.864353):0.391539):0.374549,((G001292585:1.362357,(G000021905:0.05115,G000429905:0.05115):1.311206):0.136799,(((G001854245:1.094201,(G001311845:0.888908,G000961655:0.888908):0.205293):0.233667,((G001443525:0.869827,G000429925:0.869827):0.425392,(G001797695:1.216235,(G000483025:1.196676,(G000472805:1.116027,(G001871035:1.061911,(G001751005:0.776232,G001751165:0.776232):0.285679):0.054116):0.080649):0.019559):0.078984):0.032648):0.099356,(G000018405:1.374502,((G000426225:1.035601,G900101345:1.035601):0.204957,(G000020365:0.966816,(((G000421285:0.612645,G000420085:0.612645):0.119675,(G000745975:0.284467,(G000373985:0.245804,G000233695:0.245804):0.038663):0.447854):0.064085,((G900105645:0.148984,G000307105:0.148984):0.493893,((G001799425:0.32425,G001798685:0.32425):0.137172,(G001799395:0.294513,G001799405:0.294513):0.166908):0.181455):0.153529):0.170411):0.273741):0.133945):0.052721):0.071932):0.131286):0.170947):0.102366):0.048652):0.049053):0.051304):0.019068):0.041386):0.150361):0.059353):0.050563):0.0728):0.106825):0.175583):0.042624):0.106252,((G000014865:2.600267,((G000388175:0.372853,G000469665:0.372853):2.076662,(((G000299115:1.976801,(((G000371825:0.205256,G000419485:0.205256):0.947285,(G000163555:0.860089,(G000750175:0.484147,G000195085:0.484147):0.375942):0.292452):0.286269,((G001719325:0.807713,(G001180145:0.470674,G001179945:0.470674):0.337039):0.373333,(G001703975:0.908367,(G000012345:0.623751,(G000299095:0.546364,((G001179925:0.35849,G001180065:0.35849):0.146319,((G000472605:0.244866,G000155895:0.244866):0.179814,(G001180165:0.299295,(G000504225:0.286345,G001180045:0.286345):0.012951):0.125385):0.080129):0.041555):0.077387):0.284615):0.27268):0.257763):0.537992):0.350812,((G001768805:0.100383,(G001768925:0.00186,G001767955:0.00186):0.098523):2.074843,(((G000219355:1.331491,(G000815465:0.090349,G000730245:0.090349):1.241142):0.596139,(G001897445:1.790477,((G000746585:1.453168,G000970895:1.453168):0.22168,((G000309075:0.759976,(G000964595:0.25443,(G000063545:0.072764,(G000964615:0.063317,((G001654775:0.031198,(G001654785:0.003106,G000964585:0.003106):0.028092):0.018663,(G001654795:0.03665,(G000964605:0.022706,G000010205:0.022706):0.013943):0.013212):0.013455):0.009448):0.181666):0.505546):0.471302,((G000965005:0.039559,(G000018245:0.031667,G000012385:0.031667):0.007892):0.328458,((G000014345:0.019245,G000283915:0.019245):0.204256,((G000008045:0.053778,G000195735:0.053778):0.156092,(((G000012145:0.094409,G000828125:0.094409):0.036576,(G000018205:0.07931,G000284155:0.07931):0.051675):0.024811,(G000255355:0.141921,((G000696365:0.060557,G000751075:0.060557):0.072509,(G000964995:0.074703,((G000283855:0.023504,G000284075:0.023504):0.040281,(G000007025:0.029482,G000283595:0.029482):0.034304):0.010918):0.058363):0.008855):0.013875):0.054074):0.013631):0.144516):0.863261):0.44357):0.115629):0.137153):0.181341,((G000512675:1.586408,(G000632985:0.571414,(G001593535:0.140132,(G000022525:0.088354,G000013165:0.088354):0.051779):0.431282):1.014994):0.279256,((G001752665:0.717234,((G000306885:0.376038,(G000829315:0.333472,G000008385:0.333472):0.042566):0.032562,((G000008025:0.124338,G000689175:0.124338):0.187139,(G000376585:0.091375,(G000073005:0.082248,(G000331595:0.064087,G001637495:0.064087):0.018161):0.009127):0.220102):0.097123):0.308634):0.767189,((G000964795:0.858152,(G000026005:0.386604,((G000825765:0.091943,G000012565:0.091943):0.130797,(G000013145:0.152263,(G000508225:0.061195,G000632845:0.061195):0.091068):0.070477):0.163864):0.471548):0.226509,((((G000964745:0.014083,G000964785:0.014083):0.002856,(G000689635:0.011314,G900000025:0.011314):0.005625):0.003047,((G000964915:0.001824,(G000689615:0.00147,G000478445:0.00147):0.000354):0.016289,(G000689655:0.015581,(G000013125:0.012417,G000968455:0.012417):0.003163):0.002532):0.001873):0.585999,(G000024505:0.108351,((G000215565:0.023173,(G000495535:0.015942,G000495495:0.015942):0.007232):0.004951,G000172475:0.028125,(G000215605:0.022065,((G000215525:0.004622,G000011945:0.004622):0.012166,(G000172515:0.01258,(G000215485:0.010665,G000172495:0.010665,G000020305:0.010665,G000215505:0.010665):0.001915):0.004208):0.005277):0.00606):0.080227):0.497635):0.478675):0.399762):0.381241):0.243308):0.066255):0.152387):0.083267,(G000742475:2.339263,((G001768885:1.760636,(G001897475:1.599398,(G001192655:1.415745,(G000757605:0.782519,(G000742835:0.313196,G000190415:0.313196):0.469323):0.633226):0.183653):0.161238):0.461623,((G000434295:1.555967,((G000434135:0.025254,G001917135:0.025254):0.690754,(G000432275:0.497699,(G000436195:0.018756,(G000980655:0.008971,G001917125:0.008971):0.009785):0.478943):0.218309):0.839959):0.566115,(((G000421325:0.270477,G000384615:0.270477):1.118158,(G001510185:1.080712,(G000238815:0.787635,G000024465:0.787635):0.293077):0.307923):0.567949,((G000427665:1.665283,(G000226315:1.617482,(G000264455:1.52519,((G000378465:1.164154,((G000425365:0.786199,(G000745835:0.660142,((G000711725:0.447936,G001941945:0.447936):0.089402,(G000245075:0.351123,G000164635:0.351123):0.186216):0.122803):0.126057):0.302034,(G000759655:1.018056,((G000964365:0.917339,((G000964385:0.211341,G000687875:0.211341):0.470807,(G000701585:0.315752,G000202835:0.315752):0.366396):0.235191):0.06671,(G000014285:0.933495,((G000527695:0.146475,G000231445:0.146475):0.659522,((G000963885:0.610251,(((G002005465:0.364392,G000617865:0.364392):0.093335,(G001787335:0.380441,(G000613845:0.170358,G001547995:0.170358):0.210082):0.077286):0.111371,((G000378165:0.249935,(G002003665:0.061539,G000723565:0.061539):0.188395):0.228733,(G001598495:0.388877,(G000311765:0.284029,(G000011685:0.212295,G000234355:0.212295):0.071734):0.104848):0.089791):0.090431):0.041153):0.134084,((G000021325:0.462942,(G000164395:0.317292,(G000182745:0.143664,G000550765:0.143664):0.173628):0.145649):0.217368,((G000429165:0.358814,G000963905:0.358814):0.211534,((G000010825:0.32767,(G000613285:0.280498,(G001499675:0.117268,G000964225:0.117268):0.16323):0.047172):0.073168,(G001580615:0.284406,((G000963925:0.1482,G000963965:0.1482):0.084884,(G001499615:0.150718,G000963945:0.150718):0.082367):0.051322):0.116431):0.169511):0.109962):0.064026):0.061662):0.127497):0.050554):0.034007):0.070177):0.075921):0.309661,((((G000300235:0.232734,(G000421265:0.168406,(G000300275:0.109167,G000763295:0.109167):0.059238):0.064328):0.883079,((G000688235:0.304141,G900093605:0.304141):0.685406,(G000968135:0.867158,(G001746755:0.768224,G001510075:0.768224):0.098934):0.122388):0.126266):0.095583,((G000513295:0.594408,(G000294655:0.43238,(G000009985:0.12744,G000342045:0.12744):0.30494):0.162028):0.462833,((G900100455:0.870193,(G900101965:0.762949,(G000284415:0.494739,G000013085:0.494739):0.268209):0.107244):0.071522,(G000315795:0.776301,(G900156605:0.607381,(G000381985:0.475664,G001611975:0.475664):0.131717):0.16892):0.165413):0.115527):0.154154):0.130785,(((G000420625:0.917286,(G000515255:0.638737,G900100655:0.638737):0.278549):0.153925,(G000374005:0.335746,(G001026905:0.128459,G000982415:0.128459):0.207287):0.735464):0.190072,(G000312425:1.213851,((G000299935:1.018724,(G000426505:0.833497,(G000171835:0.665972,(G000423805:0.514822,(G000319385:0.119322,G000510265:0.119322):0.3955):0.15115):0.167525):0.185227):0.15485,(G000963705:1.094783,((G000518365:0.848413,G000620685:0.848413):0.194823,(G000423185:0.913169,((G000225995:0.607687,(G000016185:0.461176,(G001939945:0.382301,(G000429645:0.217209,G001296005:0.217209):0.165092):0.078875):0.146511):0.181086,((G000576635:0.189692,G000936425:0.189692):0.480327,(G000429625:0.426015,(G001315015:0.277569,(G001305595:0.093371,G000283655:0.093371):0.184198):0.148446):0.244005):0.118754):0.124396):0.130067):0.051547):0.07879):0.040278):0.047431):0.080898):0.131635):0.051375):0.092292):0.047801):0.131159,(G000616095:1.738122,(((G000710935:1.06883,G000375545:1.06883):0.426488,(G000342165:1.190502,((G001295935:0.547039,(G000420765:0.109961,G000331225:0.109961):0.437078):0.577101,((G000711715:0.543478,(G000620665:0.440226,G000585415:0.440226):0.103252):0.491195,((G000218875:0.199483,(G000277755:0.036837,(G000175255:0.014248,(G000576165:0.000627,G000498655:0.000627):0.013621):0.022589):0.162645):0.792081,(((G000512205:0.709696,((G000333335:0.334488,G000383095:0.334488):0.27208,((G000214335:0.234001,G001853345:0.234001):0.289109,(G000744515:0.340252,(G000016765:0.21637,G000971055:0.21637):0.123881):0.182859):0.083457):0.103128):0.139266,(G000974765:0.723392,((G001421785:0.543984,((G001421285:0.422647,G000786205:0.422647):0.066891,((G001428865:0.246111,G000935025:0.246111):0.084243,(G001469845:0.119904,G000226955:0.119904):0.21045):0.159183):0.054447):0.052719,(((G001423845:0.286406,G000803065:0.286406):0.111265,(G000241465:0.237026,G000242835:0.237026):0.160645):0.135039,((G000980895:0.406489,(G000382485:0.320419,(G001425405:0.281748,(G000427645:0.159296,G001421995:0.159296):0.122452):0.038671):0.086069):0.081095,((G001421505:0.316257,G001421805:0.316257):0.094184,(G000739895:0.373787,((G001426195:0.216221,G001423765:0.216221):0.112857,(G000764535:0.177289,G001761345:0.177289):0.151789):0.044709):0.036654):0.077143):0.045126):0.063994):0.126689):0.12557):0.079987,((G000283515:0.634164,((G000447205:0.304676,(G000445145:0.265789,(G000147835:0.105103,G000091125:0.105103):0.160686):0.038888):0.037488,(G000315525:0.271998,((G000445105:0.165236,G000508185:0.165236):0.071595,(G001421665:0.188274,(G000367345:0.117701,G001713415:0.117701):0.070573):0.048558):0.035166):0.070166):0.292):0.240024,((G000763945:0.330977,(G001278035:0.260177,(G001610975:0.234547,(G000013985:0.208926,(G001468395:0.183706,(G001314325:0.149777,(G001427085:0.129611,G000803645:0.129611):0.020166):0.033929):0.02522):0.025621):0.02563):0.0708):0.501753,((G900128895:0.648374,(G001889025:0.550982,G000420305:0.550982):0.097392):0.152295,((G000331245:0.158463,G001713435:0.158463):0.614643,((((G001598375:0.414416,(G000429005:0.279587,G000192575:0.279587):0.134829):0.063712,(G001296055:0.380362,(G001295795:0.222203,(G000807925:0.135634,G000013325:0.135634):0.086569):0.158159):0.097766):0.150077,(G001476695:0.49402,((G000813185:0.363127,(G000802225:0.255062,G000767465:0.255062):0.108065):0.060977,(G000445125:0.386067,(G000272475:0.325091,(G001421325:0.267629,(G001046635:0.210188,G001742225:0.210188):0.057442):0.057462):0.060976):0.038037):0.069916):0.134185):0.046492,(G001028705:0.638607,((G001305965:0.445229,G000466945:0.445229):0.162424,((G000802385:0.476944,(G001008165:0.351227,G001427865:0.351227):0.125717):0.095866,((G001886695:0.34397,(G001010945:0.292252,(G001077815:0.226126,G001021555:0.226126):0.066126):0.051718):0.196056,(G001441535:0.490474,(G001028625:0.471863,(((G001235865:0.247444,G000756795:0.247444):0.144956,(G000013005:0.337755,(G000186705:0.096751,G000176355:0.096751):0.241004):0.054645):0.046825,(((G000331285:0.167175,G000422985:0.167175):0.044868,(G000744895:0.166598,G001296025:0.166598):0.045445):0.106522,(G001719165:0.273534,(G000714765:0.206304,(G000715015:0.15305,G000152865:0.15305):0.053254):0.067231):0.045031):0.120661):0.032637):0.018611):0.049552):0.032784):0.034844):0.030954):0.036091):0.098408):0.027563):0.032061):0.041457):0.054762):0.062615):0.043109):0.089467):0.066362):0.304816):0.203564,((G000374145:1.300651,(G900107585:1.12854,((G900113695:0.696779,G900143155:0.696779):0.365158,(G900102905:0.937286,(((G900107025:0.539235,(G001884735:0.239478,(G001870665:0.140308,G001870675:0.140308):0.09917):0.299756):0.279437,((G000687435:0.714186,(G000740795:0.68314,(G000429765:0.631295,((G000739715:0.482343,(G000012905:0.107378,G000016405:0.107378):0.374965):0.106983,(G001303875:0.569302,((G001202025:0.315135,(G001202015:0.251846,(G000420745:0.21022,G001202035:0.21022):0.041625):0.063289):0.212744,((G001294535:0.402913,G000176015:0.402913):0.092062,(G001438045:0.12985,(G001439135:0.072608,G001438235:0.072608):0.057242):0.365125):0.032904):0.041423):0.020024):0.041968):0.051846):0.031046):0.026908,(((G000740785:0.403884,G000021865:0.403884):0.144549,((G000714545:0.214816,G000715505:0.214816):0.092053,(G000737065:0.176354,G000714535:0.176354):0.130514):0.241564):0.122972,((G000967825:0.268639,G000420145:0.268639):0.223085,((G000763785:0.163174,G000763805:0.163174):0.277391,(G000444995:0.359895,(G000763905:0.303983,(G000622145:0.263623,(G001546115:0.222143,(G000185925:0.170516,(G000513975:0.131151,(G000203895:0.084243,G000763885:0.084243):0.046908):0.039365):0.051627):0.04148):0.040359):0.055912):0.08067):0.051159):0.179681):0.06969):0.077577):0.080297,((G000383155:0.13236,G000153745:0.13236):0.744555,(((G001879715:0.678826,(G001510085:0.605251,(G000590925:0.538093,G000013565:0.538093):0.067158):0.073574):0.106008,(G001458315:0.622554,(G000877395:0.443377,(G001408515:0.376106,(G001403795:0.28061,G001403735:0.28061):0.095496):0.067271):0.179178):0.16228):0.067099,((G900115595:0.618523,(G000299575:0.463294,(G000743715:0.318142,G900113405:0.318142):0.145152):0.155229):0.220424,((G000018145:0.619663,G000169395:0.619663):0.206291,(((G900112335:0.357851,G900099935:0.357851):0.305389,(G001548075:0.575169,(G001305615:0.490505,(G000744955:0.429244,(G000671395:0.364633,G000647975:0.364633):0.064611):0.061261):0.084664):0.088071):0.154082,(G001321835:0.807625,(G001078595:0.802969,(G000442275:0.79257,(((G000812685:0.540895,G000812665:0.540895):0.162675,((G000152805:0.515752,G001307765:0.515752):0.122944,(G900109555:0.404041,(G000819565:0.264402,G000299875:0.264402):0.13964):0.234654):0.064874):0.080621,((((G000223375:0.57273,(G000600335:0.416067,G000442315:0.416067):0.156663):0.069676,(G000153305:0.54923,(G000379485:0.49283,(G000466965:0.175002,G000600975:0.175002):0.317827):0.0564):0.093177):0.097456,((G000738435:0.245956,G000981705:0.245956):0.44058,(G001049735:0.644686,(G000161835:0.591674,((G000155735:0.244118,(G001187845:0.019993,G900142425:0.019993):0.224125):0.293473,(G900129845:0.444849,(G001420005:0.399881,(G000967725:0.339653,(G000382265:0.279759,(G000169435:0.165235,G001411945:0.165235):0.114525):0.059894):0.060228):0.044968):0.092742):0.054083):0.053012):0.041849):0.053327):0.033353,(G900115865:0.756187,((G001510135:0.673095,(G000472185:0.647357,(G000384635:0.590752,(G000383135:0.471825,(G000382645:0.42547,(G001627375:0.142672,G001627595:0.142672):0.282798):0.046355):0.118927):0.056605):0.025737):0.071919,((G900111875:0.671275,((G000220565:0.448882,(G000688295:0.381279,(G000768315:0.226883,G000152725:0.226883):0.154396):0.067603):0.191762,(G001205715:0.616249,(G001046955:0.582157,(G900129875:0.540666,(G001038505:0.510767,((G000521865:0.283184,(G000521785:0.193292,G000520615:0.193292):0.089891):0.202478,((G000442255:0.351919,(G001687105:0.318673,(G000259095:0.265616,(G001969385:0.214951,(G000153725:0.159879,G000161755:0.159879):0.055072):0.050665):0.053057):0.033246):0.101417,(G900107235:0.418855,(G001482405:0.371966,(G001458375:0.319342,(G000807715:0.294167,(G000169415:0.245121,G000504185:0.245121):0.049046):0.025175):0.052624):0.046889):0.034481):0.032325):0.025105):0.0299):0.04149):0.034093):0.024395):0.03063):0.047273,((G900107355:0.615189,(((G900110775:0.373274,(G001458355:0.280781,G001458435:0.280781):0.092493):0.121881,(G000423645:0.430372,(G900100005:0.244363,G000526275:0.244363):0.186009):0.064783):0.095553,(G000152625:0.442376,((G001247715:0.203035,G000152845:0.203035):0.176669,(G000170875:0.344844,(G001441635:0.262402,G001441615:0.262402):0.082442):0.03486):0.062673):0.148332):0.02448):0.061979,(G900156525:0.652415,((G900110425:0.506248,(G001458335:0.423701,((G001292625:0.234954,G001458175:0.234954):0.124567,(G900142085:0.256903,G001458215:0.256903):0.102618):0.06418):0.082546):0.134586,(((G000156115:0.144276,G001890925:0.144276):0.415572,(G000814025:0.495791,(G000712315:0.464894,((G000014045:0.096495,G000154785:0.096495):0.32792,((G000622425:0.214721,(G000622405:0.021974,G000712275:0.021974):0.192747):0.161313,((G000156335:0.193237,G000647675:0.193237):0.151254,(G000172095:0.279534,(G000622345:0.227169,(G000622325:0.165148,(G000622365:0.126917,G000622385:0.126917):0.03823):0.062021):0.052366):0.064956):0.031543):0.048381):0.040479):0.030897):0.064057):0.052086,(G001262635:0.553022,(G000473225:0.503781,(G000429365:0.454112,((G900109035:0.371032,(G000011965:0.294567,(G000161775:0.200961,(G000743705:0.145814,G000192475:0.145814):0.055147):0.093606):0.076465):0.055792,((G900102795:0.313466,(G000376545:0.233981,G001458415:0.233981):0.079485):0.038102,((G001258055:0.128245,G000511385:0.128245):0.157257,((G000169455:0.182169,(G000473205:0.079089,G001294455:0.079089):0.103079):0.060183,(G000511355:0.107021,(G001458395:0.041855,G000473145:0.041855):0.065166):0.135331):0.04315):0.066065):0.075256):0.027288):0.049669):0.049241):0.058912):0.0289):0.011582):0.024752):0.04138):0.026467):0.011173):0.017028):0.010976):0.008379):0.010399):0.004656):0.009698):0.008631):0.012993):0.012986):0.024982):0.022054):0.038317):0.12465):0.066603):0.172111):0.324608,(G001644385:1.596696,(((G000733125:0.659023,G000152825:0.659023):0.758954,((((G000365025:0.551957,G000428525:0.551957):0.547034,(G000412185:0.964364,(G000014745:0.729252,(G000382325:0.557575,(G000744995:0.457599,(G000152745:0.09675,G000420265:0.09675):0.360849):0.099976):0.171677):0.235112):0.134627):0.129104,((G000023785:0.236058,G000378345:0.236058):0.714268,(G000420665:0.827164,(G000376805:0.624678,((G000685315:0.139967,G000013025:0.139967):0.305177,((G000685275:0.19813,G000685295:0.19813):0.193255,((G000685215:0.092663,G000685235:0.092663):0.238376,(G000682755:0.210105,(G000682715:0.116023,G000682775:0.116023):0.094082):0.120933):0.060347):0.05376):0.179533):0.202486):0.123161):0.277769):0.092753,((G000733915:0.836016,((G000017265:0.43833,(G001425305:0.186763,G001429025:0.186763):0.251567):0.219067,((G001449105:0.257457,G000022005:0.257457):0.057365,(G000744465:0.237166,G000745545:0.237166):0.077656):0.342575):0.178619):0.154003,(((G000495855:0.218477,G000175215:0.218477):0.212127,(G000204015:0.301763,(G000495815:0.193653,G000376105:0.193653):0.10811):0.128841):0.46966,(G000428765:0.626668,(G000466985:0.498697,(((G000144605:0.249386,G000701445:0.249386):0.140489,(G001427825:0.255828,G001425945:0.255828):0.134046):0.040685,(G000204035:0.381061,(G001424025:0.321779,(G000813765:0.159038,G001310255:0.159038):0.162741):0.059281):0.049499):0.068138):0.12797):0.273597):0.089754):0.330829):0.097129):0.144694,(((G000469155:0.115262,G000293845:0.115262):1.027685,(G000689395:0.943517,(G000017565:0.680074,(G000509225:0.538178,G000739695:0.538178):0.141896):0.263442):0.199431):0.338183,(G000746275:1.385426,(((G001708935:0.640362,G000828475:0.640362):0.455961,(G000166055:0.970481,(G000981545:0.676038,((G000503895:0.295338,G000383415:0.295338):0.276713,(G000143145:0.283257,(G000253295:0.197721,G000384335:0.197721):0.085536):0.288795):0.103987):0.294443):0.125842):0.230625,(G000496075:1.267401,(((G000526315:0.389557,G000384475:0.389557):0.727364,((G001676615:1.009096,((((G000178815:0.217419,G000379125:0.217419):0.221388,(G000372845:0.271795,(G000283235:0.183813,G000188155:0.183813):0.087982):0.167013):0.307363,(G000385335:0.578507,((G000745425:0.192097,G000019845:0.192097):0.335458,(G000021745:0.4134,(G000746085:0.298252,G000427445:0.298252):0.115149):0.114155):0.050952):0.167663):0.216014,((G001429505:0.370758,(G000735605:0.342482,(G001426225:0.304512,((G001298265:0.191259,G001429395:0.191259):0.060745,(G000745475:0.17574,(G001420315:0.128843,G000800935:0.128843):0.046896):0.076264):0.052508):0.03797):0.028275):0.460723,(G001418005:0.766822,(G000429045:0.691687,((G000745135:0.559947,(G001006805:0.442824,(G001017175:0.228,(G000518665:0.153953,G000262405:0.153953):0.074048):0.214824):0.117122):0.081524,(((G000022085:0.162343,G000019365:0.162343):0.151207,(G001043915:0.131694,G001548015:0.131694):0.181856):0.129693,((G001424525:0.231802,(G000372825:0.184961,(G001422375:0.128634,G001422215:0.128634):0.056327):0.046841):0.085173,((G001262595:0.090433,(G000019725:0.017607,G001280145:0.017607):0.072826):0.175277,(G001425465:0.138698,(G000019945:0.019031,G001643095:0.019031):0.119667):0.127011):0.051266):0.126268):0.198228):0.050217):0.075135):0.064658):0.130704):0.046911):0.03686,(G000751295:0.977807,((G001402875:0.825401,((G000702305:0.307263,(G000092925:0.17651,(G000378025:0.042907,G900100155:0.042907):0.133603):0.130753):0.32227,((G000473085:0.162952,G000010525:0.162952):0.21581,(G000526175:0.161391,G000017645:0.161391):0.21737):0.250772):0.195868):0.099293,(G000293785:0.803239,((G001579845:0.572525,G001426945:0.572525):0.189131,(G000516555:0.587756,(((G000314735:0.16637,G000218565:0.16637):0.237928,(G001425835:0.326373,(G000336555:0.164067,(G000308295:0.133116,G000314675:0.133116):0.030951):0.162305):0.077926):0.098888,((G900108575:0.418376,((G000013745:0.284815,(G000504425:0.198581,G000014825:0.198581):0.086234):0.062978,(G000935205:0.316128,((G000013365:0.166044,G001295845:0.166044):0.044921,(G000333455:0.173324,G000195775:0.173324):0.037641):0.105163):0.031665):0.070583):0.042084,((G000013885:0.156904,G000012725:0.156904):0.281024,(G000701345:0.378317,(((G000472865:0.236643,(G000379145:0.146593,G000938305:0.146593):0.090051):0.060746,(G900104755:0.23623,(G001440405:0.138961,(G001693385:0.108494,G001440475:0.108494):0.030467):0.097268):0.061159):0.039501,(((G000472385:0.159888,G000472425:0.159888):0.105358,(G000344805:0.120906,G000239815:0.120906):0.144339):0.035882,(G001641695:0.17213,(G001908185:0.145334,((G000938285:0.097285,G900011245:0.097285):0.039974,(G000473125:0.100023,(G000011365:0.068996,G000284375:0.068996):0.031027):0.037236):0.008076):0.026796):0.128998):0.035762):0.041427):0.059611):0.022532):0.042726):0.08457):0.1739):0.041583):0.121456):0.053113):0.068148):0.070965):0.121614,(((G000429865:0.601269,G000423365:0.601269):0.195878,(G000230555:0.673279,((G000970465:0.420419,G001185205:0.420419):0.098442,(G000969415:0.444021,((G000735585:0.274443,(G000971295:0.245403,(G001426345:0.207769,G000971275:0.207769):0.037634):0.02904):0.076435,(G000969445:0.258687,(G000970455:0.159915,(G000743575:0.105521,G001427875:0.105521):0.054394):0.098772):0.092192):0.093142):0.074841):0.154418):0.123868):0.394592,(G001927245:1.164223,((G000688515:0.81612,G900110915:0.81612):0.329097,((G900104485:0.772856,(G000423225:0.133079,G000380505:0.133079):0.639777):0.354501,((((G900148505:0.714133,G001305515:0.714133):0.167353,(G001720135:0.665377,(G000422965:0.213372,G000425185:0.213372):0.452004):0.21611):0.142352,(G000374525:0.916449,(G900115225:0.837784,(G000423705:0.674384,(((G001907205:0.015105,G000422785:0.015105):0.389543,(G001562055:0.340746,(G900104145:0.153457,(G001310815:0.088564,G900114245:0.088564):0.064893):0.187289):0.063902):0.222021,((G001484065:0.335087,G000192745:0.335087):0.170542,(G000148725:0.365351,(G000158095:0.268201,(G000168975:0.237743,(G001404055:0.186085,G001404515:0.186085):0.051659):0.030457):0.09715):0.140278):0.121039):0.047715):0.1634):0.078665):0.107389):0.079853,(G000179775:1.031608,(((G001425575:0.528405,(G000153465:0.393384,G000153705:0.393384):0.135022):0.086243,(G001424685:0.538563,(G001463885:0.428685,(G001423245:0.276588,(G001475935:0.141127,G000382705:0.141127):0.135461):0.152097):0.109879):0.076085):0.374939,((G001293565:0.124396,(G000620605:0.052544,G000374465:0.052544):0.071851):0.825749,(((G000154705:0.333068,(G000759435:0.232084,G001011155:0.232084):0.100984):0.534526,((G000960975:0.277191,(G001578105:0.192906,G000376125:0.192906):0.084284):0.543466,((G000325745:0.576687,(G000496595:0.380203,((G000183665:0.04043,((G001983655:0.000781,G001983675:0.000781):0.03222,(G000756225:0.014575,(G000968075:0.011254,G000968085:0.011254):0.003321):0.018427):0.007428):0.219373,(G001021085:0.19441,(G000724755:0.004645,G001969535:0.004645,G000829355:0.004645,G001430705:0.004645,G000590865:0.004645,G000820625:0.004645,G000346595:0.004645):0.189765):0.065392):0.120401):0.196484):0.22369,((G001652565:0.465293,((G001424985:0.261761,(G000379605:0.172899,(G001687365:0.106419,G001426665:0.106419):0.06648):0.088862):0.121652,((G001695855:0.145895,G000697965:0.145895):0.117841,((G000017145:0.097345,G000006965:0.097345):0.103468,(G000261485:0.157306,(G001889105:0.096849,G000018545:0.096849):0.060458):0.043507):0.062923):0.119678):0.081879):0.14218,(((G000426285:0.222677,(G000696095:0.175323,(G000330885:0.122322,(G000745725:0.072802,G000745735:0.072802):0.04952):0.053001):0.047354):0.132492,((G000744505:0.188454,(G000517605:0.134308,G000092045:0.134308):0.054146):0.074483,(G000816845:0.210981,(G000745655:0.162539,(G001542405:0.082991,G000312665:0.082991):0.079548):0.048442):0.051956):0.092232):0.16705,(((G000621665:0.243875,G000016285:0.243875):0.144981,(G000518785:0.299513,(G000247475:0.20544,G000300855:0.20544):0.094073):0.089343):0.08048,(((G000518585:0.164792,G000739935:0.164792):0.070223,(G000949895:0.101338,(G001427625:0.061877,G000092025:0.061877):0.039462):0.133677):0.187644,((G000967425:0.191102,G000722615:0.191102):0.142391,(G001005825:0.243118,(G000731315:0.189765,G000757525:0.189765):0.053353):0.090374):0.089166):0.046677):0.052884):0.085253):0.192905):0.020279):0.046937):0.063112,((((G000733725:0.39608,(G000518985:0.166229,G000014245:0.166229):0.22985):0.076763,(G000615975:0.300019,(G000300335:0.233671,G000300515:0.233671):0.066349):0.172824):0.204321,((G000497755:0.455805,(G000526635:0.376455,G001014615:0.376455):0.07935):0.114415,(G000304395:0.454415,(G000236565:0.416401,((G000372965:0.157069,G001424795:0.157069):0.224091,((G000585625:0.267474,G001427385:0.267474):0.079724,((G001426965:0.277774,(G001705425:0.001236,G000568555:0.001236):0.276538):0.029815,((G000824825:0.096408,G000824785:0.096408):0.099954,((G001686985:0.144216,G001672375:0.144216):0.026541,(G000185905:0.122603,G001676765:0.122603):0.048153):0.025605):0.111228):0.039608):0.033962):0.035241):0.038014):0.115805):0.106944):0.18031,(((G000686005:0.213453,G000282595:0.213453):0.409406,(G001558695:0.548959,(G000409565:0.421581,((G000017405:0.20133,G000480315:0.20133):0.049319,(G001586735:0.186339,(G001652485:0.043256,G000344725:0.043256):0.143083):0.06431):0.170932):0.127378):0.0739):0.147722,(G002005325:0.603841,(((G002007565:0.146869,((G002007485:0.031196,G002007505:0.031196):0.083579,(G001952045:0.033748,(G001952075:0.030443,G001952065:0.030443):0.003305):0.081027):0.032094):0.31073,G000279995:0.457599):0.07582,(((G000706645:0.136159,G000518185:0.136159):0.165777,(((G000278255:0.053817,G000385435:0.053817):0.033283,(G000384965:0.040886,G000385395:0.040886):0.046214):0.179604,(G001281405:0.224591,(G000709795:0.081117,(G000709775:0.015065,(((G000709815:0.008834,(G001625425:0.007788,G001559035:0.007788):0.001046):0.002618,G000709855:0.011452,(G001624625:0.004696,G000709755:0.004696):0.006757):0.002513,G000709835:0.013965):0.001101):0.066052):0.143474):0.042112):0.035233):0.013432,(G000341355:0.295112,(G000278155:0.221638,(((G000278135:0.014895,G000278195:0.014895):0.168631,(G000294715:0.16207,(G000312545:0.110136,(G000706625:0.093151,(((G001932175:0.010162,G001932165:0.010162):0.014505,(G000046705:0.004667,(G001932225:0.003973,G000708545:0.003973):0.000693):0.020001):0.00235,G001932215:0.027018):0.066133):0.016986):0.051934):0.021456):0.013394,((G000022725:0.090182,((G000312605:0.003682,G000278215:0.003682):0.076135,G000196435:0.079816):0.010366):0.092764,(G000312565:0.173887,((G000278295:0.058685,G000278115:0.058685):0.103462,((G000280015:0.144735,(G000273375:0.108159,G000312525:0.108159):0.036577):0.011537,(G000341385:0.011869,(G000518105:0.008399,G000385415:0.008399):0.003469):0.144403):0.005875):0.01174):0.009059):0.013973):0.024718):0.073474):0.020257):0.21805):0.070422):0.16674):0.086893):0.073232):0.019439):0.039443):0.042021):0.072083):0.023666):0.017859):0.019006):0.027517):0.046795):0.028866):0.059547):0.058478):0.095705):0.08154):0.034026):0.028563):0.073623):0.03924):0.05832):0.160142):0.165498):0.100177):0.117004):0.071617):0.038634):0.150752):0.073367,((G000372125:1.128982,(G000379225:0.984663,((G000744415:0.398984,G001873795:0.398984):0.430007,(G000153765:0.573686,(G000379345:0.492343,G001871925:0.492343):0.081343):0.255305):0.155672):0.144319):1.3155,((G001399755:1.68291,(G000423825:1.099788,(G000175575:0.535308,(((G001857665:0.01746,G000214095:0.01746):0.163562,(G000179815:0.078643,(G000021485:0.029381,(G001418795:0.01658,G001559335:0.01658):0.012801):0.049262):0.102379):0.133943,((G000227215:0.036829,G001931655:0.036829):0.011268,(G000709715:0.046681,((G001705725:0.010763,G001705755:0.010763,(G001705645:0.006565,G000559045:0.006565,G001756595:0.006565):0.004198):0.030074,G001705805:0.040837):0.005844):0.001416):0.266868):0.220343):0.56448):0.583122):0.507356,(((G900078795:0.46419,G001460935:0.46419):1.404647,((G000735045:0.878523,G001431705:0.878523):0.791634,(((G000376945:1.151778,((G000428465:0.896796,(G900115065:0.72036,((G000969645:0.536637,((G000428145:0.150686,G000430805:0.150686):0.263584,(G000620145:0.266301,G000429785:0.266301):0.147969):0.122367):0.08305,((G001294205:0.272063,G001313065:0.272063):0.279408,(G000374805:0.472666,(G001808185:0.373649,G000711875:0.373649):0.099017):0.078805):0.068215):0.100674):0.176436):0.16511,(((G000420525:0.604868,(G000021025:0.361502,G000620105:0.361502):0.243366):0.17421,(G001619695:0.655362,(G000422925:0.538231,(G001418035:0.474389,(G000174355:0.42485,((G001037925:0.186375,G000335715:0.186375):0.198045,(G001515305:0.294592,(G000711885:0.22359,(G001020585:0.115281,(G000812585:0.0899,G000007705:0.0899):0.025381):0.108309):0.071002):0.089829):0.04043):0.049539):0.063841):0.117131):0.123717):0.162294,((G000382305:0.236623,G001457815:0.236623):0.443577,((G000600005:0.425575,G000745895:0.425575):0.168655,((G000158615:0.343322,G000226875:0.343322):0.157578,(((G000428785:0.151863,G000620925:0.151863):0.211221,(G000160435:0.313436,(G000190695:0.261831,(G001458475:0.221408,(G000163775:0.152755,G000745955:0.152755):0.068652):0.040423):0.051605):0.049649):0.093814,((G000227765:0.29884,(G001027865:0.256344,(G001308005:0.187679,G900086555:0.187679):0.068665):0.042496):0.08697,((G000194925:0.219485,G000818035:0.219485):0.110525,(G001592185:0.244877,(G000186165:0.176935,(G001063255:0.160601,(G000173895:0.088396,(G000196295:0.05279,(G000006845:0.041273,G000008805:0.041273):0.011516):0.035607):0.072205):0.016334):0.067942):0.085133):0.055801):0.071087):0.044001):0.093331):0.08597):0.261172):0.120534):0.089872):0.32166,((G000012745:0.273651,(G000376425:0.212921,G000373385:0.212921):0.06073):1.002026,(((G000981505:0.709165,(G001044335:0.543175,(G001438385:0.11849,G000168995:0.11849):0.424684):0.16599):0.24235,((G000023745:0.460911,(G000617925:0.221261,G000013705:0.221261):0.23965):0.189611,(G000953015:0.574059,((G000093025:0.294108,G000023705:0.294108):0.160119,(G000384375:0.382204,((G000384355:0.092405,G001464125:0.092405):0.233137,(G001424665:0.14301,(G000378225:0.111909,G000515275:0.111909):0.0311):0.182532):0.056662):0.072023):0.119832):0.076463):0.300993):0.259607,(((G000746095:0.642219,(G000025705:0.524295,(G001830535:0.369829,G001872865:0.369829):0.154467):0.117924):0.108477,(G001801235:0.648577,(G001802335:0.486848,(G000145255:0.344383,(G001802355:0.299774,G001806235:0.299774):0.044609):0.142465):0.161729):0.102119):0.363399,(G000297055:1.022521,(((G000832065:0.165689,G000355765:0.165689):0.236621,((G000196355:0.297795,G900113575:0.297795):0.051473,(G900109785:0.2832,(G000619905:0.082107,G900103145:0.082107):0.201093):0.066069):0.053041):0.282151,(((G000014765:0.180794,G000009145:0.180794):0.282874,((G900100485:0.061611,G900107335:0.061611):0.171832,(G900107265:0.173317,(G900114745:0.081696,(G900113925:0.046762,(G900106545:0.036411,G001007935:0.036411):0.010351):0.034935):0.091621):0.060125):0.230225):0.125248,(G900143275:0.482212,((G900114305:0.248494,(G900111165:0.14679,(G900111605:0.049355,G900110145:0.049355):0.097435):0.101704):0.169465,((G000219585:0.167838,G001464045:0.167838):0.091841,(G000175095:0.075696,(G900111055:0.024244,(G900105875:0.003877,G001455205:0.003877):0.020367):0.051452):0.183983):0.158279):0.064253):0.106704):0.095544):0.338061):0.091575):0.097026):0.064556):0.197761):0.086789,((((G900099695:0.5422,G000024165:0.5422):0.232863,((G000236665:0.479802,G001307855:0.479802):0.155741,(G000429665:0.484506,(G000429605:0.27593,(G000519045:0.187708,G000012425:0.187708):0.088222):0.208576):0.151037):0.139519):0.292923,((G001586935:0.870558,(G000828635:0.508301,G000934545:0.508301):0.362257):0.136081,((G000372885:0.238368,(G000214035:0.116685,G000527135:0.116685):0.121683):0.69772,(G000373965:0.862225,((G001418245:0.067873,G000425565:0.067873):0.661019,((G000025965:0.34123,(G000378245:0.242554,G000349945:0.242554):0.098676):0.167032,(G001682385:0.40304,((G000443165:0.207673,G001051995:0.207673):0.054698,(G000310185:0.205017,G000310145:0.205017):0.057354):0.140668):0.105222):0.220629):0.133334):0.073862):0.070551):0.061347):0.411064,((G000828975:1.258289,(((G000980495:0.036049,G000434815:0.036049):0.039798,(G000205025:0.048246,G000431455:0.048246):0.027601):0.880285,(G000437635:0.860174,(G001182045:0.815222,(G000434855:0.737736,(G000297775:0.492701,(G000250875:0.396621,(G000432615:0.026747,G000411515:0.026747):0.369874):0.09608):0.245035):0.077486):0.044952):0.095958):0.302156):0.136354,(G000186425:1.335847,((G000170915:1.241571,((G000521505:0.884397,(G000743945:0.816865,((G000506865:0.596003,(G000226625:0.156254,G000276685:0.156254):0.439749):0.158841,(G000621025:0.616342,(G000373745:0.233087,(G000759065:0.054246,(G001808335:0.038374,G000372065:0.038374):0.015872):0.178841):0.383256):0.138502):0.06202):0.067532):0.153541,(((G000340825:0.37642,G000340795:0.37642):0.228328,(G000319245:0.216012,(G000340865:0.168816,G000340905:0.168816):0.047196):0.388736):0.399872,(((G000967305:0.527219,G002005365:0.527219):0.137096,(G000612685:0.560448,(G000308195:0.434426,(G000209655:0.306435,G900129885:0.306435):0.12799):0.126022):0.103867):0.165879,(G000988095:0.684044,(G900089455:0.584151,(G001433395:0.481511,(G000382185:0.43398,((G000067205:0.300825,(G001457475:0.117918,G001571365:0.117918):0.182907):0.054826,((G900078695:0.172465,(G000612485:0.118678,G001078275:0.118678):0.053786):0.136401,(G000195715:0.056812,(G000318015:0.031207,G000317935:0.031207):0.025605):0.252053):0.046785):0.078329):0.047532):0.10264):0.099893):0.146149):0.174427):0.033318):0.203633):0.052752,((G000482785:1.134262,(((G000158475:0.165753,G000158495:0.165753):0.710496,((((G001412595:0.224716,(G001941825:0.191849,G000745265:0.191849):0.032867):0.128143,(G001424165:0.288726,(G000427785:0.2232,(G000382345:0.1565,G001866515:0.1565):0.0667):0.065526):0.064133):0.179333,((G000344615:0.22718,G000723165:0.22718):0.116629,((G001191005:0.160513,G000425385:0.160513):0.142584,(G900114705:0.248955,(G000335815:0.186995,G000383895:0.186995):0.06196):0.054143):0.040711):0.188383):0.252983,(G000622895:0.746338,((G000312045:0.415438,(G000818395:0.302208,G001428545:0.302208):0.11323):0.290892,((G000195205:0.546598,(G000013625:0.189051,(G001464355:0.11728,G000026125:0.11728):0.07177):0.357548):0.133663,(G000441555:0.658705,(G001584185:0.464104,((G001189915:0.201682,(G001189965:0.108992,G001267925:0.108992):0.09269):0.071135,G001040945:0.272818):0.191286):0.194601):0.021556):0.026069):0.040008):0.038836):0.091074):0.168299,(((G000016345:0.150845,G000019745:0.150845):0.049644,(G001830325:0.112622,G000973625:0.112622):0.087867):0.737491,((G000272025:0.566897,((G001281465:0.296573,(G000832305:0.243707,(G000069785:0.191284,G000196015:0.191284):0.052423):0.052866):0.177272,(G000009125:0.164517,(G000020205:0.090553,(G000953875:0.016961,G000954135:0.016961):0.073593):0.073964):0.309328):0.093052):0.267037,(G000767615:0.717839,(G000970345:0.654763,((G000227585:0.460577,G000775775:0.460577):0.156946,(G000198775:0.520146,((G000959725:0.313134,((G001411495:0.11597,G000959245:0.11597):0.14609,(G000011545:0.055558,G000011705:0.055558):0.206502):0.051075):0.104284,(G000373005:0.373316,((G000698575:0.242076,(G000698595:0.206378,(G001544555:0.133479,G001190015:0.133479):0.072899):0.035698):0.091303,((G000020045:0.227234,(G001865575:0.151793,G000013645:0.151793):0.075442):0.066101,(G000739795:0.245227,(G000684975:0.162292,G000785435:0.162292):0.082935):0.048108):0.040045):0.039936):0.044102):0.102728):0.097377):0.037239):0.063077):0.116095):0.104045):0.106568):0.089714):0.070577,(G001295775:1.119499,(((G000377645:0.371043,G000733775:0.371043):0.244333,(G000253115:0.12834,G001418255:0.12834):0.487036):0.4061,(((G001017435:0.460141,G000381125:0.460141):0.257617,(((G000768065:0.266237,G001447195:0.266237):0.305588,(G000019785:0.358646,G000689195:0.358646):0.213179):0.091961,((G000015725:0.553907,(G001293525:0.492127,(G001425865:0.419851,(G001425785:0.324545,(G001424785:0.270377,G000799305:0.270377):0.054168):0.095306):0.072277):0.06178):0.079552,(((G001483865:0.180974,G001598255:0.180974):0.215717,(G001477625:0.313352,G001427705:0.313352):0.083339):0.20522,(G000333615:0.561769,((G000969605:0.421311,G000430725:0.421311):0.080947,(G000244995:0.424134,(G000284255:0.363622,(G001295905:0.108129,G001295865:0.108129):0.255493):0.060512):0.078124):0.059512):0.040142):0.031548):0.030327):0.053972):0.176122,(((G000807215:0.461968,(G000828915:0.138198,G000828895:0.138198):0.323769):0.212249,(G000496475:0.607609,(G000723405:0.348803,G001713375:0.348803):0.258806):0.066608):0.125484,(G000477435:0.778236,((G000374625:0.61163,G001005215:0.61163):0.139437,((G001262075:0.521643,G000422885:0.521643):0.201956,(((G001270065:0.342484,G001412575:0.342484):0.309666,(((G000211835:0.40833,G001432305:0.40833):0.179076,((G001955715:0.503681,(G000013605:0.457617,G001771035:0.457617):0.046065):0.052607,(G000013865:0.317574,(G000688115:0.273795,G000015505:0.273795):0.043779):0.238715):0.031118):0.042939,((G001044395:0.365162,(G000215705:0.278225,(G000426125:0.218552,G001424545:0.218552):0.059673):0.086937):0.200053,((G001422445:0.20405,G001422405:0.20405):0.26442,((G000745855:0.263369,G001476815:0.263369):0.116281,(G000620225:0.277215,G000184745:0.277215):0.102435):0.088819):0.096745):0.065131):0.021805):0.033934,((G000381265:0.48264,G001421705:0.48264):0.129,(((G000688255:0.347511,G900111115:0.347511):0.152082,((G001424265:0.25639,G000176855:0.25639):0.186651,((G000193225:0.22262,G000015565:0.22262):0.148757,(G001428645:0.241718,(G001714725:0.167139,G000204195:0.167139):0.074579):0.129659):0.071664):0.056552):0.038508,((G000410635:0.391578,((G001294445:0.146323,G000935165:0.146323):0.17578,(G000739375:0.255071,(G000018665:0.187732,G000429845:0.187732):0.067339):0.067033):0.069474):0.101018,((G001298675:0.315675,G000739995:0.315675):0.119124,(G000484635:0.408878,(G000282995:0.344036,(G000204645:0.277681,(G001310795:0.115521,G000022305:0.115521):0.16216):0.066355):0.064842):0.025921):0.057796):0.045505):0.073539):0.074445):0.037514):0.027467):0.02717):0.021464):0.09418):0.127596):0.098023):0.08534):0.089483):0.041525):0.058795):0.084406):0.081178):0.10993):0.198681):0.234484,((G001697225:1.853306,((G001705075:1.391896,(G001785035:1.146017,G001643475:1.146017):0.24588):0.314973,(G001543005:1.445649,(G000376165:1.296922,(G001576965:0.832952,(G001629435:0.595018,(G001629355:0.531309,(G001629475:0.504041,(G001629315:0.448641,(G001629515:0.427401,(G001629415:0.277647,(G001629495:0.263448,(G001629445:0.191677,G001629395:0.191677):0.071772):0.014199):0.149754):0.02124):0.0554):0.027268):0.063709):0.237933):0.46397):0.148727):0.26122):0.146437):0.214197,(((G001888055:0.969523,((G000015345:0.624877,G001889065:0.624877):0.191512,(G000160655:0.267013,G000239355:0.267013):0.549376):0.153135):0.692914,(G000510805:0.887756,(G002006795:0.291648,(G000375345:0.076816,(G001632485:0.046717,(G001634425:0.038071,G000334955:0.038071):0.008646):0.030099):0.214832):0.596108):0.774682):0.370466,(((G001437675:0.102359,(G001438485:0.076597,(G001439285:0.063387,G001438425:0.063387,G001438585:0.063387):0.01321):0.025761):0.813849,((G000385115:0.372253,G000252525:0.372253):0.232965,((G000384935:0.134073,G000383375:0.134073):0.323426,(G000385035:0.366873,(G000384955:0.128409,G000385055:0.128409):0.238464):0.090626):0.14772):0.310989):1.103434,(((((G001629325:0.103742,G001629365:0.103742):1.300179,(G001677435:1.120456,G001579945:1.120456):0.283464):0.337721,((G001469965:0.630542,G000024765:0.630542):1.065178,(((G000215955:0.495019,G000732535:0.495019):0.841428,(G000733765:1.031726,(G000711245:0.901024,((G000711955:0.534102,G000420645:0.534102):0.213341,(G000271305:0.657536,(G900113085:0.508309,(G000474945:0.233346,G000426685:0.233346):0.274963):0.149227):0.089908):0.153581):0.130703):0.30472):0.319826,(G002000055:1.398939,(G001187785:1.304695,(((G000378125:0.64979,G900115085:0.64979):0.195228,(G000953855:0.741208,(G000761445:0.662522,((G000964085:0.205328,(G000800155:0.134507,G001887595:0.134507):0.070822):0.362156,(G000242255:0.533431,(G001182895:0.486703,(G001641285:0.4348,((G000620485:0.267176,G000632805:0.267176):0.129745,((G001428405:0.296311,G000264335:0.296311):0.05883,(G000264315:0.265001,(G000230695:0.109714,G001617355:0.109714):0.155287):0.09014):0.041779):0.03788):0.051903):0.046728):0.034053):0.095038):0.078686):0.103809):0.191007,(G900101825:0.913765,((G000429065:0.706477,(G000420545:0.554198,(G000426365:0.38857,(G000747155:0.295634,(G000743535:0.183569,G000747075:0.183569):0.112065):0.092937):0.165628):0.152278):0.127745,(((G000423885:0.609862,(G000422305:0.53264,(G000472505:0.45668,((G001306995:0.170165,G001014645:0.170165):0.20744,(G001482195:0.222522,G000559025:0.222522):0.155083):0.079075):0.07596):0.077222):0.025969,(G000770795:0.5544,((G000423325:0.406483,(G000768335:0.368934,(G000855665:0.218392,G000768345:0.218392):0.150542):0.03755):0.093695,(G000426005:0.471754,((G001427225:0.324181,G000768355:0.324181):0.075044,(G001429315:0.255919,(G001442515:0.156149,(G001442785:0.131911,G001442535:0.131911):0.024238):0.099769):0.143306):0.072529):0.028425):0.054221):0.081431):0.051762,((G001431405:0.363735,G001556105:0.363735):0.20323,((G000972865:0.254397,(G000513955:0.171931,G000185965:0.171931):0.082466):0.27142,(G000233915:0.491878,(((G001431485:0.088119,G001431525:0.088119):0.296411,((G001700965:0.238447,(G001314305:0.14233,G001431505:0.14233):0.096117):0.086531,(G000661955:0.19342,(G001431535:0.143243,(G001499755:0.060077,G000072485:0.060077):0.083167):0.050177):0.131558):0.059553):0.053716,((G001021935:0.128012,G000815185:0.128012):0.261352,(G001431645:0.360601,((G000576405:0.085632,G000006725:0.085632):0.250999,(G000401255:0.2083,(G000007145:0.123585,(G000007385:0.112657,(G001705565:0.107831,G001908775:0.107831):0.004826):0.010928):0.084715):0.12833):0.02397):0.028763):0.048882):0.053631):0.03394):0.041147):0.120628):0.146628):0.079544):0.12226):0.26867):0.094244):0.257334):0.039448):0.045921):0.086914,(G000583135:1.67495,(((G001051235:0.45604,G000531125:0.45604):0.996782,((G900112605:1.216136,(G001614315:1.13197,((G900110585:0.852102,(G000014785:0.657973,G000015585:0.657973):0.194129):0.140446,(G000153205:0.88628,(G000374645:0.805711,(G000319575:0.537793,(G000485905:0.445711,G001715285:0.445711):0.092082):0.267917):0.080569):0.106267):0.139423):0.084166):0.175106,((G001730015:1.105375,G000155715:1.105375):0.190401,((G000419525:0.825148,((G000371925:0.467345,G000380185:0.467345):0.145006,(G000260135:0.286099,(G000621325:0.17718,G900107695:0.17718):0.108919):0.326252):0.212796):0.359118,(G000754095:1.028745,((G000227725:0.697689,((G000378965:0.289033,G000021985:0.289033):0.311184,(G900156225:0.447536,(G000633935:0.303418,G000225005:0.303418):0.144118):0.152681):0.097473):0.132253,((G000227685:0.100974,G000321415:0.100974):0.414137,((G000377885:0.100894,G000377785:0.100894):0.196324,(G000385215:0.178245,(G000381825:0.126603,(G000745395:0.104068,G001020955:0.104068):0.022535):0.051642):0.118974):0.217893):0.314831):0.198803):0.155521):0.11151):0.095466):0.061579):0.095997,(((((G001305575:0.191188,G000245015:0.191188):0.702426,(G000828835:0.700214,(G001723675:0.606539,(G000170715:0.529612,G001640045:0.529612):0.076927):0.093675):0.1934):0.403994,((G001801825:0.809386,(G001802535:0.36553,G001801945:0.36553):0.443856):0.212601,(G001643635:0.876428,(G001801725:0.244983,(G001802575:0.20679,G001801885:0.20679):0.038193):0.631444):0.14556):0.275622):0.121812,(((G001303045:0.855247,G001303065:0.855247):0.23666,(G001447805:0.921498,(G900102855:0.719001,G002020875:0.719001):0.202496):0.170409):0.167535,((G000024725:0.32611,(G000012805:0.098004,G000143085:0.098004):0.228106):0.743846,((G000214595:0.294957,(G000767155:0.028493,G000156355:0.028493):0.266464):0.164499,(G000349205:0.380663,(G000260965:0.337365,(G001720165:0.141723,G000260985:0.141723):0.195642):0.043298):0.078792):0.610501):0.189486):0.159979):0.051462,(((G000384415:0.340013,G001566825:0.340013):0.868429,(((G000421465:0.46234,G001566965:0.46234):0.537944,(G001312345:0.823435,(G000934725:0.668402,(G000008325:0.565021,G000427385:0.565021):0.103381):0.155033):0.176849):0.082706,(G001901525:0.875583,(G900094635:0.798686,((G000733935:0.563447,(G000214665:0.355439,(G000785705:0.226253,G001312005:0.226253):0.129186):0.208008):0.141208,((G000968535:0.066207,G000341735:0.066207):0.586298,((G000190755:0.454139,(G000427625:0.189754,G000383855:0.189754):0.264385):0.094335,((G000496735:0.4356,(G000384075:0.339903,G000963695:0.339903):0.095697):0.047374,(G000372865:0.358499,(G000527095:0.202387,G000733855:0.202387):0.156112):0.124475):0.0655):0.104032):0.052149):0.094031):0.076897):0.207407):0.125451):0.189809,(((G001276605:0.780159,(G001276625:0.611882,(G001044195:0.156951,G001276615:0.156951):0.454931):0.168277):0.33487,(G900092645:0.897306,((G000228725:0.606565,(G001469165:0.450408,G000495615:0.450408):0.156156):0.157419,(G000327045:0.691686,(G000379525:0.540615,(G000224005:0.453793,(G000223985:0.400897,(G000227745:0.336769,(G000025485:0.280284,(G000224065:0.166609,G000585215:0.166609):0.113675):0.056484):0.064128):0.052896):0.086822):0.151071):0.072298):0.133322):0.217723):0.073485,(((G002020805:0.651855,(G001007875:0.220347,G000428045:0.220347):0.431508):0.253914,((G000168735:0.338422,G001443675:0.338422):0.364004,(G001709035:0.105685,(G001708985:0.020261,(G001708975:0.005754,(G001708965:0.005626,G001708955:0.005626):0.000128):0.014507):0.085425):0.59674):0.203344):0.088777,((G000801295:0.644309,G000828615:0.644309):0.180767,(G002020385:0.155089,((G002021315:0.058553,(G002020915:0.057024,((G002021195:0.007924,G002021115:0.007924):0.042695,G002021265:0.050618,(G002021105:0.032163,G002021235:0.032163,G002021175:0.032163):0.018455):0.006405):0.00153):0.025044,(G002020605:0.073403,(G002021035:0.072402,G002020995:0.072402):0.001002,G000787395:0.073403,G002021855:0.073403):0.010194):0.071493):0.669986):0.16947):0.193969):0.209736):0.072633):0.077935):0.126131):0.153605):0.171195,((((G001628405:0.22556,G001281385:0.22556):0.612219,(G000297135:0.616758,(G001293165:0.511478,(G000010405:0.280405,G000015105:0.280405):0.231073):0.10528):0.22102):0.829553,(G900141795:0.992069,(((G000711195:0.35436,G000934765:0.35436):0.099012,(G000214825:0.13536,(G000227665:0.089219,G900112445:0.089219):0.046141):0.318012):0.309554,((G000483485:0.404221,(G000381085:0.312637,(G000702325:0.194291,G000478585:0.194291):0.118346):0.091585):0.189405,(G000384235:0.492965,((G001873715:0.339503,(G000711305:0.228047,G000012605:0.228047):0.111456):0.094536,(G000744875:0.212332,(G000526715:0.163402,(G000696325:0.012887,G000711315:0.012887):0.150515):0.04893):0.221707):0.058925):0.100662):0.1693):0.229142):0.675263):0.296066,((((G001720395:0.279646,(((G001932795:0.012814,G000401515:0.012814):0.002083,G001932755:0.014897,G001932775:0.014897,(G001932735:0.003888,G000756435:0.003888,G001932595:0.003888):0.011009):0.042574,(G001932955:0.017489,(G000576045:0.017191,(G001514395:0.014073,G000300295:0.014073,(G001534725:0.004422,G001029935:0.004422,G001932875:0.004422,G001932835:0.004422):0.009651):0.003118):0.000298):0.039982):0.222175):1.238928,(G000379445:0.979497,((G000815225:0.161505,G000710735:0.161505):0.210017,(G000764555:0.266562,((G000219045:0.117021,(G000019285:0.099116,(G000262205:0.002301,G000505725:0.002301,G001042545:0.002301):0.096815):0.017905):0.107084,(G001753795:0.146303,(G001608445:0.113258,(G000742095:0.053111,(((G000524575:0.016334,G001412545:0.016334):0.002533,(G000154145:0.001876,G001696945:0.001876):0.016991):0.001441,((G000170295:0.007574,(G000313385:0.00745,G000017785:0.00745):0.000124,G001574835:0.007574):0.00269,(G000153845:0.009868,G001611815:0.009868,G001574785:0.009868,(G001696935:0.007457,G000168775:0.007457,G001574885:0.007457,G001574945:0.007457):0.002411,G001696925:0.009868):0.000395):0.010045):0.032803):0.060147):0.033045):0.077802):0.042457):0.10496):0.607975):0.539077):0.254795,((G001431315:0.943746,G001898235:0.943746):0.762527,((((G000257395:0.682518,(G001881495:0.293384,(G000168295:0.011722,G001881485:0.011722):0.281663):0.389134):0.763722,((G001801465:1.225728,((G001801405:0.089977,G001801785:0.089977):0.88697,(G001801315:0.24541,G001801305:0.24541):0.731537):0.24878):0.151958,(G001644445:1.02297,(G001801575:0.903574,(G001801625:0.796322,((G001801485:0.339002,G001801495:0.339002):0.375177,(G001801635:0.607817,G001801665:0.607817):0.106362):0.082143):0.107252):0.119396):0.354715):0.068554):0.094588,((G001302865:1.239812,(G001801285:0.955514,G001801345:0.955514):0.284298):0.243963,(G001801985:1.34707,((G001797285:1.018172,((G000017105:0.02265,G000007765:0.02265):0.577461,(G001077715:0.459387,G000815025:0.459387):0.140724):0.418062):0.220899,(G001802505:0.974881,((G001801815:0.443072,(G001802455:0.009941,G001802445:0.009941):0.433131):0.202215,(G001801375:0.086595,(G001801755:0.01502,G001801915:0.01502):0.071575):0.558692):0.329595):0.26419):0.107998):0.136705):0.057053):0.080225,(G001467645:0.910908,((G001467055:0.573002,(G000512355:0.458341,G001467825:0.458341):0.114661):0.165392,((((G001467975:0.151152,G001467505:0.151152):0.376333,(G001468165:0.363319,(G001468125:0.073815,G001467615:0.073815):0.289504):0.164166):0.089539,((G000621525:0.448146,(G000756815:0.353484,(G000953635:0.262849,(G001467585:0.128722,G001467895:0.128722):0.134127):0.090634):0.094662):0.068471,(G000308315:0.433481,((G001467025:0.247819,(G001467745:0.170319,G000953655:0.170319):0.077499):0.066312,G000622185:0.31413):0.119351):0.083136):0.100407):0.072621,(G001467785:0.631584,(((G001899505:0.357497,(G001465875:0.252359,G000162755:0.252359):0.105138):0.062892,((G000176095:0.006869,G000091785:0.006869):0.280601,((G001468035:0.184026,G000701265:0.184026):0.024284,(G001467035:0.129817,(G000236145:0.00829,G000236165:0.00829):0.121527):0.078493):0.07916):0.132919):0.082029,((G000953135:0.373441,(G000373765:0.302302,(G000423305:0.18236,G001467535:0.18236):0.119941):0.071139):0.048983,(G001468085:0.328395,(G000770585:0.214396,(G001583575:0.064993,(((((G001582545:0.016148,G900057755:0.016148):0.008261,G001582555:0.024409):0.000618,G001601155:0.025027):0.009166,G002002625:0.034193):0.003656,(G900065905:0.021845,((G900051025:0.012211,G900057625:0.012211):0.005801,G900073035:0.018013):0.003833):0.016003):0.027145):0.149403):0.113999):0.094029):0.079994):0.129166):0.058062):0.048748):0.172514):0.710145):0.085219):0.067096):0.154864,(((G000420045:1.338898,((G000619845:0.700926,((G001626995:0.171748,(G001626975:0.144278,G001627135:0.144278):0.02747):0.370621,((G000488275:0.316195,G000488215:0.316195):0.09431,(((G000368825:0.273965,G001953195:0.273965):0.070669,((G000746645:0.085714,(G000191145:0.045734,G001713665:0.045734):0.03998):0.203938,(G001941805:0.160517,(G000368025:0.144179,((G000488195:0.103614,G000369005:0.103614):0.028897,(G001584645:0.035495,(G000475335:0.021496,(G001575095:0.019313,(G000271425:0.008227,G001484985:0.008227):0.011086):0.002183):0.013999):0.097015):0.011668):0.016338):0.129136):0.054981):0.039525,(G000368905:0.365892,(G000829675:0.332,((G000368565:0.237177,G000368925:0.237177):0.081295,(G000400735:0.29442,(G000632455:0.26424,((G000816495:0.162135,(G000367925:0.043704,G900116265:0.043704):0.118431):0.093837,((G001758345:0.148632,(G000488255:0.027974,G000964095:0.027974):0.120659):0.102356,((G001828765:0.063133,(G001592855:0.056139,(G001484935:0.042524,G000219275:0.042524):0.013615):0.006994):0.181655,(G001307195:0.220887,(G000368865:0.208002,(G001647675:0.178798,(G000368625:0.140634,(G000369105:0.055578,(G001878775:0.023873,G000369145:0.023873):0.031705):0.085057):0.038164):0.029204):0.012885):0.023902):0.0062):0.004984):0.008267):0.03018):0.024052):0.013528):0.033892):0.018267):0.026346):0.131864):0.158556):0.312398,(((G000320365:0.162364,G000379845:0.162364):0.291703,(G001553955:0.0708,(G001188545:0.058485,G001679275:0.058485):0.012315):0.383267):0.274859,(((G000382145:0.211971,(G000685805:0.149347,G000016885:0.149347):0.062624):0.25218,(G000511655:0.228815,(G001462175:0.197706,((G000012305:0.13221,G001435295:0.13221):0.013973,(G001606025:0.113984,G000471625:0.113984):0.032199):0.051523):0.031109):0.235336):0.211371,((G001636015:0.321914,(G000426885:0.157745,(G001679005:0.026866,G001679155:0.026866):0.130879):0.16417):0.109923,(G002014855:0.234656,((G001656375:0.012562,G001656355:0.012562,G001656335:0.012562):0.124224,((G001656125:0.025706,(G001656115:0.021138,(G001679075:0.020366,((G001656475:0.015886,(G001656425:0.014181,(G001656205:0.007606,(G001656385:0.003382,G001656175:0.003382):0.004224):0.006575):0.001704):0.003877,((G001656285:0.016513,(G001656255:0.005783,G001656455:0.005783):0.010731):0.002898,((G001656415:0.016619,G001656105:0.016619):0.002327,(G001656195:0.018328,(G001656215:0.017302,(G001656095:0.006895,G001656275:0.006895):0.010407):0.001025):0.000619):0.000465):0.000352):0.000603):0.000772):0.004568):0.006653,((G000193045:0.006618,G000192925:0.006618):0.002282,(G000192965:0.008503,((G001632285:0.005706,G000193085:0.005706):0.002597,(((G000092265:0.00679,G000740455:0.00679):0.000816,(G000193005:0.006846,G001065625:0.006846):0.000759):0.000551,((G000192905:0.001903,G000192985:0.001903):0.005688,(G000302495:0.003858,(G001063475:0.003336,G001679345:0.003336):0.000522):0.003733,((G000766665:0.007061,G001809255:0.007061):0.000423,(G000192945:0.007072,(G001679105:0.006476,(G000193025:0.002718,G001997265:0.002718):0.003758):0.000596):0.000411):0.000108):0.000565):0.000147):0.0002):0.000397):0.02346):0.104426):0.09787):0.197181):0.243684):0.053404):0.284398):0.325574):0.320982,(G000227525:1.594239,((G000198515:1.219358,(G000299335:0.644089,(G000300005:0.46456,(G000300995:0.260673,(G000756665:0.198222,(G000756655:0.142404,G000009365:0.142404):0.055818):0.062451):0.203887):0.179529):0.57527):0.33117,((G001444425:1.352705,((((G000169075:0.613102,G000373485:0.613102):0.260701,((G000422345:0.247436,G000420325:0.247436):0.198343,(G001010805:0.371028,(G001586255:0.024465,G000259575:0.024465):0.346563):0.074751):0.428025):0.227752,(G000204315:0.877644,((G000227505:0.609421,(G000169115:0.496633,G000158175:0.496633):0.112788):0.206003,((G000764025:0.549057,(G000158155:0.184629,G000153125:0.184629):0.364428):0.158118,(G000423125:0.534884,(G001953075:0.281867,G000156295:0.281867):0.253017):0.17229):0.10825):0.06222):0.223912):0.157232,((G001875605:1.021285,(G000744735:0.965304,(G000384995:0.760972,(G000383395:0.643668,(G001438085:0.578154,((G000153445:0.075491,G000511875:0.075491):0.268294,(G001439295:0.05333,G001438605:0.05333):0.290455):0.234369):0.065514):0.117303):0.204332):0.055981):0.160286,((G000380565:0.375878,G000220505:0.375878):0.691013,((G000209515:0.4981,G001723645:0.4981):0.4877,(((G000420285:0.015038,G000305785:0.015038):0.827526,((G000019225:0.300049,(G001183545:0.191716,(G000263355:0.155848,G000953825:0.155848):0.035868):0.108333):0.323861,((G000463525:0.177126,G000423345:0.177126):0.348667,(G000377745:0.316189,(G000832015:0.186018,G001187555:0.186018):0.130171):0.209604):0.098117):0.218655):0.092656,(G001292705:0.734005,((G000964245:0.508633,G000013665:0.508633):0.072437,((G001922955:0.284721,G000966245:0.284721):0.143318,(G000023025:0.037297,(G000381665:0.015038,(G000372925:0.013914,(G000620425:0.013571,G000426805:0.013571,G000379165:0.013571):0.000343):0.001124):0.022259):0.390741):0.153031):0.152935):0.201215):0.05058):0.08109):0.11468):0.077217):0.093917):0.114872,(((G000428585:0.867959,((G001583435:0.307225,G000722635:0.307225):0.147077,(G000373945:0.006415,G000710775:0.006415):0.447886):0.413657):0.315986,((G000939975:0.370545,G000410875:0.370545):0.476812,((G001267175:0.418005,G000421765:0.418005):0.300711,(G001580025:0.651653,((G001518815:0.337952,G000282775:0.337952):0.233782,((G000021045:0.481218,(G000806415:0.426686,(G000425625:0.320337,((G900103375:0.192641,G000219605:0.192641):0.062972,(G000590475:0.193927,(G000756775:0.119686,G001705225:0.119686):0.074241):0.061686):0.064724):0.106349):0.054532):0.05996,(G000364625:0.496687,((G001597285:0.387128,((G000349845:0.135197,G000689415:0.135197):0.182409,(G000412695:0.212207,(G000455385:0.150214,G900111835:0.150214):0.061994):0.105399):0.069522):0.06713,((G000016565:0.375942,(G001446935:0.317691,(G000213805:0.283931,(G000498575:0.215106,G000222125:0.215106):0.068824):0.03376):0.058251):0.054259,(G000826105:0.326696,((G000746525:0.233515,(G001644955:0.206732,(G000759535:0.162223,(G000026105:0.100632,G000007565:0.100632):0.061591):0.044509):0.026782):0.071972,(G000761155:0.279104,((G000759445:0.222486,(G000829415:0.191269,(G000007805:0.077652,G000012245:0.077652):0.113617):0.031216):0.029904,(G001543265:0.22489,(G000467065:0.199632,(G000397205:0.170459,(G001708485:0.161119,(G001605965:0.108492,G000237065:0.108492):0.052627):0.00934):0.029173):0.025257):0.0275):0.026714):0.026383):0.021209):0.103505):0.024058):0.042429):0.044491):0.030556):0.07992):0.067062):0.128642):0.336587):0.184735,(((G000422425:0.401688,(G000422865:0.193123,G001995095:0.193123):0.208565):0.818346,((G900108915:0.940111,(G001709345:0.741267,(G900119735:0.428873,(G000422325:0.116915,G000686905:0.116915):0.311958):0.312393):0.198844):0.240858,((G000382245:0.98349,((G000620025:0.851148,(G001648175:0.575145,G000526695:0.575145):0.276003):0.074736,(G000953435:0.740701,G000300075:0.740701):0.185183):0.057606):0.061928,(G000591415:0.841009,(((G001937155:0.236593,G000737985:0.236593):0.300495,(G000055785:0.158274,G000821045:0.158274):0.378814):0.14145,((G000731955:0.45163,(G001039575:0.39242,G000378505:0.39242):0.05921):0.149561,((G900106955:0.447076,(G000409775:0.352317,G000759345:0.352317):0.094759):0.076654,((G000334215:0.377015,((G900086985:0.075135,G001314745:0.075135):0.193446,(G000236035:0.232213,(G000275725:0.165507,(G000696485:0.117032,G000236625:0.117032):0.048475):0.066706):0.036367):0.108434):0.094276,(G000246875:0.443382,((G000821105:0.3204,(G000620045:0.200382,G000475415:0.200382):0.120018):0.092424,((G001431725:0.22191,G000967645:0.22191):0.146953,(G000425725:0.33152,(G000196875:0.247371,G000265245:0.247371):0.084149):0.037343):0.043961):0.030558):0.027909):0.05244):0.07746):0.077348):0.16247):0.20441):0.135551):0.039065):0.106401,(((G000376785:0.451318,G000012985:0.451318):0.477392,(G900106945:0.477485,((G001043175:0.078387,G000169375:0.078387):0.332285,(((G000284615:0.12873,G000421165:0.12873):0.078142,(G000934705:0.147637,G000475255:0.147637):0.059235):0.15253,((G000397065:0.269777,G000831005:0.269777):0.055794,((G000708045:0.236699,G000347775:0.236699):0.081001,(G001858325:0.288148,(G000830985:0.268401,(G001045555:0.215099,(G000166295:0.17948,G001626795:0.17948):0.035619):0.053302):0.019747):0.029552):0.007871):0.03383):0.05127):0.066814):0.451225):0.328094,(((G000940805:0.775837,(G000153185:0.543598,G000423605:0.543598):0.232239):0.277817,(G000153565:0.781081,(G000967895:0.614673,(G000422845:0.449953,(G000355675:0.297809,G900156675:0.297809):0.152144):0.16472):0.166409):0.272572):0.114159,((G000153025:0.539069,((G000192865:0.300347,G001418205:0.300347):0.074094,(G000214215:0.250637,(G000521805:0.19822,(G900129155:0.140519,G000508165:0.140519):0.057701):0.052417):0.123804):0.164628):0.562312,(G000981725:0.973723,(G000619885:0.926985,(G001968815:0.851894,(((G000220545:0.488797,(G000705555:0.282885,G000428985:0.282885):0.205911):0.120044,(G000585235:0.387421,(G000764495:0.257754,G000691225:0.257754):0.129667):0.22142):0.132589,(G000378045:0.704945,(((G000381785:0.215407,G900111095:0.215407):0.368729,(G000620085:0.51621,(G000153345:0.312286,G001566885:0.312286):0.203924):0.067926):0.064736,(G000416315:0.576679,((G001922575:0.029021,G001922565:0.029021):0.391519,(G000422765:0.229358,(G900156635:0.00537,G001305295:0.00537):0.223988):0.191182):0.156139):0.072193):0.056073):0.036485):0.110464):0.07509):0.046738):0.127658):0.066432):0.088992):0.069631):0.042244):0.098898):0.082952):0.04371):0.065641):0.186166,((G000981765:0.347889,G000024085:0.347889):1.380438,((((G000218785:0.485778,(G001458075:0.017037,G001314555:0.017037):0.46874):0.336805,(((G000753735:0.220505,G000423165:0.220505):0.165401,(G000753715:0.304492,(G900116895:0.031619,G001418345:0.031619):0.272873):0.081414):0.22592,(G000299895:0.513927,((G001577655:0.038836,G000152885:0.038836):0.305398,(G001294745:0.188479,G000320945:0.188479):0.155754):0.169694):0.097899):0.210757):0.432552,(((G001050375:0.478725,(G000300815:0.36822,(G000281085:0.142034,G000568405:0.142034):0.226186):0.110505):0.585612,(G001466725:0.808037,((G000314975:0.605641,((G001565895:0.384073,(G000314995:0.226557,(G000347635:0.024217,G000315075:0.024217):0.202339):0.157517):0.077997,(G000315055:0.145915,((G000014225:0.04504,(G000767305:0.010095,G000315015:0.010095):0.034945):0.044967,(G000314955:0.035113,(G000314935:0.030844,G000212335:0.030844):0.004269):0.054894):0.055907):0.316156):0.143571):0.123401,(G000429145:0.684559,((G000155775:0.551307,((G000252165:0.013957,G001756615:0.013957):0.411544,(G000226565:0.180199,(G000428905:0.007753,G000315035:0.007753):0.172445):0.245303):0.125806):0.09373,(G900129565:0.486421,((G001757105:0.337638,G000378185:0.337638):0.065266,((G000730385:0.253499,(G000753865:0.206553,(((G001886395:0.011208,G001886435:0.011208):0.033726,G001562315:0.044934):0.102659,((G000172635:0.015725,G001924945:0.015725):0.113153,(G001626315:0.094216,(G001626115:0.082263,G001626275:0.082263):0.011953):0.034661):0.018715):0.05896):0.046947):0.022849,G001562115:0.276348):0.126555):0.083517):0.158616):0.039522):0.044483):0.078995):0.2563):0.105359,(((G000764205:0.338664,(G001652445:0.005023,G001831495:0.005023):0.333641):0.342536,(G900111755:0.579468,(G000948975:0.516944,(G001957175:0.439534,(G000012325:0.24753,(G000764185:0.187044,(G000378625:0.139015,G001444365:0.139015):0.048029):0.060486):0.192004):0.077409):0.062524):0.101733):0.422959,((G900107845:0.62232,((G000711985:0.394799,(G001795365:0.242418,G001275035:0.242418):0.152381):0.141167,((G000296695:0.265791,(G000425345:0.22044,(G001513785:0.090143,G900108485:0.090143):0.130298):0.045351):0.153,((G001704375:0.140805,G000272005:0.140805):0.203862,(G000987765:0.188771,(G000382165:0.131617,G000987775:0.131617):0.057154):0.155896):0.074124):0.117175):0.086354):0.40453,(G000374485:0.898629,((G000238255:0.483387,(G001269985:0.399642,G000153245:0.399642):0.083744):0.09853,((G000336495:0.036866,G000967585:0.036866):0.488301,((G000333235:0.408126,((G001444405:0.302999,(G000238375:0.233829,(G001854555:0.000276,G001854605:0.000276):0.233553):0.06917):0.058732,(G000382005:0.320661,(G001482385:0.245861,(G000495575:0.092859,G001750165:0.092859):0.153002):0.0748):0.041069):0.046395):0.068352,((G001469895:0.064523,(G001550135:0.06226,(G001401795:0.017474,G001306895:0.017474):0.044787):0.002262):0.230421,(G001661495:0.227506,(G001596795:0.174722,((G000238275:0.022888,G001924935:0.022888):0.138493,(G001465295:0.141473,(G000238395:0.077865,G000814675:0.077865):0.063609):0.019908):0.013341):0.052784):0.067437):0.181535):0.048689):0.056749):0.316713):0.12822):0.07731):0.065536):0.08544):0.282595,(((G000378405:0.724192,(G000222855:0.581773,(G900115655:0.012733,G000701925:0.012733):0.56904):0.142419):0.349468,((G000482845:0.525146,G000188195:0.525146):0.155333,((G000431835:0.06682,G001940885:0.06682):0.267201,(G000702045:0.107359,(G900116345:0.084776,G900114195:0.084776):0.022583):0.226662):0.346458):0.393182):0.432173,(G000299915:1.48054,((((G000422645:0.217651,G000425405:0.217651):0.388537,(G000148645:0.427275,G000422665:0.427275):0.178913):0.416046,((G000015245:0.512666,(G000753795:0.365576,G000947195:0.365576):0.147089):0.076779,(G000614975:0.538487,((((G000014705:0.28908,G000013765:0.28908):0.084586,(G001401775:0.026603,G001675935:0.026603):0.347063):0.09197,((G000146165:0.117322,G000712635:0.117322):0.153919,(G000519065:0.231183,(G000178875:0.042733,G001620325:0.042733):0.18845):0.040058):0.194395):0.03679,((G000518805:0.307597,(G000016065:0.201095,G000518705:0.201095):0.106502):0.077501,((G000018285:0.204257,G000014885:0.204257):0.138184,((G000018025:0.226214,G000019525:0.226214):0.056198,(G001957125:0.215821,(G002005305:0.126797,(G000172075:0.111224,G000091325:0.111224):0.015573):0.089025):0.066591):0.060029):0.042657):0.117328):0.03606):0.050958):0.43279):0.412333,((((G000429485:0.463864,(G000414175:0.181787,G001420915:0.181787):0.282077):0.578093,((G000953735:0.131961,G000276805:0.131961):0.783973,(G000482725:0.563526,((G000015285:0.423947,G000381745:0.423947):0.113593,(G000420245:0.430666,(G000153405:0.298242,G001321825:0.298242):0.132424):0.106874):0.025986):0.352408):0.126023):0.163741,((G001870485:0.281114,G000381965:0.281114):0.629717,(G000023065:0.667999,((G000820125:0.168237,G001447335:0.168237):0.124185,(G000388115:0.201383,((G001593245:0.097669,G000820205:0.097669):0.028959,(G000014805:0.112053,(G000819865:0.095464,G000196395:0.095464):0.016589):0.014575):0.074755):0.091039):0.375577):0.242833):0.294867):0.164871,(((G001310455:0.654695,(((G000333895:0.158254,G001558255:0.158254):0.106534,(G000621165:0.18968,G000286895:0.18968):0.075109):0.303661,((G000513715:0.165922,(G000513735:0.126108,G000565325:0.126108):0.039814):0.05911,(G001996105:0.137357,(G000565345:0.119323,(G001996115:0.081211,((G001995405:0.04733,G001995415:0.04733):0.02281,(G001996265:0.04277,G001996245:0.04277):0.02737):0.011071):0.038113):0.018034):0.087675):0.343417):0.086246):0.166226,(((G000425165:0.264799,G000695255:0.264799):0.242041,((G000331515:0.33273,((G000940995:0.200953,G000730475:0.200953):0.091597,(G001029455:0.235341,G001029445:0.235341):0.057209):0.04018):0.102128,((G001077885:0.309148,G000196255:0.309148):0.078426,(G000176795:0.284414,(G000950415:0.177038,(G000950095:0.066421,G000949955:0.066421):0.110617):0.107376):0.103161):0.047284):0.071982):0.190609,((G000011805:0.205416,(G000953695:0.141874,G000196495:0.141874):0.063543):0.391209,(G000426765:0.551722,(G001677275:0.524326,(G000801275:0.502266,((G000755385:0.220376,G001591125:0.220376):0.26168,((G000711805:0.390584,((G001267945:0.186886,G000217675:0.186886):0.138387,((G000006745:0.246661,G000176155:0.246661):0.034623,(G001558415:0.183909,G000740015:0.183909):0.097375):0.043989):0.065311):0.077752,(((G000478685:0.295774,G000731795:0.295774):0.158182,((G001874155:0.249079,G000287055:0.249079):0.109954,(G000272145:0.251854,(G000091465:0.056471,G001486525:0.056471):0.195383):0.107179):0.094923):0.007026,(G000467125:0.385232,((G001012815:0.340605,(G001685465:0.30096,(G000763535:0.194307,(G000711795:0.16612,(G000176235:0.135425,(G001399455:0.065199,G000772105:0.065199):0.070226):0.030695):0.028187):0.106653):0.039645):0.020989,(G000009745:0.271936,(G000017705:0.206764,((G000196095:0.069685,G000493225:0.069685):0.080144,((G001525595:0.039951,G000354175:0.039951):0.075963,G000695055:0.115914):0.033915):0.056935):0.065172):0.089658):0.023638):0.07575):0.007354):0.01372):0.02021):0.022059):0.027397):0.044903):0.100824):0.123472):0.502792,(((G000772535:0.521866,(G000771775:0.043957,((G000772395:0.022648,G000771955:0.022648):0.017671,(G000772295:0.03158,(G000209675:0.0302,(G000772365:0.025211,G000771805:0.025211,(G001678465:0.024554,(G000771785:0.020507,G000771795:0.020507):0.004046):0.000657):0.004989):0.00138):0.008739):0.003638):0.477909):0.136681,(((G000376645:0.343776,(G000238795:0.28925,(G000015885:0.233447,G000007945:0.233447):0.055803):0.054526):0.070638,((G000347595:0.046223,(G001652405:0.044126,G000521765:0.044126):0.002096):0.299296,(G001038205:0.303615,((G000021885:0.1129,(G000444545:0.103347,G000172375:0.103347):0.009553):0.08902,(G000444565:0.193228,(G000444645:0.193083,G000444685:0.193083,(G000688835:0.137925,(G000444705:0.128663,(G002015085:0.066476,G000444605:0.066476):0.062187,(G001938355:0.031927,G001611775:0.031927):0.096736):0.009262):0.055157):0.000145):0.008691):0.101696):0.041903):0.068896):0.181321,((G000754275:0.409695,(G000019405:0.341322,(G000827595:0.282012,(G000221945:0.045916,(G000969305:0.030187,(G000442905:0.017534,G000348525:0.017534):0.012653):0.015728):0.236096):0.05931):0.068373):0.033817,((G000017245:0.298026,(G000262245:0.21551,(G900110905:0.025205,G000007745:0.025205):0.190305):0.082516):0.112618,((G001594265:0.142696,G001262035:0.142696):0.189628,((G001055885:0.053029,(G000261285:0.019626,G000259485:0.019626):0.033403):0.154119,(G000379905:0.153505,(G000027305:0.029353,(G001276545:0.015666,(G000968335:0.010833,G001007605:0.010833):0.004833):0.013687):0.124152):0.053644):0.125176):0.07832):0.032868):0.152222):0.062812):0.607616,(G900087055:1.234001,((G900111395:1.039493,(G000471645:0.555796,(G000807275:0.422995,(G001690195:0.275736,((G000725175:0.209855,(G001693745:0.033506,G001690445:0.033506):0.176349):0.043614,((G000599985:0.146984,(G000725165:0.127121,G001693435:0.127121):0.019863):0.096506,((G001690385:0.012317,(G001690355:0.010453,G001690585:0.010453):0.001863):0.15264,((G001690515:0.040853,G001690435:0.040853):0.079043,((G001690425:0.04663,G001690535:0.04663):0.056778,(G001690525:0.077392,(G001690495:0.009517,G001690255:0.009517):0.067875):0.026016):0.016488):0.045061):0.078533):0.009978):0.022267):0.147259):0.132801):0.483697):0.145596,((G000439085:0.304419,(G000427805:0.201612,(G001026985:0.010182,G900112475:0.010182):0.19143):0.102807):0.853145,(((G001010285:0.385096,(G000027225:0.199181,(G000252955:0.172433,(G000968175:0.131485,G000968195:0.131485):0.040948):0.026748):0.185916):0.205846,(((G000069965:0.12121,G001654855:0.12121):0.302455,(G000286435:0.105001,(G001676155:0.042339,G001676225:0.042339):0.062662):0.318664):0.072508,((G000429565:0.195623,(G000757905:0.163738,G001640365:0.163738):0.031885):0.260274,(G001294465:0.307296,(G001874625:0.189179,(G000314895:0.166235,G000259175:0.166235):0.022944):0.118117):0.148601):0.040275):0.09477):0.554273,(G000307305:1.135948,((((G000517425:0.385891,(G900039485:0.35205,G000010085:0.35205):0.033841):0.3654,(G900044015:0.671953,(G000219175:0.607195,G000287335:0.607195):0.064758):0.079338):0.339644,((G900048035:0.88219,G000287355:0.88219):0.185684,((G900048045:1.029652,(G000754265:0.540902,(G000013185:0.464441,G001269425:0.464441):0.076461):0.48875):0.028647,(G000828515:1.028418,((G000973545:0.863526,(G000973505:0.776686,(G000011745:0.549794,(G000185985:0.367103,G000043285:0.367103):0.182691):0.226892):0.086839):0.147602,(G001242845:0.993118,(((G000093065:0.321029,G000817295:0.321029):0.57837,(G000247565:0.485673,G000008885:0.485673):0.413726):0.07774,(G000828815:0.938649,((G000007725:0.763839,(G000090965:0.506604,G000217635:0.506604):0.257236):0.069613,((G000007365:0.410386,G001280225:0.410386):0.119457,(G000521565:0.399652,(G000225465:0.319251,G000225445:0.319251):0.080401):0.130191):0.303609):0.105197):0.038491):0.015978):0.01801):0.01729):0.029881):0.009575):0.023061):0.03462,((G000022885:0.383262,(G001816025:0.107422,G001586165:0.107422):0.27584):0.335846,(((G900130115:0.406401,(G000951135:0.26021,(G000735345:0.19101,G000255535:0.19101):0.0692):0.146191):0.148807,(((G000163595:0.132294,G001572725:0.132294):0.099273,((G000520015:0.136794,G001514455:0.136794):0.0833,(G000422085:0.185628,(G900002265:0.173903,G000513215:0.173903):0.011725):0.034467):0.011472):0.264838,((G000021705:0.356877,(G000143625:0.286769,G900128755:0.286769):0.070108):0.110834,(G000964565:0.296072,((G001122605:0.096723,(G000253175:0.034617,G000009345:0.034617):0.062106):0.128016,(G000168835:0.138638,(G000325085:0.065357,(G000324625:0.048931,(G000323725:0.040964,G000325245:0.040964,(G000324725:0.0256,(G000325165:0.011992,G000324505:0.011992,G000323565:0.011992,G000324985:0.011992):0.013607,(G000324685:0.015295,G000323785:0.015295):0.010305,G000323585:0.0256,G000324445:0.0256,(G000325285:0.011486,((G000009065:0.003594,G000323285:0.003594):0.004714,G000324485:0.008308,G000325265:0.008308,G000324265:0.008308,G000324005:0.008308,G000324305:0.008308,G000324145:0.008308,G000169655:0.008308):0.003179):0.014113):0.015365):0.007967):0.016425):0.073281):0.086102):0.071333):0.171638):0.028694):0.058803):0.051281,(((G001049335:0.198118,G000023605:0.198118):0.105093,(G900107885:0.230655,(G000463345:0.195958,(G000400505:0.139833,(G000147055:0.053297,G000400795:0.053297):0.086535):0.056125):0.034696):0.072556):0.263865,(((G002006995:0.397506,((G001267535:0.151605,G000336255:0.151605):0.14761,((G001422605:0.18621,(G000091565:0.144153,(G001571305:0.125021,G001602545:0.125021):0.019132):0.042057):0.068825,((G000599885:0.158598,G000770305:0.158598):0.054425,((G000590885:0.150977,G000404125:0.150977):0.046181,(G000773975:0.118132,G000196615:0.118132):0.079026):0.015865):0.042012):0.044181):0.09829):0.052795,(G000784965:0.429041,((G000757425:0.31983,(G000518745:0.263725,(G900111105:0.097655,(G001602535:0.047023,G001602605:0.047023):0.050632):0.16607):0.056105):0.088438,(G000478905:0.383983,((G000612605:0.209759,(G000025405:0.142681,G001709315:0.142681):0.067078):0.040718,(G000759475:0.153009,(G000465555:0.118022,G000180175:0.118022):0.034988):0.097467):0.133507):0.024285):0.020773):0.02126):0.059651,(G000705335:0.390715,((G000757825:0.162938,G001654915:0.162938):0.182056,((G000302695:0.248528,G000262305:0.248528):0.085927,((G000248015:0.236096,(G000463155:0.185306,(G000982825:0.130788,G000621185:0.130788):0.054518):0.05079):0.077661,((G001187865:0.209468,(G000759795:0.178948,(G000300455:0.120861,G001022135:0.120861):0.058087):0.03052):0.070444,(((G000016325:0.122158,G000735515:0.122158):0.040124,(G000025565:0.107866,G000694955:0.107866):0.054416):0.111907,((((G000164865:0.187524,G000757785:0.187524):0.015538,(G000735455:0.147347,G001297765:0.147347):0.055715):0.04547,((G001571285:0.085378,G000735365:0.085378):0.117559,((G000215745:0.091382,G000240185:0.091382):0.042334,(G000247895:0.107151,G001022195:0.107151):0.026566):0.069221):0.045595):0.018152,((G000195995:0.214098,(G000648515:0.13659,G001558935:0.13659):0.077508):0.032707,(G001283625:0.235468,(G000012005:0.115769,((G000183345:0.046963,(G000026325:0.030584,G000026345:0.030584):0.016379):0.004861,(G000006925:0.051457,(G000008865:0.046948,G000299455:0.046948):0.004508):0.000368):0.063945):0.119699):0.011336):0.019879):0.007506):0.005722):0.033844):0.020699):0.01054):0.045721):0.119238):0.057123):0.039413):0.11262):0.406447):0.010393):0.009267):0.012349):0.027525):0.048912):0.032162):0.05755):0.046856):0.063998):0.045973):0.025293):0.031898):0.190596):0.117719):0.082187):0.035165):0.036352):0.019892):0.013262):0.0346):0.035817):0.086945):0.254216):0.229152):0.203944):0.029558):0.085299):0.060972):0.010136):0.021287):0.035751):0.017177):0.027115):0.014082):0.123122):0.635228):0.268668);
[truncated: 557,138 more chars]
