# Supplementary material for: Phylogenomics of 10,575 genomes reveals evolutionary proximity between domains Bacteria and Archaea
Source: Nat Commun. 2019 Dec 2;10:5477. doi: 10.1038/s41467-019-13443-4 (PMC6889312; doi:10.1038/s41467-019-13443-4)
Supplement: Supplementary file 6 — Source Data [file 41467_2019_13443_MOESM6_ESM.zip › Source Data/File14.nex]

#NEXUS
BEGIN TREES;
  TREE cons.50.cat = (((((G001871535:0.3556312813,G001871475:0.297953202):0.2023009382,((G000402355:0.3128027217,G000830275:0.2369572963):0.195536247,(G001871415:0.3337158177,G000830295:0.3677764306):0.0902438365):0.0683174695):0.0563923392,((G001875425:0.173118825,G001875345:0.1523079587):0.2021546721,(G000246735:0.2084852971,(G001628435:0.1047122522,(G001629205:0.1451729066,((G001629165:0.0560971785,G001628475:0.0065423404):0.0473528302,(G001629185:0.0008082341,(G001629245:0.0384629012,(G001629235:0.0313231162,((G001628485:0.0148517247,G001628455:0.0014394372):0.0063615801,(G001629155:0.0224421274,(G001629255:0.0163726085,G001629295:0.0348334595):0.0003240057):0.0122848581):0.0138987708):1.6281e-06):0.0100193852):0.0813257403):0.0302806142):0.0385120512):0.0983115695):0.2000679624):0.1322840006):0.0309408966,(((G001767315:0.139402251,G001305655:0.1179516765):0.0680536104,((G000474235:0.1513218184,(G000069025:0.1190421333,(G001488575:0.0628921569,G000230955:0.085191651):0.0210202411):0.0351420806):0.0227456458,(((G000376445:0.0459887173,G000710615:0.0611328363):0.0861595505,(G000196895:0.1266095649,(G000336675:0.088771386,((G000755245:0.0475965364,(G000336695:0.0178067923,G000336715:0.0180291348):0.0228148934):0.033779546,(G000336915:0.0351256611,(G000334895:0.024630932,G000336935:0.0437154672):0.0173624551):0.0459220954):0.0222303125):0.0579531592):0.0305922847):0.0179846158,(((((G900129775:0.0712867631,G000495475:0.0909412933):0.0350888945,(G000224475:0.0662702843,(G000739555:0.0443826175,G001282785:0.0576257025):0.0430386664):0.0637765353):0.0202741435,((G001469955:0.0958544353,G000283335:0.0870890466):0.0182377155,((G000025685:0.0518342738,(G001469865:0.0457530539,(G000336755:0.0505802483,(G000337815:0.0315506852,G000306765:0.0332191737):0.0211194068):0.0155470114):0.019297399):0.0553764493,((G900100875:0.0669007912,(G000337095:0.0708871989,G000172995:0.0629269236):0.0179674968):0.0214235714,(G000739575:0.0815178757,(G000416005:0.1553360666,(G000415985:0.0509820624,(G000415965:0.0308920315,(G000237865:0.007371004,G000009185:0.0097816609):0.0237406692):0.0156777609):0.0654980557):0.0542466392):0.0323465063):0.0138413973):0.0258949214):0.0169042835):0.0146609469,((G001564175:0.2089959032,((G000496215:0.0586977584,G000416025:0.0378709895):0.063835992,(G001563795:0.1024037448,G900109065:0.0609761506):0.0332416853):0.0592532528):0.0295610703,((G000427685:0.102480822,G000496195:0.167485462):0.0384285186,((G000416045:0.0832029654,G000496235:0.0305261939):0.1122704181,((G001462205:0.0815669399,G000447865:0.1087605386):0.0265820506,((G001564205:0.1323551897,G000496175:0.0823191087):0.036668505,(G000746205:0.0778566819,((G000337415:0.0296139578,(G000337035:0.0423561452,G000336875:0.0471782054):0.013975243):0.020224215,(G000337355:0.0483889192,((G000336995:0.0511854402,G000739595:0.0675852306):0.0123119399,(G000337375:0.0523859703,G000022205:0.0343856684):0.0078934111):0.0113722612):0.0253039838):0.0209059849):0.0131264451):0.0329403923):0.0209161068):0.0272047014):0.0147089791):0.0145347235):0.0235282188,(((G900110215:0.1077789785,(G000026045:0.0769533582,G000591055:0.0981161734):0.064871708):0.0261372452,((G000337455:0.1061389834,(G900100385:0.1154348608,(G000415945:0.201667049,(G000416085:0.1345417933,G001564135:0.1458501383):0.0209149142):0.0180092584):0.0363129614):0.0123750355,((G000755225:0.1060010099,(G000023945:0.0573553296,G000470655:0.063179335):0.0897156928):0.0343966868,(G000023965:0.0797778343,(G000223905:0.0242475391,(G000337775:0.0332569227,(G000337755:0.0131139006,G000337275:0.0116178807):0.0100878275):0.0140604623):0.0743962788):0.0296224222):0.0192142383):0.0206870504):0.0220324523,(G000403645:0.1433763373,(G900103505:0.1120745822,((G000337515:0.1061366407,(G001564285:0.0604973052,G001563955:0.0708415622):0.0811640751):0.0186835322,((G000691505:0.0612577795,G000517625:0.0524144189):0.0393100291,(G001563885:0.1393831169,(((G000337555:0.0666117695,(G000337575:0.0357579614,G000025625:0.0332695187):0.0388836665):0.0284999816,(G000383975:0.0666171361,(G000337475:0.0897648831,(G000337215:0.0619084434,(G000337715:0.0420573583,G000337735:0.0376130601):0.025482533):0.0127510543):0.0221198033):0.0233165783):0.00952404,(((G000336655:0.0531259753,(G000337895:0.0637975422,G000230715:0.0499413544):0.016004103):0.0307283751,(G000337695:0.0448549809,(G000328685:0.0386854416,G000337675:0.0395476037):0.0218811956):0.0415411585):0.0154372876,((G000025325:0.0690968602,G000455365:0.0575279006):0.015106322,(G000455345:0.0638419055,(G000217715:0.0700384622,(G000784335:0.0500721569,(G000731985:0.0376306634,(G000230735:0.0495259431,G000337195:0.0452376551):0.0148283576):0.0204627809):0.0180771009):0.0139254047):0.0087717165):0.0131694044):0.0178555677):0.0132905841):0.0100763426):0.028941323):0.0486646447):0.016590394):0.0260802087):0.0169278123):0.0177950589):0.0287781145):0.0283412407):0.2896643526,((((G002011125:0.2788810077,(G001742785:0.2882497098,(G001873845:0.3390971443,(G001723845:0.1893970119,(G001723855:0.1371595087,G001723835:0.1945825756):0.1053199603):0.0683616085):0.0323085036):0.1106526216):0.0428218306,(((G001515205:0.1887385007,G001515215:0.2097162993):0.1803031906,((G001587605:2.3365e-06,(G001587595:0.0001806667,G001587635:2.338e-06):0.003731074):0.0586084495,(G001587715:0.0703442497,(G001587675:0.116782879,(G001587655:0.0099164798,(G001587575:2.6138e-06,G001587695:2.4395e-06):0.0014064915):0.0382148385):0.0192288749):0.0322587619):0.3662964283):0.0384082953,((((G000092305:0.1084282549,(G000371805:0.0027783244,G000363885:0.0087019333):0.1072568015):0.0337291211,(G000023985:0.0565337817,(G000739065:0.042982866,(G000091665:0.0328860884,(G000024625:0.0517092378,G000025525:0.0238552191):0.0093097035):0.0159558549):0.0081500313):0.0408666097):0.0578915758,((G000214415:0.0462495249,G000243455:0.054851533):0.0318035628,(((G002009965:0.0230505228,G000376965:0.0037346034):0.066432025,(G000179575:0.0785501269,G000017185:0.1080284462):0.0510318102):0.0247307705,(G000006175:0.1514939504,(G000017165:0.0893227123,(G000220645:0.0207139916,(G000018485:0.0124004918,G000017225:0.0121835407):0.0161169041):0.0380997565):0.0429601316):0.0732241075):0.0637974465):0.0308038214):0.1715619698,(G000007185:0.3982171082,(G000166095:0.183323795,((G001507955:0.1273776698,(G900095815:0.0445281136,(G000145295:0.0307828367,(G000008645:0.0207843006,G000828575:0.012046955):0.0158072738):0.0350017072):0.0706586557):0.051204272,(((G000745485:0.0258682297,G001729285:0.0458302483):0.0924649292,((G000214725:0.0977016384,(G000744455:0.0572764683,G000191585:0.0804968452):0.0340137943):0.0421882795,((G000302455:0.0425945063,G000309865:0.0453789699):0.0297755185,((G000953115:0.0141659155,(G001509005:0.0160180125,G001316325:0.0648097352):0.0129329633):0.0078008693,(G000762265:0.0022334601,(G001458655:0.0003399475,G000499765:0.0535615031):0.0106495848):0.0093894135):0.025500247):0.0814117604):0.0296995947):0.0502985884,((G001729395:0.0049359956,G000012545:0.0001632718):0.2328585385,(G000513315:0.1414779737,((G000621965:0.047537109,G000404165:0.048463078):0.0907988046,(G000024185:0.1140754732,((G001639275:0.0916619173,(G001477655:0.0637073442,G001548675:0.0733683472):0.0195145642):0.016073982,(G000016525:0.0060912025,((G000824705:0.0006704751,G000437055:0.0125704924):0.0059107758,(G000190095:0.0026268592,(G000190135:0.0039188266,G000190155:0.0092007076):0.0026017502):0.0295179426):0.0065756446):0.0788874537):0.0524958944):0.0443636851):0.0540722897):0.052595593):0.0348372102):0.0346688914):0.045208454):0.1176147874):0.0312425234):0.0738184736):0.0217687286):0.0301337414,(((G001914405:0.3896474724,(G001766815:0.0970341861,G001766825:0.1060712998):0.1475283156):0.0484920893,((G002011155:0.0332464366,G002011165:0.0145652593):0.2807681466,(G002010305:0.2300900231,(G000025285:0.1621371906,((G002010215:0.1266143236,(G000025505:0.1234875989,(G001006045:0.0619824592,G000789255:0.082758283):0.0707567238):0.0395100848):0.0328806956,((G002010285:0.093217419,(G002010295:0.0543150737,((G001508745:0.0007829378,G001508815:0.0059550218):0.0044846262,(G000734035:0.0127070874,G000008665:2.1364e-06):0.005662077):0.0711954915):0.0387951844):0.0716604624,((G000194625:0.1144773814,(G002010125:0.0636272559,G002010045:0.0363239703):0.1822783753):0.0442928894,(G002011215:0.1070137668,(G000385565:0.1094584431,((G002011235:0.1322397834,G002011315:0.0903746073):0.027167308,(G002010155:0.0176296999,G002010195:0.0115541579):0.0913623311):0.0196425964):0.0352904658):0.0530270964):0.0183324863):0.0287479257):0.0372340415):0.084529167):0.05864245):0.0428177061):0.0295649383,(((G000063445:0.1249473287,(G000011005:0.0745629655,G000251105:0.063420419):0.0608256658):0.1711899183,((G001508455:0.173473856,(G001940805:0.1303234034,(G001602685:0.1869700124,(G000430905:0.04093654,G000015765:0.0290706517):0.0282945113):0.0613468603):0.1414181023):0.032550036,((G000235685:0.1806371671,(G001602695:0.1774756088,G000013445:0.0650837885):0.1351286697):0.0334517263,((G000017625:0.131056972,G000327485:0.1281635324):0.0715229624,(G000021965:0.1724823183,((G001412355:0.1478939471,(G001315945:0.2080357303,(G000711215:0.1966790007,(G000243255:0.1403454561,(G000147875:0.0503738754,G000784355:0.0232401961):0.0829390402):0.0221666397):0.0317879868):0.0356802054):0.0272480138,((G001571385:0.0694037406,G000275865:0.0842753728):0.0723458817,(G001315965:0.1612377331,(((G001512375:0.0121412843,G900025055:0.0163682472):0.0712657502,(G900079125:0.0328274314,G000304355:0.027933219):0.0184139738):0.0250891258,(G001896715:0.107979752,((G001017125:0.040478826,(G000691865:0.0394369626,G000015825:0.0276944194):0.0078949698):0.0275637953,((G001571405:0.0241299546,G001512385:0.0403217811):0.0350932338,(G001509255:0.0550512601,G001508665:0.0414262886):0.0649820329):0.0108504564):0.026240932):0.0168205698):0.0312681931):0.0651923036):0.0188301021):0.0257863406):0.0275365444):0.0249774434):0.0290728573):0.1216793795):0.027513818,((((G001509375:0.0151221332,G001508615:0.0152074633):0.0516713212,(G000235565:0.0600173089,G001602645:0.0477693114):0.0276759794):0.0953151687,(G000014945:0.1417196898,(G001603205:0.2346696682,(G000204415:0.018659962,G001603225:0.0602374769):0.0805657922):0.045127466):0.0299540888):0.141919827,((G002010075:0.1722695824,(G001507975:0.0016042147,(G000711905:0.0016273942,G001508185:0.0011274282):0.012532764):0.1525918309):0.126405161,((G001317315:0.0978035877,G000685155:0.0951384602):0.1495565819,(((G000196655:0.1559999129,G000217995:0.1297852372):0.0278034023,(((G000328665:0.0653206742,G001896725:0.0663974461):0.0727358702,((G001577565:0.0771302903,G000306725:0.058050117):0.033833343,(G900114835:0.0441479082,(G000504205:0.0344739992,G900100715:0.0405485885):0.0286699195):0.0649456762):0.0351143213):0.0398806724,((G000013725:0.0822978716,(G000970325:0.0347842796,(G900111645:0.0508397298,G000765475:0.0349697874):0.0198193869):0.0341361485):0.0554801278,(G000025865:0.0251267029,((G001726015:0.0112174771,(G001577555:0.0105287336,G001683555:0.0435623379):0.0186719256):0.0176986402,(G001888095:0.0156870997,(G900106905:0.0013236611,G001889405:0.003443515):0.0289140915):0.0061763595):0.0095541313):0.1134214298):0.0297780655):0.0305233817):0.0253144882,(G000970045:0.0790246814,(G001714685:0.065319258,(((G001304615:0.0124858608,(G000969925:0.0054022748,(G001402855:0.0026799866,(G000969885:0.0011680319,G001512365:0.0184821667):0.0101857322):0.0076315909):0.0248777663):0.0405133919,(G000970305:0.0490680956,((G000969985:0.0090092055,G000195895:0.0042514708):0.0323388645,((G000969905:0.0151846267,G000969945:0.0033033533):0.0341465137,(G001316305:0.0886513891,((G001729375:0.0072532355,G000970025:0.0040559404):0.0003461535,(G000970065:0.0092358989,G001027005:0.0044852271):0.0057644226):0.0094119824):0.0170624389):0.0163555903):0.0176988212):0.0301682214):0.0230563292,((G000979455:0.0448043439,(G000970265:0.0384006545,(G000969965:0.0212125733,G000970005:0.0098796698):0.034671385):0.020215349):0.0184722337,((G000007345:0.0261464055,(G000970145:0.0108661373,(G000970085:0.0069777008,G000970125:0.0008100782):0.0047728931):0.0230656987):0.0268787464,(G000970285:0.0494582335,(G000970185:0.0007653468,(G000978935:0.0050783988,((G000979675:2.6374e-06,(G000979815:0.004196918,(G000979745:2.0972e-06,(G000970245:0.0016479243,(G000970165:0.0007101399,(G000970205:0.0153802083,G000979185:0.0026613625):0.0024287603):0.0003148072):0.0009873101):0.0011450758):0.0012137267):0.0049285325,(((G000979515:0.0020669093,G000979825:0.0022968991):0.0010938109,(G000979555:0.0001279814,(G000979845:0.0017932908,(G000979995:0.0047313605,G000979895:0.0014981157):0.0015226621):0.0015784447):0.0040312597):2.4357e-06,(G000341715:0.0063127215,(G000979105:2.6295e-06,(G000979855:2.6295e-06,(G000979755:0.0054076449,((G000979015:0.0039020669,(G000978945:2.6138e-06,G000979575:2.6138e-06):0.0002339708):0.0045271282,(G000979095:0.0002857858,(G000978955:0.0026674405,G000979125:0.0035386547):0.0012955094):0.0040421946):0.0001237797):0.0002886424):0.0045111587):0.0002638646):0.0002636267):0.0019662241):0.0036476087):0.0070853305):0.049072602):0.0154580508):0.009061323):0.0256036395):0.0162062824):0.0374179619):0.0887204371):0.0786562394):0.0281567193):0.0217441672):0.0424363806):0.0338694814):0.0450448402):0.0443908935,((((G002011395:0.2581769654,(G000025665:0.0644027894,G000327505:0.0826202199):0.1688616529):0.1532874803,(G001856825:0.3625859337,((G000496135:0.215250445,(G001856845:0.0155435324,G900090055:0.0150266935):0.2168278145):0.1045561381,((G000965745:0.1976739262,G000447225:0.2012297636):0.0403233122,((G000011185:0.0906421934,G000195915:0.1018023195):0.1407352416,(G000008265:0.1609406285,(G000152265:0.1648869881,(G000949015:0.0045076521,(G001399695:0.010776604,(G001316225:0.0593654092,(G001402935:0.009834579,G001402945:0.0150089535):0.0083952513):0.0006190002):0.0056908103):0.1030249625):0.0809476209):0.1341980709):0.0333748863):0.0357569):0.141975376):0.1112344848):0.0793546358,((G001800755:0.2086923939,(G001800745:0.110523251,(G001800795:0.1135123613,G001800825:0.0996380126):0.0301393991):0.0728412398):0.1544178419,((G001595885:0.2707461911,(G001595945:0.1800924479,G001595875:0.1795911631):0.2085503871):0.094191718,((G001800735:0.1213406323,(G001800815:0.0391789112,G001800675:0.044872071):0.0709501148):0.170743241,((G000404225:0.2177296146,(G000308215:0.1499683199,(G001512965:0.056634997,G001421185:0.0636463963):0.088089697):0.0551762432):0.0655424117,(G001421175:0.1604924455,(G000800805:0.1810745493,(G001563305:0.1816243139,((G001560915:0.1181399946,G000350305:0.1158132549):0.0335347678,(G001481295:0.1616925688,(G000437835:0.0056013687,G000300255:0.0097415984):0.0601145814):0.0539392929):0.0761977225):0.0644021018):0.0392257294):0.1546256927):0.0927352919):0.0487987102):0.0293831067):0.0308203236):0.0402599733,(((G001940755:0.3824401466,(G001940725:0.3409338742,G001940645:0.3521885836):0.0998102056):0.0801569369,(G001940655:0.4128688015,(G001563325:0.1442204991,(G001940705:0.1102352724,G001563335:0.0958297478):0.0715455356):0.2282267612):0.0490465902):0.0777279952,((((G001593865:0.3499606934,G001940665:0.3862301158):0.0673744881,(((G001273495:0.3750920058,G001775955:0.2689621781):0.1430225988,((G001593925:0.0912499819,G001593935:0.0633699332):0.2315093478,(G001399805:0.2438135004,(G001399795:0.223038928,G001273385:0.2885416676):0.0479087683):0.0307447563):0.0676983487):0.0329168004,((G001774245:0.2364132645,(G001577155:0.2487554399,(G001776015:0.1129963098,G001775965:0.0536701454):0.0900348081):0.0559375264):0.1866193569,(G001717015:0.1559123502,(G001717025:0.0627710382,(G001717035:0.0023137094,G001717005:0.0153304035):0.0488038858):0.1557857329):0.2181018259):0.0408849139):0.0300098858):0.0378337881,((G002011075:0.3903016817,((G000270325:0.2664419549,G000405685:0.3028523402):0.1127403103,(G000375685:0.2564576095,((G000399825:0.0748754086,(G000494205:2.697e-06,G000380705:0.0042516903):0.0008035172):0.0082344824,(G000398765:0.0065211768,(G000405885:0.0003018717,G000402095:0.072778906):0.0154160941):0.0064816069):0.2364360369):0.2129909493):0.0419710882):0.0419753967,(((G002011035:0.0153756688,G002009985:0.0176838088):0.3020822113,(G001768965:0.2502472863,((G001919285:0.1118507927,(G001920575:0.0746473145,(G001915065:0.0130063272,G001918315:0.0857292509):0.0173472705):0.0899265669):0.049763872,(G001920655:0.1795368413,(G001918765:0.0779109362,(G001918745:0.0140050984,G001919175:0.0247613856):0.0456993141):0.0722116175):0.0440976088):0.1679951216):0.0782512008):0.0331698982,(G001830115:0.290022861,(((G000802205:0.079754148,G001870125:0.0809423823):0.1608253118,((G000730285:0.0305689879,G000698785:0.0169761244):0.0597262352,(G000303155:0.0587699654,(G001918455:0.039273308,G001917965:0.0423292413):0.0641408436):0.0405456008):0.0689380194):0.0704725434,((G001920395:0.0716298047,(G001917995:0.0107915701,(G001917505:0.0358773127,G001918475:0.0174091289):0.0174089644):0.0391683602):0.0819218249,((G000723185:0.0742653088,(G000685395:0.0689308514,G000955905:0.0634025921):0.0218942535):0.056600832,(((G000484935:0.0533158815,(G000399765:0.0365381689,G000402075:0.0212506552):0.0218182807):0.073667552,(G001510295:0.0464245755,(G000812185:0.0250196721,((G001627095:0.0033050871,G001627075:0.0143190433):0.0245089147,(G001627235:0.0061751257,G001627015:0.0185476621):0.0017000627):0.0243895613):0.0250750587):0.0962916146):0.0568042039,(G001443365:0.0855319143,(G000200715:0.1654321872,((G000220175:0.0345498589,(G000204585:0.0150124519,G000241145:0.0118480874):0.0296232715):0.0365351557,((G000242875:0.1057570773,(G001541925:0.0309053455,(G001510225:0.0371506136,(G001438895:0.0048859961,G001437625:0.0030367636):0.0440359523):0.0091516798):0.0311739305):0.016830776,(((G000956175:0.0166164521,G001674955:0.0240393718):0.0341559925,(G000299395:0.0396139023,(G000484975:0.0520926001,G001510275:0.0304183329):0.0252937537):0.0142663993):0.0111327903,(G000018465:0.0475913794,((G000875775:0.0277089261,(G000328945:0.0020462876,G000299365:0.0088363565):0.0280016901):0.0060267577,(G000724145:0.001500744,(G000746765:0.0090682896,(G000722915:0.0124787551,G000746745:0.0152773775):2.7248e-06):0.003813644):0.0308303747):0.0187943893):0.0341553862):0.0148439737):0.0219230556):0.0533573706):0.0244123858):0.0168222944):0.0266386888):0.0542324931):0.1156054752):0.1240007689):0.1110571065):0.0362124545):0.0371212852):0.0342697801,(((G000215995:0.0707655805,(G000211475:0.0789773897,((G000007305:0.0051752374,G000275605:0.0068907486):0.0763528355,(G000195935:0.061874563,(G000011105:0.0956964123,(G000263735:0.0427591938,(G900012635:0.022510588,G001577775:0.0485269392):0.0208233783):0.025977609):0.0149758586):0.0179381807):0.0181924133):0.0362880915):0.0404819669,((G000966265:0.0847302828,((G002009975:0.1179198013,(G000517445:0.0426001597,(G001433455:0.0117638892,G000151105:0.014532648):0.0253251073):0.0321132368):0.0239883013,(G000725425:0.0938095132,((G001317345:0.0730804912,(G001508175:0.049711245,(G000022545:0.0208933381,G001508065:0.0439251496):0.0189539253):0.0535592614):0.0257341531,((G000430485:0.0347880779,G001507935:0.0688262536):0.0272846253,(G000246985:0.0469640226,G001484685:0.0502469309):0.0222441237):0.0399569389):0.0423541996):0.023289847):0.0365784339):0.0319638578,((G900109425:0.0054399856,G001418715:0.0036572296):0.0828643256,(((G001484195:0.0463807499,G000221185:0.0432234831):0.0426019652,(G000018365:0.0496525845,G001647085:0.0513510255):0.0590871607):0.0209166639,(G000265525:0.0522344525,((G000585495:0.0674020589,G000769655:0.0703276051):0.0228869292,((G001592435:0.0644779773,G000009965:0.0605343586):0.0352114779,(G000258515:0.0874758674,(G000816105:0.0689721504,(G000151205:0.0450158197,G000022365:0.0501735168):0.0335774151):0.026174753):0.0266005066):0.0146425394):0.0284905084):0.0231266414):0.0172973703):0.0296102359):0.0506049795):0.2804642685,(G000019605:0.3954610995,((G000993805:0.1240626604,(G000015225:0.1150896271,(G000446015:0.0095215771,G000813245:0.0035242482):0.1086755971):0.0698322703):0.2503729052,(((G000145985:0.3394457015,((G000092465:0.0763751923,G000015945:0.0699894081):0.1644937105,(G000264495:0.2062828871,(G000092185:0.1612746421,((G000186365:0.0177739312,G001006085:0.0140893252):0.0784663255,(G000513855:0.003437955,(G000020905:0.0095490774,G000231015:0.035050777):0.0156256092):0.0751210661):0.1083453229):0.0484778448):0.0685693908):0.1118658377):0.0620436552,(((G000017945:0.1145965907,G001481685:0.1418609169):0.2952774025,(G000223395:0.2473838286,(G000015145:0.1267323244,(G001412615:0.0710278143,G001462395:0.0914220142):0.0619422081):0.0899977443):0.0729431492):0.0501382928,(G000258425:0.3453838182,((G000011125:0.0468891181,(G000591035:0.0125449156,G001316065:0.0248626926):0.0285155278):0.2230896079,(G000317795:0.2170008199,(G000144915:0.0865838857,(G000495735:0.0071183244,(G000495695:0.0407510391,(G000495715:0.0142928928,G000495675:0.0288490418):0.0170886361):0.0133491837):0.0730221777):0.1145788725):0.1352218699):0.0769728276):0.0401700821):0.024367071):0.0440577985,((((G000960885:0.1021442331,(G000253055:0.085381692,(G000193375:0.040853986,(G001516655:0.0041999053,G001516665:0.0399719168):0.0382961447):0.0429044487):0.0263852516):0.0584081559,((G001189275:0.07380757,(G000019805:0.0576569709,G000015205:0.0662642683):0.0363665376):0.0163204454,(G000015805:0.0759491489,(G000234805:0.056039091,(G000007225:0.0477561213,(G000247545:0.0231281777,G000016385:0.020509704):0.0502458058):0.0232077566):0.0225428338):0.0241030172):0.096738326):0.1654610251,((G001516585:0.2461694091,(G000018305:0.0891413423,(G001663375:0.0310871728,G001516725:0.0436783054):0.0462295288):0.1035917373):0.0441252606,(G001748385:0.0947395964,((G001516705:0.0289636966,(G001515905:0.0365297299,G001516745:0.0572208218):0.0272793667):0.0622268037,((G000190315:0.0641455748,G001316025:0.1064940798):0.0149635819,((G001316285:0.0942301271,(G000148385:0.0223404211,(G001316145:0.0524623642,G001316125:0.0690137723):0.0341362346):0.0157534259):0.0145165601,((G001316265:0.0650009768,G001315985:0.0512281221):0.0220247626,(G001316005:0.0477647419,G001316245:0.0672478429):0.0091280749):0.0095716823):0.0140935454):0.0320181517):0.038056076):0.1036968803):0.0934018828):0.1375714662,(G000389735:0.2259142872,(((G000213215:0.1309700911,((G000961135:0.0063941944,G000565255:0.0070242303):0.1435668794,(G000632495:0.1435320587,(G001316045:0.0820706053,G001316085:0.0803599128):0.1475295741):0.0456213849):0.0240448512):0.0290686763,(G000243315:0.1042658896,((G000204925:0.0869136477,G001315825:0.0859264054):0.0204477483,((G000747605,G001266695):2.6138e-06,(G001266715,G000016605,G001266655,G001266675,G001266735):2.6138e-06):0.0713145109):0.0426069458):0.0733595376):0.0343842451,((G001719125:0.1003333741,(((G000175555:0.0001343688,(G000007005:0.0054595699,G900079115:0.0041980656):0.0148212816):0.0025144903,(G000024745:2.6138e-06,(G000968355:0.0001468761,(G000968435:2.6138e-06,G000968395:2.6138e-06):2.6138e-06):0.0041606224):0.0054985265):0.0258325535,(G000022485:0.0038916653,((G000245175:0.0003243548,(G000245235:0.0002632377,(G000245275:0.0091218577,(G000022425:2.6138e-06,(G000245255:0.0142933304,(G000245135:0.0041301478,G000245195:0.00605807):0.0026717454):0.0013294646):0.0004319758):0.0006305564):0.0050146305):0.0033420877,((G000022445:2.6138e-06,G000245215:0.0061050299):0.0001490486,(G000189555:0.0085265236,((G000245095:0.0041987919,G000022405:0.0010286961):0.0003256851,(G000364745:0.0120347952,(G000022385:0.0055505658,(G000189575:0.0061112983,(G000024305:0.006634028,(G000022465:0.0045255101,(G000245115:0.0008987078,G000245155:0.0002976534):0.008449493):0.0031519199):0.0002598218):0.0066662235):0.0001490867):0.0053103574):0.0088075097):0.0002698247):0.0084990931):0.0123061519):0.0226416384):0.0654530543):0.1054029958,(G000011205:0.109903671,(G001560795:0.0006874967,(G001560605:0.0031014173,(G001560675:0.0001528865,(((G001560815:0.0001539536,G001560595:2.6138e-06):2.6138e-06,(G001560135:2.6138e-06,(G001560525:0.0001530767,(G001560725:2.6138e-06,(G001560085:5.26413e-05,(G001559975,G001559985):2.6138e-06):5.76604e-05):4.42529e-05):2.6138e-06):2.6138e-06):2.6138e-06,((G001481635:2.6138e-06,(G001560245:5.26413e-05,G001481595:0.0049823476):0.0001007547):0.0030650384,((G001560205:2.6138e-06,(G001560515:2.6138e-06,(G000338775:2.6138e-06,(G000340315:0.0007649016,G000012285:0.0001523755):2.6138e-06):0.0001523635):2.6138e-06):2.6138e-06,(((G001560285:2.6138e-06,G001560065:2.226e-06):0.0001712319,(G001560115:0.0001545804,(G001560435:0.0003163172,G001560765:0.0006391066):0.0002957348):2.226e-06):0.0040997722,((G001560685:2.6138e-06,(G001560555:0.0003108307,((G001560645:2.6138e-06,(G001560315:0.0003092323,G001560405:8.85102e-05):6.45297e-05):2.1367e-06,(G001559965:0.0001531936,(G001560045:2.6138e-06,((G001560195:2.6138e-06,G001560355:0.0013685462):2.8391e-06,(G001560565:0.003102789,(G001560485:0.0009146144,G001560635:0.000210941):2.6656e-06):0.0061657677):0.0006475923):2.226e-06):0.0001629042):0.0004062839):2.8472e-06):7.22928e-05,(G001560035:2.6138e-06,(G001560375:2.6138e-06,((G001560165:0.0032897026,((G001560275:0.0006284006,G001560125:2.6295e-06):0.0040986563,(G001560715:2.6295e-06,G001560835:0.0012838614):0.00049805):0.0063921422):0.0031918407,(G001560755:2.6138e-06,((G001560215:0.0001177046,G001560305:2.6138e-06):3.76018e-05,(G001560465:0.0028911523,(G001560455:2.6138e-06,G001559955:0.0001552236):2.6138e-06):0.0031572091):2.6138e-06):2.6138e-06):0.0001552195):2.6295e-06):0.0003116286):0.0001922091):2.23e-06):0.0062721104):2.226e-06):2.6438e-06):0.003279028):0.0031901214):0.147194447):0.0500557375):0.0249760059):0.0451733243):0.2186290207):0.0648012512):0.0516416262):0.0377669009):0.0528225637):0.068472563):0.02824458):0.0348024647):0.0274972637):0.0288527336):0.0289398489):0.0576864153,((G001873755:0.4181099576,((G001773455:0.3907095208,((((G001788685:0.0067800118,G001787455:0.0066371876):0.2903608116,(G000992695:0.0127126157,(G000992775:0.0319227868,G000993595:0.0066932146):0.0202680299):0.2642775835):0.061551955,((G001788755:0.0065427757,G001788835:0.0068861225):0.3272460424,((G001873565:0.1379373823,((G000999315:0.0004566358,G000999965:0.0063586815):0.1038800044,(G001788805:0.0031437271,(G001788795:0.0061737996,(G001788875:0.0272029603,G001788845:0.0107655791):0.013027661):0.0043784934):0.1166778885):0.0459533807):0.1291152402,(((G001788715:0.0194317541,G001787475:0.0438306137):0.2522536582,(G000999445:0.1619546639,(G000995295:0.0317680888,G000993615:0.0077838162):0.1371040016):0.0975454723):0.0342491289,(G000999945:0.2609845811,(G001788765:0.008029682,(G001788885:0.0181735037,(G000989565:0.0077548461,G000989635:0.0029143073):0.0009132217):0.0080760396):0.247861247):0.0267212967):0.0315875802):0.0278468679):0.023018011):0.0487278974,(G001787555:0.2262570575,(((G001787485:0.000839976,G001788955:0.0107275011):0.1567808904,(G001789005:0.0166790488,((G001787625:0.0037291998,G001789035:0.0110594447):0.0034675018,(G001789045:0.0013423125,(G001788915:0.002276051,G001787615:0.0003880447):0.0041661562):0.0039713218):0.0035285555):0.1925423347):0.0569996249,((G001004835:0.0314093899,(G001789165:0.003097721,(G001789075:2.6138e-06,((G001789125:0.0011465347,(G001004735:0.0433313882,G001004775:0.0014979215):0.0100811529):2.9313e-06,(G001787725:0.0012095905,(G001787755:2.6138e-06,(G001789085:2.6438e-06,G001787795:0.0047794133):2.1318e-06):2.1318e-06):2.1318e-06):2.4953e-06):0.0001621562):0.0022489606):0.171520686,(((G001787535:0.0018012383,G001787565:0.0205188394):0.14440141,((G001788925:0.0128319982,G001788995:0.0244601405):0.0562194478,(G001787585:0.0043739568,(G001787705:0.0196861664,G001787675:0.0112665137):0.0097186269):0.072475699):0.1065730409):0.0324892932,((G001789155:0.0011857181,G001787805:0.0097048242):0.1500096727,(G001872575:0.0767675841,(G001789115:0.0064137969,(G001787775:0.0018588243,(G001430755:2.6138e-06,(G001430905,G001430805,G001430845,G001430885):2.6138e-06):0.0010677697):0.001274797):0.0711026272):0.1066141306):0.0402668544):0.0169008656):0.0269282054):0.0331773928):0.2028509407):0.0392897593):0.0510022121,(((((G001567355:0.1525282622,G001567305:0.1518156107):0.2696193295,(G000993565:0.2645728367,(G000991265:0.2237198234,(G000989705:0.0053343854,((G000989775:2.6138e-06,(G000990985:0.0021778308,(G000990025:0.0003023822,G000990125:0.0006779279):0.0002914753):2.8358e-06):2.6138e-06,(G000990085:0.0014644104,(G000989675:0.0018740592,(G001771775:0.0007107,G001772465:0.001665421):0.0006819782):0.0003260793):0.0002876511):0.0077757747):0.1851767097):0.1100237153):0.2437295029):0.1106632476,((G001790445:0.2753650427,(G001790455:0.1800629492,((G001788565:0.0012577162,G001790625:0.0039662894):0.1269628856,(G001790525:0.0591914189,(G001790575:0.0045069417,G001002185:0.0844586356):0.0568290426):0.1273309398):0.0607753889):0.0613052108):0.0662809635,(G001790495:0.1815227496,((G000503915:0.1493746428,(G000803625:0.1450233641,G000392435:0.1766835128):0.030891041):0.0193354472,((G001003725:0.1462028936,(G001790435:0.0036534286,G001790365:0.0002975097):0.1037845193):0.0397336765,(G000463895:0.1123762216,(G001873625:0.1658194184,(G001897305:0.0659988033,G001897295:0.0618200581):0.1030741742):0.0193866407):0.0205250312):0.0241668078):0.0561765346):0.1204398431):0.2028802559):0.0491832892,(((G001816835:0.0074640461,(G001816795:0.0045588109,G001816815:0.0099325058):0.0242280971):0.2867895227,(G001816985:0.2609816194,(G001816975:0.2576135974,((G001816695:0.0209240614,G001816735:0.0253551314):0.1809476542,(G001816995:0.1494068459,(G001816635:0.0102557701,G001816645:0.0156814899):0.150614037):0.0444104343):0.0580831768):0.0374980854):0.0599506286):0.0700459069,(((G001871995:0.2980464918,(G001771165:0.0387985864,(G001772215:2.6138e-06,G000991025:2.0265e-06):0.0297753165):0.3106305483):0.110625757,((G001772955:0.0949266087,(G001772805:0.0053284717,G001772545:0.0027546199):0.0761344311):0.3554603068,((G001772665:0.4050493592,(G001873785:0.0076520407,G001890045:0.0041858927):0.3043305938):0.0641166225,((G001772615:0.0008028718,G001772695:0.0024631007):0.2914236667,((G001772625:0.2596655461,G001772985:0.1997707656):0.0539345804,(((G001772855:0.019123724,G000994815:0.0208168625):0.3159893114,((G000997355:0.0115851188,(G001772705:0.0156656681,G000997575:0.0024675414):0.0033272726):0.1859913251,(G001772535:0.068090036,(G001772865:0.0049718602,(G001772885:2.6138e-06,(G001772815:0.0010600887,G001772935:2.6138e-06):2.438e-06):0.0007726247):0.0825361732):0.166407378):0.0385147875):0.0284369694,(G001772575:0.3147759642,(((G001773055:2.5701e-06,G001773145:0.0022680238):0.0064934431,(G001773225:0.0068069067,(G001773015:0.0002496094,(G001773375:2.1293e-06,(G001773065,G001773215):2.6138e-06):2.1293e-06):2.3351e-06):0.0020654342):0.2719138053,((G001773195:0.0377144957,G001773295:0.0353124974):0.1719944536,((G001773035:0.012636181,(G000997145:0.0041667442,((G000998555:2.6138e-06,(G001773095:0.0072815702,(G001773275:2.6138e-06,G001773315:0.0010985999):0.0001635403):0.0003290041):0.0001644217,(G000994825:0.0053342407,((G000996615:0.0004682777,G000997865:0.0013494521):0.0020371811,(G000996895:2.6138e-06,((G000995715:0.000652037,G000997545:0.0202657781):0.002826053,(G000997615:0.0007592398,G000997795:0.011629444):2.4867e-06):0.001476716):2.2322e-06):0.0002400471):6.68675e-05):0.0002320987):0.0095179436):0.0278565877,((G001772795:0.006635367,(G001773395:0.0070548231,(G001772775:0.0002891152,G001773175:2.0288e-06):0.0104929242):0.0027932562):0.0304592146,((G000997745:0.0191748019,(G001773385:0.0002468737,G000997025:0.0077942246):0.0001400633):0.0444588543,(G000997875:0.0004581256,(G001000215:2.6138e-06,(G000998705:2.6138e-06,(G000503835:2.6138e-06,(((G000999585:0.000457883,G001773115:0.0055779935):2.1438e-06,(G000999385:2.6138e-06,G000995235:2.6138e-06):2.6138e-06):0.000458997,(G001000705:0.0012276318,((G000999405:5.26413e-05,G000999305:2.6138e-06):0.0001771764,(G000999505:2.6138e-06,G000998145:0.0015573834):0.0019633322):2.6138e-06):2.6138e-06):2.4357e-06):2.4357e-06):2.8472e-06):0.0009157922):0.0282395101):0.0149043722):0.0140440086):0.2344082558):0.0463477661):0.0366130236):0.0345334142):0.0446713181):0.0930189636):0.075400782):0.0612785497):0.0523989814):0.0253751009,(((G001776335:0.1650896428,((G001775085:0.0334627394,(G001776505:0.0045059114,G001776455:0.0323070033):0.0060968772):0.1817998716,(G000995995:0.2541765833,((G000404925:0.2374927395,(G001776475:0.147084294,G001774995:0.1291321994):0.0382818245):0.0519523616,((G001774705:0.1852741366,(G000994385:0.0161463036,(G001775155:0.0573406239,(G000994225:0.0119301327,G000994395:0.0048461244):0.0082999836):0.020688218):0.1068970029):0.0466549875,((G001774865:0.1553800078,G001774895:0.0799654259):0.0679913858,((G001774945:0.0282433084,G001776535:0.0281563991):0.1381057275,(G001776425:0.0208306032,G001776415:0.023960131):0.1709837798):0.0463674008):0.0190451344):0.0319052007):0.0201949249):0.0147352395):0.0222753187):0.1856047293,((((G001779745:0.1456454132,G000995285:0.1624607962):0.0421549078,(G001777065:0.0007774747,(G001776815:0.0021828416,(G001777435:2.2322e-06,G001779835:0.0030298127):2.3312e-06):0.0215642369):0.1699155706):0.0251822666,(G001776685:0.1708763572,(((G001777055:0.0252520209,G001779735:0.0122304624):0.1631175362,(G001776855:0.0099499574,G001777015:0.0064710151):0.1552600609):0.0341753634,((G001776635:2.1039e-06,G001777335:2.6415e-06):0.1009560713,(G001777455:0.0151319426,(G001776735:0.0116051656,(G001776945:0.0047470991,G001777375:0.0104376337):0.0103055639):0.0133302644):0.1223388371):0.0631147894):0.0373071224):0.0236971783):0.0941451466,(((G001777025:0.0442564961,G001775325:0.0354875575):0.2244266143,(G000992925:0.0170119749,(G000992645:2.573e-06,G001776585:0.0298139594):0.020515567):0.2170276736):0.0458655639,(((G001779755:0.0062545848,G001776975:0.0045667485):0.0018460816,(G001777345:0.0077440238,G001776755:0.0152044656):0.0036773337):0.265698685,((G001777495:0.0376402234,G000997225:0.0460161887):0.1809572805,(((G001777465:2.6138e-06,G001776835:0.001346942):0.0025250597,(G001776675:0.0068259659,G000997105:0.0461816375):0.0009434294):0.1571691117,(G000994095:0.0074571686,(G000997385:2.6138e-06,(G000994545:0.0032343781,G000996555:0.000924195):0.0017513527):0.0027891609):0.1476199869):0.0431401042):0.0298942014):0.042466679):0.032817089):0.1162493698):0.0538361145,(((G001003415:0.2247544843,G001779145:0.2709417238):0.1801717875,(((G001782125:0.151896612,(G001782605:0.0069922213,(G000993335:0.0367935997,(G001782115:2.6374e-06,G001782435:0.0138802266):0.027516874):0.0114207509):0.1512208735):0.173839388,(((G001783905:0.0056619333,G001784055:0.0349615926):0.2055060847,((G001782205:0.0213915861,G001782445:2.4878e-06):0.0019376717,((G001784115:0.0031070735,G001782355:0.0002105567):2.2091e-06,(G001782685:0.0192779868,G001783775:0.0056484993):0.0084233938):0.0180380802):0.1735812553):0.0783712436,((((G001782035:0.0001535169,G001782495:0.0080081142):0.0799406973,(G001782415:0.0080099079,G001782045:0.0002577881):0.0811856264):0.1245433142,(G000994635:0.0661349658,(G000996635:0.0094904702,(G001782395:0.0093469259,(G001784045:0.0039125589,((G001782265:0.000243916,G001782595:2.6138e-06):2.1061e-06,(G001783845:0.0053363236,G001782735:0.0002480195):0.0087631692):0.0052608811):0.0024201002):0.0018263536):0.0280504989):0.1787716825):0.0614879226,((G001781995:0.270417218,(G001782475:0.1212909695,(G001782085:0.0167248666,(G001782295:0.0012049444,G001783975:0.0151889473):0.0082473899):0.0942344873):0.1082554671):0.0351764323,((G001783885:0.1140891465,G001784095:0.1309579855):0.0537893063,((G001783805:2.6138e-06,G001782525:2.6295e-06):0.151064007,(G001782645:0.0356028878,(G000992095:0.0026481751,G000990055:0.0300286034):0.0187359989):0.0938670835):0.045742307):0.0929696481):0.0398717715):0.0310931421):0.0418067386):0.1042578505,(((G000998235:0.2525204572,((G001779095:0.1695918236,G001779065:0.2005945643):0.0726547272,((G001003305:0.2601980427,(G001779345:0.0199409183,G001780895:0.0039402765):0.133202661):0.0472340643,(G001003345:0.2147451007,(G000993445:0.2039729234,(G000999165:0.025750349,(G000998865:0.0216073283,G001000435:0.0338152752):0.0141612831):0.1544066317):0.0626492946):0.0411997624):0.0296881068):0.0551117989):0.0520216756,(G001780865:0.229277999,(((G001779015:0.2272573984,G001871285:0.1750245675):0.0400696477,(G001780955:0.1656974958,G001779235:0.2058134394):0.027673534):0.0390979601,(G001779195:0.2416242394,((G000993925:0.0082598181,G001779135:0.0018774472):0.1545311718,(G001779055:0.1752346922,(G001779255:0.0038015708,(G001779275:0.0012407528,(G001779115:0.0044017771,(G001779385:0.0024211545,G001779265:0.0087723247):0.0005668977):0.0024027799):0.0017387874):0.1555039722):0.0580631318):0.0648078477):0.0300464552):0.0340798938):0.0865470276):0.0506702332,((G000997505:0.0818152143,(G000997595:0.0402312249,(G000994655:0.0287372419,(G000996505:0.009072947,G001788215:0.0205987766):0.001507084):0.03013238):0.0319590089):0.2969898288,((G001788325:0.012844455,((G001788275:0.0104459243,G001788375:0.0081983313):0.0019124957,(G001790165:0.0022711748,(G001790075:0.0094378879,(G001788295:2.0244e-06,G001790125:0.0087143213):2.6415e-06):2.0792e-06):2.2727e-06):0.0152974318):0.4222558388,(((G001788225:0.0868054265,G001789935:0.1354837897):0.1909479341,(((G001567515:0.3343500478,(G001789365:0.0050858106,G001789725:0.010301253):0.2748566629):0.0768931135,(G001789955:0.0249387328,(G001789445:2.6216e-06,(G001789775:0.0156212328,G001787945:2.2497e-06):0.0057116364):0.0181349814):0.2449449892):0.0314447982,((G001567245:0.2566151102,(G001788235:0.0282690109,G001789515:0.0185257679):0.233071718):0.0328485956,(G001788165:0.2178241329,(G001789715:0.0035088034,((G001788095:0.0093403608,G001790005:0.0125928503):0.0041142581,(G001787915:0.0202434499,(G001789875:0.0015226376,G001789435:0.0054823547):0.0017062023):0.0096270045):0.0012422078):0.163250917):0.039365794):0.0668987772):0.0291699223):0.0508215639,(((G001789805:0.0385114814,G001789995:0.0460170881):0.2165364366,(G000990445:0.2392409568,(G001788195:0.0114802873,(G001789555:0.0048627023,G001789325:9.6052e-06):0.0166505621):0.1548455817):0.0549381023):0.0761314383,((G001788045:0.300094875,(G001787965:0.0001267834,(G001789475:2.6138e-06,(G001789795:2.6138e-06,(G001788125:0.0002215356,(G001789535:2.6138e-06,(G001790035:2.6138e-06,G001789965:0.0002126999):2.6374e-06):2.2339e-06):2.56e-06):2.9355e-06):0.0003262514):0.2506547262):0.0580499608,((G001788305:0.0051473146,(G001790155:0.0014089027,(G001788355,G001790045,G001790095,G001790115,G001790195):0.0062808823):0.0049239577):0.2508968845,((G000991535:0.2110613988,G001873595:0.2765461708):0.0499148035,(((G000990305:0.1292010895,G000402875:0.0810564266):0.1003762188,(G001789855:0.2014991634,((G000990465:0.0105485357,G000990565:0.0034349177):0.1186901054,(G000991135:2.9525e-06,G000990725:2.0244e-06):0.1047763449):0.0407455236):0.0373456368):0.047984058,((G001787885:0.0091285263,(G001789405:2.0961e-06,(G001788055:0.0147193349,(G001789695:0.0066696714,G001789895:0.0099073155):0.0076495357):0.0037294888):0.0057453299):0.1386857805,(G001789745:0.188735481,((G001789545:0.0350985764,G001789675:0.0391617021):0.1156949367,((G001789645:0.0076706578,G001787985:0.0229757428):0.1184305056,(G001789635:0.00617158,G001789285:0.0230046987):0.0881885343):0.0438358163):0.0329982789):0.0383124232):0.1005804408):0.0363360968):0.0383826367):0.0260979473):0.0231635432):0.0573557081):0.0393584575):0.0658184403):0.0259764343):0.02874689):0.0294557278):0.0273956198,(((G001776045:0.3327567111,(G001003385:0.2274002932,((G001002355:0.15218926,G001002845:0.1708019743):0.0507950645,(G001002785:0.0233918804,((G001002205:0.0170432631,G001000465:0.0065136216):2.226e-06,(G001002885:0.0040620194,(G001002415:0.005222089,(G001002345:0.0074164476,G001000205:0.0083855552):0.0090827845):2.5701e-06):0.0044777128):0.0023647676):0.1419756255):0.0442539826):0.1962876674):0.0399389718,((G001803415:0.3315853336,(((G001788675:0.0024077098,(G001000345:2.6138e-06,G001001575:2.6138e-06):0.0002654008):0.2493300123,(G001787315:0.0487113775,(G001002295:0.0038107641,(G001002285:2.6138e-06,G001001445:0.0131504297):0.0097463463):0.0168700337):0.1838133999):0.089346972,(G001872335:0.2407246577,((G001508535:0.3195616648,(G000991725:0.0023891669,(G001029715,G000993185):2.4153e-06):0.2153826729):0.0492272911,(G001873435:0.1443320966,(G001003265:0.0917598582,(G001788645:2.6138e-06,(G001787395:2.6138e-06,(G001787375:2.23e-06,G001787405:2.6138e-06):2.6732e-06):2.056e-06):0.1223513915):0.058558568):0.0968578183):0.0571818007):0.1418555227):0.0678286944):0.0465066636,(((G001803505:0.3019642239,(G001803475:0.0140559045,G001803465:0.0117459506):0.2175715897):0.0732699264,(G001816575:0.2600658432,(G001816915:0.1684988747,(G001816955:0.004133865,G001816585:0.0008511069):0.1347389698):0.1427591089):0.0432155742):0.0310234857,(((G001776115:0.096893257,G001872035:0.1258359108):0.092268403,(G001871835:0.1252618625,G000995585:0.1341702881):0.0801535949):0.0629833884,(G001003755:0.0260755523,(G001001885:0.0090029448,(G001001955:0.0011456515,(G001774275:0.0002004561,(G001774295:0.0039190329,((G001774335:0.0088419648,G001776075:0.0003329405):0.0003167835,(G001774315:2.6138e-06,G001029675:2.6138e-06):2.6138e-06):2.8496e-06):2.6455e-06):0.0033080203):0.0038749293):0.01178989):0.1857641512):0.1380715335):0.0369611071):0.0248092866):0.0550039129,(G001803445:0.3993949869,((((G000992285:0.0086238199,(G000989305:0.0002285622,G000992605:0.0074493819):0.0087050168):0.2097619313,(G000992725:0.0017675594,(G001790765:0.018004076,G001790905:0.0084397826):0.0093089749):0.2130857398):0.3042968339,((G001776225:0.0758679813,(G001774535:2.1834e-06,G001774555:0.0050135461):0.0189254623):0.2161062872,((G001000745:0.0352438629,G001000475:0.0217322503):0.1278390135,((G000997955:0.0017604737,((G000996665:0.0181773029,G000998275:0.0004785031):9.79793e-05,(G000994325:0.0065924171,(G000997565:0.0027000689,G000995475:0.0003303076):0.0045006655):0.0089568961):0.0017544755):0.1414873697,(G001776275:0.1943081117,(G000998025:0.1098846528,((G001001365:0.0019571336,(G001001055:2.6295e-06,(G001001635:0.0002638564,(G001001715:0.0123403583,G001001485:2.6374e-06):2.1821e-06):0.0002527996):0.0044647448):0.0869918739,((G001872005:0.0633044386,(G001000865:0.0002859831,G001000315:0.0009411666):0.0394019404):0.0412736184,(((G001001125:0.0013441897,G000998715:2.23e-06):2.9525e-06,((G000998105:0.009364197,G001000245:0.0004720251):2.394e-06,(G001000965:0.011732441,G001000665:0.0008401612):0.0060249411):0.0048424125):0.0466200406,((G001002605:0.0080299916,G001000625:0.0085025166):0.0003762589,((G001774655:2.6138e-06,G001774685:2.6138e-06):0.0004351939,(G001774675,G001774635,G001776255):2.6138e-06):0.0115650055):0.0594057137):0.0163909276):0.0408307612):0.0196362215):0.0474334129):0.0250149494):0.0554071213):0.116287058):0.148907824):0.0533201137,(((G000995665:0.010884693,G000999595:0.0442296929):0.3533407988,(((G001003245:0.0299230463,(G001001455:0.0075865868,(G001002455:0.0004791133,G001002405:0.014874165):0.0019968169):0.0018018471):0.1272761266,(G001002655:0.0098982383,(G000999805:0.0176337937,(G001002035:0.005726055,G001001555:2.6138e-06):0.0008182415):0.0004832364):0.1381286678):0.0833955558,(((G001773615:0.0075654515,G001773695:0.0007782773):0.1408333399,(G001773725:0.0103552482,G001775605:0.0054219973):0.166479577):0.07689682,(G001773775:0.2507480445,((G001775565:0.0005992418,(G001773655:0.0002671196,(G001001375:0.0115850922,(G001003585:0.0057421472,G001001005:0.0006425054):0.011883504):0.0096981902):0.009584784):0.1716520969,((G001773795:0.0146445436,(G001002325:2.6138e-06,(G001002525:2.0244e-06,G000998545:0.0032727304):2.0803e-06):0.0023524517):0.160476302,(G001773735:0.0048588451,((G001003465:0.0221470641,(G001003675:0.0290328376,(G001003155:0.0069639068,G001773815:0.0310342028):0.0085947479):2.7506e-06):0.0108474222,(G001773715:0.0006180004,(G001775635:0.0009042913,(G001775645:0.0351041378,(G001773645:0.0019922896,G001773585:0.0040851344):0.0059031767):0.0152700941):0.0003205134):0.0075630586):0.0241958046):0.1132912109):0.0459572327):0.0507146013):0.0362237688):0.0387323105):0.0963729827):0.0420275733,(((G001816555:0.0323309886,(G001816455:2.6474e-06,G001816425:2.0265e-06):0.005522257):0.2607949496,(G001816895:0.2202014741,(G001816475:0.0004095151,(G001816405:0.0059627553,G001816375:2.6374e-06):0.0088453358):0.1588150646):0.0573351504):0.1131996147,((G001792425:0.238093101,(G001793475:0.005014255,G001793335:0.0162399218):0.2273710082):0.069933489,(((G001793185:0.0108270827,G001792465:0.0036354978):0.2493031405,((G001792495:0.0189477855,(G001793005:0.0060135042,G001792335:2.9525e-06):0.0068927779):0.2306891647,((G001792305:0.0042020857,G001793085:0.000558479):0.1417966699,((G001792535:2.6138e-06,(G001792075:0.0050306642,G001793255:0.0006926581):2.5332e-06):0.0026332065,(G001792415:2.6138e-06,(G001792935:2.6138e-06,G001793165:0.005103643):2.6138e-06):0.002521048):0.1517596646):0.0936799627):0.0552203978):0.0395383154,(((G001791965:0.0527917341,G001792035:0.0344938602):0.1938462376,(((G000992155:0.0089362491,(G000990505:0.0003763081,G000993115:0.0311225597):0.0087418561):0.2271178694,((G000992825:0.0323053211,(G000993025:0.0189748447,G000992255:0.0224548656):0.0239239258):0.2023768652,(G001793095:0.0032176622,(G001792575:0.0062260033,(G001792065:0.0048783645,G001792375:2.6138e-06):2.1293e-06):0.0063090976):0.2089629421):0.0522056077):0.0458998814,((G001792005:0.207204741,G001792215:0.2056864959):0.0879497433,(((G001792585:0.1466569309,(G001792995:0.0107585347,G001792225:0.0162240042):0.1648019825):0.0446528825,((G001792255:0.0192246911,G001793015:0.0026117953):0.1738225088,(G001793105:2.438e-06,(G001791885:0.0273845671,(G001792345:2.6138e-06,G001792545:0.0002351682):2.5425e-06):0.0013760703):0.1430684117):0.0401729558):0.023313001,((G001792265:0.042483977,(G000992125:0.0391314488,G000993085:0.0164778169):0.0147254951):0.1713292289,((G000993365:0.0410316078,G000993405:0.0132382331):0.1120072149,(G000993305:0.0018615313,((G001792295:0.0160299143,G001793075:0.0056927944):0.0108600672,(G000992365:0.0115050123,G000994895:0.0299796706):0.014508293):0.0064022425):0.1166526175):0.0721977482):0.0310677258):0.0443542706):0.0275856642):0.021969976):0.0267964246,(((G001792155:0.0946299803,G001792925:0.1255950961):0.0976130844,(G001792165:0.1591668932,(G001793755:0.008056755,(G001793625:0.0119987472,G001793545:0.0069479393):0.0191932146):0.1502659337):0.0369979284):0.0439612949,(G001793345:0.2017789894,(((G000989245:0.0007017671,(G001793635:2.388e-06,G000989325:0.0002348708):0.0002356452):0.148628024,((G000989865:0.0051033987,(G000990005:0.0002874827,(G000989845:0.000306223,G000989855:0.000252349):2.226e-06):0.0023111259):0.0897026636,(G001793665:0.0056090825,(G001793465:0.0273880862,((G000989685:2.6138e-06,(G001791935:0.0002449908,G000989595:2.6138e-06):2.0244e-06):2.0244e-06,(G000989765:2.6138e-06,(G000989825:5.6342e-05,G000989925:2.6138e-06):8.25877e-05):0.0001093932):0.0002038809):0.0027998533):0.0809995344):0.1054963966):0.1182192965,(G000994565:0.1798856694,((G001793355:2.697e-06,(G001793535:2.9525e-06,(G001001045:0.0092522157,(G001793615:0.0004447339,(G000999065:0.0012040453,(G001793715:0.0081558097,G001000385:0.0053603684):0.0100898543):0.0101437771):0.0011038779):0.0065101491):2.1688e-06):0.1257092053,((G000994465:0.0287779048,G000996165:0.0056247826):0.0626616473,((G001793705:0.0002709474,(G000996785:0.0042734676,(G000997405:0.0239494967,G001793455:0.0013247217):0.0005918065):0.0005261581):0.0019673559,(G000996475:0.0124128622,(G000995865:0.0460281093,(G000996975:0.0121759517,G001793575:0.0012349053):0.0065717195):0.0069111084):0.0007062233):0.0951421566):0.070205443):0.0596635598):0.0651569504):0.034141318):0.0241902323):0.0366220794):0.0233436212):0.0346118383):0.0592169009):0.0495608382):0.0341062298):0.0184444746):0.0208649131):0.0293816735):0.0287445514):0.0389072426):0.0208124907):0.0511725739):0.0228991173,((((G000993135:0.3662026386,G001776195:0.3249327968):0.059676251,((G001776145:0.3280111162,G000991185:0.4540123246):0.0676787076,(G000991925:0.3640158016,(G001776125:0.0031121659,(G001774395:0.0006418724,G001776175:0.018536868):0.0132078801):0.4215486667):0.0433672951):0.0362167353):0.0429971884,(((G001772255:0.1576380166,(G001771275:0.0104467398,G001772265:0.0506506084):0.150558322):0.1045058612,((G001771185,G001771215):0.083541997,(G001029795:0.0024467351,(G001004375:0.0214765403,G001004445:0.0025401038):0.0035905068):0.0716713365):0.1367179724):0.201712918,(G001872935:0.3234654902,((G001872945:0.0428024553,(G000995565:0.0064948726,G000993275:2.0326e-06):0.0798624052):0.1150924489,(G000995065:0.0019849145,(G000997185:2.6295e-06,(G000995395:0.0050254922,G001771115:0.0070550746):0.0046677165):0.0025470585):0.1148853041):0.1663569661):0.0705313364):0.0274724997):0.0245520177,((((G001777585:0.2881945621,(G001779925:0.1044866146,(G001780065:0.0002272117,G001777695:0.0002267287):0.1099591658):0.1519784679):0.0568004419,(G001779955:0.3154469521,((G001779995:0.0024552405,(G001777815:0.0033579947,G001777575:2.4925e-06):0.0002554227):0.1635895479,((G001777855:0.1515652165,(G001777655:0.0028954224,G001777825:0.0005227253):0.1026829719):0.033105892,(G001779915:0.1133448058,(G001780145:0.001076023,(G001777775:0.0070062713,(G001777545:0.0042907401,(G001779895:2.6138e-06,(G001777665:2.6138e-06,(G001779985,G001780055):2.6138e-06):0.0038007992):0.0010200601):0.0010059184):0.0088545264):0.1313750699):0.0240758493):0.0376716231):0.1248050726):0.0490261156):0.1062636097,((G001873465:0.4337894612,(G001818315:0.0036989859,(G001818735:0.0053512127,(G001818335:0.0002143512,G001818755:0.0002030202):0.0038721772):0.0033608585):0.3283388029):0.0497941668,(((((G001818435:0.1909683394,(G001872435:0.1864045515,G001889965:0.1330928687):0.0759133021):0.1373414729,((G001818055:0.0140707088,(G000999025:0.0136270022,(G001818105:0.0009302934,G001818135:0.0065095696):2.9827e-06):0.0052978999):0.2929253884,(G001000505:0.2604492748,(G001000955:0.233145789,(G001818085:0.0071052983,((G001000795:0.0011860731,G001818075:0.0075436918):0.0026247813,(G001818155:2.0244e-06,(G001818175:0.000300966,(G001818205:0.0219669945,G001000815:0.0296429625):0.0105118581):0.0051668951):2.0288e-06):0.0049180907):0.180537286):0.1070929643):0.0557257884):0.0469351785):0.0235129295,(((G001003705:0.0104127692,G001004025:0.0127788491):0.317321915,(G001000185:0.0134091239,(G000995845:0.0012542751,(G001824755:0.0044515406,((G000999675:0.0035439582,G000998975:0.0051112277):0.0102512897,(G001823015:0.0020323539,(G001822975:0.016803595,G001000025:0.009248597):0.0057089002):0.0022178839):0.0091670955):2.4092e-06):0.0023409177):0.3119680218):0.040504216,((G001791465:0.1983351985,(G001791245:0.0030910179,(G001791375:2.828e-06,G001791575:0.0148740257):0.0219552316):0.1827266254):0.1617012554,(G001871365:0.2521646422,(G001783595:0.1993022875,(G000998185:0.0223608909,(G001781935:0.0052065445,(G001783645:0.0131409814,G001783635:0.0169593497):0.0045367268):0.0036922002):0.1551885557):0.0535920203):0.1316181949):0.0369097063):0.031867164):0.0293444735,((((G001818365:0.0133505207,G001818395:0.0013658051):0.3229811458,(G000991205:0.1780318617,(G001818445:0.0064618903,G001818495:0.0039856149):0.1580813631):0.1084626147):0.0662430242,(G001872245:0.2929112569,(G001818835:0.1716783071,(G000999255:0.0048684742,((G001001205:0.0243955631,G001818855:0.0198235249):0.0016291813,(G001001425:0.0048743082,G001818475:0.0137814048):0.0011132089):0.0075293806):0.1588713867):0.0974649128):0.0610471846):0.0579611464,(G001873525:0.3202498613,((G001778195:0.3097239485,(G001817505:0.3264085956,(G000992395:0.3091435478,((G001817305:0.0496852315,G001817415:0.0420911016):0.1437760473,((G001817495:0.0148977922,G001817585:0.0330360511):0.1597778202,(G001817385:0.221589248,(G001817575:0.1354569896,G001817345:0.0634828298):0.1113721879):0.0275140178):0.0315210892):0.0509988374):0.0598113397):0.028943818):0.0223513243,(((G001817265:0.182247565,G001817255:0.1523901049):0.1770918253,((G001780315:0.012784585,(G001778235:0.0038162279,(G001778075:0.0150879457,G001778155:0.0120868408):0.004111846):0.0058981793):0.2449876321,(G001778275:0.1963826596,(G000992955:0.0587661904,(G000996245:0.0074784181,G000993485:0.013610199):0.0697910237):0.1289314134):0.0604249819):0.1008156159):0.0338293419,((G001780235:0.1465960544,(G001778285:0.0042519052,G001778085:0.016592806):0.1387776598):0.1460114224,((G001871235:0.1703922782,(G001871165:0.1430422599,G000999715:0.0942108523):0.0687022338):0.1101033156,(G000995135:0.2565431836,((G001873515:0.1604699969,(G001778055:0.1271477621,(G001780215:0.0550976251,G000997945:0.0023029475):0.0834522432):0.0721208114):0.0766954623,((G001778165:0.0010942699,(G001778255:0.0012638778,G001780275:0.0003527658):0.0047602745):0.1342942375,(G000992745:0.0024600783,(G000992375:2.5409e-06,(G000992665:2.6138e-06,(G000992575,G000992615,G000992765):2.6374e-06):2.6374e-06):0.0006571696):0.1558724776):0.0926943648):0.0335573044):0.0289023177):0.0379336873):0.0809738448):0.0172993932):0.0158478958):0.0190020929):0.023094163):0.0229967884,((G001791425:0.1066096967,(G001002965:0.0081819247,(G001791535:0.0056578047,(G001790975:0.0039435832,(G001791385:0.0045898342,G001791155:0.0004481512):0.000484504):0.0054113282):0.001291976):0.0896252582):0.2483720353,((((G001791275:0.0068676018,G001791145:0.0073973961):0.3066596849,(G001791115:0.2245127722,(G001791135:0.2426005391,(G001303185:0.1477702838,(G001791745:0.0299477207,G001872545:0.0444392412):0.1511935024):0.0488922532):0.0798110249):0.03206377):0.0350768212,((G001791035:0.0072294764,(G001791335:0.0194452381,G001791505:0.0153537202):0.0053869747):0.313912337,((G001791065:0.280855246,(G001004485:0.2128919056,(G000996685:0.0055018788,(G000997445:0.001699646,(G000996765:2.6138e-06,(G000995215:2.6138e-06,(G000997065:0.0004880118,(G000998515:2.6138e-06,(G001791655:0.0116782521,(G000994165:2.6138e-06,((G000996525:2.7485e-06,G000997055:2.6138e-06):2.7485e-06,(G001791635:0.013088024,G000997135:0.0208039857):2.9545e-06):0.0034897531):2.436e-06):2.3531e-06):0.0051150288):2.3919e-06):2.366e-06):2.3143e-06):0.000175441):0.2097052285):0.0848057744):0.0349073909,(((G001791645:0.0105860211,(G001791725:0.008711157,G001791735:0.0023421117):0.0058167714):0.1809443748,((G000995915:0.0126839593,G001001645:0.0079794194):0.2153021976,(G000996715:0.0123028017,(G000996355:2.6255e-06,G000994285:0.0631379685):0.0058076956):0.1665242446):0.0440926466):0.0288794326,((G001002765:2.438e-06,G001002565:0.0119719475):0.1818607227,((G001004575:0.1380167002,G000993535:0.1546233537):0.0555614587,(G001791715:0.070652616,(G001791565:0.0047303473,(G001790825:2.6138e-06,(G001791305:0.0008282786,(G001790985:0.0020220293,(G001791455:0.0001276959,G001791205:0.0055186771):7.46542e-05):2.1621e-06):2.9525e-06):0.0079537414):0.0284473177):0.1251905641):0.0586971162):0.0357592575):0.0456018386):0.0333699632):0.0508440979):0.0331309482,(((G001001705:0.0256086598,G001001845:0.1378950442):0.1010551617,(G001791195:0.0056021714,(G001791555:0.0054050793,(G001790815:2.6138e-06,(G001791415:2.5409e-06,(G001791005:0.0059941911,G001791295:0.0032964742):2.0917e-06):0.0004768033):2.6474e-06):0.0014457312):0.145008759):0.1657046939,((G001782815:0.0343160235,G001782975:0.0203039234):0.3380240876,((G001791475:0.2775828851,((G001001925:0.028662849,G001001655:0.038855099):0.2393482802,(G000996735:0.1823699825,(G001783145:0.0088098532,G000996105:0.0087793553):0.1766814734):0.063907212):0.039684948):0.0272291817,(((G001784255:0.0300728993,G001783035:0.0172895715):0.2113843472,((G000992085:0.1609617846,G001784435:0.151878698):0.0315149262,(G001783135:0.185438367,(G001784455:0.1953010549,(G001783215:0.0030014088,G001783315:0.0144286989):0.1740038534):0.0225617778):0.0392089909):0.0283873112):0.0449170504,((G000990355:0.1907777729,(G001783065:0.002105495,(G001782965:0.0002332339,(G001783015:0.0031322801,G001784235:0.0023753348):2.8e-06):0.0030330705):0.1743465593):0.0440600337,((G001871435:0.0844908857,G001783255:0.084565668):0.1636584192,(((G001782895:0.0388081387,(G001782805:2.6138e-06,(G001782935:0.0038381569,G001784325:2.6295e-06):0.0011508307):0.0038196455):0.1985576809,(G001871445:0.0557847191,(G001000125:0.007855729,(G000998635:0.0158972231,(G000999365:0.0007409178,G000996965:0.009479949):0.0069898407):0.0047455001):0.0643802224):0.1543454237):0.0336068292,((G001782905:0.1651600924,(G001784275:0.1797201835,(G001783105:0.0167219053,(G001784285:2.0792e-06,G001783045:2.0244e-06):0.0021140331):0.164391985):0.0387893123):0.0314733139,((G001784315:0.0208453173,(G001782825:2.6138e-06,(G001782955:2.2336e-06,G001782875:0.0036893439):2.3365e-06):0.0011205381):0.1259750272,(G001783185:0.0086012957,(G001784355:0.0175726827,(G001784365:0.0046277376,(G001783095:0.0221709162,G001784395:0.0264888421):2.9545e-06):0.0139707467):0.0012123988):0.1019997164):0.1054789359):0.01960491):0.0210261729):0.0208272346):0.0655601694):0.0744869194):0.0284798539):0.0454309242):0.0232281997):0.0295826338):0.0258955119):0.017222982):0.0222107683):0.0234843359,((((G001817115:0.1323975837,(G001817035:0.0095507638,(G001817055:0.0014918722,G001817095:0.0146529575):0.0020732267):0.0828855827):0.1248103638,(G001817175:0.0329014474,(G001817135:0.0040825328,(G001817065:0.003756166,(G001817145:0.0019262108,G001001305:0.0033319686):0.0045718263):0.000704379):0.0148885564):0.2284921573):0.2135649707,(((G001784775:0.0613028877,(G001784885:0.0002806421,(G001784975:0.0042204877,G001784875:2.6138e-06):0.0026517924):0.0075252485):0.0678568625,(G001784895:0.0013270718,((G001784955:0.0211061043,G001785005:0.0148527929):0.0110624035,((G000995965:0.0012465043,G001001525:2.6138e-06):2.6138e-06,(G001784795:0.0189634326,(G001000395:0.0102730261,G000999765:0.0306484305):2.056e-06):0.0073910253):2.8597e-06):0.0014635526):0.0675763299):0.2410268138,((G001786575:0.1437423479,((G001873245:0.0613728898,G001873875:0.1184526869):0.0556898256,(G001784715:0.0204689119,G001784695:0.0002413784):0.1022384436):0.0538664497):0.1428420782,(((G001786615:0.0133380761,G001784725:0.0417531094):0.1766959457,((G000990515:0.0149051999,(G000990885:0.0009583699,(G000990485:0.0359743519,G000990945:0.0093422579):0.0210386919):0.0098247625):0.2483186378,(G000995125:0.1897825775,(G001784815:0.1482945536,((G000991935:0.0027043037,G000991855:0.0011230491):0.0743404598,((G001784915:0.0150587605,G001784965:0.0002643604):0.0028428864,(G000990805:0.008500964,G001784805:2.6295e-06):0.0019471166):0.0930790334):0.0671273074):0.0350688033):0.047395934):0.024510278):0.0241982955,(((G001001345:0.0188318072,G001001155:0.0207280679):0.0440179496,(G001003065:0.0086614268,G001003855:0.0223982424):0.0543220754):0.0868772437,((G000992565:0.001302554,G000992165:0.0074072954):0.0933627104,((G000991645:0.0056675785,(G000991325:0.0002500904,G000991815:0.0093580167):0.0084149587):0.070027566,(G000992325:0.0541423037,(G000991245:0.0043609868,(G000990595:0.0118944229,(G000991495:0.0019551153,G000991525:0.0005604939):0.0141975973):0.0059086367):0.0230113082):0.0197277289):0.0378642883):0.0638879762):0.0854026897):0.0392283117):0.0506693168):0.1009492574):0.0409078069,((G000992445:0.3345822907,(G001003325:0.0449933791,G001824325:0.0291825056):0.3896974654):0.0538025022,(((((G001821805:0.0076978029,G001819985:0.0051556496):0.2818823018,((G001821835:0.0037740302,G001819975:0.0016470014):0.0073435171,(G001820055:2.3896e-06,G001821845:2.1821e-06):0.0009890748):0.359944545):0.090144737,((G001822935:0.0034926704,G001822835:0.0048975508):0.34981043,((G001822815:0.0075089173,(G001822865:2.0288e-06,G001822905:2.6138e-06):0.0026520382):0.1176180772,(G000996085:0.0082912662,(G001822895:0.0114548959,G000993865:0.0587509651):0.0044382975):0.1228457924):0.1443551967):0.1228061734):0.0454794454,((G001872305:0.3388037935,((G001819535:0.2228083042,G001873495:0.2730501383):0.0537240449,((G001819475:0.2524849728,(G001872385:0.0907721102,G001819495:0.1179660035):0.0554239191):0.071419789,((G000997475:0.0050232765,G000998935:0.0077646324):0.1765038698,(G001819635:0.0329392937,G001000145:0.0218344849):0.1813214732):0.0657926535):0.0588646363):0.0352485682):0.0511737004,((G000991295:0.4016137564,(G001872425:0.2378879737,G001872225:0.2626963762):0.1664433862):0.0481672546,(((G001824985:0.1470085122,(G001823155:0.0132497273,G001825005:0.0009046012):0.0993393928):0.1249755313,(G001823235:0.2407196331,((G001823165:0.0347024257,G001823295:0.0405973578):0.1813137622,(G001003905:2.6138e-06,(G001003785:0.0001906524,G001004055:0.0074159942):4.69402e-05):0.1680703355):0.033992662):0.027088286):0.1161007645,((G001003225:0.0153421486,((G001823375:0.0516839942,G001824885:0.0117226842):0.0044331267,(G001823415:0.0123596008,G001824925:0.0179791802):0.0133432596):0.0196826908):0.275295586,(((G001819335:0.1577712682,G001819295:0.2093285482):0.0863830776,(G001823315:0.2919750997,(G001302985:0.2200466532,((G001303125:0.2067791023,G001821455:0.2062046741):0.035912618,(G001873405:0.1790260277,(G000398025:0.1514635085,G001872265:0.1668933067):0.0517708796):0.020506297):0.0276947941):0.0473586064):0.029857327):0.0365560837,((G001821575:0.2533002172,(G000993375:0.0179524024,((G000992685:0.0007281854,G001819315:2.0792e-06):0.0208078578,(G001819255:0.0188578177,G001819345:0.010263622):0.0007841972):0.0047330895):0.1860423714):0.0722905406,((G001820145:0.1864972534,((G001822005:0.0055081815,G001820095:0.0004736892):0.101856664,((G000989665:0.021973463,G001820135:0.020157628):0.1260351,(G001820175:0.1515744501,(G001820305:0.0041675275,(G001820115:0.0088344113,G001821935:0.0036984295):0.0063961546):0.1428593145):0.0332589005):0.0222556617):0.0250176854):0.0529876204,(((G000989435:0.0087479821,G001820355:0.0210580564):0.188694444,(G000992015:0.1103134505,(G001822165:0.0910237498,(G001820475:0.0107972518,G001820515:0.0101700786):0.1072363035):0.037531086):0.032869163):0.035072479,((G001821925:0.0063272469,G001820225:2.6295e-06):0.0016040367,(G001820325:0.0089059748,(G001820395:2.0277e-06,(G001822155:0.002112916,(G001820295:2.6138e-06,((G001820535:2.6138e-06,(G001820445:0.0002535112,G001820555:0.0005277393):2.5409e-06):2.5409e-06,(G001820405,G001822075,G001822135):2.6138e-06):2.5409e-06):2.5409e-06):2.5409e-06):0.0032072884):0.0077806635):0.1524133061):0.0308658189):0.1180190975):0.0485633533):0.0314365018):0.0258624837):0.0300577222):0.0531762323):0.0198564387):0.0183358202,(((G001773975:0.2106201052,(G001774085:0.0029170144,(G001774035:0.0037066508,G001775835:0.008293442):0.0035978876):0.1443630115):0.1278851976,(G000992485:0.0086098436,((G000991445:0.0020649636,G000992505:0.0007571275):0.0002525269,(G000992135:0.0015182693,G000992345:2.6138e-06):0.0004972749):0.0019483398):0.3153767546):0.0818779538,((((((G001775935:0.0045581111,G001774135:0.0048917384):0.0043942052,(G001774075:0.0010342286,(G001774005:2.6138e-06,G001774055:0.0002479905):0.0013583388):0.0056550529):0.1704929844,((G001775785:0.1815109347,(G000998845:0.0291683743,((G000994805:0.0039252711,G001774195:0.0304964235):0.0072643141,(G000998395:0.0147553449,G000998315:0.0226695055):0.0008315664):0.010374944):0.1156652668):0.0275825795,(G001775885:0.001695113,((G000999865:0.0065059707,G000999325:0.0068178853):2.1293e-06,(G000999665:0.0003071641,((G000995795:0.0143181665,G000996315:0.0099350756):2.056e-06,(G001774215,G001774165,G001775915):2.6138e-06):2.0302e-06):2.056e-06):0.0049368471):0.1596895571):0.0768669206):0.1378097774,((G001825495:0.0043013777,(G001824375:0.0003339432,G001824315:0.0047798231):0.0068501529):0.2965920784,(((G001795775:0.0037748084,G001794605:0.0119310127):0.2526033341,(G001794195:0.2000004646,G001795715:0.2830047632):0.041390867):0.0339999097,((G001794515:0.0275198207,(G001795665:0.0142945229,G001795795:2.2851e-06):0.0218242475):0.2071606463,(((G001794065:0.010095657,G001795975:0.0383453002):0.1954231736,((G001794475:0.0160832921,(G001795655:0.0059462451,(G001794215:2.226e-06,G000994085:0.0032722871):2.198e-06):0.0041392236):0.1566902712,((G001794015:0.1868746823,G001794295:0.1228963071):0.0426279955,((G001794635:0.0105887336,G001794285:2.0925e-06):0.1899470281,((G001795585:2.6138e-06,(G001794555:0.0032604263,G001795825:0.0182807095):2.6438e-06):0.0028997612,(G001795735:2.6138e-06,(G001794095:2.6138e-06,G001794375:2.6138e-06):2.6138e-06):0.000504623):0.155298872):0.0205334366):0.0375810555):0.0632835073):0.0173561382,(((G001795695:0.1509807572,G001794025:0.187654638):0.0793756983,(G001794595:0.024064642,(G001795875:0.0003117164,(G001794755:2.5409e-06,G001794485:2.6138e-06):2.7248e-06):0.0045778307):0.1976874358):0.0394665577,(((G001794105:0.0017755135,G001795615:0.0163110762):0.1267197437,(G001794145:0.0127790154,(G001795625:2.6295e-06,G001794435:0.0042710859):0.0027861502):0.1218571994):0.0831529134,((G001794675:0.0100481186,G001794055:0.0039097076):0.1237336585,(G001795855:0.0002370374,((G001794385:2.6138e-06,G001794575:0.0002876382):2.2322e-06,(G001794125:2.6138e-06,(G001794735:0.0253669114,G001794695:2.6138e-06):2.6138e-06):2.6138e-06):0.0066297007):0.0923904827):0.0809345419):0.025062219):0.0275256689):0.0380276511):0.0622704923):0.0433918444):0.0718160839):0.0297553549,(((G001001795:0.2670313785,G001872485:0.2459025296):0.0579246388,(G001002095:0.1423748411,G001817215:0.1698048492):0.1256341234):0.2166544305,((G001824395:0.0232155045,G001824435:0.0359586371):0.3074013731,((G001779575:0.3355508703,((G001779475:0.1484794003,(G001003525:0.0029667202,G001004105:0.0092632119):0.1347669836):0.1073921659,(G001779505:0.2985752301,(G001779555:0.0013884592,(G001002015:0.0213593521,G001779535:0.0011469719):0.0135008999):0.2631835112):0.0488072212):0.0507800038):0.035166671,(((G001000105:0.2182757808,(G001793865:0.0273602319,G001793815:0.0146860527):0.2423481205):0.1469744313,((G001001115:0.0096414397,G000996445:0.0116306959):0.2602967669,(((G000993695:0.0102021084,G001000675:0.0128583534):0.0591011391,(G001793895:0.019008282,(G001793975:0.0211093515,(G001793945:2.1834e-06,G001793935:2.2322e-06):2.5342e-06):0.0328566691):0.0635302885):0.0255956761,((G001003645:0.0072455682,G001003425:0.0365794103):0.0035210277,((G001029635:2.6138e-06,G001003095:0.0002346741):2.6138e-06,((G000998475:2.6138e-06,G001000945:0.0002219635):0.0002139581,(G001002585:0.0029522823,(G001000305:0.0004954745,G001002795:5.26413e-05):0.0001691038):0.0061200362):0.0067173027):0.0002501268):0.048501919):0.2492427408):0.0410332975):0.0444969654,((G001817735:0.3097627258,((G001817685:0.186859915,(G001817635:2.0244e-06,G001002165:2.2322e-06):0.2500308645):0.1125168528,(G001817755:0.2693655265,(G001817715:0.0255400695,(G001817805:0.001267918,G001817675:0.0211943057):0.0019772278):0.1953978949):0.0437013947):0.0436869976):0.0524747175,((((G001818535:0.0079419413,G001818595:0.0239191296):0.2244534075,(G001002005:2.1293e-06,G001793855:0.0010256375):0.2267131361):0.0596088233,((G001818705:0.1656360535,(G001817975:0.006757592,G001818695:0.0114984874):0.1423701368):0.102736702,((G001817995:0.0263418755,G001818675:0.0123026775):0.2487697406,(G001817915:0.0040123544,G001817875:0.01588816):0.1655620409):0.0415880648):0.0424674869):0.0283781205,(((G001817925:0.0012340993,G001818015:0.0032068701):0.2898374567,(G001818915:0.0134904987,(G001821355:0.0030998253,G001821375:0.0066434349):0.008258642):0.3250646955):0.0437838379,((G001818625:0.1734880601,G001819945:0.2465776608):0.0649717993,(G001818615:0.2325764271,((G001818895:0.2436968818,G001005035:0.1694214114):0.0465711853,(G001004965:0.0645037659,(G001818545:0.000945716,G001818655:0.0003372355):0.01015875):0.1743748129):0.0491858097):0.0260185782):0.0749216142):0.021826781):0.0150803374):0.0197252034):0.0161175862):0.029349431):0.0471242974):0.0286777155):0.0157065213,((((G001820595:0.1608587973,(G001822425:0.1315267641,(G001004285:0.0291487184,G001004435:0.0310858665):0.0899477611):0.0415338945):0.1756185335,(((G001822215:0.2235554752,(G001822345:0.1859584218,G001001625:0.2129565168):0.0670988342):0.0511868775,(G001820725:0.0050360651,(G001822455:0.0227264141,(G001822375:0.0089027282,G001822295:0.0033945817):0.0060518169):0.0094876844):0.2595516205):0.0572383146,((G001822385:0.1226106285,G001820755:0.1539582244):0.1425691783,((G001820715:0.0074643428,G001820635:0.0087596264):0.2007238174,((G001820675:0.1523499408,(G001820775:0.0012570717,(G000998135:0.0053993255,G001822305:0.0077198586):0.0023278275):0.1217503123):0.0328886459,(G001003045:0.0149654587,(G001822325:0.0656533445,(G001820565:0.0079828686,(G001822415:0.0156718951,G001820685:0.000141944):0.010868491):0.0086952065):0.0100579685):0.1884411452):0.0582692424):0.0768747637):0.0315746343):0.0254171465):0.0523428568,(((G001819875:0.1973109804,(G001821725:0.0878854194,(G001819785:0.0517448782,(G001819735:0.0076624142,G001819815:0.0187849748):0.0430388093):0.0654275346):0.1417152342):0.1052026637,(G001003085:0.0099512912,(G001821795:0.0099371432,((G001821685:0.0102752548,G001819855:0.000278137):0.0048773172,(G001821755:0.0067749537,G001819905:0.0078062965):0.0002508358):2.9829e-06):0.0055920415):0.3133669204):0.0340580745,(G001819395:0.2968112531,(((G001778975:0.0192355563,(G001778535:0.0113096772,(G001778665:0.0010577307,G001778775:2.6138e-06):2.2322e-06):0.0026236146):0.1410212202,(((G001778855:0.0068471376,G001780775:0.0074631686):0.0002697485,(G001780555:0.00249782,(G001780475:2.0277e-06,(G001780635:0.0002651053,G001780415:0.0088307107):0.0070858623):0.0045006684):0.0149282474):0.0596261523,((G001780535:0.0175664543,G001778545:0.0086322024):0.061074236,(G001780705:0.0071623151,(G001778705:2.6138e-06,(G001778905:0.0126738799,G001780495:2.6138e-06):2.8629e-06):2.6732e-06):0.0683865639):0.0250523984):0.097525871):0.1574029031,(G001780515:0.2325023307,(((G001778595:0.0032517592,(G001780445:0.002649058,G001780695:2.6138e-06):0.0064664655):0.1269532831,(G001778735:0.1287934285,((G001778555:0.0010787995,G001000585:0.001613418):2.1229e-06,(G001780565:0.0002555303,(G001778875:0.0002539495,G001778955:2.6138e-06):2.594e-06):0.0019052404):0.0772847964):0.0552558955):0.0643178198,(((G001001285:0.0010029789,(G000998195:0.0042062844,G000994865:0.01725649):0.0084248802):0.0721668181,(G001000005:0.0027066934,((G000999145:0.0005209615,G001780595:2.6138e-06):2.697e-06,(G001778615:2.6138e-06,(G001778435:2.6138e-06,G000999085:0.0088093367):2.9545e-06):0.000513359):0.000608863):0.0884627515):0.0518047373,((G001778635:0.0063852081,(G001780645:0.0062753611,G001778465:2.8472e-06):2.2336e-06):0.0991514693,(G001780605:2.226e-06,((G001780725:2.6138e-06,(G000998125:0.0132698844,(G001778395:2.5409e-06,G001778935:0.0007655925):2.3184e-06):2.4669e-06):2.8033e-06,(G001780425:2.2336e-06,(G001000285:0.0194032174,(G001778415:0.0002753306,(G001778655:2.6138e-06,(G001778755:2.6138e-06,G001002485:0.0284002205):2.9071e-06):2.4357e-06):0.0043906718):0.0002509425):2.5083e-06):0.0043902965):0.1011089384):0.0335019673):0.0707300929):0.0490150463):0.0671712857):0.0352066142):0.0444551646):0.0413054356):0.0353656459,((G001820815:0.2979489518,(G001822475:0.3230123086,G000997345:0.2558694364):0.0404181438):0.0541904395,((G000994355:0.0301832987,(G000995735:0.0063479606,(G000993845:0.0061822275,(G000996035:0.0075552107,G000993875:0.0007908047):2.0534e-06):0.0026064185):0.010716507):0.3273394001,(((G000993015:0.3069626566,(G001825555:0.3106105078,G001825485:0.3871788668):0.040270892):0.0509362093,((G001004305:0.0029626976,G001004355:0.0054746068):0.2616900825,(G001824825:0.2290402877,(G001890035:0.2701773487,(G000998905:0.0353671769,(G001823055:0.0098011418,G000994995:0.0042211272):0.0030734554):0.1925742706):0.0566027176):0.0383415326):0.0372341543):0.026841613,((((G001819015:0.00019188,G001819075:0.0028359871):0.3317523405,(G001819135:0.1125415181,((G000999395:0.1177689711,(G001821395:0.0006760528,G001818945:0.0073972293):0.0881112319):0.0692293743,((G001821385:0.0140899634,G001821435:0.0140850755):0.1042377985,(G001818995:0.0933474899,(G001818975:0.0264768849,(G001819095:0.0150623327,(G001819055:2.6138e-06,G001819035:2.6138e-06):0.0036858965):0.0038373334):0.0681115188):0.0494706963):0.0453952798):0.0299544438):0.1235105583):0.04035209,(G001823505:0.2138805742,((G000997715:0.1617288283,(G001825065:2.8472e-06,G001823545:2.9874e-06):0.0195530613):0.1175430292,(G000996605:0.1196732174,(G001871765:0.1189706006,((G000997825:2.303e-06,(G000999475:2.6138e-06,G000998425:2.6138e-06):0.0121217588):0.0683145657,((G001000595:0.0372949672,G001873305:0.0440158383):0.0253170616,(G001823535:2.6138e-06,(G001823495:2.6138e-06,G001825075:2.6138e-06):2.226e-06):0.0545592736):0.0179812385):0.0654841893):0.0402871597):0.0367914102):0.0944983652):0.0403803814):0.0471120567,((G001785415:0.2668416974,((G001786095:0.2841601863,G001785485:0.3249767015):0.0694162155,(((G000990965:0.0074977473,(G000990325:2.6138e-06,(G000990495:0.000229917,G000990275:2.6138e-06):2.3244e-06):0.0012920844):0.0648503761,(G001786255:0.0122342197,(G000992205:0.0007247012,((G000991845:0.0115044558,(G001786325:0.0128544113,G001786355:0.0067224514):0.0085313068):2.0611e-06,(G000992005:0.0098221351,((G000991485:2.6138e-06,G000991735:0.0002449863):2.6138e-06,(G000991405:2.6138e-06,(G000991655:2.6138e-06,(G000991335:0.0002408765,G000991285:0.0119844184):2.226e-06):2.226e-06):2.6295e-06):2.6295e-06):2.226e-06):2.1227e-06):0.0009528069):0.0353634981):0.2006313339,(G000993955:0.2339540056,((G000993105:0.1414013421,(G001785515:0.0980284098,G000990665:0.0811702182):0.0356483912):0.0476289805,((G000994705:0.1357422283,(G001786735:0.048895075,(G001787245:0.0030358651,G000995945:0.0009949639):0.057476095):0.0684919005):0.0292127719,((G001785815:0.175513304,(G001786805:0.1440650562,((G001785985:0.1202658717,(G000991975:0.048106672,G000990145:0.0051417679):0.0874774043):0.0193735637,(G001786885:2.6138e-06,(G001785465:0.0002464787,((G001785275:2.6138e-06,(G001785895:2.6138e-06,G000994675:0.001578357):2.8515e-06):2.5958e-06,(G001786045,G001785695,G001786195):2.6138e-06):2.5958e-06):2.2756e-06):0.1153643679):0.0321071997):0.032715832):0.0213368402,(((G001786225:0.1741724749,G001785805:0.1382382642):0.0257835663,(G001785615:0.1040383878,(G001786965:0.000308659,(G001787125:0.0002816825,G001786125:0.0017485535):0.0002902103):0.1475709599):0.0402894139):0.0205776768,((G001785295:0.114799103,((G001785785:0.0001947102,G001785675:0.0094255594):0.0044691565,(G001786175:0.006264167,G001785545:0.0130974838):0.005509031):0.1370507876):0.0202692809,(((G000997645:0.0077434699,G000996985:0.0115814121):0.0974039156,(G000998465:0.1190601238,(G001000035:0.0098928931,(G000999925:0.0246651738,G000999185:0.0008024067):0.0018058012):0.1206023734):0.0396768289):0.0269804107,((G001786745:0.1381237251,(G001785595:2.5859e-06,G001786055:0.0048045864):0.1636005715):0.0161142456,(G001786795:0.1463727141,((G000994625:2.6374e-06,G000994485:0.0115761371):0.0006074196,(G000994305:0.004247984,(G000995805:2.6138e-06,(G000994515:0.007838596,G001786905:0.0061488834):0.0092339878):2.8496e-06):0.0046165204):0.1413141102):0.031582183):0.03408537):0.0205704739):0.0227114881):0.024491541):0.0178148963):0.0282705572):0.0303925424):0.054327565):0.0539968897):0.0275203759):0.0670605517,((((G000998805:0.0501542424,G000998045:0.0454192098):0.2616298407,((G001781205:0.0475885719,(G001781255:2.7467e-06,G001783515:2.6295e-06):0.0450035547):0.2281318867,((G001783525:0.0299417196,G001779595:0.0314297759):0.1515943881,((G001783565:0.1179707939,G001873485:0.1830635725):0.0309015839,(G001567365:0.1119292947,(G001781375:0.015761804,(G001781805:2.6138e-06,(G001781415:2.3351e-06,G001783435:0.0009985471):0.0046198923):0.0014067721):0.1231797914):0.0539521952):0.0561609988):0.0539407447):0.1001702893):0.0464970904,(((G001781525:0.0163112632,(G001781435:0.0122569296,G001779665:0.0001021807):0.0037278408):0.2312986994,(G001775475:0.1918374647,(G001775445:0.1383426091,(G001004755:0.0044202197,(G001004665:0.0179099011,G001775435:2.1061e-06):0.011147445):0.1468809614):0.05403006):0.1123891338):0.0459321006,((G001779615:0.3334848766,((G001189075:0.1408746639,(G001189095:0.1430173392,(G001189195:0.023943433,G001189215:0.0416130012):0.1159974945):0.0458249057):0.060176132,(G001781625:0.1696586157,(G001781095:0.1131791648,((G001872505:0.1012656933,(G001004905:0.0043778462,G001005015:0.0064563754):0.0918599212):0.0288822722,(G001779585:0.1209305459,(G001781885:0.0206847297,(G001783465:0.0170992309,(G001781565:2.6295e-06,G001781285:0.010686065):2.7467e-06):0.0024157122):0.0751909454):0.01478434):0.0194606431):0.0377127768):0.0393127461):0.102543668):0.0420346162,(G001824355:0.2690977813,((G001779655:0.0031225627,(G001783485:0.0045923429,G001783335:0.0012798388):0.0023400583):0.2585417206,(((G001781605:0.0099037834,G001781195:2.5571e-06):0.0108649908,(G001783415:0.0004797962,G001781335:2.0545e-06):0.0057965651):0.1796379029,(((G001781845:0.0215788152,G001003805:0.00606527):0.1916370086,(G001781685:0.1545863464,((G001783375:0.0347299162,G001783355:0.0482909349):0.0830563658,(G001004985:0.0676912268,(G001781445:0.0008303446,(G001781795:0.0002171611,(G001781355:2.6295e-06,G001783445:0.0054798939):0.0045703525):2.2437e-06):0.0100342653):0.0946887143):0.0198627141):0.0370594349):0.029445162,((G001004265:0.1954661127,((G001781675:0.0232308601,G001781555:0.0093221154):0.106899181,(G001781465:0.0647868299,G001003845:0.279257604):0.0793824088):0.02795633):0.0406759217,(G001781875:0.2378767814,((G001781725:2.438e-06,G001781105:0.0005383337):0.1141791801,(G001781275:0.1147820608,(G001781515:0.0142687672,G001781175:0.0025533418):0.0846696514):0.0241215901):0.0219944507):0.0307055582):0.0258448388):0.0298470711):0.0344443488):0.0218781225):0.0894329489):0.0281173468):0.0260866791):0.0312694256,(((G001823875:0.2160207009,(G001823895:2.95589e-05,(G001823995:0.0020174771,G001823695:0.0120212807):0.0102299842):0.1905999183):0.0823147781,(((G001824025:0.1434240497,((G001823745:0.0008129811,G001824135:0.0052673812):0.1017502173,(G001823945:0.0146195027,(G001823715:2.3351e-06,G001825315:0.000324269):0.001302265):0.1048189596):0.0388369752):0.0401901528,((G001824005:0.0305768277,G001823735:0.0461733647):0.1220256031,(G001823795:2.6138e-06,(G001824075:0.0078883208,(G001824255,G001825215):0.000346003):0.0003456762):0.0936529786):0.0759572764):0.1256467834,(((G000992905:0.1029539194,(G001823825:2.5409e-06,G001825295:0.0008444529):0.007527318):0.1232963815,((G001825325:0.1484565327,G001825335:0.1197238084):0.0195770051,(G001824275:2.0265e-06,G001825445:2.6138e-06):0.1120642503):0.0299058146):0.1523970801,((G000996185:0.0071043902,((G000995155:2.6138e-06,(G000994025:0.0093280101,G000993415:0.0005841775):2.6138e-06):2.6138e-06,(G001824295:2.6138e-06,(G000995625:0.0008658806,(G000998065:2.6138e-06,G000994785:0.0003001994):2.2181e-06):2.4934e-06):2.1293e-06):0.0012592035):0.1376642299,((G001825395:0.0013272295,G001824235:0.0010030023):0.1539533994,(G001824195:0.0325716771,(G001825405:2.6138e-06,((G001823815:0.0116686182,G000996025:0.0062401551):0.00575674,(G001824155:2.6138e-06,(G001825235:0.0163637217,G001824095:0.0017568694):2.7764e-06):2.0302e-06):0.00030709):0.0073385943):0.142133103):0.0331848767):0.1287390022):0.040043948):0.0229380749):0.0489868902,((G001003165:0.2517812245,(G001004005:0.1413179022,(G001820935:0.1125673368,((G001003605:0.005696192,G000999035:0.0212127361):0.083545554,(G001822535:0.0037098329,((G001820905:2.6138e-06,(G001004225:0.025764957,G001821165:0.000231166):2.3273e-06):0.0014273051,(G001821275:0.0083708566,(G001824735:2.6138e-06,G001821155:2.6415e-06):2.6415e-06):0.0009075535):0.0025273026):0.107633181):0.0411442374):0.0355347936):0.0927415364):0.0484062807,(((G001820875:0.1676221068,G001821015:0.1533880081):0.1232523564,((G000996205:0.2282004721,(G001822675:2.2091e-06,(G001820985:2.6438e-06,G001820855:2.6138e-06):2.9054e-06):0.1739648719):0.0290725249,(G001822655:0.238049968,(G001820825:0.0073721471,(G001821215:0.0122367127,(G001822625:2.226e-06,(G001822555:2.8496e-06,(G001821295:2.6138e-06,G001821035:2.3365e-06):2.594e-06):2.2607e-06):0.0018876582):0.0046490798):0.2130611892):0.0467731371):0.0244486209):0.0230612687,((G001774495:0.2857592253,(G001189105:0.1386059689,(G001822735:0.0162816401,(G001821115:2.6138e-06,(G001821235:0.001790392,(G001822595:2.6138e-06,(G001821055:0.0002535114,G001822495:0.0037776106):0.0020115951):0.0002451048):2.1576e-06):0.0024333936):0.155882104):0.1245508829):0.0356832248,((G001821065:0.0011512262,(G001822505:2.3365e-06,(G001821185:0.0045621967,G001820955:2.0545e-06):0.0164472746):0.012304519):0.2728655456,((G001821245:0.0065024834,G001822755:0.0145917265):0.2453374074,((G001822705:0.0953593837,G000999175:0.098553385):0.144032488,(G001001935:0.1123927787,((G001822765:0.0009739044,G001820885:2.6138e-06):0.0002726633,(G001822615:0.0061281665,(G001821305:0.0006096465,G001821135:2.6138e-06):0.0042810633):0.0029931923):0.0618500962):0.1739855171):0.0341480873):0.0183635301):0.0299749254):0.0169559756):0.0224302478):0.0232732643):0.0296054541):0.0243448212):0.0233969113):0.0220323048):0.041151777):0.0317827822):0.0277940728):0.0299768858):0.014544995):0.0160783859):0.0156783614):0.0348589):0.0286190609):0.031806428):0.0149910992):0.0368665091):0.041935803):0.0408385797,((G001778455:0.278379386,((G002011365:0.1538688672,G002011415:0.0726698463):0.0455563184,((G002011425:0.0205029194,G002010355:0.054895233):0.0460136746,(G002010365:0.0710970379,(G002011435:0.0145568248,G002010385:0.0193579178):0.0350367363):0.0316673126):0.0781308126):0.1723398868):0.1008818212,(((G000347575:0.3019114358,((G001443005:0.0811097019,G001508835:0.1290817015):0.1539102358,((G001508935:0.1667890959,((G900107215:0.0135787962,G000160455:0.0091168897):0.0570016484,(G000266925:0.0167406261,G900129645:0.0097655974):0.0415822613):0.1155330229):0.0374423477,(((G000172975:0.1288232858,(G000177335:0.1680451306,(G000237805:0.0001607594,G000161995:0.0005959656):0.1503876473):0.0791292339):0.0599143407,((G000526395:0.0875620957,(G000025885:0.002091329,G001896635:0.0003602359):0.074337971):0.0882174464,(G000210715:0.2902478678,(G001604445:0.1841772836,G001604435:0.1541370322):0.0352109429):0.0313361585):0.0246954586):0.0406640515,((G000402835:0.2204118655,((G001509095:0.0103245297,G001508975:0.0341179456):0.1567114851,(G001509155:0.1319548343,(G000233775:0.0190168323,G001508955:0.0819291219):0.1071056847):0.0406031985):0.0427492478):0.0243365182,(G000526375:0.1743137018,((G000165795:0.1239174407,(G000237825:0.0585995715,G000024905:0.0530398949):0.0855397229):0.0490007765,(G000712295:0.0859950471,(G001701045:0.0335813333,(G000585335:0.0232936946,G000238615:0.0109103097):0.0285763783):0.0394680247):0.192559612):0.0331213558):0.0201029647):0.0199872873):0.0278268004):0.1078753439):0.0478189129):0.0207812801,((G000021645:0.0213809335,G000020965:0.0395326937):0.2604584778,(((G001871575:0.2013681247,G000284335:0.1303585027):0.2190365847,(G001896705:0.0272817286,(G000020945:0.0221893569,G000378005:0.1207762752):0.0380874024):0.3201404644):0.0645321158,(G000745455:0.2689183037,((((G001027025:0.100481247,G000023325:0.0870618928):0.0400470352,(G001509135:0.1858570321,G000147715:0.1396047184):0.0304004902):0.1071797187,((G000255135:0.0638046491,G001021165:0.063728987):0.119625976,(G900102615:0.1937592924,((G001513315:0.014192666,G000953715:0.0082713307):0.1008572696,(G000018605:0.0206470996,G001508055:0.0355549933):0.0700883604):0.0832350421):0.0703242689):0.0921080688):0.0346165762,(((G000016905:0.0680513757,G000021285:0.0683550689):0.1037751368,(G000017545:0.0639212617,(G000235405:0.024221888,G000767275:0.0329358626):0.034664475):0.0860614337):0.0810334376,((G000217815:0.0928534399,((G000828655:0.0377125521,(G000816145:0.0188764551,G001508795:0.0363121146):0.0297693178):0.0708723164,(G000828675:0.0731760638,(G000017865:0.0006777396,G001508115:0.0064456796):0.0817344225):0.033845681):0.0277368438):0.0896200511,((G000832145:0.0115849999,(G000750655:0.0026798274,G000018945:0.0007934254):0.0085184714):0.025263743,(G000784835:0.0072842323,((G000016785:0.0038929684,(G000025105:0.0016924831,G001508875:0.0495173174):0.0046285401):0.0024454163,(G000230655:0.0008094662,(G000008545:0.0013765493,(G000978555,G000390265):2.6138e-06):0.0047175387):0.0056456417):0.0044926522):0.0280550287):0.1548373947):0.0268244177):0.0546340221):0.0522523987):0.0916528361):0.0260238205):0.0190278664):0.0304532858,((((G001917855:0.2584334652,(G001918235:0.0385512829,(G001919305:0.0494479516,(G001920725:0.039205428,G001918845:0.0608780905):0.0111456114):0.024012784):0.3124454851):0.0491074987,((((G001644275:0.2991532259,(G000372165:0.3334420409,G000383835:0.2331149102):0.0527681326):0.0189404515,(G001643585:0.1958018806,(G001302685:0.1016543092,G001303625:0.1162169537):0.1111566227):0.0836045503):0.0219916971,(G001796605:0.2818079083,(G002011475:0.188187608,((((G001304345:0.2084607493,G001796575:0.2397046077):0.0225940857,(G001796595:0.1657723947,(G001795035:0.1022172623,G001796685:0.1496415295):0.0666116591):0.0579864471):0.0337551489,(((G001873005:0.1227752799,G001872925:0.1547477766):0.0263534918,(G001796515:0.1158778613,G000464595:0.1541729602):0.0475660095):0.049445212,(G001796725:0.2721313422,(G001795275:0.1147685485,(G001796445:0.0939048146,(G001795015:0.1101074842,G001795315:0.0735182985):0.0206463805):0.0331081405):0.0488218061):0.0273449642):0.0362808577):0.0223970651,(G001796655:0.2044233757,(((G001303565:0.1981018936,(G002010445:0.1737434809,G002011495:0.0322304922):0.0785292832):0.0480848848,((G001796765:0.1328308367,G001455825:0.2238674603):0.0295581826,((G001795205:0.1659220221,G001796675:0.1138369521):0.0233422565,(G001796865:0.116169504,((G001796495:0.0546640183,G001796525:0.0791525181):0.0311459619,(G001796755:0.0640030789,G001796555:0.1168429569):0.0358862029):0.043422284):0.0190337433):0.0429770892):0.0404538908):0.0316835125,((G001794985:0.2295499365,(G001796805:0.1572682973,G001796415:0.1538314803):0.0303784332):0.0288580279,(((G001005265:0.0714242722,G000143165:0.0926685353):0.0175760714,(G001466665:0.0515458736,G001953175:0.0591634975):0.0209173759):0.0862980473,(((G000025025:0.0099049914,(G001010485:0.0024312911,(G000499365:0.0010975095,(G000830925:2.6138e-06,G001889305:2.6138e-06):0.0087059263):0.0010623461):0.0007212439):0.0051502038,((G000011905:0.0037888802,(G001459095:0.0084283267,G000830905:0.0011145193):0.0050369745):0.0001165458,(G001678055:0.0084636177,(G002007825,G002007905):0.0062615253):0.0048815379):0.0184537537):0.0096471591,((G000025585:0.0010335533,(G000009025:0.0003765183,(G000741845:0.0039585462,(G001610775:2.6138e-06,(G001761445:0.0001260899,G000830885:2.6138e-06):0.0001245086):2.6138e-06):0.0004878236):0.0001210915):0.0004917219,((G001678035:0.0008132651,(G001547795:0.0014821121,(G000016705:0.0008898112,(G001460955:0.0009984372,G000341695:0.0002516513):0.0004986418):0.0001418889):0.0001864511):0.0003476129,((G000341655:2.6138e-06,G001515295:0.0002723475):0.0006831981,(G002021775:2.6138e-06,(G002007865,G002007845):0.0024280202):0.0009680534):0.0003430104):6.19051e-05):0.0107309241):0.1505544348):0.0718277781):0.0174016933):0.018059891):0.0254881604):0.0366117402):0.0230762114):0.0481287824):0.0526583166,(((G001898225:0.2321267266,((G000702505:0.0099148176,G001748285:0.0095561142):0.0983069759,(G001918255:0.2195419256,(G001919845:0.1275969425,(G001914715:0.0227974436,(G001919995:0.0785838525,(G001920235:0.071075955,G001915055:0.0864045709):0.0306360375):0.0354009157):0.0431977174):0.0346552703):0.0427036113):0.1389478241):0.027488243,((G000025005:0.2133245421,((G000297255:0.1325838281,G000024985:0.0968590501):0.0373509042,(G000744775:0.0879769942,G000021685:0.075989382):0.059498097):0.0932203408):0.0401045313,((G001306135:0.0145929776,G000018565:0.0104242927):0.1573663523,(G000526415:0.1345806481,((G001399705:0.1532909501,(G000016665:0.0188084429,G000017805:0.0198842112):0.0693951288):0.0290480067,(G000152145:0.0907720807,(G000021945:0.0198615256,((G000516515:0.0107392057,G000735195:0.0071442713):0.0110092958,(G000018865:2.6138e-06,G000022185:0.0007073251):0.0160997058):0.0145403736):0.0503285549):0.04905141):0.0453687213):0.024795777):0.0638540529):0.0186373008):0.0180134418,((G001796635:0.294108115,G001796885:0.2330742354):0.0472815533,((G000281175:0.1854035353,G001293545:0.1697758449):0.0288508194,((G002011535:0.206918934,(G002011655:0.0457309688,G002010545:0.0530202853):0.2244021461):0.0292924456,(G001303105:0.2599304082,(G001795155:0.2539860292,(((G001796965:0.174658125,G001795045:0.2678606079):0.057089384,(G001795115:0.1725511383,(G001802405:0.2360453669,G001797105:0.1304072695):0.026883185):0.0382438504):0.0198333564,((((G001050255:0.1149480189,G001050235:0.1161644659):0.0279771195,((G001306145:0.085110882,G000199675:0.1041255777):0.0235138683,(G001899005:0.1462273169,(G001796355:0.1018828907,(G001050215:0.0035625518,G001306055:0.0003845997):0.0688665084):0.0260986397):0.0139642531):0.0239292575):0.0221182954,((G001306115:0.1124164724,(G001050275:9.54922e-05,G001306095:2.1306e-06):0.1259157167):0.0268114947,((G001603795:0.2384816567,G001603775:0.1865447396):0.0302461775,((G001508595:0.1626085411,(G001508475:0.1493826168,G001603765:0.1559137362):0.0681420708):0.0510791215,(G001192795:0.132334403,(G000406785:0.0283680593,G000406905:0.0458813107):0.2133923823):0.1226254382):0.0393361158):0.0188651471):0.0179379696):0.0457468413,(((G001872165:0.1338346028,(G001794965:0.0009254836,(G001796335:0.0054250299,G001796365:2.0265e-06):0.0016735255):0.0952341432):0.0220567847,((G001796785:0.1619728512,G001567105:0.111514357):0.0215659204,(G001797155:0.0905086415,(G001871895:0.1120916254,G001797165:0.076047588):0.0285408704):0.0847801174):0.0289877373):0.0402465078,(((G001795125:0.1477137453,G001795165:0.1212315499):0.0394162223,(G001796835:0.1643232165,G001795335:0.1207282851):0.0414639185):0.0186188766,((G001796915:0.1921006852,G001797095:0.1896018603):0.020998423,((G001796845:0.1314493058,(G001796475:0.0849195315,G001797075:0.0880082728):0.0420240211):0.0315770069,(G001795285:0.1123903779,(G001797045:0.1711138377,G001795085:0.0930783019):0.0371695104):0.034732239):0.0369910043):0.0298131789):0.022090552):0.0185447059):0.0297433765):0.0362410703):0.0244267554):0.0281768597):0.0195778283):0.0135048854):0.0404277727):0.0174702117):0.0234056037):0.0157942291,((G000092425:0.1868526578,(((G000092125:0.0701202682,((G000430045:0.0239818224,G000373205:0.022040267):0.0415858198,(G000423425:0.036902323,(G000376665:0.0246589099,G000620065:0.026156894):0.0194029007):0.0452160142):0.0218081295):0.0577589532,((G000183745:0.1308740863,G000195335:0.0640964974):0.0397497512,(G000771745:0.0470197042,(G000309885:0.034506498,(G001880325:0.0354320013,((G000091545:0.0438590387,(G001399775:0.0352566174,G000421625:0.0293003433):0.009546032):0.0058537652,(G000376265:0.0232983081,(G000745065:0.0205714222,(G000744885:0.0296535848,(G000423905:0.0095394169,G000187005:0.010388021):0.0139096173):0.0132462651):0.0063936847):0.0107335918):0.0057185975):0.0132421793):0.0327014214):0.0681548138):0.0263300458):0.0746468687,(G000745915:0.124992054,((G000317835:0.0597875919,G000519345:0.0938646409):0.0312849051,(G000190555:0.1187323469,((G001644565:0.0557765657,(G000482805:0.0382504968,(G000381345:0.0318148912,(G000599865:0.0261752687,(G000196275:0.0198383387,G000745175:0.0280798194):0.0100258964):0.0049889803):0.0099475902):0.013858635):0.0070301364,((G000430865:0.0586202776,G000020685:0.0393469906):0.009992538,((G000252445:0.0455587243,(G000478785:0.020372064,G000008565:0.0244125973):0.0356276404):0.0154334085,((G000800395:0.0154798943,(G000701425:0.0228950248,G000701405:0.0188331368):0.0098689284):0.0391074498,(G001413985:0.0844629357,(G001007995:0.0148710016,G001507665:0.0112111539):0.0188528052):0.0148899855):0.0087070688):0.0087658355):0.0097645936):0.0242051344):0.0446730161):0.0342883079):0.0854527008):0.0258807752):0.1113457762,(((G001766895:0.2416209922,G001767615:0.2263379066):0.1315304308,((G000014185:0.0609192199,(G001029505:0.1069975822,G000661895:0.080990782):0.0245683527):0.175298794,(G900108055:0.1683851008,((G000240225:0.0718485166,(G000420025:0.0497115345,G000519325:0.0649520525):0.0411105919):0.1105229613,((G000424625:0.0608490803,G000688095:0.0468121023):0.0698243033,(G000025265:0.1151301807,(G000423665:0.0775257533,G000425945:0.0697547168):0.0606588658):0.0193163337):0.0267123484):0.0472971918):0.0939664356):0.0187692603):0.0218467554,((G000384495:0.5855319612,((G001023575:0.2001331886,(G001311945:0.2546659051,((G001443565:0.005395251,G000949295:0.0083633194):0.1874479573,(G900128965:0.1754680976,(G000023265:0.1485975144,(G000949255:0.0005435721,G000745905:0.000724487):0.1328127639):0.0730360514):0.0443853109):0.0419384992):0.0372257482):0.0225767093,(((G000455525:0.1496472835,G001025035:0.147009108):0.053940233,((G000817115:0.1184032431,G000817085:0.1174964126):0.0832430403,(G000817105:0.1782880296,G000817095:0.2112093454):0.0309061505):0.0284413152):0.0314204575,((G001510385:0.1130109845,(G000350145:0.06620257,G000348785:0.063224655):0.0736407028):0.0343717169,(G001510335:0.1641239601,(G001437825:0.1405378705,(G001438985:0.0343280777,G001439005:0.015695732):0.0948177688):0.0547026756):0.0237380247):0.0797071319):0.0407974877):0.0429108476):0.0224259125,(G000969705:0.2387868075,((G000428345:0.2262516532,(((G000372185:0.0541674988,G000384535:0.1122673925):0.045149735,((G000378885:0.0158276402,(G000372265:0.0926856926,G000372025:0.0517487567):0.039384727):0.0319685599,(G000438965:0.0760073898,(G001437635:0.026682159,G001438925:0.0148316318):0.018365357):0.0291949778):0.0263438139):0.0375178516,(((G001439035:0.0178894084,G001437845:0.0099085852):0.0136631495,(G001439025:0.023015063,(G001437695:0.0267066202,(G001437665:0.0164639069,(G001439355:0.0255005044,G001438315:0.0246682768):0.0314756466):0.0066571474):0.0166360144):0.0127439429):0.1053023514,(G000485495:0.1303691133,((G001437905:0.0189792733,((G001438395:0.0055486314,G001439225:0.013993752):0.0162894113,(G001437855:0.0142023689,(G001437755:0.0023998836,G001439085:0.0232586043):0.017437635):0.0072583065):0.0041953584):0.0488621695,(G000378925:0.0939523367,(G000754505:0.09501961,(G000383815:0.057040274,(G000378865:0.0506353738,(G000294575:0.0129796771,G000378905:0.043246192):0.0206053505):0.0154179674):0.0095614333):0.00520926):0.0091805795):0.0531504211):0.0198265139):0.0183528805):0.0728005013):0.0531316288,(G000015025:0.1620604021,((G000384115:0.1262434217,(G000177615:0.0759342971,((G000013345:0.0487363981,G000058485:0.0364192938):0.0310207219,((G000235425:0.0291890707,G000166135:0.0335233754):0.0520237101,(G000373365:0.023841046,(G001854655:0.0077432568,G000374165:0.0223596899):0.032562125):0.0390731812):0.0166033592):0.0270811886):0.0887416139):0.0184726585,((((G000012405:0.0934139691,(G000981225:0.0730624216,(G000826685:0.0672706085,(G000341165:0.0540509092,((G000341105:0.0435175017,(G000341185:0.0231848881,G000341205:0.0263096599):0.0259446073):0.0228850123,((G000341025:0.0366641534,(G000341145:0.0183535516,G000340965:0.0232966631):0.0189906115):0.0274678365,((G000341005:0.0313259896,G000341085:0.0197014929):0.0092396638,(G000294515:0.037085894,((G000341065:0.0403139888,G000092985:0.0156359982):0.0189100824,(G000341125:0.0335263362,(G001279585:0.0408542109,G000515115:0.0586767163):0.0086101968):0.0115863573):0.008511107):0.0063307008):0.0122047302):0.0444353605):0.0141558495):0.0132375179):0.0102335297):0.0218919228):0.06273572,((G000024385:0.0569402025,((G000374305:0.0460407982,G000381885:0.0428953819):0.0210352552,(G000718255:0.0390062385,(G000518265:0.0609631089,(G000425065:0.037735334,G000468475:0.0353252043):0.0159679726):0.0105372403):0.00981466):0.0246698299):0.0367824005,(G000715975:0.0898722301,((G001570525:0.0604498186,(G000092645:0.0670063395,(G001552515:0.0386752006,(G000718475:0.0280939018,G000511135:0.0327718119):0.0171188321):0.0149795485):0.0182061603):0.0127377409,(((G001696485:0.0270773763,G001653075:0.0284830677):0.0135708446,(G000721075:0.0307997016,G000024865:0.0474235363):0.016718199):0.023552687,(G900100605:0.0666713082,(G000379885:0.0286623201,(G000725485:0.0350780327,G001417755:0.033715869):0.0150069356):0.0351388701):0.010319434):0.0098973133):0.0151041301):0.0380718963):0.0167681696):0.0365552991,((G000024025:0.0980039308,G000504285:0.0995898664):0.0407723828,(G000372745:0.0885219916,(((G000744815:0.0698834675,(G000744705:0.058414779,(G000744655:0.0206420928,(G000787795:0.0241705415,G000787835:0.0253212287):0.0160980782):0.023196574):0.0255904662):0.0135406383,(G001418575:0.060455878,((G001429805:0.0493232487,G000955975:0.0428907813):0.0168064931,((G000717715:0.0390303338,(G000710465:0.04464888,(G000744225:0.0430429556,G000744785:0.0454274934):0.0187777764):0.011223135):0.0131041376,((G000696185:0.0321221411,G000269985:0.0266267303):0.0217987627,(G000718025:0.0323908854,(G001625365:0.0284070104,G001888885:0.03761286):0.0132638703):0.0161792775):0.0100135011):0.010648418):0.0264151573):0.0112381817):0.0151323048,(G000380165:0.0645112601,((G001011035:0.0731517673,(G000373665:0.053114672,(G900142575:0.0412136021,G000745345:0.0535829668):0.0243395541):0.0095682962):0.0109685701,(G000240165:0.0681526065,(((G000718985:0.0590070571,(G000424845:0.0515144,(G000993785:0.0434718825,(G000719135:0.0458830507,(G001493375:0.0398747645,G001083795:0.0510279063):0.0161621783):0.0151297429):0.0214022961):0.0144915765):0.0113340845,((G000424825:0.0473502619,(G000426325:0.0149245223,G000497405:0.0411764582):0.0237837337):0.0163782317,((G000424965:0.0290332516,(G000964305:2.8496e-06,G900090125:2.4395e-06):0.0283673333):0.034780512,(G000381025:0.0540537688,(G000721445:0.0309087603,(G000424785:0.0297978008,G001751375:0.0408299079):0.0132056959):0.0151529589):0.0136247201):0.0109362499):0.015031358):0.0136318054,((G000092385:0.0373443945,(G000158915:0.0451376875,(G000147815:0.0205845451,G000938975:0.0134337922):0.0190836056):0.0164332855):0.0299205643,(((G000718635:0.0512845735,G001418495:0.0541012222):0.0090898876,(G000719265:0.0295338595,(G000342125:0.033384846,G001187435:0.021750959):0.0147011429):0.0159167784):0.0104987717,((G000717745:0.047101619,(G000718015:0.034233373,((G000695235:0.0340475922,G000935125:0.019830331):0.008974857,(G001729485:0.0060540758,G000717345:0.0079237286):0.0211643955):0.0101993271):0.0070260878):0.0111410915,(((G000497425:0.0501842067,(G000721265:0.0620841851,(G000818195:0.0408672326,G000718095:0.0295538633):0.0147430067):0.0112915459):0.0097829051,(((G001905365:0.0234328653,G000375725:0.0280287094):0.0169231694,(G000717025:0.0332281228,(G001278075:0.0455547398,(G001279695:0.0488766704,G000010605:0.0262012724):0.0145571335):0.0069350462):0.0139946873):0.007931819,(G000429085:0.0355386001,((G000718595:0.018606364,(G000830005:0.0171965584,(G000253235:0.0199512703,G000721275:0.02629911):0.0040594477):0.0078722472):0.0187497937,(G001750785:0.0361744155,(G001646665:0.0227198852,(G000384175:0.0304159537,(G001693675:0.0044661948,G000163875:0.0053452393):0.0484619155):0.0096981915):0.0095524145):0.0088099629):0.0088376514):0.011482255):0.0053996001):0.0092214256,((G000827005:0.0490072051,((G000213055:0.0592970266,G000719955:0.0361211849):0.0124861441,(G000719335:0.0360195267,(G001279725:0.023999161,(G001746425:0.0129851096,G000720455:0.0265416289):0.0123481338):0.0241333401):0.0217768788):0.0069374272):0.0056146967,((G000373565:0.0504897102,((G000716675:0.026916761,G000720475:0.02091673):0.011196396,(G001418465:0.0280241293,G001419745:0.0230832669):0.016405065):0.0084498935):0.0163569076,((G001279985:0.0325063732,(G001660045:0.0183168214,(G000721235:0.014702578,(G000158935:0.0075508532,G000203835:0.0075895701):0.0218407728):0.007521029):0.0156598167):0.0096207187,(((G001418335:0.033535089,G001418655:0.0196332438):0.0123867463,(G000968255:0.0053630496,G000009765:0.0050549572):0.0331598546):0.0045245765,((G000716805:0.0491820576,(G000242715:0.0323324726,(G001418585:0.0413325779,(G000091305:0.0277218182,(G000317595:0.0239962552,G001418475:0.0422379717):0.007283029):0.0066526315):0.0102616205):0.0081357641):0.0097264817,(((G001611795:0.0193342259,G000158955:0.0287922017):0.0173053451,((G001514045:0.0353427564,G000721105:0.0240643346):0.0184783813,(G000716215:0.0280592507,(G000376565:0.0325520204,(G001298575:0.0390870053,G000331005:0.0380523123):0.0147668752):0.0122448403):0.0069064123):0.0054155718):0.0056751726,((G001509795:0.0216628728,G000225525:0.038289516):0.0135049752,((G000156435:0.0433124648,(G001419695:0.0307202327,G001418415:0.0192205532):0.0176881248):0.0113572509,((G000349325:0.0349572308,(G001013905:0.0321808475,(G001513975:0.0252615937,G001511815:0.0261255127):0.0114703812):0.0069777023):0.0076087968,((G000819545:0.0331967498,G000725495:0.0336097036):0.0112793507,((G001005085:0.0396086837,(G000725795:0.0301341427,(G001654495:0.0258513288,G000444875:0.0276260586):0.0096030966):0.0050924023):0.0098257137,((G000802245:0.0383717352,G000204605:0.0331898841):0.0112437459,(G000718315:0.034955191,G000497445:0.035134283):0.0093356782):0.0038032499):0.0048297634):0.0042795496):0.0067212487):0.0062291677):0.0041068549):0.0103704863):0.0023894476):0.0078711045):0.0165908562):0.0121011361):0.0069966616):0.0128237792):0.0072259531):0.0085190352):0.0095337636):0.0111158721):0.0059298194):0.0162057273):0.0157766167):0.0264232851):0.026847559):0.0230335683):0.013430329,(((G000585375:0.1038125616,((G000720965:0.1043173317,G000379825:0.094313955):0.0199988626,((G000024545:0.1042947613,(G000527155:0.1017345252,(G000719515:0.0381941627,(G000427885:0.0243090817,G000482705:0.0267424534):0.024815282):0.042865934):0.0582606657):0.0587078537,((G000428945:0.0653876171,G000379685:0.0781835101):0.0318113571,(G000716715:0.0914430322,(((G000297395:0.0351776184,G000145235:0.0311353508):0.008508236,(G000876225:0.0272192489,((G000018265:0.018444113,G000016425:0.0268394961):0.0366043938,(G000204155:0.018931447,G900109115:0.0191424227):0.0183065546):0.0070087024):0.0066142102):0.0390822335,(G000717135:0.0903340203,((G000494755:0.0344901986,(G001884705:0.0548644244,G000389965:0.0595953239):0.0083365426):0.014314334,(G000379645:0.0435709299,((G000962825:0.0337752806,G000284295:0.0298979417):0.009386174,(G000785985:0.0294638418,G000237145:0.0331885813):0.0096385326):0.0209164753):0.0123111681):0.0307423681):0.0163766496):0.0151460051):0.0179152762):0.0214485523):0.0109199003):0.0341981821):0.0270290281,(((G900129455:0.0904473254,G000421445:0.0951618114):0.0452582921,(G000701365:0.044559991,(((G000761485:0.03556621,G000306785:0.0311357423):0.0231519152,(G001424455:0.01899677,G001424485:0.0226621548):0.033502377):0.0145184843,(G000025345:0.0530363358,(G000284015:0.0387604944,(G000582785:0.0487428099,(G000620185:0.0395097859,G000702465:0.0299058962):0.0240321258):0.0096911242):0.0131771135):0.012986477):0.0109325219):0.0851940728):0.0239822045,(((G000379625:0.1471694106,((G000429025:0.0660796937,G000620785:0.0746146116):0.0410031367,((G001902615:0.0257567953,G001420995:0.0296102031):0.0683929411,(G000717175:0.0464850556,(G000423625:0.0706559606,G000196675:0.0582580925):0.0168694446):0.020766336):0.0229567038):0.0205924692):0.0154842583,((G000379465:0.1132099839,((G000062885:0.0514492811,G000194155:0.0534630326):0.0164476035,(G000497205:0.052340654,(G000763095:0.0289386292,(G000371785:0.0333979976,G000384035:0.029667474):0.0228154761):0.063462999):0.0183293845):0.0452027904):0.0187182516,((G900129375:0.0760577705,G000718005:0.0799421277):0.0120473503,(G000715825:0.0882043311,((G000715895:0.0855618575,((G001701025:0.0280489972,(G000974445:0.0280410775,G000719115:0.0212000898):0.0078151946):0.0419684501,(G000328705:0.0366697297,(G000023245:0.0529284277,(G000716595:0.0374756588,G000716755:0.0348157822):0.0085011969):0.0065540486):0.0139245993):0.0129254934):0.0298830689,((G000720955:0.0762806104,(G000525635:0.0461824958,G000568255:0.0694385409):0.0329593002):0.0150491519,((G001302585:0.0769132867,(G001921215:0.081772845,((G000374445:0.0367133385,G000482865:0.0431517688):0.02229317,(G000564855:0.0624083371,G900104505:0.043809266):0.0115444458):0.0275191699):0.0155193632):0.0174206732,(((G000739085:0.0480672895,G000519205:0.0614526037):0.0174464283,(G000384315:0.0487204876,((G000732925:0.0345855154,G000196835:0.0458164751):0.0126457278,(G000717335:0.0230365539,G000383915:0.0268743714):0.0225290646):0.0257741443):0.0157062774):0.016972491,((G000504245:0.0839064805,(G000427825:0.0216012814,G000427905:0.0247409848):0.0465432049):0.035468574,(G000719975:0.0600506229,(G900115565:0.0602032623,(G000244955:0.0503724734,((G000231035:0.0443848555,G000383795:0.0350301107):0.0314702278,(G000527075:0.0338058653,((G000023865:0.0408780971,G000258175:0.0368161774):0.0105616238,(G000243395:0.0165085323,(G000244975:0.014605211,G000231055:0.0273505271):0.0056891871):0.0058096411):0.0139093855):0.0149770944):0.0211520648):0.0118570231):0.014664071):0.0154773771):0.0154415805):0.0346713758):0.0112161641):0.0061447502):0.0101631344):0.0114462348):0.0123312902):0.0279638448):0.0267679811,((G000024365:0.0710986302,G000426645:0.0927195478):0.056895206,((((G000312385:0.0276044228,G000092225:0.0237959033):0.077325894,((G000380485:0.0718018742,(G000964005:0.0667728659,(G000383535:0.0461813957,G001598915:0.0305981866):0.0226813393):0.0134240272):0.0094233117,((G000241265:0.0707190863,((G000344135:0.0429690496,G000333015:0.062815644):0.0155566479,(G000423025:0.044709692,(G000192435:0.027435833,G000333035:0.0261385255):0.0158835711):0.0176006452):0.0288899892):0.0172630182,(G000241305:0.059061334,(G000334455:0.0473115913,((G000024785:0.042982639,(G001698225:0.0307772055,(G000332995:0.020923054,G000344155:0.0277781334):0.008377004):0.0133504671):0.0153931247,(G000298195:0.0584010247,((G000248055:0.0221005202,G000332975:0.0229951605):0.0362413016,(G000241345:0.0635506767,(G001485495:0.0315289631,G000247715:0.0316474226):0.012660841):0.0082606481):0.0040946921):0.0053939695):0.0078694914):0.0096574142):0.01104493):0.0176324935):0.0178607831):0.0163244537,((((G001552615:0.082281894,(G001426185:0.0557501515,(G000760735:0.0363737126,G001620305:0.02902403):0.0304527831):0.015634856):0.0134849768,((G000982715:0.0380251276,(G001312925:0.0800803966,G000511305:0.0248613966):0.020991034):0.0209837008,(G000389715:0.0643385773,((G000454045:0.0442371617,G000014565:0.0426435204):0.0150678481,((G000196695:0.0190825217,G000738775:0.0161477301):0.0336212049,(G001894865:0.0418821008,G000341795:0.0313120906):0.0148317622):0.0072759955):0.0158980882):0.0093050007):0.0147378795):0.011984738,(G001552855:0.0723361468,(((G000308635:0.036450212,(G000308655:0.028003396,G001865855:0.0235776335):0.0231353764):0.0211263672,((G000523235:0.0360276777,(G001613505:0.0180850173,G000308855:0.0248581921):0.0086799474):0.0256310476,((G000308615:0.0507961018,G000381925:0.0548367563):0.0071745112,(G000308875:0.0303992131,G000526215:0.0341918579):0.0144388333):0.0039972561):0.0109286966):0.0088796,((G000284035:0.0358989926,(G000308795:0.0317143475,(G001886715:0.0243040039,(G000308355:0.0014251873,G000719275:0.0031290692):0.0153500142):0.0111850327):0.0141155701):0.0057398823,((G000308835:0.0394088564,(G000250675:0.0302698116,G000308715:0.0262344471):0.0200451779):0.0093200101,((G000482385:0.0536026825,((G000308495:0.0301999182,G000308675:0.0224890066):0.0114182834,(G000720425:0.0254025791,G000308515:0.0248692734):0.020781969):0.0126614028):0.0044532597,((G000308755:0.0202148628,(G001612765:0.0184570651,G001613465:0.0208373292):0.0052297427):0.0163874775,((G000308595:0.0313080223,G001182745:0.0247134928):0.0132670888,(G001310275:0.0310339275,G000308695:0.0408541235):0.0181151085):0.0095879585):0.008746131):0.0052122643):0.0031828168):0.0097723629):0.0270988756):0.0203079789):0.0080594302,((G000380645:0.0969913477,(G000524475:0.0890817281,G000214175:0.0939417907):0.0139708391):0.0141223876,((G000185725:0.0360111439,G000092825:0.0328992037):0.1434197654,((G001632805:0.0202319229,G000069185:0.0232640607):0.047176885,((((G000972925:0.0339565791,G000970885:0.021666111):0.0061388722,((G001021505:0.0152391432,G001673105:0.0087208196):0.0031182066,(G000240505:0.0165997029,G000214155:0.0329099268):0.0085340472):0.0073818872):0.0372727517,((G000759695:0.0335610956,(G001881585:0.0087453904,G000257745:0.0113144756):0.0249378111):0.0216352174,(((G001584765:0.0294791313,(G000689255:0.0073297805,G000526915:0.035701695):0.0101863647):0.0167097308,((G001021495:0.0230332984,G000164135:0.021910027):0.0124695915,(G000277125:0.0163521426,(G000222105:0.02367104,G000007865:0.0251129692):0.0077916401):0.0104048871):0.0127895029):0.0070769114,((G001417955:0.0202923676,G000613245:0.0371734422):0.0298839634,((G000723425:0.0365747957,(G000195835:0.0451787602,G000157895:0.0466589666):0.0095018988):0.0095774816,(G000340435:0.0113715472,(G000975265:0.0267823122,G000195855:0.0178424936):0.0486007021):0.0216394405):0.0067853275):0.0075938538):0.0132423547):0.0156705495):0.034592944,(G001291445:0.0525180076,((G000613185:0.0341672485,(G001428895:0.0314546854,G000317305:0.0308032277):0.0210460124):0.0137948128,((G000373905:0.038478945,(G000015005:0.048636344,((G000612825:0.0230385665,G001570425:0.0241000787):0.0150174173,(G001307545:0.0182936438,(G000455325:0.0156345557,G000805385:0.0209454567):0.0105070558):0.0179183174):0.0045461939):0.0117230538):0.0131847323,((G001494595:0.0324344904,(G000559085:0.0243969014,(G000230935:0.0280782368,G001021385:0.0245155583):0.008245948):0.0214347925):0.0256146741,((G000620625:0.0401134113,G001426545:0.0467961421):0.0148573577,((G000266905:0.0320858238,((G001044245:0.0224406742,G001044235:0.0247084757):0.0111824068,(G001049355:0.0334823836,(G000455165:0.0291492288,(G000015305:0.0236817065,(G000184435:0.0279090755,G001655245:0.0227266885):0.0096212288):0.0070332027):0.0094652359):0.0095166709):0.0059167246):0.0160682574,((G000328565:0.0431478137,G000230895:0.0419230673):0.009528471,((G001499855:0.0260678872,G001499915:0.0228223737):0.0221454408,(G001583415:0.0461187825,(G000015405:0.0547331148,(G001005175:0.0392247737,(G000379865:0.034250463,G000234585:0.0407085785):0.0125513577):0.0097287327):0.0086082625):0.0061867297):0.0061843416):0.0077077625):0.0094167901):0.0081412836):0.0070681493):0.0047867746):0.0119631907):0.0162365196):0.0240630559):0.0311589158):0.0187921403):0.0084498938):0.010347149):0.0230994164,((G000226215:0.0421970747,(G000349585:0.0389925101,G001630765:0.0334617321):0.0156997884):0.0977569235,((G001281505:0.0025529139,G001293125:0.0014522881):0.166387513,((G000023145:0.1054799762,(((G000626675:0.0495517867,G000213935:0.0454496944):0.0142146703,(G000179395:0.0399960199,G000418365:0.0300530704):0.0222613127):0.0395425737,(G000183325:0.0667493337,(G000525655:0.0498438519,((G000006605:0.0642788868,G000069945:0.0738753323):0.0163666739,(G001054945:0.0559813665,G000177535:0.0512647017):0.0181292166):0.009027544):0.0255992723):0.011288072):0.034337251):0.019229632,((G000372445:0.1108637527,((G001274895:0.0366428717,G000173655:0.0312101434):0.0422211512,(G000427865:0.1106318544,(G000758965:0.0216180993,(G001056295:0.0343344902,G001552415:0.0147439498):0.0107567806):0.0291477404):0.0138143809):0.0290821143):0.0253718419,(((G001021025:0.0753073677,(G000156595:0.0274048105,G000411375:0.0293233595):0.0970705244):0.0291663041,((G000372385:0.09063182,G000590555:0.0936656915):0.0123154112,(G000428805:0.0643088025,G000318135:0.0609293036):0.022078241):0.0089698159):0.0107413283,(((G000296405:0.1086096834,((G000375365:0.0200776041,G001412105:0.02950827):0.0458606139,(G000732945:0.0931593515,(G001044175:0.0999126885,G000379705:0.0858494166):0.025446687):0.0177727161):0.0218971673):0.018874233,(((G001021045:0.0487578875,(G000835165:0.0486015846,G000819445:0.0418790592):0.0237605086):0.0145282144,((G000442645:0.0889297735,G000341345:0.05404656):0.0186505052,(G000011305:0.0484184309,(G001277995:0.0312435457,(G000420585:0.004264062,G000344785:0.0049533801):0.0326267884):0.0278099117):0.0438298257):0.0156155903):0.0224831173,(((G001021065:0.0777805993,G000767055:0.0656422933):0.0269548062,((G000373805:0.0464160937,G000379425:0.0553376796):0.0404289586,((G000143825:0.0490188968,G000759055:0.0351957837):0.0349515677,((G000312345:0.0560211654,(G000372085:0.0480503911,G000159635:0.0533049182):0.0101531866):0.0088008351,((G001263755:0.0517117314,G000739455:0.0516132172):0.0116864758,(G001639025:0.0241102958,(G000577555:0.0462952118,G000747315:0.0314897498):0.0066445184):0.0262590874):0.0220455682):0.0154414748):0.0238970646):0.0211316524):0.0144175925,((G000420605:0.0937254868,(G000466825:0.0155597766,((G000477935,G000477955):0.0120042704,(G001665955:0.0096698414,G000688415:0.005033369):0.0037578231):0.002738624):0.0815009796):0.0171673016,((G001941345:0.0216041331,G000550785:0.0322100635):0.0594882189,(G000980815:0.0525843077,((G001054195:0.0307123135,G000159115:0.0408270427):0.0283527646,(G001586215:0.0524821357,(G000805675:0.0196257264,(G000833575:0.0148302629,G000022905:0.0172993224):0.016177854):0.0249183824):0.0179741649):0.0112125704):0.0132545404):0.0196080527):0.0221396742):0.0123193727):0.0152563978):0.0133301005,((G000175375:0.0681548462,G001020985:0.061178958):0.0313602115,(G000550805:0.0573473484,(G000980835:0.0776224332,((G001876055:0.001068259,((G001876095:0.0020382165,G001876085:2.8472e-06):0.0026275014,(G001875845:2.184e-06,(G001875905:2.5002e-06,(G001876115:0.0006712944,(G001457455:0.004736521,(G001876195:0.0049661263,(G001876005:0.0001953417,(G001876175:0.0001945854,(G001875875:0.002461152,(G001876035:2.8496e-06,G001876255:0.001964427):2.2336e-06):0.0033202227):0.0028858934):0.0051803668):0.0028821876):0.002135414):0.0015767704):0.0029671287):9.88027e-05):0.0035807632):0.0478781208,(((G001447295:0.0010802134,(G001298505:0.0005940541,(G001481755:2.6138e-06,G001653295:0.0007395842):0.0056733405):2.4357e-06):0.0033022143,((G001975165:0.0003435962,G001653315:2.6138e-06):0.0003388762,((G000730445:2.6138e-06,G000730365:0.0001967193):0.0003896945,(G001481715:9.90828e-05,(G001865765:0.000395749,(G001481675:9.88463e-05,G001026945:2.6138e-06):2.6138e-06):0.0001973405):2.6138e-06):1.06587e-05):9.75176e-05):0.0026692591,(G001719645:0.0015407779,(G001456175:0.0008842863,(((G001989595:0.0010757726,G001663495:0.0002917132):2.6138e-06,((G001047215:0.0020955302,(G000265545:0.0014587397,G001889145:0.0003788352):0.0006411473):0.0013946247,(G001922265:0.0036108968,(G001866985:9.76584e-05,(G000259155:2.226e-06,(G001867005,G001867045):2.6138e-06):2.226e-06):0.0041316476):0.0048840979):0.0019517362):0.0030977696,(((G000972805:2.6295e-06,(G001969175:0.0086278737,G001969465:0.001964114):0.0010994487):0.0025168933,((G000258385:0.0009823531,(G000152065:2.6138e-06,G000255935:0.0011978887):2.6138e-06):2.6138e-06,(G000227175:2.6138e-06,(G000144675:2.6138e-06,G000221625:0.0001969004):0.000195758):9.76516e-05):2.6295e-06):0.0001921287,(G000143705:9.83942e-05,(G000241855:0.0003942251,((G000730405:0.0005844362,(G001433475:0.0001908678,(G001969485:0.0013019831,G001942005:0.0036468007):0.0086421306):0.0032651949):0.0036698957,((G001017615:9.90628e-05,G000144935:2.6138e-06):2.8472e-06,(G001682255:9.83003e-05,(G002009415:5.94267e-05,G000814865:7.87098e-05):5.59443e-05):2.6138e-06):0.0001974709):2.7467e-06):2.7467e-06):2.7467e-06):9.78376e-05):2.491e-06):0.001729917):0.0028218979):0.0446182133):0.0177077026):0.0135129294):0.0120849672):0.0210235272):0.01442006):0.0317827032):0.0125559091):0.0449128087):0.0305429736):0.028374031):0.0556379342):0.0208346465):0.0310125916):0.0143690707):0.0209481238,((G000373925:0.1285232386,(G000515395:0.0353491328,(G001005145:0.0315047823,G001270745:0.0205081413):0.0283678718):0.0814639847):0.0283180451,(((G000372465:0.0264461672,G000024345:0.0254713644):0.1055702866,(((G000270245:0.0775412382,G900105065:0.0819418059):0.0322062954,(G900101785:0.098563065,(G900092135:0.129346458,(G000423085:0.1124147877,((G000826085:0.118293815,G000423465:0.0967385955):0.0273915892,((G000421525:0.1094554531,(G000277715:0.1003225052,(G000826065:0.0775680877,G000619965:0.0910526201):0.0210199224):0.0371023778):0.0156726343,(G900163845:0.1017623994,((G000426605:0.1243670149,(G000423485:0.1254373054,G000413315:0.110468777):0.0266633378):0.0444567929,((G001441165:0.0336971383,(G000425285:0.0262550491,G000423445:0.0419499982):0.0237252973):0.0348830721,(G000463665:0.0838412647,(G000221145:0.0216255223,(G000367205:0.0289294193,(G000204235:0.0244681247,(G000008345:0.0054176153,(G000145555:0.0030150632,(G000144735:0.0069423769,G000145515:0.0121499945):0.0068293255):0.0032346807):0.0190018804):0.0088645381):0.0091775965):0.0466910939):0.0392681417):0.0679592462):0.0215982481):0.0212509011):0.017847808):0.0289743252):0.020874742):0.0230509178):0.0177064289):0.0424990704,((G000312105:0.066507294,((G001423365:0.0578434374,G001426755:0.0551660022):0.0209604036,((G001428805:0.0492743141,G001426485:0.0355862235):0.0251272953,(G000471045:0.0589724462,G000160775:0.0604482011):0.0354606106):0.0120947668):0.0167655731):0.0701874412,((G000426045:0.0656339063,(G001424755:0.0463373374,G000720335:0.0631897799):0.0212220353):0.0373383647,(((G001427925:0.0409768469,G001429555:0.0469242556):0.0487039499,(G000426525:0.075839671,(G001428125:0.0647226869,(G001429625:0.0469226169,G000389985:0.061208375):0.0163253205):0.0211937878):0.0130196159):0.0106394003,((G001423135:0.0601643854,(G000620705:0.0542656825,(G000422805:0.0753155661,(G000015265:0.0413764618,G000620645:0.0465168227):0.0151917735):0.0132298856):0.0144972691):0.0140640198,((G000422825:0.0737008284,(G000364605:0.0773129335,G000960475:0.081129267):0.014688694):0.0237496804,(G000519005:0.0344016731,(G000785495:0.0299637089,(G001428765:0.0406056024,(G001428565:0.0393495598,G001427795:0.0437425901):0.0114546043):0.0134719375):0.0141010784):0.0433450104):0.0217845937):0.0110736453):0.026269374):0.0435047182):0.0341347213):0.0171719587):0.0199429674,((G001426435:0.0950115161,(((G000376825:0.0660050523,(G001247745:0.032146,G001190945:0.0335444849):0.0294504522):0.0300166848,(G001594145:0.0870601854,(G001021715:0.0292621026,G000725405:0.0337519582):0.0729540568):0.0163012782):0.0308575558,((G000576575:0.0614993713,(G000184685:0.0535780601,((G000576595:0.0413636758,G001758225:0.0622480238):0.017551045,(G001956915:0.0828403127,(G000720035:0.0227127815,(G001428505:0.0156205075,G000383675:0.0102729944):0.006726704):0.0143883326):0.0123458044):0.0148902889):0.016692163):0.0522464825,(((G000426385:0.0298124295,G001189535:0.0346365396):0.0743956399,((G000023925:0.1467319058,(G000421185:0.054490787,(G000224715:0.0369598746,G000421245:0.0347690837):0.0380791268):0.0607543158):0.037062347,((G000298215:0.0482012796,G001515525:0.0446559181):0.0377429898,((G000826525:0.0476681309,G000247995:0.0476381562):0.0482703974,(G000298175:0.0881210667,G000429885:0.1273108613):0.0201544734):0.0161568142):0.0331257043):0.0160283451):0.0173922143,((G001552435:0.094134118,(G001428305:0.0300959661,G000297495:0.0449220163):0.0663388149):0.0260639649,(G001046855:0.0958274543,((G000367525:0.076508369,(G001050535:0.055036207,G001046875:0.0413303049):0.0440500478):0.0140027845,((G000720925:0.0335989353,G001428065:0.0441888155):0.0297825893,((G001429685:0.0349648131,(G001427915:0.0258358322,G001428025:0.0241360866):0.0142457659):0.0465715847,((G000152705:0.0218866814,G001427985:0.0236029376):0.0093227814,(G000768695:0.0247833912,(G000768675:0.0130667767,(G000768685:0.0263581081,G000768705:0.018083358):0.0151642156):0.0070899849):0.0063678174):0.0388555102):0.0111409726):0.0139524316):0.0132991366):0.0100166856):0.0226069076):0.0122806298):0.0123533181):0.0363611754):0.0192450254,((G000719025:0.1260185322,(G000017305:0.1141666057,G900101335:0.1117505431):0.0245041715):0.0153248665,(((G000023105:0.0879515822,(G900105765:0.0671636284,G000421225:0.0585487581):0.0551635908):0.0328919353,((G000975095:0.0718872086,G000759715:0.0647032945):0.0983897769,((G000307245:0.0963056473,((G000024925:0.0631406719,(G000312125:0.0592009475,(G000024065:0.0494407959,G000423205:0.0348383655):0.0378430001):0.04270568):0.0293713995,((G000526595:0.0438468432,G000718325:0.0488830724):0.0134153629,(G000701465:0.0778095598,((G000215105:0.0384069402,G000385135:0.0675079445):0.0161082827,(G000024965:0.0281760529,G001592145:0.0411948329):0.047289062):0.0240048249):0.0129508302):0.0124983399):0.0096658106):0.0175924743,((G000526515:0.062786741,(G000767165:0.0727476828,(G000767175:0.0426372375,G000603945:0.0464902937):0.0175944033):0.01216077):0.0256426375,(G000767135:0.092003178,((G001429255:0.0275165144,G000688475:0.044671474):0.0217684176,(G000212695:0.0364427441,((G001552375:0.0264979784,G000092865:0.0311059183):0.038316983,(G000312005:0.0494243936,(G000708885:0.0489296194,(G000218545:0.028201078,G001040865:0.0257577242):0.0184989199):0.0076047322):0.0098918956):0.0096483261):0.010677025):0.0193189296):0.0143659979):0.018030032):0.0180852944):0.0122789598):0.0239957142,(((G000485475:0.3130756481,(((G000376885:0.0356770561,G000420505:0.0432606779):0.0571269481,(G001042675:0.0530350317,(G001042695:0.0460560328,G000269605:0.0687188636):0.0165163101):0.0555730435):0.0234851939,(((G000738005:0.0373795094,G000741705:0.0307865834):0.0396807299,(G001263395:0.0712638479,(G000304215:0.0441088318,G000737865:0.0289410094):0.0266815647):0.0327197187):0.0092724278,((G000737845:0.066803571,G000741525:0.057470154):0.0322319533,((G000741645:0.0602148804,(G000347695:0.0545780126,(G000741775:0.0415239841,G000741285:0.0582614356):0.0222574875):0.0089837688):0.0162008965,((G000741765:0.0491111722,((G000414525:0.0189229527,G000159155:0.0078105202):0.0276000688,(G000025205:0.0157433432,(G000414445:0.0059310077,G000414465:0.0033336699):0.0106188891):0.0192785464):0.0789634168):0.0148057859,(G000741215:0.055931156,(((G000741205:0.0460754037,G000741255:0.0716006785):0.0184218749,((G000741575:0.0328682923,G000800475:0.025622577):0.0115131563,(G000022965:0.0476678,G000741135:0.0385162123):0.0121478351):0.0125758891):0.0386132221,((G000165905:0.050400954,(G000741165:0.0402900751,G001042635:0.0326709476):0.0131346833):0.0059908913,(((G000741695:0.0294675432,G000741715:0.0275989945):0.0082237285,(G000007525:0.0190849208,G001025175:0.0184605446):0.0076135596):0.0236903722,((G000741175:0.0300828416,(G000741785:0.0299772939,G001417815:0.0223848491):0.0190956391):0.0198845125,(G001025155:0.0429015323,(G001042595:0.0308581773,G000010425:0.0230053053):0.0262448511):0.0257427408):0.0123195648):0.0146060665):0.0126669382):0.0079939701):0.0107985262):0.0093930865):0.0087291204):0.0164525129):0.0308291811):0.1291956795):0.0840285486,((G001375495:0.1357741184,((G000612055:0.0786854063,(G000758825:0.1284991674,(G000092365:0.0311775132,G900105865:0.0459122488):0.0721329309):0.0427268786):0.0552422702,((G000162895:0.0595109946,G000466165:0.0702209732):0.0498560917,((G000420445:0.1106138779,(G000411135:0.0084080325,(G000429205:0.0028650662,G000724605:0.0030143492):0.008796444):0.0600275494):0.0275593234,(G000315465:0.0723299163,(G001685165:0.0073168282,(G001685155:0.0010032037,(G001183565:0.0037569017,G900102025:0.0120040316):0.0049312313):0.0041578921):0.0571703038):0.0471565801):0.0751067851):0.0288335416):0.022360854):0.0355093913,(((G001687305:0.0703294359,G000239695:0.0997089236):0.0196575672,(G000295095:0.0647196254,((G000428685:0.0535264433,(G001553935:0.0315806215,G000466245:0.0214832755):0.0312718139):0.0183292335,((G000429225:0.0479622614,G000159035:0.0552258874):0.0092603369,(G000220835:0.0545046703,(G000711965:0.0403647991,(G000269805:0.0344852514,G000429265:0.0389531584):0.0220556585):0.0106989642):0.0136044031):0.0131822481):0.0174699325):0.0347785116):0.062501858,((((G000148485:0.0052590495,(G000146895:0.0037647688,(G000176775:0.0078225,G000160615:0.0075064336):0.0094309815):0.0017775721):0.0795599575,(G000185425:0.0106598434,(G000146285:0.0035778826,(G000185445:0.0037452012,G000196535:0.0064686801):0.0030959794):0.0105323398):0.0725609162):0.1271696267,((G900120415:0.0303755574,(G900106855:0.0377867931,(G000508625:0.0287505248,(G001553285:0.015227947,G000420065:0.0089267709):0.0215891261):0.0174419555):0.012613479):0.1431494524,((G000296485:0.0016619273,(G001055535:0.0055240151,G001807435:0.0008596661):0.0062380021):0.0248477056,(G001807285:0.0044504397,(G000420405:0.0002769263,(G001812345:0.0067606448,(G001812065:0.0022748872,G001546135:0.0045862586):0.0026645918):0.0014892546):0.0054873011):0.0197625123):0.1106833933):0.0269448204):0.0133325269,(((G001856685:0.0862877291,G001936115:0.1073472368):0.0804573545,(G000159015:0.1135946336,(G000411155:0.0139801637,(G900119695:0.0117971283,(G001813085:0.0147207536,(G000758775:0.009495905,G001812395:0.0131420644):0.0031158302):0.0052524543):0.0135922234):0.0798398067):0.039627612):0.0222658531,((G000820725:0.0852485471,(G900106055:0.0072966107,(G001814535:0.0033895659,G001457875:0.0038173538):0.0063550016):0.0756353999):0.0246255865,(G000429105:0.0704592064,((G000420425:0.0716932188,(G000364865:0.0578974809,G000296505:0.0759972378):0.018456538):0.0111526312,((G001746855:0.0770364161,(G001262055:0.0341332241,(G001057055:0.0177127818,G000154225:0.0204913354):0.0236761727):0.0219338597):0.0246688358,(G001070855:0.0094405116,(G000308055:0.0095932403,(G000318335:0.0062434991,G001070095:0.0096880845):0.0025289628):0.0021285964):0.0969931716):0.021823603):0.0158893949):0.0200176134):0.0357857415):0.0154681295):0.018491544):0.0225058742):0.0484203148):0.030201709,(((G900070355:0.0926078453,(G001678905:0.0155459596,G001403775:0.0206779507):0.1115865254):0.0283487973,(G000576425:0.0566984923,((G000233655:0.0347421781,G000023405:0.0415073482):0.0371610521,(G000225825:0.0573996135,G000338055:0.0660625977):0.0129834637):0.0169128585):0.0363136958):0.0759842837,(((G000314575:0.0389276508,(G001606005:0.028621329,G001729525:0.0290828327):0.0210365308):0.0671633081,((G000178455:0.0920125499,G000285915:0.0943967435):0.0322858419,(G000426445:0.0619880037,G000285835:0.0642747224):0.0441909714):0.01952551):0.0774992953,(((((G001476195:0.0547974761,G001063195:0.0607538387):0.0258634946,(G000011025:0.0404980793,(G000164695:0.0304655832,G000763765:0.0344430664):0.0226886711):0.0907232215):0.0245640536,((G000800955:0.0452972005,G001275345:0.0663603173):0.0390298405,((G000786655:0.0263286319,(G000010285:0.0193091551,G001408335:0.0136959685):0.0138339533):0.0552720393,(G001482365:0.0332137079,(G000786195:0.0249681199,G001580365:0.0242248472):0.0163033276):0.0306123308):0.014019224):0.0217373001):0.0396802227,(((G001887245:0.0814384252,(G000348945:0.0532866014,(G001281115:0.0192458289,(G001302565:0.0212428798,G000197735:0.0162815935):0.0153538682):0.0519477466):0.0290707475):0.0207697674,(((G001657475:0.0428860326,G000420805:0.0569186905):0.1077487257,(G000224415:0.075746895,G000023205:0.0781892159):0.0195457487):0.0248816534,((G000421745:0.0663311829,G000455245:0.045379071):0.0261374894,(G001483765:0.0481339778,G000220985:0.0688494388):0.0122585674):0.0699633):0.0252132485):0.0184353329,(G000688395:0.1038270625,((G001968835:0.08932998,(G000430705:0.0469657731,G000520495:0.0391829587):0.0526092178):0.0183733509,((G000328305:0.0739344723,(G001307035:0.0528982013,((G000816565:0.0289891267,G000520555:0.0390675639):0.0197059431,(G001428435:0.0343232756,(G000520595:0.0358243972,G000520515:0.0439176908):0.0094618159):0.0071992172):0.0185744772):0.0110642946):0.010511668,(((G000482545:0.0371769902,G000785535:0.0531632846):0.0204248841,(G000376245:0.0664060829,(G000950575:0.0396117639,G000018885:0.0501594659):0.0226462118):0.0255557977):0.0168480932,(G000802235:0.0749075357,(G001428365:0.0296036627,(G000238915:0.0309475854,(G001263615:0.0946805436,((G000014925:0.0127696251,G001542565:0.0228468604):0.0179667968,(G000196235:0.0350250455,(G001484605:0.020551597,(G001424565:0.0141708922,(G000189535:0.0150833848,(G000813845:0.0187695066,G000022025:0.0157360143):0.0145315922):0.0116415743):0.0056255105):0.0067951921):0.011047727):0.0071587117):0.0092585193):0.01176434):0.0200950715):0.0122915321):0.0150721663):0.0096422741):0.013238838):0.0125106515):0.0165505221):0.041103413,((G000007485:0.3429075969,G000423505:0.1497140538):0.0240465661,(((G000381765:0.0779248711,G000425685:0.0826776438):0.0938520494,(G000980875:0.0515437042,((G000633415:0.0356906403,G000834055:0.0617103633):0.0141478805,(G000350525:0.0448915568,((G000231305:0.0107922645,G001477055:0.0153718678):0.0390995886,(G000349545:0.0404831904,G001273835:0.0409211657):0.0136328795):0.0074704591):0.0072359908):0.0170986177):0.0773941277):0.0187391697,((G000754435:0.1493420917,(G000699505:0.0775564699,(G001437715:0.0179335989,G000257665:0.006751198):0.108694678):0.0645498472):0.0239032053,((G000425105:0.1213898896,(G001429705:0.0710918343,((G001438965:0.0796048932,G000754445:0.0530446505):0.0981921006,(G000477555:0.028332439,(G000153145:0.0198451313,G000247645:0.0303274676):0.014792549):0.0696971377):0.017481831):0.0164196219):0.0161685244,(((((G000938265:0.0686348848,G000333435:0.0852755498):0.0184918034,(G001465855:0.0508936735,(G001423045:0.0233654011,G001423885:0.0219706994):0.0160783537):0.0522819538):0.0118136617,(G000069225:0.0738734621,((G001422145:0.0487382709,G001423105:0.0472163097):0.0268951843,(G001422205:0.0443144588,(G001424385:0.0201425554,(G001475745:0.0241503275,G000349565:0.0202185855):0.0077369005):0.025917695):0.0451267058):0.0272526664):0.0195294887):0.0133922399,(((G000419445:0.0879671304,G000421825:0.0804655625):0.0249964548,(G001424905:0.0618845705,(G001428745:0.0281642501,((G000383315:0.0236878902,G001423695:0.0251118124):0.0110586873,(G000470775:0.0468033324,G000469485:0.0238625889):0.0095249751):0.0124482258):0.0212356655):0.0163319604):0.0227660458,((G001423185:0.0493457497,G000718085:0.1001123762):0.0240693783,((G001425325:0.0557929974,(G000799285:0.0275074709,(G001542775:0.0235187431,G001425085:0.0243551428):0.0158768071):0.0330614697):0.013858799,((G000764165:0.0573878108,G000421145:0.0418571968):0.0322071005,(G001428255:0.0518063848,(G001421565:0.0515275703,(G000421545:0.0332607944,G000421565:0.0305743369):0.0141732948):0.012505991):0.0356254885):0.0093137459):0.01113503):0.0095764227):0.0090620108):0.0150862621,(((G000802305:0.0600162363,(G000826185:0.0719584542,G000422405:0.0670582372):0.0166137871):0.0110358343,((G001426925:0.0502441326,(G000422385:0.0710879915,G000422745:0.0648266138):0.0476409867):0.0326071509,(G000956505:0.0497461183,((G000685355:0.0479012901,G000763375:0.0353175047):0.0257663915,(G000956475:0.0357167745,((G000633215:0.0277641087,G000455825:0.0279657064):0.0094777254,((G001262495:0.0278241578,G000956525:0.0394377789):0.0074614486,(G001552455:0.0110389134,G000956415:0.0189265257):0.0115767703):0.0077416164):0.0108853665):0.0131130539):0.0151806874):0.016866712):0.0165032187):0.0089474915,(((G000799385:0.0519307081,G000956535:0.0518293241):0.0126134799,(G000333395:0.0455381351,(G900104345:0.0317874646,G000202635:0.0196375242):0.0142401526):0.0319494162):0.0119718988,(((G001887285:0.0437902031,G001314225:0.0636780505):0.0158779503,(G000746195:0.0457530903,(G001552475:0.0472389392,G001592125:0.0353221319):0.0105552163):0.0074178451):0.013171387,((G000582705:0.068574488,G001427525:0.0588436334):0.0209226078,(G001652465:0.0517662503,(G000956575:0.0331844125,((G001427145:0.0303771675,G001428485:0.0297843037):0.0101548028,(G000956465:0.0264751749,G000304335:0.033409556):0.0093196048):0.0050396874):0.0120181535):0.0099105554):0.0079280076):0.0097177444):0.0119766027):0.0631977633):0.0139869539):0.0189084387):0.016817899):0.0252325519):0.0415092727):0.0146121849):0.025577157):0.0211402251):0.0218380712):0.0344951516):0.0167949309):0.0252463207):0.0158065237):0.0145388669):0.0148852368):0.0177594339):0.0224730514):0.0227857384):0.0640701987):0.0296131017):0.0489625548):0.0252066118):0.0129284222):0.0126469419,((((G000009905:0.1741650776,(G001280565:0.2452224827,(G000184705:0.0203283191,G000183545:0.0199943691):0.1478816735):0.0297691032):0.0267437259,((G000092905:0.1303160441,((G000714935:0.1221154412,G000376225:0.0807057987):0.0367562705,(G001642725:0.1690888343,(((G001399675:0.0990554924,G001767765:0.1057564899):0.0240528743,(G000702485:0.0798534317,(G000429525:0.0510361754,G000472905:0.0504827492):0.0328438673):0.0204654694):0.009872707,(G000430585:0.0847379488,(G000444055:0.0897741837,(G000024285:0.0634766738,(G900107035:0.000948716,(G001447355:0.0062554918,G000294675:0.001051229):0.0047152658):0.0444832409):0.0288947388):0.0435356447):0.0182681799):0.0630997163):0.0240994434):0.0128965956):0.0161243029,((G001884825:0.1397585856,(G001543875:0.1522049947,G000510645:0.1029919527):0.0326412716):0.0128785156,((G001311905:0.1432644867,((G002005165:0.0780712214,G001375555:0.1039214565):0.0533073591,((G900113175:0.0739930352,(G900106775:0.0809318927,(G900102685:0.0688777982,(G000213595:0.0094251235,G900156615:0.0035748656):0.0544996901):0.0270931603):0.0350277605):0.0128427518,((G000763315:0.0539354606,(G000421885:0.0598575321,(G001187615:0.0062611655,(G001606065:2.1293e-06,G000753855:0.004082827):0.0022945579):0.0725323406):0.0178317639):0.0152692338,(G900110165:0.0507011818,(G900114055:0.0725300746,((G000428065:0.0991923521,G900129355:0.1325721677):0.0266942206,(G000942395:0.0896948531,(G900107305:0.013112923,G900119485:0.0119479378):0.0852279726):0.0236981773):0.0106593876):0.0135754205):0.011689852):0.0304390983):0.0263332511):0.0128766714):0.012297555,((G001742305:0.1682879964,(G001730235:0.0749866286,G001561915:0.0679707325):0.0569900388):0.0233101842,((((G000430625:0.0641284693,(G001015055:0.0599454123,(G001439585:0.0523835381,(G000466385:0.0290110912,((G001294525:0.0020750919,(G001282905:0.003320829,G000878885:0.001159757):0.0040156107):0.0027095878,(G900100065:0.0005134255,(G000878905:2.1293e-06,(G001282925:2.1293e-06,G001274715:0.0034699114):0.0026846888):0.0007646996):0.0097849233):0.0156305997):0.0221232685):0.0219478583):0.0190179432):0.0470329772,((G000311785:0.0607400567,(G001645205:0.0012302967,(G000733515:0.0038337367,(G000374385:0.0142572688,(G001696705:0.0007250677,G000219535:0.0025265367):0.0034059655):0.0050884355):0.0014673451):0.0771285502):0.0123528442,((G000948185:0.0012319852,G000454065:0.0024073206):0.0324635492,((G000612185:0.0007262559,(G000738785:0.0015837575,G000353565:0.000726443):0.0001331809):0.0330781103,(G000503775:0.0242107264,((G900114075:0.0191822437,G001420695:0.0099935315):0.0118325219,((G001187725:0.020283719,G000612125:0.0233162778):0.0056017093,(G001012775:0.005596322,((G001423865:0.002272188,G001039275:0.0008206354):0.0058858842,((G001748185:0.0004315201,G000296715:0.0018182609):0.0028215128,(G000282075:0.0053413697,((G001649505:0.0019035712,G000010165:0.0013883059):0.0013908427,(G001184755,G000346255):0.0029729576):0.0016583049):0.0024298989):0.0009829855):0.0012619467):0.0166549887):0.0042197172):0.0128896041):0.0223379476):0.0095174508):0.0176389732):0.0465594455):0.0170695001,(G001049895:0.1566102373,((G000285515:0.0820316982,G001806105:0.1429058374):0.020081215,(((G000739915:0.0579064064,(G000153605:0.027966736,G000511405:0.0074920968):0.0770678748):0.0176741077,((G000829455:0.0739343541,(G000620565:0.0408032183,(G900103825:0.0253171622,(G001426375:0.0129224932,G000422905:0.013442612):0.0081688596):0.0075515089):0.0400822537):0.0154861209,(G000380965:0.0754403695,((G000612225:0.0103991378,G900100345:0.0145735083):0.0317669523,((G900114475:0.0570361807,G000686845:0.0532035793):0.0208273762,(G000250655:0.0503635621,(G900119055:2.8e-06,G900101595:0.0016897697):0.0514816135):0.0075285841):0.0095326023):0.0082489698):0.0146564386):0.00888669):0.0120231181,((G000455485:0.052698486,G001457415:0.068930249):0.0328029154,((((G000829465:0.0568086725,G000515335:0.0642169993):0.0129658338,(G000378425:0.0459219223,G000429825:0.0421627768):0.0129965417):0.0278681454,(G000179615:0.0595322847,(((G000227705:0.0728339627,G000598065:0.0666048716):0.0155927348,(G000961095:0.052770688,(G001188365:0.0366760326,G000422485:0.0272825114):0.0425827613):0.0109210105):0.005703007,((G900106745:0.0568879246,(G000378385:0.0458905601,G000422505:0.0534209886):0.0212062113):0.0086400382,((G001280845:0.0263731044,G000422465:0.0225888294):0.0233753633,(G000971975:0.0502878595,(G000513275:0.0362353687,G000023585:0.0372370576):0.0136990077):0.0077944027):0.0139436197):0.0098824026):0.0073681027):0.0119141609):0.0104473795,((G000374845:0.0602147277,((G000422445:0.0684653519,G000425125:0.0436638597):0.0151526712,((G000315235:0.0560589711,G000245555:0.030253672):0.0278927672,(G000283315:0.0379955339,(G000293805:0.0131744727,(G900102125:0.0026952079,G000686865:0.0011777402):0.0090486796):0.0289917136):0.0109087549):0.0146651919):0.0339350489):0.0115197194,((G001421015:0.0558584231,(G000378145:0.0224638023,G000585395:0.0229968803):0.0541929626):0.0146565193,((((G000732325:0.0113150312,G900116105:0.0141836356):0.0422576669,(G001514495:0.0107926854,((G900107875:0.0040553644,G900143165:0.0075794915):0.0071224938,(G900102085:0.0239935449,G001908275:0.0057135499):0.0060555533):0.0108570313):0.0350385239):0.0123226196,((G000377505:0.0056996261,G000426545:0.0109672156):0.0391957769,(G000520755:0.0083978905,((G000164985:0.0021101863,G000520795:0.0037532361):0.0058824437,(G001277855:0.0043657546,((G000686825:0.0012186728,G900116035:0.0006951672):0.0026354117,(G000520775:0.0033734526,(G000520815:0.0169770959,(G000236805:0.0034484418,(G000245715:0.0056579853,G001705305:0.0060524988):0.0029661507):0.0075567498):0.0057835229):0.0051160318):0.002969244):0.004371683):0.00703941):0.0351285447):0.0181416891):0.0090832373,((G000949425:0.0586335689,((G900102965:0.0240095517,(G000758725:0.0095783628,G001012825:0.0182102152):0.0153696606):0.0144985659,(G000758685:0.0236281493,(G900110315:0.0103593257,(G000520635:0.0153912888,G000756615:0.0080199253):0.004474567):0.0144125601):0.016880727):0.02965635):0.011896561,(((G000381905:0.0248009735,G001403875:0.0202032361):0.0271177522,((G000455265:0.0391344431,G900102215:0.0378839401):0.0206074698,(G000403375:0.0194717186,(G000746875:0.0379788455,G000374825:0.0446977083):0.0091905693):0.0125992978):0.0092888202):0.0244092699,((G000787385:0.0631157264,G000576305:0.0470323152):0.0151381053,(G001373415:0.0362469953,(G000230915:0.0157197528,(G001632305:0.0129014948,(G001275645:0.0024707495,G001277345:0.0045791541):0.0232762275):0.0099020612):0.0140351431):0.0259528002):0.0059027808):0.0112942149):0.0057390554):0.0085230589):0.0232334829):0.016817869):0.0180085067):0.0117010056):0.0139432301):0.0485569031):0.0114073476):0.0081010749,((G000218765:0.0847068535,G000615945:0.1051660476):0.0327757918,((((G002019695:0.0534705065,(G900107275:0.049478987,G000177235:0.0506456264):0.0243888131):0.0131439153,(G000429705:0.0724071084,((G900111295:0.0404754068,G002019735:0.0447499759):0.0203465382,(G000429725:0.0869460454,(G900111285:0.0624387744,(G001721685:0.0303970002,G000093085:0.0299965129):0.0512339502):0.0190657124):0.0157608122):0.0188650956):0.0130286862):0.0358300289,((G001310615:0.1148154756,((G000377705:0.0871923005,(G900100185:0.0882853841,((G000698145:0.0468671165,G000698105:0.0474024111):0.0420252327,(G000698125:0.0225757236,G000698185:0.0378500633):0.0367631295):0.0435196885):0.0486872185):0.014552595,((G900106595:0.011902593,G000420725:0.0096894088):0.1054665596,((G000429685:0.0432835953,(G900114715:0.0261932848,G900115625:0.0209911053):0.0420564091):0.0361456096,(G900113025:0.0850684697,(G900099745:0.0353442432,G900099605:0.0508476112):0.0278366713):0.0170877134):0.0174391685):0.0195309377):0.0182517776):0.0279750458,(G000621445:0.0716200985,((G000334155:0.0502956066,G001274915:0.0594650231):0.0155124929,((G000513115:0.0636135031,(G000513095:0.0424428361,G000513135:0.0385911842):0.0204312089):0.0170974677,(G000005825:0.0567843928,((G001590785:0.0446757877,(G001038565:0.0371105438,G000292245:0.0365157025):0.0211562146):0.0266994285,(G001484965:0.0666415732,((G001310595:0.0685462199,G001420645:0.0467335018):0.0240209467,(G001598215:0.0054263416,(G000009825:0.0009435097,G900142675:0.0032793855):0.0055198945):0.0434662334):0.027935988):0.0480620103):0.0132436249):0.0067316841):0.0121754132):0.0141243351):0.0158396694):0.0117671769):0.0172752479,((G001039475:0.0882167599,((G900111405:0.0845375697,((G900110685:0.0479508985,G900103915:0.0469089388):0.0280514586,(G000423105:0.0598472465,G000269905:0.0704618455):0.0289033804):0.0511427317):0.0168522569,((((G000775595:2.5409e-06,G000425205:0.0008967328):0.0821908194,((G000770675:0.0566375022,G000425225:0.0618029995):0.0139288883,(G000775615:0.0840458446,G000770635:0.0439089772):0.0161101681):0.0147571268):0.0212454697,(G000496835:0.0595076067,((G900100295:0.0305116024,G001685435:0.0461412341):0.0541231954,((G000284515:0.044143028,G000786645:0.0370248981):0.0085928437,((G000723525:0.0192334377,G900114165:0.0268052334):0.0116148991,(G000469135:0.0366379347,G000425705:0.0360449776):0.0072448069):0.008393397):0.0256805119):0.0210525073):0.0175968879):0.0123468317,(((G900156915:0.040459316,(G000485775:0.0091763941,G000496855:0.0012255732):0.0381165163):0.0298767232,((G900110015:0.001231402,G000725365:0.0096381961):0.1116755109,((G000359605:0.0708814936,(G900111195:0.0399966426,(G000521485:0.0665329538,(G001458115:0.0357682667,G000377765:0.0394693099):0.0097823028):0.0132973875):0.0160146388):0.0250695633,(G001368815:0.0544223444,((G900096905:0.0659483655,G000306965:0.0546342672):0.0163968166,(G000307165:0.0824010569,G001310395:0.1014265751):0.0143730456):0.0307836139):0.0328944522):0.0199722109):0.0114401976):0.0135425941,((G001038425:0.0348156269,(G001038485:0.0289234936,(G000190475:0.0441106499,G000482485:0.0361391825):0.0174378018):0.0129031786):0.044958101,((G000709085:0.0937451639,(G000224785:0.0548054993,G900112045:0.0344504121):0.0299837342):0.0129907292,(((G000612865:0.050936231,G001878675:0.0473015777):0.0153590168,(G001189575:0.063181904,(G000480335:0.0305127354,G000723585:0.0290397485):0.016065211):0.0170164468):0.0090414738,(G001298135:0.092832341,(G000285495:0.050431355,(G000011245:0.0451257797,(G000821065:0.0301378776,G000750635:0.0160991913):0.0490814336):0.0282123613):0.0105851485):0.0120708762):0.0140303304):0.010896169):0.036223231):0.0199361221):0.0096092729):0.0302775146):0.0199263721,((G001375675:0.119018461,(G000307855:0.0557963955,G000331575:0.0482258869):0.0423025191):0.0137061994,(((G000430745:0.0640580335,(G000269865:0.0556332398,G001273895:0.0295586117):0.0315780794):0.0351779123,((G002003465:0.0698507256,G000430685:0.0694671427):0.0374094376,(G000377985:0.0606620018,(G000648615:0.0484742801,G000497245:0.0501705271):0.0275496555):0.1012122837):0.03473736):0.0142670161,((((G000428165:0.1774682682,(G900112535:0.0010801597,G001712755:0.0012801156):0.0331662484):0.0643264295,(G000430785:0.0585846571,(G000746135:0.0287303781,(G000712595:0.0398769999,(G000017425:0.0404125613,((G001420855:0.0086999369,(G000832605:0.0051590387,G000291295:0.0104957472):0.0168381327):0.0052270332,(G000007825:0.011962792,(G000008505:0.0048403422,(G000007845:0.0001577975,G000008165:0.0013532107):0.0097247732):0.0116310873):0.0061934496):0.0197732454):0.0164389136):0.013723719):0.029343185):0.029079923):0.0290102395,(G001187595:0.0459771233,(G000620165:0.0267268836,(((G001598935:0.024859957,(G900111865:0.0170442344,G001295365:0.0175283638):0.0089924761):0.0074796335,(G000632515:0.0146944021,(G000632715:0.0041901003,(G000313345:0.0026185321,G001587505:0.0030154624):0.0013225735):0.0085146502):0.0053791878):0.0081710252,((G001618685:0.0141860198,(G000015745:0.0012219513,G001412125:0.0004603309):0.0288030477):0.0061464293,(G001610955:0.0137862891,(G000744755:0.0019437332,(G000750005:0.0020141727,G001587475:0.0010337144):0.0026578448):0.0129470371):0.0051619841):0.0219596374):0.0174186219):0.0153532483):0.0245050588):0.0070464308,(((((G001439915:0.0304267135,G000285535:0.0236935066):0.0458492552,(G001648575:0.0765100922,(G000518865:0.05636787,G000709935:0.0605814574):0.0169693089):0.0137618315):0.0131678916,((G900115845:0.0070805151,G000972245:0.0134635366):0.0736281651,(G000504165:0.0537866972,(G001274935:0.0718329165,(G001591565:0.0390493688,((G001429825:0.004022433,G000527015:0.005593745):0.003639394,(G900113355:0.0045444511,(G001591525:2.6138e-06,G000832985:2.23e-06):0.005368894):0.0036245969):0.0329340349):0.0250255324):0.0129226469):0.0075521184):0.0148453507):0.0074660442,(G001278705:0.0531539408,((G900093775:0.0189799754,G000011645:0.0224310917):0.0272821675,((G001017485:0.0091267287,(G001578205:0.006588679,((G000715205:0.0053193142,G001653905:0.0040247243):0.0023224478,(G000701305:0.0009369464,((G900119345:0.0007172739,G000986655:0.002870851):0.0011600693,(G900094985:2.6138e-06,G001457015:0.0033026466):0.0036624503):0.0009669794):0.0035555109):0.0021820263):0.0014517147):0.0496568575,(((G001663575:0.0045302268,G000740655:0.007110192):0.0035587856,(G000747645:0.0102172993,(G000696615:0.0052077342,G900110305:0.0032706997):0.0021746426):0.0025306859):0.017497311,(G000196735:0.0033560742,((G001517185:0.00204191,G001617995:0.0017445791):0.0004034077,(G001440465:0.0035484258,(G001461825:0.0009412021,(G001461845:2.6295e-06,(G000740715:0.0001577422,((G001975995:0.0006354849,G900156245:0.0005518071):0.0001680126,(G001687195:0.0022380326,(G001587325:0.0011365655,(G000275785:0.0003385383,G000746035:0.0029480006):0.001378051):0.0003168002):0.0004968698):0.0005406042):0.0001561901):0.0026388678):0.0023054285):0.0007797238):0.0025253193):0.0182659997):0.0227818586):0.0072308742):0.014857205):0.0462227995):0.0072937295,((((G001183965:0.085383085,(G001243895:0.0498865923,(G000321185:0.045119005,G000380245:0.0515598081):0.0186912715):0.0360805327):0.0137333672,(G000430765:0.0703063987,(G000305495:0.0521436121,(G000504145:0.0510665263,(G001054655:0.0135622596,G001578185:0.0121466868):0.0390793174):0.0155016954):0.0274368971):0.0109142164):0.0098151089,((G001591585:0.0814028172,(G000311725:0.0691778208,(G000473245:0.0617818511,(G000294775:0.0435437111,(G001420595:0.0401761936,G001439625:0.0388210323):0.0141285682):0.0124250125):0.0138167246):0.0104421937):0.0075761087,(G000724485:0.0547042142,((G000986785:0.0531930002,(G000934845:0.0376787718,G000517385:0.0654793436):0.0275523344):0.01273144,(G000242895:0.0676566825,((G000426085:0.0529319889,(G000821085:0.0338634377,G001278805:0.0371168228):0.0297890636):0.0110520529,((G000612665:0.0542934781,(G000747345:0.0369471004,G000752035:0.0423877702):0.008320195):0.0051342407,((G000482325:0.0484439118,(G001591445:0.0380402401,G000759675:0.0450679883):0.0089469263):0.0127639767,(G000612625:0.0271633967,(G000307875:0.0290952075,G000508325:0.0279587097):0.0164478778):0.0085771971):0.0092338815):0.0203698757):0.0121375445):0.0076868301):0.005825337):0.0042840119):0.0111446928):0.0075331901,(((G000383875:0.0931149726,(G000751775:0.035222539,G000752395:0.0436795855):0.0503407305):0.0278519619,((G001431195:0.0794797758,G000374565:0.0855112122):0.0287890318,((G001439965:0.0551651073,G001420715:0.0414560282):0.0304390332,(G000526655:0.0481386301,(G000374345:0.0326353736,(G000482605:0.0103308175,(G000223155:0.0107376831,(G900128875:2.6138e-06,(G000832905:0.002141399,G000420205:2.6138e-06):2.438e-06):0.0042791616):0.0101753148):0.0290713696):0.0333761647):0.0384256126):0.0167121069):0.0111341313):0.0136506185,((G001050115:0.0796026105,((G000812025:0.0558857089,(G001591605:0.0013675529,G000829555:0.0024829714):0.0402726337):0.0313155927,(G001643245:0.0491068428,(G000970675:0.0268815377,(G900156125:0.0259443653,G000970685:0.0315382737):0.0077543569):0.0237239891):0.0444445016):0.0160889187):0.0190690699,((((G000818095:0.0549584136,(G000829515:0.0496058827,G000829435:0.0518424536):0.015575559):0.0357638831,((G000171615:0.0233912747,G001516895:0.0065248333):0.0715917719,(G001274775:0.0350415689,(G001591825:0.0253440735,(G900094975:2.6138e-06,G001456935:2.6138e-06):0.0336627295):0.0171764082):0.0432568426):0.0118502358):0.0130359784,(((G900099655:0.0316625563,(G000775575:0.0509161492,(G001465835:0.0160280235,G001687565:0.0136973569):0.0255763492):0.009829637):0.0423383046,(G000411295:0.0322521848,(G000484595:0.0264916784,(G000286315:0.0357973479,G000297555:0.0355434267):0.0165594217):0.0088204099):0.033650125):0.017521112,(((G000348905:0.0310855668,(G000826125:0.0235918216,G900156305:0.0234623573):0.0222555048):0.0597210947,((G000826145:0.0318676251,G000586555:0.0354004974):0.0408485812,(G000829195:0.0482067224,(G000425545:0.0443466095,G000220335:0.031643809):0.0428260803):0.0123005042):0.0363328611):0.0176634768,((G001278755:0.0389170154,G900115805:0.0390127032):0.0532372176,((G001274945:0.0593518639,(G001617605:0.0747875536,(G000285595:0.0388236921,(G000505545:0.0256018687,(G000285555:0.0263462366,G000307285:0.1058910797):0.0141419497):0.0109959759):0.0477562557):0.0230682415):0.0215516842,((G000743635:0.0736917766,(G001281525:0.0149450126,(G001708185:0.0237066413,(G000733585:0.0120854317,G000724775:0.0183475074):0.0074038759):0.0077222971):0.0290598089):0.0165801941,((G000284835:0.0556906405,(G000772955:0.0430519369,(G000772965:0.0339568065,G000772945:0.0414070281):0.0115116938):0.0112313405):0.0230754254,(G000612805:0.0526562765,(G000773015:0.0374637162,(G001700325:0.0753318592,(G001586195:0.0278027576,G001439635:0.0389830852):0.0144874006):0.0097384269):0.0111742213):0.008268937):0.00860869):0.0249960187):0.0135475941):0.0155995056):0.0125647006):0.0386448298):0.012337969,(((G001909285:0.0211959397,(G000702585:0.0142534294,(G000411915:0.011126377,G001766415:0.0040128804):0.012951515):0.0112766085):0.052741492,((G001650325:0.0107734177,G000019905:0.0112984162):0.0106942487,(G000414195:0.0076478734,(G001456895,G900096925):0.0027263046):0.0185140944):0.0660595272):0.0870418846,(((G000469465:0.0429428705,(G000701685:0.0377363888,G000173915:0.0316829461):0.0225512558):0.2427652678,((G000438455:0.1724738215,(G900110815:0.1219283752,((G000425825:0.056410562,(G900101065:0.0377074301,(G000756715:0.0196965444,G000425845:0.018476285):0.0105847972):0.0261854681):0.0686178765,((G900142805:0.050743323,G001265075:0.0382165654):0.0459676829,(G000385175:0.0743562584,(G000712035:0.05669644,(G001005905:0.0313487438,G000330705:0.0293919666):0.0255436552):0.0146806937):0.018497418):0.0194853639):0.0233648995):0.0208605777):0.0609102279,(G000010585:0.0808204142,((G000286335:0.0320096314,G000286395:0.0346101152):0.0555155821,((G000298075:0.0624690868,(G000934465:0.0493348973,(G000816085:0.0405896185,(G000185885:0.0311089739,G001188915:0.0248632022):0.013619755):0.0094673471):0.0216106755):0.0221812246,((G001559115:0.0338195868,G001618885:0.0305481944):0.0455068832,(((G000295715:0.0349316542,G001074355:0.0378835369):0.0139123014,(G000972575:0.029666718,((G000875895:0.0276354224,G001902315:0.0254836296):0.0201086677,(G001432245:0.0257474039,(G000706685:0.025954112,G000010125:0.0194942221):0.0088149609):0.0076967867):0.0060705557):0.0149062673):0.0153123117,((G000260275:0.0556917893,G001500315:0.0673148778):0.0119478106,((G000235645:0.0317589004,G001456215:0.0497995969):0.0315559858,((G000025085:0.0455284399,(G000183685:0.0384306814,G000009865:0.0305892231):0.0114328937):0.0106883732,(G000332735:0.0315479711,((G001471555:0.0089234072,G001028645:0.0018501531):0.0276835154,(G900113395:0.0045810723,((G000934225:0.0028891264,(G000007645:0.0023031937,G000245655:0.0101299017):0.0016418691):9.53834e-05,((G000186205:0.0053550182,(G001068545:0.0001235562,G000508745:0.0730702503):0.0021730658):0.0001606993,(G001814805:0.0018237179,(G001914135:0.0053022415,(G000443975:0.0002489915,G000308395:0.0024467612):0.0021176098):0.0007348781):0.0026618248):0.004660194):0.00270718):0.0328855512):0.012382897):0.0108652486):0.012165754):0.0212244949):0.0074859649):0.014351654):0.0109345556):0.0346451284):0.0388292522):0.034298453):0.0454561581):0.0327120301,(((G000620985:0.0388287911,G000525915:0.0415898679):0.1003522551,(G000148995:0.0552952481,((G000252625:0.0579061968,(G000525795:0.0475915445,G000525875:0.0416741702):0.0205882638):0.021053312,((G000766865:0.0202813203,(G000525955:0.0205341053,(G000525975:0.0212257443,G001050305:0.0136391063):0.0089148089):0.0085669816):0.0444229208,((G000183885:0.0255007757,G000960735:0.0050938064):0.0038241043,(G000027145:0.0210775962,(G000619785:0.0067172432,(G000972995:0.002763266,(G001564695:0.0003674464,(G000620885:0.0004742431,(G000973005:0.0017968491,(G001564995:0.0005264228,((G001463995:0.0001703409,G000196035:0.0054315703):0.0002571706,(G000620905:2.6138e-06,G000567965:8.54061e-05):0.0005118803):0.0003279656):8.51014e-05):0.0001384651):0.0014529254):0.0001509082):0.0029988998):0.0050561508):0.0062887298):0.0384834007):0.013668874):0.0117886334):0.0506817847):0.0227696578,((G900111355:0.0860498002,(G000744255:0.0356325755,(G000317975:0.0377165639,G000744375:0.0342535112):0.0252841712):0.0423535992):0.0301990902,(((((G000429585:0.084609299,G000425865:0.0950482334):0.0286448556,((G900101525:0.0817612653,G000585255:0.0748184181):0.038810384,((G900129085:0.1312085424,G000374325:0.1713389221):0.0382384397,(G000315445:0.1400806104,G000245815:0.1192903481):0.0542785783):0.0283672264):0.0341466695):0.0367567715,((G900115825:0.0612838145,(G000798825:0.0037335569,G900113675:0.0112643547):0.0626530213):0.0231319536,((G000493735:0.0176312787,(G000744285:0.0257603161,G000745125:0.0200006079):0.0058286733):0.0422114268,(G001483965:0.0384343041,(G000744825:0.0283223043,(G900109585:0.0326688242,G000744185:0.0174709131):0.0332722811):0.0209307767):0.024861792):0.0231308037):0.0265489088):0.0301567979,((G001975685:0.1053508172,((G900129415:0.0160437931,G900113645:0.0104899043):0.0101621985,(G900109135:0.0216502951,(G900107505:0.0150024426,G900112935:0.0093101745):0.0142836365):0.0117275289):0.070227349):0.0381443638,(((G000160675:0.044991585,G000162475:0.0622184975):0.0807228002,(G000421665:0.1079448103,G000526675:0.1318697402):0.0496154869):0.0237035042,((G001543285:0.1162259221,(G001649715:0.0074759317,(G001811135:0.0016164429,(G001543175:0.0042060822,G001544335:2.9525e-06):0.0072726966):0.0033516752):0.119678341):0.0623502572,((G900100125:0.1295370072,(G000301055:0.1377381392,(G000245795:0.0928117759,G000301035:0.0948431777):0.0506814913):0.025282758):0.0242451595,((G000160075:0.0957801596,G001552295:0.1048831304):0.033958454,(G000428865:0.1226323187,(G000518205:0.1157478038,G900110675:0.1035150033):0.0207069516):0.0137427198):0.0085938738):0.0657048987):0.0172810572):0.0146002841):0.0253411239):0.0292460182,(((G000498295:0.1174159726,(((G000270185:0.1040139385,G000407165:0.039159579):0.0160621098,((G000415005:0.0004023681,G000007785:0.0051493582):0.0019274288,(G000415085:0.0025862865,(G000648175:0.000381396,G000648015:0.0003349613):0.0022158549):0.0012518048):0.0456330325):0.0211485259,((G000407505:0.053354683,(G000415185:0.0406461769,(G001267865:0.0426880515,(G000504125:0.0324678077,G000174395:0.0424838975):0.012091997):0.0148144543):0.026382903):0.0098175315,((G000407485:0.0430639327,(G000407545:0.0147990549,(G001808965:0.0061345249,G000407245:0.0004691087):0.024242317):0.0368461805):0.0479688955,((G001050095:0.0442605226,(G000406945:0.0419092964,(G000393955:0.0011598198,G000407365:1.51782e-05):0.0572605018):0.0119790021):0.01562653,((G000829545:0.0255269981,(G000157355:0.0086498846,G000415145:0.0081803798):0.0246170049):0.0332623066,((G000283615:0.0345139182,G000423785:0.0477891819):0.0845755824,(G000407285:0.0436256418,((G000406925:0.0325219002,G001318405:0.0306353727):0.0632198061,(G000407605:0.0568013118,G000185365:0.0552556277):0.0252672226):0.015796889):0.011596167):0.0141173538):0.0114552202):0.0110814267):0.009825423):0.0190456226):0.0247077932):0.0172817997,(G000313915:0.1615086711,((G001832905:0.1068794997,(G000981525:0.0855449601,(G000269945:0.0508409107,G000006865:0.0570506342):0.069462652):0.0232197199):0.0204578682,(((G000380085:0.0680392856,((G000440115:0.0110981188,G000026745:0.007488445):0.0448309076,(G001182825:0.0660273463,(G000380125:0.0296206525,G000377005:0.0397914676):0.0135443811):0.0079032367):0.0107966125):0.0165275692,(G000380065:0.039172674,((G000164675:0.0359725834,(G000187465:0.015175437,(G000027165:0.0132078152,G000344275:0.0240080374):0.0068451423):0.0237262014):0.0202280508,((G000463355:0.0161622493,G000463505:0.0170933749):0.0277316969,(G000017005:0.0217474069,(G000014205:0.028847701,G000385925:0.0200219372):0.0092338055):0.0078559746):0.0110805656):0.0084707482):0.0241901099):0.0177275456,(((G000423765:0.0278957605,G000423745:0.0352765082):0.0242287462,(G000380045:0.0816398591,G000380025:0.0622488994):0.0126837172):0.0109840539,(((G000376985:0.0351708502,G000380105:0.0220961176):0.014263842,(G000379985:0.030237161,G000270145:0.0396707138):0.0143027165):0.0159900467,((G001598035:0.0635695796,(G000007265:0.0669317264,(G000188055:0.0797844352,((G000831485:0.0409488398,(G000213825:0.0374557211,G000009545:0.0327598068):0.0074561863):0.0061762328,((G000380005:0.0401111129,G000188035:0.0433123876):0.0106454607,((G000188015:0.0419089307,G000772915:0.045275422):0.010494059,(G000317855:0.021149382,(G000006785:0.0080151055,G001638255:0.0416815989):0.0265586657):0.0139101559):0.017251525):0.0101687989):0.0211184265):0.011032763):0.0070779931):0.0196381482,(((G000785515:0.0118435345,(G000253395:0.0050221952,G001514435:0.004893519):0.0172748512):0.0406991755,(G000187975:0.014774532,((G000228505:0.0035385435,G000686605:0.0091776525):0.0108955977,(G000228185:0.0085221455,(G000228205,G000228385):0.0069591275):0.011699501):0.0104820413):0.0334824659):0.0111961101,(G000372425:0.0466905134,(G000187995:0.0354018167,((G000423725:0.0191671278,(G000286075:0.0028651944,G000347915:0.0037353902):0.0104959595):0.0140468568,((G000230225:2.6138e-06,G000228805:9.76902e-05):0.0019708558,((G000229545:0.0038849755,(G000228845:2.6295e-06,G000228925:2.6138e-06):0.0012847686):0.0001966779,(G000229145:0.0007740613,((G000229225:0.0003024809,G000347835:0.0022614265):0.0010767999,(G000007465:0.0009811217,G000229705:0.0008746807):0.0017372814):0.0001159673):0.0001054178):0.0001964367):0.021690557):0.0078393413):0.0125887225):0.0216824036):0.014751982):0.0092344045):0.0120931029):0.0156996064):0.0810399994):0.0706575032):0.0182505467):0.0212201889,(G000583695:0.1337771884,((G001434575:0.080837642,(G001433765:0.0531329861,G001436505:0.0875998229):0.0213565715):0.0592901672,(((G001437205:0.119010669,((G001435065:0.0014230744,G000615805:0.0077816032):0.0265792662,(((G000615365:0.0108791594,G001981705:0.0025531729):0.0055262501,(G000026065:0.0130933005,(G001434065:0.0025999949,G001981825:0.006104586):0.0013206896):0.0041479163):0.0322225548,((G001723545:0.0029457449,G001663835:0.0121582366):0.0017621436,(G001698165:0.0063652617,(G001982025:0.0039106545,((G001436415:0.0458242513,G001311645:0.0300821049):0.0102189189,(G000235705:0.0087993622,(G001982045:0.0031053105,G001981925:0.0038544195):0.0022272622):0.0028335404):0.0052423257):0.0042909676):0.0019340762):0.0227013083):0.023177523):0.0667337963):0.0190067729,((G001435585:0.0323799831,(G000469325:0.026747728,(G000425885:0.0002616382,(G001436325:2.0265e-06,(G001636165:0.0025745433,G001636145:0.0079979037):0.0075553793):0.0009226795):0.0151362149):0.0220539001):0.0925459408,((G001436225:0.0613985059,((G001436135:0.0079545828,G001312865:0.0391576073):0.0253492674,(G001311175:0.0380884431,(G001435155:2.6138e-06,G001591865:2.6138e-06):0.0043659087):0.0197583508):0.0570114937):0.051521938,((G001311785:0.0645652132,G001436115:0.0382998237):0.0292502842,((G001435035:0.0706479784,(G001311195:0.1233692114,(G001434705:0.0027898125,G001311255:0.0292526888):0.0455072803):0.0145720858):0.0215354225,((G001013375:0.0184478148,(G000508405:0.0054638166,G000195375:0.0518431775):0.0108673201):0.0054572429,((G000376145:0.0117649328,(G000014525:0.0038875009,G000309705:0.00130933):0.0003736355):0.0006412022,((G000410175:9.97364e-05,((G000410475:0.0038856609,G000410215:0.0084326588):0.0030934334,(G000409815:0.0064053717,(G000159495:0.0001953462,(G000829035:2.6138e-06,G001436385:0.003540002):2.6138e-06):0.0023691223):0.0006102298):2.226e-06):0.0011158279,(G000418515:0.0006050176,((G000958505:0.0004109977,(G000474615:0.0001943245,G000309765:0.0027691618):0.0026738295):0.0001033289,((G000309565:0.0004052248,G000155515:0.0042665415):0.0009090524,(G000309605:0.0037867515,((G000309585:0.0004493795,G000472345:0.0002348513):0.0008089827,(G000410435:0.0143817318,(G001982085:2.6138e-06,G001982095:2.6138e-06):0.0006722548):0.0001105764):0.0043143236):2.388e-06):9.65176e-05):0.0004723968):8.6968e-05):0.0020466395):0.0163583281):0.0591948577):0.0122631255):0.0162529789):0.0317042378):0.0212732225):0.0130064767,((((G001435835:0.06273817,G001436095:0.0500110491):0.1026982283,((G000967245:0.0823911341,G000970795:0.0721848852):0.082670923,((G001050475:0.0268134603,(G000260455:2.438e-06,G001434295:0.0017666365):0.0386275235):0.0416324152,((G001434665:0.0481100274,G000615905:0.0489682218):0.018052637,((G001434745:0.0317153154,G001435445:0.0245194311):0.0174386136,(G000184535:0.036868751,((G000831645:0.0275367262,G001438805:0.0293883832):0.0083175155,(G001434275:0.0259995137,G001951175:0.0434198675):0.0095745535):0.0082211483):0.0074431726):0.0352797325):0.0235758837):0.0792796422):0.0213444101):0.0142493284,((G001434555:0.1012258816,G001436605:0.1444555553):0.0291433202,((G001434815:0.0416417963,G000056065:0.0485832115):0.0737600635,(((G001435695:0.0001263474,G000425905:2.6138e-06):0.025333853,((G001936235:0.0040797449,((G000155915:0.0086933742,G000466805:0.0096528009):0.0040939753,(G000175035:0.0005012422,G001436455:0.0005038125):0.0058690879):0.0008524438):0.0100713186,((G000159335:0.0014207067,(G001742045:0.0002545745,G001012675:2.6138e-06):0.0002511881):0.0029801581,(G001012735:0.0041919591,(G000161895:2.6295e-06,(G001012655:0.0002545793,(G001012745:0.0027800025,G000162435:0.0030294692):2.6138e-06):0.0059665305):0.0001284767):0.0003508374):0.0059356953):0.0170944106):0.0807332848,((G000160875:0.1175306354,(G000014425:0.0457683501,(G001436125:0.0049602528,G000296835:0.0062537959):0.047856944):0.0221847116):0.0246154691,(((G001042405:0.0093300331,(G001311725:0.0418770908,G001436775:0.0073462824):0.0031332904):0.056219124,((G000970735:0.0079458702,G900094785:0.0089778692):0.0344332557,((G000970775:0.0175258677,G000970855:0.0330725006):0.0123017586,(G000967195:0.0176608411,G000760615:0.0176605564):0.0207108518):0.0265941672):0.0589202287):0.0326326595,((G001435325:0.0439392639,((G001436575:2.6374e-06,G000296855:0.0019946553):0.0253897542,(G000297025:0.001576029,G001433915:0.0004104747):0.0343240722):0.0425033455):0.0126308683,((G000615445:0.0465367455,(G001434335:0.0386248096,G000178475:0.0531751464):0.012331659):0.0110344481,((G000091765:0.0333017226,(G000214785:0.0333978054,G000422165:0.0402835765):0.0146146044):0.0142135821,(G000191545:0.0225725066,(G000011985:0.0041746462,G000497815:0.0472817756):0.0191266246):0.0138981883):0.0207792908):0.0105999827):0.014547667):0.027661283):0.0159562836):0.0241013039):0.0788155568):0.0438216698):0.0213505556,((((G000691805:0.0848749981,(G000219805:0.0527341234,G001438705:0.0663353063):0.0671587694):0.0282887175,(((G900095015:0.0382670862,G000160575:0.0363177915):0.0490056233,(G001308145:0.0396103342,(G001884305:0.0122218122,(G000239955:0.0007694845,G001436895:0.0116289134):0.0045153068):0.0200951356):0.0333481691):0.0169989472,((G001437425:0.0480124161,G001437355:0.0535748779):0.0528002133,((G000420365:0.0040973882,G001436865:0.0047495788):0.0743690097,(G000320345:0.0011623738,(G000732905:2.6138e-06,(G000750535:0.0033109548,G000750515:2.6138e-06):0.0013998405):2.6374e-06):0.0929173169):0.0175080292):0.0290967081):0.0189888694):0.0544408254,((G000165675:0.071258415,((G900096935:0.0691049123,((G001047135:0.0224589958,(G001047115:2.8496e-06,G900108455:2.6138e-06):0.0168280838):0.0355320521,(G900112405:0.0210729469,(G000185045:0.0047224109,(G001438695:0.0002537066,G001047095:2.5409e-06):0.0012665492):0.0338448287):0.0395708002):0.0571868344):0.0506997722,((G001698145:0.0566922334,(G000300135:0.0477284245,(G000026405:0.0445435311,(G000196855:0.0392971181,(G000092505:0.0058409596,G000219785:0.0021371364):0.035828208):0.011350712):0.0117058511):0.0123442393):0.0151939246,(G000686505:0.0352452322,(G000756355:0.004234937,((G000234825:0.0010352622,(G000512955:0.0002014363,G001886915:0.001067315):0.0012573305):0.0020200164,(G000014445:0.0011457825,(G001047695:0.0107057953,(G001541125:0.0001936302,G000787735:0.0031998817):0.0007381324):0.0064882069):0.0057543108):0.0076206629):0.0463886763):0.012789575):0.0290348538):0.0218900628):0.0563743769,(G000241055:0.0678815096,(G000762045:0.0025005981,(G001869305:0.0019600253,((G001869985:0.0006646787,(G001867795:2.6138e-06,(G001868555:2.6138e-06,(G001867975:0.0001109307,(G001868275:0.0010017649,((G001868115:0.0036741749,(G000309425:2.6138e-06,G001868805:2.6138e-06):2.6138e-06):2.6138e-06,((G001868105:0.000112282,(G001868045:2.6295e-06,G001868055:0.0001115379):0.0001079887):0.0012151593,(G001869445:2.6138e-06,(G001868145:2.6138e-06,((G000286215:0.0074679595,(G001868715:0.0023727667,G001867525:0.0001130735):0.0024789999):2.5701e-06,(G000725035:0.0001116022,((G001868205:0.0026092012,G001868545:0.0001135426):0.00373183,(G001868345:2.0265e-06,G001869735:0.0023474645):0.0006048496):0.0006814803):0.0016718909):2.6216e-06):2.6216e-06):0.0001499755):2.699e-06):0.0038139037):0.000335096):2.699e-06):2.699e-06):2.699e-06):0.0006344836,((G001868405:2.6138e-06,(G001867875:2.6138e-06,(G001869815:0.0001108353,(G001869945:2.6374e-06,G001867535:2.6138e-06):0.0001482776):2.6374e-06):2.6374e-06):2.6374e-06,(G001869395:2.6138e-06,(G001869885:2.6138e-06,((G001869655:2.6138e-06,G000286115:2.6138e-06):0.0001104497,(G001867835:2.6138e-06,(G001868195:0.0002243581,((G001868225:0.0001123649,G001869295:0.0017229538):0.0017947001,(G001939485:0.0018968079,(G001867915:0.0001116606,(G001868185:0.0002259042,((G001867615:0.0001104383,G001868525:2.6138e-06):0.0016595458,((G001868315:2.6138e-06,(G001869405:2.6138e-06,G001870015:0.0001108837):0.0015312303):0.0013534941,(G001867555:2.6138e-06,(G001867465:0.0001107863,(G000014385:0.007063378,(G001870005:0.0039088071,(G001868425:0.000892747,G000725025:0.0001111606):2.6138e-06):2.23e-06):2.7467e-06):2.7467e-06):2.7467e-06):2.7467e-06):0.0013116496):2.1821e-06):2.1821e-06):2.1821e-06):0.002645129):2.3365e-06):2.3365e-06):0.0013213822):2.3365e-06):0.0018056088):0.0008537595):0.0020405366):0.0073759171):0.0501906911):0.1380329785):0.05638009):0.0786196885,((G001434695:0.1152305025,(((G000255495:0.0495377444,(G001435235:0.0343226934,G001434225:0.0363377486):0.0269290194):0.0444582395,((G001434845:0.0293432298,G001436735:0.0382807494):0.0421581527,((G001436275:0.0485695006,G001435195:0.0339106617):0.0302616257,((G001436705:0.000891254,G000612445:0.0095377982):0.0220712124,(G001436755:0.0192573525,(G001434935:0.0193223208,G001434915:0.030959867):0.007771414):0.0106202243):0.0431647902):0.0163752603):0.0137602202):0.0273956852,((G000423245:0.1046960129,G000423265:0.0846709125):0.0260932491,(((G001436215:0.0464862041,G000615765:0.0910562255):0.0279994723,((G000615845:0.0868972617,G000008925:0.0488967918):0.0337189337,(G001436315:0.1306659227,(G000260635:0.0453682137,G000349725:0.0455178298):0.0741216333):0.0135203658):0.0105864951):0.0069803661,((G001953785:0.0156415588,G001434535:0.0191449324):0.0703507989,(G000813025:0.0075559301,((G001008755:0.0021048933,G900113455:0.0024080496):0.0018963287,(G001436475:2.6374e-06,(G001591905:0.0020087304,(G000432055:0.0038107631,G000224985:0.0036627013):0.0010446481):0.0022946805):0.0008072197):0.0025446203):0.0666923064):0.0209103381):0.0093528787):0.0133187491):0.02217509):0.0285507621,(((G001438845:0.0319580287,(G000498955:0.0309100701,(G001039045:0.0287974038,((G000271445:0.0024981413,G000463075:0.003674486):0.0072783463,(G001982205:0.0028689416,(G001660655:0.1683422526,G000203855:0.000255367):0.003251351):0.0105189989):0.0199203965):0.0126541775):0.0140535102):0.0743091448,((G001611135:0.0346446585,(G001438725:0.0288484299,(G001438655:0.0453648946,G001437405:0.0215360871):0.0291375856):0.0175398448):0.0776113626,((G000237995:0.0699322687,G001437605:0.0765836877):0.0215712178,(G001767275:0.0757133357,(G001437075:0.0342136016,G000014505:0.0357080251):0.0179989428):0.0358929061):0.0422507117):0.0458543505):0.0124655772,(((G001434315:0.0903658181,((G001436295:0.0368281637,G001434475:0.0353382571):0.0495002752,(G000876205:0.0509510139,G000829395:0.0407247809):0.0262381229):0.0173281843):0.0359187703,(((G001437235:0.016471703,G000312405:0.0031888851):0.0763400481,((G000161935:0.0579239406,G001437055:0.0761348263):0.0392271973,(G000248095:0.0768488886,((G001435345:0.0536966768,(G000159435:0.0415065759,G001436045:0.0345302468):0.0233869294):0.0085993447,((G900156885:0.0386959521,G000016825:0.038842884):0.0187411671,(G001435935:0.0439664295,(G001435475:0.000693736,G000160835:0.0044728059):0.036099053):0.0308388118):0.0097592066):0.0360961262):0.0173724618):0.0152009993):0.0136062194,((G001311375:0.0801271747,G001434365:0.0644873621):0.0392344554,(G001368755:0.00659051,((G001436835:0.0061370884,G001982185:0.0043488415):0.003239105,(G000966835:0.0037896292,((G000159215:0.0014542949,(G000162395:0.0020606503,(G001941785:0.0068808065,((G001297905:0.02004291,G001010245:0.011088873):0.00222001,(G001010185:0.0204597982,G000496435:0.0001154817):0.0001328521):0.0070438764):0.0004228575):0.0034348456):0.0040637896,((G001854105:0.0014913205,(G000010145:0.004610625,G000472265:0.0008670054):0.0022605924):0.0006928783,(G001742205:0.0031679349,(G000397165:0.0039113222,(G001039735:0.0017120305,(G001807655:0.0010426311,G001297025:0.0258963673):0.0037082129):0.0005989603):0.0019215578):0.0036226403):0.0016653032):0.0006504963):0.0036825203):0.0058569397):0.0676702981):0.0244316415):0.0746065941):0.0248554006,((G001437435:0.0430727756,G000428925:0.03874693):0.0929398246,((((G001313205:0.06862815,G001433995:0.0096994985):0.0418615835,((G001313225:0.0695431612,(G001434895:0.0040120873,G001313185:0.0294502552):0.0210827316):0.0146465216,((G001312845:0.05804306,G001702175:0.0182979828):0.0364632175,(G001311075:0.0198241834,G001436595:0.002984664):0.0464827445):0.0132869164):0.0262859615):0.0318887099,((G001436395:0.0398677273,G000740055:0.0520854777):0.0462193427,((G001434835:0.0429688028,G001435095:0.0381142305):0.0119107418,(G000014465:0.0386721334,(G001050435:0.0196158992,(G001437125:0.0385464138,(G001434395:0.0173625327,G000383435:0.0153200291):0.0161010853):0.0107595788):0.0108929779):0.0086870128):0.0610918995):0.0165803042):0.0158867653,((G001436555:0.0870532984,(G000785105:0.0538864261,((G001436255:0.0350683956,(G001922025:0.0200533308,G000298115:0.0194329424):0.0164083819):0.0074777186,(G001434255:0.0426802259,(G000159315:0.0236028143,(G000583655:0.0318401755,(G000238835:0.0127252511,G001311355:0.0341408695):0.0237169678):0.0107981176):0.0179243643):0.0120989751):0.0318277812):0.0235130462):0.0219146979,((G001435995:0.071656096,(G001281175:0.0289672047,G001314945:0.0316370408):0.0573597806):0.0491639275,(G000185465:0.0858248998,((G000225325:0.0897555284,(G001702135:0.0003487515,G001702115:0.0005908134):0.0497345786):0.0251727276,(G001311215:0.0432535739,(G001436645:0.0016094896,(G000304715:0.0024518135,G000512295:0.0044972355):0.0039504592):0.0063900677):0.0802753039):0.0412826552):0.0651545826):0.0367682132):0.0254572343):0.0196302722):0.0151654989):0.0156915198):0.021040062):0.0134469406):0.0211862313):0.0171146173):0.014086439):0.0155047787):0.0628455731):0.0200575919):0.0102948449):0.0552454855):0.046365936):0.0270432423):0.0237614722):0.0083746673):0.0074291005):0.0107303021):0.0115346347):0.0071156392):0.0133366541):0.0088716668):0.011568917):0.0094952226):0.0267309818):0.0213829954):0.0060924673):0.0076600294):0.0107489232):0.0193766195):0.0337745563):0.0143808877,((((G000174415:0.115395823,G001513245:0.1575763913):0.069186491,(G900111575:0.1667384343,G000020005:0.2160567981):0.0364119633):0.0218226639,(((G900016865:0.249247713,(G001513145:0.2113303397,G900019985:0.1673676364):0.0232213581):0.0278385895,(G001512545:0.1996427796,((G001544015:0.1920922977,G001513395:0.184633573):0.0389166854,(G001513495:0.1673765432,(G900018335:0.0400711684,G001512825:0.0372366083):0.1605445107):0.0262900638):0.0171798374):0.0214342439):0.0232630354,(G001513125:0.1961137159,(G002010535:0.1855019213,((G001512695:0.0785102831,(G000328765:0.0629048522,(G001485475:0.007697044,G001896645:0.0227046776):0.0623040297):0.0462606772):0.0766267748,(G001601575:0.108043061,(G000144645:0.0546494723,(G900142995:0.0446963316,G001562425:0.023772544):0.0328144676):0.0361527137):0.0333526086):0.0422886648):0.0296155757):0.0201616853):0.0123523717):0.0159013109,((((G000328625:0.0925310751,(G000379025:0.0707708342,G000517025:0.074325941):0.0258617896):0.0380795311,(G000144695:0.0787928878,(G900101375:0.0015684657,(G900109985:2.6138e-06,G900114655:0.0001765469):0.0006473845):0.0586109512):0.049933806):0.0431814235,((G001512435:0.150763036,G000020485:0.0993709316):0.0255863558,(G900103135:0.2302801661,(G000166415:0.0743681016,(G900114545:0.0615915672,(G900156285:0.0339679505,(G000350165:0.0253377669,(G000165465:0.0679519197,(G001730715:0.0472398215,G001723995:0.0729896009):0.0170619984):0.0084698394):0.0159375312):0.0226974699):0.0255659344):0.0950824251):0.0262435375):0.0514013466):0.0522933553,((((G900101835:0.2878747672,(G000802045:0.1482399793,(G000746025:0.0948833808,G001512665:0.1800630181):0.0343804983):0.0252576008):0.0273276087,((G000019165:0.1578000921,((G000190635:0.1264313132,(G001516055:0.1011849206,(G001515265:0.084667219,G000512895:0.0958477495):0.037888129):0.0224348749):0.0426126582,(G001029295:0.1004323634,((G000231405:0.0852314757,(G000243135:0.0428357738,(G000243155:0.0321573741,(G001468785:0.0066245924,(G000021925:0.0061015976,G000379505:0.0039171724):0.0049983117):0.0261602889):0.0252903601):0.0616037425):0.0277044409,((G000255115:0.0336847179,G001029285:0.0458018657):0.0418173346,((G001516045:0.0855840484,(G000960765:0.0427680691,G000961805:0.0544282137):0.0193882222):0.015698385,(G000224515:0.0599730806,(G000244895:0.0479566415,(G000235605:0.0409485925,G000231385:0.0385474156):0.0141596911):0.0185054583):0.0143504612):0.0146714292):0.0465008949):0.0164393705):0.0319778036):0.0510165193):0.0151113817,((G000092405:0.1094135504,(G001513155:0.1204827684,(G900129805:0.1158855502,((G001512785:0.1209751908,G001311885:0.1378176942):0.0230488874,(G000983115:0.1202059309,(G000014725:0.026240495,G001570625:0.0198464183):0.0923649127):0.0174698078):0.0137257209):0.0174085359):0.0399302735):0.0750644042,((G001263415:0.1207298319,(G000012865:0.0069744976,G000427565:0.0035143799):0.1563077761):0.0215526686,((((G000620305:0.0593252205,G001515945:0.0690109395):0.1073807012,(G001513335:0.1231871379,G001508005:0.1070428098):0.0713173404):0.0210952628,((G001594015:0.0415898193,G000013105:0.0524341982):0.0890603002,(G001508855:0.1145071214,((G001508215:0.0505071987,G000305935:0.0200088571):0.0582839498,(G001513545:0.0837401582,G000946815:0.0933757634):0.0484799705):0.0448139173):0.0764938671):0.016677983):0.0230841084,(((G000024605:0.1518250582,(G000018425:0.0754393118,G001899445:0.0661298128):0.0766092233):0.0289271802,(G001509075:0.2368910057,(G000740855:0.1069538166,(G000740865:0.0427023648,(G000740805:0.0513744602,G000681355:0.0044086514):0.0163643754):0.0167980586):0.1055748753):0.043573217):0.0261834915,(G000010565:0.1229385504,(((G000376385:0.0949777269,(G000429345:0.0845806244,G000686645:0.0499204537):0.0472397269):0.0227922714,(G000233715:0.0827946449,(G000430885:0.0327231128,G900113335:0.0563508518):0.0461389806):0.0544108207):0.0210893547,(G000024205:0.1457806953,(G000711975:0.1416445316,(G000214435:0.0505521922,(G000315365:0.0537477474,(G000016165:0.0652899083,G000215085:0.089612384):0.0153191227):0.0182799901):0.0445561003):0.0178949743):0.0116898687):0.0174260379):0.015943312):0.0215918162):0.0102382279):0.0147017127):0.0187958909):0.0085139343):0.0186951282,((((G000430605:0.0039466069,G000374545:0.0092700295):0.122447531,(G900110485:0.0965928247,((G900104455:0.0785382507,(G000271665:0.024071206,G900114615:0.0238384689):0.0808156072):0.0166896993,((G000219125:0.0894312772,G001611555:0.0926935591):0.0282224164,(G000445445:0.1028295965,(G000169155:0.0215763422,G900102435:0.0206515243):0.0796200172):0.0148586707):0.0139882693):0.008960241):0.0148411997):0.0232089813,(G000381065:0.1091734194,((G000423385:0.0359931876,G000245775:0.0304468701):0.0953371567,((G900129225:0.0841694053,(G000621545:0.0134349972,G000622005:0.0176017384):0.1016993092):0.0228763971,(G000208405:0.0884013876,((G000160695:0.0398666048,(G000213975:0.0203776475,(G000160555:0.0276307969,(G000426665:0.0033976544,(G000187125:0.0101487301,G000287655:0.0123426598):0.0021807787):0.0321897067):0.0042657738):0.01344357):0.0887788267,(G000381005:0.0726552066,((G000469545:0.0704523375,G000155955:0.0450055506):0.0140317488,(G000702545:0.067786114,((G900116485:0.0222952999,(G900100835:0.0086526951,G000702005:0.0052188772):0.0193486108):0.0254229599,(G000686945:0.0257264177,((G900111915:0.0054198607,G900107615:0.0055599622):0.0111069067,(G000284095:0.0115478987,G900104055:0.0217472966):0.0199268435):0.0099979546):0.0367159335):0.013775248):0.0196873094):0.0146676327):0.0239202644):0.0165093214):0.0120275929):0.0320184116):0.0377063011):0.0570452338):0.0234130791,((G000384135:0.1500401768,((G900101645:0.1284399783,((G000436095:0.0678570245,G000436295:0.0576762444):0.0246120948,(G000188175:0.0083301813,G001916865:0.0026514153):0.0654456946):0.0219839334):0.0270363568,((G000431295:0.0077019851,G000230275:0.0021510783):0.067830976,(G000437815:0.0231671819,(G000025305:0.0010681895,(G900107075:0.0008666586,G900115425:0.0047466356):0.0039021267):0.0056020175):0.0479507507):0.0857141872):0.0445562272):0.0371432842,(((G000221545:0.0708093722,G000177555:0.0504631472):0.0504288729,((G001045675:0.0636857083,(G000283495:0.0300662982,G000455225:0.0336238971):0.0342331398):0.0166441063,(G000478965:0.064737406,(G000239275:0.0622037747,G000165735:0.0548027128):0.0662695332):0.0230754285):0.0198024283):0.0886202822,(((G000426745:0.0726483465,(G000286635:0.0204969061,(G001553335:0.0101382959,G000024945:0.0126830794):0.0141171283):0.0501050168):0.0234377336,(G000221605:0.1211222265,(G000428745:0.069129933,(G000315505:0.0279833065,G000431435:0.0216106902):0.0531576286):0.0235609438):0.0122716845):0.0934278971,(G900155405:0.1698895063,((G000194985:0.1154447682,(G900103425:0.0518033552,G000438335:0.075297061):0.0568663419):0.0199801438,((G000433275:0.0051774655,G000160055:0.0038729533):0.0730116724,(G000435155:0.0612503478,(G000242435:0.0299125769,G000434475:0.0508771281):0.0181154804):0.0244674437):0.0272428866):0.109957991):0.0351953745):0.0221711691):0.0436344488):0.0407255422):0.0546880675):0.0132587751,((G001950395:0.2055865703,(((G000296445:0.0835707087,(G000023885:0.1277172785,G000162875:0.100186991):0.0255270414):0.0571790852,(((G000434775:0.0841853106,(G000435475:0.0718233895,(G000436075:0.0195143052,G001915265:0.0273706366):0.0461346717):0.0289412358):0.0632772634,(G000023845:0.0888434043,(G001486445:0.0844226607,(G900110565:0.0020703441,G001643775:0.00317811):0.08351564):0.0204682775):0.0449443382):0.0164507648,((G000814825:0.0744947614,G001552935:0.159818085):0.055025946,(G000236865:0.0884455484,((G000478885:0.038895472,(G000422625:0.0463315778,G000403355:0.0407742846):0.0168280314):0.0834492253,(G000210055:0.0735386768,(G000270285:0.0563359319,G000024265:0.041777473):0.0167090166):0.034618525):0.0246896672):0.0150790905):0.0193522111):0.0374602879):0.063895159,((G000195315:0.1137463161,((G000321165:0.0423213698,G000311845:0.0534776343):0.0414307814,((G000225705:0.051503695,(G000156215:0.0439332491,G000156175:0.0264555956):0.0392578474):0.0295357565,(G000821265:0.069274279,(G000434535:0.0161744159,(G000169035:0.0062566249,(G001405375:0.0083147549,G001404695:0.0195623495):0.0090591606):0.0063993523):0.0644508206):0.0259384422):0.0150397429):0.0177601603):0.0402375286,(G900143685:0.1033884822,((G001552785:0.0868273874,(G000483125:0.0393410776,((G000364325:0.004784749,G000468815:0.0011919986):0.0009133754,(G001437015:2.0244e-06,G900105895:0.0024500968):0.0013011775):0.0339861418):0.0327084551):0.0643056326,((G000468855:0.1175345955,(((G900108495:0.002846884,G900111255:0.0132922789):0.0764087449,(G001494635:0.0122281393,G000752675:0.0186706532):0.0731730176):0.0225271658,((G001457795:0.0730702133,G000468755:0.0917527756):0.0225249183,(G000233535:0.0530591693,(G900155635:0.0660063715,(G000524335:0.0052466726,(G000143845:0.0020724212,G001437585:0.0013190682):0.0087468657):0.0504633056):0.0183199451):0.0180660844):0.0168069426):0.0165107455):0.0134080517,((G000179715:0.0969593088,(G001049775:0.0063913452,(G001562845:0.0014894853,(G000178335:0.0028813763,G000159235:2.6138e-06):0.0040067513):0.0076666866):0.0663925828):0.0915270259,((G000411555:0.0314511599,(G001813205:0.003262622,(G000174015:2.6138e-06,G001438885:2.6138e-06):0.0078562866):0.0302649671):0.0308058913,(G000024225:0.0096105359,(G000565075:0.009590763,(G000564995:0.0027074971,G000758945:0.0049720978):0.0061775423):0.0043254499):0.0561239741):0.066909446):0.0217065535):0.0201585253):0.042258111):0.0325451816):0.0901785209):0.0742757056):0.0806115381,((((G000024405:0.1097775006,(((G000023905:0.0303636926,(G000373345:0.0202839835,G000373045:0.018382788):0.0166396432):0.050528674,(G001274535:0.0459170974,(G000516535:0.0073498266,G000176335:0.0047005684):0.0461886554):0.0261497247):0.0556505321,((G001517915:0.1264618172,(G000973085:0.1356133452,G001517865:0.118036056):0.030566379):0.0671634755,(G001559795:0.0945575342,(G000024565:0.0277161114,(G001612575:0.0026246925,(G001902585:0.0021850057,G001902575:2.3351e-06):0.0085542916):0.0310870455):0.0652504843):0.0775647617):0.071390629):0.038441766):0.1029362695,((G000426625:0.1399826022,G000165505:0.1057226875):0.0364829557,(G000622245:0.1484200842,(G000479045:0.1333638806,((G000158195:0.0613753406,G000158315:0.0539817161):0.0322752535,((G000381725:0.0676403219,(G000158215:0.0256729813,(G000007325:0.0178710764,(G000158275:0.0310249144,G001854465:0.01445482):0.006852326):0.0134267609):0.0481401587):0.0735135393,(G000242215:0.0306084286,((G000158295:0.0091411828,G000622045:0.0040780056):0.0042986936,(G000262225:0.0078085782,((G000691685:0.0005428105,(G000691745:2.226e-06,G000691665:0.0027292961):0.0009199669):0.0014624757,(G000691725:0.0024997132,(G900104395:0.0025930564,G000691645:0.0005272872):0.0007835259):0.0021214982):0.0095304221):0.0044013213):0.0076833688):0.097941102):0.0619772234):0.0258933584):0.0176585831):0.0404806489):0.0575208122):0.1174366148,(((G000798955:0.2011744476,(G000178255:0.0369767551,(G001543345:0.0042593911,(G001406535:0.0054685956,G001406595:0.0030773267):0.0036073624):0.0242677035):0.1177142243):0.0443921514,(((G000433035:0.100524116,G000433995:0.0960442443):0.1644289086,((G001940985:0.0906571987,G001604495:0.1625737155):0.1064072896,(G001512985:0.1640485192,(G001512455:0.0013446242,G001512995:0.0027386698):0.1776439242):0.0445966644):0.0412787479):0.0648775371,((G000753575:0.0995449354,G000755705:0.0829405497):0.1482738452,((G001916215:0.0105714745,G000437575:0.0072463466):0.2693742988,(G000967915:0.1613757447,((((G000702765:0.0792775934,G000687735:0.1067066408):0.0213208145,(G000953195:0.0697279837,(G000018785:0.0511651965,G000526235:0.0525000109):0.0368869419):0.0291954243):0.0833821319,(G000968055:0.0891529812,(((G000970395:0.0927669317,G000069925:0.0883240264):0.0356101218,(G000009845:0.0142701618,(G000495255:0.0169606604,G000012225:0.0183345953):0.0063496888):0.0578265271):0.1011214759,(G000026205:0.2347137516,(G000364425:0.2934646369,(G000309465:0.020760212,(G000309485:0.012963352,G000300695:0.0160418251):0.0090957196):0.1430644451):0.1023173894):0.0390651794):0.1810325965):0.0354878291):0.0398586469,((G000687835:0.1139708068,G000428705:0.114473553):0.0947826132,((G001829935:0.0119418568,(G001830035:0.0171808082,(G001829995:0.0240259736,(G001830895:0.0131156049,G001829955:0.0180423523):0.0148299198):0.0036686947):0.0101481532):0.0653231304,(G001830945:2.6138e-06,(G001830065:2.6138e-06,(G001830095:2.6138e-06,(G001830975:0.0007913307,(G001830905:2.6138e-06,((G001830865,G001829965):2.6138e-06,((G001829915:0.014677537,G001830165:2.6138e-06):0.0018082686,(G001830045:0.0051995095,G001830015:0.001357704):0.0013977023):2.388e-06):2.388e-06):2.2607e-06):0.0027089783):2.7248e-06):0.0005735069):0.0757413044):0.0734488925):0.0186126512):0.0430905299):0.0731518988):0.0325269786):0.0187870411):0.0536779581):0.0196167852,((G000433875:0.2467879846,((G000436255:0.2165295175,G000434835:0.2612028775):0.0333070336,((G000437335:0.1942536602,(G000438295:0.1851462246,G000433455:0.149587047):0.0445939343):0.0488663934,(G000432575:0.2338839452,(G000438415:0.3152311025,(G000433475:0.1113139601,G000433255:0.1006230911):0.1409684417):0.0469181603):0.0338974609):0.0322615283):0.0469950865):0.1863217199,(((G000433015:0.2674432095,((G000434395:0.3617376395,G000437395:0.1874126174):0.1018612416,(G001604505:0.2746332813,G000437235:0.1948292672):0.0527192065):0.0684040359):0.0533969615,(((G000687795:0.2268323742,G000518305:0.2992812211):0.115639156,(G000227355:0.1611245177,G000011225:0.2010405535):0.1597083991):0.1659813092,(((G001029265:0.0188825062,G000565195:0.0381040214):0.0849836376,((G000400955:0.0143740471,G000400935:0.0137560462):0.0898478431,(G000820525:0.059489353,(G000236085:0.0172494226,G001274875:0.0404217402):0.0270289882):0.052197865):0.0259798452):0.1270657306,((G000483165:0.1610719321,(G000518285:0.0515010743,G000526855:0.074935624):0.107485481):0.0924031014,(G000565215:0.1726016011,((G001267155:0.0839337719,G001262715:0.0846880315):0.0960734521,((G000439435:0.0840502601,G001281045:0.0912691008):0.0478810294,(G000565175:0.0983618568,G000500935:0.0831366997):0.0345570042):0.0344266509):0.0770503783):0.0309085579):0.099868773):0.1174306859):0.1043111935):0.0338127814,((G000829905:0.1270186468,((G000752095:0.0987017777,(G000154485:0.0394303534,(G000686665:0.033499414,G000154805:0.0588437631):0.0212335491):0.0485918635):0.0356837404,((G000269565:0.0355686534,G001244545:0.0386007211):0.0524250913,((G000437715:0.0095847779,G000173795:0.0114380769):0.0871724236,((G000340375:0.101238401,(G900108995:0.0004982461,(G000702165:0.0007599287,(G900112735:2.6138e-06,G900114425:0.000187289):0.0029707824):0.0054610957):0.0645903003):0.0260131477,((G000621925:0.0008964987,G900109215:0.0007789775):0.0031767894,(G900103115:0.0023020521,(G000622125:0.0043684376,G000702065:0.0028283398):0.0005384434):0.0021557068):0.0786761517):0.0283685716):0.0553277661):0.0168822372):0.0454243286):0.0925270816,((((G001800865:0.0189368391,G001800835:0.0046463854):0.1650265219,(G001545095:0.1378091675,(G000373785:0.0237085901,G000270085:0.022579528):0.1068371008):0.1106671302):0.0532947188,((G000327285:0.0171592637,(G900120005:0.0190661779,G000157995:0.0128302839):0.0126885562):0.1341214803,(G000701725:0.1243592846,(G000177375:0.152716796,(G000186945:0.0111200541,G000425005:0.0075539531):0.0878402313):0.0455614314):0.1144836944):0.0346842838):0.0259470617,((G900104665:0.1316641384,(G000313565:0.0079691007,(G000508965:0.0023067011,G001305055:0.0644775417):0.0064619295):0.0914104539):0.0571934487,(((G000154285:0.0111072254,G000437615:0.012317692):0.0943668949,((G000163515:0.0029417806,G000242955:0.002328864):0.0762984335,(G001688965:0.0073983642,(G000371425:0.0016786324,(G000450985:0.0012152382,(G900114575:0.0031062735,(G001406695:0.0024952922,(G000183585:8.70192e-05,(G000242195:0.0018102787,G000435955:0.0016536281):0.000513311):0.0001003916):0.0014581197):0.0003343758):0.0026611106):0.0032558943):0.0522278733):0.033188475):0.0403397946,(G900155395:0.1115071083,(((G001945605:0.0616609703,G000403415:0.0608857235):0.0492380561,((G001945525:0.0922451963,G000384195:0.112897079):0.0445483657,(G001945535:0.0042512254,G001564455:0.0042888379):0.0971337469):0.0191316638):0.0285943525,((G000434355:0.1254093585,G000156655:0.0856590394):0.0272818436,(G000420345:0.0715422123,(G000210615:0.0258524069,(G000434715:0.0159758789,G000469305:0.0022540991):0.0139854057):0.0848495929):0.0248675932):0.0255098004):0.0891728662):0.0313525311):0.0337135033):0.0439829918):0.0551709483):0.0309241405):0.028550477):0.0159242114):0.0599517885):0.0259285376,((((G001317355:0.1663982332,(G001047375:0.1874530915,(G000601455:0.1004481705,((G000297115:0.0491226062,G001440545:0.0540153435):0.0507821527,(G000430995:0.0323123342,G900129265:0.0498162506):0.0656666971):0.0324634757):0.0278798566):0.0279692355):0.0213715058,((G000495435:0.1146201945,(G000701905:0.0343672528,G900115135:0.024917774):0.1096801671):0.1051093794,(((((G001038625:0.0853896614,(G900129955:0.0032568093,G001623875:0.0041399824):0.0649932385):0.0350515078,(G001642655:0.0882927016,(G000016505:0.0772465081,G000484505:0.0870594315):0.0263007469):0.0316473077):0.0303485844,((G000008765:0.0802247955,G001270375:0.1079714378):0.0421842137,(G000686725:0.1056332794,(G000807255:0.0378028076,(G000389635:0.0254814357,G000246895:0.0370883133):0.0157550351):0.052099063):0.0363306957):0.0369215961):0.0168935057,((G001263795:0.1165448795,(G000014125:0.0360002931,(G000204565:0.0258136089,(G000219255:0.0240606,G000175395:0.0133216488):0.0281775014):0.0194896549):0.0556074922):0.0460197465,(G900142225:0.1798038667,(G000744935:0.1195972998,(G000283555:0.0309235418,((G000284435:0.0003592031,G000709435:0.0005957306):0.0043499426,(G000270205:0.0001419167,(G000252765:0.0031181672,((G000252685:0.0111575684,G000252745:0.0480739237):0.01039749,(G000252785:2.594e-06,(G000225365:0.000123155,(G000252725:0.0086042354,(G000252705:0.0267763772,G000252665:0.0090560754):0.0079495045):0.0035495931):0.0048200693):0.0047700088):0.0023777163):0.0087937862):0.0024832514):0.0314072724):0.3005747926):0.0199361572):0.0157988555):0.0124166565):0.0165332943,((((G001243045:0.0893948221,(G000063585:5.80783e-05,G000017045:0.0006749146):0.0631742254):0.0619290726,(G000765165:0.1028848512,(G000619945:0.0773568896,G000007625:0.0979480751):0.0321941188):0.0252212082):0.0210204291,(G000466585:0.1301370343,((G000816675:0.0921899404,(G000612845:0.0643729,G000285575:0.0628261523):0.0341852397):0.0251712816,((G000732635:0.0653069752,G000751675:0.0864406117):0.058796662,(G000447315:0.031741903,G000300195:0.0253094794):0.0650093079):0.0167242379):0.0425861972):0.0227055958):0.0150072444,(G000145275:0.1692043799,(G000424205:0.1386381884,((G000686705:0.1116117865,((G900142075:0.0442453313,G000820705:0.0600174861):0.0713389122,(G001403615:0.0888607963,(G000753355:0.0535307317,G000703125:0.0763066232):0.0508949857):0.0210587695):0.0197876937):0.0209470285,((G001403635:0.0958993925,(G000013285:0.0781520333,G001485185:0.1081058002):0.0239121861):0.0292559607,((G000371465:0.0673358969,(G000498355:0.0458619161,G000789395:0.0493239291):0.027717227):0.0469743351,((G000469625:0.1183233073,(G000401215:0.0831305759,(G000320405:0.085797398,G001405015:0.055811136):0.0372213824):0.0216370937):0.0169423933,(G000424025:0.090685354,(G000020165:0.0905797084,(G001458595:0.0545169796,(G001456065:0.063660051,(G000473995:0.0503510016,(G000340885:0.0435805164,G000833105:0.0433719684):0.0265838644):0.0201730919):0.0138197393):0.026553872):0.0305508516):0.0179707266):0.017257409):0.0155485615):0.0333730914):0.0112161117):0.0157331701):0.0140408679):0.0136900014):0.0303515562):0.0321139164):0.0276625042,((G900142105:0.1555607246,(G001797185:0.129300752,G001515955:0.1226881263):0.0379115602):0.0552612288,(((G000154825:0.256925876,(G900128885:0.1635858894,((G000185505:0.1750569816,(G900107125:0.1009808039,G000152245:0.0820160642):0.032334042):0.0491197403,(G001263355:0.0464522227,(G000472665:0.0447209946,G000247605:0.0512593323):0.0366266913):0.0978929093):0.0605259895):0.0190920171):0.0431785692,(G000426305:0.1629876533,(G001604025:0.2435198276,(G001602975:0.2573090646,((G000488855:0.1824689622,G000161975:0.2469165673):0.0501570873,((G001513255:0.1860686853,(G900155555:0.113037957,G000525775:0.1258479403):0.0428613268):0.0986949663,((G000435615:0.112261674,G000435715:0.0969288864):0.0573738079,(G000758905:0.1780992058,((G900086585:0.1113707438,G001189495:0.1488194168):0.0227809695,((G000688015:0.1278664639,G000510425:0.1351858074):0.0388002562,(G900115385:0.0017535675,G900116785:0.0010329141):0.1824484049):0.0302678669):0.012334736):0.0213253466):0.0182035311):0.0372692665):0.0142552044):0.0219183814):0.0240253537):0.0849016442):0.023009796,(((((G001748365:0.1032652217,G001897605:0.1155611693):0.0805531608,(G001512625:0.3000901503,G900103005:0.1562928176):0.0414281932):0.0409196953,(((G900142245:0.0862906852,G900142285:0.0856081896):0.060577863,(G001282725:0.1401256193,(G001562415:0.0813559484,G001750685:0.0976369898):0.0266388729):0.0247592669):0.0230665348,(G900107405:0.1910598326,((G900101495:0.0932659259,G000621485:0.09061287):0.030916322,((G000016985:0.0931305588,G000018325:0.1341880955):0.0167501926,(G001042715:0.0816403617,G900111615:0.0790989209):0.0381916031):0.0163039046):0.0309460165):0.0448063108):0.0168790245):0.0154825576,(((G000423525:0.1681927639,G000163895:0.2030367094):0.0449381033,(G000196455:0.1247183931,(G001693775:0.1542539128,(G000146855:0.0792511903,G000238095:0.076442127):0.0523525409):0.1309601082):0.0264381231):0.0526497711,((G000597865:0.1054293736,G000699585:0.0919658671):0.0612758449,(G900142235:0.1017691609,((G000439105:0.0799566472,G000154445:0.0936426331):0.0482465487,(((G000686145:0.058376903,G000499525:0.0567517118):0.0296513417,(G001950115:0.034594656,G000452245:0.0280806457):0.0583291213):0.0230216078,(G900129815:0.0724973739,((G000687955:0.1000903583,(G000009205:8.86993e-05,G000953275:2.6138e-06):0.062055282):0.0177839182,(G000156055:0.1057336644,(G000147675:0.0789649081,(G000431415:0.0053339203,G000381525:0.0067366619):0.0772293127):0.1392991706):0.0435593897):0.0192005909):0.0173011908):0.0166068545):0.0641414676):0.0357868455):0.0205060694):0.0246240497):0.0114802943,((G000309315:0.1834003348,(G001509345:0.1420470311,G900142005:0.1119150339):0.072728016):0.0616532929,(((G900095305:0.1050640669,(G000299355:0.1016284533,G001190785:0.0681411596):0.0539921011):0.0346762657,(G000620125:0.1279802553,(G000387765:0.0865065525,(G001316435:0.0476920068,G000761095:0.0325018726):0.0508386977):0.0341852142):0.0296158519):0.0263118583,((G001940565:0.1615974805,((G900095615:0.1435843243,G000751555:0.1014158387):0.0283447917,(G001282665:0.0729941047,(G900106765:0.0700907666,G000511955:0.0562912923):0.0440533457):0.0368426328):0.0411419924):0.0263642896,((G001299475:0.2401099865,((G000221565:0.0674781428,G001299455:0.0847078634):0.1216202909,((G000478985:0.0916674764,G000146345:0.1235852149):0.0568306924,((G000227315:0.142063439,((G900129925:0.1226882291,G000468535:0.1013804912):0.0213286132,(G000311865:0.1198286407,G000952975:0.093415052):0.0630737497):0.0222242947):0.0261282053,(G000378725:0.1229503385,(G000246925:0.0385797262,(G000183565:0.0414822112,(G000312025:0.0386273444,(G000311825:0.0183557606,G000321025:0.0342987418):0.0146361961):0.0161765837):0.0143221348):0.0945544485):0.0574356539):0.0234060514):0.0378673197):0.0298140505):0.0328409452,((G000312505:0.2260593312,(G900120165:0.1242925348,G000758845:0.1262608976):0.1330857442):0.0615240818,((G000800295:0.2046699195,(G001407835:0.1520080071,G000010185:0.1707193006):0.0396256674):0.0461742686,(G000467935:0.2168585389,(((G000423145:0.1051515387,G000245755:0.1000902255):0.167776993,(G900120375:0.1601616704,((G900119705:0.0562332743,G000308275:0.0473777204):0.0951104599,(G900120365:0.1367304823,(G000311985:0.0299775997,G001286805:0.0267713276):0.1090739966):0.0498719179):0.0475853469):0.0806656598):0.0290614338,((G000311745:0.0443294949,G000173355:0.0547035013):0.0813307914,(G000156575:0.1019264987,((G000159095:0.058329576,(G000024105:0.0452279413,G000191725:0.0440807233):0.015796567):0.0389999815,(G000312365:0.0654763823,(G000312325:0.0018745094,G000308255:0.0003699924):0.0659652853):0.0461841469):0.0288305431):0.0319282218):0.1219176293):0.0295386766):0.0182345031):0.0360935801):0.0205778025):0.0571407491):0.0426717865):0.0146669854):0.0165598365):0.016823005):0.0093204471):0.0094663167):0.0196381494,((((G001512425:0.1372425615,(G001512555:0.1396425951,(G001512485:0.1171444391,(G001513105:0.0670235754,G000331995:0.0599829802):0.0382126616):0.0483605466):0.0497190067):0.0338313744,((G001797195:0.2618522397,((G000621505:0.010667584,G000350485:0.0113163909):0.0498726759,(G000526495:0.0214764836,(G000022065:0.0335533676,(G000175795:0.0228525859,G000421965:0.0133693852):0.0081521523):0.0107210139):0.0436862988):0.0790455296):0.0182863978,((G000745845:0.0026874027,G001262605:0.0036641691):0.1215649403,((G000237085:0.0446788278,G000179595:0.0699949298):0.0404551812,(G001512505:0.0553894073,(G000015865:0.0256355275,G000521465:0.052288757):0.028905871):0.0340069239):0.0302256354):0.0228965798):0.0218086067):0.0602073468,((G000526435:0.0586295957,(G001513075:0.0277980831,(G001513505:0.0452485065,G001513065:0.0579396239):0.0189954412):0.050178532):0.1084799629,((G000213255:0.1660750763,((G000955745:0.0244002901,G000955735:0.0326184655):0.0123395719,((G000404025:0.0043327292,G000016545:0.0098957493):0.0111033856,(G000955725:0.0149485166,(G000166355:0.0169508915,(G000022325:0.0156415121,(G000166695:0.0077092707,(G000193435:0.0107794769,G000145215:0.0226761868):0.0105262171):0.0109843396):0.0053158096):0.0096921215):0.0209350832):0.0082092319):0.17114709):0.0401059122,((G000427425:0.0374423765,G900129075:0.029064815):0.0876953355,((G000145615:0.0271126277,G000189775:0.0331167906):0.0689148904,(G000763575:0.0383036347,((G000025645:0.0262180285,(G001508895:0.0755379411,G001508735:0.0115056732):0.0189981307):0.0066110119,(G000806225:0.0243999979,(G000147695:0.0215904723,(G001507995:0.0222679618,(G000156275:0.0550481794,(G000473865:0.0140397905,G000007085:0.007083754):0.005560773):0.006600155):0.0737231886):0.0085465408):0.0075777574):0.0172440672):0.0468514274):0.0574803694):0.0284311507):0.0260758219):0.0154174536):0.0186053137,(((G001941225:0.0547113982,G000431615:0.0487089876):0.1989436129,(((G000433755:0.2615678016,(G000433915:0.1190017375,(G000434195:0.0685488417,(G000435175:0.0090015007,G001916175:0.0119625383):0.0700978538):0.0749540586):0.1063328359):0.1410917523,((G000025225:0.2297250643,(G001512745:0.1952859073,G001512945:0.179777259):0.1166950892):0.0297336632,(G001603035:0.1756016871,((G001604185:0.0640603407,G001604165:0.1528797801):0.086743199,(G000688035:0.0940143467,(G900099715:0.1119768976,(G000621765:0.0356465816,G900107185:0.0432150334):0.082188615):0.0388220796):0.0797301918):0.0345526439):0.0640617598):0.0539388406):0.0137302298,((((G000435495:0.2324806175,G000437915:0.2222339406):0.0389245994,((G001512685:0.1948161461,G001604065:0.1641540227):0.0860774572,((G000434435:0.2115533016,G000434675:0.1758722854):0.0386038363,(G000432975:0.0709691791,G001940895:0.0738466854):0.1125826932):0.055512151):0.0549005838):0.0766638012,((G001678845:0.0508612641,G000981035:0.0684100999):0.1727061796,((G001604115:0.1843493986,G001513425:0.1881486841):0.075106727,((G001940855:0.0067023307,G000431035:0.0060525097):0.1380130811,(G000435055:0.1006619037,G001940845:0.0939307808):0.1060935321):0.0847112149):0.0222228425):0.0214393564):0.0353177038,((G001725215:0.2340258697,((G000398925:0.0810932793,(G001643385:0.0773285495,(G001305135:0.0552114071,G000701665:0.0514644937):0.0197179062):0.0482781939):0.1092271046,((G000620945:0.1590674923,G900130065:0.1701692402):0.0434113065,((G000421005:0.1832858856,((G001244495:0.071660466,(G000492175:0.1067087017,G000177015:0.0705224416):0.0195656089):0.0432611314,((G001454945:0.0627447003,G001244995:0.0601889366):0.0316055951,(G000169255:0.0687185134,G001688625:0.0676948575):0.0285096987):0.026951408):0.0223779381):0.0331049656,(((G000431075:0.0610668356,G000436275:0.0775563285):0.1401725599,(G000435995:0.0262090265,G001916635:0.1029877941):0.1631100517):0.0277423304,(((G000283575:0.045564611,G000307265:0.0575178051):0.0637180175,(G000403435:0.0834403966,(G001916835:0.1104115074,G000469445:0.060100606):0.0179411615):0.0325506939):0.0394106681,(G000765235:0.1186168971,(G000431575:0.0772123545,(G000435555:0.0457585895,(G001915895:0.2373247972,G001916695:0.1297974126):0.0275786304):0.0511370725):0.0632820365):0.0436108064):0.034563227):0.0277102893):0.0237995729):0.0288032944):0.0205569612):0.0269725406,(((G000433115:0.1754919644,G001797275:0.2001099642):0.0413055401,(G001513385:0.2093243413,((G000433415:0.1431322569,(G001604005:0.1731687957,G000437015:0.1445973997):0.0286171023):0.0318688571,((G000433515:0.0352353274,G001916755:0.10652544):0.1366749864,(G000437375:0.1159768588,G000432075:0.1421616676):0.0801513913):0.0296549508):0.033525435):0.0395362669):0.068891921,((G001481375:0.1178439072,(G001486665:0.1042509134,(G000157955:0.0939529344,(G000162015:0.0331141541,G001916495:0.10610337):0.084849328):0.0491548788):0.0285795939):0.0936993396,((((G000436835:0.0919450583,(G000431535:0.0715889538,G000433975:0.0532746543):0.0438383563):0.1224701154,(G000432435:0.1315335536,(G001513045:0.1567167361,((G000434055:0.0196735356,G000434915:0.0190619078):0.1188554864,(G000436215:0.1113877329,G000431775:0.1090676661):0.0388709561):0.0306790177):0.0294091268):0.0307629051):0.0437994801,(((G000435275:0.178191038,(G000431955:0.010415374,G000154345:0.0077185231):0.0938877893):0.0313003431,(G000383295:0.1060007879,(G000752215:0.0852030353,(G001305115:0.0481054862,G001261775:0.0467878202):0.0489392904):0.0265383974):0.0311182664):0.0223685227,((G000435395:0.0707652173,G900048895:0.0636551115):0.1008298205,(G000431855:0.1271955176,(G000435335:0.1059058403,(G000437975:0.1202427933,(G001917065:0.0956111582,G000436775:0.0514223184):0.0391885879):0.0316737887):0.0409886618):0.0480375207):0.0168182319):0.0353184445):0.0197732517,((G001513365:0.1927745835,(G000953215:0.105199336,G000178115:0.1332245144):0.0609958433):0.0265701678,((G900103835:0.1563294047,((G900104675:0.1746108056,(G000154565:0.0778750039,G000403395:0.0834529954):0.0663106559):0.0203391175,(G900110045:0.1344732275,(G000435455:0.1584012957,G900104615:0.1329363899):0.0264545445):0.0139444558):0.0223586561):0.0169871486,((G001486165:0.1660539992,G000820765:0.1251559793):0.0331003966,((G900095865:0.0939982018,G000158655:0.0734080391):0.0703001005,(((G000432175:0.0360946676,G000436675:0.0304736579):0.1080252566,(G001916415:0.0089264454,G000382085:0.0055730484):0.121348309):0.0781617108,((G001941055:0.2365359636,(G001940995:0.1516197242,((G001917015:0.0092442937,G000723465:0.0084160529):0.0867051366,(G000686125:0.098970226,(G000621805:0.0975276417,G000179635:0.0977576422):0.0229122191):0.0205575487):0.0395074516):0.0367910831):0.0288777742,((G001941135:0.1177112076,G001603945:0.1438187648):0.0333927701,((G000434255:0.026276751,G000210095:0.0056625056):0.1018941799,(G000712055:0.1388985186,((G000437255:0.0573972345,(G000433635:0.0652358545,(G000468015:0.0351249817,G000437175:0.0336687712):0.0368569625):0.0179642507):0.0635333612,(G000438435:0.1020690857,(G900119535:0.0511631557,(G000701945:0.0650002115,(G000174895:0.0476245748,(G000518765:0.0371382077,(G001603985:0.0146819483,G000247525:0.0244633799):0.026615415):0.020754723):0.0161248116):0.0085533536):0.0635560754):0.0285164775):0.0162321537):0.0181511845):0.0307527238):0.0178912845):0.0224549732):0.0416466903):0.026475077):0.0186163853):0.0177439092):0.016579242):0.0137528039):0.0189368325):0.0170973876):0.0383182389):0.0197307628):0.0127465689):0.0131551386,((G001797255:0.0877726007,(G001795385:0.0388437041,G001797235:0.0381877905):0.0534340074):0.2208205893,(((G001282685:0.0956897051,(G000178835:0.0593927867,G001311925:0.0857364957):0.0499544356):0.0263383536,((G002007375:0.0384805803,G002007305:0.135630802):0.0971593307,(G001995005:0.1264212515,(G002007295:0.0765315503,G000171335:0.064075814):0.0676367648):0.0327531783):0.0716577673):0.0674607904,(G001466305:0.1352988376,((G000364165:0.1145561587,(G000436415:0.0780862948,(G900142265:0.0153552132,(G000436155:0.0198174683,G000432875:0.0074115257):0.0119640162):0.0624432288):0.0895748137):0.098807318,(((G900141895:0.1682545363,G900096945:0.0875044283):0.0367689216,((G900111595:0.1078029851,G900112775:0.0843780904):0.0430610772,((G900142955:0.0924044988,G001461035:0.122022822):0.0197815991,(G000018685:0.1031797944,(G900115365:0.0702899142,(G900143645:0.0518669447,G000702945:0.0378750123):0.0541993356):0.0242318023):0.0214242036):0.0160466208):0.0276298124):0.0156670467,(G001604195:0.2072486686,((((G000173815:0.1063568157,G000797495:0.0913962066):0.0243843033,((G000156675:0.0842479387,(G000373885:0.0596738271,G000436935:0.0869170078):0.0329319638):0.0363463127,((G900129135:0.0870504824,G000425525:0.0983484299):0.0210414332,((G000431095:0.0079448197,G000157975:0.0060658454):0.0975211092,(G000702025:0.0551239564,(G000431355:0.071024197,(G001404455:0.0500630424,(G000466565:0.0751278582,(G000436615:0.0378412761,(G000436995:0.0213149707,G000153905:0.0142159455):0.0148975416):0.0396784524):0.0159448004):0.0216950351):0.0364600661):0.024799451):0.0232390457):0.0123222304):0.0213404381):0.0202617599,(((G000156035:0.0080288067,G000431655:0.0154237138):0.0707414881,(G000209385:0.0793532481,G000411355:0.0547910795):0.0242743643):0.0153139828,((G000765215:0.0818108336,(((G000403455:0.0694547347,G000403475:0.0894597375):0.0237330851,(G000156515:0.0598990777,G000154505:0.0559343771):0.0146501943):0.0225692626,(G000433215:0.0608336521,(G000169235:0.0762728278,(G000154065:0.0131171036,G001916345:0.0804569208):0.0390277976):0.0168160352):0.0249429086):0.0127806795):0.0206738038,(((G001280875:0.008004897,G001049915:0.0083586815):0.0887473784,(G900086725:0.0595405144,(G001916295:0.0804346488,G000155875:0.0190224221):0.0863517748):0.0291907892):0.0153605181,(G900142165:0.0813768088,(((G001404335:0.025726132,G001028025:0.0193384738):0.0419947508,(G000403295:0.0852314819,G001487105:0.0816216568):0.0153215255):0.0114585654,(G001311035:0.0725294482,(G000526735:0.062125724,((G001312505:0.0673292416,G000155205:0.0366880635):0.0315563078,(G000432115:0.0050938165,G000153925:0.0033180077):0.0668723395):0.0163718336):0.0135182075):0.0092412959):0.0202331248):0.0196536526):0.0110670727):0.0141674899):0.0492489579):0.0298999332,(((((G000242235:0.1496872378,G000160035:0.2043531041):0.0252640569,(G000235445:0.1344557465,(G000185385:0.0260996213,(G000296385:0.0153684824,G000209465:0.025793609):0.0121159851):0.0829451234):0.0466045136):0.028759843,((G900101295:0.0092531889,(G000711825:0.0004294182,G900112885:0.0024120458):0.0090221171):0.1288987487,((G000160135:0.0896883204,(G000160635:0.0615182459,G000238055:0.0666866056):0.0601128997):0.0473384727,((G000702885:0.0300663562,G900113415:0.035230952):0.0169356016,(G000424445:0.0121007709,(G900107835:0.0031092145,G000701645:0.0078712376):0.0084875532):0.0204842947):0.0794351205):0.0751561148):0.0339135266):0.0250844437,(((G000435795:0.0762004563,G000431995:0.0678269795):0.0461336643,(G000189595:0.0722235385,(G000159055:0.0399458958,G000435655:0.0432476918):0.0381402905):0.0377609357):0.0344019719,(G000235505:0.0853765893,((G000160095:0.0721659216,(G000687555:0.0538697757,(G000732605:0.0203553134,G000144625:0.0293911737):0.0311576618):0.0293476713):0.0251023723,(G000158075:0.0782327024,((G000155435:0.0309906814,(G000233455:0.0090391355,G900115855:0.0045974418):0.0204081239):0.0208633728,((G000371705:0.0099736727,G000431175:0.0206859412):0.0226663832,((G900113155:0.0031492129,G000438215:0.0636900249):0.0043438726,(G000436455:0.0145300233,(G900100685:0.0018638992,G900108895:2.6138e-06):0.0019207885):0.0028400828):0.0233130994):0.0320207825):0.0190673875):0.0332645106):0.0138161726):0.0340443556):0.018830056):0.0322689162,((G900112085:0.1821700206,((G000702845:0.1404292555,G000183525:0.1185477236):0.0517546825,(G001406335:0.0102732157,(G000438275:0.0142892217,G001915695:0.0128953956):0.0091870349):0.094082057):0.0297361808):0.0154872329,(((G000431875:0.1050009952,(((G000434955:0.022445659,G000435355:0.0422212729):0.0632703045,(G000403335:0.0466400588,G000403215:0.0576197261):0.0960313733):0.0138457375,((G000403495:0.0979810203,(G000732725:0.0744780969,G000403275:0.072925207):0.0259656541):0.0164448584,(G000466465:0.0377927915,(G001717135:0.0077085767,G900113595:0.0044854056):0.0373598166):0.070568204):0.0176453334):0.0151058908):0.0184013243,(((G000702685:0.0328989006,G000702085:0.0386784819):0.1514725231,((G000687675:0.1263562074,G900100245:0.1711923226):0.0349125761,(G000621425:0.0707954927,G000421045:0.0848195275):0.0629506371):0.0316244335):0.0234742162,((G000621405:0.1674757958,((G000702125:0.0670134934,G000746015:0.0571288945):0.0385930824,(G000622025:0.1342346756,(G000701625:0.014683445,G000424365:0.0175170764):0.065994116):0.0322357987):0.0349494937):0.0448775614,((G900101015:0.1540930704,(G900107575:0.0760826008,G000431495:0.0701529995):0.0596182755):0.0412940807,((G000424545:0.0799669423,(G000424585:0.0661789962,G000424425:0.0544511059):0.0250963847):0.0407865237,((G000702265:0.0461078344,((G000424265:0.0093906247,G000424165:0.0120720614):0.0343557471,(G000424145:0.0234660951,(G000424385:0.0311643442,(G000703165:0.0282503995,(G000423925:0.0298622225,(G900104155:0.0053844697,(G000424485:0.0069439756,(G000420905:0.0048654267,G900109475:0.0069131545):0.0026860761):0.0065397115):0.0207744843):0.0120668492):0.0086350154):0.0055081981):0.0162145283):0.0082396978):0.0436416746,((G900116875:0.0366440934,(G000621565:0.0067608097,(G900116865:0.0098420408,(G900101605:0.0129279666,(G000686065:0.0048652363,(G000424465:0.000286905,G000686965:0.0122650829):0.0052593109):0.0046471516):0.005729074):0.0067317633):0.0311312986):0.024990201,((G900112195:0.0324644905,(G900102515:0.0297324473,(G000420945:0.0178679778,(G000621465:0.0052398796,G000145035:0.0027429948):0.0170805165):0.0090508223):0.0131191115):0.0145544733,((G000420845:0.0177323118,G000621605:0.0184570589):0.029500224,((G000420825:0.0086138966,G900115735:0.0080669216):0.0283401081,(G000622085:0.0443439768,(G000424525:0.0087327616,G000421405:0.0071450345):0.0490924125):0.0104480224):0.0086048346):0.0046692628):0.01447714):0.032215208):0.0328262046):0.0321241054):0.0191890281):0.0256520774):0.0177260468):0.0328290469,(((G000431895:0.1250588279,(G000435595:0.1247131754,(G001915735:0.002855357,(G000432395:0.0031071308,G000156015:0.011578931):0.0030306521):0.1081213419):0.023652855):0.0281288892,((G000155855:0.0197748814,G000434155:0.0074053424):0.0838833757,(G000424105:0.109812071,(G000146185:0.0759620221,(G000436475:0.0163704554,G000436535:0.0371173732):0.0565468912):0.0194529856):0.0346761209):0.0487164857):0.0226887218,(((G000469345:0.0880797646,(G001941025:0.1481960568,G000270305:0.1117071792):0.0375484762):0.0571468801,(((G000364225:0.1124460236,(G000403315:0.0375962442,(G000403255:0.0365231391,G000403845:0.0543207449):0.011460169):0.0668558786):0.0354122719,((G000174195:0.0709342976,(G000156535:0.0570982639,G000225345:0.0503522185):0.0248757755):0.031350371,((G000701545:0.111720625,G000687515:0.0985898609):0.0272865519,(G000020605:0.0795289633,(G001916895:0.089801241,G001405615:0.0406125485):0.020881567):0.0215130573):0.0259024356):0.0219650484):0.0156028785,(G000160115:0.1864777776,((G900106615:0.1244889779,(G000702145:0.0029323261,G000702525:0.0030746087):0.0907702898):0.0271068601,(G900107545:0.0238044951,(G900104335:0.0345355766,((G000209815:0.0340882262,(G900115215:0.0174938962,G900141825:0.0113628573):0.0084082136):0.0133992189,(G000621865:0.0306641311,(G900115355:0.010213628,(G900109715:0.002360211,G000703005:0.0121134879):0.0033493662):0.0267291086):0.0077310461):0.008313607):0.0115026809):0.1228944265):0.0210657415):0.0374580513):0.0102358102):0.0207991059,((G000875945:0.1544180479,(G000435815:0.0694000127,G000153885:0.0441267758):0.095241951):0.0286064761,((G000621985:0.1482947786,(((G000518685:0.1165554952,G000434115:0.0833589593):0.0272370496,(G000687695:0.1710696226,(G001916225:0.065822832,G000433735:0.0797828743):0.0222452899):0.0179083996):0.0495830646,((G000432755:0.0290146076,(G001916135:0.0127125013,G000438095:0.0085329221):0.0198757639):0.0739256645,(G000435575:0.0734555805,(G001414325:0.0097848458,(G000433155:0.0096877226,G001916165:0.0077218888):0.0070040148):0.0789480711):0.0261051903):0.0549288137):0.0224827502):0.0303996777,(((G000431695:0.0228526971,G000173975:0.01673716):0.1226475006,((G000435775:0.0774289673,G000332875:0.0240072383):0.0545681664,(G000154305:0.0114030416,G000432215:0.0139216001):0.075420554):0.0716087805):0.033964396,(G000621905:0.1695947204,((G000702245:0.0829472585,(G000687655:0.0887238602,(G000703065:0.0936597162,(G000687975:0.0188487936,G900110635:0.0263976811):0.0983061018):0.0184399481):0.0174723899):0.0866571106,((G000431515:0.1059867626,G000431135:0.0927527492):0.0326288943,(G000432475:0.1198930342,((G000154245:0.004768877,G000432315:0.0133491476):0.0664062463,((G000154425:0.0047024922,G000433295:0.0107449783):0.0121708305,(G001916305:0.0688004355,G000436635:0.0116435761):0.010863446):0.0468126315):0.0665313556):0.0224426328):0.0170502239):0.0224133736):0.0247546075):0.0178259214):0.0197730342):0.0123365906):0.0123852829):0.0110988365):0.0141183482):0.01400287):0.0144851073):0.0130816588):0.0215805863):0.0624496908):0.0209740537):0.0120779755):0.0144872858):0.0234308307):0.02318697):0.0181110731):0.0179248399):0.0170583835):0.012553195):0.0073951919):0.0140070884):0.0158696206):0.020391534,(((G001784175:0.3356352405,((G000724625:0.1142613655,G001898035:0.1021909984):0.1680290064,(G000404425:0.2912000093,((G001457975:0.0004578656,G001457855:0.0010075852):0.0023189604,(G000427095:0.0048996975,G001458035:0.0021074934):0.002436097):0.1405318782):0.0660431677):0.0676432164):0.020541418,((((G001899315:0.1049189454,G001464165:0.0931745078):0.1636550074,(G001899385:0.3834736802,(G001784555:0.0863369947,(G001786505:0.0063482044,G001784585:0.0064414968):0.0829787881):0.1434949152):0.0607426936):0.0441002808,(G001858525:0.2432898667,(((G001786555:0.0196227603,G001784615:0.0132358721):0.1019766073,(G001784565:0.1186226508,G001784535:0.1153577159):0.0377282482):0.0439613069,(G001917285:0.2836130955,((G000980375:0.0031750331,(G000431555:0.0078026807,G000980455:0.0014597095):0.0020617374):0.1162794242,((G001917235:0.0039698617,G000433235:0.0040692807):0.1123505409,(G001899335:0.0881692106,(G001899395:0.1057101066,(G000431315:0.0583247843,((G000437435:0.0269670398,(G001765415:0.0010327565,G000431115:0.0039613518):0.0429607989):0.0148751435,(G000433095:0.0147694754,(G001899365:0.0061747718,(G001917115:0.0029960134,(G001899425:0.0033543602,G000437655:0.0032520297):0.0062181036):0.0063215224):0.0133937293):0.0136763305):0.0270268417):0.026294599):0.0171593837):0.0296058521):0.060438833):0.0563386852):0.0629122825):0.0859151155):0.041810618):0.0353641834,((G000011385:0.0422883407,G000484535:0.0455154049):0.1036222266,((G000332275:0.1097256108,(G000013225:0.0199412941,G000013205:0.0179224939):0.0878579422):0.0288151689,((G000317065:0.0800945691,(G000332175:0.0674533107,(G000317085:0.0866734826,(G001873375:0.0429362425,(G000332215:0.0114909981,G001402795:0.010176207):0.0215916959):0.0586444372):0.0144492817):0.0146873842):0.0470718061,(G001870225:0.1708417632,((((G000775285:0.0929713006,G000317145:0.1261534589):0.0211708266,((G000238775:0.0105992395,G000018105:0.0099930036):0.0937503587,(G000022045:0.0546874253,(G000316685:0.0609870225,(G000505665:0.0066515191,G000011345:0.0089101756):0.0698866114):0.0354081211):0.0171478252):0.0149290015):0.0063689957,(G000332315:0.0994440551,((G000010065:0.0067431961,(G000817325:0.0042637135,G000012525:2.5409e-06):0.0016995222):0.0788045477,(((G002018045:0.024582306,(G001007635:0.0198101294,(G002018015:0.0057770161,G002017915:0.0769509161):0.0071495133):0.0077810268):0.0218281432,((G001007665:0.0220338352,G001007625:0.0303627943):0.0055075,(G000586015:0.0408487177,G900047545:0.048183674):0.0172585618):0.0066427938):0.1139371373,((G002006815:0.0715335888,G000063525:0.0465031905):0.0322296214,(((G000179255:0.0352736789,G000179235:0.0366309593):0.02714221,(G000316515:0.0640723714,(G000153045:0.0515089209,(G000155635:0.0309741123,G001039265:0.0894489815):0.0149518757):0.0146219746):0.0104897514):0.0120301728,((((G000515235:0.0151055327,G000737535:0.0121912401):0.0266591269,(G000737575:0.0224322881,(G000195975:0.0357272754,(G000737595:0.026481783,(G000153805:0.0109009974,G000012505:0.0108699708):0.0333341848):0.0133561997):0.010856428):0.0090358807):0.023755396,((G000153065:0.0273682486,G000153825:0.0370700156):0.0092940762,((G000230675:0.0064636742,(G000014585:0.004958199,G001040845:0.0065022944):0.0129154948):0.0352739446,((G000153285:0.0134719462,G000063505:0.0140148013):0.0234235277,(G001632165:0.0185863198,(G001632105:0.0027329947,G001631935:0.000570007):0.0113809393):0.0307412686):0.0087069152):0.010700092):0.0116732132):0.0069392852,(((G001632025:0.0058736504,(G001632125:0.0036702266,G001632005:0.0029963566):0.0040477972):0.001777981,(G001632075:0.0033250609,(G000011485:0.0087280232,(G001632145:0.0049910153,(G000015705:0.0074001061,(G001631985:0.0020534702,G001631965:0.0033440483):0.0049968319):0.0024864302):0.0003086031):0.0037044011):0.0059266971):0.0483955754,((G000760175:0.0714935165,(G000760215:0.0602515567,((G000760275:2.6138e-06,G000760155:2.0792e-06):0.003298439,(G000007925:0.0009842128,(G000760255:0.0001007712,(G000760355:9.82567e-05,G000760375:9.84008e-05):0.0004462876):1.6054e-06):0.0020008241):0.0437965225):0.0304017653):0.0406649514,((G000757865:0.014701359,(G000012465:0.002735779,(G000015685:0.0048237406,G000760235:0.0106013298):0.0037802579):0.0036061084):0.0687697487,(((G000291945:0.0622297133,G000291785:0.117133475):0.0551847857,(G000291825:0.0741777952,G000218745:0.011516144):0.030227144):0.0253763058,((G000015665:0.0356017412,G000011465:0.0299123567):0.0184078094,((G000759935:2.6138e-06,(G000759855:0.000103933,G000759865:0.0001040028):2.0792e-06):0.0264317475,(G000012645:0.0155784402,((G000759955:0.0221356792,G000158595:0.0186190331):0.0065259539,(G000015965:0.0186183731,((G000015645:0.012064475,(G001180325:0.0149602476,(G000634855:0.0307611384,(G000634635:0.040624377,G000634675:0.0808443975):0.0100179353):0.0114365448):0.0033805354):0.0032153637,(G000635715:0.0169652628,(G001627475:0.099865599,((G000635515:0.0446176197,G000635595:0.0249661032):0.0145923286,(((G000635875:0.0439686247,G000635575:0.0694777386):0.012233186,(G000634435:0.0407469945,G000635535:0.0249481734):0.0125937936):0.0131125444,(G000634355:0.0523801582,(G000634595:0.0274348432,(G000635455:0.015982917,G000634615:0.0532708372):0.0083608663):0.0155380477):0.0107243169):0.0098662572):0.0059272044):0.001110945):0.0050485158):0.0053360356):0.0039765664):0.0053836908):0.0089321389):0.0296655311):0.0312661473):0.1060341371):0.0217521367):0.0614159496):0.016739589):0.0328796915):0.0150533175):0.0312722337):0.102083618):0.0304929839):0.0209917455):0.0110137532,(((G000309945:0.0590397833,G001939115:0.0728258643):0.0144460449,((G000733415:0.0699515124,((G001650195:0.0292072088,G001895925:0.026404687):0.0327766285,(G000353285:0.0299855564,(G001548435:0.0198644301,G001485215:0.0155724799):0.0221059794):0.0300167877):0.0281204789):0.0107169614,((G000332095:0.0647766949,(G000763385:0.031363488,G000309385:0.0230474687):0.0550118223):0.0199753379,((G000316115:0.0247150512,G000482245:0.0273205673):0.0575592579,(G001314865:0.0416440258,G000155595:0.0499514684):0.0456213633):0.0282180301):0.0361127519):0.0074801461):0.0146507049,((G000317045:0.0691757617,(G001913845:0.0105444923,G001698445:0.0155084716):0.0883549399):0.0206246334,((((G000155555:0.0686070348,G000317515:0.0607493115):0.0145449596,(G001942495:0.0102671415,(G001767235:0.0086565196,G001854205:0.0162356898):0.0054645958):0.0734068185):0.0131966952,((G000473895:0.0917429985,(G000317635:0.0360104531,G000317615:0.0520980178):0.0556054978):0.03334645,((G000380225:0.0847278144,(G001890765:0.0696320313,G000314005:0.0507770733):0.0172583693):0.0211884068,((G000317575:0.0451565372,(G000332055:0.070576095,(G000756305:0.0488102583,G000332195:0.0660840663):0.0193256998):0.0171297557):0.0351975746,(((G001904615:0.0146672441,G000316605:0.0232316274):0.0263118106,(G000485815:0.027808293,((G001693275:0.0041320681,(G001693295:0.0008479184,G000019485:0.0012307084):0.002087475):0.0011037885,(G000715475:0.0021928777,(G001693255:0.0091039576,G001521855:0.0029483279):0.0012221812):0.0037766907):0.0144861459):0.0174882881):0.0715482775,((G000252425:0.0040104266,(G000252465:0.01167752,G000252485:0.0094160789):0.0033749586):0.1131575212,((G000332035:0.0801966347,((G001747005:0.0229076183,G000317655:0.0143014693):0.0389450512,(G000317675:0.0493885762,(G001548115:0.0191460667,G000332235:0.0206003655):0.0220043687):0.0184046758):0.0482140237):0.0145232194,(((G000478825:0.0088743872,((G000009725,G000340785):2.6138e-06,(G001318385,G000270265,G000284135,G000284215,G000284455):2.6138e-06):0.0149677986):0.0799266554,((G000021805:0.0390575007,G000829235:0.0836865901):0.0144384037,((G000025125:0.0314102607,G000737945:0.025127538):0.1196985942,((G000169335:0.0114962958,(G000231425,G000017845):0.0088578529):0.015231555,((G001039555:0.0052640348,(G001039615:0.0132863328,G000167195:0.0081919379):0.001629085):0.0078938477,(G001039635:0.0096121965,(G001050835:0.0071322873,G000235665:0.0015253896):0.0011439988):0.0036130192):0.033311463):0.0166569378):0.0214687543):0.0153361977):0.009787179,((G001904635:0.0107450281,G000317025:0.0099821303):0.0546216079,((G000147335:0.0373872203,G000021825:0.040261864):0.0294673292,(G000787675:0.0043966477,(G000312725:0.0042123738,(G000297435:0.0043978579,((G000312285:0.0022700494,(G001704955:0.0018295056,G000981785:0.0010559865):0.0056786347):0.0030455364,((G000599945:0.0018451984,(G001885655:0.0001463183,G000312245:0.0030662332):0.0050494963):0.0009231461,(((G000312205:0.0031451891,G001706385:0.0117815536):0.0008320496,(G000307995:0.0027819464,(G001725075:0.0045956879,(G000332585:0.0033029099,G000330925:0.0039643984):0.0023848277):0.0011596518):0.0016006928):3.32768e-05,(G000312185:0.0059519896,((G000312165:0.002020815,G001264245:0.0072759084):0.0018977693,(G001578075:0.0021438675,(G000010625:0.0010407554,G000312265:0.0050763983):0.000940946):0.0008653826):0.0008772204):0.0037376168):0.0024726878):0.0027132055):0.0011850248):0.0022996653):0.0017947226):0.063406124):0.0126033672):0.0084174022):0.0115502546):0.0082600392):0.0115204886):0.0069560439):0.008802669):0.0077721035):0.0150356167):0.0139981683,(((G001870905:0.1204389446,(G000317105:0.0670135396,G001276715:0.0785829415):0.0152474359):0.0168057026,((G001314905:0.0458403794,(G001657325:0.0312549931,G000332355:0.0438721444):0.0213053129):0.0564446179,((G000987385:0.1163276142,G000014265:0.0383885826):0.0625867734,(G000478195:0.0679674244,((G900010725:0.0191928485,(G000710505:0.0157715201,(G001873365:0.0224567587,G900009135:0.012256685):0.0082785264):0.0131936935):0.0457996796,((G001611905:0.0050838911,(G000210375:0.0021417632,G000175415:0.0010578182):0.0018660039):0.0097232097,((G000973065:0.003105444,G000176895:0.0026726153):0.0005403852,(G000173555:0.0147080257,(G000307915:0.0024015432,G000974245:0.0012610228):0.000709858):0.0045353898):0.0089574683):0.0558403012):0.0223767284):0.0171848348):0.0170899534):0.0151681558):0.0109478925,(((G000317495:0.0747196335,G000332335:0.0660655273):0.0111981682,((G000317475:0.0147835549,G000214075:0.0126171961):0.049773976,(G001698425:0.032995938,(G000332155:1.5766e-06,G000180455:0.0019158129):0.026453096):0.0298362342):0.0353735546):0.0094163963,((G001746915:0.0582517951,G001890975:0.0812526639):0.025224864,(G001904725:0.0683515461,(((G000332075:0.0368131427,G000952155:0.0375873452):0.0434097375,(G000317125:0.0627962943,(G001904655:0.0150428119,G000317555:0.0068953287):0.039914583):0.0136049238):0.0135136226,(G000316665:0.0702991825,(((G000332255:0.0456769082,(G000317285:0.0008142998,G000317265:0.0024575087):0.0237653724):0.0131103416,(G000517105:0.0318210112,((G000317205:0.0081955722,(G000317225:0.0067135266,(G001904645:0.0034964914,G001548455:0.0027254656):0.0023754322):0.0151579879):0.0108756226,((G001275395:0.0079308319,G000447295:0.0073150426):0.0074355701,(G000317245:0.0121988866,(G000934435:0.0569172856,G000315585:0.0053217503):0.0118344877):0.0074770401):0.0106222073):0.0130951969):0.0062450019):0.0117822408,(((G000760695:0.0177457543,G000346485:0.0240177518):0.0226978968,(G000828075:0.0292878221,(G000817735:0.0902531817,(G000828085:0.0387779323,G000315565:0.0244966058):0.0122197542):0.0053590389):0.0218140481):0.0110283423,(((G000317435:0.0548891854,G000331305:0.0429001347):0.0212866968,(G000734895:0.0400081272,(G000613065:0.0403723007,(G000350105:0.0101318474,G000350125:0.0787869468):0.074866925):0.0415664966):0.0098389983):0.0056704969,(((G000340565:0.052931635,(G000020025:0.0264989835,G001904715:0.0229727755):0.0170217231):0.0069534525,(G000316645:0.0296196984,(G001548375:0.0321608021,(G000009705:0.0135803982,(G000204075:0.0067392505,G001672205:0.0016215895):0.0080546848):0.0178198686):0.0182326501):0.0126702165):0.0080190433,((G000300115:0.0297507116,((G000332295:0.030395057,G000316575:0.021813388):0.0160411059,(G000316625:0.0162031004,G001298445:0.0273353185):0.0234766618):0.0104217924):0.0084611106,(G000317535:0.0285547744,(((G000196515:0.0264384747,G001586785:0.0346518841):0.0096825619,(G000332135:0.00951218,G001858025:0.011633906):0.0149923221):0.0047381917,((G000426925:0.0258173691,(G000521175:0.0137092595,G000312705:0.0209080749):0.0135803573):0.0218919785,((G000175855:0.0153347563,(G001586755:0.0036364174,G001858125:0.0059996932):0.0046377363):0.0084092215,(G001432185:0.0053627813,(G001858115:0.0053311962,(G000175835:0.0027183365,G001676585:0.0013392938):0.0007847129):0.0062041401):0.0105609282):0.0524082999):0.0097964648):0.0147891983):0.0100614892):0.0061896303):0.013465951):0.0126183876):0.0046942395):0.0126641536):0.02777365):0.015486098):0.0110361034):0.0092642151):0.0151381549):0.0059001356):0.0125255466):0.0102133432):0.0130202463):0.0151670757):0.0137378883):0.0211551799):0.0426121474):0.0949387393):0.0322881675):0.0146710743,(((G001304075:0.3412313104,(G000372285:0.2031642465,(G000406005:0.100047253,G000401015:0.1950646032):0.0663106589):0.1402242092):0.0370794626,(((G001805475:0.3231455489,(G000380725:0.0104565082,(G000494245:0.008028157,G000397765:0.0414848573):0.0280543516):0.3152360914):0.0628652737,(((G000212395:0.3781461514,G001787865:0.4277202975):0.0503611843,(G001873945:0.2677491392,(G001778315:0.3758338022,(G001871865:0.3730032487,(G001768085:0.2507707747,G001302805:0.3015500631):0.0349198651):0.0216231255):0.0157414932):0.0157448085):0.0143769493,((((G000478645:0.2020996648,G000403035:0.1750642216):0.1606623257,(G000402295:0.2028557524,(G001302425:0.1483542459,G000404345:0.2165967712):0.0381474232):0.1163914433):0.0277425149,((G001767595:0.1623787388,G001767735:0.2398999267):0.1054605482,(G000405325:0.164038527,(G000402235:0.1238129125,G001509285:0.1062590711):0.0781236842):0.1138154799):0.0549281793):0.029394193,(((G002011575:0.0380298672,(G002011565:0.0432229937,G002010555:0.0572812446):0.0471138302):0.187590648,(G001767575:0.1953199028,(G001767755:0.0840304543,(G001768645:0.0086661727,G001767605:0.01263679):0.0215313079):0.2191547667):0.0360400948):0.0474471115,(G001784485:0.2570367428,((((G001771695:0.00033067,G001771415:2.2322e-06):0.0046356818,(G001772435,G001771585):0.0030779684):0.1489536452,((G001771535:0.0096820825,(G001771655:0.0138583663,G001771455:0.0737190112):0.014195142):0.066695648,((G001771395:0.0057639308,G001771705:0.0688653248):0.0024080803,(G001771505:2.226e-06,G001772385:0.0032715518):0.0067602147):0.0651738699):0.0778195183):0.0319768751,(((G001772375:0.0151890371,(G001771365:0.0132359101,G001772355:0.0039280012):0.0148534123):0.1047215138,(G001772415:0.0001403091,(G001772455:0.0256748464,(G001771665:0.0024869711,G001771545:2.6138e-06):2.8e-06):0.0026727243):0.1244248242):0.0331215343,((G001771345:0.0021183948,G001772335:0.0058774597):0.1308982209,(G001771615:0.1428082054,(G001771495:2.4395e-06,(G001771425,G001771465,G001771575,G001771625):2.697e-06):0.1030768101):0.0234273855):0.0297112908):0.0285720559):0.1167906054):0.0490227361):0.0167357437):0.010945396):0.0136943735):0.0078042552,(((((G001800565:0.0050039489,G001800635:0.0199028155):0.2273263532,(G001871125:0.1903862888,(G001800325:0.1124529249,G001800495:0.1130204395):0.1312642454):0.0606280785):0.0450435455,(G001027545:0.2488132131,((G001800355:0.0134644865,G001800525:0.0093462455):0.1028337686,((G001800425:0.0326647855,G001800205:0.0339818711):0.0081668394,((G001800475:2.6374e-06,G001800315:0.0027305462):0.001622127,(G001800235:2.4357e-06,G001800455:0.0219660522):0.0018847426):0.0058108978):0.1061441125):0.0519085181):0.0459850494):0.0496109876,((G001799555:0.1642347158,(G001799975:0.1268421897,(G001799925:0.028090616,G001800095:0.0246908869):0.1041516609):0.0318404566):0.1134023641,(G001800015:0.2610596549,(G000020145:0.3056668172,(((G001799575:0.0017517329,G001799775:0.0017929356):0.0596848114,(G001800375:0.0059804417,G001800245:0.0152888648):0.090548):0.0601962991,((G001799795:0.1152108425,G001871115:0.0926041548):0.0488451975,(G001799745:0.0195915264,(G001799565:0.0033935957,G001799915:0.0161480261):0.0088542614):0.1234415232):0.0259418664):0.1285314181):0.0811420186):0.0599753118):0.0226075262):0.0460145751,(G001730085:0.3631729329,(((G001804125:0.0924191423,(G001874025:0.0894139213,G001872105:0.1625093887):0.0478326807):0.131554765,((G000405945:0.0904126493,G001804005:0.1570773134):0.1478274535,(G001804155:0.1694057895,((G001804205:0.0128194993,G001804055:0.0057215473):0.0892435442,(G001804315:0.1163451544,(G001804105:0.0223602111,G001804225:0.0134129018):0.1033134585):0.038243998):0.0341849424):0.0575139519):0.0672441753):0.0297781779,(((G001805805:0.207599224,(G001872775:0.1704032516,(G001871815:0.0679009169,G001803975:0.0413545891):0.1498796392):0.0281815947):0.0236356712,(G001873045:0.1959948489,(G001804045:0.2248638816,(G001804165:0.1310921521,(G001804065:0.005553126,(G001804255:0.0105338962,(G001805365:0.0166962229,G001804305:0.0108510765):0.0005181959):0.008996155):0.1027263715):0.0630139731):0.0333487627):0.0249453242):0.0310429169,((G001805375:0.1699828014,(G001804395:0.1241538136,(G001805565:0.1229149648,G001805855:0.1047002044):0.0436512017):0.0357189105):0.1191099188,((G001805765:0.1406001793,G001805895:0.1768510536):0.072953334,((G001806055:0.0978342063,(G001806075:0.0475917313,G001804445:0.0458248348):0.0662172106):0.0279642644,(G001805575:0.0438464635,(G001805775:0.0100080573,(G001805845:0.0084076671,G001805605:0.0167358263):0.0039232164):0.0372844962):0.0726019903):0.0613347851):0.043798085):0.0349175052):0.0266863796):0.0297116096):0.0294432792):0.0202723904):0.0133573213):0.0143698646,((((G001780165:0.251950002,G001304495:0.3830195625):0.0291079759,(((G001412365:0.3520612474,G001875255:0.373519667):0.0691582185,(G001779875:0.4026131818,((G001577135:0.2560895053,(G000404745:0.0889519392,G000397885:0.0407469518):0.1105237767):0.1121311657,((G001603745:0.0679159434,G000146065:0.0417968785):0.1880008922,(G001412425:0.1513817905,((G000402415:2.23e-06,G000494005:2.1821e-06):0.1968947298,(G001577125:0.0355415181,G001577185:0.0123405963):0.1407012643):0.0281513495):0.0812208902):0.064234661):0.0790552097):0.0433884436):0.0433109758,(((G001777945:0.2769603855,(G001304335:0.2530829675,(G001302835:0.0479822332,(G001304185:0.0475280047,G001303705:0.0156098151):0.0183287035):0.1663812161):0.0458016206):0.026746304,(G001304015:0.2371061691,(G001302725:0.2531464435,((G001304315:0.1487642953,G001304155:0.1357902825):0.0557534655,((G001773465:0.1715141206,G001775365:0.1081855189):0.059351567,(G001773425:0.0919917623,G001775405:0.0674551844):0.0585960861):0.0533761349):0.029649922):0.0457553742):0.0282092495):0.0257593961,(G001774505:0.3845074298,(((G001508335:0.0235833846,G001508575:0.0159015455):0.3832882161,(G002010615:0.4012159499,(G001304255:0.2115082358,(G001303225:0.1511200184,G001303785:0.1131505169):0.0452195298):0.154174761):0.0371156143):0.0263845693,((G000980765:0.315900241,(G000980745:0.0636848555,G000980735:0.0276879781):0.2609023282):0.0952739346,((G002010635:0.0348484328,G002011615:0.010112032):0.1997240973,(G002011635:0.2338615944,(G002011675:0.09168709,G002010655:0.0431060997):0.106197717):0.1035375865):0.1006168127):0.082051294):0.0272223653):0.0130081828):0.0159455604):0.0218099465):0.0149985893,(((G001780795:0.2823355669,(G001780825:0.0271340074,G001780805:0.0558664044):0.2032182348):0.0295119362,((G001918595:0.2107125008,(G001802045:0.1738540599,G001918525:0.2243548543):0.0329764704):0.0420006698,((G001919145:0.1269409261,G001920195:0.0774645995):0.0847190363,(G000522985:0.0911421659,(G000010305:0.0463192438,G000695095:0.0452206799):0.0832482604):0.0374630516):0.0489297466):0.1012415192):0.0273642972,((G001304035:0.3224971057,((G001771055:0.2279315751,G001886815:0.1960594177):0.0485264573,(G002011685:0.1860709113,(G001643615:0.2671538451,G001771235:0.2110672869):0.0377836203):0.0202651063):0.01721557):0.0221229192,(((G001577215:0.2499640256,(G001509335:0.0176560124,G001508355:0.041035513):0.1627861238):0.1132125704,(G001872685:0.2246326898,(G000402455:0.3760062772,(G000405805:0.3273965079,((G001626755:0.0466563776,(G001626685:0.0458762006,(G001626655:0.035158578,G001626695:0.0544116125):0.0161195226):0.0163034362):0.1748582958,((G000402755:0.0271637516,G000402795:0.0343720448):0.3045527017,(G000375825:0.2036185791,(G001576985:0.1333728344,(G001626675:0.0270109366,(G001626845:0.0701865032,G001577025:0.0392289691):0.0123467755):0.0288827141):0.0976819673):0.0475021913):0.0352704013):0.0483166783):0.0159724104):0.03843897):0.0327803054):0.0439278036,(((G000020525:0.1345794645,((G000020625:0.0571214331,G000020545:0.0676149547):0.0290598902,((G000020505:0.0311112909,G000006985:0.0291133599):0.0549299119,((G000016085:0.0437163486,G000012485:0.0395080359):0.0330165207,((G000020465:0.0554232125,G000015125:0.0628871028):0.0117620746,((G001975465:0.0115048374,G000168715:0.0174587563):0.0421226062,(G000020645:0.0338733678,G000012585:0.0769198288):0.012752433):0.0215547033):0.0091900534):0.0210995271):0.0187972352):0.0892904197):0.1050180903,((G001804565:0.2819205934,(G001302225:0.162488238,(G001899175:0.1043736118,G001567175:0.119255626):0.079138406):0.0456823918):0.065704518,((G001567545:0.229030477,((G001804605:0.1643456584,(G000279145:0.0907745989,(G001516025:0.1264347227,(G001803365:0.0735678161,(G001804665:0.008652994,((G001803345:0.0024277287,G001803165:0.0080512692):0.0023170656,(G001803105:0.0032233909,(G001803025:0.0167959585,(G001804635:0.0627913553,G001802805:0.0313442103):0.0078876536):0.0039008412):0.0019470558):0.0041611992):0.0348741959):0.0773147961):0.030399588):0.0276479938):0.0371296514,(G001871325:0.136030396,(G001802785:0.1394164357,((G000258405:0.0861192929,(G001802895:0.1529641969,G001873185:0.0917692822):0.0224784525):0.0231251138,(G001802865:0.1004295449,(G001802995:0.1246883788,(G001803075:0.0430203826,(G001804545:0.0163598472,(G001802205:0.0164049616,G001802795:0.0159378882):0.0025549288):0.0088690493):0.0331275727):0.0354752762):0.0372542988):0.0162512319):0.0251834363):0.0261939674):0.0828638773):0.0266149822,((G001919105:0.1936282376,(G001802215:0.1779108546,(G001804625:0.0207554422,G001804555:0.0146883348):0.1109374926):0.0438720747):0.030606046,(G001536105:0.0354191163,((G001442855:0.03968586,(G001485645:2.6415e-06,G001442845:2.6138e-06):0.0327600883):0.0099475904,(G001536065:0.050134179,((G001442925,G001485625):2.1293e-06,((G001536165:0.0635512092,(G001442935,G001536085):0.0127567472):0.0167975933,((G001536145:0.0118128318,(G001536185:0.0427284554,G001535965:0.0249148941):0.0065808024):0.0068920908,(G001536205:0.0300187301,((G001458535:0.0252643307,(G001536005:0.0164593066,G001536125:0.0446038617):0.006285552):0.0088467479,((G001536025:0.0242479465,G001536045:0.072618265):0.0086783804,(G001535985:0.023856346,G001458575:0.0191725485):0.0006871236):0.0096216569):0.0039220977):0.0012005899):0.0013091398):0.0008356714):0.0275158266):0.0065873405):0.0118880034):0.1669753868):0.022778059):0.0207233282):0.0188771086):0.0215448396,(((G000024845:0.0940736554,(G000419585:0.0817235176,G000013045:0.1056662118):0.0727311238):0.0791752432,(G001314545:0.1360727856,((G900129315:0.1059122161,(G001715195:0.0355511986,G001564065:0.0469371974):0.0720757953):0.0212352787,(G000375425:0.0693987974,(G000375465:0.0474141947,G001650905:0.0472552659):0.0371265991):0.0583222459):0.0417990587):0.0834827482):0.0464901984,((((G001543385:0.1563809465,(G001543405:0.0103972206,G001543395:0.0168012379):0.1822810469):0.0608635954,(((G001192835:0.0504787063,G001603685:0.0572834001):0.086109135,(G001603695:0.1036326759,G001509275:0.1064622302):0.0758760786):0.0257748561,((G001769455:0.2444979296,G001872995:0.1694834851):0.0336052824,(G001513285:0.2447877774,(G001769115,G001769275):0.1429622788):0.0622952581):0.0193653213):0.0187114442):0.0414978683,(((G001769295:0.1830356792,((G001769615:0.2135360137,(G001304505:0.1138141765,(G001303955:0.0459153323,G001304045:0.1284807435):0.0633271423):0.0617130111):0.0265017398,((G001769625:0.1595478701,(G001769635:0.0551572373,G001769315:0.0997755501):0.0603998015):0.0180316043,(G001769225:0.0182386537,(G001768305:0.0059980119,(G001768195:0.0036299364,G001768485:0.0106753684):0.0080051337):0.0073363947):0.072816902):0.0887528562):0.0248548242):0.0191298563,(((G001603415:0.1616874109,G001421095:0.2094977321):0.0195759373,(G900096565:0.1112527945,G000798815:0.1267087868):0.0325459166):0.0348534512,((G001603565:0.2315017775,G001443605:0.1397053607):0.0650239775,(((G001769535:0.0018135071,G001769705:0.0087509947):0.1167538447,(G001768155:0.1777125565,(G001769505:0.0034621778,(G001769695:0.0263765359,G001769435:0.0167465024):0.0078233032):0.1231798895):0.0380817927):0.0399520962,((G001768405:0.0062674558,G001768565:0.0078596659):0.0490763665,(G001768235:0.0043231069,(G001768355:2.4926e-06,(G001768285:0.0048895943,G001769045:0.0049550559):0.0048115357):0.0052968859):0.0643687167):0.0986004156):0.0326411222):0.0207841365):0.0179895191):0.0175131303,((((G001660705:0.0586817871,(G001659685:0.049526791,(G000583675:0.023648865,G000517085:0.0073800608):0.039188408):0.0244250412):0.0779760331,((G000517065:0.053986322,G000974365:0.0959402195):0.040095102,(G000259075:0.0438586661,(G000220155:0.0475588417,(G000250735:0.0190194966,G000191885:0.0273851161):0.0222404338):0.0228983246):0.0548260938):0.0336746845):0.0486309517,(G001310955:0.1427956371,(G000621705:0.1200402284,((G001270965:0.0916246451,(G001768245:0.0907201097,(G001768205:0.0044089644,(G001769245:0.0038755326,G001768535:0.0040594993):0.0029896052):0.0743846203):0.0321491865):0.0248255022,((G900141875:0.0680457019,G900129025:0.0576658603):0.0372315173,(G000949475:0.0120866601,(G900111425:0.0116172819,G000626635:0.0029947674):0.0185095852):0.0765681094):0.0380125971):0.0390816201):0.0377202905):0.0242223094):0.0214779917,(((((G001487125:0.0022759511,(G000832085:0.004131064,G000832075:0.0005088628):0.0055299667):0.0523845852,((G001915615:0.0322750495,G000519105:0.013913749):0.0181106721,(G900091675:0.0166972986,G000379665:0.0043021121):0.025873445):0.0270218641):0.0397461179,((G001915655:0.0195793012,(G000190535:0.008258209,G000435735:0.0077997761):0.0070794314):0.0555347691,((G000432935:0.0075070582,G000243215:0.0011646192):0.0443178139,(G000433935:0.0053419836,G900091655:0.0014348667):0.0405559125):0.0333239724):0.023435143):0.1023659391,(((G000473305:0.0993469018,(G001603425:0.1325567731,(G001769725:0.0906442456,(G001769775:0.0298622612,G001768435:0.0077016958):0.0517123132):0.0246199655):0.0288477708):0.0744247584,((G000432655:0.0683763829,G001602885:0.0929569644):0.0459018413,((G000435075:0.0383559586,G000432515:0.0489695384):0.062998077,(G000433355:0.0205957209,G000431015:0.0148500881):0.0611851736):0.0407630318):0.150666667):0.0540844319,((G000723505:0.1091073058,G000427365:0.0798286217):0.0553423304,((G000231275:0.071197089,G000321205:0.0475526244):0.0461286896,((G001603555:0.243674948,(G000786575:0.0042175553,G900104605:0.0035896802):0.0673387482):0.0244292256,(G001915415:0.1699991771,(G000154465:0.0557271849,(G000311925:0.0835858122,(G000265365:0.0404556024,(G000210575:0.0199959088,(G001941065:0.0120160155,(G000285455:0.006430939,G000312145:0.011368874):0.0050263599):0.0153242544):0.0247439211):0.0325530705):0.0156750521):0.0224379262):0.040844698):0.0429819547):0.0286905515):0.0350988142):0.0367737401):0.0220694348,((G001603405:0.2224516814,((G000163695:0.0388031548,G000768855:0.0449394685):0.187842565,(G000183135:0.0868332692,(G001603385:0.090420216,(G001724935:0.1023099843,G001898935:0.0144964416):0.0464681471):0.0298554247):0.0545931104):0.0195116909):0.0173604494,((G000010645:0.1978627239,((G001897035:0.1205816379,((G000426485:0.0530788708,G001261715:0.0420349485):0.0312549507,(G000213575:0.0444275404,(G001261735:0.0543074926,(G000213555:0.0224263458,G000711235:0.0296135928):0.0159383873):0.0117626888):0.0355057079):0.0196492728):0.0322282115,(G900095795:0.0661497995,((G001896655:0.0027943155,(G001282625:0.0048840038,G000953535:0.0049389846):0.0037727781):0.0477173681,(G001768395:0.04584901,(G001602775:0.1518651622,((G000380985:0.0046773087,G900114365:0.006996615):0.0172156601,(G900095135:0.0166521589,G900107785:0.0143463151):0.0087174642):0.0137538404):0.0272504802):0.0143397398):0.0293698308):0.0743078889):0.0248066099):0.0145161016,(((G000238215:0.1184410121,(G001704385:0.0708769014,(G000012845:0.0429258209,((G000433955:0.0257569106,G000307375:0.0145335098):0.0236672362,(G000428565:0.0226181984,G000969835:0.0141616166):0.0201032101):0.0114267935):0.0284598733):0.0245228124):0.021887265,(((G000769115:0.1268874582,G000614355:0.1002898079):0.0257087368,(G000375645:0.1674604015,(G000379925:0.0470540422,(G000372405:0.0068599762,G000435035:0.0179444406):0.0392066194):0.0640768981):0.0432192108):0.0544661031,((G000010505:0.0764350454,(G000212375:0.1446302415,(G000614585:0.085839368,G000174815:0.0683581042):0.043909541):0.040495104):0.0175447935,(G000768955:0.1071669206,(G000379945:0.0985765887,((G000768875:0.0649531575,G000769075:0.0514230248):0.0312752114,(G001553215:0.0475302601,G000565015:0.0574970152):0.0599795515):0.0322492368):0.0237110399):0.0163981844):0.0340644309):0.0612696788):0.0190348023,(((G001403595:0.0026804616,G000803105:0.0085282693):0.0752599861,((G000296465:0.0360324342,G000512915:0.0211168246):0.0686052985,((G001701295:0.133868294,G000437495:0.1275761938):0.0594837845,((G001689645:0.085563693,G001689415:0.1148691648):0.0232528997,((G001689425:0.0942289229,G001701115:0.0865516849):0.0157056888,(G001689655,G001941205):0.080695359):0.0156330031):0.0266489801):0.0495577536):0.0264106263):0.0275869993,((G000375405:0.0621629051,G000212915:0.0641237612):0.080570597,((((G000613805:0.0809299093,(G000438395:0.0265750903,(G000012825:0.0055331476,(G000438035:0.0026359833,G000436135:0.0547678524):0.0047926148):0.0321843836):0.015265707):0.0112746135,(G000434735:0.0551762403,(G000157915:0.0386088257,((G000190575:0.036849354,(G000436055:0.0077044007,G000374585:0.0039758111):0.0304703127):0.0103541489,(G000187895:0.033919653,(G000436795:0.0519830617,G000154845:0.016052652):0.0118267579):0.005187693):0.0081648142):0.0127146094):0.0235949249):0.0144112034,(((G000315485:0.0181853858,G001318345:0.0163407065):0.0206640212,(G000154205:0.0271938915,(G000195635:0.0244153904,(G000154525:0.0149816508,G900128475:0.0508043352):0.0053667769):0.0058339114):0.0113535528):0.0161873652,(((G000499785:0.0362174669,G000428125:0.0764919542):0.0162854108,((G001915435:0.0639126622,G000381365:0.0126557468):0.0190459012,((G000009925:0.0008543238,G000434095:0.0063077944):0.0007189828,(G000599385:0.0013970969,(G000598465:0.0065237853,G000598965:8.751e-05):0.00207642):0.0020010012):0.0347326664):0.0086722814):0.0088457359,((G000517545:0.0523002879,G000511775:0.0616492433):0.0179546712,(G000614145:0.0401784137,(((G001915495:0.041468695,G000436855:0.0147852436):0.018249053,(G000436435:0.0193468477,(G000159075:0.0079762227,G001314995:0.0016769567):0.0054152803):0.0092041844):0.00412929,((G000433575:0.0179675387,G001915455:0.0043033349):0.0183490195,(G000011065:0.00531353,(G001314975:0.0010725969,(G000433375:0.0471228189,G000437995:0.0091945622):0.0116034195):0.0071970059):0.0109586671):0.0041984837):0.0077269566):0.007693082):0.011307063):0.0105592143):0.0288250764):0.0186201228,(G000312445:0.1446973092,((G000436895:0.0143686673,G000205165:0.0082227596):0.0689331296,((G000318095:0.1162246865,((G000159995:0.088722743,G000234115:0.0776866338):0.0342908421,(G000437675:0.0422381957,(G000434455:0.0016613358,G900106785:0.0030677658):0.036222702):0.039367687):0.014686083):0.0410585008,((G900102385:0.0044978213,(G000702225:2.6138e-06,G000702285:0.0012327921):0.0049947716):0.1107971905,(((G900115435:0.0356894629,G900107705:0.0303563395):0.0215561205,((G000621725:0.0321836358,(G900104295:0.0039566391,G900100635:0.003981323):0.0222315738):0.0221991856,((G000746155:0.0248997185,(G900107065:0.0007616818,G900110895:0.0003912655):0.0283155344):0.008401445,(G900110085:0.0339258053,((G000619985:0.0049006784,G000702825:0.0011183866):0.0224526398,(G000687715:0.0022727204,(G000025925:0.008857104,((G900112275:0.0035147545,G900142855:0.0004881518):0.0046971877,(G900102205:0.0076265174,G000701965:0.0032444524):0.0036923774):0.0015153018):0.0027965777):0.0086633244):0.015177056):0.0079092074):0.0186100782):0.0098236608):0.0498371708,((G000585355:0.0803185539,((G000436595:0.0376193751,G000433175:0.0364105805):0.0135011066,(G000436695:0.0231240816,(G001275135:0.0030565751,G000431195:0.0017508646):0.0136903838):0.0236448609):0.0277341962):0.0143645575,((G000431935:0.0681192549,(G000834015:0.0633476792,(G000434975:0.009175749,(G000437535:0.004645488,G000235885:0.0087500586):0.0053093531):0.0569411721):0.024191586):0.0117545645,(((G900111525:0.0613727641,(G000242335:0.0465599345,(G000218235:0.0795438738,(G000160535:0.0484301017,G000758925:0.0530233843):0.023757486):0.0084669159):0.0281853299):0.0161591089,(G000185145:0.0562377773,((G000455445:0.0448540898,G000177075:0.0377074623):0.0436828449,(G001444445:0.0619150055,((G000614205:0.0472705884,G000378085:0.0351362641):0.0344002853,(G000146675:0.0673830907,G000379965:0.0838468492):0.0252508481):0.0099752103):0.0292907543):0.0194518888):0.0254114189):0.0168090304,(G000435635:0.075561664,((G000373185:0.0592534799,(G000287635:0.0034755281,G000184945:0.0022541432):0.0578524276):0.0152437615,(((G000426565:0.0511600544,(G000424185:0.0620665629,(G000424605:0.0004539064,(G900103315:0.0013000156,G000179055:0.0035352263):0.0081436509):0.0620197294):0.0131796336):0.0148579678,(G000436915:0.0716201689,(G000431915:0.0178686741,(G000157935:0.034068965,(G000434515:0.0390692331,G000436035:0.028266658):0.0080599479):0.0139426582):0.0293540479):0.0152012472):0.0156711334,((G000426585:0.0552890413,G000762865:0.0616983611):0.0108597568,((G000613785:0.0656567821,(G000613505:0.0385868409,(G000382385:0.0400892335,G000185845:0.0283177296):0.0125092239):0.0105339987):0.0213868168,(((G000262545:0.0344978907,G000378745:0.0517649408):0.0443772172,(G000613925:0.0294963055,((G000144405:0.0132340688,G001683355:0.0145166304):0.0090217961,(G001262015:0.0166274557,(G000191065:0.0067655916,G000193395:0.0151428284):0.0171434581):0.0134813162):0.0160301227):0.0180668615):0.0089170164,(G000614065:0.0472307878,(G000614105:0.0873463545,(G000430525:0.0390122537,(G000688375:0.0381592839,(G000613345:0.0294186293,(G000220235:0.0156551588,(G000261025:0.0037511705,((G000614025:0.0218190279,G000220255:0.025362929):0.0074433422,(G000439065,G000519165):0.0042389193):0.0062652856):0.0077902809):0.010487601):0.0178117592):0.0063629585):0.022744994):0.011297591):0.0161215081):0.0417027797):0.0155160263):0.0137356948):0.0107148399):0.0078283683):0.0064607053):0.0213582622):0.0156154631):0.016838087):0.0417078802):0.0140448302):0.0149757906):0.0337712864):0.0145015182):0.021715666):0.0437894613):0.0213702248):0.0171862867):0.0265251524):0.0391084934):0.0305947118):0.031250007):0.0275440441):0.0528964992,((G001567275:0.1829522254,((((G001897535:0.1749143081,(G001438265:0.0167263896,G001439115:0.0291139473):0.1387329086):0.0427933351,((G000724545:0.1145530089,(G000250635:0.0108812463,G000275825:0.0130577634):0.1315654452):0.0985313396,(G001567405:0.2142337329,(G000212735:0.1349435176,(G000759025:0.1067552095,(G000379805:0.1121271465,(G001625015:0.0492223777,(G900110645:0.0366311947,G000373105:0.0548924839):0.0211226876):0.1000351164):0.0313218305):0.0219408134):0.0380959664):0.0233643723):0.0442225052):0.0282851386,((G001897525:0.1182497672,G001897855:0.1107940491):0.0563261414,((G900129465:0.0750148609,((G900142605:0.0352636423,G900110835:0.0380407209):0.0297779464,(G900109685:0.0582363717,(G900094705:0.0739927064,((G900112615:0.0214466793,G900110995:0.0260298508):0.026081858,((G900119105:0.0179334961,G001975825:0.0285184843):0.0339092964,(G900102545:0.0274937275,(G000024005:0.0143228411,G900114995:0.0019940898):0.027808371):0.0188123058):0.0140718753):0.0340331438):0.0116700298):0.0110207427):0.014352357):0.0513257413,(G900116565:0.1523278511,(((G900129015:0.0783861,(G001644645:0.0644186649,G900129295:0.0886587802):0.0165771618):0.0198064546,(((G001898485:0.0569357793,G001898405:0.0593985626):0.0190583023,(G001464625:0.0903203674,(G001898495:0.0076021217,(G001724695:0.0116771857,G000425585:0.0095643595):0.0020026661):0.0559058597):0.0185178371):0.0158859369,((G001724455:0.1285260232,G001896965:0.0678791974):0.0735945902,(G001654455:0.0471733759,(G000243115:0.0372406154,(G000374125:0.0259318483,G900101395:0.0308277641):0.0263566279):0.017161126):0.0414327315):0.0464184478):0.0272797242):0.0152031991,(((G001898505:0.0866496192,(G001302245:0.0642745347,(G000246855:0.0244386572,G900110245:0.0269773162):0.059069877):0.0201567772):0.0168139716,(G001899605:0.1144980838,((G000814475:0.0480702781,G000974785:0.0629509731):0.0124337397,(G001601815:0.0593949029,G000814325:0.051535139):0.0189944336):0.0387300529):0.0150534578):0.0121868721,(G000374045:0.1150283125,((G001623405:0.0058680868,((G900089565:0.075080487,G900089555:0.0444941408):0.0402159553,(G900089575:0.038386229,(G900089525:0.069389196,G900089545:0.0392807072):0.0353997496):0.0255872319):0.0184897971):0.0893538976,((G900115755:0.0986418191,G900107765:0.119232126):0.0345243671,(G900156765:0.091806961,((G000515315:0.012025772,G900106985:0.0156700138):0.0562613734,((G001829005:0.0007283647,G001829035:0.0032272031):0.0230279705,(G000511175:0.0258520508,G000508085:0.0117523415):0.0288322597):0.0602613883):0.0262405213):0.0114881857):0.0111690087):0.0168919613):0.0141509769):0.0143061633):0.0402669359):0.0126986862):0.0225056337):0.0635419198):0.023846332,((G000242635:0.1254619338,(((G000403135:0.0190508187,G001730525:0.0115646383):0.0766580214,(G900109895:0.0829452234,((G000427965:0.0708511066,(G900109575:0.0316819548,G000192845:0.0436128215):0.0375147029):0.0175845002,(G900109365:0.0654017847,((G000143765:0.0335438334,G000783305:0.0267345555):0.0250826122,(((G000757725:0.041784718,G900102835:0.0524209738):0.0124765922,(G900116225:0.0483263287,(G000814685:0.0698828783,G000416985:0.0448436308):0.0152251221):0.0097956881):0.0166058788,((G000747525:0.0361397507,G001006065:0.0395100176):0.0365081207,(G000686625:0.0207293043,(G002000245:0.0078124735,(G000988325:0.005071081,(G001899705:0.0092631633,(G001952815:0.006309413,G001808025:0.0108568316):0.0044972443):0.0019557161):0.0138510676):0.0080454758):0.0354400721):0.0188493361):0.0139428082):0.0590040483):0.0193714371):0.0122198079):0.0396095574):0.0185157753,(((G001705515:0.0522936158,G000166195:0.0407482728):0.0257234512,(G900142915:0.0488012758,(((G900103125:0.0138390616,G900155965:0.0179395438):0.0218063627,(G900100945:0.0383141031,G900110415:0.0355353717):0.0156822746):0.0052189068,((G000333295:0.0707812412,G900101875:0.0338686056):0.0082180415,((G001898335:0.0498614021,G001636615:0.0289896795):0.0069809471,(G002013915:0.0481370677,G001596135:0.0357100838):0.014843085):0.0259905356):0.0164406578):0.0159935114):0.0212657765):0.0523053923,((G000422945:0.0528575022,G900103545:0.0531027084):0.0295358501,(((G000302595:0.0541297056,G001652725:0.0374032546):0.0310165252,(G000190735:0.0644067824,(G000799115:0.0154726192,G000425145:0.0138050051):0.0354960386):0.0190316152):0.0326796165,(((G000708265:0.0315190009,(G000258495:0.0266424368,(G001027745:0.0305660325,(G001423945:0.0185890308,G001424305:0.0189658081):0.0165127798):0.0039433455):0.0070260611):0.0092372925,(G001421515:0.0173831702,(G000633455:0.0115510895,(G001442625:0.0107271968,(G900101435:0.0160560936,(G900100705:0.0139052344,G900111825:0.0207206285):0.0101382766):0.003730842):0.0102017821):0.0039059586):0.0107539658):0.036375515,(G001412215:0.0584870577,((G900107535:0.0383700885,(G000832545:0.0318826148,(G900103515:0.0106458911,(G000722885:0.0041598317,G900112985:2.226e-06):0.0056455744):0.048203838):0.0087676854):0.023923291,((G000170795:0.0420284097,(G900100435:0.0295472195,(G000410815:0.0010422032,G000023825:0.0011634236):0.0308055294):0.029362882):0.0115131273,(G001412655:0.0313504328,(G001721645:0.0099581502,(G900129215:0.0089300259,G900103665:0.0138716651):0.0053710846):0.0073744264):0.0133490059):0.0182807385):0.016643153):0.0142478477):0.0444921867):0.0140511247):0.008823737):0.0158031282):0.0382287434):0.0496944346,(((G000426725:0.0930112429,(G000014145:0.0212551059,G000379725:0.0330042823):0.0974014192):0.0493913493,((G001483135:0.0677355564,((G000715495:0.0221497307,G000972495:0.0322396387):0.0435935378,(G000801315:0.0482112704,(G000420705:0.035534739,(G000961955:0.0459806271,(G000576555:0.025306025,(G000382225:0.049302497,G000737515:0.0283105515):0.0183114202):0.0142846145):0.0102383919):0.0138189939):0.0124238874):0.0159536675):0.0812493571,(G000473365:0.0941191088,((G001577755:0.0527451272,(G001647285:0.0420322563,G001078055:0.0465682142):0.0153850765):0.041835257,((G000373265:0.0360351825,(G900156415:0.0034930627,G000277005:0.0252756214):0.0213642032):0.0282941606,(G000472485:0.029572914,(G000973725:0.0398063292,(G900116885:0.00218594,G001611675:0.0020947132):0.0547665562):0.0092545668):0.0191015519):0.0516755622):0.0169022513):0.0148317946):0.037785628):0.014964912,(((G900112255:0.1013791377,G900100765:0.1194095205):0.0259854639,((G900103285:0.1037192263,(G000427405:0.0536890913,G900115665:0.0453626348):0.0582711981):0.0309618557,(((G001724175:0.1181449887,(G000566685:0.0488212623,(G000023125:0.0254184676,(G000428845:0.0281493921,G000701505:0.0281353048):0.0084471029):0.0250633099):0.0331166321):0.0377890573,((G000218895:0.0300404575,(G000423565:0.0313108817,G000482465:0.0363065906):0.0129828387):0.0521163648,(G000263195:0.0783030591,(G001306455:0.1041333431,G000166395:0.0997465323):0.0365612086):0.0515872958):0.0181267994):0.0169465064,(G001870735:0.0502442602,(G000383955:0.050245712,(G000331105:0.0606646837,(G000296815:0.0443358233,((G900112365:0.0255179331,(G000024525:0.0208674067,G000974425:0.0182510956):0.0099893234):0.0155946574,((G001898575:0.0116588671,G000374025:0.0127758097):0.0234853365,(G000374085:0.0225672839,G000374065:0.0174045274):0.0263086532):0.008951426):0.023761147):0.0198054745):0.0099851207):0.0143302304):0.0456089158):0.0172245738):0.0521084825):0.0191169134,(((G900113045:0.1257256903,(G000422585:0.0955974764,G000265505:0.1009891623):0.0678025685):0.0275502027,((G000426825:0.1177820718,G001281695:0.1227090911):0.0411625364,(G000430505:0.1097055967,(G001890965:0.0420411288,G000169175:0.0479970891):0.0823564):0.0258555563):0.0160523053):0.0208498575,((G000020565:0.1522671415,(G000689375:0.026515382,G000304455:0.0213435147):0.2346537082):0.1385520369,((G001683905:0.1273367544,(G000346615:0.0817697735,G000348925:0.0865790635):0.0362266162):0.0259888678,((((G000331535:0.0694038897,G001657315:0.0840268864):0.0315554431,(G001567185:0.0835641769,G900129725:0.0844167987):0.0613938983):0.0205789822,(((G001747095:0.0342506422,G001747105:0.0362824933):0.028620987,(G900111145:0.0461557988,G001592965:0.0593428508):0.0180720531):0.0240214027,(G001592935:0.0165681068,(G001593005:0.0057643672,(G001267955:0.0046168388,G001592945:0.0162018735):0.0047751164):0.0118607716):0.0730136293):0.0595757591):0.0204269343,(((G001308105:0.1292605197,G900142205:0.1308955112):0.0197448229,(G000379765:0.1003629031,(G000812565:0.0493895731,G000807855:0.0376631752):0.1027625823):0.0422463215):0.0281075992,(G000183425:0.1333713094,((G000373245:0.0462720506,G000325705:0.0273775191):0.045880668,(((G000714815:0.0659012983,G000265075:0.1143624423):0.0162941299,(G000390185:0.0574272617,(G000222485:0.0270904253,(G000427295:0.0288139005,G001050135:0.0188429585):0.0087910684):0.0519443326):0.0358703567):0.0065633429,(((G000295935:0.0426872356,(G000330725:0.0488759711,G000298295:0.0395405208):0.0131466878):0.0107671805,(G000265405:0.0554957967,(G900107465:0.0016253274,(G000381545:0.0007803862,G000473765:0.0024558589):0.0021998503):0.0547761148):0.0117873273):0.0162393623,((G000429405:0.008666973,G001314815:0.0356764139):0.0415603594,((G000429445:0.0386607694,G000429425:0.025671046):0.0118290704,(G000429465:0.0326480487,((G900129785:0.0263815459,G000166275:0.0262045456):0.0151746026,(G001442615:0.0371901498,(G900112005:0.0269742626,G900116615:0.0140359305):0.0090522363):0.0262059907):0.0137829692):0.0058731348):0.009830419):0.0283575935):0.0179892453):0.0181818789):0.0555097156):0.0222500348):0.013933128):0.012882436):0.0073871452):0.012052264):0.0149966805):0.0111494098):0.0463554799):0.0213798841):0.0122450422):0.0197692895,(((G001437955:0.0091158614,(G001439105:0.0163370453,G001437985:0.0271014654):0.0022713887):0.1837911948,(G000341755:0.2907594158,(G000981645:0.1696431807,((G000621625:0.0762094738,(G001661595:0.05679586,G001874165:0.1522746557):0.0272034465):0.0701532583,(G900116425:0.0999000531,(G001899145:0.1144860354,(G000194605:0.0677806813,(G001800985:2.6138e-06,(G001802265,G001801015):2.438e-06):0.0511399478):0.0447073005):0.0296719107):0.028371248):0.039581102):0.018855564):0.0145678079):0.0228836067,((G000236705:0.1284865424,(G000736515:0.1587512638,(G001438015:0.0882646662,(G001438175:0.0032290817,G001438305:0.0005977863):0.0638763716):0.1025564417):0.0283363465):0.0337464545,(((G000709555:0.221468135,((G000022605:0.0468765759,(G000348805:0.0364198819,(G000262715:0.0438304286,G000471965:0.0483256114):0.0081070745):0.0302638816):0.0294175755,((G000093165:0.0086434766,G000334405:0.0132727102):0.0551717175,(G000236405:0.0744443637,G000233435:0.0582915821):0.0253258224):0.0180212881):0.1899936889):0.1297897076,((G000265465:0.1468065713,((G000189415:0.0603240802,G900089075:0.0429681684):0.0283458991,(G900115015:0.0337085795,(G900142565:0.0381311579,G000382425:0.0220612787):0.010952255):0.0443131698):0.077569749):0.0253883795,(G001418685:0.1476529321,(G000495935:0.0663513082,((G000426465:0.0140011526,(G000735135:0.0099177077,G000735105:0.0050469285):0.0257660902):0.0367041861,(((G001747495:0.060500768,(G900141665:0.0774363693,(G000301075:0.0688780768,(G000374405:0.0427909717,G000252855:0.0436607994):0.036963906):0.0167550797):0.0107180584):0.0118219312,(G001045435:0.0407016978,((G000023725:0.0302700258,G000735695:0.0530983981):0.013868693,(G000812875:0.0318334582,(G000422265:0.0364698424,(G000812865:0.0274595119,G000729985:0.0445170956):0.0124601756):0.0133489295):0.0110386148):0.0116123303):0.0254758069):0.0202638427,(((G001693475:0.0051853904,(G000737665:0.0024161663,G900116415:0.0057921828):0.012661217):0.0224599021,((G001507325:0.0050926537,G001420285:0.0019726558):0.0273879416,(G001507335:0.0185600956,(G001424585:0.0396666499,(G001424145:0.028440849,G001424105:0.0174517706):0.0165560263):0.0081429062):0.0104911943):0.0088234321):0.0085714442,(G000430825:0.0182131282,(G000799195:0.0204456183,(((G000430845:0.0385236444,G000333355:0.0165830146):0.0155881597,(G900111495:0.0238752594,G900129245:0.0185506409):0.0024587731):0.0056358978,((G000737705:0.0215065572,G900142445:0.0223371736):0.0074863599,(G000737775:0.0324625441,((G001021975:0.0155111715,(G900113975:0.0125982272,G000799335:0.0173894503):0.0110967444):0.0108115939,(G001295265:0.0238035436,(G001045465:0.0089351006,(G000737765:0.0155384347,G900142785:0.0143464983):0.0045667948):0.0120982405):0.0061063993):0.0033226282):0.0078053234):0.0125024974):0.0067699191):0.0093292114):0.0113592966):0.0355230464):0.020356778):0.0282330177):0.0791274225):0.0330206195):0.0240014459):0.0449789073,(((G900114085:0.0438389935,((G001549985:0.0052869208,(G000243275:0.0036308382,G000297875:0.0011791823):0.0044884431):0.0484118284,(G000246945:0.0389988458,((G000297855:0.0007879638,G001481655:0.0048497161):0.0039360747,((G000833025:2.6138e-06,G900111065:2.8515e-06):0.0098398852,(G900142635:0.0046701159,((G001865835:0.0011107499,G001485415:0.000191359):0.0004617476,(G000807225:0.0004802969,(G000242075:0.0005650888,(G000242095:0.001048514,(G000633375:0.0051916772,(G000242135:0.007076477,G000413415:0.0068651873):0.0053742691):0.0043058512):0.0003772498):0.0008764341):0.0007132199):0.0013523975):0.0014252315):0.0034401851):0.0378836246):0.0159187801):0.0274214478):0.0676204107,(((G900100375:0.0572949855,(G000422705:0.0291585018,G000419685:0.0634364993):0.0167845124):0.0140828568,(G000253275:0.0666464825,((G001761465:0.0464841968,G000611675:0.039111703):0.0205673731,((G000744835:0.0353958468,(G000425505:0.039768355,(G000252125:0.038497972,G000264055:0.0349123712):0.0112805289):0.0163071554):0.0089133621,((G000695795:0.0281212909,G900100165:0.0319621208):0.0420046282,(G000737695:0.0324425616,(G001705175:0.0170359434,G000016645:0.0232925392):0.0245785263):0.0250112056):0.008073994):0.0082968963):0.0203094727):0.0170352394):0.0165625372,(((G001423985:0.0026131443,G001899155:0.0033091242):0.0477521681,((G000769915:0.0327715433,G001874325:0.0737342374):0.0159326061,((G900115875:2.6295e-06,G001278115:0.0014985197):0.0424058646,((G000378485:2.6138e-06,G000769825:2.0277e-06):0.0358197702,(G000422725:2.6295e-06,G000769935:2.6138e-06):0.0331504304):0.0194417514):0.0325675942):0.0284044234):0.0214177333,((G000757385:0.0537508383,G000425465:0.051423981):0.0124639701,(((G000455605:0.0538664654,G000686885:0.0481033809):0.0191581643,(G000422685:0.0616133874,G000967805:0.0652355523):0.0149653975):0.0143945843,((G000064305:0.0594201856,G000240075:0.0478023018):0.021125203,(G000430025:0.0213938711,(G000498495:0.0297355606,G000498475:0.0212083343):0.0133191622):0.0314896074):0.0168766545):0.0157447468):0.0121558546):0.0108296069):0.0276076919):0.0348698447,(((G900116115:0.0845945353,(G900130035:0.035223747,G000220525:0.0441291842):0.0786030001):0.0211416541,((G000509405:0.0348397732,(G001027945:0.0358317274,(G000430545:0.0319194643,G001483385:0.0410916275):0.0210850305):0.0149973469):0.0182354282,(G001439315:0.0723396962,(G000153225:0.0514942526,(G000766805:0.0393529633,(G001280865:0.0368006746,G001761365:0.0355830057):0.0173968043):0.0134739082):0.0135090521):0.028685494):0.0310065544):0.0359839256,((G001439205:0.1571223712,G000173095:0.1142536674):0.0480404793,(((((G900116365:0.0107354832,G000511935:0.0024458938):0.0678466866,(G900119185:0.0798800285,(G000300875:0.0619007618,G000260115:0.0385586013):0.0288875822):0.0171837561):0.0143971102,(G000260835:0.0602452221,(G900116665:0.0686285441,((G000220625:0.0538472288,(G000827695:0.0304874518,G000379185:0.0297535931):0.0117922849):0.0366281699,((G000174755:0.018299944,(G000466425:0.0189545235,(G000192225:0.0370991358,(G000293175:0.0049145067,(G000411115:0.0031392761,G900106575:2.6295e-06):0.0022578166):0.0096455741):0.0095189469):0.0072777917):0.0925234495,((G900115315:2.438e-06,G001553545:2.6138e-06):0.0632753895,(G000213295:0.0261987938,((G000173675:0.0176212077,G000318295:0.0109163903):0.0073617521,(G000318255:0.0035938309,(G000023285:0.0011866102,G000271925:0.0092456848):0.0013959695):0.0146054135):0.013837532):0.031698951):0.0222058063):0.0424886282):0.0742479763):0.017743347):0.0133042428):0.0170609682,(((G000382125:0.0589005806,(G000024125:0.0566883034,G900115205:0.0439703774):0.0360986937):0.0172165981,((G000963865:0.0613398833,(G000220585:0.044115136,G001306415:0.0520907802):0.0114565301):0.0051388027,((G900129665:0.0263034392,G001413955:0.0414766116):0.01394308,((G900112295:2.6138e-06,G900142405:2.4395e-06):0.0303849563,(G000224085:0.0347319349,(G000745185:0.0144126303,G001683915:0.025049396):0.0106739632):0.0097510518):0.0236059677):0.012348544):0.0179934722):0.0135418068,((G000190595:0.0567391046,(G001439215:0.0012010793,(G001438245:0.0178654694,(G001438225:0.006846807,G000173115:0.0345306431):0.0076863815):0.002884049):0.0879471829):0.0138385421,((G001430825:0.0385988363,((G000424985:0.0159471003,G000429545:0.0189051253):0.0426460647,(G900141935:0.0445215614,(G900129275:0.0113851547,(G000733925:0.001505026,G001748465:0.0005632283):0.012304393):0.0242485103):0.0107413115):0.0190603305):0.0084087212,((G000799565:0.0452661595,(G000468615:0.0138130315,G000186265:0.0228385315):0.0220918923):0.0217482421,(G000153165:0.0491722304,((G900101815:0.0654672369,(G900141855:0.036013158,(G900103215:0.0511845135,(G000744555:0.0367425529,G000973105:0.0139385347):0.0168832361):0.0137333185):0.0121196201):0.0147242131,((G000621125:0.0543325255,G001020565:0.0371242364):0.0114980108,((G000744105:0.0092391192,G900155985:0.0107743532):0.0076651795,(G001447995:0.0011158349,(G001865655:0.0019809079,(G900105545:0.0022547988,G900105105:0.0051841919):0.0030542263):0.0083834532):0.0292000412):0.024119703):0.0177446757):0.0083036048):0.0086909437):0.0093247449):0.0190111524):0.0145358159):0.0275975941):0.0099653783,((G000255455:0.0862248928,((G000430645:0.035314896,G000520955:0.0412041036):0.0156481965,(G900141785:0.0357392001,(G000520995:0.0360331808,G000430665:0.0297658879):0.0162476166):0.0063490488):0.0282262468):0.0364756899,(((G900102055:0.0499948831,(G001438125:0.0885440951,(G000746845:0.0507846815,(G000265385:0.0382913607,G000429125:0.0472729706):0.035608813):0.0168333241):0.0159809423):0.0318930239,((((G001653755:0.0012811516,G000769435:0.0002273047):0.0848413727,(G000733945:0.060865205,(G000687915:0.0282590447,(G000152985:0.0244888955,G900129005:0.0194474932):0.0230523563):0.0242575681):0.0329161722):0.0178242928,(G000196315:0.0738280381,((G000755305:0.065134917,(G001413925:0.0351399803,G000831385:0.0351563715):0.0327166225):0.0109352494,(G000332115:0.0331596309,(G000153385:0.0052611812,(G000732625:0.0057147827,G000755265:0.0458395734):0.00599801):0.0393964037):0.0156900375):0.0776351887):0.0194857418):0.0084404788,((G001564225:0.1751155292,((G900099815:0.0307937471,G000378765:0.0321417336):0.013895816,(G000153485:0.0286642606,G000355905:0.0097751397):0.0251847136):0.0436835484):0.0395358853,(G000423405:0.0855929216,((G900102915:0.0351281695,(G000423585:0.0333890339,G000424665:0.0244835351):0.0212344469):0.0377633057,((G000243235:0.0561776162,(G000744275:0.0485623594,G000258765:0.051244506):0.0188187251):0.0210853527,((G000023465:0.0756641395,G001431365:0.0385865284):0.0182373746,((G900105035:0.0315568163,G000423045:0.0267085264):0.0060084694,(G000060345:0.0307157383,G001889005:0.0264630012):0.0076709492):0.0240087957):0.0186068757):0.0125491294):0.0206719056):0.0157673606):0.0195800968):0.0114143405):0.0129610241,((G001005305:0.0299861938,(G001005315:0.0275586782,G000154725:0.0223840089):0.0144439753):0.0610691264,(((G000348685:0.0432607042,G000733475:0.0553365231):0.0160569703,(G001280515:0.0581187195,(G001280435:0.0095087412,G001280505:0.0136944953):0.0348775794):0.0145862759):0.0147118665,(((G000723205:0.0226283471,G001439665:0.0147690794):0.043947355,(G000943555:0.061310452,((G000789235:0.0368791697,G000283015:0.0375078134):0.0121876676,((G001310225:0.0519988205,(G000941055:0.0378748998,G000425645:0.0404476364):0.0173249754):0.0085185124,(G000764755:0.0599073786,(G001971785:0.0386889076,(G000764775:0.0390604898,G900111025:0.0338885682):0.0234984914):0.0106449268):0.0077899097):0.0106976727):0.0125381948):0.0264147185):0.0127264169,(((G000422365:0.0445853007,G000518485:0.0229636661):0.0153515176,(G000211855:0.0306045341,(G000934685:0.0325327046,(G001418015:0.0221755209,G000797445:0.0513437905):0.0214354538):0.0085413818):0.0120087868):0.0191565389,((G001418105:0.0560280435,(G000427335:0.0457862993,(G000171875:0.0339596159,G000828715:0.0281156961):0.0244545502):0.0230280925):0.0144154594,((G000224335:0.0669271112,G000423005:0.0516998098):0.0216295985,(G000688335:0.0429684252,((G000826645:0.0223568934,G000797465:0.0390800667):0.0223295728,(G000826655:0.0385775396,(G000425305:0.0284619243,G000799465:0.0254806718):0.0092268398):0.0101655953):0.0112387832):0.012948177):0.0112256882):0.0084122539):0.0103142474):0.0083964104):0.0206332573):0.0121805898):0.0113421072):0.0113527387):0.0127852309):0.0130088033):0.0337001666):0.0441910078):0.032552982):0.0263675233):0.0297896708):0.0338807641):0.1129266257):0.0265604881):0.0213008851):0.0122925636):0.0237473433):0.010224871):0.0221872788,(((((G001547735:0.2089753525,((G000404605:0.0571802183,G000404705:0.0277875628):0.011330535,((G000403075:0.0228107622,(G000494225:0.0009953989,G000402115:0.0011603931):0.0061612178):0.0055181805,(G000404685:0.0178778378,(G000980755:0.1391545537,G000404665:0.0306256495):0.0292762494):0.003646775):0.0097444714):0.4172768543):0.0278311035,(((G001968985:0.0151645197,G000421485:0.0096614567):0.0640133834,(G000185805:0.0696159605,G000191045:0.0626567328):0.0332013383):0.1439795682,(((G000021565:0.0591761025,G000703085:0.0501369079):0.0525932819,(G000173615:0.0608532663,(G000619805:0.0151068594,G000021545:0.0125057921):0.0363833816):0.0515873161):0.0975567131,(G000020785:0.2161210877,(G000008625:0.1222906653,((G000010785:2.6138e-06,G000164905:2.6138e-06):0.0900357884,(G000025605:0.0889716076,(G000702425:0.0424510516,G000512735:0.0414541346):0.0459787053):0.0253157267):0.0461589808):0.0396227081):0.0765335865):0.0687358608):0.0418682441):0.0230599259,((G000517565:0.181664757,(G000744435:0.0763833892,(G000420385:0.0739259213,(G000526195:0.0372930733,G000194135:0.0387414366):0.0471541009):0.0228427023):0.0857131472):0.1609919472,((G000196135:0.1131480581,((G000765745:0.0707664435,((G000162575:0.0317531074,G000155495:0.0342674893):0.024872981,(G000687535:0.037602634,G000158455:0.0419058835):0.022226112):0.0175799185):0.0910701931,((G000518225:0.1765526711,(G000765665:0.0774021244,((G000763135:0.0613322488,G000349975:0.0625369792):0.0103178372,(G000007905:0.0448907974,(G001460635:0.040994023,G000762845:0.0319430434):0.0206399166):0.0124064683):0.0327891003):0.0752679724):0.0216019445,(((G000762875:0.1061403519,G000686565:0.0848593461):0.123247861,(G000509365:0.0894375337,(G000507845:0.1079642824,G000507865:0.0774762228):0.0257436696):0.0614156152):0.0206718819,(G000091985:0.1595813414,(((G000237285:0.0682778244,G000200595:0.0752282896):0.0173761168,(G000187625:0.0670445289,(G001283065:0.031242674,G001282945:0.0230585081):0.0475400255):0.0239197456):0.1020934269,((G000259255:0.030473841,G000259275:0.0171155576):0.0175795246,(G000009305:0.0168748671,(G000274945:0.0090498278,(G000740095:0.0116442877,(G000008525:0.0070776047,(G000274045:0.0047277905,G000274085:0.0085938972):0.0017087134):0.0029822288):0.0029942442):0.0095250186):0.0227694718):0.1123666704):0.0837514562):0.0390308984):0.0144983945):0.0503976766):0.0395893777):0.044610966,(((G000597725:0.1175924292,((G000265295:0.0244190602,G000024885:0.039057474):0.0225246922,((G000789415:0.0037710522,(G001548055:0.0044148419,G001602955:0.0020738464):0.0052307743):0.0383088743,(G000813345:0.0244561648,(G000568815:0.0150047341,G000743525:0.0129191587):0.0199512653):0.0103139079):0.012374763):0.0686530645):0.0425042486,(((G000736415:0.04314022,(G001643955:0.0353927272,G000495505:0.037142395):0.015612621):0.070997312,((G000705255:0.0892234067,(G001298465:0.0519267722,G000017465:0.0548523253):0.0362532976):0.0455950461,((G001190755:0.0721659529,G000597805:0.0885714348):0.0590705585,(G001190745:0.1059492707,G000017585:0.108848444):0.0319405451):0.0354708094):0.0205125308):0.0323064919,((G000816345:0.0221176858,(G000816185:0.0345871121,G000019205:0.0271434273):0.0123064456):0.0701745663,((G000621005:0.0664289633,G000620965:0.0815569919):0.0150968829,(G000509875:0.0465569373,((G000583775:0.0025591854,G000314405:0.0048766094):0.0073940732,(G001497255:0.0062527215,(G001483845:0.0100764736,G002019865:0.0074715098):0.0041313555):0.0065028847):0.0163218011):0.0248144699):0.0351061126):0.1275244756):0.0809879627):0.0295511598,(((G000935065:0.0752087161,(G001655195:0.0649056462,G000092245:0.0699111251):0.0184511478):0.0142417838,(G000284235:0.0426777831,(G000014025:0.0419660439,(G000585195:0.0387132577,(G000522465:0.0388385805,G000585155:0.0256232295):0.0298212269):0.030054034):0.0304334408):0.0399421195):0.1255752781,((G000186245:0.0927260243,((G000830175:0.1062283073,G000375865:0.1489870466):0.0325898056,(G000296775:0.0645322818,(G000987835:0.0112959107,G000010345:0.0164478213):0.0478342958):0.0384627102):0.0356458784):0.0619757616,((G900115615:0.0960412164,(G000010325:0.1003076854,(G000523275:0.0556844255,(G000021725:0.04701512,G000170735:0.0705535145):0.0213960108):0.1652216139):0.0430261019):0.0234165384,(G000276965:0.2217557797,(G000830255:0.134265499,((G000747095:0.0494859404,(G000183725:0.0292616605,((G001830725:0.003755334,(G001830745:0.000729949,G001829555:0.029478005):0.0048752297):0.0245816054,(G001829605:0.007021828,(G000310245:0.0074518998,(G001830685:0.0127230532,(G001830665:0.0255785749,G001830715:0.0594986859):0.0059284675):0.0174353194):0.001501524):0.0189773818):0.0113747547):0.0217858254):0.0579543213,(G000147355:0.0690658403,(G001873135:0.0584181818,((G001871315:0.0484008639,G001829625:0.0630662947):0.0225162973,((G000242915:0.0430012549,G000445475:0.0718459713):0.0218336228,((G000012965:0.0488849954,(G001829695:0.0106510514,(G001830805,G001829785):0.011286076):0.0413228763):0.0099599237,((G001829775:0.0394953503,(G001829755:0.0797483866,G001829715:0.0044907901):0.0075717507):0.0315118584,(G001829705:0.0185427001,(G001829675:0.0041914286,(G001829655:0.0086887804,G001830775:0.0154689814):0.0007313301):0.0041495627):0.031567871):0.012591554):0.0382482463):0.0097552608):0.0091456409):0.0193088805):0.0547604171):0.0316568539):0.030119531):0.0241738238):0.0191484198):0.0281069386):0.0210663447):0.024703808):0.184636344):0.0363081477):0.0219880457,(((((G001795505:0.0071006502,(G001798535:0.0044619903,(G001798715:0.0047598403,G001798235:0.0068208878):0.0032684367):0.0017719916):0.2004514871,(G001798395:0.2542946277,((G001799065:0.0042633551,G001798185:0.0020964991):0.2090626149,(G001799115:0.1434252883,(G001799015:0.0380176856,G001799095:0.0126093415):0.0977201149):0.1003945833):0.0288882936):0.031903467):0.0476372952,(((G001775245:0.0511470089,G001443445:0.0433683922):0.1905290481,(G001443455:0.1444619697,G001798055:0.1926719381):0.0988391543):0.0239595139,(((G001798805:0.2423488212,(G001797435:0.0970629412,G001918165:0.1975708359):0.0828123372):0.0250461961,(G001798265:0.2468277281,(G001798105:0.1520266393,(G001798475:0.0212413786,(G001798085:2.2864e-06,(G001797335:0.0030781088,G001798315:0.013914655):0.0011517318):0.0049210714):0.1042221704):0.0979407955):0.0544494832):0.0117855278,((G001803615:0.1627143461,(G000341545:0.1088812652,((G001044505:0.1211295692,G001044495:0.047025764):0.0914389394,(G000375765:0.037605513,(G000372225:0.0542102258,G000375745:0.0928071629):0.0325193444):0.071878469):0.0555600076):0.0256004581):0.0982135755,((G001804965:0.0923268202,G001805005:0.0733638611):0.0304478093,(G001804905:0.0201766621,(G001803525:0.0104293547,(G001804945:0.0090529902,(G001804975:0.0043216342,(G001804915:0.002033204,G001803535:0.0062756656):0.0020670625):0.0046952983):0.0067209896):0.0052310296):0.0675816789):0.1194914827):0.0378967945):0.0114410094):0.0185508357):0.0110826209,((((G001914935:0.1175024962,G001917575:0.1275157121):0.0428484506,(G001643555:0.2242143469,((G001724505:0.1098381532,G000196815:0.0259738047):0.0459880082,(G001273775:0.0486684151,G001464735:0.0678450962):0.0292203215):0.0343610317):0.0246204819):0.0719593928,(G000284315:0.1242319823,((G000299235:0.0056731512,(G002002665:0.0032769907,G001280545:0.0128778412):0.0025555765):0.0045260735,((G001186405:0.0005096126,G000262365:0.006197718):0.0023301755,(G000755505:0.0245563604,(G000695975:0.0030204626,G002002505:0.0013196907):0.0012334787):0.005033847):0.0030231565):0.1117109609):0.2060036977):0.0383730549,((G001643535:0.1675683543,(G001914375:0.1300711508,G000091165:0.0756070466):0.0705125865):0.0739675465,(((G001919385:0.2406599206,(G001918335:0.1820895406,G001920795:0.1167731466):0.1426828978):0.0208485506,(G000687145:0.2772723778,(G001780385:0.315124007,(G002010715:0.1635777227,((G001775695:0.1455317038,(G001773915:0.0821534372,G001773925:0.1138791203):0.0419512978):0.052470873,(G000398345:0.3618879208,(G000405625:0.0697876824,(G000493965:0.0143764083,G000398305:0.0989643605):0.0144483336):0.0848175454):0.0677159117):0.073891865):0.090120072):0.0398542567):0.0330724672):0.0153920348,((G000226295:0.1852501749,((G001918905:0.2765396978,G000820845:0.0899625193):0.0269610178,(G001567505:0.085979604,(G001464665:0.0634236102,G001464455:0.0717028228):0.0213917702):0.0949327694):0.0587103345):0.0476996348,(((G001919435:0.1799658434,G001920835:0.1191089068):0.0723103961,(G001920875:0.0179003827,(G001919455:0.0286151857,G001918885:0.0541887224):0.0109025037):0.0689146467):0.1209522955,(((G001767115:0.1441383128,(G001767075:0.096599555,G001767145:0.2047794649):0.0217901003):0.0807404985,((G001918395:0.0731462094,(G001920815:0.0812115253,G001919445:0.0704860584):0.0242617705):0.0815167892,(G001914735:0.061179457,((G001920375:0.0594643556,G001919715:0.097476104):0.0491837943,((G001917435:0.0233130082,G001914775:0.0864863731):0.0156850846,(G001914785:0.0093969166,(G001920155:0.0892377716,G001917455:0.0623189761):0.0856431728):0.0185841822):0.0156581836):0.0211981522):0.0479790483):0.1095306883):0.0216514748,((G000381625:0.1207198101,(G000014905:0.1049193796,G000702445:0.1489861118):0.025801194):0.0891462684,((G000014005:0.1044156928,(G001918935:0.0622191679,(G001917825:0.1750092182,(G001917495:0.0942578275,G001920165:0.1526732379):0.019985018):0.0171390181):0.072859543):0.0356617147,((G000620725:0.063048524,G001449115:0.0807272853):0.0524717534,((G000022565:0.0745132602,(G000381585:0.095117644,(G001006305:0.0694334562,G000688455:0.0521493999):0.0138543509):0.01167765):0.0226800279,((G000179915:0.0756869177,(G900105625:0.0362168082,(G000800015:0.0138255086,G900102185:0.0122204709):0.0305021171):0.0426627914):0.0347843078,((G000178975:0.0732685057,G000178955:0.0776005396):0.0219061981,((G001725305:0.1379383898,G000381605:0.0420886558):0.0175160354,(G000745965:0.0440126643,(G000688615:0.0421816636,G000421065:0.0401713483):0.0175277792):0.0237984618):0.0173746099):0.016352559):0.0411029196):0.0157168241):0.0584592155):0.0488698921):0.017644321):0.0282453041):0.0207458769):0.0231304336):0.0201533765):0.0109185557):0.0078501368):0.0102230088,((G000526155:0.2189396474,(((G000469585:0.1113771705,G000177635:0.0956735669):0.1278963159,(G000487995:0.2515606794,((G000025725:0.1376015866,(G000421105:0.090326894,G001603805:0.0869652356):0.0374828705):0.044508388,(G000183405:0.1259900406,(G000218625:0.1387508358,G000010985:0.1091871292):0.0210449954):0.0300867799):0.0288736123):0.0806888758):0.0276372297,(((G000012885:0.0900306651,G001751225:0.1268560326):0.046618416,(((G001278055:0.0916889447,G000472285:0.0719339012):0.0202959222,(G000820505:0.0664006875,G000827125:0.0676776393):0.0342813186):0.0170915111,((G001751155:0.1144016052,G000167355:0.0635724555):0.0626237995,(G000384395:0.0995711584,(G900142125:0.0810671898,(G900107645:0.077137961,G000711225:0.06911423):0.0141491491):0.0210760501):0.0353919857):0.0201519664):0.0168165681):0.0418646583,((G000020385:0.0874752744,((G001802615:0.1256415981,G000015045:0.0778455765):0.0198278116,(G001802095:0.1284321399,(G001802645:0.0590920296,(G001824455:0.0572497077,G001799505:0.0491967364):0.0588192733):0.0100170841):0.0128164783):0.0173303888):0.0287937996,(G000020725:0.0808949857,((G000022265:0.0556589003,G000016745:0.041146687):0.0259237824,(G000813145:0.0885717993,(G000817955:0.0331407221,(G000007985:0.0562690635,G000012925:0.0436782905):0.0182687573):0.0263039271):0.0141317952):0.0120774676):0.0189978365):0.0555380199):0.0408385192):0.0110495747):0.0151130866,((((G001803565:0.2324143081,((G001790645:0.0435710034,G001790715:0.0460305799):0.063767991,(G001788635:0.1764214031,(G001790785:0.0103946567,(G001790675:0.0091024991,(G001790865:0.0027109072,G001790855:0.0016265549):0.0057181127):0.0011005311):0.0566099691):0.0271404467):0.1003489502):0.0352879852,((G001798415:0.1404191824,((G001798015:0.1125368448,(G001797505:0.0299433122,G001797465:0.0119110692):0.0546839205):0.0187562115,((G001798975:0.0875519685,G001795535:0.0596069495):0.0354737783,(G001798425:0.0106667659,(G001595385:2.8496e-06,G001795545:2.388e-06):0.0011590331):0.0600184142):0.0268190369):0.0251987518):0.0435702943,(G001797495:0.1010782121,(G001799025:0.1143548285,(G001797665:0.0068718377,(G001798625:0.0054264875,(G001797585:0.0126997944,((G001798155:0.0150234653,G001798485:0.0030204184):0.0048019787,(G001795495:0.0392317301,(G001797515:0.0395608052,(G001806225:0.0063880338,G001797595:0.0138983264):0.0110050028):0.0043549555):0.0126323791):0.0030425657):0.0088115885):0.0016336496):0.044518373):0.0487657897):0.0315909421):0.0617571264):0.0126246341,(((G001803845:0.1091218413,(G001803705:0.0946880875,(G001803765:0.0334733988,G001805085:0.0375619967):0.0724766698):0.0257446951):0.0819859062,(G001803815:0.1790193033,(G001805165:0.1113258126,((G001805235:0.0310432073,G001803925:0.0211195276):0.0188187688,(G001805025:0.0128780833,G001805205:0.0219801265):0.0143640191):0.0648104588):0.100685946):0.0200645157):0.0201001217,(((G002011735:0.0579839431,G002010775:0.2111451411):0.0284978188,(G002011715:0.1116396407,G001803885:0.1631460439):0.0250648032):0.0447605843,((G000714715:0.1781640597,(G002011745:0.1209982242,(G002011815:0.0944114376,(G002010755:0.0016560222,G002011795:0.0009344772):0.1450284473):0.0217402386):0.018197691):0.0178058581,(((G000020985:0.0404800703,G000423865:0.0538281362):0.1436970822,(G001803605:0.0128850197,(G001803635:0.0029391941,G001803685:0.1082359289):0.0046392608):0.0968993231):0.0265697392,((G001803785:0.1504912887,(G001873265:0.0644787083,((G001830135:0.111124759,G001805125:0.0736598686):0.009849144,(G001303745:0.1731467313,G001805135:0.107470552):0.0197207288):0.0130308515):0.0249611942):0.0381680332,(G001803645:0.1350275157,(G001871685:0.0464736809,(G001805185:0.0568376075,((G001803715:0.0435804191,G001803955:0.0382000998):0.0111146268,(G001805295:0.0358611465,(G001803945:0.0082591858,G001805105:0.0044069481):0.0015441938):0.0090551574):0.0153688416):0.0136547844):0.0659259258):0.0186879531):0.0209409719):0.0172434798):0.0263747991):0.0563596397):0.0229171716):0.0223682411,(G001790695:0.3143854601,((((G001798005:0.1648352251,(G001304105:0.1224214579,G001797735:0.1717166978):0.0400709534):0.0764050185,((G001873905:0.1669974096,(G002011845:0.221207464,G001302765:0.2335720804):0.0432396435):0.0297114085,((G001797935:0.1007148052,G001797745:0.0762268439):0.1117071461,(G001798855:0.1044882945,(G001797895:0.1621328383,G001798755:0.1486432329):0.0316760129):0.0889600951):0.0288505557):0.0157694482):0.0131704443,(G000512235:0.2547325052,(G000485155:0.1995403716,(((G001797845:0.033762562,G001798915:0.0758344062):0.0607709092,((G001412345:0.044007971,G001683985:0.0420244074):0.0221084081,(G000747625:0.0440673162,(G000753945:0.0225601581,G000816445:0.014389254):0.1029037235):0.0203785193):0.0613422223):0.0800770058,(G000013405:0.120039213,(G001873675:0.1381564337,((G001873745:0.0722268849,(G001830855:0.0816059335,G001829875:0.0538170055):0.0704204091):0.0252966505,(G001797945:0.0125144208,(G001830835:0.0117443773,G001829835:0.0466023391):0.0099273486):0.0674558582):0.0530464683):0.0219104842):0.0114380679):0.0285607149):0.0659614953):0.0226488411):0.0158708817,(G000266945:0.2608461896,(((G001577525:0.1193411533,G001304365:0.189854445):0.0995222712,(G001797675:0.2145409115,(G000195295:0.1114697835,(G001797785:0.1498336974,G001799325:0.1356337806):0.0703642304):0.0761201084):0.0227460996):0.0222178072,(((G001577715:0.2928394889,(G000931935:0.1186579784,(G001184205:0.1006091567,G000143965:0.1298799886):0.0309692394):0.0799082935):0.0510066482,((G900114975:0.1442705247,(G900129305:0.0888769165,G000014965:0.1149714263):0.0270170151):0.0741786132,(((G001798945:0.2151011182,G001874005:0.1367387088):0.0341642847,(G000422285:0.1395163775,G000179315:0.1421011839):0.0237888306):0.0780244265,((G001750905:0.1488357973,(G001751075:0.1345918837,G001751085:0.1185334218):0.0529167436):0.0423914311,((G000018405:0.1612794149,(G000429905:0.0121441612,G000021905:0.0054452611):0.1548857172):0.0354128664,((((G000429925:0.12688798,G001443525:0.0994946455):0.0420348124,(G001854245:0.1214333337,(G001311845:0.1629871941,G000961655:0.116751058):0.0322216847):0.0254812131):0.0151351368,((G000472805:0.1410472728,G001871035:0.2094507198):0.0191105988,((G001797695:0.1315412138,G000483025:0.3654105541):0.0304706105,(G001751005:0.0950745721,G001751165:0.1651502437):0.052346966):0.0206914388):0.024498027):0.017937625,(G001292585:0.2443505032,(G000426225:0.164741792,(G900101345:0.1418447347,(G000020365:0.1079674576,((G000373985:0.0325800638,(G000233695:0.0507551821,G000745975:0.0422260907):0.0166574266):0.0697089034,(G000421285:0.1063457568,(G000420085:0.0798256812,((G000307105:0.0202160935,G900105645:0.0304675835):0.073024006,((G001799425:0.0940524577,G001798685:0.0619650037):0.0303580275,(G001799405:0.0984422609,G001799395:0.0180114159):0.0292011153):0.0517238517):0.0353072979):0.0159877206):0.0166162628):0.0481868323):0.0587795682):0.0286828636):0.0284876774):0.0137033422):0.0163897654):0.0329566121):0.0300595697):0.0209970325):0.0127568384):0.0143313337,(((G001687335:0.16757495,((G000421585:0.0556650262,G000217795:0.0467455532):0.0665905036,(G001652585:0.0930024402,(G001548275:0.1244149269,((G000746255:0.0639664106,G000215975:0.0900331105):0.0329101297,(G000421605:0.0075495605,(G000423845:0.0181090961,(G000746435:2.8472e-06,G000734015:0.0055921391):0.0062090825):0.0046908922):0.0863027931):0.0365931667):0.1148108967):0.0302720043):0.0721303641):0.042817153,((G001914235:0.1251844391,(G001873115:0.1232749215,(G000092205:0.1129037038,(G001799255:0.0487450056,G001799285:0.0339213775):0.0645292665):0.0195811127):0.0213425304):0.0509124013,(((G000403925:0.1165172401,G000403885:0.1086343097):0.1312278269,((G000621145:0.0499578979,G000186885:0.0489278783):0.0569864736,(G000429965:0.0841188525,G000429945:0.0787773146):0.0328133382):0.0186893904):0.0354643997,(G000341395:0.1307400868,(G900130015:0.113099656,(G900143695:0.0889427723,((G000025945:0.1428321447,G900104445:0.093905799):0.0167694212,(G001750995:0.0294245783,(G001750925:0.0253189843,G001751145:0.0359728989):0.0139308209):0.1127804355):0.0162477655):0.0158974455):0.0300587499):0.0366162047):0.0478649213):0.0737720715):0.0205497834,((G001311565:0.2352036429,G000620765:0.1348026827):0.0447186326,((G000024325:0.1360662588,((G000174435:0.1288598421,(G000934755:0.0669665085,G000686525:0.0565473141):0.0396094573):0.0569103491,(G900104045:0.0629725486,(G000445205:0.0164024719,G001507915:0.0170980408):0.0587122146):0.0846659128):0.0254992416):0.0189948579,((G001748225:0.1304642819,(G000023225:0.0448011103,G000428825:0.0316502619):0.0869243703):0.0416467748,((G000934745:0.0359183939,(G000717475:0.0196200321,G000519265:0.0166378424):0.0243492283):0.1262910215,((G000519125:0.1278509118,(G000468495:0.1468023555,(((G000482745:0.0012188534,G000012665:0.0016407724):0.0721816287,(G900129975:0.0165141262,(G001672295:0.0247450915,(G000422525:0.0068657955,(G000384815:0.0015168855,G900142115:0.0018072501):0.0043388505):0.0141784785):0.0053463669):0.1080599862):0.0255410007,((G000021385:0.0614505052,G000195755:0.0522155954):0.0269865293,((G000430005:0.1286865933,G900143255:0.1431560418):0.0457470225,((G000701705:0.0967238632,(G001975945:0.000358637,(G000055945,G000331715):2.5425e-06):0.1578336698):0.0388475954,(G900116045:0.0723494789,(G001553605:0.0685938523,(G000420465:0.0502545256,(G900119095:0.0030936865,G000022125:0.0064401662):0.0434529162):0.02462976):0.0210913881):0.0738106027):0.0225111971):0.0329999052):0.0161825153):0.0343250899):0.0178478733):0.0120495854,((G000429305:0.1292087655,(G000429325:0.1125173102,(G000179555:0.0448923541,(G000702665:0.0350794628,(G000245055:0.0382458319,(G000526455:0.0287223317,G000010665:0.0471768647):0.0229866451):0.0083494293):0.0172556581):0.0794508054):0.0288782952):0.0319889562,((G000212675:0.1102699831,(G000711295:0.1066012004,(G000422205:0.0580525948,G000422245:0.0664666448):0.0314508869):0.0365775422):0.0250539681,((G000429985:0.0708962046,(G000711735:0.0528781301,(G000331025:0.0314107598,(G000425265:0.0279801442,G000023445:0.0452821589):0.0122911286):0.0174920272):0.0399170177):0.0744539277,(G000422565:0.1027015075,(G000420485:0.1093647713,((G000375485:0.0461106769,G001311825:0.058366194):0.0503229485,(G000189295:0.0582157375,(G000341895:0.0525266916,G000176915:0.0609255128):0.012408214):0.0413855149):0.0271089464):0.0205605596):0.0155454034):0.0257326356):0.0159440114):0.0130901365):0.0230339456):0.0155083177):0.0116194135):0.0357416622):0.1010593439):0.0177979886):0.0101224846):0.0152191583):0.0130859599):0.0117982843):0.0152053044):0.011029933):0.0170191346):0.0102604297):0.0083727908,(((((G000404445:0.3916304928,(G001791795:0.3338480193,G001872985:0.2936371282):0.0476088276):0.0270300575,(G002011895:0.3050769542,(G000739515:0.1371740601,G000739535:0.1173797606):0.1306188606):0.0308155298):0.0170101461,((((G000989255:0.0049000524,G000989975:0.0026004309):0.2410807062,(G001468925:0.207755786,(G001468855:0.1888955054,(G000989955:0.1712421402,G000992305:0.1869443742):0.0492425944):0.0531326497):0.0428469662):0.0823665271,((G000513475:0.224391665,(G000996695:0.3245376182,(G000996275:0.1243054537,G001000065:0.1108922427):0.1435024644):0.0557756126):0.0399119273,((G001468885:0.3011759844,(G000989195:0.2301178689,(G000385635:0.2782670019,(G001468845:0.1801967575,G001468865:0.2280748348):0.0360283363):0.0354341932):0.0233594874):0.0302302591,((G001772305:0.3087187497,G000989525:0.2379009793):0.0377451613,(G001771315:0.2166369641,(G000991965:0.0156407309,(G000991575:2.6138e-06,G000991385:2.6138e-06):0.0037191592):0.2450278517):0.0567406028):0.0265055284):0.0272309378):0.0599504698):0.2384912926,(G001794905:0.3335089599,((((G000750955:0.1841284366,(G000092785:0.0021544191,G001618265:0.0001174585):0.1553126227):0.0319159313,((G001545115:0.0584554974,(G000011565:0.0690556581,(G001499655:0.0028378828,G000751535:0.0059934748):0.0433117667):0.0255433666):0.0732460214,((G000253035:0.1356714421,G000829755:0.1532008156):0.0199620082,((G001897225:0.0642216207,G000813665:0.0753694344):0.0707495466,(G001897185:0.0079833934,G000756735:0.0049669459):0.1657656658):0.022013285):0.0169769821):0.0272334351):0.0543129248,((G000237205:0.184977648,(G001794935:0.1224435614,(G001794865:2.9525e-06,(G001796235:2.6138e-06,(G001796285:2.6438e-06,(G001796255:2.226e-06,G001794895:2.6138e-06):2.226e-06):2.8e-06):2.3638e-06):0.1308666807):0.0750049474):0.0241022375,(G001464115:0.1231051827,((G001796185:2.1125e-06,G001796105:0.0171189711):0.0019571899,(G001796175:0.0001491604,(G001796315:0.0007457039,(G001796275:0.0004670208,(G001796095:0.0171262264,G001796065:0.0107531113):0.002003738):0.0026905646):0.0001469245):0.0017628139):0.1610913971):0.0485871941):0.0380866214):0.0413869515,((G000493885:0.0277315589,((G000008725:0.0026629881,G000068585:0.0016902356):0.0322398532,(G000174995:0.0008104114,(G000830965:0.000157919,(G000700865,G000700845,G000700885,G000700905,G000700925):2.6138e-06):2.2336e-06):0.0206698216):0.0074445602):0.0767181963,(((((G001625515:0.0001543336,G000470765:0.0006518042):2.6295e-06,(G001625535:0.0004642886,G001469535:2.6138e-06):0.00015206):0.0010825306,((G000508025:0.000154569,G000508005:2.6138e-06):0.000460823,((G000204135:0.0001520304,G001466415:2.6138e-06):0.0010714874,(G000470825:0.0002969814,(G000470805:0.0007440123,G000508065:0.0006113504):0.0002971546):2.6138e-06):0.0001489761):0.0006559737):0.0802473348,((G000516655:0.0012973607,G000024145:2.6138e-06):0.0004044341,((G000011165:0.0006079719,(G001007125:2.6138e-06,G000091085:2.6138e-06):2.6138e-06):0.0001515408,((G001007045,G000007205):2.6138e-06,(G001007065:0.0001515661,(G001007025,G000008745,G001007085,G001007105,G001007145):2.6138e-06):0.0001515827):2.6138e-06):0.0024988553):0.0772440573):0.0272392306,((G000454725:2.6138e-06,G000417695:2.6138e-06):0.0721076315,((G000583875:0.0311518149,(G000471025:0.0004848832,G002007725:0.0009683298):0.0287128559):0.0477091676,(G000009945:0.025705814,(G000007605:0.0215233649,(G000298495:0.0035009959,((G000298555:0.0002976388,G001401475:2.6138e-06):0.0007260897,(((G000786005:0.0015962933,G001401455:0.0023793608):2.6138e-06,(G000317995:0.0001471318,(G001401485:0.0010473492,(G000298535:0.0022675762,G000298435:2.6138e-06):0.0008898774):0.0001462137):0.0004421662):0.0017769058,(((G000298475:0.0004508425,G000298415:0.0014983261):0.0014966082,(G000298515:0.0005866182,(G000298455:0.0030487755,(G000204175:2.6138e-06,G000298375:0.0013952792):0.0001568792):0.0002959932):0.0007472125):2.7665e-06,(G000338695:0.0018009476,(G001736045:0.0001475701,(G000270405:0.0001473838,((G000415685,G000270385,G000270445,G001563055,G001714565,G001714575,G001714585,G001736055):2.6138e-06,(G000211155:2.6138e-06,((G000687395:0.0001481929,(G000204255:2.6138e-06,(G000687415:2.6138e-06,G000191925:2.6138e-06):2.6138e-06):2.6138e-06):0.0001473857,(G000417845:0.0305061581,((G000415565:2.6138e-06,G000270425:0.0004434366):4.03102e-05,(G001401465,G000417585):2.6138e-06):2.9788e-06):0.0001046456):2.1061e-06):2.1061e-06):2.1061e-06):2.1061e-06):0.000449545):2.1318e-06):0.0001494646):0.0006304815):0.0013948901):0.0273750169):0.0055931233):0.0217181264):0.0206579548):0.0117190335):0.0357654468):0.261517179):0.0307818495):0.1316404038):0.0445337915):0.0196678578,(((((G001302825:0.2793361453,G001828445:0.2999505086):0.0252989744,((G001828545:0.0216807607,G001828415:0.0433848947):0.1975330296,((G001824605:0.1021665143,G001723765:0.0944458049):0.0892047886,(G000315095:0.1005188151,(G000949635:0.0582384876,(G000296795:0.0705747495,((G001828535:0.0707114007,(G001828645:0.0756157184,G001828635:0.0432806969):0.0257700584):0.0344538684,(G001830285:0.1092849613,(G001830315:0.0151449759,(G001825655:0.0114696823,(G001825635:0.0200057726,G001824485:0.0405125586):0.019958831):0.0148386509):0.065756367):0.0179491243):0.0221343654):0.0185516733):0.028789863):0.0702155249):0.0556975238):0.052737463):0.033157741,((G000284115:0.2850097702,(G001303695:0.2568834803,((G002007645:0.1291685831,(G001997385:0.1621640913,G001999965:0.138707828):0.0643361155):0.036261108,((G001824635:0.2013633441,(G001825665:0.1098566297,G001825715:0.1618721273):0.0707005321):0.0245817188,((G001824685:0.2033339855,G001603075:0.1024386131):0.0326275831,(G001824645:0.1570721649,(G001303465:0.1520067389,(G001304275:0.1537401044,(G001824675:0.1238880579,G001828345:0.097785688):0.0489805999):0.0371620129):0.0279615529):0.0223610078):0.0484508304):0.0237117603):0.0696194873):0.0717032151):0.0370292381,(((G000255705:0.133272988,G000171775:0.1442178009):0.1204777806,(G000186345:0.1473309414,(G000242455:0.1030946106,(G001610895:0.0654374872,G001956985:0.0439071794):0.0593204053):0.038965041):0.0803571982):0.0375666615,(((G900113665:0.1369608191,G001983935:0.1643956455):0.0249890693,((G000165715:0.1490277136,G000181475:0.1449693492):0.02414837,(G000255655:0.1071395,(G000092105:0.0075966491,G001707835:0.0091974558):0.1222700122):0.0550150975):0.0141043945):0.0732594754,(G001828265:0.2454662559,(G001464525:0.1838531343,((G000153105:0.1464195486,G000025185:0.1291915172):0.034811518,(G001642875:0.2259482877,(G001610875:0.1685479112,(G001642915:0.1068976502,((G000346295:0.0827788809,G001642955:0.1023357267):0.0255515748,((G000346425:0.0306857977,G000346505:0.0238533733):0.042070657,(G001027925:0.0195179182,(G000346315:0.0153135311,(G000196115:0.0072721975,((G000195185:0.0018493115,G000330745:0.0050503942):0.0015692391,(G000338295:0.0196187497,G000304635:0.0109305351):0.0022158412):0.0059256416):0.0044389465):0.0089176132):0.0613751477):0.041987804):0.0354210736):0.0607702027):0.0312475556):0.0331519966):0.0185242649):0.0248986093):0.0419138502):0.0377983828):0.0621415659):0.0310794308):0.0335780825,(((G001017655:0.2493925132,(G001804885:0.1522944515,(G001803255:0.0980919857,(G001803315:0.0207524574,G001803285:0.0306761876):0.0319355971):0.1294423821):0.0944279237):0.0615577329,(G000170755:0.3387615286,(G001603055:0.2282205465,(G001803205:0.2392108084,(G001803225:0.1511103467,G001804785:0.1238655184):0.0613440847):0.0701672186):0.0345661298):0.0406202636):0.0486824435,(((G000155695:0.1789662196,(G001580015:0.1156281349,((G001746835:0.114526723,G000019965:0.0769122341):0.0188303675,(G000972765:0.0855119668,(G000171235:0.048954216,G000242935:0.0323309269):0.0660746704):0.0260630274):0.0217722475):0.0647171671):0.0347206641,(G001604585:0.1971628225,((G001872735:0.1794944521,(G001831055:0.2055481679,G000438015:0.2288487664):0.0373110369):0.0332514986,((G000025905:0.0651651677,G001439535:0.0763533767):0.0906621673,(G000383755:0.0558185763,(G000382685:0.0546124776,G000382665:0.0564421768):0.0574877538):0.2141546076):0.0241747647):0.021920611):0.0292214635):0.1005418432,((G001604605:0.302467845,(G000172555:0.1149162346,(G001604625:0.3567448411,(G000383715:0.0585127845,G000385295:0.146965876):0.1116751118):0.0243447288):0.0342626008):0.0569150846,((G001438005:0.2303197144,((G000526255:0.0448391089,G000379365:0.0420970664):0.0996192745,(G000019665:0.0485893714,(G000817245:0.011556251,G000953475:0.0069654351):0.0450706575):0.1172111181):0.1142450582):0.0647410773,(((G001318295:0.192032936,G001613545:0.1107920037):0.0438682105,(G000173075:0.1352278338,((G001914855:0.0843456038,G001917935:0.1577275407):0.0246474241,(G001919485:0.0195444869,G001914875:0.0485792216):0.0558831287):0.1276750809):0.0238898594):0.0286733427,(G000172155:0.1455887153,(((G000428305:0.1870989296,G000739615:0.0910864334):0.0335651961,((G900141815:0.0576283089,G000378105:0.0899743059):0.0678236317,(G000383735:0.0752746309,(G000264605:0.0715469328,(G000264625:0.0701922096,G000285795:0.0825731965):0.0275850446):0.0280548635):0.1019595112):0.0275952268):0.0266834864,((G900097105:0.0004896874,G001683795:0.006133647):0.093798497,((G001580195:2.23e-06,(G001647615:0.0043484858,G001578645:2.6138e-06):2.2851e-06):0.0136418186,(G000437075:0.0088793718,(G000020225:0.0031472323,(G001940945:0.0168065156,((G000980515:0.0195547235,G001917295:0.000427764):0.0060816945,(G000723745:0.0095521247,G000436395:0.0111397179):0.0043746513):0.0015067931):0.001136382):0.0122470619):0.0089598517):0.0719164544):0.1310314656):0.0481044772):0.0512188838):0.0342289034):0.0208720017):0.0204179053):0.0504259363):0.0254650527):0.012213319,((G001724515:0.4002936106,((G000405125:0.0562402403,G000402275:0.0777905955):0.0192654014,(G000405145:0.0516230356,(G000493945:1.4646e-06,G000380785:0.0043932617):0.0022918836):0.0106417496):0.3587932107):0.0439807105,((G001829455:0.3165188569,(G000266885:0.3054682644,((G002009735:0.0024164005,G000243335:0.0047068017):0.2229512245,((G000017685:0.0219437068,(G000304275:0.0170645398,G000332515:0.023100532):0.0137118067):0.1299495049,((G000243715:0.0427521173,(G000244755:0.0300077477,G000306115:0.0334337863):0.0244560969):0.0455995351,(G000243735:0.0178093203,(G000347175:0.0207692203,((G000013945:0.0142151933,((G001568365:0.0037532669,G000313175:0.0062739985):0.0154477919,(G000243815:0.0095955283,(G000244815:0.0153460278,G001969935:0.0074549786):0.0048401193):0.0034880309):0.0058672307):0.013223398,((G001567725:0.0018661028,(G000092565:0.0027337054,(G000217175:0.0211876479,G000217275:0.0101000932):0.00137874):0.0023282948):0.0042174661,((G000306255:0.0018582902,(G000306195:0.0043871847,G000350605:0.0013574331):0.0041929484):0.0050768774,(G000342725:0.0001170383,(G000347015:0.0014869522,G000244515:0.0031173482):0.0006584911):0.0061347223):0.0058881913):0.0192919593):0.0053119837):0.0125835076):0.0568996062):0.0628710655):0.1152159361):0.0548901383):0.0667472682):0.0456859221,(((G001789275:0.2570857711,(G000474745:0.2535214938,(G001045525:0.1165693249,G001462255:0.1508781779):0.074528014):0.0913517976):0.0317591743,((G001462225:0.0608794485,(G001462245:0.0489721909,G001462235:0.0614584495):0.0245612071):0.140147278,((G001873075:0.1421564892,(G001462345,G001603875):0.0752044528):0.0243114323,(G900142455:0.1047771718,(((G900142505:0.0026844617,(G900142465:0.0014852371,G900129715:0.0059296083):0.0047061689):0.0648075495,((G000024665:2.6138e-06,G000146505:0.000381206):0.0141321197,(G900143015:0.0080098087,G900142485:0.0029793336):0.0064238557):0.0323498775):0.0128048437,(G900129735:0.0337048967,((G900142475:0.0161456844,(G001603905:0.0043561758,G001462305:2.6295e-06):0.0145003147):0.0183822779,(G900142495:0.0136347499,(G900142545:0.0176437885,(G001462315,G001603925):0.0193440174):0.0072374503):0.0118430766):0.0176347342):0.0102514795):0.0717169343):0.0297970647):0.090300133):0.1817798046):0.0498291305,((G001829375:0.3842619711,(G000325665:0.0373434808,(G000518245:0.0257359061,(G000092845:0.0283818153,G001676785:0.0334179358):0.0109282237):0.0192137871):0.2868583356):0.0517282948,((G001829155:0.3454577837,(G900112165:0.3307850625,(G001829415:0.0778751602,G001829395:0.0902028107):0.1420678549):0.09345683):0.0740916354,((((G000500045:0.0343400898,(G000500065:0.0063301997,(G000568715:0.0027438677,(G000523535:0.0100887808,(G000019685:0.0007871592,G000019705:0.0042515656):0.000273389):0.000990393):0.0070798071):0.0222332141):0.0195644159,((G000445425:0.0529278203,G001936255:0.0382823527):0.003283763,((G000568755:0.0353912985,(G000568735:0.0076760884,G000012085:0.0055143142):0.016288702):0.007637914,((G000568675:0.0012736357,G000568795:0.0002744258):0.0103863954,(G000568775:0.0046072266,(G000956315:0.0001842435,(G000012065:2.6138e-06,(G001598195,G001660005):2.5425e-06):0.0001906701):0.0011457295):0.0045461316):0.0144998353):0.0029278627):0.0172059957):0.0544008684,(((G000181895:0.0098998986,G000304735:0.0088835577):0.0046426401,(G000739475:0.0137031124,(G000222305:0.009335059,(G000502095:0.0377621848,G000008685:0.0005570263):0.0082439126):0.0070352931):0.0020130857):0.0030555038,((G000300045:2.6138e-06,G000691545:2.6138e-06):0.0041029177,(G000714705:0.0017596298,((G000501735:0.0053062827,G001922545:2.6138e-06):0.0021598297,((G000501915:0.0077105092,(G000501275:0.0166270984,(G000501875:0.0190461008,G000501595:0.0031215101):0.0071993364):0.0020640726):2.8308e-06,(G000501895:0.0115401302,((G000501675:0.0044556863,G000501015:0.0060311246):0.0022136859,((G000501155:0.0171601711,G000501695:0.0036393876):0.0022799869,(G000501235:0.0102193908,(G000500975:0.0148195778,(G000501755:0.018317693,(G000501615:0.0101620502,G000501215:0.0107505899):0.0011448923):0.009630363):0.002373825):0.0018358362):0.0004567167):0.0055090753):0.0041589533):0.0008093404):0.000692476):0.0029366963):0.005446167):0.0755543425):0.4056642268,((G001604265:0.2663361017,((G001829255:0.0454622875,G001829425:0.0896432635):0.1269755574,(G001940825:0.2204209958,((G000208385:0.1596277892,G001604275:0.0912988396):0.0357003537,(G001604325:0.117544571,(G000236685:0.0819415037,(G001603115:0.068333913,G000190435:0.0457644696):0.0340254378):0.0284172771):0.0502919729):0.0249442022):0.0249135646):0.0445480398):0.1193777082,((G000143985:0.2040990403,((G000184345:0.0104517041,G000147075:0.007256034):0.2041792355,(G001749745:0.1869577713,(G000426705:0.2391073765,((G000507245:0.1463990878,G000758165:0.1326192611):0.0599488719,(G000242595:0.1723550321,(G900156105:0.019269141,G000373545:0.0236638031):0.1986633516):0.0453383395):0.0425121574):0.0260900562):0.019750532):0.0260388697):0.0306769619,((G001830645:0.2337008026,(G001896565:0.0102750561,G001603165:0.0154785153):0.2061146752):0.0614374012,(((G000219725:0.0866493086,G001830155:0.1674576694):0.023368311,(G000214355:0.1112497084,(G000297095:0.0560224822,G000214375:0.0544965864):0.0721654101):0.0566616299):0.0640139138,((G001604385:0.0915939743,G001604425:0.1257397071):0.0614073023,((G000008605:0.1905678596,(G000513775:0.1341459037,((G000412995:0.0208893373,G000413035:0.0280546384):0.0945486291,(G000447675:0.0771826247,(G000755145:0.0235838053,G000008185:0.0244003711):0.0551018236):0.0780392674):0.0230492514):0.0301729513):0.0690564979,((G001028585:0.0196091083,(G001028605:0.0457016898,(G001028525:0.0419849977,G001028545:0.0571821052):0.0270005952):0.0179029695):0.2020190221,((G000468055:0.0934247056,G000413055:0.069637857):0.0832165982,((G001603145:0.1491151883,(G000212415:0.0090721296,G001604355:0.0079981164):0.090418594):0.0231008942,((G000413015:0.0258827165,(G000464455:0.000521956,G000468115:0.0024120814):0.0275721452):0.0984230798,(G000255555:0.1204048419,(G000195275:0.1243575702,(G000619925:0.0622373298,(G900111035:0.0184108223,(G900113965:0.01700922,G000421345:0.025900474):0.0172570968):0.0542909848):0.0687571305):0.0321662708):0.0422173365):0.0524547387):0.0222861246):0.0180388656):0.0414688232):0.0287182702):0.0590285413):0.0385507119):0.048633806):0.0270687267):0.0287431599):0.0858813055):0.0140114093):0.0191084334):0.0172672177):0.0152976225):0.0104098848):0.0047480944):0.0073656451,((((G001799195:0.3305002196,(G001798655:0.0302748596,G001798605:0.0258339565):0.2572731634):0.0527043638,((((G000022145:0.0618753575,G000017505:0.0520729053):0.114299019,(G001263175:0.1752166866,G001917705:0.2713649391):0.0324337903):0.0251490184,((G001027285:0.0405403754,G000335475:0.0597009077):0.0312287146,((G000165485:0.0532465954,G000737315:0.0466883837):0.0173628309,(G000255295:0.0456754662,(G000331735:0.0391764673,(G000012685:0.0092495477,G000219105:0.0156096832):0.0231654662):0.0217202736):0.0258065148):0.0256330021):0.1095929996):0.043424754,((G000024805:0.2155403392,(G900112715:0.1499897072,(G000737335:0.0981008709,G000170895:0.0792005975):0.0805264497):0.1306519339):0.0381891404,(G000737325:0.1898124156,((G001263205:0.1251442259,G001931505:0.2508982268):0.0477746628,(G001312805:0.1829259442,(G001931535:0.0891065371,(G000067165:0.0883311211,(G001189295:0.0330155803,G000601485:0.0351836328):0.064633987):0.0266364687):0.0223468948):0.0554738178):0.0498554339):0.0444194833):0.0190026643):0.0204757698):0.0178134538,(((G001907975:0.3311247782,G001748245:0.2633325771):0.0735661835,((G000522445:0.0574564822,G000522425:0.0508728678):0.244007394,(G001781965:0.3444353682,(G000224765:0.1715039051,((G001469005:0.0243996673,(G001627675:0.0442657604,(G001627685:0.0673901167,(G001627895:0.0948593739,G001627915:0.080611842):0.0221626027):0.0268625905):0.0267376119):0.1078773448,((G000213355:0.0918920949,(G000213335:0.0641248096,G000484715:0.1475482622):0.0424227371):0.0369089651,((G001627955:0.0459472465,G001627975:0.0835019204):0.0185352663,((G001627755:0.0208797483,G001627765:0.0504140356):0.0105003939,(G001627835:0.0214493502,(G001627815:0.0211241595,(G001627845:0.0073056827,(G001627735:0.0081725745,(G001627865:0.0067269412,G001627795:0.0052671302):0.0060394176):0.0021524658):0.0032644208):0.0032909614):0.0035066215):0.006002654):0.0598349442):0.0683448753):0.0457537369):0.1217639258):0.0509829078):0.0245267968):0.0173236815,((G000242615:0.1226498484,G000428885:0.1093738263):0.2349410462,((G001464715:0.1731947397,((G001464795:0.1622090261,(G000348725:0.0869889346,(G001769935:0.0017309302,G001771815:0.0067168378):0.0936210739):0.0689860169):0.0278638792,(G000525675:0.0795981192,(G001592735:0.0429403566,((G000786105:0.0238045891,(G001592745:0.0089467565,G001592755:0.0060563621):0.0113767075):0.023130098,(G000196175:0.0023571227,(G000691605:0.0006353234,G000317895:0.0129341751):0.0039656492):0.0457017409):0.0118219557):0.0300131034):0.0680267578):0.0657509755):0.1474650206,((G001770165:0.2208394857,((G001770175:0.0165869712,G001770075:0.0216598761):0.0839220239,(G001769835:0.1404099876,(G001769915:0.0638535975,(G001769475:0.023277369,G001769805:0.0088439212):0.013861798):0.096733825):0.0319607194):0.0488537747):0.1229540599,((G001769855:0.1927382081,(G000210915:0.1138675731,(G000447755:0.1090289871,(G000443995:0.1161140539,(G000447795:0.0935260957,(G001874305:0.0618882876,G000447775:0.0777245543):0.034564048):0.027523696):0.0446851454):0.0284360881):0.073585915):0.0512836963,((G001770035:2.0135e-06,(G001770125:0.0005751815,(G001771845:2.6138e-06,G001770085:0.0054968464):0.0050813426):0.0027895218):0.1859604211,(G001770005:0.1650224839,((G001769995:0.025783731,G001769975:0.0668387335):0.0326165505,(G001770105:0.0028636036,(G001770015:0.0011988401,G001771825:0.0041088608):0.0007165308):0.017437095):0.0622847521):0.134931483):0.0406899586):0.1599432981):0.0291018413):0.0226440719):0.0106704536):0.0093575122):0.010155979,((G000014865:0.1957417163,((G000434295:0.1836520595,((G000434135:0.0096425856,G001917135:0.0007392567):0.1423330712,(G000432275:0.0790963168,(G000980655:0.0002347187,(G001917125:0.0005236133,G000436195:0.0068011201):0.0012973827):0.0789699004):0.0371544938):0.1845175023):0.0806069558,((G000226315:0.2054252085,(((G001897475:0.1916718968,G001192655:0.1705787875):0.0251096267,((G000757605:0.1123236136,(G000742835:0.0493968888,G000190415:0.0497154556):0.0782870888):0.0891871688,(G001768885:0.2638661745,(G000742475:0.2807143598,(G000388175:0.0680581796,G000469665:0.0723274975):0.3819869011):0.0597426435):0.0227144888):0.015141646):0.0510337674,((G000299115:0.3593343904,(((G000371825:0.022596485,G000419485:0.0507049749):0.1299131569,(G000163555:0.1365875946,(G000195085:0.0622525335,G000750175:0.0949103286):0.0647295308):0.0514897643):0.038159985,((G001719325:0.1485400154,(G001179945:0.0729677837,G001180145:0.0937971521):0.0519457219):0.0697303533,(G001703975:0.2100110274,(G000299095:0.0614947827,((G001179925:0.0561366658,G001180065:0.0910730042):0.0285036085,((G000012345:0.0700897282,(G000472605:0.0332615468,G000155895:0.0372622846):0.0189711886):0.0168933916,(G000504225:0.0120516124,(G001180045:0.0713188647,G001180165:0.0458907123):0.0311073705):0.0297174894):0.0160712212):0.018512468):0.055523349):0.0567682845):0.0633230751):0.1135649345):0.0796763103,(((G000219355:0.2211961984,(G000815465:0.0178377629,G000730245:0.0112663086):0.130599742):0.0667311081,(G000746585:0.1805064173,((G001897445:0.2069012188,G000970895:0.2110957457):0.0273341513,((G000309075:0.1066778757,(G000964595:0.0698625865,(G000063545:0.0063811557,((G001654775:0.004050305,(G001654785:0.0003636161,G000964585:0.0003720771):0.0029576306):0.0011655967,(G000964615:0.0297313411,(G001654795:0.0029078768,(G000010205:0.006180747,G000964605:0.0015147411):0.0021867517):0.0014324644):0.0008695778):0.0028894521):0.033579293):0.1423909674):0.1174033984,((G000012385:0.0041566133,(G000018245:0.0047448286,G000965005:0.0033465322):0.0065167159):0.0362334769,((G000195735:0.0124709504,G000008045:0.0135238299):0.0369563793,((G000283915:0.0029842405,G000014345:0.0037468706):0.0297111057,(((G000007025:0.0037831541,G000283595:0.0060207745):0.006632391,(G000964995:0.0205885634,(G000284075:0.0041809046,G000283855:0.0044619237):0.0047644157):0.000751296):0.0096721455,((G000751075:0.0101384269,G000696365:0.0096478947):0.006981781,(G000255355:0.0224916781,((G000018205:0.015716783,G000284155:0.0137808103):0.0125805304,(G000012145:0.0213543426,G000828125:0.0110786242):0.0030016636):0.0037462708):0.0048791904):0.0039087558):0.0031101702):0.0073482392):0.0242368222):0.1257144927):0.1089949149):0.0273941043):0.021281192):0.0290249737,((G001768805:0.024126742,(G001767955:2.6295e-06,(G001767865:2.6295e-06,(G001768015:2.6138e-06,G001768925:0.0001054598):2.9525e-06):0.0003101512):0.0077113234):0.2158698172,((G000512675:0.4449597138,(G000632985:0.101679591,(G001593535:0.0261884235,(G000022525:0.0141496945,G000013165:0.0196717759):0.0126812107):0.096217274):0.2250544717):0.0906374473,((G001752665:0.1293285005,((G000829315:0.0363725234,(G000008385:0.0507048168,G000306885:0.0794442938):0.0120819531):0.0043256335,((G000689175:0.0362117253,G000008025:0.0088268545):0.0270877653,((G001637495:0.0175118175,G000331595:0.0098369118):0.0041046102,(G000073005:0.0084323162,G000376585:0.0114627873):0.0023824422):0.0339372555):0.0126017572):0.0426871031):0.1151485986,((G000964795:0.114842285,(G000026005:0.056108833,((G000825765:0.0154491329,G000012565:0.0130423784):0.0201226849,(G000013145:0.0226349686,(G000632845:0.0088122772,G000508225:0.0122007):0.0194256364):0.0132397447):0.0295407234):0.0918431244):0.0336362592,((G000689635:0.0004620916,(G900000025:0.0005346515,((G000964785:0.0042066415,G000964745:0.0026791103):0.0001988022,((G000964915:0.0001693683,(G000478445:0.000331885,G000689615:0.0001645405):2.6138e-06):0.0017963333,(G000689655:0.0008325003,(G000013125:2.6138e-06,(G000968455:0.0073236557,(G000968465:2.6138e-06,G000965125:2.6138e-06):2.6138e-06):0.000165624):0.0014968935):0.0005040629):0.0011366267):0.0003448783):0.0005323513):0.113805215,(G000024505:0.0161606615,((G000215565:0.0009453619,(G000495535:0.00627893,G000495495:0.0012699525):0.0011695343):0.0009726833,((G000011945:0.000913782,G000215525:0.0010657627):0.0008968958,(G000215605:0.0045311109,((G000020305:0.0003011747,(G000215505:0.0012183588,G000215485:0.0024659792):2.6138e-06):0.0004515818,(G000172515:0.0022287683,(G000172475:0.0169463893,G000172495:0.0039457681):0.000476994):0.0006269101):0.0004989201):0.0007432798):0.0001337362):0.0124333356):0.0856153299):0.0891289898):0.0780014544):0.0720128744):0.0695670139):0.0241170504):0.0421894513):0.0226694354):0.0221628231):0.0185118305,((((G001510075:0.1922350775,((G000688235:0.0408397792,G900093605:0.047046206):0.0932008261,(G001746755:0.1097236025,G000968135:0.100839353):0.0199633547):0.0145494826):0.0197406806,((G000513295:0.0654237852,(G000294655:0.0775262594,(G000342045:0.0181344894,G000009985:0.0187083403):0.0409121087):0.0248605994):0.0501855547,((G900101965:0.1087528647,G900100455:0.1033107579):0.0219123667,((G000013085:0.064028016,G000284415:0.0818766845):0.0469082122,(G000315795:0.0859663676,(G900156605:0.0701981971,(G000381985:0.0544086167,G001611975:0.1128569009):0.0235619106):0.0276947663):0.0211620176):0.011346868):0.0131929096):0.0117896194):0.0183139146,(((G000620685:0.1231763412,G000423185:0.1135786899):0.0228692264,((G000225995:0.1075388376,((G000016185:0.0550705144,G001939945:0.0484554741):0.019004418,(G000429645:0.0415418275,G001296005:0.0339811931):0.0296885847):0.0257168506):0.0262542614,((G000576635:0.0256991964,G000936425:0.0270148631):0.0637723005,(G000429625:0.0461035395,(G001315015:0.0379827408,(G001305595:0.0257352344,G000283655:0.00903661):0.031341751):0.0249083275):0.0286096257):0.0126089578):0.0219720956):0.0151187789,((((G000616095:0.1388135204,(G000300235:0.0210869971,(G000421265:0.0204826485,(G000300275:0.0226286664,G000763295:0.0195642523):0.012082101):0.0130089379):0.0972696891):0.0221619551,((G000374005:0.0380946628,(G001026905:0.0295013526,G000982415:0.0140281383):0.0349350274):0.0901714056,(G000420625:0.1192707347,(G900100655:0.1204129478,G000515255:0.0823235577):0.0439113459):0.0213945237):0.0196470223):0.0115725996,((G000312425:0.1320615539,G000518365:0.0932182968):0.0255450036,(G000299935:0.0968811639,((G000426505:0.0894185578,(G000171835:0.07288621,(G000423805:0.0310417671,(G000510265:0.037236983,G000319385:0.0340288159):0.1608239968):0.0412314972):0.0364350984):0.017768608,((G000384615:0.0506383336,G000421325:0.0455663274):0.1996906563,(G001510185:0.1438019208,(G000024465:0.0953323285,G000238815:0.1092824106):0.0331066996):0.0254179415):0.0622930144):0.0287124891):0.0141960544):0.0134372975):0.0088375857,((G000963705:0.1330453717,G000264455:0.1269870118):0.0210933202,(G000427665:0.1679206547,(G000378465:0.0992155906,((G000425365:0.0765963534,(G000745835:0.0693311415,((G001941945:0.0806278113,G000711725:0.074663741):0.0160259879,(G000164635:0.0479097466,G000245075:0.054769163):0.026511627):0.0239345151):0.0198189333):0.0300017517,(((G000202835:0.0351164851,G000701585:0.0489876257):0.0459551131,(G000687875:0.0328509025,G000964385:0.0377913215):0.0757650262):0.0313797768,((G000964365:0.1041480686,G000759655:0.1219978776):0.0265899275,(G000014285:0.0921618383,((G000231445:0.0334644021,G000527695:0.0271501817):0.1449316335,((G000021325:0.0418512984,(G000164395:0.0471836512,(G000550765:0.0249116245,G000182745:0.0235479669):0.0279222052):0.0223684681):0.0239470521,(((G000963905:0.0635488934,G000429165:0.0510496027):0.0321775213,((G000010825:0.0285508919,(G000613285:0.0826807238,(G000964225:0.0122982578,G001499675:0.0212724472):0.021062943):0.012171932):0.0123699567,(G001580615:0.0376354397,((G000963925:0.026585791,G000963965:0.026020252):0.0153181349,(G001499615:0.020961496,G000963945:0.0253529247):0.0146480115):0.0087104812):0.0187369629):0.0309381):0.0220150732,((G000963885:0.0687606877,((G002005465:0.0372439365,G000617865:0.0787357592):0.012360488,(G001787335:0.044361025,(G001547995:0.0203013894,G000613845:0.0426416363):0.0398052803):0.014328915):0.0155643765):0.01666332,((G000378165:0.0516695347,(G000723565:0.0124661542,G002003665:0.0113610855):0.0414228698):0.0630106494,((G000234355:0.0308954948,G000011685:0.0379110378):0.012833718,(G000311765:0.0385158359,G001598495:0.0763194334):0.0132044562):0.023542997):0.0268903299):0.0398308819):0.0157703658):0.0222379837):0.0473611395):0.0180850392):0.0093045412):0.0263349394):0.017877229):0.0489220661):0.01806183):0.0098968457):0.0059883488):0.0095565113):0.0214974765,(((G000710935:0.1163609188,G000375545:0.1189892058):0.0342005531,(G000342165:0.1193069913,((G001295935:0.061091384,(G000331225:0.0172220257,G000420765:0.0177193597):0.0695491337):0.0675041846,((G000711715:0.078600629,(G000620665:0.0857612429,G000585415:0.0545683273):0.0202322885):0.0811398107,((G000218875:0.0363189012,(G000277755:0.0036816129,((G000175255:0.0041103049,(G000007105:2.6138e-06,G000303025:2.6138e-06):0.0001977172):0.0002106669,(G000576165:9.55543e-05,(G000498655,G000576125):2.438e-06):0.0023179056):0.0068905432):0.02964322):0.1652610028,(((G000383095:0.0447665019,G000333335:0.0629209431):0.0422461911,((G001853345:0.0343239984,G000214335:0.0282445001):0.0363425531,(G000744515:0.0488174221,(G000971055:0.0300437795,G000016765:0.0416486077):0.0226910533):0.0285283218):0.0141408443):0.0102387416,(G000512205:0.0761732219,((G000974765:0.0748834382,((G001421785:0.0616511734,(G001421285:0.0684467775,(G000786205:0.0586415992,((G001469845:0.0178525263,G000226955:0.0242261099):0.0358192664,(G000935025:0.0406494778,G001428865:0.0380721704):0.0145939004):0.0274609695):0.0139306574):0.0097129284):0.0092335878,(((G000241465:0.0354672136,G000242835:0.0358814781):0.0218518882,(G001423845:0.0449205949,G000803065:0.0417255605):0.0153034632):0.0163127071,(((G000739895:0.0558427119,G001421505:0.039739734):0.010604698,(G001421805:0.0406522524,(G001423765:0.0337483659,G001426195:0.0297529592):0.020415165):0.0072314988):0.008247637,((G000764535:0.0250859744,G001761345:0.0310230162):0.028225737,(G000980895:0.0776786349,((G000427645:0.0246518645,G001421995:0.031830932):0.02089279,(G000382485:0.0365234728,G001425405:0.0386251969):0.0127612909):0.0110753971):0.0151483576):0.0111998926):0.0124703661):0.010083149):0.0244123775):0.0159874605,((G000283515:0.0572746825,(G000447205:0.0342354486,((G001598535:2.6138e-06,G000632125:2.6138e-06):0.0292242456,((G000147835:0.0231371513,G000091125:0.0130875914):0.0183826093,(G000445145:0.0341925935,(G000315525:0.0279644999,((G000445105:0.0311224043,G000508185:0.0296838971):0.0137704077,(G001421665:0.0325716803,(G001713415:0.0149492811,G000367345:0.0209839602):0.011355939):0.0101251331):0.0115535162):0.0121675352):0.0089785205):0.0079599555):0.0087704575):0.0438769375):0.0254795787,(((G001713435:0.0263697882,G000331245:0.0174148115):0.0663429018,(G900128895:0.0807092825,(G001889025:0.089210002,G000420305:0.0891245866):0.0170488286):0.0186420293):0.0223115019,((G000763945:0.0277526348,((G001278035:0.0252264587,G001610975:0.0300440305):0.0133934991,(G000013985:0.0258749726,((G001314325:0.0267776702,G001427085:0.0302211661):0.0078193104,(G000803645:0.0298266139,G001468395:0.0205349696):0.0045312514):0.007542324):0.0032135578):0.0137186925):0.0660822702,(((G001598375:0.0497154804,(G000429005:0.0517777889,G000192575:0.050616768):0.02887557):0.0133380911,(G001296055:0.0616026603,(G001295795:0.039077502,(G000807925:0.0174997835,G000013325:0.0193128634):0.0123216479):0.0224663005):0.0138470472):0.0246172485,(((G000767465:0.0386233271,G000802225:0.0395780371):0.0194272123,(G000445125:0.0489586328,((G000813185:0.0537540361,G000272475:0.051145695):0.0193579955,((G001476695:0.0674971995,G001421325:0.0293626618):0.0130733118,(G001742225:0.0366021504,G001046635:0.0385624449):0.0103043836):0.009904683):0.0077384751):0.0083618137):0.0288768755,((G001305965:0.0590177103,G000466945:0.0635493339):0.0227379917,(G001028705:0.0780447149,(((G000802385:0.0741709408,(G001427865:0.0492627276,G001008165:0.0529220193):0.0185646711):0.0166198683,(G001886695:0.0450118366,(G001010945:0.0373871588,(G001021555:0.0314280948,G001077815:0.0462536141):0.011554164):0.0082781832):0.0257563217):0.0132081286,(G001028625:0.0482240458,(G001441535:0.0650518275,((G001235865:0.0378087552,G000756795:0.0448610834):0.0235539295,((G000013005:0.0516031049,(G000176355:0.0193540466,G000186705:0.0191940585):0.0648814969):0.0189360387,(((G000422985:0.0414657628,G000331285:0.0218544966):0.0105487477,(G001296025:0.0219337375,G000744895:0.0212188017):0.0065706438):0.0217781981,(G001719165:0.0438558909,(G000714765:0.0182912921,(G000152865:0.0238904183,G000715015:0.0380781989):0.0134160161):0.0153111151):0.0104129263):0.0326851468):0.0102850703):0.0126872871):0.010233465):0.0167315721):0.0137472279):0.0083925004):0.011346136):0.0117889534):0.0332125879):0.0131597019):0.0163293233):0.0179487138):0.0104963804):0.0109492293):0.0130052682):0.0141943766):0.0235691849):0.017497098):0.0575453871):0.0262150677,(((G001644385:0.2455612868,((G000017565:0.0751748827,(G000509225:0.0823206034,G000739695:0.0673698715):0.0187262572):0.0249832752,(G000689395:0.1111674633,(G000293845:0.0137582342,G000469155:0.0201688454):0.1426902522):0.0240217034):0.0218925134):0.0162886981,((G000733125:0.0832731835,G000152825:0.0980565412):0.0915440845,((((G000428525:0.0894599725,G000365025:0.0817643242):0.0821817296,(G000412185:0.1210345689,(G000014745:0.0960032932,(G000382325:0.0881193026,(G000744995:0.0763799988,(G000152745:0.0132712947,G000420265:0.0176712689):0.0599350061):0.0192984412):0.0343178175):0.0458654255):0.0234913479):0.026441441,((G000023785:0.0342034852,G000378345:0.0380037766):0.1049141507,(G000420665:0.1077318617,(G000376805:0.0812422638,(((G000685315:0.0217889393,G000013025:0.0229109431):0.0486802361,(G000685295:0.0327632498,G000685275:0.0285490256):0.0298226898):0.0106430848,((G000685215:0.0128158643,G000685235:0.0154760078):0.0331730613,(G000682755:0.0365792136,(G000682775:0.0259723186,G000682715:0.0168199556):0.0190462527):0.0242755072):0.0082451332):0.043766286):0.0392214835):0.0245199132):0.0479236682):0.0177819718,((G000733915:0.1005319849,((G000017265:0.061329627,(G001425305:0.0310767953,G001429025:0.0299208549):0.0442186087):0.0336861566,((G000745545:0.0371358308,G000744465:0.0301841158):0.0122500954,(G001449105:0.0352613029,G000022005:0.036174773):0.0087598851):0.0410742495):0.0255245599):0.0170293112,(((G000495855:0.0318379103,G000175215:0.0370205661):0.0297751619,(G000204015:0.0530912204,(G000376105:0.0399672979,G000495815:0.0236116824):0.0175145066):0.0234487856):0.090041985,(G000428765:0.0667870086,((G000144605:0.0462513927,G000701445:0.0345615452):0.0156447924,((G001424025:0.0527496619,(G000813765:0.0235455525,G001310255:0.0219308462):0.0242790716):0.011780243,((G000466985:0.0881169251,G000204035:0.0712300134):0.0095391397,(G001427825:0.0448993428,G001425945:0.0276940848):0.0150410855):0.008257309):0.0090322438):0.0328771736):0.0547043283):0.0183849773):0.0532042434):0.0248022156):0.0277868797):0.0157113227,((G000374145:0.1364095437,(G900107585:0.1166193893,((G900143155:0.0583047377,G900113695:0.0826410175):0.0246828188,(G001548075:0.0698351795,(((G000687435:0.0621992556,(G900107025:0.0677872916,(G001884735:0.0264072564,(G001870675:0.0227476901,G001870665:0.0232213354):0.0158317339):0.0364483782):0.0290869692):0.0084434462,(((G001303875:0.0591505162,G000429765:0.0628786418):0.0123030922,(((G000740795:0.0760865075,G000739715:0.0785400623):0.0189953927,(G000012905:0.0164773845,G000016405:0.0130606806):0.0506331006):0.0144726517,((G000176015:0.0546940521,G001294535:0.0640466825):0.0146202276,((G001438045:0.0367269981,(G001439135:0.0111243181,G001438235:0.0138804605):0.0096629401):0.0811374811,((G000420745:0.0266912325,G001202025:0.0532999169):0.0147058463,(G001202035:0.0368962874,G001202015:0.0383669618):0.0065890761):0.0360136379):0.0135777012):0.0100474614):0.0079165924):0.011089615,(((G000740785:0.0739128404,G000021865:0.0546257333):0.0227113123,((G000714545:0.024866081,G000715505:0.0335185731):0.0123266638,(G000714535:0.0260296873,G000737065:0.0272500665):0.0173172364):0.0260079132):0.0152539507,((G000420145:0.0369934727,G000967825:0.0335144576):0.0245576843,((G000763785:0.0231762414,G000763805:0.0201961883):0.0375912759,(G000763905:0.0438190588,((G001546115:0.0201470094,(G000444995:0.0686091901,G000622145:0.0395927833):0.0136678703):0.0067651546,(G000185925:0.0262087059,(G000513975:0.016320174,(G000763885:0.0170781947,G000203895:0.0178400416):0.0118097231):0.0098855035):0.0106468029):0.0149247201):0.0266403793):0.0108997512):0.0381474845):0.0142240745):0.0112311099):0.0116489093,(((G900112335:0.0457502705,G900099935:0.05131697):0.037102967,((G000647975:0.0624115464,G000744955:0.0436024683):0.0104709215,(G000671395:0.0571020426,G001305615:0.0466319522):0.0199941449):0.0129274397):0.0070701237,((G900102905:0.0721535925,(G900115595:0.0617182219,(G000299575:0.0574382356,(G900113405:0.0619420946,G000743715:0.0386758615):0.0252779056):0.0216201207):0.0155339625):0.011511392,(((G001879715:0.0600642202,(G000590925:0.0599862952,(G000013565:0.0656158594,G001510085:0.1715134434):0.0126721669):0.0206901937):0.0180857382,(G001458315:0.0630531718,((G001403735:0.0354340257,G001403795:0.0434386022):0.0157054449,(G000877395:0.0609073009,G001408515:0.0782404748):0.012748935):0.0322185836):0.0188323413):0.0100147628,((G000442275:0.0774655688,((G900129845:0.0580419474,(G001420005:0.0478964329,((G000967725:0.0563249326,G000382265:0.0424315689):0.0101518089,(G001411945:0.0261132837,G000169435:0.0339404007):0.0240352077):0.0146864092):0.0088514091):0.016537781,((G000379485:0.0609354997,G000153305:0.0698754029):0.014852851,((G000600975:0.0206185616,G000466965:0.0273496049):0.0368814606,(G000223375:0.1224396294,(G000600335:0.0650193205,G000442315:0.0970971449):0.0314953602):0.0162363705):0.0122558618):0.0124781413):0.0159001041):0.0102275868,(((((G001307765:0.0680052309,(G000812685:0.0720559453,G000812665:0.0732644716):0.0150354744):0.0142530392,(G000152805:0.0768177279,(G900109555:0.0586067203,(G000299875:0.0383602211,G000819565:0.0462516959):0.0275720928):0.0348496441):0.0116780454):0.0099498524,((G900111875:0.0611799931,G900115865:0.0672022296):0.0163047531,(G001046955:0.061381715,((G900110775:0.0449865061,(G001458355:0.0385823951,G001458435:0.0474610558):0.0134615243):0.0127930506,(G900110425:0.0662466133,(G001458335:0.0659249894,((G001458215:0.0345480975,G900142085:0.0406503832):0.0127687134,(G001458175:0.0384595928,G001292625:0.0361216701):0.0215070966):0.0098674112):0.0109870753):0.0128247703):0.0094446437):0.0047594213):0.0061632902):0.0088850526,((G001078595:0.0821525225,G001205715:0.0588240295):0.0159658537,(((G000156115:0.0250301341,G001890925:0.0152539687):0.0446384631,(G001049735:0.0837689102,(G000161835:0.0558365735,(G000155735:0.046477638,(G900142425:0.0055776491,G001187845:0.0011081494):0.0300585004):0.0441734969):0.0162332347):0.012217792):0.0117767045,((G900107355:0.0731737122,(G001510135:0.0763507232,(G000472185:0.057510567,((G000383135:0.1189100851,G000382645:0.1622586365):0.0187668712,(G001627375:0.0081566525,G001627595:0.0375461493):0.0343530944):0.0757337241):0.0140210487):0.0165427843):0.0118065924,((G000169395:0.0673928622,(G000153745:0.0119444018,G000383155:0.0408238525):0.1230906314):0.0210031308,((G000981705:0.047137602,G000738435:0.0302581637):0.0538019638,(G000384635:0.1407024364,G001321835:0.130424835):0.0304977715):0.0114173568):0.0127734215):0.0056698084):0.0090478116):0.0074090384):0.0041129345,((((G000423645:0.0674136704,(G000526275:0.0343886009,G900100005:0.0319378227):0.0247261787):0.0169149785,((G001441635:0.0492022598,G001441615:0.037863022):0.0113058753,(G000152625:0.0521244768,(G000170875:0.0428597427,(G001247715:0.0324965283,G000152845:0.0263841963):0.0201943625):0.0106303328):0.00970641):0.0173215117):0.007231514,(((G000152725:0.0467482955,G000768315:0.0226179026):0.0229900792,(G000220565:0.0533030414,G000688295:0.0511156862):0.0112129185):0.0209081435,((G000521865:0.0343607593,(G000520615:0.0293745308,G000521785:0.0393609519):0.0154683213):0.0351466105,((G900129875:0.0583352188,G001038505:0.0448541758):0.0105073594,((G000442255:0.0449396765,(G001687105:0.0537622835,(G000259095:0.0461410247,(G001969385:0.0257405077,(G000161755:0.0309489099,G000153725:0.0285869147):0.0136833762):0.0099417454):0.0109504347):0.0094368969):0.0220915774,(G900107235:0.0644298867,((G000807715:0.0379706924,G001482405:0.0474913069):0.0087583496,(G000169415:0.0539222392,(G001458375:0.0399357236,G000504185:0.0385110749):0.0113533809):0.01399512):0.0095239688):0.0084625636):0.0072397965):0.0079837534):0.0128399741):0.006971266):0.0073228577,(((G000712315:0.0429029295,G000814025:0.0536448631):0.0134916275,((G000156335:0.0277625198,G000647675:0.0291633536):0.0216891758,((G000622425:0.0368960624,(G000712275:0.005079994,G000622405:0.0034541728):0.0305060278):0.0316334468,(G000172095:0.0420952407,(G000622345:0.0335501218,(G000622385:0.0234642761,(G000622365:0.0272820427,G000622325:0.0268319578):0.0066352186):0.0130474781):0.0109713827):0.0127903159):0.00907061):0.018606799):0.0160347432,((G001262635:0.0511109163,(G000018145:0.0689571914,(G000154785:0.0189162149,G000014045:0.0154621098):0.0514352294):0.017374131):0.0110156784,((G900156525:0.1095510027,G000473225:0.040486138):0.0122449244,(G900109035:0.0426481239,(G000429365:0.0678276675,((G000011965:0.0397439222,(G000161775:0.0282644489,(G000743705:0.0272730566,G000192475:0.0249208319):0.0100177125):0.0188460156):0.0132624612,((G000376545:0.0387634678,(G900102795:0.0558457393,G001458415:0.0407426709):0.016214316):0.0118658138,((G001258055:0.0133545087,G000511385:0.0189926425):0.0132774602,((G000169455:0.023297322,(G000473205:0.0153748957,G001294455:0.0105730671):0.0182507964):0.011766832,(G000511355:0.0146576065,(G001458395:0.0077675105,G000473145:0.0053976801):0.0113632759):0.0244534354):0.0097976592):0.0107048104):0.0165805139):0.0074248425):0.0106610391):0.0078975604):0.0106857819):0.0075254374):0.0087100158):0.009775574):0.0070314509):0.005855496):0.0082547361):0.0096809686):0.0135914983):0.0116110419):0.0426350076):0.0146105828):0.0313613994):0.0491770474,(G000746275:0.1466573182,(((G001708935:0.0975838795,G000828475:0.0713302762):0.0589509369,(G000166055:0.1200499327,(G000981545:0.0854840215,((G000503895:0.0518578256,G000383415:0.0286200852):0.0399137338,(G000143145:0.0428430415,(G000384335:0.0247744376,G000253295:0.0420250299):0.0143031283):0.0449348668):0.0157980303):0.0418919205):0.0136524663):0.0220285633,(((G000423365:0.0960349751,G000429865:0.0718623768):0.0293754262,(G000230555:0.0756038292,((G000970465:0.0787441484,G001185205:0.0575640071):0.0182707686,(G000969415:0.0475877863,(((G000971295:0.0360508576,G001426345:0.0411943356):0.0124112572,(G000971275:0.0360646626,G000735585:0.0405749392):0.006030798):0.0180880318,(G000969445:0.0339918435,(G000970455:0.0260538077,(G000743575:0.0192831772,G001427875:0.0202068896):0.010971537):0.0208783983):0.0160666152):0.0226357727):0.0136391188):0.0370577196):0.023403898):0.0651149493,(((G900148505:0.0970151583,(G001305515:0.0932164697,(G001720135:0.0849180847,(G000422965:0.0337196438,G000425185:0.0361047125):0.0791655262):0.0314557332):0.0130480098):0.0128835767,((G000526315:0.0449620233,G000384475:0.0539395686):0.0827575229,(((((G000379125:0.0314660105,G000178815:0.0338717582):0.033203099,(G000372845:0.040549029,(G000283235:0.0380619462,G000188155:0.0279519942):0.015914044):0.028774522):0.0539917841,((G000019845:0.029193008,G000745425:0.0308110418):0.057531225,(G000385335:0.0818675779,(G000021745:0.0683954162,(G000746085:0.0416943058,G000427445:0.0450742083):0.0188980311):0.0144782185):0.0129077139):0.0242601697):0.0425780295,((G000751295:0.0835387981,G001676615:0.1197923631):0.0226466631,((G000429045:0.095873405,G001418005:0.0626504336):0.0142451861,((G001426225:0.028560824,((G000735605:0.0409705612,G001429505:0.0419567502):0.0141808641,(G001298265:0.0382125947,(G001429395:0.0265645154,(G000745475:0.0287020089,(G001420315:0.0193354898,G000800935:0.0233620848):0.0073524948):0.0151379573):0.0093632473):0.0091612787):0.0071848248):0.0616485609,((G001006805:0.0688404319,(G001017175:0.0289832463,(G000518665:0.0288645001,G000262405:0.0259135009):0.0158097991):0.0352164359):0.0194192369,(G000745135:0.0570752806,(((G000022085:0.025240881,G000019365:0.0187115804):0.0215855525,(G001548015:0.0134755581,G001043915:0.0246241294):0.0214218829):0.0145305669,((G001424525:0.0313441981,(G000372825:0.0239828621,(G001422375:0.0218388416,G001422215:0.0214544531):0.0102467802):0.0089399794):0.0119344702,((G001425465:0.0232696793,(G000019945:0.0006849419,G001643095:0.0060625807):0.0200614859):0.0215822361,(G001262595:0.0121335917,(G000019725:0.0017189879,G001280145:0.0034392311):0.0139434906):0.0318750307):0.012410308):0.0311097647):0.0466037015):0.0121912473):0.0158301003):0.0101028855):0.0218560592):0.0099443563):0.0086775952,(((G000702305:0.0366212755,(G000092925:0.0170986708,(G000378025:0.0044054841,G900100155:0.0109032723):0.0267713101):0.0239263406):0.0460622766,((G000017645:0.0212698195,G000526175:0.025755094):0.03186662,(G000010525:0.026176061,G000473085:0.0213492487):0.0252315103):0.0347255914):0.0257503689,(G001402875:0.1009450454,((G000293785:0.0896462238,(G001579845:0.086501083,G001426945:0.0816265066):0.0193693653):0.0153758675,(G000516555:0.0575340722,((G000012725:0.0287313207,G000013885:0.0209288471):0.0351576539,(((G000308295:0.0159329353,(G000336555:0.0243537951,G000314675:0.0185522815):0.0084553284):0.0222409759,(G001425835:0.040517092,(G000218565:0.0321878655,G000314735:0.0241619556):0.0413692035):0.0089813104):0.0207230965,((G900108575:0.0484095429,(G000935205:0.0527009582,((G000013745:0.0368748141,(G000504425:0.044189395,G000014825:0.0248671083):0.0157014298):0.0105447597,(G000013365:0.0232163031,(G001295845:0.0211202087,(G000195775:0.0283797048,G000333455:0.0347426803):0.0069788271):0.0065490804):0.0180642561):0.0084515015):0.0128970945):0.00631187,(G000701345:0.0345107161,(((G000472865:0.0284783958,(G000379145:0.0217222987,G000938305:0.0302396267):0.0172178201):0.0108601482,(G900104755:0.0385785831,(G001440405:0.0125524662,(G001440475:0.0254257583,G001693385:0.0166338513):0.0074685661):0.0141697655):0.0088967677):0.0058743135,((G000239815:0.0168087283,G000344805:0.0230542019):0.029278039,((G000472385:0.0266465504,G000472425:0.0259602263):0.02262545,(G001641695:0.0162050483,((G000473125:0.0143251945,(G000011365:0.0168864481,G000284375:0.0108835439):0.008317743):0.0073134948,(G001908185:0.0174858495,(G900011245:0.0193761092,G000938285:0.0166584757):0.0075366336):0.0066798506):0.0066451219):0.0234619651):0.0086351999):0.0104041611):0.0118072409):0.0139271931):0.0106136039):0.012472299):0.019025685):0.0410594378):0.022099432):0.0124764669):0.0128008548):0.0113341756):0.0157953469):0.0163581164,((G000496075:0.1075064328,(G900104485:0.0991174411,(G000380505:0.0156756932,G000423225:0.0172422164):0.0717579719):0.0268841371):0.0155047601,((G900110915:0.1083422356,G000688515:0.0887139926):0.0289487101,(((G001927245:0.1288066774,G000374525:0.0874775496):0.0332093723,(G900115225:0.1271488134,(((G001562055:0.0550240125,(G001907205:0.0028512353,G000422785:0.0018012037):0.0494698503):0.010724227,(G900104145:0.0270246437,(G900114245:0.0137377408,G001310815:0.0181575046):0.0147226927):0.0350663603):0.0397458413,(G000423705:0.0683702338,((G001484065:0.0477204555,G000192745:0.0336609848):0.0142919757,(G000148725:0.057374263,(G000168975:0.0344682621,(G000158095:0.0387587475,(G001404055:0.0333140053,G001404515:0.0350942238):0.009696293):0.005990116):0.0183733124):0.0236280692):0.0169743826):0.0144495451):0.0279229384):0.0155387337):0.0132392903,(G000179775:0.1415137129,(((G000153705:0.0829228431,G000153465:0.0537779835):0.0252669715,((G001424685:0.0536749879,G001425575:0.0476730273):0.0162804736,(G001463885:0.0576140489,(G001423245:0.0390355921,(G001475935:0.0232060567,G000382705:0.0214999355):0.0222478467):0.0254028435):0.0163668113):0.0179621828):0.0419101931,(((G001293565:0.0142396406,(G000620605:0.0052930183,G000374465:0.0121908253):0.0119263714):0.0937990703,((G000154705:0.0383552203,(G001011155:0.0358454999,G000759435:0.0354697947):0.0123336031):0.0483133398,((G000325745:0.1141205751,(G000496595:0.0915088919,((G000183665:0.0042556994,((G001983675:2.6295e-06,G001983655:0.0002671789):0.0072879126,(G000968085:2.6138e-06,(G001414235:2.4357e-06,(G000756225:0.0067122113,G000968075:0.0023177517):2.6138e-06):0.0001312803):0.0054918776):0.0026531339):0.0477701373,(G001021085:0.0547901039,(G000829355:0.0004091763,((G001969535:0.0013695446,(G000724755:0.0044341231,G000820625:0.0005361796):2.7582e-06):2.2322e-06,(G001296945:2.6138e-06,(G000023765:2.6138e-06,(G000346595:0.0001339885,(G001430705:0.0008918114,G000590865:0.0003948598):0.0002112241):2.6138e-06):2.6138e-06):2.6138e-06):0.0001267489):0.0470068847):0.0261970736):0.0517826841):0.0961802216):0.1050917471,((G000960975:0.0310641121,(G000376125:0.0348674237,G001578105:0.0250190227):0.0146453896):0.0596822049,((G001652565:0.0430398462,((G001424985:0.0336337375,(G000379605:0.0321258242,(G001687365:0.0127730396,G001426665:0.0130041655):0.0075232751):0.0143919023):0.0145512238,((G000697965:0.0115870823,G001695855:0.0225550309):0.0110714857,((G000006965:0.008765775,G000017145:0.0193088291):0.0156218035,(G000261485:0.0245763326,(G000018545:0.0216780111,G001889105:0.0162869155):0.0124135745):0.0096875703):0.0151023438):0.020308962):0.0096335583):0.0106619427,(((G000426285:0.0195550242,(G000696095:0.0302087993,(G000330885:0.0143754943,(G000745735:0.0147624267,G000745725:0.0127090747):0.0097175094):0.0121349426):0.0075017144):0.0182457821,((G000744505:0.023677503,(G000092045:0.0248961522,G000517605:0.0140661424):0.0088989742):0.0086284474,(G000816845:0.0347586612,(G000745655:0.0299844799,(G001542405:0.01217879,G000312665:0.0119136685):0.0092525956):0.0080263542):0.0108771151):0.0130321204):0.0213904838,(((G000016285:0.0333947102,G000621665:0.0335010439):0.0218890837,(G000518785:0.0445233238,(G000247475:0.0253921718,G000300855:0.0347641963):0.0130177485):0.0113136752):0.0109529962,(((G000518585:0.0247195361,G000739935:0.0210885371):0.0087050347,(G000949895:0.0131891659,(G001427625:0.0058537485,G000092025:0.0161788464):0.0098641114):0.0201372833):0.0261375642,((G000722615:0.0268377189,G000967425:0.0359418246):0.027709233,(G000757525:0.03392475,(G001005825:0.0340218766,G000731315:0.0246492404):0.0132733645):0.0124589606):0.0131293647):0.007000468):0.0085596747):0.0154105089):0.0220008254):0.0112595836):0.0115835215):0.0157632765):0.0168971639,((((G000014245:0.024523245,G000518985:0.0224208709):0.0337830352,(G000733725:0.0567799242,(G000300335:0.0278440026,(G000615975:0.0461175379,G000300515:0.0369842063):0.0095441908):0.0192143612):0.0120683685):0.0211614314,((G001014615:0.0497248638,(G000526635:0.0481885279,G000497755:0.0524987656):0.0113106715):0.0108407944,(G000304395:0.0499543459,(G000236565:0.0497455043,((G000372965:0.0212961703,G001424795:0.0168794969):0.024680641,((G000585625:0.0491147603,G001427385:0.0372732753):0.014779549,(G001426965:0.0372565841,((G000568555:0.0001669888,G001705425:0.0002698254):0.0382216975,((G000185905:0.0172168327,G001672375:0.0329530978):0.0068022006,(G001686985:0.0186504401,(G001676765:0.0120581782,(G000824785:0.0143554191,G000824825:0.0155723925):0.0162232599):0.0101212938):0.0046451593):0.0231194551):0.0064879701):0.0073214545):0.0087377663):0.0078786082):0.0074417255):0.0185434107):0.0091718917):0.0174028202,((G000686005:0.0197954516,G000282595:0.0291461559):0.0333614366,(G001558695:0.0564749961,((G000409565:0.0562527878,(G000480315:0.02699871,(G000017405:0.0236837609,(G001586735:0.0749941476,(G000344725:0.0072791954,G001652485:0.0027122899):0.0078500279):0.0159276009):0.0096065005):0.030541873):0.0170059925,(G002005325:0.0726388005,(((G000279995:2.5083e-06,G000278275:2.5409e-06):0.0597217792,((G002007485:0.0092654729,G002007505:0.0029417388):0.0088114583,(G002007565:0.0220269337,(G001952065:0.0041129086,(G001952045:0.0086410638,G001952075:0.0013308014):0.0061395172):0.0104631553):0.0088034843):0.040485575):0.0117128249,(G000341355:0.04046749,((G000706645:0.0223881601,(G000518185:0.0043790589,G000253015:2.6138e-06):0.0202222003):0.0275377003,((((G000384965:0.003842409,G000385395:0.0088397288):0.0066274314,(G000385435:0.0057442517,G000278255:0.0107414838):0.0044601298):0.0262546149,(G001281405:0.0473718977,(G000709795:0.0130936636,((G000607245:2.6138e-06,G001624625:0.0001151682):0.0004331102,(G001625425:2.226e-06,((G001559035:0.000231571,(G000607205:2.6138e-06,(G000311905,G000015445):2.6138e-06):2.6138e-06):2.226e-06,((G000709755:0.0003452141,G000709815:2.6138e-06):0.0001401241,(G000709855:0.0003706542,(G000709775:0.0012690701,((G000607225:2.6138e-06,G000709835:0.0004587231):2.6295e-06,(G000709875,G000709735):2.6138e-06):0.0008071406):0.0005512109):0.0002298347):0.0004358429):0.0035918064):0.0004882925):0.0159108304):0.0278624056):0.0117131989):0.0123725767,((G000278155:0.0233420736,(G000312545:0.0229487604,(G000706625:0.0142823145,(G000708545:0.0011620641,((G001932225:0.0002167961,G000046705:0.0003380496):0.0030686928,((G001932215:0.0031481939,G001932235:2.6138e-06):0.001423889,(G001932175:0.0028380326,G001932165:2.6374e-06):0.0011849294):0.0036206267):0.0018615226):0.0090335511):0.0031504879):0.0121328174):0.0055005956,((G000294715:0.0323784277,(G000278135:0.0023981915,G000278195:0.0015749077):0.0170953645):0.0029558155,((G000022725:0.0080571077,((G000196435:0.0001103538,G000689355:2.3351e-06):0.0104044181,(G000278215:9.79414e-05,G000312605:0.0013245387):0.0185474384):0.0019752493):0.012429397,((G000312565:0.0273124449,G000280015:0.0223900536):0.0064053711,((G000341385:0.0007490074,(G000518105:0.0033579869,G000385415:0.000107747):0.0009585662):0.0201187194,((G000273375:0.0160887158,G000312525:0.0229147802):0.0075333333,(G000278115:0.0093925267,G000278295:0.0056353101):0.0073268549):0.004563328):0.0015645328):0.0016548232):0.0036843791):0.0026873807):0.0210820402):0.0045359292):0.0111196098):0.0750716807):0.0267853245):0.0493158847):0.0132456397):0.0119650417):0.0202919635):0.0123621798):0.0159292956):0.0150061674):0.0208418142):0.0090583617):0.0118451358):0.0062876137):0.0123728443):0.0156803196):0.0108784258):0.0146456508):0.0162849294):0.0182479412):0.0182993803):0.0184263888):0.0188654639):0.0439685435):0.0168857848,(((G000379225:0.1124309724,G000372125:0.1390929116):0.0311521116,((G000744415:0.0544213895,G001873795:0.0588635535):0.0598700544,(G000379345:0.142671767,(G000153765:0.0480652043,G001871925:0.0672825747):0.0258201769):0.0180218138):0.0212541179):0.1434466821,(G001399755:0.1833023245,((G000423825:0.0913085962,(G000175575:0.0746171682,(((G001857665:0.0022280441,G000214095:0.0025018397):0.0165574906,(G000179815:0.0275992331,(G000021485:0.003003382,(G001418795:0.0052357268,(G001308895:2.6138e-06,G001559335:0.000378833):0.0004280868):0.0027250425):0.003599339):0.0201937763):0.0199031168,((G000709715:0.0069855491,(G000227215:0.0054648845,G001931655:0.0111576172):0.0026971792):0.0004469623,((G001705695:2.6138e-06,G001705805:0.0004556089):0.0022836799,(G001705645:2.438e-06,(G000559045:0.0020315699,(G001756595:0.0005433867,(G001705625:2.6138e-06,(G001705755:0.0001851545,G001705725:2.388e-06):0.0006496624):2.388e-06):2.2607e-06):0.0049762487):0.0027450112):0.0014606543):0.0401915271):0.0305621687):0.0859722581):0.0522454945,(((G001431705:0.0961934416,G000735045:0.1011131967):0.0528688797,((((G000746095:0.0529586665,(G000025705:0.0511203138,((G001872865:0.0996365013,(G001830535:0.081652122,G001801235:0.1126903281):0.0163387304):0.0433344114,(G000145255:0.0113938625,(G001806235:0.124596549,(G001802335:0.0881894538,G001802355:0.0283118938):0.0070911531):0.0151534783):0.0462346287):0.0110215668):0.017080183):0.0486277999,((G000981505:0.1091600218,(G001044335:0.1381216535,(G000168995:0.026335451,G001438385:0.0147434256):0.0744180987):0.0387821742):0.0667215256,((G000953015:0.0533099812,(G000023745:0.0485813396,(G000013705:0.0290099282,G000617925:0.0424543071):0.0393432911):0.0168905138):0.015631721,((G000093025:0.0499347206,G000023705:0.0315755847):0.0238686532,(G000384375:0.0400960573,((G000384355:0.0093591391,G001464125:0.0165782718):0.0336044624,(G000378225:0.0258073747,(G001424665:0.0236268377,G000515275:0.0165180712):0.0074986723):0.0415704331):0.0125633451):0.012673631):0.0163990237):0.0214305441):0.0453653155):0.0157165017,((G000297055:0.083058627,(G000373385:0.0263432707,(G000012745:0.0337547499,G000376425:0.0276637651):0.012908186):0.0814165666):0.0173681806,((G000196355:0.0512094445,((G900109785:0.0349833053,(G000619905:0.0113508142,G900103145:0.0143874112):0.02748292):0.0117251077,(G900113575:0.0398230478,(G000355765:0.0165602858,G000832065:0.0301873693):0.0219786508):0.0149186158):0.0083859337):0.0338921343,(((G000009145:0.0312460875,G000014765:0.0265759389):0.0485291755,((G900107335:0.0124559104,G900100485:0.0068832412):0.0214526224,(G900107265:0.0281123881,(G900114745:0.008561024,(G900106545:0.00500947,(G001007935:0.0070163213,G900113925:0.0102662255):0.0045501862):0.0087577318):0.0195606116):0.0087884816):0.0328346715):0.0227128995,(G900143275:0.0636785462,((G900114305:0.0359421074,(G900111165:0.0312356041,(G900110145:0.0096460234,G900111605:0.008310154):0.0158310565):0.0205755733):0.0364905399,((G001464045:0.0440693032,G000219585:0.0156075558):0.0139182646,(G000175095:0.009096408,(G900111055:0.0021778148,(G900105875:0.0012192388,G001455205:8.86174e-05):0.0061364441):0.0108831324):0.0331220642):0.0251163613):0.0113581308):0.0197661809):0.0207379118):0.0585016089):0.0092911083):0.0194484499,((G000376945:0.1162457705,((G000428465:0.0836261492,(G900115065:0.095432958,(((G000711875:0.0524480676,G001808185:0.0539284969):0.0121314897,(G000374805:0.0474898855,(G001313065:0.1080141826,G001294205:0.0146745181):0.0555417659):0.0120495378):0.0098435144,(G000969645:0.0745524311,((G000429785:0.0369106364,G000620145:0.0448769942):0.0238651927,(G000430805:0.0210868618,G000428145:0.0259745049):0.0377284883):0.0189076991):0.0118336144):0.0191185383):0.026707079):0.0163614979,(((G000420525:0.0802170791,(G000620105:0.046012413,G000021025:0.0442282178):0.0257040779):0.0153656081,(G001619695:0.0698436991,(G001418035:0.0453875226,((G001037925:0.026825554,G000335715:0.0296493398):0.0329477302,((G000422925:0.0755097011,G000174355:0.0363086419):0.0156427099,(G001515305:0.0408949887,(G000711885:0.037877342,(G000007705:0.015993491,(G001020585:0.0176350416,G000812585:0.0124847494):0.0100293098):0.0199348451):0.0137272536):0.0179208449):0.0131140652):0.0136639746):0.0174514678):0.0132123305):0.0131129486,((G001457815:0.0300354542,G000382305:0.0430468505):0.0609469796,((G000600005:0.0667985438,G000745895:0.0594994236):0.0202144609,((G000226875:0.029595402,G000158615:0.0555052392):0.0144514678,(((G000428785:0.0232283823,G000620925:0.024013397):0.0399820602,(G000160435:0.0512827353,(G000190695:0.0430783787,(G001458475:0.0322680741,(G000745955:0.0338630099,G000163775:0.036448945):0.0207824306):0.0115476283):0.0166400276):0.0169316649):0.0315459205,((G001027865:0.0360349177,(G000227765:0.0367787962,(G001308005:0.0276987358,G900086555:0.0274155652):0.0076133724):0.010400993):0.0114240782,((G000818035:0.0270811118,G000194925:0.0393123216):0.0140063449,(G001592185:0.0367469922,(G001063255:0.0202006639,(G000186165:0.0192436541,(G000173895:0.0166051853,(G000008805:0.007031678,(G000006845:0.0079692708,G000196295:0.0108235355):0.0023239686):0.0081509863):0.0142037062):0.0056637943):0.0112675911):0.0138852345):0.0105004557):0.009711776):0.0196310802):0.0294597724):0.0231026571):0.0684708508):0.0194000327):0.012445864):0.0287788828,((((G900099695:0.0946278884,G000024165:0.072823579):0.0302410888,((G000236665:0.0557959398,G001307855:0.0598232713):0.0168608931,(G000429665:0.0635894731,(G000429605:0.0438028899,(G000519045:0.0232961227,G000012425:0.0342333738):0.0126789428):0.031490739):0.0194212423):0.0135717634):0.025644799,((G001586935:0.2145553713,(G000828635:0.0633822876,G000934545:0.0679163999):0.0356632441):0.0251301306,((G000373965:0.1220270848,(G000372885:0.0287188941,(G000527135:0.0190575956,G000214035:0.015169299):0.016654737):0.0700025674):0.0196269447,((G001418245:0.0070495106,G000425565:0.0135232214):0.0949883125,((G000025965:0.0381960218,(G000349945:0.0445335636,G000378245:0.0261027858):0.0124535333):0.0163098721,(G001682385:0.0396960455,((G000310145:0.0321279433,G000310185:0.0320472454):0.0098930438,(G000443165:0.046524659,G001051995:0.0264345184):0.0102724334):0.0283014426):0.0141325553):0.0232924655):0.0187969348):0.0061533199):0.0091436174):0.0294096981,((G001460935:0.0880587072,G900078795:0.0824979228):0.299495874,((G000828975:0.1248794662,(((G000434815:0.0086601535,G000980495:0.002250069):0.0037385579,(G000205025:0.0045542104,G000431455:0.0173274793):0.0075709925):0.1398398578,(G000434855:0.1154660545,(G001182045:0.1454457306,(G000437635:0.1260897291,(G000297775:0.0779698996,(G000250875:0.0727320601,(G000432615:0.0112327744,G000411515:0.0024314308):0.0867266306):0.0285031248):0.050081042):0.0256801548):0.018118458):0.0311743283):0.0956510248):0.0313799929,((G000186425:0.1456740702,(((G000340825:0.0726314285,G000340795:0.0769091911):0.0509941973,(G000319245:0.0308836389,(G000340865:0.0450431785,G000340905:0.0265141796):0.0107013289):0.0873742822):0.1031522882,((G000743945:0.1308103052,(G000521505:0.0757886889,((G000506865:0.0646270197,(G000276685:0.0315427775,G000226625:0.0287645416):0.1137843783):0.0347989708,(G000621025:0.0883658474,(G000373745:0.0343933033,(G000759065:0.0026859044,(G001808335:0.007048026,G000372065:0.0135298211):0.0045058131):0.0349675217):0.0666449055):0.0235033988):0.0176281459):0.0193884379):0.0219191294,(((G000967305:0.0556890006,G002005365:0.1025586857):0.0205253412,(G000612685:0.0749301189,(G000308195:0.0539898876,(G000209655:0.0364113331,G900129885:0.0485156857):0.0149823085):0.0136274693):0.0092028804):0.0156036755,((G900089455:0.0556517237,G000988095:0.0775510328):0.0255194417,((G001433395:0.0517211657,G000382185:0.0667376785):0.0123408071,((G000067205:0.0343663651,(G000317935:0.0049335736,(G000195715:0.0103410224,G000318015:0.0033939008):0.0037062226):0.0310214228):0.0072826224,((G001571365:0.017971212,G001457475:0.0152327979):0.0243160364,(G900078695:0.0291595277,(G001078275:0.0119992491,G000612485:0.0306877162):0.0108475894):0.0326605029):0.0097721232):0.013503735):0.0174498622):0.0138125448):0.0122137913):0.0144034846):0.0307511864):0.017237797,(G000170915:0.1414745295,((((G000441555:0.3033926272,(G000158475:0.0240313616,G000158495:0.025319268):0.0943098747):0.0296303531,(((G000312045:0.036858359,(G001428545:0.0494992927,G000818395:0.0404790384):0.0140565074):0.0172847232,((G000195205:0.06423741,(G000013625:0.0224710877,(G001464355:0.0158546752,G000026125:0.0223075482):0.0108805906):0.0452035895):0.0129934083,(G001584185:0.040603248,(G001189915:0.0250693699,((G001189965:0.0254757435,G001267925:0.0118688822):0.0148423743,(G001040945:0.023423386,(G001571165:2.6138e-06,G001189955:2.6138e-06):0.0181123019):0.018734494):0.0080226277):0.0215083807):0.0209904517):0.0083844082):0.0135543338,(G000622895:0.0714263411,(((G000745265:0.0291366504,(G001941825:0.0344056249,G001412595:0.0225236662):0.0093109941):0.0141129934,(G001424165:0.0401383139,(G000427785:0.0276241074,(G001866515:0.0313145261,G000382345:0.0252360367):0.0147402881):0.0125204448):0.0102000461):0.0254796976,((G001191005:0.0232156701,G000425385:0.0321548546):0.0252496863,((G000723165:0.0342244659,G000344615:0.0235172211):0.0135739686,(G900114705:0.0252947308,(G000335815:0.0115031508,G000383895:0.0575604061):0.0120308863):0.0087415725):0.0114959735):0.0252039627):0.0300011073):0.0099198471):0.014326974):0.0329399421,(((G000016345:0.016803953,(G000019745:0.0365056153,(G000973625:0.0199379317,G001830325:0.0128099078):0.0152740962):0.0096748737):0.1132439167,((G000009125:0.0287607714,(G000020205:0.0142391808,(G000953875:0.0019325981,G000954135:0.0018826444):0.0080324419):0.0086718475):0.0402613157,(G000272025:0.0626260853,(G001281465:0.0276236634,(G000832305:0.035891822,(G000196015:0.0318991456,G000069785:0.0280685478):0.0123694401):0.0092007652):0.0243369248):0.0111879375):0.0197363414):0.0092466994,((G000227585:0.1242206369,G000775775:0.0602791092):0.0381137243,(G000970345:0.0813346685,(G000767615:0.0736908174,(G000198775:0.0577733801,((G000959725:0.0383039272,((G000011705:0.0120700398,G000011545:0.0104221241):0.039479899,(G000959245:0.0128630232,G001411495:0.0176253772):0.0157146586):0.0072183997):0.0097327092,(G000373005:0.0403396026,(G000739795:0.0309214576,((G000785435:0.0215845593,G000684975:0.0275664988):0.0130420142,((G000020045:0.0296564314,(G000013645:0.0273582804,G001865575:0.0231983185):0.0127952298):0.0100383782,(G000698575:0.02205398,(G000698595:0.0198206166,(G001544555:0.0167328434,G001190015:0.0645925314):0.0284336888):0.0114613824):0.0206279919):0.0086644358):0.0041604394):0.0086320993):0.0099508058):0.0155494589):0.0119682678):0.0188360211):0.0078936995):0.0179382649):0.0146267089):0.0162547685,((G000482785:0.1047086299,G001295775:0.1052421146):0.0236037603,(((G001418255:0.0177997255,G000253115:0.0162108911):0.0517895478,(G000733775:0.0567112554,G000377645:0.0652951203):0.0423364854):0.051200013,(((G000381125:0.0494581529,G001017435:0.0525451063):0.0198113761,(((G000015725:0.064355617,(G001293525:0.0599398564,G001425865:0.051420827):0.0163608615):0.0139456248,((G001425785:0.0562299224,(G000799305:0.0417185859,G001424785:0.0402480975):0.0094388185):0.0200980565,(G001427705:0.0432123478,(G001477625:0.0422798102,(G001598255:0.0297479635,G001483865:0.0265645708):0.0360174267):0.0131134734):0.0311038068):0.0083984965):0.0096284491,(((G000689195:0.0523057961,G000019785:0.0522646782):0.030810024,(G000333615:0.0858491651,(G001447195:0.0461044639,G000768065:0.0407367938):0.0488713319):0.0154391529):0.0145881984,(G000430725:0.068030142,(G000969605:0.0457349426,(G000284255:0.0597758623,(G000244995:0.0538799095,(G001295865:0.0193449835,G001295905:0.0181865564):0.0426039628):0.0119308114):0.0153345604):0.0101579383):0.0145297191):0.004764484):0.0119389905):0.0214665311,(((G001713375:0.0442429416,G000723405:0.0398884375):0.0282185627,(G000496475:0.1144606967,(G000807215:0.0482324115,(G000828915:0.0222971481,G000828895:0.0244999979):0.0490214658):0.0240241005):0.0126719692):0.0135844545,((G000422885:0.0669610307,(G000374625:0.0892191529,(G001262075:0.0930476704,G001005215:0.1004482389):0.0188222912):0.0194371203):0.0160951741,((((G001044395:0.0468809319,(G000215705:0.0321836448,(G001424545:0.0328040996,G000426125:0.0406071643):0.0114466876):0.0127788102):0.028810982,((G001422445:0.0334193624,G001422405:0.0227840368):0.0326181054,((G000745855:0.0386551173,G001476815:0.0421422697):0.0187253107,(G000620225:0.0337003007,G000184745:0.0490472475):0.0162535588):0.013617758):0.0124374182):0.0088584393,((G000211835:0.0724225933,G001432305:0.0443901207):0.022632385,((G000381265:0.0607257582,(G001270065:0.0464955507,G001412575:0.050060919):0.0341853953):0.0067756407,((G000015505:0.0433399402,(G000688115:0.0398432868,G000013865:0.0386076471):0.0131090182):0.0259623475,((G000477435:0.136675118,G000013605:0.0451654982):0.0160221856,(G001955715:0.0404234967,G001771035:0.1989211798):0.0158757017):0.0155681968):0.009079616):0.0059829233):0.0099324042):0.0048276978,(G001421705:0.063595603,(((G000193225:0.0462673742,G000015565:0.0505821305):0.0324660969,(G001428645:0.0287078014,(G000204195:0.0272275902,G001714725:0.0209089672):0.0085743594):0.0154374844):0.0122970895,((G001424265:0.0294912171,G000176855:0.0303893022):0.0157393463,((G000688255:0.0388125686,G900111115:0.0557389671):0.0173018381,((G000410635:0.0621548668,((G000935165:0.0225181296,G001294445:0.0252956874):0.0274128367,(G000739375:0.0392456445,(G000429845:0.0339396057,G000018665:0.0279538369):0.0113051207):0.0132975803):0.0134108398):0.0190873803,((G001298675:0.0359312877,G000739995:0.0424001265):0.0110289962,(G000484635:0.0869463912,(G000204645:0.0291431369,(G000282995:0.0616388251,(G000022305:0.0054939314,G001310795:0.0390015807):0.0244929997):0.0081264171):0.011941197):0.0056960499):0.0083878258):0.0101284513):0.0074468723):0.0070694803):0.0114709814):0.0147260306):0.0086902818):0.0088311417):0.0191449456):0.0343269146):0.0237760347):0.0103101732):0.0114242285):0.0074152574):0.0134908704):0.0161922131):0.0105090895):0.0154454845):0.0121932076):0.0141851543):0.0359546034,(((G001697225:0.1440920351,G001705075:0.144864346):0.0245923657,(G001785035:0.1546376469,((G001643475:0.1293679283,G000376165:0.2619141258):0.0315744423,(G001543005:0.1583531675,(G001576965:0.1919736765,(G001629355:0.0607070068,((G001629495:0.0392667642,G001629415:0.0326781806):0.0125301184,(G001629395:0.0276660166,(G001629445:0.017609111,(G001629315:0.0932674275,(G001629515:0.0525681765,(G001629435:0.0886613851,G001629475:0.0836377946):0.027186794):0.0118208599):0.012519427):0.0176072981):0.0067288273):0.0135947905):0.0449064782):0.1029449721):0.0360378302):0.0273379471):0.0210580596):0.0142360585,((((((G001305575:0.0286362472,G000245015:0.0208190877):0.0679575773,(G000828835:0.0692825381,(G001723675:0.0957412336,(G000170715:0.0806034713,G001640045:0.1281312361):0.0186683809):0.0198809812):0.0350421253):0.0489646784,((G001801825:0.1467960843,(G001801945:0.0709827298,G001802535:0.0821458433):0.0773290611):0.0402665337,(G001643635:0.1647622229,(G001801885:0.0110614953,(G001802575:0.0339577239,G001801725:0.0447689643):0.0228901899):0.0865194956):0.0267647376):0.049538385):0.0201506563,((G001566825:0.0817222601,G000384415:0.0305840229):0.132705431,((G001566965:0.0537975411,G000421465:0.0760813115):0.0637041135,((G001312345:0.1426817842,(G000427385:0.0762223104,(G000008325:0.074962379,G000934725:0.0978991012):0.0183877467):0.0167042658):0.0221664223,((G001901525:0.1006333713,G900094635:0.1741130854):0.0259289151,(((G000341735:0.0076025635,G000968535:0.0118837333):0.0604717051,(G000733935:0.0677887068,(G000214665:0.0385908004,(G001312005:0.0652005844,G000785705:0.0265983023):0.0272087025):0.0324861471):0.0176363193):0.0108538786,((G000427625:0.029460817,G000383855:0.0244176641):0.0339622485,(G000190755:0.0666048544,((G000372865:0.0480065039,(G000527095:0.0287909686,G000733855:0.035877595):0.0267732364):0.0176160748,(G000496735:0.0655902606,(G000384075:0.0443338806,G000963695:0.0916903461):0.026682704):0.0110444318):0.0135086683):0.0108999392):0.0212558893):0.0219940811):0.0415032439):0.0117629374):0.0200046379):0.0254179):0.0114913155,(((G000155715:0.1382914077,(G000024765:0.0689365906,G001469965:0.0849927609):0.0829610755):0.0218121461,(((G000024725:0.0365503119,(G000012805:0.013084952,G000143085:0.016083146):0.0325921119):0.0883665945,((G000214595:0.0405164643,(G000156355:0.0040480904,G000767155:0.0059070496):0.0398968234):0.0194715862,(G000260965:0.06197957,(G000349205:0.0408947147,(G001720165:0.0233485773,G000260985:0.0209519419):0.0257688265):0.0116851907):0.009947048):0.0832006246):0.0151564297,(((G001628405:0.0369433402,G001281385:0.0263881891):0.0854045456,(G001293165:0.0543006919,(G000297135:0.146101859,(G000010405:0.0586976601,G000015105:0.0381995861):0.0275273252):0.0189079519):0.0532868088):0.1293699432,(G900141795:0.0950225051,((G000711195:0.0418372936,(G000934765:0.0437896622,(G000214825:0.0150591276,(G000227665:0.0133188501,G900112445:0.0187494299):0.0094468888):0.0527056627):0.0122098859):0.0374855827,((G000483485:0.0494545346,(G000381085:0.0507706074,(G000478585:0.025021469,G000702325:0.0352201608):0.0175508397):0.0163082165):0.0242890433,((G000744875:0.0303139542,(G000526715:0.0299762139,(G000711315:0.0020609283,G000696325:0.0040009522):0.0248342749):0.010725344):0.0360069905,(G000384235:0.0743513544,(G001873715:0.0374886144,(G000711305:0.0288054966,G000012605:0.0396170692):0.0186422328):0.0094430083):0.0102585487):0.0184646376):0.0288544376):0.0315973546):0.0538817942):0.022042963):0.0081829237):0.0118095453,(((G000754095:0.0955208889,(((G000378965:0.0406410394,G000021985:0.0382869103):0.0289410421,(G000227725:0.094082955,(G900156225:0.0721098188,(G000633935:0.0407202299,G000225005:0.0352013954):0.0183127141):0.0156792478):0.0161078464):0.015992141,((G000321415:0.0108958786,G000227685:0.0148352098):0.0538746498,((G000377885:0.012493019,G000377785:0.0210265716):0.0357260243,(G000385215:0.0184745103,(G000745395:0.0194914184,(G000381825:0.0201164119,G001020955:0.0145539355):0.0056804191):0.0135250073):0.0191338952):0.0380882945):0.0501997991):0.0243144595):0.0177830016,((G001614315:0.1462286911,((G900110585:0.0935830256,(G000014785:0.0644276265,G000015585:0.1224017751):0.0268458397):0.0149184135,(G000153205:0.1141402543,(G000374645:0.091205091,(G000319575:0.0621589151,(G001715285:0.2060665795,G000485905:0.0321123632):0.0244303559):0.066731184):0.018801525):0.0183313163):0.0198863547):0.0218331822,((G001051235:0.0610350552,G000531125:0.048334694):0.0826097395,(((G001579945:0.1294485868,G001677435:0.1370094791):0.024124498,(G001629325:0.0241600224,G001629365:0.0225295978):0.3119646942):0.0441368267,((G000215955:0.0690020523,G000732535:0.0696000948):0.1027231301,((G000733765:0.1287459566,G000711245:0.1026276178):0.029683418,((G000271305:0.0948338988,(G000420645:0.0705861536,G000711955:0.09102166):0.0273474778):0.0183956912,(G900113085:0.0748964003,(G000474945:0.0328659409,G000426685:0.0336881514):0.0423807327):0.0201554762):0.023398943):0.0467245269):0.0264774335):0.0142934412):0.0118013181):0.011249668):0.007286196,(((G001447805:0.0987272253,(G900102855:0.0808435882,G002020875:0.0907880632):0.0223903916):0.0147540242,(G900112605:0.1384419672,(G001303065:0.1472584747,G001303045:0.1585775261):0.0426188069):0.0143982037):0.0249879618,(((G001276605:0.1176913253,(G001276625:0.2087204684,(G001044195:0.0034616898,G001276615:0.0478643229):0.0507645586):0.0413745256):0.0786528324,(G900092645:0.1026047002,(G000327045:0.0737525994,((G000228725:0.081694138,(G001469165:0.0614756575,G000495615:0.070482193):0.0229160556):0.0181832953,((G000379525:0.0706134837,G000223985:0.0504483271):0.0151937666,(G000224005:0.0572157991,(G000025485:0.0441729143,(G000227745:0.0425219378,(G000585215:0.0292766127,G000224065:0.0367927071):0.0235018586):0.0095463564):0.0102720048):0.0132046674):0.0278008112):0.0118025957):0.0183522074):0.0177943647):0.0123732027,(((G002020805:0.1063893468,(G000428045:0.027775838,G001007875:0.0322943666):0.0513210431):0.0291374177,((G000168735:0.1435672158,G001443675:0.0107344577):0.0680796334,(G001709035:0.0173767439,(G001708985:0.0019352654,(G001708955:8.81989e-05,(G001708975:0.000266774,G001708965:8.71832e-05):0.0029461811):8.84195e-05):0.0128116625):0.0721534918):0.0297853087):0.0116867,((G000801295:0.0669372505,G000828615:0.0943829896):0.0166945664,((G002020605:0.0129234046,G002020385:0.037570826):0.0040284847,(((G002021005:2.6138e-06,G002021075:2.6138e-06):2.6138e-06,(G002020995:2.6138e-06,(G002020795:2.6138e-06,G002021025:2.6138e-06):2.6138e-06):2.6138e-06):0.0042693611,(((G002021265:0.004735739,(G002021235:0.0002706195,(G002021175:0.0018205368,G002021105:0.0099290442):2.6138e-06):8.97021e-05):2.6138e-06,(G002020915:0.0002687897,(G002021315:0.0028593955,(G002021195:0.0035772861,(G002021115,G002020935,G002021255):0.0019635287):0.0211282194):0.0078388514):0.0017144216):0.0030689849,(G000787395:0.0051880023,(G002021855:0.0024812027,((G002020845:2.6138e-06,G002021035:9.5317e-05):0.0168631423,(G002020965:2.6138e-06,(G002020745:2.6138e-06,(G002020685,G002020715,G002020725,G002020775):2.6138e-06):2.6138e-06):0.0131524637):0.01644605):0.0005395122):6.50874e-05):0.0023066364):0.0024176378):0.0930002443):0.0144457445):0.0139941201):0.0227319782):0.013804231):0.0103791461):0.0065566067):0.0074147629,(((G001730015:0.1497937229,G000583135:0.1863046787):0.0411590595,(G000419525:0.1189848251,((G000371925:0.0726420803,G000380185:0.0606528713):0.0209976897,(G000260135:0.0380543809,(G000621325:0.0253079487,G900107695:0.0280164472):0.018062363):0.0392915204):0.0286819495):0.0350218762):0.0187112893,(((G000227525:0.1595828344,((G001437675:0.0115859454,(G001439285:0.0130763555,(G001438425:0.0002441076,((G001438485:0.0062531416,G001438585:0.0148410971):0.002296559,(G001439525,G001438495):0.0041115669):0.0052940184):0.0036214409):0.007117216):0.1311128982,((G000385115:0.1027599841,G000252525:0.0481144122):0.0493846014,((G000384935:0.008433854,G000383375:0.0410107417):0.0604904738,(G000385035:0.0935848848,(G000385055:0.0121142514,G000384955:0.0326457337):0.032281127):0.0172845063):0.0313183223):0.0819247769):0.2557458906):0.0385825485,(((G000198515:0.1346168402,(G000299335:0.0714954333,(G000300005:0.061975047,(G000300995:0.026176495,(G000756665:0.0376392213,(G000756655:0.0281841419,G000009365:0.022170005):0.0138748714):0.014655501):0.0365552885):0.0273569645):0.0691657869):0.0169400484,(G000420045:0.1110667242,((G000619845:0.0595814003,((G001627135:0.0016257195,(G001626975:0.0406410043,G001626995:0.027771805):0.0133237797):0.0547098098,((G000368025:0.0163255433,((G000488195:0.0242356776,(G001941805:0.0172541759,G000369005:0.0126108086):0.0056851559):0.0071992008,(G001584645:0.0013753271,(G001575095:0.0011481254,(G000475335:0.0055338426,(G001484985:0.000805132,(G000368585:2.6138e-06,G000271425:0.0019963281):2.6138e-06):0.0023225772):0.0005589905):0.0054802895):0.0098304801):0.0067335177):0.0144784212,(((G000829675:0.041194991,G000368565:0.0309267381):0.0152541368,(G000400735:0.0299112888,((G001953195:0.0349734781,(G000488215:0.0730118984,G000488275:0.0249732863):0.0125044238):0.0105827198,(G000368825:0.0478367678,(G000368905:0.0352121366,(G000746645:0.0067460368,(G001713665:0.0097237636,G000191145:0.0074924969):0.0102357168):0.0210242765):0.0089400227):0.0099494583):0.0076563102):0.0049723729):0.0088594648,(G000368925:0.0353186573,((G000219275:0.0184504732,(G001484935:0.0023620131,(G001592855:0.0028713272,G001828765:0.005820892):0.004827183):0.0064082312):0.0259964284,((G000368865:0.0263788976,G001307195:0.038221114):0.0142471648,((G000816495:0.0313034998,(G900116265:0.0107385521,G000367925:0.0037701526):0.0164161876):0.0115608365,((G000632455:0.0324499578,(G001758345:0.0255653818,(G000964095:0.0055598197,G000488255:0.0026780657):0.0187199334):0.009222238):0.0096300283,(G001647675:0.0250631967,(G000368625:0.0242237523,(G000369105:0.0123818627,(G001878775:0.0067344606,G000369145:0.0025962238):0.0047858743):0.020605561):0.0083013511):0.0045059159):0.0097151066):0.0057995933):0.0078505582):0.0093022418):0.0042326744):0.0137391166):0.0196057571):0.0306843283):0.0450281022,((((G000379845:0.0207205265,G000320365:0.026807002):0.0517381137,(G001188545:0.007546906,(G001679275:0.0068392527,G001553955:0.00802375):0.0079417049):0.042569776):0.0396122288,((G000382145:0.0317832548,(G000685805:0.0275861307,G000016885:0.0167301847):0.0106870409):0.0398024059,(G000012305:0.0215429855,((G001462175:0.0398371541,G000511655:0.0255012625):0.0077130816,(G000471625:0.0178608424,(G001606025:0.0120602586,G001435295:0.0144225783):0.0049570501):0.0046541846):0.0114323903):0.03813484):0.0281907437):0.0156271487,((G001636015:0.0393051574,(G000426885:0.0346063169,(G001679155:0.0058240931,G001679005:0.0055301775):0.0268861052):0.0390403255):0.0228589153,(G002014855:0.0207684242,((G001656335:5.25044e-05,(G001656375:0.0030342408,G001656355:0.0014654269):0.0019373441):0.0152169263,(G001656195:0.0022029284,((G001656415:0.0019797457,(G001656275:0.0024790097,G001656095:0.0001036652):0.0016565414):0.0003066335,((G001656105:0.0020098029,(G001679075:0.00400845,((G001656285:0.0028323515,(G001656455:0.0008159188,G001656255:0.0005514691):0.0005874807):0.0006167989,(G001656475:0.0012814355,(G001656215:0.0049767433,((G001656425:0.0018946284,G001656115:0.0056953898):0.0001968483,(G001656205:0.0007899553,(G001656175:0.0010819,G001656385:9.62443e-05):0.0004857665):0.000679988):9.75709e-05):0.00018722):0.0003776076):0.0001038204):9.5298e-05):0.001317767,(G001656125:0.0013332616,(G000092265:0.0005818593,(((G000193025:0.0005117263,G001997265:0.0003045895):0.0003977904,(G000193005:0.0003161624,((G001064665:2.6138e-06,G001064655:2.6138e-06):0.0004076492,(G001679105:0.0006681984,G001809255:0.0007315692):0.0002713705):0.0002191557):0.0017290844):6.10723e-05,(G000766665:0.0001952983,(((G000192905:0.0002020785,G000192985:0.0002030753):0.0002510012,(G000192965:0.0019278648,G000192925:0.0011306348):0.0002891318):0.0001457122,(((G001062815:2.6138e-06,G001062845:2.6138e-06):0.0001200654,(G001065675:2.6138e-06,G001065625:2.6138e-06):0.0003639181):0.0004342862,(G000192945:0.000430705,(G001679345:0.0001295112,(G000302495:0.0001969132,(G001063475:0.0004081456,(G000193085:0.0005073239,(G000193045:0.000699774,(G000740455:0.0002231762,G001632285:0.0002103401):0.0002305118):0.0001361346):0.0003451417):0.0002297248):8.85344e-05):0.000550458):0.0002991893):0.0003214706):2.2421e-06):0.0004301417):0.0002621344):0.0051060967):0.000548729):2.4048e-06):0.0022933251):0.0294144091):0.0197885025):0.0336593737):0.0517405344):0.0637531537):0.0651029861):0.0376809605):0.018806161,(((G000939975:0.0412610268,G000410875:0.0538455148):0.0449554219,(G001580025:0.0960110619,((G001267175:0.076890441,G000421765:0.0494981313):0.0385278033,(G000806415:0.0481420009,((G000425625:0.0460076193,(G900103375:0.0215443741,(G000219605:0.0375346168,(G000590475:0.0252066307,(G000756775:0.0187434862,G001705225:0.0201832976):0.0158006027):0.0157089398):0.0078105858):0.0107407344):0.0220526404,(G000021045:0.0626688199,(((G001597285:0.0390328311,G000364625:0.0348244051):0.0123750693,(G001446935:0.0411274446,(G000213805:0.0362969614,(G000222125:0.040651477,(G000498575:0.0306971457,G000016565:0.0422021029):0.0104193575):0.0082065527):0.0101867741):0.0083883602):0.0066649295,(((G000349845:0.0222907061,G000689415:0.0175433562):0.0251627705,(G000412695:0.024218726,(G900111835:0.0168130528,G000455385:0.0285541294):0.0103568005):0.0134794581):0.0090410243,((G001518815:0.0448041689,G000282775:0.0617231592):0.0341399845,((G001644955:0.0228085852,(G000746525:0.0222962316,(G000759535:0.0335455555,(G000026105:0.0192282101,G000007565:0.0148974872):0.0098952501):0.0101338204):0.0045246248):0.0086811652,((G000826105:0.046035051,G000761155:0.0258431406):0.0095403599,((G000829415:0.0391965243,(G000759445:0.0318206583,(G000012245:0.0117002482,G000007805:0.0174509519):0.0218672743):0.0098096491):0.0069663561,(G001543265:0.0306106737,(G000237065:0.0199456017,(G001605965:0.0139772927,(G000397205:0.0239835702,(G000467065:0.0500290969,G001708485:0.0250271177):0.0066062415):0.009382444):0.0062108642):0.0067550866):0.0077053057):0.0102896146):0.0077962451):0.0251434753):0.0068973968):0.0099841781):0.0151608133):0.0076223772):0.0117438729):0.0115845793):0.0100048162):0.0208230206):0.0485508121,((((G000012985:0.0582772373,G000376785:0.0556507716):0.0499728901,((G001858325:0.0515592645,(G000169375:0.0133319887,G001043175:0.0129812414):0.0379424906):0.0148580705,(((G000830985:0.0447141823,G000831005:0.048595936):0.0090344,(G001045555:0.0132721748,(G001626795:0.0602202897,G000166295:0.0164566682):0.0098680361):0.0104304387):0.0074129724,((G000397065:0.0342695586,(G000708045:0.0266612266,G000347775:0.0260549667):0.0044536742):0.0049555121,((G000284615:0.0131405738,G000421165:0.0145043221):0.0098176125,(G000934705:0.0251646838,(G900106945:0.0506347158,G000475255:0.0222295426):0.0068058879):0.0131319732):0.0157683647):0.0060138514):0.0127959891):0.0633028764):0.0265223125,(((G000422425:0.0428113532,(G000422865:0.0319850816,G001995095:0.0200512563):0.0301395727):0.0665879271,(G900108915:0.0905471829,(G001709345:0.0839918235,(G900119735:0.0502647449,(G000422325:0.012620417,G000686905:0.0253735981):0.0558678808):0.0432548312):0.0245973766):0.0166217413):0.0222866519,(G000591415:0.0867449569,(G001039575:0.0746547115,(((G000055785:0.0190089326,G000821045:0.0252239296):0.0444539321,((G001937155:0.0378133624,G000737985:0.0326969709):0.0333356153,(G000382245:0.0871075788,((G000526695:0.0887864279,G001648175:0.0500043983):0.0222539814,(G000620025:0.0997367221,(G000953435:0.2531533712,(G000300075:0.1255255449,(G000349745,G000953395):0.0417068656):0.2611430863):0.100830067):0.0109847107):0.0339128375):0.0384790873):0.0164201015):0.014842094,((G000378505:0.0318023661,G000731955:0.0464149962):0.0147970013,(G000759345:0.0475108386,(G000409775:0.0451544065,(G900106955:0.0520665467,(G000246875:0.0518642461,((G000425725:0.0692967805,(G000265245:0.0391568464,G000196875:0.0343104754):0.0113525011):0.0056436121,((G000967645:0.0266064895,G001431725:0.0459965343):0.0241069836,(G000821105:0.0380217921,((G000620045:0.0367144369,G000475415:0.0319212143):0.0175306434,(G000334215:0.0808417529,((G000275725:0.0265366257,(G000236625:0.0228616294,G000696485:0.0200632651):0.0116896104):0.0128479535,(G000236035:0.0258761177,(G900086985:0.0052405042,G001314745:0.0226882403):0.033766161):0.0069179676):0.0202820145):0.0211710856):0.0106913033):0.0081927517):0.0098489441):0.0083713141):0.0128552272):0.0091239638):0.0104312538):0.0134213808):0.010716017):0.0108464139):0.0212219305):0.0425734244):0.0229969976):0.0094621016,((((G000940805:0.1107198751,(G000423605:0.079078012,G000153185:0.0904200435):0.0343439077):0.0439650775,((G000153565:0.1006123626,(G000967895:0.0891794198,(G000422845:0.071637176,(G900156675:0.0500552569,G000355675:0.0454956671):0.0225962944):0.0287976239):0.0287337565):0.0339135946,(G000153025:0.0665375992,((G000192865:0.0508855559,G001418205:0.0507896885):0.0147254427,(G000214215:0.0298858409,(G000521805:0.0442371115,(G000508165:0.0190618639,G900129155:0.0235598956):0.0074571564):0.0089580142):0.0184108035):0.0317542585):0.0688798718):0.013646252):0.0177262524,((G000428585:0.0917109586,((G001583435:0.0491517448,G000722635:0.0500260906):0.023591872,(G000373945:0.0015677644,G000710775:0.0004731515):0.0486808385):0.0585482524):0.0297617703,(G000619885:0.0922893966,((G000981725:0.1331455872,G001968815:0.0836034596):0.0188020627,(G000416315:0.1368835137,((G000378045:0.075683949,((G000585235:0.0579269043,(G000691225:0.0323900799,G000764495:0.0648650804):0.0239952861):0.0430821461,(G000220545:0.0573583269,(G000705555:0.0482482364,G000428985:0.0359100819):0.030435516):0.0115062142):0.0195364605):0.0133902334,(G000620085:0.0598663433,(((G000153345:0.0357798036,G001566885:0.0844646373):0.040110809,(G900111095:0.0313144168,G000381785:0.0286075356):0.038851413):0.0223427378,((G001922575:0.0067812727,G001922565:0.0031935062):0.0584320961,(G000422765:0.0305933095,(G001305295:0.0005315208,G900156635:0.0011535375):0.0333596384):0.027751068):0.0239841668):0.0115348406):0.0104748964):0.0116359963):0.0165370745):0.0132735586):0.0197815447):0.0094482916):0.0090844463,(G001444425:0.169450742,((((G000169075:0.0904602392,G000373485:0.0779873064):0.032682384,((G000259575:0.003548091,G001586255:0.004580532):0.0448398647,(G001010805:0.0539418114,(G000422345:0.0376404835,G000420325:0.0336613588):0.0252284713):0.0132954585):0.0484950461):0.0234593365,((G000204315:0.1108267876,(G000227505:0.0982671307,(G000158175:0.0793725835,G000169115:0.0809510931):0.0233181867):0.0341875549):0.0148278603,((G000764025:0.0802670749,(G000153125:0.0235157867,G000158155:0.0335819037):0.055158794):0.0239758002,(G000423125:0.0619847779,(G000156295:0.0419601097,G001953075:0.0429615745):0.0360039481):0.0146563962):0.0143427678):0.041622511):0.020722085,((G000744735:0.0918602145,(G001875605:0.1766744226,(G000384995:0.188151917,(G000383395:0.1243336927,(G001438085:0.0989766909,((G001438605:0.0077171685,G001439295:0.0089899449):0.0302374344,(G000153445:0.0081059928,G000511875:0.0138422004):0.0402063821):0.0240710475):0.0100621001):0.0162871371):0.0296683593):0.0239792163):0.0371139896,(((G000220505:0.0404005491,G000380565:0.0541017859):0.0658676117,((G000420285:0.0028933181,G000305785:0.0024305912):0.0879952294,(G000209515:0.0548791605,G001723645:0.0780683336):0.0556107167):0.0149605508):0.012373361,(((G000019225:0.0341820678,(G000263355:0.0266245673,(G001183545:0.0267176665,G000953825:0.0208388504):0.0112451927):0.0156959656):0.0419112968,((G000463525:0.0240313522,G000423345:0.0253625107):0.047056469,(G000377745:0.050131184,(G000832015:0.0242383844,G001187555:0.0407075201):0.0231314486):0.0327473826):0.0175167303):0.0352055121,(G001292705:0.1069981585,(G000013665:0.0619617971,(G000964245:0.0827528534,((G001922955:0.0491766269,G000966245:0.0450806862):0.0293695016,(G000620425:0.0004184171,((G000426805:0.0031766606,G000381665:0.0006330641):0.0009489491,(G000379165:0.0003140372,(G000372925:0.0003794115,G000023025:0.0057141061):0.0032998538):9.07829e-05):0.0028921112):0.0493221643):0.0247445347):0.0148804123):0.0226002532):0.0352504832):0.0207999616):0.0140858406):0.012615367):0.0198485934):0.0194437344):0.0124687962):0.0108072683):0.0145734076):0.0093424222):0.0244669227,((((G001720395:0.0446608334,((G001932755:0.0046805279,((G001932735:0.0001994937,(G001932595:2.6138e-06,G000401515:2.226e-06):2.226e-06):0.0015394275,(G001932795:0.0007821854,(G001932775:2.6138e-06,(G000756435:2.6138e-06,(G000297215:2.6138e-06,G000764075:2.6138e-06):2.6138e-06):2.6138e-06):2.6138e-06):2.0244e-06):0.0025841996):0.0043467707,(G001932955:0.004919444,((G001932855,G001746795,G001932935):2.6138e-06,((G001932895,G000756415):2.6138e-06,((G001534725:0.0001987934,G000576045:0.0040049837):2.6138e-06,(G001029935:9.89326e-05,(G001932915:2.6138e-06,(G001932835:0.0004967501,(G001932815:9.80594e-05,(G001932875:9.95054e-05,(G000300295:0.0013177182,G001514395:0.0009808074):0.0001373098):0.0015022007):2.2336e-06):2.1821e-06):2.1821e-06):2.1821e-06):2.2336e-06):2.2336e-06):0.00010306):0.0052911575):0.0301532456):0.1339263546,(G000379445:0.1216587557,((G000710735:0.030302403,G000815225:0.0221334343):0.0282362654,(G000764555:0.0354494951,(((G000219045:0.0181293983,G000019285:0.0101289467):0.0051562748,(G000505725:0.0012480034,(G001042525:2.6138e-06,(G000262205:0.0003097576,G001042545:2.6138e-06):0.0001020114):2.1306e-06):0.0260375775):0.0169476055,(G001753795:0.0476730096,(G001608445:0.0110098115,(G000742095:0.0116754627,((G000154145:0.0005102491,G001696945:0.0002172874):0.0003187091,(G000524575:0.0013529412,((G000153845:0.0042527324,G001412545:0.0020896311):0.0026628043,(((G000478845:2.6138e-06,G001574635:2.6138e-06):0.0013045741,((G000681495:2.6138e-06,G000170295:0.0009392043):0.0001013832,(G001574755,G001574475,G001574485,G001574495,G001574565,G001574585,G001574605,G001574705,G001574795,G001574835):0.0001016898):0.0004072617):2.697e-06,((G001574555,G001574775):2.6138e-06,((G001574885:0.0001015471,(G001696955:2.6138e-06,((G001574735,G001574655):2.6138e-06,((G001611815:0.0030006593,G001574785:0.00010196):2.4357e-06,(G001574695,G001574675):2.6138e-06):2.4357e-06):2.4357e-06):2.4357e-06):2.4357e-06,((G001696935:0.0001024097,G001574865:2.6138e-06):2.6138e-06,((G001574935:2.6138e-06,G001574905:2.6138e-06):9.98725e-05,(G001574945:2.6138e-06,(G001696925:0.0001005161,((G000833335:2.6138e-06,(G000168775,G000009245):2.6138e-06):2.6138e-06,((G000017785:2.6138e-06,G000313385:0.000102833):0.0005084019,(G000014605,G000011405):0.0015318235):0.0003034418):2.6138e-06):9.97377e-05):2.6138e-06):0.001992159):9.85899e-05):2.9525e-06):0.0003146434):0.002000932):0.0002378621):0.0016297436):0.0055928681):0.0117512411):0.0030059048):0.0202017728):0.0112949281):0.0251805888):0.1442494856):0.0996793864):0.0373184939,((G001431315:0.1108282908,G001898235:0.1331523499):0.0797284999,((((G001302865:0.2147601161,(G001801345:0.160323488,G001801285:0.139561467):0.0432228281):0.0285688953,((G001801405:0.0085559029,G001801785:0.0282286709):0.1566794468,(G001801315:0.0492434287,G001801305:0.0372463441):0.1219858):0.0518888604):0.0434066341,(((G001801465:0.1859475797,(G000257395:0.1265052266,(G001881495:0.0340872527,(G000168295:0.0023000302,G001881485:0.0018615488):0.0436050671):0.0453676828):0.0902336975):0.0293945436,(G001644445:0.1383094566,(G001801575:0.0915549724,(G001801625:0.1303056887,((G001801495:0.0412966849,G001801485:0.0532576838):0.0430254568,(G001801665:0.1504677091,G001801635:0.0886496175):0.0299376606):0.0158169673):0.0226405839):0.0198576611):0.0523419583):0.017438791,((G001797285:0.1407458101,((G000815025:0.1292701009,G001077715:0.0597118908):0.0286561591,(G000007765:0.0025709931,G000017105:0.0047519023):0.0620798826):0.0665509373):0.035791597,(G001801985:0.2726911097,(G001802505:0.164773278,((G001801815:0.067932349,(G001802445:0.003152059,G001802455:0.0010415883):0.0675406666):0.0337587426,(G001801755:0.0013894188,(G001801915:2.6138e-06,(G001801425:2.6138e-06,(G001801605:2.6138e-06,G001801375:0.0318921107):2.9571e-06):2.0818e-06):0.0021223215):0.0906233391):0.0550821624):0.0249985444):0.0174497826):0.0448614022):0.0109501795):0.0157293982,(G001467645:0.1077050125,(G001467785:0.0805518451,((((G001467975:0.0258603518,G001467505:0.023081467):0.0641545849,(G001468165:0.0549280173,(G001467615:0.008080345,G001468125:0.0095407012):0.0346411441):0.0228419137):0.012841793,((G001467055:0.081810574,(G000512355:0.0561342086,G001467825:0.0643766783):0.014659644):0.027744201,((G000756815:0.0494278319,(G000953635:0.0446482267,(G001467895:0.0233235873,G001467585:0.0156446418):0.0203287928):0.0168915598):0.013624913,(G000621525:0.058457561,(G000308315:0.0718715861,((G001467025:0.0308352807,(G001467745:0.0246671979,G000953655:0.0278194456):0.0123796084):0.0077281596,(G000622185:0.0359932812,(G001648675:2.6138e-06,G001467765:2.6732e-06):0.0443068653):0.0125741858):0.0166562194):0.0096392011):0.00945351):0.0121675006):0.0081040725):0.0140667113,((G000953135:0.0527404273,((G001899505:0.0790980944,(G001465875:0.0381987762,G000162755:0.0395283402):0.0161087746):0.0135131054,((G000091785:0.0006120772,G000176095:0.0018302574):0.0404212812,(G000701265:0.0261784438,(G001468035:0.0244547465,(G001467035:0.0229650238,(G000236165:0.0001970928,G000236145:0.0018163303):0.017100079):0.0132829063):0.0070664184):0.0130110555):0.0195359235):0.0167222049):0.0119135187,((G000373765:0.0406257696,(G000423305:0.0237237365,G001467535:0.0364238748):0.0182228813):0.0099753882,(G001468085:0.0588994679,(G000770585:0.0321225086,(G001583575:0.0049171791,((G002002625:0.0045629661,G001582555:0.0018511883):0.0022104022,(G001582735:2.0244e-06,(G001582545:0.0014973276,((G001601175:2.6138e-06,(G001600985:2.6138e-06,((G900057755:0.0011046083,(G900065905:0.001037573,(G900053355,G900048935):0.0044602956):0.0027956678):0.0011849599,(G001601155:2.6138e-06,(G001989475,G001652645,G001652665,G001652685,G001969405):2.6138e-06):2.6138e-06):0.0014248508):0.0009253855):0.0002182046,((G900060365:2.6138e-06,(G900070165,G900059955,G900061575):2.6138e-06):0.0010868127,(G900073035:0.0011859859,((G900057625:0.0012543043,(G900119765:2.6138e-06,(G900051025:0.0029031081,G900053745:2.6138e-06):0.0019655629):2.5425e-06):0.0016960077,(G001677115:2.6138e-06,(((G900054435:2.6138e-06,G900064345:2.6138e-06):2.0244e-06,(G001601215:2.8496e-06,G001601235:2.6138e-06):0.0054796581):0.0028493949,((G900063815:2.6138e-06,(G900061635,G900061675):2.6138e-06):2.6138e-06,((G900061715,G900061645):2.6138e-06,(G900061655,G900061665,G900061685,G900061695,G900061705,G900061725,G900063805):2.6138e-06):2.6138e-06):0.0009202181):0.0033760673):2.6374e-06):0.0013838343):0.0016612031):0.0021306292):0.0033344922):0.0003877862):0.0002584783):0.0033816224):0.0263763416):0.0161139496):0.0145329839):0.0102134408):0.0320936067):0.0136725402):0.0277390038):0.085790776):0.0230314895):0.0136247625):0.0269589635,((((G001888055:0.1339980179,((G001889065:0.0874406167,G000015345:0.1145515257):0.0341604975,(G000160655:0.0344703219,G000239355:0.0453694443):0.0862991688):0.029298314):0.1083312816,(G000510805:0.114175499,(G002006795:0.0489655848,(G000375345:0.0113106004,(G001634425:0.004790162,(G000334955:0.0027327217,G001632485:0.0102633209):0.0045675599):0.0046819763):0.0297982719):0.0881806097):0.0988333529):0.0363012475,((G002000055:0.1752705456,G001187785:0.1538467576):0.0334613433,(((G900115085:0.0815962728,G000378125:0.0838821847):0.019642634,(G000953855:0.0783893315,(G000761445:0.0691573315,((G000964085:0.0315736995,(G000800155:0.0160483695,G001887595:0.0232232899):0.00985879):0.0541524958,((G000242255:0.0942696747,G001182895:0.0535787823):0.0188974292,((G000632805:0.0366679732,G000620485:0.0464380213):0.0152489778,((G001428405:0.030848562,(G000264335:0.0502151199,G001641285:0.0584602831):0.017023371):0.0087450723,(G000264315:0.0547653259,(G001617355:0.0193483744,G000230695:0.0192642227):0.0362760371):0.0225073278):0.014510196):0.0139190503):0.0095709018):0.0250063302):0.0166532282):0.0228701088):0.0327901075,(G900101825:0.08251327,(G000429065:0.0959226094,((G000420545:0.0601319099,(G000747155:0.0416650011,(G000426365:0.0553854788,(G000747075:0.0286599353,G000743535:0.0330197326):0.0223303006):0.0117640922):0.0289487153):0.0215023736,(G000423885:0.075252169,(((G000770795:0.0544481583,(G000426005:0.0627613027,(G000768335:0.0405922217,(G000423325:0.0599020657,(G000855665:0.0504648392,G000768345:0.0355559259):0.0329789763):0.0105569831):0.015816813):0.0120366358):0.0099456722,((G001427225:0.0426777389,G000768355:0.0475766761):0.0096843653,(G001429315:0.0286861989,(G001442535:0.0138788127,(G001442785:0.017134484,G001442515:0.0276419981):0.0127173223):0.0173713986):0.0231372365):0.0087552888):0.0148199302,((G000422305:0.0885438672,(G000472505:0.0566504164,((G000559025:0.0264003419,G001482195:0.0425209689):0.0273182532,(G001014645:0.02338719,G001306995:0.028024484):0.0341960771):0.0149337368):0.0113479942):0.0129382103,((G001556105:0.0437452944,G001431405:0.0406994555):0.0154488356,((G000972865:0.0234914355,(G000185965:0.0342824467,G000513955:0.0187256167):0.0138491168):0.0261298238,(G000233915:0.0739743146,(((G000815185:0.0208453872,G001021935:0.0165919025):0.0270533715,(G000576405:0.0142882068,G000006725:0.0188145901):0.0545805124):0.008427592,((G001431645:0.0351635462,(G000401255:0.030535354,((G001705565:0.0165417711,G000007385:0.0133697322):0.0057574126,(G001908775:0.0171489462,G000007145:0.0084482486):0.0081195435):0.0103298757):0.0186478129):0.0082116307,((G000661955:0.0247689092,(G001431535:0.0270329059,(G000072485:0.0112290422,G001499755:0.0079839308):0.0118117867):0.0092281745):0.0201427683,(G001700965:0.0348317049,(G001314305:0.0185493477,(G001431505:0.0193230188,(G001431525:0.0141460999,G001431485:0.0180962103):0.0617913846):0.013902693):0.0186353932):0.0182854445):0.015239847):0.0125262323):0.0154963385):0.0102781892):0.0129116556):0.0247442537):0.0158543755):0.0137703661):0.028999819):0.0133539222):0.0145930702):0.0253261187):0.0499921042):0.0423026941):0.0145334135,((G000981765:0.0460864903,G000024085:0.042859556):0.1555762417,(((G000378405:0.1009299238,(G000222855:0.1137341105,(G000701925:0.001637115,G900115655:0.0025983746):0.0751884692):0.0243218954):0.0570778644,((G000482845:0.1080858568,G000188195:0.0897093021):0.0328407589,((G001940885:0.0100794629,G000431835:0.0127114765):0.035821733,(G900114195:0.0148976322,(G900116345:0.0155051473,G000702045:0.0182205681):0.0080043678):0.0447874328):0.0684342496):0.0981354806):0.0928092025,(((((G000422665:0.0755645691,G000148645:0.0488825034):0.0225700906,(G000422645:0.0317582099,G000425405:0.0250693291):0.0438073706):0.0423862746,(G000614975:0.0579886376,(((G000753795:0.0706040052,G000947195:0.0324586563):0.0231474111,((G000015245:0.0462326679,G000013765:0.0494845492):0.0081124314,((G000712635:0.0071345116,G000146165:0.0175182911):0.006995491,(G000519065:0.1015480235,(G000178875:0.005205584,G001620325:0.0028310881):0.0056481481):0.010121586):0.022636032):0.0068148924):0.0130113788,((G000014705:0.0502351251,(G001675935:0.0034274025,G001401775:0.0068016671):0.0490197346):0.0169708834,((G000518805:0.046229933,(G000518705:0.0213634243,G000016065:0.0305052719):0.0127396268):0.0091245075,((G000018285:0.0325097596,G000014885:0.0246884609):0.0170560018,((G000018025:0.0333367675,G000019525:0.0389120523):0.0094008189,(G001957125:0.0257948954,(G000172075:0.0341172392,(G000091325:0.0169310912,G002005305:0.014772202):0.0071714385):0.0193000539):0.0152991652):0.0155307361):0.0092232785):0.0181897289):0.0100059243):0.0156356447):0.0446481053):0.0270245246,((G900111755:0.067265212,(G000948975:0.0637915825,((G000764205:0.0412742422,(G001652445:0.0016022232,G001831495:0.0005755244):0.052483463):0.0509607142,(G001957175:0.0660003361,(G000012325:0.0343854873,(G000764185:0.0210492868,(G001444365:0.0401262531,G000378625:0.0205143761):0.0133874131):0.0156188694):0.0379024484):0.0102194647):0.0149427726):0.0175770163):0.0536828206,(((G001050375:0.0484325115,(G000300815:0.0698855891,(G000568405:0.0202296975,G000281085:0.0209742456):0.0279356337):0.0207157312):0.0726319883,(G001466725:0.0758944323,((G000314975:0.0575524293,((G001565895:0.0524868819,(G000314995:0.031028044,(G000347635:0.0038349244,G000315075:0.0065115443):0.0448209686):0.030370777):0.0124849319,(G000314955:0.0041884488,(G000314935:0.0052590473,(G000212335:0.0011758202,(G000315055:0.0260453403,(G000014225:0.0064615926,(G000315015:0.0031836256,G000767305:0.0010352936):0.0070485922):0.0072368671):0.0063739109):0.0042327262):0.0025996221):0.0554235609):0.0239188912):0.0141155419,((G000155775:0.0939898928,((G000252165:0.0004482131,G001756615:0.0059031005):0.0919757949,(G000226565:0.0215060575,(G000428905:0.0029870154,G000315035:0.0002705932):0.0283404159):0.0352786822):0.0235660741):0.0223886629,(G000429145:0.0586024178,(G900129565:0.0480563313,((G001757105:0.051529718,G000378185:0.0562377974):0.0121311776,((G000730385:0.0345084861,(G001562115:0.0070632213,(G001562125:2.6138e-06,G001562155:2.0792e-06):0.003155998):0.0270755543):0.0080689371,(G000753865:0.044481433,(G001626275:0.0036804315,((G001626115:0.0148993356,G001626315:0.0396548819):0.0029915981,((G000172635:0.0016110144,G001924945:0.0014563482):0.0091943837,((G001886395:0.0018953348,G001886435:0.003460133):0.0091749112,(G001562295:2.6138e-06,G001562315:2.6138e-06):0.0040756399):0.0156719545):0.0110418475):0.0041041138):0.0101369462):0.0061658084):0.0227221196):0.0202374816):0.0288621634):0.0136854935):0.0081256941):0.0169572901):0.033587143):0.0136064905,((G000299915:0.1081011615,((G000218785:0.0715565088,(G001314555:0.0028892067,G001458075:0.0024888853):0.0584416065):0.0443829924,(((G001418345:0.0036034575,G900116895:0.0063363736):0.0387529357,(G000753715:0.0551466168,(G000423165:0.0306170111,G000753735:0.0309551092):0.0207958883):0.0094715481):0.0310292368,(G000299895:0.0577761055,((G000152885:0.0101139982,G001577655:0.0055494192):0.0435439374,(G001294745:0.024176282,((G001294685:2.4357e-06,G900116625:2.4927e-06):0.0173545222,(G000320945:0.006623461,(G000008465,G000401175):0.0092247833):0.0131650385):0.0145518143):0.0276447755):0.0291895001):0.01460523):0.0264475599):0.0418150784):0.0130064061,((G900107845:0.0643444629,((G000711985:0.0541954891,(G001275035:0.0185982417,G001795365:0.078805868):0.0301798585):0.0301544539,(((G001513785:0.0126428026,G900108485:0.01817584):0.0169679178,(G000296695:0.0278407949,G000425345:0.0320968967):0.0092729185):0.0133966006,((G000272005:0.0218456875,G001704375:0.0279804401):0.0350511617,(G000987765:0.024687281,(G000987775:0.0232795913,G000382165:0.0221333121):0.0103647081):0.0269577268):0.0128577511):0.0132805974):0.015810916):0.047517675,(G000374485:0.1101868415,((G000153245:0.0576738504,(G001269985:0.0762140282,G000238255:0.0597091311):0.0131517287):0.0131401392,((((G001469895:0.0039164789,G001550135:0.0077066829):0.0040525883,(G001401795:0.0031810339,G001306895:0.0043246161):0.0099534966):0.0176833761,(G001661495:0.0344520172,((G001465295:0.0269026481,(G000238275:0.0048082126,G001924935:0.0031047289):0.0200431827):0.0087363517,(G001596795:0.0223911646,(G000238395:0.017150749,G000814675:0.011681446):0.0103031342):0.0068928119):0.0142542206):0.0176062196):0.029634878,(G000333235:0.0453354836,((G001482385:0.0302715905,(G000495575:0.0197520876,G001750165:0.014836128):0.0303602313):0.0150303094,((G001854555,G001854605):0.0317959988,(G000238375:0.0365825268,(G001444405:0.0378766106,(G000382005:0.0366987966,(G000336495:0.0018039889,(G000967625:2.7467e-06,G000967585:0.0017745838):0.0089224939):0.0645101114):0.0226838667):0.0059751015):0.0108054229):0.0096323926):0.008523906):0.0093146242):0.0192974132):0.0557006038):0.0191018142):0.0096996411):0.0126389211):0.0145037432):0.0226883641):0.01573288,((((G000381965:0.0339864541,G001870485:0.0368992249):0.0588348492,(G000023065:0.0917977792,((G000820125:0.0250320997,G001447335:0.0223250702):0.0137756176,(G000388115:0.032923595,(G000820205:0.0126991078,(G000819865:0.0141696833,(G001593245:0.0092174334,(G000196395:0.0166273141,G000014805:0.0111907237):0.0039750778):0.005112037):0.005690153):0.0062158342):0.0148142643):0.0421791396):0.0267819429):0.0146499942,((G000276805:0.0132264617,G000953735:0.020183185):0.0761812128,((G000429485:0.0542446152,(G001420915:0.0279685418,G000414175:0.0244832862):0.0403344874):0.049377457,(G000381745:0.0391917244,(G000015285:0.0735430152,(G000482725:0.052658332,(G000420245:0.0412662568,(G001321825:0.1562658066,G000153405:0.0305890624):0.0465681363):0.0352172926):0.0145397572):0.0142311733):0.0771537085):0.01878315):0.0197588623):0.0081124442,(((G001310455:0.0804325524,((G000286895:0.0299154681,(G000621165:0.0267299927,(G000333895:0.0134963029,G001558255:0.025916332):0.0147291424):0.0089132327):0.0245883557,((G000513715:0.023698571,(G000565325:0.0174428623,G000513735:0.0466024992):0.0135493082):0.0192605367,(G001996105:0.002090122,(G001995415:0.0067956064,(G001995405:0.0065377784,(G001996115:0.0166677664,(G001996245:0.0021051317,(G001996265:0.0080062068,G000565345:0.0343281271):0.003767665):0.001992084):0.0035921544):0.0017491984):0.0050393471):0.0066389343):0.0508957672):0.0110089701):0.013023999,(((G001029445:0.0299302104,(G000176795:0.0340745086,(G000950415:0.0245186339,(G000949955:0.0162209603,G000950095:0.010484089):0.0280077937):0.0227039831):0.0200563746):0.0110263082,((G001029455:0.0256030125,(G000695255:0.0565656513,G000425165:0.0202829892):0.0223350593):0.0113493325,((G000940995:0.0173911783,G000730475:0.0463939987):0.0170500782,(G000331515:0.033202036,(G001077885:0.0441340391,G000196255:0.0438884793):0.0102771967):0.0073607794):0.0088535991):0.0048956498):0.0177511488,((G000011805:0.0234758449,(G000953695:0.0238428069,G000196495:0.0230827889):0.0093044902):0.0380280633,((G001677275:0.0424787446,(G000478685:0.1191124242,G000731795:0.0913764233):0.0804007244):0.0094084335,((G000801275:0.0424847597,(G000426765:0.0644387975,(G000711805:0.0590047136,(G000740015:0.0272199839,(G000176155:0.0451095761,G001558415:0.0239429975):0.0113970202):0.0139177601):0.00866781):0.0115398946):0.006177832,((G001591125:0.0175019551,G000755385:0.0460200963):0.0294500417,((G000467125:0.0260775628,(G001685465:0.0353012491,(G000272145:0.0278107867,(G000217675:0.0319881997,G001267945:0.015336634):0.0127633237):0.009079704):0.0095086533):0.0040350841,(((G000006745:0.039773013,G000009745:0.0260196):0.0081188335,(G000017705:0.0257896471,((G000493225:0.0138088137,G000196095:0.0031353878):0.0070248871,((G000695055:0.0004943091,G001315205:2.6138e-06):0.0524907446,(G000354175:0.002629479,G001525595:0.0047857258):0.0022958147):0.0080823793):0.0116463363):0.0144656757):0.0101464958,((G001012815:0.0481272953,((G001874155:0.0634099609,G000287055:0.0202903169):0.0201837996,(G000091465:0.0112067753,G001486525:0.0059509855):0.0245105371):0.0069901167):0.0083556878,(G000176235:0.0181386997,(G000763535:0.0244986566,(G000711795:0.0233075142,(G001399455:0.0090442723,G000772105:0.0140267985):0.0077994914):0.0061707669):0.0059461918):0.0129320163):0.003419989):0.0053320737):0.0067174792):0.007259762):0.006103126):0.0119570183):0.0184998977):0.0176455799):0.0352176845,(G900087055:0.0621787031,(((G000772535:0.0555376444,(G000771955:0.0034946913,(G000772395:0.0018453715,(G000772365:0.0019797916,(G000771795:0.0021686757,((G000771785:0.0009427862,G000771805:0.0029533422):0.0019617977,((G000771775:0.003872917,G001678465:0.0028585931):0.0005002727,(G000772295:0.0059066411,G000209675:0.0013134425):0.0020439673):5.94458e-05):0.0023051971):0.0020992275):0.0018469062):0.0014509262):0.052401974):0.0145737542,(((G000376645:0.0405542855,(G000238795:0.0548303373,(G000007945:0.0512525667,G000015885:0.0160366048):0.0072136718):0.0142142938):0.0102299058,((G001652405:0.0110376157,(G000347595:0.0033362583,G000521765:0.0060150898):0.0020916097):0.0357574714,(G001038205:0.0344660918,(G000444605:0.0086592591,(G002015085:0.0040388535,((G000444545:0.0079437769,(G000172375:0.0372682362,G000021885:0.0032581514):0.0006254881):0.0060462135,((G001938355:0.0055112212,G001611775:0.0010810669):0.0044304641,(G000688835:0.0049439489,(G000444565:0.0242619555,(G000444705:0.0389956043,(G000444685:0.0691286024,G000444645:0.0325215149):0.0145839236):0.0101861965):0.0072763097):0.0004176592):0.0044134284):0.000742876):0.0018133579):0.0314884959):0.0119119663):0.0150806766):0.0423451431,(G000754275:0.0463089361,((G000221945:0.0053019104,(G000969305:0.0026811293,(G000442905:0.0022029045,G000348525:0.0086774351):0.0040571777):0.0032957469):0.033367169,((G000827595:0.0299054178,(G000017245:0.0541113369,(G000262245:0.0396559619,(G900110905:0.003235468,G000007745:0.0053618939):0.02313895):0.0112592106):0.0215783507):0.0091776194,(G000019405:0.0493284923,((G001594265:0.024358402,G001262035:0.0232633311):0.0268051939,((G001055885:0.0112459856,(G000259485:2.9525e-06,(G000261285:0.0032939247,G001679325:2.8496e-06):0.0029047515):0.0044166905):0.0174825162,(G000379905:0.0194228504,(G000968335:0.0019440189,(G000027305:0.0043350078,(G001007605:0.001897464,G001276545:0.0017539146):0.0021193262):0.0032209464):0.0198968962):0.0090241153):0.0141691237):0.0138180574):0.0106607049):0.0069327439):0.0132168394):0.015377423):0.0150673646):0.0891544012,((G000471645:0.0530711686,(G000807275:0.0463932084,((G001690195:0.0250493705,((G001690445:0.00431906,G001693745:0.0035313951):0.0135664728,(G000725175:0.0855741476,(G000599985:0.0047725149,(G001693435:0.0011271578,G000725165:0.0730287364):0.0081254365):0.0151532532):0.0089110592):0.008252986):0.0060401993,((G001690525:0.0106181825,(G001690515:0.0104928893,G001690435:0.003843133):0.0082108667):0.0043372447,((G001690255:0.0034444101,G001690495:0.0005414867):0.0131674452,((G001690425:0.0084867617,G001690535:0.0037857552):0.0046822471,(G001690585:0.001093481,(G001690355:0.0027840451,G001690385:0.0011359075):0.0013853859):0.0283219756):0.0034463561):0.0045634065):0.0067427683):0.0333637064):0.0271773733):0.0814320603,(G900111395:0.1148181048,(((G000021705:0.1020348517,(G000143625:0.0576141723,G900128755:0.0446956599):0.0188313783):0.0365331497,((G001010285:0.0397508132,(G000252955:0.0353455699,(G000027225:0.0217768672,(G000968175:0.0165452142,G000968195:0.0169758034):0.0057607335):0.0076885748):0.0237097752):0.0129821496,((G000286435:0.0107010386,(G001676155:0.0058013881,G001676225:0.0085655445):0.0089649996):0.0361854884,((G000429565:0.0185849309,(G001640365:0.0876600138,G000757905:0.003693977):0.011940065):0.060040897,((G000259175:0.0153116417,(G000314895:0.0288351504,G001874625:0.0217655927):0.0070446686):0.0202371385,(G001294465:0.0289465131,(G001654855:0.0178193479,G000069965:0.015246859):0.0332824754):0.0119529409):0.0094369999):0.0108436793):0.0060718633):0.0162734484):0.00656163,(((G000022885:0.0396802344,(G001586165:0.015683909,G001816025:0.0093069377):0.0232891022):0.0148522693,(G000307305:0.0418835267,(G000439085:0.03822034,(G000427805:0.0250485623,(G900112475:0.0007383644,G001026985:0.0028821414):0.0207646143):0.0069641205):0.0363141963):0.0145223212):0.0092678013,(((G900002265:0.0592290877,((G001514455:0.0170029541,G000520015:0.0204606607):0.0067323483,((G000163595:0.0119463604,G001572725:0.0182528503):0.0090661741,(G000513215:0.0073219252,G000422085:0.0155665201):0.0065046368):0.0045347304):0.0061851263):0.0108363301,(G000964565:0.0180674451,((G001122605:0.0079214614,(G000009345:0.0087773904,G000253175:0.001420708):0.0081079466):0.0079565907,(G000325245:0.0024307304,(G000325285:0.0005060196,(G000324985:0.0012201237,(G000325265:0.0007497736,(((G000324145:2.6138e-06,G000324905:2.6138e-06):0.0004853564,(G000323825:2.23e-06,((G000323285:8.0697e-05,G000323785:0.0027894519):0.0004047797,(G000009065:2.6138e-06,(G000168835:0.0519855795,G000324625:0.0060184208):0.0034848414):0.0015381268):0.0005412605):0.0009954374):2.23e-06,(G000169655:2.6138e-06,(G000325145:2.6138e-06,(G000323645:2.6138e-06,(G000320465:2.6138e-06,(G000324005:2.6138e-06,((G000324265:0.0009735457,((G000325085:0.0075488568,G000323585:0.0010672166):0.001132635,(G000324725:0.003
[truncated: 1,599,255 more chars]
