# Supplementary material for: Phylogenomics of 10,575 genomes reveals evolutionary proximity between domains Bacteria and Archaea
Source: Nat Commun. 2019 Dec 2;10:5477. doi: 10.1038/s41467-019-13443-4 (PMC6889312; doi:10.1038/s41467-019-13443-4)
Supplement: Supplementary file 6 — Source Data [file 41467_2019_13443_MOESM6_ESM.zip › Source Data/File19.nex]

#NEXUS
BEGIN TREES;
  TREE nocpr.astral = ((((G001940645,(G001940755,G001940725)0.141:0.08480059372908326)1.000:0.4295453351205981,((G001940655,(G001563325,(G001563335,G001940705)1.0:0.9729970419576875)1.0:1.1523839682766774)0.962:0.15190548717303853,(((G001515215,G001515205)1.0:1.0046202024267126,((G000725425,((G002009975,(G000517445,(G001433455,G000151105)1.0:2.209546245242622)1.0:1.3381588225252727)0.958:0.13532714734666304,(((G001484685,G000246985)1.000:0.42699904494397306,(G001507935,G000430485)1.000:0.6352147107703989)1.0:0.655058938511591,(G001317345,(G000022545,(G001508175,G001508065)0.797:0.12098109462271087)1.0:1.7148480217908135)1.000:0.6147233225728692)1.0:0.7809385382583831)0.237:0.0)1.000:0.32895568076737386,((G000215995,((G000007305,G000275605)1.0:3.3947253563422786,((G000195935,(G000211475,G000011105)0.710:0.0695470483406548)1.0:0.7263027537985547,(G000263735,(G001577775,G900012635)1.0:1.452745993175187)1.0:0.6930560560997869)0.438:0.03927231420227663)1.0:0.7811459395406504)1.000:0.7085922906331905,(G000966265,(((G001647085,G000018365)1.0:1.0142921792862405,((G001418715,G900109425)1.0:2.9893665586838774,(G000265525,(G001484195,G000221185)1.0:1.0614304980755955)0.993:0.2180462460820495)1.000:0.36314062800691094)0.977:0.21158878067653655,(G000258515,((G000009965,G001592435)1.0:1.3856018452317953,((G000816105,G000769655)0.990:0.18078612382286283,(G000022365,(G000585495,G000151205)0.834:0.18840697772337647)1.000:0.4233177472325274)1.000:0.5023801335470846)0.564:0.04108388717260243)0.999:0.23128715135638267)1.000:0.25862778673814335)1.000:0.5177763254364144)0.949:0.13380696007474233)1.0:1.3380720489912081)0.619:0.05363085610336533,(((G001940665,(G001717015,(G001717025,(G001717005,G001717035)1.0:2.4054424784337534)1.0:2.02631264941311)1.0:1.107623826963945)0.712:0.06959880307009618,(((G001774245,(G001577155,(G001776015,G001775965)1.000:1.0485564228910786)1.000:0.6175003127253949)1.0:0.9275260396913595,(G001593865,(((G002009985,G002011035)1.0:2.5579796959606265,((G001593935,G001593925)1.0:2.0730919578489444,(G001273385,(G001399805,G001399795)0.998:0.35910069491467894)0.642:0.08008831707532889)1.000:0.4770230696108986)0.935:0.12882476974002663,((G001775955,G001273495)1.000:0.4239269032519496,(G001768965,(G001920655,((G001918765,(G001918745,G001919175)1.0:2.150900505661981)1.0:1.6441006783604533,(G001919285,(G001918315,(G001920575,G001915065)1.000:0.5796732129497644)1.0:1.1988868760955957)1.000:0.7130657616189581)0.970:0.1852435474239931)1.000:1.083080813082902)0.999:0.3039379707047395)0.255:0.0)0.229:0.05239632239766757)0.524:0.054987592379538756)0.701:0.08451390035034066,(G001830115,(((G001870125,G000802205)1.0:2.188860148773171,((G000730285,G000698785)1.0:2.4992514729234343,(G000303155,(G001918455,G001917965)1.0:1.5377121528887294)1.0:1.2014624786502328)1.0:1.4153576767406726)1.0:0.7937310615008336,((G001920395,(G001917505,(G001917995,G001918475)0.999:0.29955500702519233)1.0:1.6607609863637043)1.0:1.9057365396719692,((G000685395,(G000723185,G000955905)1.000:0.30230766484229843)1.0:1.9854496094426781,(((G000484935,(G000402075,G000399765)1.0:1.4963007226547487)1.0:1.725045053298202,((G001510295,G000812185)0.996:0.30186897981316635,(G001627075,(G001627015,(G001627235,G001627095)0.651:0.0645297519804346)0.561:0.050352291253098556)1.0:2.1406095863103656)1.0:2.306319013071044)1.0:0.7269121075608924,(G000200715,(G001443365,((G000220175,(G000241145,G000204585)1.0:3.2319250561719572)1.0:1.9210196389821794,((G000484975,G001510275)1.0:0.8994612507065448,(((G000875775,(G000299365,G000328945)1.0:3.9030739151820444)0.437:0.020155281106393492,(G000018465,(G000724145,(G000722915,(G000746745,G000746765)0.900:0.24112604792577375)0.989:0.2955896583882611)1.0:2.2545489248997694)1.0:0.6624165527731557)1.0:1.67692064174893,(((G001674955,G000956175)1.0:2.35782493551528,(G000299395,G000242875)0.559:0.03871981209804812)0.997:0.20587880492137467,(G001541925,(G001510225,(G001437625,G001438895)1.0:4.323068740095354)0.973:0.22034130983205263)1.0:2.010093603043326)0.973:0.145374121799553)0.558:0.05486819362126091)1.0:0.9268044844621831)1.0:2.0199074649298274)0.276:0.1333575762836741)0.918:0.16946950667322144)1.000:0.40559454678465545)1.0:0.9175649743613487)1.0:1.5951611180982015)1.0:1.4903764353667284)1.000:0.42301651887071934)0.761:0.08350966823192457)0.572:0.04324819264534912,((G000405685,G000270325)1.000:0.6742216790546386,(G000019605,((G002011075,(G000375685,(G000399825,(G000402095,(G000405885,(G000398765,(G000380705,G000494205)1.000:2.427623916703037)0.966:0.27595469090279207)0.955:0.2277870099269716)0.725:0.13983538870882414)1.0:1.513297007469493)1.000:0.7312498129411796)0.386:0.008875076680019488,(((G000993805,(G000015225,(G000446015,G000813245)1.0:2.7300524889687656)1.0:1.0708428856980898)1.0:1.5774114094260105,(((G000960885,(G000253055,(G000193375,(G001516665,G001516655)1.0:2.4608090982089403)1.0:1.7869905873849017)1.000:0.5004227195580135)1.0:1.295293498848971,(G000015805,((G001189275,(G000015205,G000019805)1.0:0.7964910072058258)1.000:0.39193723955871035,((G000007225,G000234805)0.717:0.14024465544909054,(G000016385,G000247545)1.0:2.2990143668660443)1.0:0.84750954601218)1.000:0.3043351903422855)1.0:1.5115555035902453)1.0:1.4032989022984481,((G001516585,(G000018305,(G001516725,G001663375)1.0:1.8239796063477642)1.0:1.7530640620353346)1.000:0.3100335729908833,(G001748385,((G001515905,(G001516705,G001516745)0.570:0.0497175640439554)1.0:1.6249929466796176,((G000190315,G001316025)0.902:0.11569759334726079,(G001316245,((G001315985,G001316265)1.0:1.1497781771118158,((G001316285,G001316005)0.582:0.08226453680585678,(G001316125,(G000148385,G001316145)1.000:0.3072694329419179)1.0:1.0311678918793414)0.540:0.03968124952522589)1.000:0.256189277894474)0.983:0.1707438900318666)1.0:0.926583800824856)1.0:0.7623601678823216)1.0:1.2105072046009355)1.0:0.6724209812555385)1.0:0.9081784810970166)0.840:0.10948822766630804,(((G001481685,G000017945)1.0:2.706888783125151,(G000145985,(((G000015945,G000092465)1.0:1.7897321906667598,(G000264495,(G000092185,((G000186365,G001006085)1.0:2.615176730110152,(G000231015,(G000513855,G000020905)1.0:1.5778325730187697)1.0:2.5533189393317555)1.0:1.6850404837253756)1.0:1.010107282444127)1.000:0.36315100668878064)1.0:1.086419208560997,(G000258425,((G000223395,(G000015145,(G001462395,G001412615)1.0:1.0492171799447647)1.0:1.2700500573900955)1.0:0.8187854179271022,((G000011125,(G000591035,G001316065)1.0:2.5298853701430004)1.0:2.5186346019209047,(G000317795,(G000144915,(G000495695,(G000495675,(G000495715,G000495735)0.842:0.11966355637404523)0.380:0.02701517145065408)1.0:2.317143721574326)1.0:2.1176160844521497)1.0:1.3386670336844992)1.000:0.50274489611748)0.915:0.14093601060357946)0.360:0.0479519132870118)0.272:0.01049013787142426)0.995:0.21739761182617695)0.479:0.03210047927445738,(G000389735,(((((G000565255,G000961135)1.0:3.5703024234413943,(G000632495,G000213215)1.000:0.5729460430197914)0.998:0.20664417736477786,(G000243315,(G000204925,(G001315825,(G000747605,((G001266675,G001266655)0.731:0.40540864044294617,(G001266695,(G001266715,(G000016605,G001266735)0.333:0.0)0.667:0.2875284272183219)0.417:0.0)0.775:0.39304258810960735)1.0:4.644390899141376)1.000:0.6319438324897657)1.0:1.5157752182791562)1.0:1.9370315059549144)1.000:0.5670097406005296,((G001316045,G001316085)1.0:2.261015106254606,(G001719125,(((G000007005,G900079115)0.961:0.29810827155711106,(G000175555,(G000968395,(G000024745,(G000968435,G000968355)0.417:8.883156899652565e-05)0.897:0.549952010262449)0.983:0.6443535526275607)1.000:0.7677042205805651)1.0:1.808227091753932,((G000022485,(G000022465,(G000022385,G000024305)1.000:0.2979132868156606)0.831:0.15061033137404392)1.000:0.5587481049243624,((G000189555,(G000189575,G000364745)0.386:0.011765034175059348)1.0:1.077506238638126,((G000022405,(G000245095,(G000022445,G000245215)1.000:1.0915707167837438)0.904:0.14646118253778287)0.503:0.11203667437359746,((G000245155,G000245115)1.000:0.9849359033547177,((G000245255,(G000245135,G000022425)0.940:0.3164395418571466)0.990:0.3304903621956396,(G000245275,(G000245195,(G000245175,G000245235)0.987:0.38290842843769324)0.423:0.02723567104094016)0.982:0.2933285501379405)1.000:0.45434124608267185)1.000:0.3310374160984747)1.000:0.6530024667995129)0.642:0.07538178144281832)1.0:1.657724645319508)1.0:2.253179169623415)1.0:1.9368107028865085)0.669:0.0552494336509703)0.727:0.06976950397248695,(G000011205,((G001560165,((G001481595,(G001560435,G001560065)0.412:0.03659004792402263)0.675:0.1659427024722566,(G001560765,(G001560285,(G001560125,G001560275)0.598:0.1326607142731767)0.652:0.161981724254035)0.165:0.0)0.722:0.20244790263526588)0.277:0.0,(G001560115,(G001560605,((G001560565,(G001560485,G001560635)0.602:0.18146052019828565)0.693:0.22015301605078505,((G001560675,(G001560795,(G001560245,(G001560725,(G001560525,(G001481635,((G001560815,(G001560595,G001560135)0.664:0.2840448250318963)0.390:0.015973298175395365,(G001560085,(G001559985,G001559975)0.532:0.10422816719421081)0.547:0.1382825097884285)0.660:0.23456542986410497)0.266:0.0)0.485:0.08489311429910631)0.640:0.17736409457086627)0.154:0.0)0.959:0.5295888684458482)0.228:0.029139194261566834,((G001560715,G001560835)0.800:0.3296884535937961,((G000012285,(G001560205,(G000340315,G000338775)0.582:0.1561756644604753)0.400:0.0)0.671:0.18488216433233864,(((G001560375,G001560405)0.526:0.14084986008567263,(G001560515,G001560555)0.554:0.1242482630094419)0.495:0.07293155223672593,(G001560465,(G001560355,(G001560315,(((G001560685,G001560035)0.578:0.1532176187137574,(G001560195,G001560045)0.579:0.1538003081027835)0.339:0.0,((G001559955,G001560455)0.567:0.13577457098250492,(G001559965,(G001560755,(G001560215,(G001560305,G001560645)0.429:0.06452664653247583)0.594:0.1539546653146248)0.790:0.3199405842647533)0.170:0.0)0.419:0.01339282076706755)0.654:0.19183577147823824)0.562:0.11160548162267156)0.338:0.0)0.670:0.20552433084119048)0.563:0.11203838667681786)0.117:0.0)0.623:0.1532630271616029)0.226:0.0)0.809:0.279358626335487)0.708:0.20538084766590334)0.407:0.015323925055451484)1.0:3.6673526447867384)1.0:0.9418160833428535)1.000:0.35206123867123085)1.0:1.652127807709005)0.703:0.05751072671338614)1.000:0.454373818271612)0.436:0.04943106997806212)0.706:0.07146469721055418)0.329:0.055690185259195155)0.368:0.025679066316974548)0.926:0.1024474496645963)0.244:0.0)0.952:0.11854316895445656,((((G000830275,G000402355)1.0:1.3279168060284017,(G000830295,G001871415)0.999:0.34155788911785856)0.996:0.23626712891766802,(G001587675,((G001587605,(G001587595,G001587635)0.595:0.1053605156578264)1.0:3.878121453752463,(G001587715,(G001587655,(G001587575,G001587695)0.841:0.5108256237659905)1.0:3.74842605152457)1.000:0.27084623712240496)1.000:0.3301158800939697)1.0:2.0082814667238975)0.339:0.07422314267467962,(((G001871535,G001871475)1.0:1.1456921366929973,(((G001875345,G001875425)1.0:1.5633305022316422,(G000246735,(G001628435,(G001629205,((G001628475,G001629165)1.0:1.9747723400799675,((G001628455,G001628485)1.0:1.9067552968695543,((G001629245,(G001629185,G001629235)1.000:0.3172889535854191)1.000:0.6188731822107308,(G001629155,(G001629295,G001629255)0.431:0.021988101156111522)1.0:1.8309304240782176)0.944:0.13484558559610207)1.0:2.249674403134892)1.000:0.6019381877095357)1.000:0.6075979934947204)1.0:1.0160615786717446)1.0:1.0383104283891167)1.000:0.3506013943530423,(((G002011395,(G000327505,G000025665)1.0:2.685664143730174)1.0:0.9593000888784976,(G001856825,((G000496135,(G001856845,G900090055)1.0:3.2007651290631824)1.0:1.2924596718468644,(((G000195915,G000011185)1.0:2.4671807321450094,(G000965745,G000447225)1.000:0.4958051864721483)0.955:0.12759911435946056,(G000008265,(G000152265,(G001316225,((G000949015,G001402935)0.717:0.07476732692042859,(G001399695,G001402945)0.999:0.2610345530771242)1.000:0.45190754504731495)1.0:2.2908086667562433)1.0:1.1023850666948856)1.0:1.6191120431795833)0.523:0.11081902511398635)1.0:0.9989754033733605)1.000:0.6772100600158019)1.000:0.40706698350652565,((G001595875,G001595945)1.0:1.3511560718615832,(G001595885,(((G001800735,(G001800815,G001800675)1.0:1.689756879946149)1.0:1.6762755895070143,(G001800755,(G001800825,(G001800745,G001800795)0.292:0.0)1.0:1.0020027513582117)1.0:1.2207174551952724)0.071:0.13081975201086407,((G000404225,(G000308215,(G001512965,G001421185)1.0:2.022491482771731)1.000:0.38932085795118515)1.0:0.9632161045068368,(G001421175,(G000800805,(G001563305,(G001560915,(G000350305,(G001481295,(G000300255,G000437835)1.0:2.9084899723428967)1.000:0.5108234192955913)0.996:0.18526218199509453)1.0:1.2650990669924904)0.959:0.144077637100382)1.000:0.6408437561500521)1.0:1.4925188312647817)1.0:0.7143975997303089)0.904:0.14872072430144267)0.924:0.17962803287454096)0.978:0.15300468916267237)0.990:0.1594594416244942)0.481:0.0905349327702245)0.033:0.0,(((G001873845,(G001742785,(G001723845,(G001723835,G001723855)0.997:0.2665566685625398)1.000:0.3211264446899885)0.998:0.2686730067047294)1.0:0.8395176030379015,(G000007185,(G002011125,((((G000092305,(G000363885,G000371805)1.0:3.6170207701157895)1.000:0.6040861693695844,(G000024625,(G000023985,(G000739065,(G000025525,G000091665)0.998:0.22312804869124744)1.000:0.3063624532254573)1.000:0.35482926144392424)1.0:1.3349385102397653)1.0:0.8399515217227344,((G000214415,G000243455)1.0:1.8484690191216877,((G000017185,G000179575)1.0:1.3205341941090525,((G000376965,G002009965)1.0:2.6494727077779996,(G000006175,(G000017165,(G000220645,(G000017225,G000018485)1.000:0.5839493759718288)1.0:2.4917720541797337)1.0:2.2842439665652456)1.0:1.1491436938298094)0.996:0.19713100764623154)1.0:0.932133042338233)1.000:0.4802904157218293)1.0:1.3965523538307223,(G000166095,((G001507955,(G900095815,(G000145295,(G000008645,G000828575)1.0:1.0768739263629497)1.0:0.9874737957303946)1.0:2.6977483775184083)1.0:0.7109378136664828,(((G001729285,G000745485)1.0:1.9794662969374677,((G000214725,(G000744455,G000191585)1.0:1.6340468074133416)1.0:0.9228917570486298,((G000302455,G000309865)1.0:1.154391724670778,(G000499765,(G001316325,((G000762265,G001458655)1.0:1.153893994768343,(G000953115,G001509005)0.909:0.1273110479210792)0.997:0.23667529630240222)1.0:1.5801893999124201)1.0:1.210133192278345)1.0:1.7610044472440385)1.000:0.28917304029291346)1.0:1.1883491898497693,((G000012545,G001729395)1.0:3.9132602666806244,(G000513315,((G000404165,G000621965)1.0:2.670401811413844,(G000024185,((G001639275,(G001477655,G001548675)1.000:0.34702900563014377)1.0:0.962534166111326,((G000016525,(G000824705,G000437055)0.999:0.2305426621736162)1.0:1.368051087794499,(G000190095,(G000190155,G000190135)0.985:0.5389887067130381)1.0:3.3449582595293164)1.0:2.862028058679177)1.0:1.3366530273975983)0.489:0.026880362565614796)1.0:0.9242351010632515)1.0:1.305576158578315)0.643:0.09544379210953875)0.957:0.16597326637167)1.000:0.31217032399824846)1.0:1.5445437936500659)1.000:0.27106378091340155)0.620:0.12069350005914077)1.000:0.29070551150563295)0.732:0.08567614248427245,((((G001305655,G001767315)1.0:0.8677794605852606,(G000474235,(G000069025,(G001488575,G000230955)0.994:0.17015456150956715)1.0:1.0838472406688142)1.000:0.3719245459771698)1.000:0.3168596641067715,((G000496195,((G000427685,((G000283335,G001469955)1.000:0.274154247215541,((G000336755,(G001469865,(G000025685,(G000337815,G000306765)1.0:1.0324730775403306)0.994:0.15658281665816734)0.971:0.12397583569391964)1.0:1.7564626560948151,((G900100875,(G000172995,G000337095)1.0:0.9020206844964173)1.000:0.48210821492884026,(G000739575,(G000416005,(G000415985,(G000415965,(G000009185,G000237865)1.0:2.5322111533183205)1.000:0.412209339552983)1.0:2.2240604839725195)1.0:0.8093106155971933)1.0:0.6328778893754801)1.000:0.34412515478171984)1.000:0.2638934544412778)1.000:0.28985591083608997)0.428:0.023552576219636006,(((G000495475,G900129775)1.0:1.1580645807505119,(G000224475,(G001282785,G000739555)1.0:1.5802600198190189)1.0:1.3193742315543417)0.451:0.03678751791632321,((G001564175,((G001563795,G900109065)1.0:0.7864286229258308,(G000496215,G000416025)1.0:2.2071322131147775)1.000:0.8129383663896388)0.998:0.23251632670459108,((G000416045,G000496235)1.0:1.4258243412221216,((G000447865,G001462205)0.942:0.14734954168707629,(G000496175,(G001564205,((G000337415,(G000336875,G000337035)1.000:0.3544469705009656)1.0:1.2440526327725077,(G000746205,(G000336995,((G000739595,G000022205)0.484:0.022916524821366586,(G000337375,G000337355)1.000:0.27404003771027113)1.0:0.8595240600252552)1.000:0.27118330659054896)0.773:0.08395421997136578)0.894:0.14840740429250457)1.000:0.34792167685094855)1.0:1.1011098050316017)1.0:0.6375890512936027)1.000:0.4352830659113687)0.967:0.14686545784691835)0.962:0.11617673387478049)0.886:0.09285920907709978)1.000:0.3612245512971541,((((G000334895,(G000336915,G000336935)0.999:0.191956146865215)1.0:1.9106457295170902,(G000336675,(G000755245,(G000336715,G000336695)1.0:2.0466451626595004)1.0:1.5367342307701692)1.000:0.2648526861286985)1.0:1.4915691627820036,((G000026045,G000591055)1.0:1.3525365925401949,((G000415945,(G900100385,(G000416085,G001564135)0.848:0.09448802213555288)0.988:0.17829206535143974)1.000:0.41868181746884686,((G000755225,(G000470655,G000023945)1.0:1.5430776322353674)0.997:0.19258365263961294,(G900110215,(G000337455,(G000023965,(G000337775,(G000223905,(G000337275,G000337755)1.0:1.6654262840886627)1.000:0.22355915176397653)1.0:2.389628963486289)1.0:0.595749244283764)1.000:0.20487603912724442)0.954:0.11992796981187588)0.870:0.0932648959297986)1.000:0.25653917210112653)1.000:0.22037687208521828)0.716:0.057117085216243584,((G000196895,(G000710615,G000376445)1.0:1.5786077120850077)0.804:0.07354804981622091,(G000403645,(G900103505,(G000337515,((G001564285,G001563955)1.0:1.199264930969075,((G000517625,G000691505)1.0:1.379759600920808,(G001563885,(((G000337555,(G000337575,G000025625)1.0:2.011306984965977)1.0:0.8565536326830605,(G000337675,(G000337695,G000328685)0.968:0.1347603598046587)1.0:1.5227250497720841)0.622:0.04269118590446311,((G000455365,(G000217715,(G000455345,(G000230715,(G000336655,G000337895)0.673:0.14416384676534913)1.0:0.8268452207374748)0.676:0.053400321736049354)0.926:0.10962027368463768)0.926:0.0999530202162521,((G000784335,(G000337475,(G000230735,(G000337195,G000731985)0.816:0.07729476136613832)1.000:0.4456068752705517)1.000:0.28082250912754647)1.000:0.4321897876762058,(G000025325,(G000337215,(G000383975,(G000337715,G000337735)1.0:1.7545401056732193)0.998:0.19684031690214868)0.998:0.18701566356109017)0.984:0.14513331611604607)0.998:0.16953402028065467)0.489:0.022099982218983766)1.000:0.24216863054340065)0.953:0.13585219936430612)1.000:0.31064436044401394)0.868:0.0894343854328753)1.0:1.0469734496664111)0.836:0.08012447888556899)1.000:0.2569156477975366)0.939:0.10118430257002448)0.158:0.0)0.838:0.07866470017600553)1.0:1.5360826416918034,(G001914405,(((G002011155,G002011165)1.0:2.31402140932123,(G002010305,(((G000194625,(G002010045,G002010125)1.0:1.117676930797953)1.000:0.320381173617947,(G002011215,(G000385565,(G002011235,(G002011315,(G002010155,G002010195)1.0:2.6377620633450927)1.000:0.5429896258333347)0.976:0.1774071243676384)1.000:0.2663436976396499)1.0:1.1969142657770326)0.977:0.14134779395251723,(G000025285,((G002010215,(G000025505,(G001006045,G000789255)1.0:1.7526953906152474)1.000:0.5899740247918426)1.000:0.25647280065667344,(G002010285,(G002010295,((G001508745,G001508815)1.0:1.687755145539716,(G000734035,G000008665)0.999:0.2822912238169046)1.0:2.484925638168466)1.0:1.4154298847158424)1.0:1.406355986209392)0.392:0.046559613329089755)0.600:0.0702655829995682)1.0:1.25306358956611)1.000:0.5592777229779209)1.000:0.25019904689163486,(((G001508455,(G001940805,(G000430905,(G001602685,G000015765)1.000:0.41633527384271046)1.0:1.5915678045888604)1.0:1.2468383939425185)1.000:0.32576065654084,((G001602695,G000013445)1.0:0.9706048175838261,((G001412355,(G001315945,(G000711215,(G000243255,(G000147875,G000784355)1.0:2.3734119823608255)0.999:0.24236001744500102)1.000:0.6769180945613223)1.000:0.4279123545115134)1.000:0.3694617366562324,((G000021965,(G000235685,(G000017625,G000327485)1.0:1.5583631542200338)0.927:0.13476075498763213)1.000:0.28002918794607123,((G000275865,G001571385)1.0:1.7592472643021322,((G001896715,((G001512375,G900025055)1.0:3.079550811211114,(G000304355,G900079125)1.0:2.013329047726239)1.0:1.0654178095558289)0.983:0.16428254598154013,((G001571405,G001512385)1.0:2.15147769706626,((G001509255,G001508665)1.0:1.53267645296781,(G001315965,(G001017125,(G000691865,G000015825)1.000:0.45635745150491835)1.000:0.5650379236039562)1.0:0.8221898507786694)1.000:0.4894164096766572)0.929:0.17707916801023343)1.0:1.5117221061250374)1.000:0.24142088236681664)0.971:0.1542905231674959)1.000:0.2178780323683907)0.931:0.1213516711750289)1.0:0.7340291017056458,((G001766825,G001766815)1.0:1.9476985880346964,((G000063445,(G000251105,G000011005)1.0:1.4311042344600169)1.0:1.8113982919273897,((G002010075,(G000711905,(G001508185,G001507975)0.976:0.4418327522790392)1.0:3.181833840678211)1.0:1.4176861011472126,(((G000014945,(G001603205,(G001603225,G000204415)1.0:1.965175936209157)1.000:0.6444579011034972)1.000:0.3568843424865635,((G001509375,G001508615)1.0:2.9055635836579103,(G000235565,G001602645)1.0:1.3826165489283297)1.0:1.9721097301766648)1.0:1.2063758672386329,((G001317315,G000685155)1.0:1.6911946806929432,(((G000217995,G000196655)0.999:0.20996295355308245,(((G000328665,G001896725)1.0:1.9925971484204517,((G000306725,G001577565)1.000:0.5341854012665477,(G900114835,(G900100715,G000504205)1.0:1.5305205709873582)1.0:1.7884562121042884)1.0:1.0987661991572333)1.0:0.7380240016440045,((G000013725,(G000970325,(G000765475,G900111645)1.0:0.6467553026738964)1.0:1.3313226117149521)1.0:1.6731798039965244,(G000025865,((G001889405,G900106905)1.0:4.070684275243019,(G001888095,(G001726015,(G001577555,G001683555)1.000:0.6744600898138169)1.0:1.4018946594605852)0.999:0.2482934619575813)0.942:0.11968190597760041)1.0:2.4419739312785227)1.000:0.372972642864149)1.000:0.3044433233873432)1.000:0.4809552583847289,(G000970045,((G001714685,((G001304615,(G001512365,(G000969885,(G001402855,G000969925)0.745:0.12711314747025867)0.450:0.029852963149681274)1.0:2.3440448873910302)1.0:2.1818669173623895,(G000970305,((G000969945,G000969905)1.0:2.7778458126450953,((G000195895,G000969985)1.0:3.3694035926161767,(G001316305,(G000970065,(G001027005,(G000970025,G001729375)1.0:1.911322274985291)0.560:0.05269828314622505)1.0:0.7678718912458524)1.0:1.5651455979766205)1.0:0.5740174511297402)1.0:0.7398433875857376)1.0:1.5079917450893763)1.0:0.8167637908028396)1.000:0.42519990868845753,(((G000007345,(G000970145,(G000970085,G000970125)1.0:1.0355996759455164)1.0:2.413177582059288)1.0:1.9324880402183513,((G000979455,G000970265)0.533:0.16336668002275803,(G000969965,G000970005)1.0:2.8685523869407015)1.0:0.9123467113886945)0.994:0.1616981868405242,(G000970285,(G000970185,(G000970205,(G000341715,(G000979755,(((G000970165,(G000979015,G000979995)0.896:0.28284477166277233)1.000:0.5032871436526496,(G000979185,(G000979895,(G000979855,(G000979105,G000979845)0.667:0.28780794518948316)1.000:1.534431621724756)0.934:0.21100416588878657)0.948:0.18508408854727884)0.793:0.10272878899106654,((G000979745,G000979095)1.000:1.724246604182224,(G000978955,(G000970245,((G000979825,(G000979675,G000979815)0.840:0.5102961981903766)1.000:1.3201329162653739,((G000979515,(G000979555,G000978935)0.603:0.18213850633320092)0.264:0.0,(G000979125,(G000978945,G000979575)0.994:1.3847012347466887)0.356:0.0)1.000:1.1369726311062165)0.751:0.17751261158712853)0.469:0.10091343810968148)1.000:0.43056897977122904)0.992:0.27093899962391327)0.874:0.12576207902159664)0.846:0.11281092650697346)1.000:0.35085593305872614)0.924:0.118880073841709)1.0:2.7988608103573993)1.0:0.7189429558810667)1.0:0.7580951250435092)1.0:1.3116562537985632)1.0:1.903662278487685)1.0:1.0753227951115043)1.000:0.543008030247286)0.976:0.15235796275024246)0.644:0.1361439073447876)0.954:0.13761810736986618)0.991:0.16912948071398534)1.000:0.21157407202072315)0.998:0.1988924757888651)0.873:0.10170686559392642)0.325:0.09672689477413321)0.833:0.07380318879800915)0.865:0.07709603948117844)0.258:0.0)1.000:0.18232127978175658,(((G001509285,(G000402235,G000405325)0.983:0.3141741291581543)1.0:1.2752229821010588,((G001778455,((G002011415,G002011365)1.0:0.7415711384620987,((G002010355,G002011425)1.0:1.80274525584102,(G002010365,(G002011435,G002010385)1.0:2.450328376416772)1.000:0.44712291832561024)1.0:1.549192545105038)1.0:1.30208657245118)1.0:0.68939213648503,((G000347575,((G001508835,G001443005)1.0:1.6944395706569197,((G001508935,((G000266925,G900129645)1.0:2.5147836294762285,(G000160455,G900107215)1.0:2.8444197528493738)1.0:2.7430024056470073)1.0:0.5445948451158793,(((G000172975,(G000177335,(G000237805,G000161995)1.0:5.143610976787059)1.0:1.3502483394754046)1.0:0.8728413170308658,(G000210715,((G001604435,G001604445)1.000:0.5510692049319368,(G000526395,(G000025885,G001896635)1.0:4.532458118274442)1.0:2.2517943599363974)0.999:0.18696302337940304)1.000:0.30216259589812433)1.0:0.4264853519939601,(((G001508975,G001509095)1.0:2.4618817771595465,(G001509155,(G000233775,G001508955)1.0:1.529316022160598)1.0:0.588410366923613)1.0:1.0629793923887756,((G000526375,G000402835)0.933:0.11916556265847475,((G000165795,(G000024905,G000237825)1.0:2.8839877501078757)1.0:1.620299643572622,(G000712295,(G001701045,(G000238615,G000585335)1.0:2.319978164608416)1.0:1.9762058163840361)1.0:2.079278423934295)1.0:0.46054146419710806)0.968:0.14264194153744994)0.777:0.05384917337576656)0.895:0.09355232770598446)1.0:1.1192313573245152)1.000:0.3603500633367821)0.926:0.08186172386972883,((G000212395,(G000020965,G000021645)1.0:3.4009222597302786)0.861:0.07600117672847667,(((G001871575,G000284335)1.0:2.022971546164519,(G000378005,(G000020945,G001896705)1.0:1.906087682546638)1.0:2.313999290615709)1.000:0.19974039263252555,(G000745455,((((G000023325,G001027025)1.0:0.6358462464520012,(G001509135,G000147715)1.000:0.22382358441486974)1.0:1.6404692990508338,((G000255135,G001021165)1.0:2.4893724740927317,(G900102615,((G001508055,G000018605)1.0:3.0990533564940352,(G001513315,G000953715)1.0:3.1032171626818124)1.0:2.107154757352097)1.0:0.920817130427394)1.0:1.3366805257483778)0.810:0.062785902129701,(((G000021285,G000016905)1.0:2.556172059625585,(G000017545,(G000767275,G000235405)1.0:1.854575302955993)1.0:2.679908225138541)1.0:1.3161571529445157,(((G000828655,(G000816145,G001508795)1.0:2.255989228351408)1.0:2.422504813509408,(G000217815,(G000828675,(G000017865,G001508115)1.0:3.784189633918262)1.0:2.018930828314569)0.934:0.18336434994464895)1.0:2.098424815552301,((G000832145,(G000018945,G000750655)1.0:1.2877687896368797)1.0:2.3890235636139425,(G000784835,((G001508875,(G000016785,G000025105)0.960:0.129204485326141)1.000:0.45097258192588746,(G000008545,(G000230655,(G000390265,G000978555)0.853:0.4418225348621641)0.617:0.20067472331890943)1.0:4.614989073172526)0.714:0.10898391839765695)1.0:1.8929729905967119)1.0:3.297500969855944)1.000:0.2802130913585161)1.0:0.9976016320126945)1.000:0.41482942585452287)1.0:1.370630284575218)0.788:0.06521219633471292)1.000:0.18812394494845708)0.469:0.022704706460830396)0.312:0.026585733966054608)0.766:0.05840503493982717,((G001805475,(G001767735,G001767595)1.000:0.590951702439909)1.000:0.36677907439132995,((G001791795,G001872985)1.000:0.24207675341943558,(((G001302805,G001787865)0.718:0.09737556792088496,(((G001784485,(((G001771695,(G001771415,(G001771585,G001772435)0.841:0.5108446756832962)0.998:0.8312975190407627)1.0:4.328242328210853,((G001771455,(G001771535,G001771655)1.000:0.6249085617039757)1.0:1.654634025818358,(G001771705,(G001771395,(G001772385,G001771505)0.995:0.4418302892343625)1.0:1.4600349865090165)1.0:1.6970456575848103)1.0:2.142528249614135)1.000:0.2199008638709427,(((G001772375,(G001771365,G001772355)0.997:0.24283150628642922)1.0:2.429373521611761,(G001772455,(G001771665,(G001771545,G001772415)0.397:0.0)1.0:2.8183982582710745)1.0:2.777169587299188)1.0:0.7475479112026263,((G001771615,(G001771345,G001772335)1.0:3.5840172361889455)0.614:0.04072092162505949,(G001771495,((G001771575,G001771465)0.333:0.0,(G001771425,G001771625)0.333:0.0)0.667:0.2876820724517809)1.0:5.189246271493672)1.0:0.7274297809305678)1.0:0.7086420138383801)1.0:1.8348587657556537)1.0:0.6951338532981578,((((G001464165,G001899315)1.0:2.228317122987925,(G001899385,(G001784555,(G001786505,G001784585)1.0:3.4691758602676086)1.0:2.900822475198877)1.0:0.5603851952817599)1.000:0.2721233227537595,(G001858525,(((G001784615,G001786555)1.0:2.484207176691858,(G001784535,G001784565)1.0:0.6748674906227644)1.0:1.3371721042927402,(G001917285,((G000431555,(G000980375,G000980455)0.672:0.04983237374787564)1.0:3.5022681426046383,((G001917235,G000433235)1.0:3.993090828516931,(G001899335,(G001899395,(G000431315,((G000437435,(G000431115,G001765415)1.0:3.6846732798264625)1.0:0.6131728980431622,(G000433095,(G001899365,(G001917115,(G000437655,G001899425)1.0:2.543733842231595)1.0:0.6889781341775714)1.0:1.4666876973738834)1.0:2.1039338331859296)1.0:1.3072708008869665)1.0:0.7326359872074153)0.718:0.08833320805410175)1.0:0.7354975314130435)1.0:1.200968055041023)1.000:0.43415232555226824)1.000:0.7144223333983084)1.0:1.1893859754462819)1.0:0.463626582271424)1.0:0.4904603809722275,((G000484535,G000011385)1.0:2.629781994693847,((G000332275,(G000013205,G000013225)1.0:3.2946559661772676)1.0:0.8671527981664691,(((G000586015,((G001007625,(G001007665,G900047545)1.000:0.39077427468028847)0.431:0.022348083112750956,(G002017915,(G002018015,(G002018045,G001007635)0.950:0.1261036277455339)1.000:0.4271907557636972)1.0:1.6093791834546824)0.998:0.14834195992109922)1.0:2.4325761845811824,((G000063525,G002006815)1.0:1.1795087464911849,((G000153045,((G000179235,G000179255)1.0:1.9739943266138373,(G000316515,(G000155635,G001039265)1.0:0.6072769536917338)0.999:0.20370199436938213)1.000:0.1793600262987996)1.0:0.742300047027631,((((G000737575,(G000515235,G000737535)1.0:2.8443943717458895)1.000:0.20987718336592703,(G000195975,(G000737595,(G000153805,G000012505)1.0:3.379720518086101)1.000:0.2587769110297732)1.000:0.25709443866904463)1.0:1.597424283532799,((G000153065,G000153825)1.000:0.2852023027260005,((G000230675,(G000014585,G001040845)1.0:0.8861236687631957)1.0:3.0628138627857484,((G000153285,G000063505)1.0:2.2683590994933223,(G001632165,(G001632105,G001631935)1.0:3.516508228173149)1.0:2.7671493592057277)1.0:1.0190725448744054)1.0:0.5385956516848528)1.0:0.5869694416719008)1.000:0.3736569148493536,(((G001631965,(G001631985,G000015705)1.000:0.18842766094021693)1.000:0.2675929359542724,(G001632025,((G001632005,G001632125)1.0:3.7260935312732344,(G000011485,(G001632075,G001632145)0.521:0.029565982918440478)1.000:0.24913416827603185)1.000:0.17238518743994197)1.000:0.21275484896077793)1.0:3.2671879623001328,((G000760175,(G000760215,(G000760375,((G000007925,G000760255)0.308:0.0,(G000760275,(G000760355,G000760155)0.540:0.10534465047584245)0.601:0.11441918602241354)0.630:0.11441647494520835)1.0:4.6405545632700385)1.0:2.3935964335452233)1.0:0.6811183959046558,((G000757865,(G000760235,(G000012465,G000015685)0.989:0.12404615195045537)1.0:0.5090246619522587)1.0:3.8091022193531594,(((G000291945,G000291785)1.0:1.2152877312683836,(G000218745,G000291825)1.0:1.6729767109717624)1.0:0.5550913885386138,((G000011465,G000015665)1.0:1.5686390675317385,((G000759865,(G000759935,G000759855)0.889:0.20430046351272993)1.0:5.167703790874486,(G000012645,(G000635575,(G000759955,(G000158595,(G000015965,(G000015645,(G000635715,(((G000635535,G000634675)0.229:0.0,(G001180325,(G000635595,(G000634435,G000635515)0.623:0.07908692873634729)1.0:1.257434254534576)0.957:0.11991273183179622)0.196:0.0,(G000634615,(G001627475,(G000634355,((G000635875,G000635455)0.744:0.07884307718699742,(G000634855,(G000634635,G000634595)0.980:0.18790250490726076)1.000:0.22832161250905594)1.000:0.6390664975038964)1.000:0.3948441050253924)0.767:0.09793149543264779)0.491:0.05315838802265093)0.848:0.07025332574201716)0.535:0.027131930988720562)0.910:0.08146358230954037)1.000:0.31566119271157456)0.985:0.11821528122350869)0.563:0.0774386249261167)0.964:0.1794712712338166)0.998:0.15618189606313015)1.0:1.5412894349951438)1.0:1.4747833556827674)1.0:1.8459492980403123)1.000:0.3543481591189164)1.0:1.5500630809494569)1.0:0.4717838124354079)1.0:0.9520575973394805)1.000:0.22024470331242635)1.0:0.8251538618325195)1.0:1.7271041183783347,(G001870225,((G000317065,((G000332175,G000317085)0.956:0.09538028461092263,(G001873375,(G001402795,G000332215)1.0:2.633630566535738)1.0:2.361714335267729)1.000:0.277990539232678)1.0:1.56277153411682,((G000332315,(G000010065,(G000817325,G000012525)1.0:2.4277482359480516)1.0:4.7169784636893)1.000:0.3563077269694707,(((G000238775,G000018105)1.0:3.1321069659911367,(G000022045,(G000316685,(G000011345,G000505665)1.0:4.883711650591267)1.0:1.0761678910928945)1.000:0.3091196020163972)1.000:0.2958265706368228,((G001913845,G001698445)1.0:3.1611208484210165,(((G000332095,(G000309385,G000763385)1.0:2.123454963011522)1.0:0.45660130369885665,((G000155595,G001314865)1.0:1.8291978981541857,(G000316115,G000482245)1.0:2.203025519893129)1.0:0.8824395775803656)1.0:0.9978256813314416,((G000317045,(G000775285,(G000733415,(G001939115,(G000309945,((G001895925,G001650195)1.0:2.268426855201242,(G000353285,(G001548435,G001485215)1.0:1.6269079149309014)1.0:2.105522304658317)1.0:1.1935194579694248)1.0:0.42456848154889865)0.996:0.13971760148843024)0.938:0.11216829568991633)0.987:0.1302183834632349)0.956:0.09774724512082399,((G001870905,(G001314905,(G001657325,G000332355)1.0:1.093519175218441)1.0:2.2498412043294183)1.000:0.19089591876835785,((((G000155555,G000317515)0.947:0.11442874906892371,(G001854205,(G001767235,G001942495)1.0:0.5395210447662983)1.0:3.2144564137852836)1.0:0.9137171056321965,((G000473895,(G000317615,G000317635)1.0:2.110480808768506)1.0:0.6381916446490813,((G000380225,(G000314005,G001890765)1.0:0.5118920933144462)1.0:0.791933009129626,(((G000316605,G001904615)1.0:2.5125635668958877,(G000485815,(G001693255,((G001693295,G000019485)0.959:0.11058965225234346,(G001521855,(G001693275,G000715475)0.582:0.0318811812753362)0.581:0.031399373638393444)1.0:1.332447801523975)1.0:2.2204226375606244)1.0:1.8789335900154427)1.0:2.8084009921582895,(((G000252485,(G000252425,G000252465)1.000:0.4011491756425958)1.0:3.6450825135283247,(G000317575,(G000332055,(G000756305,G000332195)1.0:0.8215537817414577)1.0:0.566865570133719)1.0:1.470585836868704)0.959:0.09941450683282298,(G000332035,(((G001747005,G000317655)1.0:3.554145363809124,(G000317675,(G000332235,G001548115)1.0:2.7924957783433464)1.0:0.6503224123187048)1.0:2.4274771562461304,((G000478825,(G000284215,((G000009725,G000340785)0.548:0.1541720250928583,(G000284135,(G000284455,(G000270265,G001318385)0.667:0.2874351690309143)0.417:0.0)0.510:0.09094336579226112)0.643:0.2451224580329851)1.0:5.1929568508901935)1.0:3.5649259650981007,(((G000021805,G000829235)1.0:1.1528262120333885,((G000737945,G000025125)1.0:4.223690627611042,((G000169335,(G000017845,G000231425)1.0:5.393627546352355)1.0:1.1233374788933301,((G001039635,(G000235665,G001050835)1.000:0.3216258185322348)1.000:0.4607482550376309,(G001039615,(G001039555,G000167195)0.923:0.08840173794657478)1.000:0.24165192202245134)1.0:2.9771154782533125)1.0:1.334263837889608)1.0:1.3522308329608288)1.0:1.6829078690665067,((G000317025,G001904635)1.0:2.9693477866772553,((G000147335,G000021825)1.0:2.2897766021184416,((((G000312725,G000297435)0.475:0.01689453375416804,(G000312285,(G000981785,G001704955)1.0:1.9671005547025004)0.934:0.08918600513634549)0.889:0.07151241791428868,(G000787675,(G000312165,(G001578075,(G000010625,G000312265)1.0:0.45939337708369554)0.978:0.1034344596676397)1.000:0.2959788669712776)0.466:0.022519796306964195)0.640:0.03695627455881862,((G001264245,G000312185)1.000:0.2683659867339765,(G000332585,((G000312245,G001885655)1.0:3.7233632558554226,((G001725075,G000330925)1.000:0.41476260740455423,(G000312205,(G001706385,(G000307995,G000599945)1.000:0.2377210345036704)0.703:0.045532200168938365)0.752:0.05770973867603575)0.915:0.07809020903894788)0.599:0.06482086175089785)1.000:0.25926716421928586)0.999:0.141879228410702)1.0:3.5888431405092343)0.999:0.15227207545846766)0.650:0.041414885859983784)0.972:0.10190928712255046)1.000:0.17770017618961376)0.927:0.08384860862326071)0.922:0.07895759757106624)0.930:0.08026526388468934)1.000:0.2683168159640593)0.997:0.1283240574911554)1.0:0.5536943099377006)1.000:0.2114463826809579,((G001890975,G001746915)1.0:0.5270006037224438,(G000317145,(((G000332335,(G001276715,G000317105)1.0:0.484043777934643)0.999:0.1398382396239733,(((G000317475,G000214075)1.0:2.674356372984109,(G001698425,(G000180455,G000332155)1.0:4.660289485209177)1.0:1.9788585016371902)1.0:1.6888372325285845,((G000987385,G000014265)1.0:1.486287270242641,((G900010725,(G001873365,(G900009135,G000710505)0.973:0.09793499357696865)1.0:1.6346656712221732)1.0:2.6913984494809315,(G000478195,((G001611905,(G000175415,G000210375)0.990:0.173586146127591)1.0:1.7083743212654494,((G000176895,G000973065)1.0:1.9840513297942721,(G000173555,(G000974245,G000307915)0.574:0.04388752812034464)1.000:0.26447471292571606)1.0:1.8463674404377681)1.0:3.2115106948990206)0.995:0.12401193751101243)1.0:1.1062143472493482)1.000:0.28981742948365613)1.0:0.44439222655029226)1.000:0.1524736622180284,((G000317495,G001904725)0.810:0.061629923958823996,(((G000952155,G000332075)1.0:2.3381602597694977,(G000317125,(G000317555,G001904655)1.0:2.714424141385998)0.574:0.04972544349781946)1.0:0.4399251010387467,((((G000734895,(G000317435,G000331305)1.0:1.0013701235378731)1.000:0.293947000752119,(G000316665,(G000613065,(G000350125,G000350105)1.0:1.873592084117384)1.0:1.527559337449123)0.469:0.016305225223250907)0.997:0.14209490471864109,(((G000760695,G000346485)1.0:2.1239580421427213,(G000828085,(G000315565,(G000817735,G000828075)1.0:0.584311706576933)1.000:0.16359035496755214)1.0:1.1155946547999336)1.0:0.9461972932372279,((G000332255,(G000317265,G000317285)1.0:4.0395050076246894)1.0:1.1193958150547987,(G000517105,((G000317205,(G000317225,(G001548455,G001904645)1.0:1.1488575400502532)1.0:1.7218266367821387)1.0:1.2377665180887043,((G000447295,G001275395)1.0:2.064999215678828,(G000317245,(G000934435,G000315585)1.0:1.4908511351292926)1.000:0.2078455991864354)1.0:1.7089947221584192)1.0:1.6417798789032458)1.0:0.6843867199194179)1.0:1.4255236804165123)1.000:0.20621891178911386)0.973:0.09399316155799126,(((G001298445,G000316625)1.0:1.8624910035609274,(G000316645,(G001548375,(G000009705,(G000204075,G001672205)1.0:3.783043712730076)1.0:2.4804829802109523)1.0:1.557551007137991)1.0:0.9473116652369888)1.0:0.46713023493260797,((G000340565,((G000020025,G001904715)1.0:1.709492406494604,(G000300115,(G000332295,G000316575)1.0:1.3609026147761314)1.000:0.25961027418387256)0.818:0.08252329409126914)0.629:0.036181318067688845,(G000317535,(((G001858025,G000332135)1.0:1.2684155880936865,(G000426925,(G000312705,G000521175)1.0:1.0913002481389256)1.0:1.8090378567459744)0.998:0.13848450456489364,((G001586785,G000196515)1.0:0.5768305257709699,((G000175855,(G001586755,G001858125)1.0:1.1134835191588686)1.0:0.895204135941062,(G001432185,(G001858115,(G000175835,G001676585)1.0:2.1301272342361597)1.0:1.4767865197660521)1.0:1.70488678665469)1.0:3.064830671370611)1.000:0.38293094053036014)1.0:1.0859544504347165)1.0:0.44572748526712064)0.934:0.08577132046070778)1.0:1.1540992815097284)1.0:1.4258400595551213)1.0:0.7584143819013239)1.000:0.35369607497996275)0.917:0.11950299503364684)0.617:0.09583956673245891)0.950:0.08456217360755384)0.999:0.13804611291032745)0.749:0.10529487509347843)1.000:0.3079524173797702)0.828:0.06706387090943355)0.998:0.1552920658908909)0.990:0.13096867211030946)1.000:0.38386796999734973)0.989:0.1569244015270732)1.000:0.38408672120097287)0.000:0.13244068278226484)1.0:0.4562016090128187)1.0:1.4834209522618405)1.000:0.22350923332480874)0.686:0.04026894090963103,(((G001724515,((((G000183745,G000195335)1.000:0.4308177654742772,((G000092125,((G000373205,G000430045)1.0:2.0189839100580746,(G000423425,(G000620065,G000376665)1.0:1.8690584594994006)1.0:2.1241584458105756)1.000:0.18756266199413096)1.0:1.596005558007167,(G000771745,(G000309885,((G001399775,(G000091545,G000421625)0.662:0.18575360353432563)0.999:0.15783586367281935,(G001880325,(G000376265,(G000745065,(G000744885,(G000423905,G000187005)1.0:1.6352785543687325)1.0:0.47936699955201706)1.0:0.48340542783341545)1.000:0.20589713761062012)1.000:0.34320633211088847)1.000:0.32472740372714565)1.0:1.1044580943780917)1.0:2.4881089700969463)1.000:0.3777993708113572)1.0:1.2984550418241,(G000092425,(G000745915,((G000317835,G000519345)1.0:1.1231164937788913,(G000190555,((G000482805,((G000381345,G000599865)0.379:0.008564176314694822,(G000745175,G000196275)1.0:0.5287013393486583)1.000:0.37552346002294373)1.0:0.602582809771657,((G000252445,(G000478785,G000008565)1.0:2.6556006722928696)0.998:0.14601683424064882,(G001644565,((G000020685,G000430865)1.000:0.28821946908269475,((G000800395,(G000701425,G000701405)1.0:0.5763316442866446)1.0:2.8840890550612635,(G001413985,(G001507665,G001007995)1.0:2.173756534200411)1.0:0.9825881828264693)0.999:0.1555025823678839)0.999:0.1717002831159605)0.945:0.1286879695516118)1.000:0.3915194697504636)1.0:0.5629647838440611)1.0:1.1636125619566065)1.0:0.6720929156721928)1.0:1.6374657060062758)0.980:0.11845401391954391)1.0:1.3738872061856333,((G001917855,((G000397765,(G000380725,G000494245)0.677:0.15415067982725836)1.0:2.376888378630267,(G001768085,((G001898035,G000724625)1.0:2.0946627083624225,(G000404425,(G001457855,(G001457975,(G000427095,G001458035)1.0:3.555446619372478)0.997:0.1470060912078828)1.0:4.013147373122779)1.000:0.5147995647230222)1.000:0.3388095172612015)1.000:0.296778784594107)0.886:0.10968183636565436)0.308:0.0,(G001304495,((G001918235,(G001918845,(G001920725,G001919305)0.987:0.22982185007361747)0.461:0.024608049858407643)1.0:1.7046522014230403,(((G001748285,G000702505)1.0:3.4723601561687696,(G001918255,(G001919845,(G001919995,(G001914715,(G001920235,G001915055)0.814:0.09218037537099956)0.515:0.03281633486143533)1.000:0.39817985788945115)1.000:0.39867839221438783)1.000:0.4653974243406384)1.0:1.1807823850190393,(((G001644275,(G001643585,(G001303625,G001302685)1.000:0.7599201482425876)1.000:0.5840461169708776)1.000:0.29553605998202187,((G000383835,G000372165)1.000:0.4806296789091986,(G001796605,(G001796575,((G001304345,(G002011475,(G001796595,(G001796685,G001795035)1.0:0.9484428330949728)1.0:1.097859926346687)0.592:0.05218180223356608)0.880:0.11445703727097135,(((G001872925,(G001873005,(G000464595,G001796515)1.000:0.36897946914978347)0.997:0.185384485812736)1.0:0.9784011239523185,(G001796725,(G001795275,(G001795315,(G001796445,G001795015)0.656:0.1046954217037885)0.605:0.1045108442769955)1.000:0.6032111842277156)0.968:0.20745586686040324)1.0:0.788105382342474,(G001303565,(((G001794985,(G001796415,G001796805)1.000:0.6608705273679303)0.985:0.163826659523784,(G001796655,((G002010445,G002011495)1.0:0.7898527027151548,(G001455825,(G001796765,(G001795205,(G001796865,(G001796675,(G001796555,(G001796755,(G001796525,G001796495)1.000:0.6426913052400889)1.000:0.5676100024281328)1.000:0.6803118768686868)0.998:0.20898743952610413)0.595:0.058957711550347125)1.0:0.7555348022806766)0.308:0.014669199366576941)1.000:0.6864038683924869)1.000:0.3225678280832936)0.723:0.06492630213801921)1.000:0.353530293363767,(((G001005265,G000143165)0.309:0.19186127900596278,(G001953175,G001466665)1.0:1.1991513084236043)1.0:2.4869359621681744,(((G000025025,(G001010485,(G000499365,(G000830925,G001889305)1.0:3.8639969402177905)1.000:0.3182270604587179)1.0:0.5910942414485361)1.0:1.0672001083417237,(G001459095,(G000011905,(G000830905,(G001678055,(G002007825,G002007905)1.0:3.2955781305560543)0.998:0.18140136837044976)0.853:0.07885061618099862)0.657:0.07237461046296569)1.0:1.199784461209856)1.000:0.4676668196555507,((G000016705,G001678035)0.998:0.18396273023856405,(((G000341695,G001460955)1.0:1.276130142037531,(G000025585,(G002021775,(G002007865,G002007845)1.0:4.469562924391253)0.501:0.03381310524258062)1.000:0.24549684006602263)0.773:0.0695885834302553,((G001547795,(G001515295,G000341655)1.0:1.1376139349706238)1.000:0.4631797321282104,(G000009025,(G001761445,(G000830885,(G000741845,G001610775)0.993:0.5329054573210731)0.601:0.10514232415249745)1.0:1.265482562561032)1.000:0.41092764670508214)0.534:0.040186579356437296)0.901:0.09262477228204445)1.0:2.7260110537948985)1.0:3.694395946102987)1.0:1.244947995471151)0.000:0.0)1.000:0.25726352838603256)0.011:0.07477646454989431)0.323:0.07101786227247313)0.528:0.04421296255389504)1.000:0.42748128825732473)0.956:0.1153476552360492)1.0:0.521977790322302,(((G001898225,(G000025005,((G000297255,G000024985)1.0:1.0201992383505554,(G000021685,G000744775)1.0:1.365612251604353)1.0:1.5435878903314844)0.661:0.048898457722929424)0.470:0.04119772745793222,((G000526415,(G001306135,G000018565)1.0:3.374240842519592)0.997:0.1345791889474589,((G001399705,(G000016665,G000017805)1.0:3.0156656393942707)1.0:0.6247093234240279,(G000152145,(G000021945,((G000018865,G000022185)1.0:5.384495062789083,(G000516515,G000735195)1.0:2.3836068332780997)1.0:0.6825668931388171)1.0:2.7876421395465742)1.0:1.2926536072764025)1.0:0.7632833268820329)1.0:1.1615995277226716)1.000:0.20218007850814806,(G001796635,((G001796885,(G001293545,G000281175)0.904:0.10423587341475224)0.546:0.03877224676864657,((G002010545,G002011655)1.0:1.5439571688653533,(G001303105,((G001795155,(G001795045,G001796965)1.000:0.7790869784644257)0.009:0.0,((G001802405,(G001797105,G001795115)0.993:0.21335218613855803)1.000:0.45806444706620664,((((G001795165,G001795125)1.0:0.6307333964832158,(G001796835,G001795335)0.941:0.12411755751318833)0.966:0.11193237437052554,(G001797095,(G001796845,(G001795285,(G001797045,(G001797075,G001796475)0.996:0.3022529402111821)0.330:0.0)0.992:0.1927968885297728)1.0:0.8066245286446834)1.000:0.5130526660956598)1.0:0.4501519311165162,((G001795085,(G002011535,((G001872165,(G001794965,(G001796365,G001796335)0.284:0.1053605156578264)1.0:4.604552990294889)1.000:0.41245839088117103,((G001567105,G001796785)1.000:0.32769634041743956,(G001871895,(G001797165,G001797155)1.000:0.32732783631220785)1.0:0.8974839260005023)1.0:0.6826964974926016)1.0:1.1651931424043784)0.000:0.0)0.830:0.1033862332690703,(G001796915,((G001508595,(G001508475,G001603765)1.0:0.9312238040734471)1.0:0.8142473251187361,((G001192795,(G000406785,G000406905)1.0:1.730077587464282)1.0:0.8765215827893892,((G001603775,G001603795)0.010:0.0,(G001306115,((G001050275,G001306095)1.0:5.3049619092667,(G001899005,(G001050255,(G000199675,(G001050235,(G001306145,(G001796355,(G001050215,G001306055)1.0:4.442168571383565)1.0:0.5604123861790454)1.0:0.6261628163135343)1.000:0.182299081580714)0.332:0.02618517856191428)0.951:0.10645131584564879)0.326:0.0)0.349:0.008445119137282166)0.906:0.08309200448975866)0.993:0.13572505920126987)0.999:0.1658011144470916)1.000:0.31620957140156497)0.030:0.0)0.005:0.0062792015066579655)1.0:0.4426527316047282)0.977:0.10960209113274853)1.000:0.40138419556343485)1.0:0.5394104887124299)0.059:0.0)0.973:0.11821992463026915)1.000:0.31439856404090327)0.991:0.11416880262637358)0.258:0.0)1.000:0.3591618758955872)0.933:0.16380949613032503)0.884:0.12062676133793844)0.991:0.10848834827713875)0.430:0.020274665223717077)0.178:0.0,((G002011575,(G002010555,G002011565)0.796:0.09172222494980328)1.0:1.8742623437866945,((G001766895,G001767615)1.000:0.3787877777170869,(((G001767575,(G001767755,(G001768645,G001767605)1.0:1.0696686587710422)1.0:1.7390421924693866)1.000:0.20342562978710224,(G001950395,(((G000296445,(G000023885,G000162875)1.000:0.42913862868976355)1.0:1.0560322301555605,(((G000434775,(G000435475,(G000436075,G001915265)1.0:2.7506872601021364)1.0:0.8159970447349154)1.0:1.7443985464546137,((G001486445,G000023845)0.983:0.12752344219596523,(G001643775,G900110565)1.0:4.9985889526610086)1.0:1.3427817795306274)0.579:0.030094168524488703,((G000814825,G001552935)1.0:0.9360452116069602,((G000478885,(G000422625,G000403355)1.0:0.7502047751016728)1.0:2.3684712086606545,(G000236865,(G000210055,(G000024265,G000270285)0.858:0.1539746315334903)1.0:1.04334150402896)1.000:0.39528696750023573)1.000:0.4001170647014178)1.000:0.2914333443700404)1.000:0.2369931596684554)1.0:0.8500910574292788,(((G000195315,(G000311845,G000321165)1.0:1.6451061228194084)0.841:0.0844052872393145,((G000225705,(G000156175,G000156215)1.0:1.7297104370073397)1.000:0.4223402192799137,(G000821265,(G001404695,(G000434535,(G000169035,G001405375)0.764:0.0585022123230466)0.978:0.1136190473791097)1.0:3.076194498077779)1.000:0.4157629984795912)1.000:0.18200472719848426)1.0:1.4068395433592946,(G900143685,((G001552785,(G000483125,((G001437015,G900105895)1.0:1.6956275768318771,(G000364325,G000468815)1.000:0.6141258364171099)1.0:3.948596018934175)1.0:2.318991880976315)1.0:1.9875247621935646,(((G000752675,G001494635)1.0:3.0212904845532322,((G000024225,(G000758945,(G000564995,G000565075)0.526:0.02747225052677026)1.0:0.6971877216689886)1.0:3.410397885433865,(G000411555,(G001813205,(G000174015,G001438885)1.0:4.936869143856641)1.0:2.856571086970118)1.0:2.1026493766407293)1.0:2.4363143130727676)1.000:0.3293241426125303,(G000468855,((G000179715,(G001562845,(G001049775,(G000159235,G000178335)1.0:3.111114917100583)1.000:0.22343166747379073)1.0:3.417244203978782)1.0:2.505827375465369,(((G900155635,G000233535)1.000:0.24938717911379152,(G001457795,G000468755)1.0:0.5816905811788596)0.998:0.154959475187744,((G900108495,G900111255)1.0:3.695872908498171,(G000524335,(G000143845,G001437585)1.0:3.4914442595099358)1.0:3.3886847074302193)1.000:0.2262856533968762)1.0:0.5743682944411512)0.996:0.1826755115201934)1.000:0.20566521048605832)1.000:0.23323708466700793)1.000:0.48196818583672285)1.0:0.4730696479898335)1.0:0.9662791490734004)1.0:1.1231782600953424)1.0:0.786050343654977)0.745:0.06551948354342732,(G000384495,(((G000014185,(G000661895,G001029505)0.919:0.10875385407978874)1.0:2.2248380165521215,(G900108055,((G000240225,(G000519325,G000420025)1.0:1.2212508079291347)1.0:1.74855926415816,((G000424625,G000688095)1.0:1.7548360121066766,(G000025265,(G000425945,G000423665)1.0:1.5871505329076143)0.894:0.07341913472227961)0.258:0.1431394861587566)1.0:1.1121024581582022)1.0:1.5436363135620672)1.000:0.2279776061694894,(((G001311945,((G000949295,G001443565)1.0:3.3137490390504385,(G900128965,(G000023265,(G000745905,G000949255)1.0:4.543490042765875)1.0:1.9596377878837294)1.0:0.4880056902668071)1.0:0.880877442742907)1.000:0.36462074364324376,(G001023575,((G000817105,((G000455525,G001025035)1.0:0.8350115870190427,(G000817095,(G000817085,G000817115)1.0:1.5948678618296042)1.000:0.46183351238082004)0.841:0.10026500972736702)1.000:0.2083029589562932,((G001510385,(G000348785,G000350145)1.0:1.8276953456686678)1.0:0.6567721228868714,(G001510335,(G001437825,(G001439005,G001438985)1.0:2.2503656805528918)1.0:1.3549363742842548)0.998:0.19490592054967382)1.0:1.0948720039048696)1.000:0.4494107656234792)1.000:0.18652513618668504)1.0:0.6717558853824318,(G000969705,((G000428345,(((G000372185,G000384535)1.0:1.1747755442682835,((G000438965,(G001437635,G001438925)1.0:2.1805474743039346)1.0:1.238816862925297,(G000378885,(G000372265,G000372025)1.000:0.3983871408791127)1.0:1.1775118499146346)1.0:1.018287988679013)1.0:1.1103559936832121,(((G001437695,G001439355)0.474:0.023904424416834272,((G001439035,G001437845)0.461:0.01933331080168347,(G001437665,(G001438315,G001439025)0.630:0.04648713033659648)0.563:0.04054764151006913)0.493:0.036154236774785305)1.0:1.779319064349492,(G000485495,((G001439085,(G001437755,((G001438395,G001437905)0.523:0.029201804953294674,(G001439225,G001437855)0.818:0.08443198984301876)0.873:0.09213916646866838)1.000:0.32571243437920855)1.0:1.8738664193112793,((G000378925,G000378865)0.997:0.21987008256264706,(G000754505,(G000383815,(G000378905,G000294575)1.0:1.8534731080243263)1.000:0.6125096093528937)0.921:0.12297696747159324)1.000:0.2187345408892702)1.0:1.6857489299166628)1.0:0.5867033149396572)1.000:0.34818939757066836)1.0:1.3070062084557317)1.000:0.46684977631754115,(((G000177615,((G000166135,G000235425)1.0:2.20671164324591,((G000013345,G000058485)1.0:1.7075609232218318,(G000373365,(G000374165,G001854655)1.0:2.21104698153261)1.0:2.1119566512355643)1.0:0.6656597827909904)1.000:0.3741812134837922)1.0:1.5581303005069687,((((G000421445,G900129455)1.0:1.2772191401007522,(((G000306785,G000761485)1.0:1.010248346973419,(G001424485,G001424455)1.0:2.236247243918032)1.000:0.4080104963175927,((G000025345,G000701365)0.996:0.13111486855062324,((G000620185,G000702465)1.000:0.37619390459236296,(G000582785,G000284015)1.000:0.19054779074024253)1.000:0.3706481178553437)1.000:0.35324518207190747)1.0:1.7587473158384583)1.000:0.2694497590112006,(G000585375,((G000024545,(G000527155,(G000719515,(G000427885,G000482705)1.0:1.5510639205184484)1.0:1.6940346291537618)1.0:1.7581033296485422)1.0:1.1738842075328912,(G000720965,(G000379825,(G000716715,((G000428945,G000379685)1.0:0.8911102082349884,(((G000297395,(G000145235,G000876225)0.997:0.1388122781725839)0.983:0.10507112581555672,((G000018265,G000016425)1.0:2.6452187722818183,(G000204155,G900109115)1.0:1.4497694956339813)1.000:0.22872514612428863)1.0:1.8662804314943444,(G000717135,((G000494755,(G000389965,G001884705)1.000:0.15412531842124608)1.0:0.7506687974333187,(G000379645,(G000237145,(G000962825,(G000284295,G000785985)0.709:0.043290277550214314)1.000:0.2957242204664677)1.0:1.141988849738769)1.000:0.37625522044818294)1.0:1.579063184267169)1.000:0.22117593472453909)1.0:0.6203039485732026)0.997:0.1325387347972187)1.0:0.5287784788227244)1.0:0.42978967667605894)0.999:0.15239135991790784)1.0:0.5970479479378672)1.0:0.5346971616945131)0.821:0.08523478494403813,((G000426645,G000024365)1.0:1.3872990441470836,(((G000379625,((G000620785,G000429025)1.0:1.2308673649450093,((G000196675,G000423625)1.000:0.3223816137432547,(G000717175,(G001902615,G001420995)1.0:2.3396070167577667)1.000:0.2312062869385941)1.0:0.9579132016920561)1.0:0.7660201819744685)1.000:0.302751179793168,((G000718005,((G000062885,(G000497205,G000194155)0.957:0.1952492018165602)1.0:0.6483521301501252,(G000763095,(G000371785,G000384035)1.0:0.8216066222658253)1.0:2.379968246372527)1.0:1.521248562900767)0.996:0.12905855707297256,((G000720955,G900129375)1.000:0.2719231089910628,(((G001302585,(G001921215,(G900104505,(G000564855,(G000482865,G000374445)1.0:1.0990907806532744)1.000:0.16306545765643898)1.0:1.5071801210939137)1.000:0.20620592926641965)1.000:0.3704537682381805,(G000715825,((G000568255,G000525635)1.0:1.3712171029705202,((G000715895,(G001701025,(G000974445,G000719115)1.000:0.18038576713943524)1.0:2.1307826854346974)0.648:0.03936519570093539,(G000023245,(G000328705,(G000716755,G000716595)1.000:0.32317912529920106)1.0:0.5245187715753598)1.0:0.6117382467993601)1.0:1.2700582801963738)0.985:0.11255769475854974)0.998:0.13928154884875968)0.996:0.15835316189097315,(G000379465,((G000504245,(G000427905,G000427825)1.0:3.0524487482987817)1.0:1.0329436721412444,(((G000519205,G000739085)1.0:0.7134840832397442,(G000384315,(G000732925,(G000196835,(G000717335,G000383915)1.0:1.8505873903608638)1.000:0.31255260851453603)1.0:1.363234281806317)1.000:0.29813523966926075)1.0:0.4352458468415706,(G900115565,(G000719975,(G000244955,((G000231035,G000383795)1.0:1.7363531902728035,(G000527075,(G000023865,(G000231055,(G000258175,(G000243395,G000244975)1.0:0.5091762311077594)0.768:0.06495385493022789)1.0:0.8312445369368263)1.0:0.4231708895481387)1.0:1.2089029769772568)1.0:0.6448272051890132)1.0:0.47842675165404996)1.0:0.7361718971224184)1.000:0.20337472288910724)1.000:0.3935271440889835)1.0:0.8444922107006111)0.907:0.10142634529346142)0.841:0.12690862057190433)0.984:0.11265501889507366)1.0:0.6976140373086568)1.0:0.5429377434372595,(((G000092825,G000185725)1.0:3.002105634521335,(((G001632805,G000069185)1.0:2.531678702822069,((((G000240505,G000214155)1.0:0.42912586986497125,(G000972925,(G000970885,(G001021505,G001673105)1.000:0.3503307214269513)1.000:0.27052557336101263)1.0:1.070829680343827)1.0:2.2042568677527385,((G000759695,(G001881585,G000257745)1.0:3.1242071913280207)1.0:0.7883505652887999,(((G001584765,(G000526915,G000689255)1.0:1.9241894822968482)1.0:1.513677495011758,((G001021495,G000164135)1.0:1.4074773248191348,(G000007865,(G000277125,G000222105)1.000:0.3967831240687802)1.0:0.8732209408395419)1.0:0.7817304168996541)1.0:0.4640338610504354,((G000340435,(G000195855,G000975265)1.0:2.7115634598019756)1.0:2.048411844328393,((G001417955,G000613245)1.0:1.4089230230509877,(G000195835,(G000157895,G000723425)1.000:0.3266906602180196)0.996:0.14573434226233506)1.000:0.18748729480948878)0.916:0.09480844179219561)1.0:1.0377192176447954)1.0:0.8976603885042067)1.0:0.7604703288668875,((G001494595,(G000230935,(G001021385,G000559085)1.0:0.620657814849027)1.0:1.173676619768048)1.0:1.639661651627532,((((G000620625,G001426545)1.0:0.6863378647580327,(G001291445,(G000613185,(G001428895,G000317305)1.0:1.0230503074860713)1.0:0.753000072532938)0.991:0.11484879242565778)1.000:0.16336215311456892,(G000015005,((G000612825,(G001570425,G000373905)1.0:1.1680509769208773)1.000:0.2147427694134124,(G001307545,(G000805385,G000455325)1.000:0.2127447473916592)1.0:1.5478833397570295)1.000:0.2043144347626836)1.0:0.8534363365650091)0.693:0.05691700615461972,((G000234585,((G000230895,G000328565)1.000:0.19592330012915707,(G000379865,(G001005175,(G001583415,(G001499855,G001499915)1.0:1.5041350582659718)0.987:0.14485602040914672)1.000:0.1800599998554291)0.996:0.18128394700915243)1.000:0.3948262396752363)0.967:0.18117168507837209,(G000015405,((G000266905,(G001044235,G001044245)1.0:1.0866063385846405)1.000:0.21038472378052533,((G001655245,G000015305)1.000:0.405019100625921,(G001049355,(G000455165,G000184435)1.000:0.3004290054905926)0.662:0.06950081789503358)1.0:0.6505588037965073)1.0:1.1643713548604147)0.750:0.05275894642771595)1.000:0.2952645320615221)1.000:0.2614452323549051)0.961:0.12155768584471613)1.0:0.961234092124225)1.0:1.2783052969051798,(((G000312385,G000092225)1.0:2.720007373690625,((G000380485,(G000964005,(G000383535,G001598915)1.0:1.7466043882716893)1.000:0.28220461401911107)0.972:0.11747656984963699,((G000241265,(G000333015,(G000344135,(G000423025,(G000333035,G000192435)1.0:1.5392091064435718)1.0:0.8643217148166034)1.0:0.549855678211527)1.0:1.3586971811970527)0.968:0.0954243171092954,(G000241305,(G000241345,(G000334455,(G000298195,((G000024785,(G001698225,(G000332995,G000344155)1.000:0.26767477460541633)1.0:1.5371596379717807)1.0:0.4998970976960736,((G000247715,G001485495)1.0:0.7714967199573608,(G000332975,G000248055)1.0:2.37605202790733)1.0:0.4598080733813321)0.646:0.04463140560141959)0.968:0.10069289723824659)0.966:0.11191443944537803)1.000:0.4056005316815876)0.977:0.10895211520078875)1.0:0.7650397790852216)1.0:0.9362978643649352)1.0:0.5568228316679367,(G000214175,(G000524475,(G001552615,(((G001426185,(G001620305,G000760735)1.0:1.4411605289632077)1.0:0.6492496556507549,(G000389715,((G000982715,(G000511305,G001312925)1.0:0.865996591296897)1.0:1.100277104954872,((G001894865,G000341795)1.0:0.6546794131144185,((G000196695,G000738775)1.0:2.130750333119218,(G000454045,G000014565)1.0:0.7301406033612313)0.745:0.08611473476390377)1.000:0.23707651146149794)1.000:0.16561017814983678)1.000:0.18918396440534357)1.0:0.4537396971842741,(G000380645,(G001552855,(((G000308635,(G000308655,G001865855)1.0:1.9548683645856328)1.0:0.9510902185920578,(G000381925,(G000308615,((G000308875,G000526215)1.0:1.2409759218851493,(G000523235,(G001613505,G000308855)1.000:0.27174973504770866)1.0:1.8421664410155343)0.369:0.0035990713123622573)0.970:0.09718188992431369)1.0:0.4700905328524059)1.0:0.7672351743396661,((G000284035,((G000720425,G000308515)1.0:1.6834086214109991,(G000308495,G000308675)1.0:2.1467579534881094)1.0:1.0122515136235724)1.000:0.344358051929249,((G000308795,(G001886715,(G000308355,G000719275)1.0:3.976561146626433)1.0:1.2687880804814018)1.0:1.6809061180578593,((G001182745,G000308595)1.0:1.394777276797489,((G001310275,G000308695)1.0:1.3263034814469898,((G000308835,(G000250675,G000308715)1.0:1.418088435655117)0.579:0.10506855748974578,(G000482385,(G000308755,(G001612765,G001613465)1.0:1.21673234511633)1.000:0.24473482049024006)1.0:1.2104428813961834)1.000:0.26859792858906156)0.997:0.14414218011433527)0.999:0.1442899536832715)0.999:0.15838118967646925)1.000:0.3965817827691711)1.0:1.4212400169059378)1.000:0.36657437218421063)1.000:0.2297011443193579)1.000:0.22097600620832802)0.998:0.15718548498310098)0.950:0.08758646899737033)0.999:0.17843537896808165)0.862:0.06357571052199469)1.000:0.2762751683014153)1.000:0.2132788417073113,((G000349585,(G001630765,G000226215)0.979:0.10826971250004136)1.0:2.42081290112525,((G001293125,G001281505)1.0:4.811675238143866,((G000372445,(G000427865,((G001274895,G000173655)1.0:2.4298679219378205,(G000758965,(G001552415,G001056295)0.999:0.15244653964667562)1.0:2.3515619703838007)1.000:0.3372417911353775)1.0:0.8866932512159862)1.0:0.6137949634973165,((G000023145,(((G000069945,G001054945)0.999:0.17234747886245066,(G000177535,(G000006605,G000525655)1.000:0.4403236054333579)1.000:0.39289181628428227)1.0:1.1928848278062858,(G000183325,(G000626675,(G000213935,(G000418365,G000179395)1.0:1.0657850091015155)1.0:0.8854575698530688)1.0:1.7277748682284362)1.000:0.33309544526645674)1.0:1.1334763846139484)1.000:0.1985228914141102,((G000372385,(G000156595,G000411375)1.0:2.867265948937028)0.580:0.04128931585580885,((G001021025,(G000590555,(G000428805,G000318135)1.0:0.6374127694971722)1.000:0.2286745695556288)1.000:0.1867736704206314,(((G000011305,(G001277995,(G000344785,G000420585)1.0:4.18054370780131)1.0:1.517032226375583)1.0:2.0080796409247226,((G000296405,((G000375365,G001412105)1.0:3.4075079195287734,(G000732945,(G000379705,G001044175)1.0:0.7456302592249474)0.695:0.07840424671651174)0.607:0.07679980483208702)1.0:0.4478337577301674,((G000341345,(G001021045,(G000835165,G000819445)1.0:0.9951437616465942)1.0:0.9296150931596019)1.0:0.9272011295743284,(((G000466825,((G000477935,G000477955)1.0:3.7638055340979664,(G001665955,G000688415)0.895:0.08901094171357747)0.878:0.08078480591756994)1.0:3.1640445637032704,(G000420605,((G001941345,G000550785)1.0:2.690645120417509,(G000980815,((G001054195,G000159115)1.0:2.1438954469785316,(G001586215,(G000022905,(G000805675,G000833575)1.0:0.5707000281805946)1.0:2.3057391272826604)1.0:0.554189299243808)0.983:0.13235916490433774)1.0:0.8144539307578561)0.996:0.1564555688309964)1.0:0.5009615127883068)1.0:0.6543977203181375,((G000442645,(G000767055,G001021065)1.0:0.5544156839625654)1.0:0.579575501161964,((G000373805,G000379425)1.0:1.6814980179092198,((G000759055,G000143825)1.0:1.9087398702070193,((G000159635,(G000372085,G000312345)1.000:0.31346425284271623)1.0:0.5096259598038922,(G000739455,(G001263755,(G000577555,(G000747315,G001639025)1.0:0.9006189256234834)1.0:1.718118245763164)1.000:0.23684993192262566)1.0:0.544446862612298)1.0:0.620114894567092)1.0:0.9525582924904695)1.0:1.0350305508851279)1.000:0.3266060180154707)1.000:0.2846089266409719)1.000:0.40077392567922343)1.000:0.3066614419736554)0.989:0.12372905467384199,((G001020985,G000175375)1.0:1.3659560163972249,((G000980835,G000550805)0.999:0.16029284918960668,(((G001876195,(G001876255,(G001876175,(G001876005,(G001875875,G001876035)1.000:1.3682978585537453)0.453:0.07705501923472646)0.993:0.37035471472298903)1.000:0.8200395905828418)1.0:1.2279156264677205,(G001457455,((G001876055,(G001876095,G001876115)0.742:0.28759727520530626)0.512:0.08232371234330654,(G001876085,(G001875845,G001875905)0.579:0.15409946317846082)0.372:0.0)1.0:3.3993579731286734)0.938:0.11120687716276595)1.0:3.6715260903620224,(((G001922265,G001969175)1.0:0.703506927042221,(G001866985,(G001867045,(G000259155,G001867005)0.821:0.4054478858510441)0.520:0.12855768900407527)1.0:3.6136086090690207)1.0:0.7886367496431369,((G000265545,G001889145)1.0:1.9929631542891477,(G001047215,((G001653295,G001481755)1.0:2.0282393451435787,(((G001456175,(G001447295,G001989595)0.441:0.08054534156093185)1.000:1.3481154700723073,(G001969465,(G001942005,G001969485)0.521:0.07167458923511778)0.474:0.036122867756307894)1.0:1.0411435370926352,((G000258385,((G001719645,(G000221625,(G000144675,G000227175)0.989:0.3340839672890636)0.905:0.18260671589897426)0.162:0.0,((G000255935,(G000972805,G000152065)0.683:0.11746827750740045)0.001:0.0,(G001026945,(G001481675,G001865765)0.982:0.34443971891732894)0.387:0.013999173840103123)0.989:0.2955279420952609)1.000:0.4317912008912923)0.999:0.28193638620328004,((G001298505,(G001653315,G001975165)0.822:0.15838664666532154)1.000:0.5829104649503002,(G000241855,((G000730445,(G000730405,G000730365)1.000:1.3437030747555823)0.999:0.43406961752763384,((G000143705,G001481715)1.000:0.5944026652014912,(G001663495,(G001017615,(G002009415,(G001433475,(G000814865,(G001682255,G000144935)0.446:0.035979537533065195)0.568:0.10532039059019621)0.535:0.09901649884133802)0.898:0.27695387822422196)0.360:0.026450010957758525)1.000:0.6142791429994744)0.438:0.02512318305515705)0.878:0.15327570443761743)1.000:0.5705141524743379)0.500:0.0640870464608716)1.000:0.34945805300356425)1.000:0.41474776700932214)1.0:0.6641736341448006)0.915:0.08870286243352138)0.714:0.05974635667274395)1.0:4.0844516815932295)1.0:1.1104584417191545)0.961:0.1354021442706538)1.0:1.1604836225899788)1.000:0.26869463637657237)0.940:0.08509185772830691)1.0:0.6957318597937903)1.000:0.16844015653700986)1.0:1.4639498105111064)1.000:0.44442009495716445)1.0:0.6393369666294922)1.0:0.8462922706501188)1.000:0.2156898023526774)1.0:0.5093923500270486)1.000:0.2607340048366696)0.887:0.07468357085950875,((((G000515395,(G001005145,G001270745)1.0:1.7322036852125133)1.0:2.1102662833547723,(G000373925,(((G900101785,(G000270245,G900105065)1.0:0.9527511075868699)1.000:0.3216102935804253,((G000423085,G900092135)0.998:0.1414479241296029,((G000826085,G000423465)1.000:0.411182404159308,((G000277715,(G000826065,G000619965)1.000:0.31889802723143673)1.0:1.3189180326095882,((G000421525,G900163845)1.000:0.2650630440511071,((G000426605,(G000413315,G000423485)1.0:0.5357624172476628)1.0:0.8380005512300585,((G001441165,(G000423445,G000425285)1.0:1.797974815009799)1.0:1.9709869048572248,(G000463665,(G000367205,(G000204235,(G000221145,(G000008345,(G000145555,(G000145515,G000144735)1.000:0.4197543618427779)1.0:0.9190468189280789)1.0:3.087493732902905)1.000:0.35696043077069495)1.0:1.1736574616334103)1.0:2.1518403964902717)1.000:0.4228117706576504)1.0:1.8140494049523275)1.000:0.18730400771262812)0.680:0.05091355069315127)1.000:0.34290926947778166)1.000:0.2433206382892235)1.000:0.2989302303066602)1.0:0.8506292251394333,((G000372465,G000024345)1.0:2.9110148575223036,((G000312105,((G001426485,G001428805)1.0:1.2241628100162973,((G001423365,G001426755)1.0:0.5499109582227212,(G000471045,G000160775)1.0:0.6999174590369343)0.474:0.02282749010411185)1.000:0.31383145597343004)1.0:1.6777402750032764,((G000426045,(G000720335,G001424755)1.000:0.35919888210988016)1.0:1.1810667773264083,(G000426525,(((G001429555,G001427925)1.0:1.593163209401135,(G001428125,(G000389985,G001429625)1.0:0.44023199427340803)1.0:0.7454759667748889)1.000:0.22329327102388755,((G001423135,(G000422805,(G000620705,(G000620645,G000015265)1.000:0.23486790850377665)1.0:0.6669474695229741)1.000:0.1737715735603638)1.000:0.2776390366801317,((G000422825,(G000364605,G000960475)1.000:0.3192526285758813)1.0:0.5182699619059299,((G001428565,G001427795)1.000:0.2574635812879245,(G000785495,(G001428765,G000519005)1.000:0.3124832448651237)0.552:0.05783746390993719)1.0:1.7651601803088235)0.999:0.14867423250563383)0.997:0.13647449567865533)0.559:0.036718962728473574)1.0:0.5299691020984881)1.0:1.0106778855635479)1.0:0.4954347200924097)0.961:0.0897636969814797)1.000:0.22126508394826563)0.749:0.08419254278378588)1.000:0.23717408165532633,(G000015025,(((G000012405,(((G000826685,(G000341165,G000981225)0.891:0.0905242093898857)1.000:0.256023074946993,(G000341105,(G000341185,G000341205)1.0:2.3014763362986437)1.0:1.3986453685697091)1.000:0.3952321844641633,((G000341025,(G000340965,G000341145)1.0:2.076649520454183)1.0:2.393014766200247,((G000515115,G000341125)1.0:0.4358054962199202,(G001279585,((G000341065,G000092985)1.0:1.4355147659874792,(G000341085,(G000294515,G000341005)1.0:0.4805093532825011)1.0:1.2644014217820534)0.780:0.05318449783960055)0.830:0.10609900445556468)0.997:0.1624416946127317)1.0:1.894461668633423)1.0:0.6716679077726206)1.0:1.5643801787954856,((G000024385,(G000518265,((G000374305,G000381885)1.0:1.1735588257033696,(G000718255,(G000425065,G000468475)1.000:0.3997407540152417)1.0:0.9520695800566034)0.936:0.08205084547543762)1.0:1.18689576203014)1.0:1.4862776849481139,((G001570525,(G000092645,(G001552515,(G000718475,G000511135)1.0:0.6235882637545687)1.0:0.43760847848271045)1.0:0.4490582791153369)1.000:0.27052664332046006,(G000715975,(G900100605,((G001417755,(G000379885,G000725485)1.0:0.42735319899587554)1.0:2.0883521132503673,((G001696485,G001653075)1.0:0.6313864652788539,(G000024865,G000721075)1.0:0.8524769819267015)1.0:1.2699452848948294)1.000:0.1680913823052811)0.990:0.11348677787418188)1.000:0.1678417685742435)1.0:1.48720726790101)1.000:0.3696779488515611)1.0:0.7434363612619153,(G000384115,((G000024025,G000504285)1.0:0.7725391095686138,(G000372745,(((G000744815,(G000744705,(G000744655,(G000787835,G000787795)1.0:1.1627928608440519)1.0:1.930299645626172)1.0:1.0076816109465194)0.999:0.1769673179445858,(G001418575,((G000744785,G000744225)1.0:0.6880490291129244,((G000718025,(G001625365,G001888885)1.0:0.5016039252425766)1.0:1.1092776992460731,((G000955975,G001429805)1.000:0.27907126798935955,(G000710465,(G000717715,(G000269985,G000696185)1.0:1.708679260610643)0.843:0.06241006391313078)0.997:0.15172164310801187)0.853:0.06743637552329022)0.999:0.1414415203079194)1.0:1.431304604636533)1.0:0.4261128720486753)1.0:0.8917388051115499,(G000380165,((G000240165,(G000373665,(G000745345,G900142575)1.0:1.3020733588288118)1.000:0.3599311908534806)0.824:0.07592382814285319,((G001011035,((G000993785,(G000719135,(G001493375,G001083795)1.0:0.4873785655401615)1.0:0.797471669643267)1.0:1.3018528769317346,(G000718985,(G000424845,((G000424825,(G000426325,G000497405)1.0:1.8921546494828836)1.0:0.5698537413879059,((G000424965,(G000964305,G900090125)1.0:5.381432273258549)1.0:2.5339464252224886,(G000381025,(G000721445,(G000424785,G001751375)1.0:0.8860360246328125)1.0:0.9176852689976788)1.0:0.446772597761119)1.0:0.4574233128151115)1.000:0.3108751203411952)1.000:0.354841875251212)0.632:0.048448249164651264)1.000:0.185989693103021)0.995:0.12392169527415303,((G001418495,(G000092385,(G000158915,(G000938975,G000147815)1.0:1.631612116058632)1.0:0.6978862286643325)1.0:1.1506630220309797)0.994:0.1230885584701025,(((G000718635,(G000719265,(G001187435,G000342125)1.0:1.0263423477947708)1.0:0.8588616379372987)1.000:0.2462030930551208,(G000717745,(G000718015,(G000695235,(G000935125,(G000717345,G001729485)1.0:2.297765321793865)1.000:0.21695761627435237)1.000:0.3990237445623963)1.0:0.4663483386109736)1.0:0.9022743098039584)1.000:0.182659560322455,((((G000721265,(G000497425,(G000818195,G000718095)1.000:0.33748959710305626)1.000:0.21669869270533051)1.000:0.39844257917933235,(G000429085,((G001905365,G000375725)1.0:0.6312671250260965,(G000010605,G000717025)1.000:0.2268612227432569)1.0:1.300844717067687)0.994:0.1265577469260341)0.998:0.13791109722442285,((G000719335,(G001279725,(G001746425,G000720455)1.000:0.186559751692671)1.0:1.5414298512339877)1.0:1.0684915186801733,(G001279695,((G000163875,G001693675)1.0:3.4528847593469894,(G001278075,((G001646665,G001750785)1.000:0.3275759043599231,(G000384175,(G000721275,(G000718595,(G000253235,G000830005)1.000:0.2769886286245457)1.000:0.35626058605796757)1.0:1.1287400406660888)1.000:0.3789985560182659)1.000:0.22931239006263177)0.628:0.06142248853370047)0.934:0.10631735338523474)0.604:0.0365437947259308)0.692:0.06239024732147409)1.000:0.24757256410557682,((G000719955,G000213055)1.000:0.22914402890641225,(G000827005,((G000373565,((G000716675,G000720475)1.0:1.1095410755758122,(G001419745,G001418465)1.0:0.9242358792168106)1.0:0.46738562452147403)0.990:0.13777335113075315,(((G000725495,(G000009765,G000968255)1.0:3.72418303277697)1.000:0.18063521005845765,(G000331005,(G000716805,(G001418655,G001418335)1.0:0.8411802679773532)1.000:0.23326302655274275)0.499:0.04543592661591647)0.995:0.12284260029940759,((G000204605,G001298575)0.303:0.0,((G000317595,(G001418475,G000091305)1.000:0.1728532492446777)1.0:0.8076412090501297,(G000819545,((G000376565,(G001514045,(G000716215,G000721105)0.985:0.10689373818705948)1.000:0.29039076886142917)0.579:0.10545938382521776,(((G001418585,G000242715)1.000:0.24929074649153374,(G001654495,(G001005085,(G000725795,(G000444875,(G000718315,(G000497445,(G001511815,G000802245)0.528:0.02501839334722013)0.619:0.0435055361304964)0.988:0.10978041160431229)0.913:0.10357108409563472)1.000:0.2732525233046599)0.866:0.09179365051754045)1.000:0.1659962853476926)0.710:0.04856477322309171,((G001279985,(G000349325,(G001513975,(G000225525,G001509795)1.000:0.3884089149355825)1.000:0.32471404034797047)0.998:0.13810911913299928)0.540:0.03314072173203763,(((G001611795,G000158955)1.0:1.1832461807883852,(G000156435,(G001419695,G001418415)1.0:1.6134824157829124)1.0:0.6226740301124731)0.919:0.08377672900868093,(G001013905,(G001660045,(G000721235,(G000158935,G000203835)1.0:3.1912429706552197)1.000:0.26136878797975777)1.0:1.6357845860005025)0.892:0.07442243721503178)1.000:0.23431276934061757)0.583:0.034480434929061374)0.712:0.04298209935709504)1.000:0.21878370662296978)0.667:0.05513556083844581)0.636:0.051659412806956885)0.999:0.14330862021663046)1.0:0.6442437928275592)0.999:0.14566184436334897)1.000:0.2380636774415853)1.000:0.19615878341453108)1.0:0.6437784358845569)0.939:0.1184337977707861)1.000:0.2752076909214036)1.000:0.3342520308405902)1.0:0.7514020906747724)1.0:0.4623401179585547)1.0:0.8232224461045007)1.0:0.841345487451462)1.0:0.6582809601500285)1.000:0.1698920664193673)1.000:0.1930644241548638)0.726:0.10802784923839422)0.245:0.06086236816533127,(((G000719025,(G900101335,G000017305)0.995:0.13219990772585444)1.000:0.23648302582101816,(G001426435,((G000023925,(G000421185,(G000224715,G000421245)1.0:2.008042401977533)1.0:1.7509120477308937)1.000:0.3587136476228944,(((G000426385,G001189535)1.0:2.5012283056205047,(G000298175,(G000429885,((G000247995,G000826525)1.0:1.7285566264752792,(G001515525,G000298215)1.0:1.6623722029006518)0.902:0.07887844159317699)0.698:0.043653299097225345)1.0:0.6477091820661843)0.994:0.14649965572426957,(((G001021715,G000725405)1.0:2.78659853444018,(G001594145,(G000376825,(G001247745,G001190945)1.0:1.6526732986591421)1.0:0.7077938328546509)1.000:0.19534768601763305)1.0:0.6759339181036098,((G000576575,(G000184685,(G001758225,(G000576595,(G001956915,(G000720035,(G001428505,G000383675)1.0:0.9842119577832663)1.0:1.7438010119833744)1.000:0.37808514382402525)0.745:0.06606114871555599)1.000:0.3289007417523093)1.000:0.33666882552448996)1.0:1.337903388185237,((G001552435,(G000297495,G001428305)1.0:2.4069452738620427)1.0:0.4209420898099186,((G001046855,(G001050535,G001046875)1.0:1.8685396958200593)0.432:0.013290688736305133,((G001429685,(G001427915,G001428025)1.0:0.9164895036953081)1.0:1.6968738168320006,((G000367525,(G001428065,G000720925)1.0:1.768781579240626)0.912:0.08401602119036516,(G000768695,(G000768675,((G001427985,G000152705)1.0:0.7545931395215102,(G000768685,G000768705)1.000:0.2544485639456362)0.989:0.1271681062968389)0.736:0.05658818565468253)1.0:2.201826916602841)1.0:0.5749303907990249)0.825:0.1362103575523987)0.999:0.14692348919996917)1.000:0.3289158069771314)1.000:0.3463770968475827)0.996:0.12274807355925021)0.827:0.05860937106228288)1.0:0.747202358060917)1.000:0.24996462235558897)1.000:0.1771586334559184,(((((G000314575,(G001606005,G001729525)1.0:0.9544856009118671)1.0:2.302258866343115,((G000426445,G000285835)1.0:1.6106122664498401,(G000285915,G000178455)1.0:0.7687498092659298)0.984:0.11113925490631855)1.0:1.555553157637457,((((G001476195,G001063195)1.0:1.9194182456407383,(G000011025,(G000164695,G000763765)1.0:0.6249431764974339)1.0:2.9443316951887932)1.0:0.7623959127175798,((G001275345,G000800955)1.0:1.938980630087771,((G001482365,(G001580365,G000786195)1.0:1.4633528074489737)1.0:2.1946316472337513,(G000786655,(G001408335,G000010285)1.000:0.25064293202718424)1.0:2.6886427129474555)0.978:0.10772199034774034)1.0:1.057864814414601)1.0:1.005086346848269,((((G000420805,G001657475)1.0:2.2103479221041535,(G000224415,G000023205)1.000:0.33304954909083184)1.0:0.5611669278600901,(G000220985,(G001483765,(G000455245,G000421745)1.0:0.629780604856305)0.866:0.15494566323948833)1.0:2.2286729633342017)1.0:0.6144707274948142,(G001968835,(G000688395,((G001887245,(G000348945,(G001281115,(G000197735,G001302565)1.0:1.3502990631626917)1.0:2.6300552682479523)1.0:0.9622701902230445)1.0:0.8204433392366292,(((G000520495,G000430705)1.0:2.1413815030551553,(G000328305,(G001307035,((G000816565,G000520555)1.0:1.4334937281190587,(G000520515,(G001428435,G000520595)1.000:0.40576805288412154)1.000:0.41516952884710806)1.0:1.199123810516715)1.000:0.2877421791454504)1.000:0.2008591942013428)0.997:0.13792864712475636,((G000376245,(G000950575,G000018885)1.0:0.7707579539408924)1.0:1.2753071333898203,(G000802235,((G000785535,G000482545)1.0:1.4559290423586364,((G001263615,(G000014925,G001542565)1.0:1.147032197280491)1.0:0.5364091988753801,((G000196235,G001428365)1.000:0.305593936243524,(G000238915,(G001484605,(G001424565,(G000189535,(G000022025,G000813845)0.787:0.0940860828999023)1.000:0.29945589722273547)1.0:0.5324116244236456)1.0:0.6105547455787964)0.750:0.049207668708947626)1.0:0.4859743760141137)1.0:1.2925383309093064)1.000:0.23831464233319596)1.000:0.2796640275137196)1.000:0.33628876023270166)1.0:0.4977352302726857)0.667:0.07603515631943736)0.999:0.16738700440326623)1.000:0.36516128324376607)1.000:0.1669516363209409)1.0:1.0194970409616122)0.793:0.08660995389547968,((G000699505,(G001437715,G000257665)1.0:3.524792423786876)1.0:1.7934014290892384,(G000007485,(G000423505,((G000381765,G000425685)1.0:1.7718819991926564,((G001438965,G000754445)1.0:2.3200325616038406,(G000425105,((G000980875,(G000834055,(G000350525,(G000633415,((G000231305,G001477055)1.0:2.7273025951129175,(G001273835,G000349545)1.0:0.5010545179921194)0.767:0.05318872151474091)0.706:0.0723748444586204)1.000:0.30825941499517906)0.991:0.1564830880517745)1.0:1.734309768570828,(G000754435,(((G001426925,(G000422385,G000422745)1.0:1.500432739265148)1.0:0.6644829042754253,((G000826185,(G000956505,((G000763375,G000685355)1.0:1.2632502324603518,((G000956525,(G000633215,G000455825)0.999:0.20625172710883657)1.000:0.18062300598082948,(G000956475,(G001262495,(G000956415,G001552455)1.0:0.9215818067937679)1.0:0.4275193901858793)0.870:0.11553708288501448)1.0:0.8396932898960178)1.0:0.6657850283435579)1.0:1.0199148848051014)0.991:0.133272751258204,(G000582705,((G000802305,G000422405)1.000:0.30986977418015565,((G000333395,(G000202635,G900104345)1.0:0.9222971807250558)1.0:1.9542017672412844,((G000956535,G000799385)1.000:0.4149408860810668,((G001314225,(G001887285,(G001592125,(G001552475,G000746195)0.795:0.056688754661242347)0.976:0.10435204354547102)0.508:0.06428832848491996)1.0:0.5115970114317177,(G001427525,(G001652465,(G000956575,((G000304335,G000956465)1.000:0.37456122833219996,(G001428485,G001427145)1.0:0.5627888425875524)1.000:0.18066021381253614)1.0:0.4790561418002552)1.000:0.3404246074444314)1.000:0.2738834258485165)0.866:0.07395911245711598)0.361:0.0024136411815383787)0.995:0.13049216062363592)1.000:0.17972255795705386)1.000:0.22302676644418176)0.998:0.1528849392080272)1.0:1.2725131416678386,((G000069225,((G001429705,(G000477555,(G000247645,G000153145)1.000:0.311106706712718)1.0:2.250578115002219)1.000:0.19666609974038066,((G001423105,G001422145)1.0:1.3517690716768922,(G001422205,(G001424385,(G000349565,G001475745)1.000:0.26922606125797605)1.0:1.7953154778393217)1.0:1.8442081908578143)1.0:1.0000293248003458)0.470:0.02913217014224268)0.815:0.09471439811887604,(G000718085,(((G000333435,G000938265)1.0:0.6260431198059936,(G001465855,(G001423885,G001423045)1.0:0.7616242347812272)1.0:2.2370876764680743)0.939:0.08679070151023072,(G001423185,(((G000419445,G000421825)1.000:0.31074718275695135,(G001424905,(G001428745,(G000383315,(G000469485,(G001423695,G000470775)1.000:0.3045709074254877)0.740:0.06757151670274128)1.0:0.7899082295806826)1.0:1.7374695798969804)1.000:0.4027677774875114)1.000:0.2908549329489268,((G001421565,(G001428255,(G000421545,G000421565)1.000:0.24123897926868168)0.568:0.04250656112860536)1.0:1.5311527189938823,((G000764165,G000421145)1.0:1.1664999924330597,(G001425325,(G000799285,(G001542775,G001425085)0.517:0.08605082813940239)1.0:2.125401076569071)1.000:0.3474641679921349)0.815:0.16632693262643125)1.0:0.4218579323520591)0.352:0.04154675265782142)0.922:0.0812203093611613)1.000:0.20073818996528456)0.999:0.17215463020868504)1.000:0.248339853499432)0.801:0.11818898923120073)0.996:0.19710396569327188)0.799:0.07895646797555601)0.970:0.11391527580748416)1.000:0.2266616525251084)1.000:0.3388234797751076)0.999:0.21437881415029053)0.867:0.16422873790608575)1.0:1.0634208672564947)1.0:0.4412070894173481,((G900070355,((G001678905,G001403775)1.0:3.1559955379753935,(G000576425,(G000338055,(G000225825,(G000023405,G000233655)1.0:1.757587715294747)0.904:0.11659007061038633)1.0:0.5303786092838984)1.0:1.3723464862561592)0.973:0.11284101999626606)1.0:1.638896172431767,(((G000975095,G000759715)1.0:2.28264320669134,((G000023105,(G900105765,G000421225)1.0:1.5194777649692615)1.0:0.707122063106423,(((G000024925,(G000312125,(G000024065,G000423205)1.0:2.2680989751559926)1.0:1.8030625581555584)1.0:0.5833556846957314,(G000307245,(G000701465,((G000718325,G000526595)1.0:0.43223483743873053,(G000385135,(G000215105,(G001592145,G000024965)1.0:2.126014661598039)0.977:0.1096090043921485)1.0:0.8757910741177093)0.362:0.06678644790933537)1.000:0.21746002308748613)1.000:0.29747843924519235)1.000:0.3858858649341841,((G000526515,(G000767165,(G000767175,G000603945)1.0:1.083388814029013)0.935:0.08343718807598693)1.0:1.1772399774496949,(G000767135,((G000092865,G001552375)1.0:1.9824330818416604,((G000212695,(G001429255,G000688475)1.0:1.6173782752524577)1.000:0.22650296544328713,(G000312005,(G000708885,(G000218545,G001040865)1.0:1.6582517905830398)1.000:0.16887032287284381)1.000:0.2229111629934217)1.000:0.37129147855030264)1.0:0.6554465451573582)1.0:0.7305365342824808)1.000:0.2740135372488798)1.0:0.7051665476011093)0.997:0.16236520063957777)1.000:0.3683709776323598,((G000485475,(((G000376885,G000420505)1.0:2.3495293539395012,(G001042675,(G001042695,G000269605)1.000:0.2844061854378522)1.0:2.0828415860748173)1.0:0.5436802996099895,(((G000738005,G000741705)1.0:2.5858006493466057,(G001263395,(G000737865,G000304215)1.0:1.8232331955980878)1.0:1.4898892246945077)1.000:0.32152340141494745,(((G000159155,G000414525)1.0:2.147740092271759,(G000025205,(G000414445,G000414465)1.0:3.4011967838082713)1.0:1.0463923669013395)1.0:2.6998827639149416,((G000741645,((G000741285,G000741775)1.0:0.715856365929853,(G000741525,G000737845)1.0:1.1177558133178995)0.499:0.07645949325919274)0.999:0.1605204733013368,((G000741765,G000347695)0.959:0.11816251078281385,(((G000741205,G000741255)1.000:0.20637125507808335,(G000022965,(G000741575,(G000741135,G000800475)0.999:0.17284642212600218)1.000:0.32985586776434905)1.0:1.0588902362617043)1.0:1.3166491271396907,(G000741215,((G001042595,G000010425)1.0:2.007875754686891,((G000165905,(G001042635,G000741165)1.000:0.4167622422514512)1.000:0.2440046421754472,(G001025155,((G000741175,(G001417815,G000741785)1.0:0.7659381008248305)1.0:1.111116677802834,((G000007525,G001025175)1.0:1.1042617280278435,(G000741695,G000741715)1.0:0.5126666465007753)1.0:1.1487805303030632)1.000:0.29553970464996615)1.000:0.25283845520001547)1.000:0.2310003460958366)1.0:0.5168840415197332)0.983:0.13326279161153093)0.999:0.18774270878159038)0.995:0.15624590429442442)0.608:0.03735050173139813)1.0:0.5782185043370162)1.0:0.6538447143608063)1.0:1.733563935633231)1.0:0.5623020267478355,((G001375495,((G000758825,(G000612055,(G900105865,G000092365)1.0:2.8309927778891693)1.000:0.27943610925651285)1.0:1.2876455930323318,((G000466165,G000162895)1.0:2.231033186881909,((G000420445,(G000411135,(G000429205,G000724605)1.0:4.2247780042855645)1.0:3.523730121410494)1.0:0.7111836522674494,(G000315465,(G900102025,(G001183565,(G001685165,G001685155)1.0:1.859620100199365)0.887:0.08471713778391124)1.0:3.3913994742328857)1.0:1.6371560107283138)1.0:1.6603085823199053)1.0:0.6070249309987592)1.000:0.29140925175427224)1.0:0.7892282074624187,((G000239695,(G001687305,((G000428685,(G000466245,G001553935)1.0:2.2782665360222634)1.0:0.7339800645585138,(G000295095,(G000159035,(G000429225,(G000220835,(G000711965,(G000269805,G000429265)0.795:0.0582458307942913)1.0:0.5996716880230014)1.0:0.7554561953791632)1.000:0.2796439593383816)1.000:0.31722581954164203)0.876:0.0727665745943388)1.0:1.4153558308571081)0.987:0.12896486606479704)1.0:1.7133220147796129,(((G000185425,(G000185445,(G000146285,G000196535)1.000:0.3103688714001337)1.0:0.672967274782838)1.0:3.141677440701537,((G000146895,G000148485)0.686:0.060242620344807006,(G000160615,G000176775)0.652:0.04824278192811121)1.0:3.071782088482501)1.0:1.9503301473339953,((G001856685,G001936115)1.0:1.656130110906186,(((G900120415,(G900106855,(G000508625,(G000420065,G001553285)1.0:2.464390889935894)1.000:0.4514770249667467)1.0:0.619957901261719)1.0:2.287135858815491,((G000296485,(G001807435,G001055535)0.935:0.15984156150998063)1.0:3.390184431102852,(G001546135,(G000420405,(G001812065,(G001807285,G001812345)0.813:0.15936545399235066)0.863:0.17238411036487788)0.555:0.1016724762346065)1.0:3.663125859781629)1.0:3.5815771454009986)1.000:0.4379881016246856,((G000159015,(G000411155,(G900119695,(G000758775,(G001812395,G001813085)1.0:0.5466246045754517)1.0:0.6251741630735135)1.0:0.8006704940448442)1.0:2.739839753091349)1.0:1.5550553695504898,((G000820725,(G001814535,(G001457875,G900106055)0.379:0.007103062588107274)1.0:3.990568591546405)0.999:0.1797896120086358,(G000429105,((G001070855,(G001070095,(G000308055,G000318335)0.727:0.06978222477456557)0.871:0.08993702700034165)1.0:3.213154807546243,((G000420425,(G000364865,G000296505)1.0:0.9662773170545093)1.000:0.20266208663676188,(G001746855,(G000154225,(G001057055,G001262055)1.000:0.461948302721897)1.0:1.6035788525435661)1.0:1.2384541446385502)1.0:0.5119201385616461)0.650:0.043729347658797144)1.0:0.5729646986213364)1.0:1.1431470752785473)1.000:0.41275625483081546)0.691:0.07965452980082387)1.000:0.22077931761765998)1.000:0.35364965939729803)1.000:0.32477942207047716)1.0:0.748913026016796)0.972:0.1262439156889186)0.985:0.10749084714175103)0.997:0.14360855660422514)1.000:0.23235752958479625)1.000:0.319217782290814)0.561:0.04853298222155042)0.985:0.12091288158827683)1.0:0.8754120904129145)1.000:0.3934988259668421)1.0:0.5281026993574012)1.000:0.30688095759146683)0.066:0.05446237432279574)0.934:0.09421679083784337)0.996:0.15746554037404656)0.892:0.10127449318263675)0.995:0.11362434651482128,((((G000024405,((G001274535,(G000176335,G000516535)1.0:3.6233272582988283)1.0:0.5416568473149811,(G000023905,(G000373045,G000373345)1.0:0.90891099774253)1.0:2.289545096324864)1.0:2.0553200893142423)1.000:0.3582304225782009,((G001517865,(G001517915,G000973085)1.000:0.2855677294708596)1.0:1.5496434017956677,(G001559795,(G000024565,(G001612575,(G001902575,G001902585)1.0:3.4011955971597114)1.0:2.563216077850193)1.0:2.6998150753740124)1.0:1.8987449158428442)1.0:1.0185500205872688)1.0:0.872984041531,((G000426625,G000165505)1.0:0.5003706422263714,((G000479045,G000622245)0.997:0.14139542478101164,((G000158195,G000158315)1.0:1.7325318688941649,((G000381725,(G000158215,(G000007325,(G000158275,G001854465)1.000:0.24520583328748663)1.0:1.0341056471558123)1.0:2.501520165274279)1.0:1.7686120236468892,((G000242215,(G000262225,(G000622045,G000158295)1.000:0.23296796249539414)0.965:0.12636139596681967)1.000:0.25728960132199913,((G000691665,G000691745)1.0:2.0571301761582084,(G000691685,(G000691725,(G000691645,G900104395)1.0:0.8504404118975212)0.964:0.1303075598888335)0.548:0.033757273890073526)1.0:0.8643449817357471)1.0:2.98681564192366)1.0:0.9077521000926941)1.0:0.49401777581877937)1.0:0.4901157231168766)1.0:0.8433564536565892)1.0:1.102234489240252,(((G001280565,(G000009905,(G000183545,G000184705)1.0:3.561515365836088)0.976:0.1054304505946986)1.000:0.20982006659282784,((G900016865,(G900019985,G001513145)0.993:0.14908443631284096)1.000:0.18074172320537432,(G001512545,((G001513395,G001544015)0.999:0.18547746422547265,(G001513495,(G001512825,G900018335)1.0:2.5327415180219175)0.998:0.16507537812334078)1.000:0.3158929680927171)0.988:0.12884329353317103)1.000:0.18475778016105876)0.938:0.07889628796618728,(G001513125,((((G000328625,(G000379025,G000517025)1.0:0.9351545012620437)1.0:1.3213295307599222,(G000144695,(G900109985,(G900101375,G900114655)0.905:0.18589937814183854)1.0:4.954752022510881)1.0:1.7130320628010938)1.0:1.2776525629159436,((G001512435,G000020485)1.0:0.4672323905974136,(G900103135,(G000166415,(G900114545,(G000165465,(G900156285,(G000350165,(G001730715,G001723995)1.0:0.8756013000361894)1.0:0.49933405931317426)1.000:0.2847505891994575)1.0:0.8916194647938009)1.0:0.49302537067985913)1.0:1.8891660804532426)0.601:0.1313693280958536)1.0:0.8317539891731055)1.0:1.0614555914160744,(((G900101835,(((G001508855,((G001513545,G000946815)1.0:1.4851311644939904,(G001508215,G000305935)1.0:1.7086957143232429)1.0:1.5576617035229392)1.0:1.3632917310191572,(G000092405,(G900129805,(G001513155,(G001512785,(G000983115,(G001311885,(G001570625,G000014725)1.0:2.8137149037587013)0.963:0.11546079941332534)1.000:0.2461995302752661)0.946:0.10449588425577871)1.000:0.234606083950509)1.0:1.294258162377697)1.0:1.42995155598177)0.999:0.14592728540223432,(((G000802045,(G001512665,G000746025)1.0:1.086142523466175)1.0:0.6968106977869145,(G000019165,((G000190635,(G001516055,(G001515265,G000512895)1.000:0.20554704697518159)1.0:0.8663670969615254)1.0:1.1549569920293274,(G001029295,((G000231405,(G000243135,(G000243155,(G000379505,(G001468785,G000021925)0.684:0.04484493939726589)1.0:3.00795788502723)1.0:1.8938718539697448)1.0:1.9984888270150256)1.0:0.8822055439892613,((G001029285,G000255115)1.0:1.7983336872581857,((G000224515,G001516045)1.000:0.2233350556952508,((G000960765,G000961805)1.0:1.1075818029351965,(G000244895,(G000231385,G000235605)1.000:0.22292454495060884)1.0:0.9827703896635681)1.000:0.27423415767809356)1.0:0.6481383406973402)1.0:1.4269581828771563)0.434:0.07772355026836583)1.0:0.7130107028961621)1.0:1.0273524981380378)0.996:0.1281291568487364)0.998:0.1281880835501419,(((G000013105,G001594015)1.0:2.332463704267812,((G001508005,G001513335)1.0:1.8009438405330698,(G001515945,G000620305)1.0:1.9480041776723542)0.671:0.046285416554166826)1.000:0.17638819019862934,((G000012865,G000427565)1.0:3.881574545539183,(G001263415,((G000024605,(G001899445,G000018425)1.0:2.226143111599132)1.000:0.4319495986651898,((G000711975,(G000214435,(G000215085,(G000315365,G000016165)1.000:0.3876760447002483)0.715:0.06533518531792377)1.0:1.8653798063414864)1.0:0.5995222969208063,(G000024205,(G000010565,((G000233715,(G000430885,G900113335)1.0:1.7462042617806834)1.0:1.5177493231810073,(G000376385,((G000429345,G000686645)1.0:1.921663951930845,(G001509075,(G000740855,(G000740865,(G000681355,G000740805)0.655:0.22732323920834088)0.983:0.19396029831290412)1.0:1.0752310988981328)0.984:0.16665875214839893)1.000:0.32832431128993117)0.919:0.10996859191023846)0.653:0.04094725943287372)0.639:0.07462879375824985)0.937:0.1151816872284673)1.000:0.28433313966054174)1.0:0.6275686167725152)1.000:0.19953844296990972)1.000:0.22645108389302998)0.668:0.03735967625981851)0.701:0.053401497095737)1.000:0.19584343440006885)0.983:0.11924811626802184,(((G900155405,((G000438335,G900103425)1.0:1.815823756681195,(G000194985,((G000160055,G000433275)1.0:4.640907029188954,(G000435155,(G000242435,G000434475)1.000:0.2216654754382017)1.0:1.38414800355518)1.0:0.9203906901935083)1.000:0.34679315380152453)1.0:2.184079741677172)1.0:0.7497505873524054,(((G000177555,G000221545)1.0:2.219758436098983,((G000478965,(G000239275,G000165735)1.0:2.156190738518695)1.000:0.268207275603617,(G001045675,(G000283495,G000455225)1.0:2.0765654820329393)1.0:0.928401408140451)0.999:0.2126657413069807)1.0:1.8774008425090714,(G000221605,((G000428745,(G000315505,G000431435)1.0:2.5614715459572617)1.0:0.9457484472419644,(G000426745,(G000286635,(G001553335,G000024945)1.0:2.107266494108257)1.0:3.3695335873326115)1.0:0.9292951462764977)0.935:0.1031691243045256)1.0:1.9847045587446515)0.985:0.11481809597950221)1.0:1.0363789806265125,((G000384135,((G900101645,((G000436295,G000436095)1.0:0.5546384845661504,(G000188175,G001916865)1.0:3.9318577181193612)1.0:0.550056441758845)1.0:0.52526388545771,((G000230275,G000431295)1.0:4.564645833718216,(G000437815,(G900115425,(G000025305,G900107075)0.403:0.009615965533056247)1.0:2.7949258175394016)1.0:3.20394351036007)1.0:2.151149460477231)1.0:1.1771116730237743)1.0:0.7691504042883026,(((G000374545,G000430605)1.0:3.461617464662491,((G900110485,(G900104455,(G000271665,G900114615)1.0:2.2679733378451132)0.979:0.1007171926923733)1.000:0.3661779799091895,((G001611555,G000219125)1.0:0.7731333430627017,(G000445445,(G900102435,G000169155)1.0:2.9899061226813584)0.972:0.09720737182991399)0.945:0.10027708971131709)1.000:0.3850959724348963)1.0:0.4503024159128623,(G000381065,((G000245775,G000423385)1.0:3.2250240776451515,((G000622005,G000621545)1.0:3.137570894116696,(G900129225,(G000208405,(((G000160695,(G000213975,G000160555)1.0:0.5283292926820955)1.0:0.46553419645020316,(G000287655,(G000187125,G000426665)1.000:0.21357410029805904)1.0:3.3759403974223616)1.0:2.637501613773421,(G000381005,(G000702545,((G000155955,G000469545)1.000:0.3523143556825188,((G900116485,(G000702005,G900100835)1.0:1.5091824260658195)1.0:2.0966230450133923,(G000686945,((G000284095,G900104055)1.0:0.8731229426461025,(G900111915,G900107615)1.0:2.151750463962273)1.000:0.38097182874021746)1.0:2.3140530792819916)1.0:0.9298511723445874)0.995:0.1749890421065964)1.000:0.22098195473591586)1.0:0.46322150809522095)1.0:0.5884975162126111)1.000:0.17552658222950768)0.997:0.13769732341618804)1.0:0.9821880240440066)1.000:0.2228531884398918)1.0:1.0662995121532397)1.000:0.30767536584533084)0.897:0.07392337119632705)1.0:0.8697833193235925)0.998:0.12554463089971896,(((G002010535,((G001512695,(G000328765,(G001485475,G001896645)1.0:2.5870805898203044)1.0:0.7231157818693813)1.0:1.4355555631933923,(G001601575,(G000144645,(G900142995,G001562425)1.0:2.198033338625196)1.0:1.5890939398933879)1.0:0.6193722166216679)1.0:1.0411103492449723)1.0:0.6099369873129289,((((G000955745,(G000955735,(G000404025,G000016545)1.0:1.2980648985235117)1.000:0.20767679901881958)1.0:0.6693942510603785,(G000145215,(G000955725,((G000193435,G000166695)1.0:1.5514358084105444,(G000166355,G000022325)0.799:0.07952458318314588)0.998:0.15116342835573085)0.748:0.10889130560575037)1.0:1.1971500313533778)1.0:2.8756438212865487,((G000213255,(G000526435,(G001513505,(G001513075,G001513065)1.000:0.3537641378282856)1.0:1.83106650536624)1.0:2.004317529907986)1.0:0.5293613577657817,((G900129075,G000427425)1.0:2.5905757890466883,((G000145615,G000189775)1.0:2.969007484760915,((G000473865,(G001507995,(G000156275,G000007085)0.856:0.09444975136168884)0.999:0.15924262186278318)1.0:2.371147256842319,(G000763575,(G000025645,((G001508735,G001508895)1.0:1.1227046222794668,(G000806225,G000147695)0.603:0.0328907308641377)1.000:0.19867036827514165)1.0:0.579222615874711)1.0:0.6239378168083182)1.0:1.5157443665803387)1.0:1.2612032196434477)1.0:0.669398511843214)0.937:0.08506675070853047)0.989:0.11295533226184193,((((G900142105,(G001797185,G001515955)1.0:0.8053091069974371)1.0:0.9146634859835252,((G001317355,(G001047375,(G000601455,((G000430995,G900129265)1.0:2.2480365267468403,(G000297115,G001440545)1.0:1.8739995177760513)1.000:0.23753802745329183)0.982:0.1657038971078265)1.0:0.6891199341977158)0.163:0.06668293246279283,((G000283555,(G000709435,(G000252705,(G000252745,(G000252665,(G000252685,(G000252725,(G000270205,(G000252765,(G000252785,(G000225365,G000284435)0.785:0.2344995204105867)1.000:0.6801695741883034)1.000:0.5355398919811072)0.813:0.22917393307966144)1.000:0.35786565856780655)0.655:0.15695867930517649)0.998:0.24610446556274643)0.541:0.07455414818915142)0.999:0.22423560060516887)1.0:3.0294913548428375)1.0:3.3283907651036224,((G000495435,(G000701905,G900115135)1.0:2.5080356688497916)1.0:1.2213541744170286,(G900142225,((((G000686705,G000424205)1.0:0.48051334667251727,(G001403615,(G000753355,G000703125)1.0:1.5035625192998812)1.000:0.39046303185105596)1.000:0.3279120673981357,((G000820705,G900142075)1.0:2.126830601581295,((G001403635,(G000013285,G001485185)0.999:0.17154300042957352)1.0:0.8359848629279243,(G000469625,((G000401215,(G000320405,G001405015)1.0:1.0227694832087248)1.0:0.6103323181541481,((G000424025,(G000371465,(G000498355,G000789395)1.0:1.167854546315413)1.0:1.335941740706331)0.987:0.15419583965865893,(G000020165,(G001458595,(G001456065,(G000473995,(G000340885,G000833105)1.0:1.0098717154297001)1.000:0.29661417468298334)0.944:0.12544154288558257)1.0:0.8163243721615931)1.0:1.2417188316964236)1.000:0.21232943738461693)1.0:0.7409118191042595)0.917:0.1051371892271054)1.0:0.8443769815798278)0.950:0.10655305065363967)1.0:0.40980938786098636,(((G000816675,(G000285575,G000612845)1.0:1.5809701734914514)1.0:0.8276885067410228,((G000751675,G000732635)1.0:1.339388025941462,(G000300195,G000447315)1.0:2.2897463783677563)1.0:0.46681972415000567)1.0:1.1058847515778627,(G000145275,(G000744935,(((G001263795,(G000014125,(G000204565,(G000219255,G000175395)1.0:2.0057290620033523)1.0:2.0792022361296647)1.0:2.2331598691306613)1.0:1.1148836445783796,((G001270375,G000008765)1.0:1.2881930372872354,(G000686725,(G000807255,(G000246895,G000389635)0.828:0.14674210961651799)1.0:2.0585268712502303)1.0:1.1423715341835827)1.0:0.7247274986591823)0.499:0.024937064107155887,(G000466585,((G000765165,(G000007625,G000619945)1.000:0.21553738029835134)1.0:0.863668664109631,((G001243045,(G000017045,G000063585)1.0:5.232889561225584)1.0:1.757335705846278,((G001642655,(G000484505,G000016505)1.0:0.6122454804299448)1.0:1.017575214267029,(G001038625,(G001623875,G900129955)1.0:4.2248562431058145)1.0:0.6626342671722855)1.0:0.8869848737188624)1.000:0.17854262226018017)1.000:0.3589100471863663)0.736:0.07683641662905674)0.788:0.05613698052065704)0.830:0.08938335072775126)0.974:0.1012134457390409)0.756:0.05195139981874389)0.984:0.12209007271673093)0.999:0.17720479627156666)1.000:0.24603818384573428)1.0:0.5460670133070934)1.0:0.5317039185892622)0.957:0.08940084628706085,((G000154825,(G900128885,((G001263355,(G000472665,G000247605)1.0:1.3202135912995325)1.0:2.064100653963836,(G000152245,(G900107125,G000185505)1.000:0.4345583870553069)1.0:0.5690225666656087)1.0:1.1562517685785174)1.000:0.30325543507511055)1.0:0.5610699078094022,(G001512625,(((G000161975,((G000426305,(G000488855,G001604025)0.820:0.11657288623298495)0.620:0.04544694549681001,(G001602975,((G001513255,(G900155555,G000525775)1.000:0.23994011261086234)1.0:0.9919050404402213,((G000435615,G000435715)1.0:1.1097971117132188,(G000758905,(G001189495,(G900086585,((G000688015,G000510425)1.0:0.6609329733289113,(G900115385,G900116785)1.0:5.066987888151032)1.0:0.5566887012703075)0.769:0.06248177655021356)0.987:0.1367747975721388)1.000:0.2224739537709189)1.000:0.3786547104933719)0.997:0.18962705334590454)0.829:0.09255631271422095)1.000:0.19390887876387486)1.0:1.0721422332850934,(((G900107405,((G000016985,G000018325)0.448:0.11228566316697762,((G900111615,G001042715)1.0:1.3996934047542837,(G900101495,G000621485)1.0:0.7799564994525378)0.990:0.1140834505912148)1.0:0.5434489073712179)1.0:0.5827904164945411,((G900103005,(G001897605,G001748365)1.0:1.2769287120877508)1.0:0.6104814026004974,((G900142285,G900142245)1.0:1.3210565943103305,(G001282725,(G001750685,G001562415)1.0:0.6501507737176654)1.0:0.7118613245182628)1.000:0.33407705777180874)0.972:0.14884855190252455)0.994:0.12564409608555407,(((G000163895,G000423525)1.0:0.5503918471535604,(G000196455,(G001693775,(G000238095,G000146855)1.0:1.3713484371556708)1.0:1.6216221956853767)0.899:0.08770698277790985)1.0:0.5476895516316457,((G000699585,G000597865)1.0:1.5183920766244816,(G900142235,((G000156055,(G000147675,(G000431415,G000381525)1.0:3.5184418986243973)1.0:2.3329814419413824)1.000:0.27359619958621595,((G000154445,G000439105)1.0:1.1951161547794458,((G000452245,G001950115)1.0:2.2209833416824982,((G000499525,G000686145)1.0:1.3512176021681577,(G900129815,(G000687955,(G000009205,G000953275)1.0:5.281510248231672)1.0:0.45822864504840766)0.999:0.20001265153116568)0.989:0.2063163642766433)0.996:0.14916009501620894)1.000:0.31333188977343285)1.0:0.8706018757140862)1.000:0.41223371523426766)1.000:0.31590115398080004)1.0:0.39373906159581507)1.000:0.25538507838161106)0.056:0.00919275021367835,(((G000309315,(G001509345,G900142005)1.0:1.199389103146291)1.0:0.7399071374123903,(((G000751555,G900095615)1.000:0.20320534539422688,(G001940565,(G001282665,(G000511955,G900106765)1.0:1.1543529495314993)1.0:1.3784812300076354)0.977:0.21770587944080685)1.0:0.9504660730272723,((G900095305,(G001190785,G000299355)1.0:1.282550566881881)1.0:0.7408211381586197,(G000620125,(G000387765,(G000761095,G001316435)1.0:2.07961999894161)0.999:0.19559779795540908)0.999:0.1563965413808219)1.000:0.3035867885593289)1.0:0.4149720919721651)0.993:0.12667135325724174,(((G000312505,(G000758845,G900120165)1.0:2.019082809955351)1.0:0.8051371043377641,(G001299475,((G001299455,G000221565)1.0:2.4459301585826236,((G000478985,G000146345)1.0:1.3891085591189145,((G000227315,((G900129925,G000468535)1.0:0.7660124954662677,(G000952975,G000311865)1.0:1.4307249936193291)0.999:0.16259775337600668)1.0:0.6955409923950493,(G000378725,(G000246925,((G000183565,G000312025)1.0:1.0912746224679546,(G000311825,G000321025)1.0:1.128547047987738)1.0:0.4955373356564018)1.0:2.3621348166499025)1.0:1.2296468589867913)1.000:0.19129976582122407)1.0:0.8251413916286564)1.0:0.6625342468164581)1.000:0.3664128668661357)0.954:0.09961764474439072,(G000467935,((G000800295,(G001407835,G000010185)1.0:0.5561744934065745)1.000:0.46777649913962477,(((G000423145,G000245755)1.0:2.2208714524845843,(G900120375,((G000308275,G900119705)1.0:2.6678503860791767,(G900120365,(G001286805,G000311985)1.0:2.7087072467371742)1.0:1.0950247744710677)1.0:0.5133262515534999)1.0:1.4366053193091828)0.997:0.15985755912953492,((G000173355,G000311745)1.0:1.8200608332756805,((G000312365,(G000308255,G000312325)1.0:4.422848629194136)1.0:1.5628707977450078,(G000156575,(G000191725,(G000159095,G000024105)1.000:0.40050091723498155)1.0:1.9181765396991306)1.000:0.3622625073504468)1.0:0.9729662505064841)1.0:1.7694776350101769)1.000:0.35415920576556736)0.761:0.07783286450056844)1.000:0.4649797303622069)1.0:0.7376372051601651)1.000:0.17884634719411974)0.699:0.05529907480765694)0.995:0.1587105619851367)0.728:0.05464329190725722)0.990:0.10506625135228488,((((G000435495,G000437915)0.993:0.14820060511587677,((G001512685,G001604065)1.0:1.2124336365676138,(G000434435,(G000434675,(G000432975,G001940895)1.0:2.160633440488832)1.000:0.3605988819475573)1.0:0.721367384615405)1.000:0.47827899769391297)1.0:0.8749440970336222,((G001678845,G000981035)1.0:2.188964572582222,((G001513425,G001604115)1.0:1.0581093413321108,((G000435055,G001940845)1.0:1.7463028372536875,(G000431035,G001940855)1.0:3.599908369056676)1.0:1.1448067377077003)0.773:0.08357890054653538)1.000:0.1770145787755026)1.000:0.30667342904864014,(((G001512555,(G001512485,(G001513105,G000331995)1.0:1.6102250503357491)1.0:1.1935011713412866)1.0:1.0069787138406003,((G001797195,G001512425)1.000:0.38975157811280126,(((G000621505,G000350485)1.0:3.197885872171568,(G000022065,(G000526495,(G000421965,G000175795)1.0:0.8030422214425518)1.000:0.2986906706218068)1.0:2.31762543628672)1.0:1.6274199687045097,((G000745845,G001262605)1.0:3.6780562650911937,((G000179595,G000237085)1.0:1.600991302457925,(G001512505,(G000015865,G000521465)1.0:1.8777398082261691)1.0:1.3566139595326638)1.0:1.0044319155547483)1.000:0.2501730391505274)0.924:0.08360638762542318)1.0:0.5109076869191308)1.0:0.8125992125510979,(((G000433755,(G000433915,(G000434195,(G001916175,G000435175)1.0:2.858110895677942)1.0:1.6661664557662461)1.0:1.5825287313694012)1.0:1.0765135590733002,(((G001512945,G001512745)1.0:1.3375173580311146,(G000025225,(G001603035,((G001604165,G001604185)1.0:0.752892987825274,(G000688035,(G900099715,(G900107185,G000621765)1.0:1.9860882237557511)1.000:0.2534138601774211)1.0:1.126489044040243)0.860:0.11931313651557368)1.0:1.0155331451017295)0.934:0.14122253531154277)1.000:0.469305186241858,((G000431615,G001941225)1.0:2.325411189738448,(((G001725215,(G000398925,(G001643385,(G001305135,G000701665)1.000:0.41305630945646093)1.0:1.2931777208997703)1.0:1.698193830346608)0.812:0.06821463277060588,((G001916635,G000435995)1.0:1.6999926845105777,((G900130065,(G000431075,G000436275)1.0:2.1081982046952157)1.000:0.31218211595579864,((G000421005,(G000620945,((G001244495,(G000177015,G000492175)0.471:0.050418929127296896)1.0:1.1533279000038368,((G000169255,G001688625)1.000:0.24731500238237392,(G001454945,G001244995)1.0:0.8904365094160557)1.0:0.6782881778984502)1.0:0.48095163194573104)0.974:0.1680908964492549)1.000:0.3003992507276037,(G001915895,((G000765235,(G000431575,(G001916695,G000435555)1.0:1.0507637038539357)1.0:1.140103990299227)1.000:0.22688253320269286,((G000307265,G000283575)1.0:1.8331350063489045,(G001916835,(G000469445,G000403435)1.000:0.2820945960591822)1.000:0.3453793801738501)1.0:0.8663827614312194)0.428:0.0918931223155905)0.960:0.19976039027836762)1.000:0.3756766761743968)0.994:0.13892523332581047)1.0:0.4841165872926999)1.0:0.4419911922370128,(((G000433115,G001797275)1.0:0.5786158631025498,((G000437375,G000432075)1.0:1.1865534707344056,((G000433515,G001916755)1.0:1.1902500309963522,(G001513385,(G000437015,(G000433415,G001604005)0.852:0.12420323925255414)1.0:0.7421465657780906)0.880:0.09974342303321956)0.812:0.07226592621902192)1.0:0.5385423920372198)1.0:0.6631861245357098,((G000178115,G000953215)1.0:1.296733997987073,((((G000436835,(G000431535,G000433975)1.0:1.298383065825191)1.0:1.596091877903093,((G001513045,G000432435)1.000:0.20364404856884818,((G000434915,G000434055)1.0:2.6567713547186944,(G000436215,G000431775)1.0:0.5104588942690992)1.000:0.36956906047002336)1.0:0.5673270407513888)1.0:0.5528430816071495,(G001513365,((G000435275,(G000431855,(G000435335,(G000437975,(G001917065,G000436775)1.0:1.2523557500090168)1.0:0.6858688131161066)1.0:0.5235326318846937)1.000:0.413286315053194)0.925:0.10543237742908212,((G000431955,G000154345)1.0:3.658980002883229,((G900048895,G000435395)1.0:1.920764683636028,(G000383295,(G000752215,(G001261775,G001305115)1.0:2.1292045857982256)1.0:0.7042537141316642)1.0:0.627173867163218)1.000:0.2526572174329514)1.000:0.2776854606869336)1.0:0.7285262920013328)0.999:0.16889107988179153)1.000:0.3263483468757365,((G001486165,(G001481375,(G001486665,(G000157955,(G001916495,G000162015)1.0:1.4666544064554412)1.0:0.7021272642713838)1.0:0.5310214961520654)1.0:1.169462152778709)1.000:0.1814725474372517,((G900103835,(G000820765,(G900104675,(G000435455,(G900110045,(G900104615,(G000154565,G000403395)1.0:1.8405520557832755)0.997:0.1514009600723447)0.951:0.10784084723012295)0.660:0.0438865567204815)1.000:0.24813302123266348)0.977:0.13050705391354675)1.000:0.3476226086060978,((G900095865,G000158655)1.0:1.5607456056854294,(((G000436675,G000432175)1.0:2.5390211554809223,(G000382085,G001916415)1.0:3.410663759617752)1.0:1.1472005503994238,(G001941055,((G001940995,(G000686125,(G000179635,(G000621805,(G000723465,G001917015)1.0:3.0948913524960484)0.945:0.09186547392837349)1.000:0.351535365149205)1.0:0.8300182682962475)1.0:0.8205637159460073,((G001603945,G001941135)1.0:0.7405816035687294,(G000712055,(((G000210095,G000434255)1.0:3.0184053167957745,(G000437255,(G000433635,(G000437175,G000468015)1.0:1.772039933227226)0.666:0.04314715490972543)1.0:1.7080128342027354)0.884:0.08012813445397833,(G000438435,((G000701945,G900119535)1.000:0.2922714337146833,(G000174895,(G000518765,(G001603985,G000247525)1.0:1.9747379621542234)1.0:1.2093712203342308)1.0:0.45947373778156203)1.0:1.7312598848844525)1.0:0.8942914743127697)1.000:0.3000837407546148)1.0:0.6248366382155244)1.000:0.20479340667526355)0.995:0.1963946832187944)0.419:0.10963680365243635)1.0:0.5549281087551667)1.000:0.3223830158239487)0.991:0.12001553473390361)0.977:0.10588050192380266)0.987:0.10979883896393419)1.0:0.4574404013145584)0.868:0.0664756107116265)1.0:0.530000932510266)1.000:0.2520091884919891)1.000:0.22012891447251165)0.144:0.006974037800444753,((G001797255,(G001795385,G001797235)1.0:2.120037282013003)1.0:2.678655268366782,(((G000364165,(G000436415,(G900142265,(G000432875,G000436155)1.0:1.1477962621438433)1.0:2.589682365794395)1.0:1.6481286722401909)1.0:1.1765759061078456,(G001466305,((G001282685,(G001311925,G000178835)1.0:1.3645906430609356)1.0:0.5817535550522914,((G002007305,G002007375)1.0:1.1479402236935288,(G001995005,(G000171335,G002007295)1.0:2.038906511093255)1.0:0.5903496920160513)1.0:1.1612477611710728)1.0:0.8476372747565999)1.000:0.18662410351486117)0.718:0.04537706198457119,((((G000431695,G000173975)1.0:2.89873408313987,((G000435775,G000332875)1.0:1.4918364300090756,(G000432215,G000154305)1.0:3.4055730241874547)1.0:1.3382508454392936)1.000:0.32978769520389023,(G000621905,((G000431135,G000431515)0.999:0.15257819945196288,(((G000154245,G000432315)1.0:3.142771779840738,((G000154425,G000433295)1.0:1.8739923367180091,(G000436635,G001916305)1.0:1.0078537770773284)1.0:2.0782559267058587)1.0:1.4242824863980894,(G000432475,((G000702245,G000687655)0.996:0.1538760236237737,(G000703065,(G000687975,G900110635)1.0:2.720028648167163)0.999:0.15955745095083673)1.0:1.3607547544510004)0.475:0.11548071087658969)1.000:0.27053019290389363)1.0:0.46923816906168325)0.999:0.14710333083666732)1.000:0.25111450195317414,((G000160035,(((G001461035,(G900112775,G900111595)1.0:1.1154724040138937)1.000:0.1779359455551823,(G900142955,(G000018685,(G900115365,(G000702945,G900143645)1.0:2.028204281977786)1.0:0.7805968774538021)1.000:0.19615236957736226)1.000:0.2704563175924901)1.000:0.35704549262980834,((G000621985,((G000434115,G000518685)1.0:0.4931659369968305,(G000687695,(G001916225,G000433735)1.0:0.846340513473736)1.000:0.2842387945521564)1.0:1.0031814796818725)0.983:0.11274572864379313,((G000432755,(G001916135,G000438095)1.0:2.152772814765386)1.0:2.4244731192843747,(G000435575,(G001414325,(G000433155,G001916165)1.0:0.4878869053437194)1.0:3.051769354201426)1.000:0.2709176959808471)1.0:1.184005491785871)1.000:0.32845055259073774)1.000:0.16549161568824639)0.973:0.11128130355143988,((G900141895,(G000431895,(G000435815,G000153885)1.0:1.8150568698191238)0.998:0.16274431168905165)1.000:0.18409181171707936,((G000875945,(((G000242235,(G000235445,(G000185385,(G000296385,G000209465)1.0:0.5333802112352666)1.0:2.584432556746709)1.0:0.7542895969320151)1.000:0.33542892473151714,((G000160135,(G000160635,G000238055)1.0:2.1071997100798137)1.0:0.7628090723468609,((G000702885,G900113415)1.0:0.4879105462011213,(G000424445,(G900107835,G000701645)1.0:1.4223277469932414)1.0:2.0614209154744843)1.0:2.1173028792122794)1.0:1.1594883579137671)0.996:0.1321031626342737,((G900101295,(G000711825,G900112885)1.0:4.157946476788163)1.0:3.401046361402787,((G000435795,G000431995)1.0:1.3202475498722002,((G000189595,(G000435655,G000159055)1.0:1.7110059173936774)1.0:1.047313076594811,((G000235505,(G000160095,(G000687555,(G000144625,G000732605)1.0:1.6433117672691386)1.0:1.4057531572774726)1.0:1.0320837926981796)1.000:0.17461795563903865,(G000158075,((G000155435,(G000233455,G900115855)1.0:3.2594561651432494)1.0:1.0196687711031276,((G000431175,G000371705)1.0:1.9168232515401193,(G000436455,(G000438215,(G900113155,(G900108895,G900100685)1.0:3.7611660320258773)0.996:0.1917733936506765)1.0:1.1236130653502507)1.0:1.6834040466832068)1.0:1.7238516621348405)1.0:1.09170388507358)1.0:1.3180856563562384)1.0:0.4259184550638803)0.194:0.030830896188273702)1.000:0.21322004929120905)0.999:0.17208072108934855)1.000:0.2839521491852685)0.991:0.12255698853992758,(((G000435595,(G000432395,(G000156015,G001915735)1.000:0.33249608824157345)1.0:3.8328435876092026)1.0:0.4503165688808573,((G000434155,G000155855)1.0:3.284849021599115,(G000424105,(G000146185,(G000436535,G000436475)1.0:2.347626424000318)1.000:0.38261617802708586)1.0:0.9250410052566995)1.0:0.8930697693467425)1.0:0.48582364844328896,((G001604195,((G000621405,((G000746015,G000702125)1.0:1.1480461586178858,(G000622025,(G000701625,G000424365)1.0:2.4646151805595045)1.000:0.23273821569663325)1.0:0.8356773309607853)1.0:0.7155557617513664,(G900100245,(((G000403335,G000403215)1.0:2.099007283959464,((G000434955,G000435355)1.0:2.094938688780341,((G000403495,(G000403275,G000732725)1.0:1.0937909717810022)1.0:0.46248652575415006,(G000431875,(G000466465,(G001717135,G900113595)1.0:3.2550338951849125)1.0:2.0200600642657727)1.000:0.4281437103358635)0.925:0.09800530203333387)0.991:0.12112699341073059)1.000:0.3159339741314265,((G000687675,(G000621425,G000421045)1.0:1.2560304331824639)1.0:0.6761782023019645,((G000702685,G000702085)1.0:2.470410476961944,((G900101015,(G900107575,G000431495)1.0:1.7832048980653759)1.0:0.7770917185736423,((G000424545,(G000424425,G000424585)1.000:0.2725064008884579)1.0:1.0526746294989155,((G000702265,((G000424165,G000424265)1.0:2.7404274255058394,((G000424145,(G000703165,G000424385)1.0:0.4860171269880848)1.000:0.18594855513101408,(G000423925,(G900104155,(G900109475,(G000424485,G000420905)0.980:0.13158134440951622)1.0:0.5070500117014995)1.0:2.9954390382007023)1.0:0.733256106382804)1.0:0.7681190792786617)1.000:0.25105669265883135)1.0:1.5637787308589879,((G900116875,(G000621565,(G900101605,(G900116865,(G000686065,(G000424465,G000686965)0.718:0.06358514566428514)1.0:0.9774544736983438)1.0:0.6691753041000907)1.0:0.4849806693163168)1.0:2.23561058884381)1.0:0.8795358269041266,((G000421405,G000424525)1.0:3.5613208559107496,((G900115735,G000420825)1.0:3.0151142724706133,((G000420845,G000621605)1.0:1.986576623195643,(G000622085,(G900112195,(G900102515,(G000420945,(G000145035,G000621465)1.0:3.3632192577644284)1.000:0.40178651814274785)1.0:0.8503743792971021)1.0:0.5816098621018844)0.643:0.06723769515529138)0.846:0.07334110447808764)0.993:0.12131396725025508)0.793:0.08129494455512107)1.0:1.2270349184512979)1.0:0.5501290256129096)1.0:0.8212741509538741)1.000:0.2846424500476286)0.672:0.05816276773682685)0.924:0.0852089705799694)0.867:0.07250612465208515)0.935:0.11712572714087048)1.000:0.2902274055601124)0.997:0.16429139827749728,((G900112085,(((G000403845,(G000403255,G000403315)1.000:0.27824595313468886)1.0:2.180881020712267,(G000270305,(G000469345,G001941025)0.884:0.09165181414654149)1.0:0.5182200545283517)0.579:0.046150743718425424,((G000364225,((G000174195,(G000225345,G000156535)1.000:0.4110457567060651)1.0:0.9891449553850565,(G000687515,(G000701545,(G000020605,(G001916895,G001405615)1.0:0.9612712401157731)1.000:0.2993187718750716)0.999:0.1621314624517946)1.0:0.4350753565685163)1.0:0.4402965463727808)1.000:0.198354327520511,((G000160115,(G900106615,(G000702525,G000702145)1.0:4.134873470546625)0.745:0.0631955905066682)1.000:0.29739482861083916,((G000621865,(G000703005,(G900115355,G900109715)1.0:0.6970172879389878)1.0:2.1729723443730813)1.000:0.2863573408842108,(G900107545,(G900104335,(G000209815,(G900115215,G900141825)1.0:0.9843497529677387)1.0:0.5751916621522563)0.998:0.14291417735694276)1.000:0.3540107322131656)1.0:2.4840421971401003)1.0:0.5987297339695611)0.994:0.15405970041804637)1.000:0.38990060101699564)0.757:0.08230507346956831,(G900096945,(((G000797495,G000173815)1.0:0.4771548051798411,(((G000702845,G000183525)1.0:0.7371625784231334,(G001915695,(G001406335,G000438275)0.739:0.05746153939536549)1.0:2.535732655400852)1.000:0.24361927181933915,(G000425525,((G900129135,(G000156675,(G000436935,G000373885)1.0:0.5496276320529806)1.0:0.8252533210687097)1.000:0.3652543579165679,((G000431095,G000157975)1.0:3.454288909911346,(G000702025,((G000431355,(G000466565,G001404455)0.925:0.09813569992284654)0.784:0.10241139189394445,(G000436615,(G000436995,G000153905)1.0:1.941592001332424)1.0:1.9227306497066965)0.935:0.10759434755868902)1.0:0.8874824771051323)1.0:0.5680676184680514)0.484:0.023084858614137043)0.727:0.06565274202655266)1.000:0.3644070913603092)1.000:0.24478646278069213,((G000411355,(G000209385,(G000156035,G000431655)1.0:2.909676355669933)0.999:0.18268613555724147)1.0:0.6078647948009697,((G900142165,(((G000403295,G001311035)1.000:0.40857458176997546,(G001028025,G001404335)1.0:2.53280103592659)0.909:0.07983309186601391,(G000526735,(G001487105,((G000155205,G001312505)1.0:1.186965513746546,(G000153925,G000432115)1.0:3.832888386618189)1.0:0.5384611836862206)1.000:0.24226272337066904)0.663:0.043286535885787174)1.0:0.6654409229627368)1.0:0.46003213009628185,(((G001280875,G001049915)1.0:3.237083758501674,(G900086725,(G001916295,G000155875)1.0:1.2070559238570644)1.0:0.5566919640917238)0.945:0.0890055746182657,(G000765215,((G000156515,(G000403475,(G000403455,G000154505)1.000:0.20528838898590257)0.251:0.07362048687521756)1.000:0.24536276616148822,(G000169235,(G000433215,(G000154065,G001916345)1.0:1.4976232750548524)0.648:0.04022250779001096)1.000:0.20578932296506)1.000:0.36453245304763743)1.0:0.6323410837995085)0.987:0.12245558485983053)0.730:0.04678968493428111)1.0:0.928276581729595)1.000:0.30094032130810594)0.392:0.061786058297598395)0.342:0.06112825442131837)1.000:0.16665430588761468)0.675:0.04197696762507641)0.831:0.06948084301360562)0.973:0.09676189937400616)0.817:0.05763710645983612)1.0:0.8404827889992188)0.969:0.13408481791675256)1.000:0.3941659455784074)0.983:0.1016212002103656)0.798:0.07818304129289137)1.000:0.1586648249473612)0.933:0.07941577459414378)1.000:0.2562838151105321)1.000:0.3029248582594122,((G900111575,(G000020005,(G001513245,G000174415)1.0:1.1756222002034518)0.990:0.15572858190171565)1.000:0.21907600203462563,((G001543875,((G000376225,G000714935)1.0:0.8251691244774124,(G000092905,(G001642725,((G000444055,(G000024285,(G001447355,(G900107035,G000294675)1.0:1.217671648684098)1.0:3.8764733952614696)1.0:0.8079719060134114)1.0:1.4665890558851429,(G000430585,(G001767765,(G001399675,(G000702485,(G000429525,G000472905)1.0:1.7558969126370363)0.974:0.12511816940272535)0.998:0.13546122937580554)1.000:0.19530779558297506)1.000:0.36543228347989715)1.0:1.2311481224819454)1.000:0.2561890403648656)0.930:0.08852863168384648)1.0:0.4590661573449959)0.439:0.02678656098510185,((G001742305,((G000510645,(G001884825,G001311905)0.770:0.082835958043731)0.910:0.07466382410118229,((G001049895,(G000615945,G000218765)1.0:1.1016310309794632)0.898:0.07440767461772621,((G001561915,G001730235)1.0:1.746857564723065,(((G002005165,G001375555)1.0:1.3874037559005274,((G900113175,(G900106775,(G900102685,(G900156615,G000213595)1.0:3.417174880875422)1.0:1.022243172010273)1.0:1.4677068265727966)1.000:0.2972064838450877,((G900129355,(G000428065,(G000942395,(G900119485,G900107305)1.0:3.3338918795781263)0.999:0.1488468947537734)1.000:0.3244555460138765)0.826:0.08575387955580228,(G900114055,(G900110165,(G000421885,(G000763315,(G001187615,(G000753855,G001606065)1.000:0.3906300417042234)1.0:3.506968182305137)1.000:0.19563442882284057)1.0:0.6973619103341367)1.000:0.30550333863418844)1.000:0.2262073950485716)1.0:0.9583341676796213)1.0:1.0104364074984846)1.0:0.5634940375366778,(((G000430625,(G001015055,(G001439585,(G000466385,((G001294525,(G000878885,G001282905)1.000:1.3262736215399575)1.0:2.7847737945917324,(G900100065,(G001274715,(G000878905,G001282925)0.841:0.5108728779066434)0.593:0.1699722595702376)1.0:3.538159638461349)1.0:2.52774192177068)1.0:2.1234802951370884)1.0:0.9199455255814382)1.000:0.28461592662242885)1.0:1.441478511892798,((G000374385,((G001696705,G000219535)1.0:1.862717937648717,(G000733515,G001645205)1.0:0.5131159436327908)1.0:0.7714637325829995)1.0:3.4951633296397557,(G000311785,(((G000454065,G000948185)1.0:3.8678785002004448,(G000612185,(G000353565,G000738785)0.969:0.1269389084337209)1.0:4.5700202171194135)0.997:0.15360988532654196,(G000503775,((G001420695,G900114075)1.0:1.93565277465296,(G001187725,(G000612125,(((G001039275,G001423865)1.0:1.418936671960396,(G000282075,(G000296715,G001748185)1.0:1.6742458322730585)0.999:0.14549850173464132)0.996:0.1204186834115333,(G001012775,((G000346255,G001184755)1.0:5.347093968402883,(G000010165,G001649505)1.0:0.7893681342052032)1.0:1.2614290702167426)0.996:0.12392330522596567)1.0:3.366899637582678)1.000:0.34799111974312047)1.0:0.4244473968515161)1.0:0.9139554487577141)1.0:1.739919316097424)1.0:1.3845792423963819)1.000:0.15865847169005534)1.0:1.564575354040793)1.0:0.4473415893694167,((G001806105,((G000285515,(G000455485,G001457415)1.0:1.4777496927912168)1.000:0.21192666525069545,(((G900114475,G000686845)1.0:1.043089350301152,(G000380965,((G900101595,G900119055)1.0:4.765018886929979,(G000250655,(G900100345,G000612225)1.0:2.3397680470303333)0.768:0.0642739720553452)1.0:0.7570500694309915)1.000:0.3180580387188102)1.0:0.8929423530795415,(G000829455,((G000739915,(G000511405,G000153605)1.0:2.626948700654921)1.000:0.3483881852700604,(G000620565,(G900103825,(G000422905,G001426375)1.0:1.2500462390825016)1.0:0.6781675305822104)1.0:2.0942797324645865)0.101:0.08297377562934635)1.000:0.20172705500919136)1.0:0.47403551231901386)1.000:0.2952411847930292)0.998:0.1774963098452907,((((G000515335,G000829465)1.0:0.8134443007850881,(G000429825,G000378425)1.0:0.9471798289876682)1.0:1.319006853510381,((G000598065,G000227705)1.000:0.380192559294868,((G000378385,G000422505)1.0:0.7619693348400132,((G000961095,(G001188365,G000422485)1.0:2.257209351354978)1.0:0.7767848563793418,(G900106745,(G000179615,((G000422465,G001280845)1.0:1.9635182073920694,(G000971975,(G000513275,G000023585)1.0:0.5035320047906028)1.0:0.4478372877040125)1.0:1.260809724139252)0.997:0.12757981554885386)0.983:0.12289494104030865)1.000:0.29348125715625817)0.987:0.11365271667898291)1.0:0.5175236172000088)1.0:0.5639253061724473,(((G000422445,G000425125)1.0:0.7836615331850421,((G000245555,G000315235)1.0:1.6401072840100044,(G000283315,(G000293805,(G000686865,G900102125)1.0:3.3746441148117556)1.0:2.5853012014713785)1.000:0.20220881344848002)1.0:0.75493284127673)1.0:1.5164305745222397,(G000374845,(((G000381905,G001403875)1.0:2.1315951081490736,((G900102215,G000455265)1.000:0.1706554274976056,(G000746875,(G000403375,G000374825)1.000:0.1876114896971773)1.0:1.1840119736581673)1.000:0.1965608294638571)1.0:1.390567954459512,((G001421015,(G000585395,G000378145)1.0:2.658320541916653)1.0:0.4724833473636202,((((G900102965,(G000758725,G001012825)1.0:2.4810366516532407)1.0:1.3771059042804108,(G000758685,(G900110315,(G000520635,G000756615)1.000:0.2769059014088883)1.0:2.099942583203465)1.0:1.6429355878264293)1.0:1.7836305997535127,((G000949425,(G000576305,G000787385)1.000:0.3410936045048626)1.0:0.6711653540960275,(G001373415,(G000230915,(G001632305,(G001275645,G001277345)1.0:3.8483658684857494)1.0:1.3716105332045656)1.0:1.3946937284691874)1.0:1.9112023508958047)0.989:0.11142133262250548)1.000:0.19183463338122364,(((G000732325,G900116105)1.0:2.6846359123831105,(G900102085,(G001908275,(G001514495,(G900107875,G900143165)1.0:2.5449304722051784)1.0:0.7761088423722676)1.0:0.4162154187854222)1.0:2.608377445004186)1.000:0.3400330223052195,((G000377505,G000426545)1.0:3.5471201882880496,(G000520815,((G000520755,(G000236805,(G001705305,G000245715)0.527:0.05447319862913573)1.0:0.796829251855517)1.0:0.782863541278722,((G000164985,G000520795)1.0:2.5586648753412615,(G001277855,(G000520775,(G000686825,G900116035)1.0:4.519683809029006)1.000:0.36947263020326904)1.0:1.6575483540998517)1.0:0.41450568578308833)0.999:0.15766681567818408)1.0:2.7020828133278942)1.0:1.0815779356559838)1.0:0.52751619354116)1.000:0.270473336423063)0.966:0.10436744446564392)1.0:1.0723539310018613)0.950:0.10228507455968705)1.0:0.437723248559143)1.0:0.48813968480625824)1.0:1.2362893797219008)1.000:0.16394924392135712)0.616:0.039228862171616696)0.438:0.01198314748616098)0.983:0.102333587919897)1.000:0.3827336661180837)0.000:0.04704136478135975,(((G000798955,(G000178255,(G001406535,(G001406595,G001543345)1.000:0.30710015830888243)1.0:3.384925668033467)1.0:2.9425609655316776)1.000:0.3089571625376537,((((G000438415,(G000433475,G000433255)1.0:2.8653395835916933)1.000:0.5138195666295688,(G000433875,((G000437335,(G000438295,G000433455)1.0:0.7324871157937046)1.0:0.989568700724964,(G000432575,(G000434835,G000436255)0.822:0.08539232406528173)0.863:0.09159169974195872)0.423:0.035308918505514195)0.612:0.046435363228828276)1.0:1.5144103351964677,(((G000433035,G000433995)1.0:1.646728749088879,(G001512985,((G001512455,G001512995)1.0:4.227378731882038,(G001604495,G001940985)1.0:1.1139842873360493)1.000:0.2780236695517675)1.0:0.9094283339952686)1.0:0.913207983137178,((G000753575,G000755705)1.0:2.048444355736041,((G001916215,G000437575)1.0:3.513513322688487,(G000967915,(((G000687735,(G000702765,(G000953195,(G000526235,G000018785)1.0:1.8412853259103563)1.0:1.3030863282591263)1.000:0.26033865200013706)1.0:2.143618019633567,(G000968055,((G000026205,(G000364425,(G000309465,(G000300695,G000309485)1.000:0.7125652664170471)1.0:2.6994336278012794)1.0:1.694775022927717)1.000:0.3570028744670401,((G000069925,G000970395)1.0:1.280939507992253,(G000009845,(G000012225,G000495255)1.000:0.28768634052065045)1.0:3.223310421936065)1.0:2.4999149703708987)1.0:2.7215222729973534)1.000:0.5148658484888159)1.000:0.38820558010331896,((G000428705,G000687835)1.0:1.5721301916813253,((G001830035,(G001829995,(G001829935,(G001829955,G001830895)0.998:0.409863464900384)1.000:0.5465979982643595)0.969:0.213014909142602)1.0:1.9489419758711939,(G001829915,(G001830165,(G001830975,(G001830045,(G001830945,(G001830015,((G001830095,G001830065)0.667:0.28761190439926654,(G001830865,(G001829965,G001830905)0.333:0.0)0.667:0.287471553521843)0.417:0.0)0.707:0.3284449307877017)1.000:1.475051051388074)0.790:0.2746486020933288)0.991:0.34745664892912864)1.000:0.9271407478982208)1.0:2.762822392156422)1.0:2.0380965067215797)0.999:0.1811801634851597)1.0:0.6625009244333072)1.0:1.3690629782140078)1.000:0.38097525994066506)0.998:0.16064367344006789)1.0:0.6406868171049875)0.412:0.010872804995581976,((((G000687795,G000518305)1.0:0.8257052963666837,(G000227355,G000011225)1.0:0.986163953908936)1.0:1.0083908642071346,(((G001029265,G000565195)1.0:1.6876285550639585,((G000400935,G000400955)1.0:1.9081008715976358,(G000820525,(G000236085,G001274875)1.0:1.6539658193698712)1.0:1.8149740007153712)1.000:0.3947562078733214)1.0:1.266390748488398,((G000483165,(G000526855,G000518285)1.0:1.6825785947289231)1.0:0.9329221345797546,(G000565215,((G001262715,G001267155)1.0:1.5144999617031263,((G000439435,G001281045)1.000:0.5172430539089725,(G000500935,G000565175)1.000:0.2755530681000414)1.000:0.33894615535881883)1.0:0.9320157373600939)0.999:0.23338114004073943)1.0:0.8124191907013826)1.0:0.9926893487448811)1.0:0.6659367928655197,((G000433015,((G000434395,G000437395)1.0:0.9848408752529325,(G001604505,G000437235)1.000:0.46341058391264167)1.0:0.6553528530588221)1.0:0.6136039687829781,((G000829905,((G000752095,(G000154485,(G000154805,G000686665)1.000:0.3097063862000841)1.0:1.5516424287648123)1.0:0.9195416295371021,((G001244545,G000269565)1.0:2.145278105828558,((G000173795,G000437715)1.0:3.5599965273443934,((G000702065,(G000622125,(G900103115,(G000621925,G900109215)0.483:0.027862617337048697)0.545:0.03313728729129992)0.654:0.04851035946635741)1.0:4.0606907975992605,(G000340375,((G900112735,G900114425)1.0:4.1820501426412084,(G000702165,G900108995)0.874:0.09531017980432477)1.0:4.1196110739924015)1.0:0.4967711850052516)1.0:0.5671559250727526)1.0:1.1987302535596829)1.000:0.2703844292141762)1.0:0.48004513789011766)1.0:1.1569031683729403,((G001545095,(G000270085,G000373785)1.0:2.990184474393087)1.0:1.8499796449309034,(((G001800865,G001800835)1.0:3.148084157537991,((G000327285,(G900120005,G000157995)1.0:1.1187994054296473)1.0:2.9509878830017304,(G000177375,(G000701725,(G000425005,G000186945)1.0:3.6327681498232467)1.000:0.38024880198643374)1.0:1.5318556766587055)0.996:0.20409700303630102)1.000:0.23556300918560835,(((G000434355,(G000156655,(G000420345,(G000210615,(G000434715,G000469305)0.994:0.1500080313800647)1.0:2.4981365195702163)1.000:0.19915638869080532)1.000:0.2677399155521924)1.000:0.38819716347148964,((G001945605,G000403415)1.0:1.926118581323945,((G001564455,G001945535)1.0:4.4136769328281416,(G001945525,G000384195)1.0:0.9814384290804711)0.999:0.19007669957970694)1.0:0.5081632776618772)1.0:1.1554633039086777,((G900104665,(G000313565,(G001305055,G000508965)1.0:1.1687561811473024)1.0:2.6792148262369424)1.0:0.9694876122288232,(G900155395,((G000154285,G000437615)1.0:3.3914313442486743,((G000163515,G000242955)1.0:4.61101110640217,(G000371425,(G001688965,((G000242195,G000435955)0.996:0.17179015335566272,(G000450985,(G000183585,(G900114575,G001406695)0.569:0.06677861471677017)1.000:0.24620093565681492)0.999:0.2074932850181383)1.0:0.5489424487050756)1.000:0.25050544912940526)1.0:3.806867843176668)1.000:0.4565235549925017)1.0:1.2781366486485197)1.0:0.836186970503246)0.228:0.17566332323123332)1.0:0.684283796597977)0.938:0.13986659216283787)1.0:0.5927966986440752)1.000:0.23410276446829567)0.997:0.191742850158951)0.999:0.17296695289033573)0.995:0.1488564447598717)1.0:0.4603092169314892,(((G000430685,G002003465)1.0:1.431316474070688,(G000377985,(G000648615,G000497245)1.0:1.2477091897142119)1.0:1.966380280642504)1.0:0.8933500614427798,((((G001909285,(G000702585,(G000411915,G001766415)1.0:2.4980749115388305)1.0:1.1501564976170169)1.0:3.1030152094146772,((G000019905,G001650325)1.0:1.8578653300921817,(G000414195,(G001456895,G900096925)1.0:4.872649551122363)1.0:3.348158239771259)1.0:3.1668998215630895)1.0:2.0992285371703403,(((G001039475,(G000430745,(G000269865,G001273895)1.0:1.4725167759951825)1.0:1.4298571127640471)1.0:0.4180820046591963,((G000429705,((G002019695,(G000177235,G900107275)1.000:0.33840236478215907)1.0:0.772081569597799,((G900111295,G002019735)1.0:1.3231640333645325,(G000429725,(G900111285,(G001721685,G000093085)1.0:2.889443718758478)1.0:0.6134767139837852)1.000:0.327049838480108)1.0:0.7915944968350994)1.000:0.2206063668675836)1.0:1.4864827448576974,(((G000377705,(G900100185,((G000698105,G000698145)1.0:1.6170333434810074,(G000698125,G000698185)1.0:1.9402327514226043)1.0:1.5001669805546654)1.0:1.486538183652447)1.000:0.3251634901984261,(G001310615,((G000420725,G900106595)1.0:3.8580805126921276,(G900113025,((G900099745,G900099605)1.0:1.1579685828360726,(G000429685,(G900114715,G900115625)1.0:2.437539961888004)1.0:1.9173362209536402)1.000:0.23023668921622184)1.0:0.7572203867838136)1.0:0.5550182010532722)1.000:0.3834466431641478)1.0:0.962578410088484,(G000621445,((G001274915,G000334155)1.0:0.9411929449131278,((G001484965,((G001310595,G001420645)1.0:0.7409220524599557,(G001598215,(G000009825,G900142675)1.0:2.3321918043864454)1.0:3.565729677203519)1.0:0.993796769474972)1.0:1.6838354973447276,((G001590785,(G001038565,G000292245)1.0:0.7921515141286188)1.0:1.8435204929099223,(G000005825,(G000513115,(G000513135,G000513095)1.0:1.290274487922162)1.0:0.637556345645452)1.000:0.175722598514755)1.000:0.23974221429196763)1.000:0.23393573618061686)1.0:0.4681832399858545)1.0:0.6393290583378133)0.999:0.14233167981109277)1.0:0.43521005876554425)0.889:0.10548566233099962,(G001375675,(((G900111405,((G000423105,G000269905)1.0:0.9555987592331763,(G900110685,G900103915)1.0:1.7920137766968542)1.0:1.7352569290472817)1.0:0.5015797359338646,((((G000425205,G000775595)1.0:4.8759881011957,((G000775615,G000770635)1.0:0.6018833957647253,(G000770675,G000425225)0.981:0.10166300063621053)1.0:0.5096814309846287)1.0:1.1087310456350492,(G000496835,((G001685435,G900100295)1.0:2.25907023930442,((G000786645,G000284515)1.000:0.38486437645324667,(G000469135,(G000425705,(G000723525,G900114165)1.0:1.121174666125115)1.000:0.2335528485401533)1.0:0.6372691838182482)1.0:1.5596708576348437)1.0:0.6614045525586918)1.0:0.8792333987444731)1.000:0.34078556295059836,(((G000725365,G900110015)1.0:3.752514241433234,((G900156915,(G000485775,G000496855)1.0:3.361865151685671)1.0:1.8427217447551842,((G000359605,(G900111195,(G000377765,(G001458115,G000521485)1.0:0.7335841898108016)1.0:1.0852026608376264)1.0:0.5294574083771506)1.0:1.7441699195879399,(G001368815,(G001310395,(G000307165,(G000306965,G900096905)0.997:0.1482794754903211)0.543:0.06722557758018266)1.0:1.2619242328246372)1.0:0.7825526810672578)1.0:0.4939417691013932)1.000:0.16347767519909578)0.997:0.12982318957345246,((G001038425,(G000190475,(G000482485,G001038485)1.000:0.1864545283868792)1.0:0.9173954552350647)1.0:2.0586974480989646,((G000709085,(G000224785,G900112045)1.0:2.113804198079418)1.000:0.2075668678976045,((G001298135,(G000285495,(G000011245,(G000821065,G000750635)1.0:2.714287191732794)1.0:1.361722066933933)1.0:0.5296974965270473)1.000:0.3250576800899686,((G001878675,G000612865)1.000:0.21546982006514193,(G001189575,(G000480335,G000723585)1.0:0.5677278530623301)1.0:1.2336414185417932)1.0:0.5613458203061283)0.995:0.178584670473632)0.998:0.13945784555173327)1.0:1.336177229076725)1.000:0.3232624324005197)1.000:0.17882226747780613)1.0:1.0358906346860355,((G000307855,G000331575)1.0:1.6586605679082738,((((G000348905,(G900156305,G000826125)1.0:1.9443295724499816)1.0:2.388412619359095,(G000829195,((G000425545,G000220335)1.0:1.9330474516272544,(G000586555,G000826145)1.0:2.2080339938004805)0.970:0.11587533674791306)1.0:1.423349970929168)1.0:0.6094496358373247,(((G000775575,(G900099655,(G001687565,G001465835)1.0:2.713840593703497)0.956:0.10377846824476934)1.0:1.986639504892912,((G001278755,G900115805)1.0:1.9461851388630451,(G000411295,(G000484595,(G000297555,G000286315)1.0:0.5206436812020621)1.000:0.37696558276107456)1.0:1.8394143058233985)1.000:0.35117711297962995)1.000:0.27639603892783815,((G001274945,(G001617605,(G000285595,(G000285555,(G000505545,G000307285)1.0:0.9695441911211036)1.0:0.4376191840807995)1.0:2.0385384514540403)1.000:0.3677699258317506)1.0:0.6264228000521023,(G000743635,((G001708185,(G001281525,(G000724775,G000733585)1.0:0.5752292833920568)1.0:0.4542924383674862)1.0:2.322032697633767,((G000284835,(G000772955,(G000772945,G000772965)1.0:0.8321052594996553)1.000:0.2655160453926134)1.0:0.8538272577852231,(G001700325,(G000612805,(G000773015,(G001439635,G001586195)1.0:1.509130012452563)0.997:0.13101026666309137)1.0:0.41581344096047596)0.996:0.19951176068976365)0.999:0.17576772561970166)0.839:0.1516165364087247)1.0:0.8208580869337899)1.0:0.7291089534680032)0.948:0.09366431355828246)1.0:1.2457092175655877,(((G000428165,(G001712755,G900112535)1.000:0.7612715196104622)1.0:0.7603900455952299,(G000430785,(G000712595,(G000746135,(G000017425,((G000832605,G000291295)1.0:1.3972715758681489,((G001420855,G000007825)1.0:1.4606672449308922,(G000008505,(G000007845,G000008165)1.0:3.1250873217209496)1.0:1.8370980409433746)1.0:0.6623544341359326)1.0:1.5723874147929566)1.0:0.8286877610994259)0.768:0.06773636762775677)1.0:1.5242059530903727)1.0:1.0454107222294777)1.0:0.5547919530261904,(((G001187595,(G000620165,(((G001598935,(G001295365,G900111865)1.0:1.399466044279703)1.000:0.35844226036259136,(G000632515,(G000313345,(G001587505,G000632715)0.997:0.1501113912660118)1.0:2.6848405271016573)1.0:1.4347599623368983)1.000:0.3011274142905158,((G001618685,(G000015745,G001412125)1.0:4.069046057384171)1.0:0.5739445354325299,(G001610955,(G000750005,(G000744755,G001587475)1.000:0.2757058814050651)1.0:2.643456289791708)1.000:0.3306579146052471)1.0:2.031668013985309)1.0:1.3362169582259595)1.0:0.5385844401093103)1.0:1.8181524703357124,((G000285535,G001439915)1.0:2.1899837096396784,((G001648575,((G900115845,G000972245)1.0:3.2493919669691866,(G000504165,(G001274935,(G001591565,((G000527015,G001429825)0.514:0.02949559709427094,(G900113355,(G000832985,G001591525)1.0:5.066582280614978)1.000:0.3190574811097387)1.0:2.8469275753969856)1.0:1.5919986789172753)1.000:0.18802343922451897)1.000:0.3748062103005876)1.0:0.5895944497265432)0.806:0.05376869142064304,((G000518865,G000709935)1.0:0.5774925114474991,(G001278705,(((G000715205,(G001578205,(G001653905,G001017485)1.0:1.836407160571447)0.979:0.09999124252426549)0.999:0.14864828478370698,(G900119345,((G001457015,G900094985)1.0:4.272006433548232,(G000701305,G000986655)0.992:0.14226406960816668)0.989:0.12354209930562464)1.0:1.660798955657963)1.0:3.5772767660618205,((G000011645,G900093775)1.0:1.8963504526048107,(((G001663575,G000740655)0.998:0.13639349446324597,(G000747645,(G000696615,G900110305)1.000:0.2073514525202185)1.0:1.6971886768782611)1.0:2.2512561970324154,(G000196735,((G001687195,(G000740715,(G001461845,G001461825)1.0:2.5391487727786393)1.0:0.7906136087700001)1.000:0.3513371819415857,((G900156245,(G001440465,G001975995)0.686:0.05759388099124342)1.000:0.3352462698494332,((G001517185,G001617995)0.634:0.039036617411403914,(G000275785,(G000746035,G001587325)0.862:0.0850523422183921)0.920:0.10214920852544365)1.000:0.3406830485393809)0.665:0.04080738024187567)1.0:1.291468750748481)1.0:2.7588381456965587)1.0:2.3808889938238185)0.848:0.13241501497479774)1.0:0.5414877693642031)1.0:1.5486652705763986)1.0:0.5432851424551254)0.497:0.01870478389907723)0.940:0.09960539800759101)0.930:0.07490509959947875,((G000383875,(G000752395,G000751775)1.0:1.7294882527696829)1.0:0.8062660786825677,((((G001431195,G000374565)1.0:1.0940485694832012,((G001420715,G001439965)1.0:0.9825476471042729,(G000526655,(G000374345,(G000482605,(G000223155,(G000832905,(G000420205,G900128875)0.603:0.18232772968390445)1.0:3.4919030307924346)1.0:1.4419405447805587)1.0:3.1877771377366924)1.0:1.9190490528330353)1.0:1.6820876196966623)1.0:0.5892721599846984)1.0:0.3926002291804491,((G001050115,((G000812025,(G000829555,G001591605)1.0:4.327056777516529)1.0:1.3619669540079198,(G001643245,(G000970685,(G900156125,G000970675)0.899:0.09105647007118738)1.0:1.0308026789790057)1.0:1.7129542174342174)1.0:0.7717365069022094)1.0:0.3938604311590093,((G000818095,(G000829435,G000829515)1.000:0.31973315749393083)1.0:1.8372309081143174,((G000171615,G001516895)1.0:2.977327871055482,(G001274775,(G001591825,(G001456935,G900094975)1.0:5.469465622743884)1.0:0.5075056901420875)1.0:1.8693812183800658)1.000:0.2086679202843577)1.000:0.1704283741972897)0.990:0.11548079480523751)1.000:0.1756600313063445,((G001183965,((G001243895,(G000321185,G000380245)1.0:0.5787009434858701)1.0:1.5250873024538047,(G000430765,(G000504145,(G000305495,(G001054655,G001578185)1.0:2.3362681086134414)0.875:0.07657073268023719)1.0:1.3253524511293087)0.934:0.08988378585292976)1.000:0.31215943483242636)1.000:0.2238909547971555,(G001591585,((G000724485,((G000986785,(G000934845,G000517385)1.0:1.4935507697364125)1.0:0.7836090316621231,(G000311725,(G000473245,(G000294775,(G001420595,G001439625)1.0:1.04795349258674)1.0:0.5791822871418649)1.0:0.3881604954899529)1.000:0.3006274580315554)0.288:0.017679295454395838)0.841:0.05765493936888687,(G000242895,((G001278805,G000821085)1.0:1.7492244508090773,(G000426085,((G000612665,(G000747345,G000752035)0.853:0.07939303371576872)1.0:0.4265782399434819,(G000482325,(G000759675,(G001591445,(G000508325,(G000307875,G000612625)1.000:0.18570700289883316)1.000:0.2090257529857104)1.0:0.5715354206025066)1.000:0.1792136343507659)1.000:0.18974870188747717)1.0:1.0134670365772298)1.000:0.19187121301494178)1.0:0.5112950898424692)0.664:0.07431930256631446)0.993:0.12819986233148925)1.0:0.513448521792296)1.000:0.2991027782041424)0.995:0.11582154977580879)1.000:0.2882674342101771)1.000:0.1615401127914753)0.876:0.13523688181093652)0.952:0.1533617528730062)1.000:0.3407626674386046)0.999:0.14474516093376613)0.788:0.05356067648827415)1.000:0.20449881118793312)0.853:0.061211225304007334,(((G000469465,(G000173915,G000701685)1.0:0.6553547593213942)1.0:2.8328898693442097,((G000438455,(G900110815,((G000425825,(G900101065,(G000756715,G000425845)1.0:0.9546460088132417)1.0:1.699615631817174)1.0:2.236987881611028,((G900142805,G001265075)1.0:1.9665167088815985,(G000712035,(G000385175,(G001005905,G000330705)1.0:1.7648813965113819)1.0:0.645645151218086)1.0:1.340838882089244)1.0:0.49779093973633964)1.000:0.3498765035280752)1.000:0.19341547380549923)1.0:1.2924720850874896,(G000010585,((G000286335,G000286395)1.0:2.3167659694090803,((G000298075,(G000816085,(G000934465,(G001188915,G000185885)1.0:1.1859841583048596)0.998:0.13920784226874638)1.0:2.0949888670219585)0.998:0.1367365266542364,((G001559115,G001618885)1.0:2.683142703323989,(((G001500315,G000260275)1.000:0.2826417784590485,((G001074355,G000295715)1.0:0.8746427103405532,(G000875895,(G000972575,(G001902315,(G001432245,(G000010125,G000706685)1.0:0.6989728572604927)1.0:0.46414169003993755)0.966:0.1735384842377012)1.000:0.3977287154891452)1.0:1.4337398035260625)1.0:0.8298099309451255)1.0:0.589906680316644,((G000025085,(G000183685,G000009865)1.0:0.9715109690179976)1.0:0.5215811909364348,((G001456215,G000235645)1.0:1.8593842916785714,(G000332735,((G001471555,G001028645)1.0:3.1599852152930894,(G000186205,(G900113395,(G000508745,(G001814805,((G001914135,(G000007645,G000245655)1.0:0.9163727044726122)0.448:0.018301659429242795,(G000443975,(G000308395,(G000934225,G001068545)0.675:0.06704664046790665)0.387:0.016419262397416045)0.926:0.11254113670261669)1.000:0.26059741833137257)1.000:0.24058158351075662)1.000:0.44536205108259874)1.0:0.5313379911264825)1.0:3.3527621595310024)1.0:1.0721532198605512)1.0:0.5066420356787168)1.000:0.19383911243624385)1.0:1.1976962512344427)1.0:0.44065393773421246)1.0:0.5663770295476768)1.0:1.442223943923258)1.0:0.8991825341223126)1.0:0.8169946864650793)1.0:1.169380880152824)1.000:0.35421804302705795,(((G000620985,G000525915)1.0:2.750016606108729,((G000766865,(G000525955,(G000525975,G001050305)1.0:0.6096569948938331)1.0:0.7730062856863948)1.0:2.5003128057294846,((G000252625,(G000525875,G000525795)1.0:1.4021171610379237)1.0:1.0968853821214135,(G000148995,(G000027145,((G000183885,G000960735)1.0:1.2772941864221958,(G000619785,(G001564695,(G001564995,(G000972995,((G000620885,(G000567965,G000620905)1.0:2.7301320706293537)0.514:0.029313499073302572,(G000973005,(G000196035,G001463995)1.0:1.8352988118210583)0.948:0.11261607682075969)0.485:0.02254045751273092)0.968:0.12430504852296219)0.697:0.05202471032600808)1.0:1.1828076467208208)1.0:1.0019361988240496)1.0:0.739126862235684)1.0:2.7879763018166868)0.998:0.16260516054411034)1.000:0.32040489945426004)1.0:1.9817880458282746)1.0:0.6908572203706143,(((((G000429585,G000425865)1.000:0.37391874262069635,((G000585255,G900101525)1.0:1.1547268548389014,((G000245815,G000315445)1.0:1.2528165459720355,(G900129085,G000374325)1.0:0.7110495295886533)1.000:0.37856052858599176)1.000:0.43280124076628573)1.0:0.8376011439968585,((G900111355,(G000744255,(G000317975,G000744375)1.0:1.29501010499496)1.0:1.383370484957672)1.000:0.2903147669929456,((G900115825,(G000798825,G900113675)1.0:3.2305588169910187)1.0:0.9391211425422651,((G000493735,(G000745125,G000744285)1.000:0.3781546854831125)1.0:2.817071889310427,(G001483965,(G000744825,(G900109585,G000744185)1.0:2.4771352035820438)1.000:0.37953146061452725)1.0:1.4194350739159036)1.0:0.8584033082287059)1.000:0.4505258486731418)1.0:0.46072420323840835)1.000:0.3843937205526151,((G001975685,(G900109135,(G900112935,(G900107505,(G900129415,G900113645)1.0:1.2261718268182944)0.400:0.00766520549924561)1.0:0.7320406215670124)1.0:2.3830330221300415)1.0:1.173573434163141,(((G000526675,G000421665)1.0:1.161059035548917,(G000162475,G000160675)1.0:2.2970358580518173)1.000:0.3075397712472242,((G001543285,((G001649715,G001811135)1.0:1.7892658842871758,(G001543175,G001544335)1.0:4.147279724557715)1.0:3.7646721990290515)1.0:1.2906362508045544,((G900100125,(G000160075,G001552295)1.000:0.29699663249250896)0.317:0.005378885293522226,((G000301035,G000245795)1.0:1.4132487734986456,(G000301055,(G000428865,(G000518205,G900110675)0.968:0.11872749730668757)0.995:0.15141199008433662)1.000:0.18889039488721654)0.999:0.17367726040004736)1.0:1.0068209535965198)0.900:0.08598885696598105)0.972:0.1148218167071953)1.000:0.2588507414963525)1.000:0.18476044776061945,((G000313915,((G000498295,((G000270185,(G000407165,((G000648015,G000415085)0.943:0.11241521863771622,(G000415005,(G000648175,G000007785)0.886:0.09288245658200348)0.739:0.06322186525282432)1.0:4.303398490850232)1.000:0.26077989966663034)1.0:0.8616853230028296,(((G000407485,(G000407545,(G000407245,G001808965)1.0:4.217814461886034)1.0:2.3015090805849447)1.0:1.656555838445272,(G000407505,(G000415185,(G000504125,(G000174395,G001267865)0.927:0.12716706528760308)1.0:0.9979370995578549)1.0:1.5572839543192893)1.000:0.3906781138867029)0.809:0.07320054847014446,(((G000829545,(G000415145,G000157355)1.0:3.2222036149608773)1.0:2.7994311385667334,(G001050095,(G000406945,(G000393955,G000407365)1.0:4.62877012281349)1.000:0.29050875905838597)1.000:0.3807722544251543)0.997:0.16365264436358137,((G001318405,G000406925)1.0:2.800735119210555,((G000185365,G000407605)1.0:1.1743360218655468,(G000407285,(G000423785,G000283615)1.0:2.9832265592146996)1.000:0.31552791118372747)0.876:0.08475327284891793)0.980:0.11059116206650615)1.000:0.28364612020713886)0.999:0.16465713461164141)1.0:1.2624433388953633)1.000:0.33840209401178195,((G001832905,(G000981525,(G000269945,G000006865)1.0:2.073306657961736)0.992:0.1511605963135583)1.000:0.32955884733881374,(((G000380085,((G000026745,G000440115)1.0:2.882731921819921,(G001182825,(G000377005,G000380125)1.000:0.43672422239766495)1.000:0.273966339445084)1.0:0.6085135878128973)1.000:0.25801132684929556,((G000164675,(G000187465,(G000344275,G000027165)1.0:0.6807076989158973)1.0:1.3558682819802592)1.000:0.3343222023389802,(G000380065,((G000463355,G000463505)1.0:1.64569649204312,(G000385925,(G000014205,G000017005)0.830:0.11549562709469084)1.0:0.6627679861447421)1.000:0.21450394371711234)1.000:0.25956100721718894)1.0:0.9867188679095894)1.000:0.212892822645545,((G000380025,G000380045)0.402:0.026060719555147664,((G000372425,(G000187995,((G000423725,(G000286075,G000347915)1.0:3.8986814083749692)1.0:1.133534146236171,(((G000228805,G000230225)1.0:2.5678171441575457,(G000229545,(G000228925,G000228845)1.0:3.0655034307305504)0.997:0.15163213547701318)0.718:0.05119457075010251,((G000229225,G000347835)1.0:1.421201910577329,(G000229145,(G000007465,G000229705)0.427:0.035468333096266805)0.634:0.044553747567049336)0.602:0.03665311478797576)1.0:4.404598333516868)1.000:0.2875122080911058)1.0:1.0664674723589638)1.0:0.5352569298079833,(((G000785515,(G000253395,G001514435)1.0:3.0891955231531405)1.0:2.568556854428532,(G000187975,((G000686605,G000228505)1.0:2.362145056338946,(G000228185,(G000228205,G000228385)1.0:4.536177314501144)1.0:2.656814544132381)1.0:1.0114044372110316)1.0:2.3942341734013297)0.987:0.13193262857420188,((G001598035,(G000423765,G000423745)1.0:1.2101133438768386)0.546:0.03607070898793779,(((G000380105,G000376985)1.000:0.3881767867764094,(G000270145,G000379985)0.450:0.022010971804470147)1.0:0.6521439814104182,(G000007265,(G000188055,((G000772915,(G000188015,(G000317855,(G000006785,G001638255)1.0:1.7319870314638828)1.0:1.1845035046470034)0.920:0.08883186584856981)1.0:0.7044616902804525,(G000213825,((G000009545,G000188035)1.0:0.5134789800109496,(G000380005,G000831485)0.767:0.0764191030937215)0.918:0.08494855908618132)1.0:0.6978322160606037)1.0:0.7595165380056905)1.000:0.36608382973179265)0.918:0.09705410670851101)0.842:0.0661043624076617)0.951:0.09057938966135759)0.693:0.06846276163627318)1.000:0.21858984513714355)1.000:0.27528141808553935)1.0:1.4290913912047656)1.0:1.1120032008838883)0.943:0.10215716340902721)1.000:0.31837288050585744,(((G001434575,(G001436505,G001433765)1.0:1.1057405214482532)1.0:1.408144429243668,(((G001437205,((G000615805,G001435065)1.0:3.7771506171065887,((G000026065,(G001981825,(G001981705,(G001434065,G000615365)1.000:0.7252624439495281)0.773:0.08413511148474673)1.0:0.6572542556545927)1.0:2.5702515732695512,(G001436415,(G001311645,((G001698165,(G001723545,G001663835)1.000:0.32818523250888865)1.000:0.23814447228759664,(G000235705,(G001982025,(G001981925,G001982045)1.0:3.2054392540413503)1.000:0.5497247530914421)0.999:0.19395359950158161)0.897:0.08613409590091774)1.0:1.757300465999729)1.0:1.09277489852051)1.0:0.48330777265820435)1.0:2.4396253020024794)0.698:0.06001199133863932,((G001436225,((G001436135,G001312865)1.0:2.281527912844369,(G001311175,(G001435155,G001591865)1.0:3.607910391580269)1.0:2.58818146315272)1.0:2.054928178039539)1.0:1.4394522326750376,((G001311785,G001436115)1.0:1.8568660746845256,((G001311195,(G001435035,(G001311255,G001434705)1.0:3.473279891085918)0.995:0.1434762245683798)1.0:0.5885172960634943,((G001013375,(G000508405,G000195375)1.0:1.8946595934786339)1.0:0.6553808362808259,(G000410435,(G000376145,((G000410475,G000410215)1.0:0.6190601906045486,((G000409815,(G000418515,(G000309585,(G000472345,(G000309565,G000155515)0.997:0.34570832155560327)1.000:0.43329721300880836)0.991:0.16624889879675575)1.000:0.42847873613239923)0.384:0.006155147156615546,((G001982095,G001982085)1.0:3.1386163524058563,(((G000014525,G000309705)0.930:0.09992525303812773,(G000159495,(G000829035,G001436385)0.533:0.10550723916698891)1.0:3.9818091650051715)1.000:0.20135879370885865,((G000309605,G000410175)1.000:0.214765890765911,(G000958505,(G000309765,G000474615)1.0:1.504874136696531)0.679:0.04876660670131648)0.582:0.03781483443148324)0.185:0.0)0.457:0.018757346178867207)0.556:0.03025837906368306)0.925:0.0981424261332495)0.537:0.0422543988100725)1.0:2.5133485942678093)1.0:2.5740809703015866)0.990:0.13371974850855442)1.0:0.4967114705072862)1.0:1.3500740343961881)1.000:0.1950366696540258,((G000583695,(G001435585,(G000469325,((G000425885,G001436325)1.0:4.1081378843544405,(G001636145,G001636165)1.0:2.319114394945257)1.0:3.3364245464065148)1.0:0.8991127257042888)1.0:2.6930144875898727)1.000:0.4448214494201236,((G001435835,G001436095)1.0:2.2894304274616855,(((G000967245,G000970795)1.0:2.2751179876432794,((G001050475,(G000260455,G001434295)1.0:4.591818464361907)1.0:1.8717189311007727,((G001434665,G000615905)1.000:0.46248245951187333,((G001435445,G001434745)1.0:0.8470532840922782,(G000184535,(G001951175,(G000831645,(G001434275,G001438805)1.000:0.3868668665252007)0.863:0.0756557102315688)0.820:0.09438497016131502)1.000:0.32311049405395376)1.0:1.621648804699241)1.000:0.26879800260371567)1.0:1.918660819633013)1.0:0.5670873441124343,(G001436605,(G001434555,((G000160875,(G000014425,(G000296835,G001436125)1.0:3.4017887898592747)1.0:1.063749962283843)1.000:0.3911928703413188,(((G000425905,G001435695)1.0:4.3126902976159815,((G000466805,(G000155915,(G001436455,(G001936235,G000175035)0.997:0.3349336720165525)1.000:0.3476661855961721)0.990:0.19308609857683504)1.0:2.6497148792195264,(G001012735,(G000159335,(G001012745,(G001012675,(G001742045,(G001012655,(G000161895,G000162435)1.000:1.3861671322078362)0.898:0.27598634341084594)0.559:0.06599793695373202)0.997:0.3224458157576733)0.952:0.24071326585083078)0.996:0.24725343989609946)1.0:2.646559293042427)1.0:0.9012347301478578)1.0:2.7398502220720933,((G001434815,G000056065)1.0:2.114367999707329,(((G000296855,G001436575)1.0:4.308559482792006,(G000297025,G001433915)1.0:4.317488113536316)1.0:1.935727285190065,(((G001042405,(G001311725,G001436775)0.955:0.2004183069984884)1.0:2.5994257857018606,((G000970735,G900094785)1.0:3.512748207226809,(G000970855,(G000970775,(G000967195,G000760615)1.0:1.4174230807873915)1.0:0.5152250092777566)1.0:1.7208956590497955)1.0:2.2061367602087505)1.0:0.6920728018751459,((G001435325,(G001434335,(G000178475,G000615445)1.000:0.20944120886888623)1.000:0.26804519145079425)0.889:0.08323095825785014,((G000422165,G000214785)1.000:0.25686186133247646,(G000091765,(G000191545,(G000011985,G000497815)1.0:1.8335068908161873)0.996:0.15817498981294392)0.528:0.026851656588042328)1.0:1.0247464600671987)1.000:0.24209991758222424)0.600:0.12338814219177566)1.0:0.9330857454491478)1.000:0.20162691046687622)1.000:0.2223200240572661)1.0:1.660517865157688)1.000:0.3732479063403673)1.0:0.8702483438960753)0.778:0.06522988833085638)0.369:0.09541135230830555)0.003:0.06484379878865834)1.000:0.23907278630513049)1.000:0.28195036833473436,((G001434695,(((G000255495,(G001434225,G001435235)1.0:2.452800197961262)1.0:1.9770570979085467,(((G001435195,G001436275)1.0:2.2188179084107933,(G001434845,G001436735)1.0:2.689480964607512)1.000:0.4082528921226755,(G001434915,((G000612445,G001436705)1.0:3.9931956496158922,(G001436755,G001434935)1.0:1.334007989566403)1.000:0.33459076263900145)1.0:2.538404176093193)1.000:0.30446593680818423)1.0:1.3015439881669133,((G000423265,G000423245)1.000:0.27412349392869656,(G001436315,((G000260635,G000349725)1.0:2.4529725940552796,((G000615845,G000008925)1.0:1.2995012934907817,((G000615765,G001436215)1.0:0.6935921915952562,((G001953785,G001434535)1.0:3.1699032055749075,((G000813025,G000432055)0.962:0.09815135103902264,(G000224985,(G001008755,(G001591905,(G900113455,G001436475)0.536:0.10538934048920282)0.732:0.21867273785683522)1.0:2.8322414849729163)1.0:1.3651053473510986)1.0:4.09742148408177)1.0:0.5074997275683262)0.978:0.11004706631929771)0.949:0.0978768330402863)0.554:0.03301235189635197)0.860:0.09827839435338152)1.000:0.3721977459219894)1.0:0.9940883897202563)1.0:0.7026808115677902,((((G001438705,G000219805)1.0:2.403516296384561,((G000691805,((G000160575,G900095015)1.0:2.3953833266519364,(G001308145,(G001884305,(G000239955,G001436895)1.000:0.30147643942648206)1.0:2.7181635885110857)1.0:1.8365366393771092)1.0:0.7354944408124411)1.000:0.3652288195474974,((G001437355,G001437425)1.0:2.298134961639455,((G000420365,G001436865)1.0:4.280919122849052,(G000750535,(G000750515,(G000320345,G000732905)0.951:0.3254337331053555)0.976:0.299242894852857)1.0:4.172309201310144)1.000:0.20539183731205418)1.0:0.8814390386997948)1.000:0.40023460568539504)1.0:1.5423426165773675,(((G900096935,((G001047135,(G001047115,G900108455)1.0:5.127924380619362)1.0:2.4934549308499903,(G900112405,(G000185045,(G001047095,G001438695)0.840:0.2451224580329851)1.0:3.9407663188886586)1.0:2.5204617210960762)1.0:1.5791808048555964)1.0:0.7208446423693801,(G000165675,((G000300135,((G001698145,G000026405)1.000:0.1939011942503478,(G000196855,(G000092505,G000219785)1.0:3.831380066841819)1.0:0.9809830983130489)0.999:0.192006501957373)1.0:0.9794638366198622,(G000686505,(G000756355,(G001047695,((G000234825,(G000512955,G001886915)1.0:1.325745984326572)0.997:0.15812761006498935,(G000014445,(G000787735,G001541125)1.0:1.437111145874985)0.947:0.12296452117959258)0.791:0.08431992058690051)1.000:0.3162641578086622)1.0:3.3323280211183035)1.0:0.5685052895396856)1.0:1.0527783464136247)1.0:0.5449138182547482)1.0:1.2634598233239125,(G000241055,(G000762045,(G000014385,(G000286215,(((G000286115,(G001868275,(G001939485,G001869945)0.941:0.42145290812398956)0.993:0.46068784781069316)0.292:0.012899956812407876,((G001869655,G001867465)0.148:0.0,(G001868105,(G001867535,(G001868115,(G000309425,G001868805)0.762:0.2881821367517931)0.726:0.22974503486700973)0.420:0.0439319772404449)0.586:0.10344285813921313)0.984:0.37878805372472696)1.000:0.46340125050128067,((G001868055,((G001869735,G001868545)0.947:0.3036649782087672,(G001868225,G001867975)0.000:0.0)0.946:0.24961126974429626)0.756:0.16026139790588873,((G001868195,(G000725035,G000725025)1.000:1.6724391003083314)0.066:0.11970819280430259,(G001867525,((G001870005,(G001868205,((G001867835,(G001868345,(G001869395,G001869885)0.606:0.12408805299445552)0.518:0.12258279663639825)0.614:0.12504254143715196,((G001870015,G001869405)0.967:0.42732367981922337,(G001868425,((G001867555,G001868315)1.000:0.9561602019030336,(G001867915,G001868185)0.003:0.0)0.968:0.3419529410007698)0.001:0.0)0.071:0.0)1.000:0.5760302152296352)0.454:0.06446273602985776)0.012:0.0,((G001869295,(G001868715,(G001867615,G001868525)0.453:0.03606665190995669)0.998:0.34771229150923355)0.000:0.0,(G001869305,((G001868045,G001869445)0.242:0.0,(G001868145,(G001868555,(G001867795,((G001868405,G001867875)0.249:0.0,(G001869985,G001869815)0.991:0.6351956438252614)0.770:0.18353300211875506)0.788:0.1894554069902959)0.283:0.04022220489238091)0.262:0.0)0.965:0.28760426629540925)0.449:0.09206140715099108)0.067:0.0)1.000:0.5820462562436816)0.000:0.0)0.650:0.1339563441586048)0.688:0.09585160284769084)1.0:1.1371024645600265)0.943:0.11960044054512636)1.0:1.146398806160441)1.0:3.734029960802919)1.0:2.247596191490715)1.000:0.4400126612606175)1.0:0.9314198842955116,(G001660655,((((G001438655,G001437405)1.000:0.3402686173026211,(G001611135,G001438725)1.0:1.6371805627399445)1.0:2.269488025079452,((G001437605,G000237995)0.466:0.11139626361004602,(G001767275,(G001437075,G000014505)1.0:0.7342957044488788)1.0:1.746831425960468)1.0:1.6111603657276776)1.0:1.0258537839698512,(((G001437435,G000428925)1.0:2.469458741124449,((G001434315,((G001434475,G001436295)1.0:1.839858997072009,(G000876205,G000829395)1.0:1.87212238573841)0.995:0.14530767193747085)1.0:1.1134575683472192,(((G000159435,G001436045)1.0:0.9304765100864871,((G000016825,G900156885)1.0:1.1323682477297445,(G001435345,(G001435935,(G000160835,G001435475)1.0:4.974871126699318)1.0:1.1119722112248307)1.000:0.4128685563075099)1.000:0.24363044115704324)1.0:1.3382484572571982,(G000248095,((G001437055,G000161935)1.0:1.1685625339540888,((G001434365,G001311375)1.0:1.199970167936628,((G001437235,G000312405)1.0:3.2809183342692627,((G001436835,G001982185)1.0:1.222793720358073,(G001368755,(G001010245,(G001297025,(((G001742205,(G000010145,G000397165)0.355:0.005997656295163831)0.605:0.04383962759201822,(G000472265,(G000159215,(G001039735,G001807655)0.999:0.20634066308711793)0.999:0.20029702377880484)0.925:0.10214972852521792)0.612:0.03982476513950745,((G000966835,G001854105)0.339:0.0,(G000162395,(G001941785,(G001297905,(G000496435,G001010185)1.0:0.9226232375118983)1.000:0.3452875598113628)1.000:0.20652064280456664)0.996:0.15985427473876052)0.730:0.055712520047306736)0.974:0.13024753782140194)1.000:0.19405071983650812)1.000:0.3672221160290972)0.986:0.13715748235194633)1.0:3.449300482492628)0.261:0.11387010529622524)1.000:0.4043489460349585)1.000:0.2537345665827761)0.999:0.17376829381270797)1.0:1.45131009722413)1.0:0.7600465285544327)0.853:0.07286677172498375,((G000498955,(G001438845,(G001039045,((G000463075,G000271445)1.0:3.104503592047046,(G000203855,G001982205)1.0:3.3449202074168496)1.0:1.3480135599625458)1.0:0.5972248656938142)1.000:0.284117973475115)1.0:2.4343542807770193,((((G001435095,G001434835)1.0:1.164951092152528,(G000014465,(G001050435,(G001437125,(G000383435,G001434395)1.0:1.9565609352725453)1.000:0.2595060821097771)0.999:0.20452895256380788)1.0:0.5644688761820366)1.0:2.0180869166835613,((G000740055,G001436395)1.0:2.1753991208891885,((G001433995,G001313205)1.0:2.017494079624059,((G001702175,G001312845)1.0:2.0674574908853622,((G001311075,G001436595)1.0:3.1219993853204504,(G001313225,(G001313185,G001434895)1.0:2.3329103193598586)1.000:0.29455972594843827)1.0:0.6124395894626935)1.0:0.5774674171735014)1.0:1.194412762465852)1.000:0.3622495976524288)1.000:0.43782520770115774,((G001436555,(G000785105,(((G000238835,G001311355)1.0:2.456256171717804,(G000583655,G000159315)1.0:1.3994723596966445)1.0:1.0784552963282728,(G001434255,(G001436255,(G000298115,G001922025)1.0:1.9405836532986454)1.0:0.48285770435657605)0.996:0.17066092154388882)1.0:1.6813504463473048)1.0:0.7416660843490633)1.0:1.2646269106554116,((G001435995,(G001281175,G001314945)1.0:2.8881497614075036)1.0:1.742673483063708,(G000185465,((G000225325,(G001702115,G001702135)1.0:4.3481972148552686)1.000:0.36492973828734565,((G001311215,G001436645)1.000:0.3681693233644674,(G000304715,G000512295)1.000:0.471657889341762)1.0:2.8643299201848915)1.0:1.105242650383145)1.0:1.973343736023461)1.0:0.6395332060147648)1.0:0.5701184996757704)1.0:0.5127216415388317)0.997:0.14451236347842303)0.991:0.14394347222138484)0.958:0.13635337950819493)0.951:0.1620049235440357)0.991:0.18795571912078973)1.000:0.24565855724110058)1.0:1.009587990836512)1.000:0.2753590072293695)1.0:0.7328309587255629)1.000:0.37369230329044545)1.000:0.23197100871273657)0.049:0.10817445239712718)1.0:0.4227820272428205)0.000:0.07278462385416395)1.000:0.288323036613638)1.0:0.5944084134746925)0.823:0.05604161488147452)0.654:0.03505592796553492)0.711:0.043177035583898286)0.266:0.00032003810100801394)0.609:0.09840950481568561)0.999:0.17866982890503924)1.000:0.28780288757121375)0.314:0.0)0.398:0.013449362817960298)0.777:0.060627778932553666,(((G000372285,(G000401015,G000406005)1.000:0.6477537307316095)1.0:0.9740082177132185,(G001873945,(G000402295,(G001302425,G000404345)1.000:0.45169018253902676)1.0:1.223901401244085)1.000:0.227996219556765)0.832:0.06660686631823011,(((G001784175,((G001829455,(G000266885,((G000243335,G002009735)1.0:4.060054530444942,((G000017685,(G000304275,G000332515)1.0:0.8044967827610136)1.0:3.1697111381973513,((G000243715,(G000306115,G000244755)1.0:1.625208152126416)1.0:2.323512007119941,(G000243735,((G000347175,((G000313175,G001568365)1.0:3.9352121106970657,(G000013945,(G000243815,(G001969935,G000244815)1.0:0.8232058828569415)1.0:0.6464106009384732)1.0:0.8307902187112829)1.0:1.1077570565803931)0.999:0.14930414887820742,((G000306255,(G000306195,G000350605)1.000:0.41489291576639653)1.0:1.9875734091566577,((G000342725,(G000244515,G000347015)1.000:0.4189569914922649)1.0:3.6827797682298105,(G001567725,(G000217175,(G000217275,G000092565)1.000:0.2241613309748909)1.000:0.22723443767133003)1.0:2.19207624412352)1.000:0.3345143931515174)1.0:2.1355355040141615)1.000:0.19658343847956225)1.0:2.8511998846885866)1.0:1.941181692216714)1.0:1.8600785520445686)1.0:0.5082909198440784)1.0:0.710749549929379)1.000:0.4358385853321219,(((G001829155,(G900112165,(G001829395,G001829415)1.0:1.9941882330604546)1.0:1.1392149092801092)1.000:0.2103982162773123,(G001829375,(G000325665,(G000518245,(G000092845,G001676785)0.991:0.1428160202369276)1.0:0.5933441528438548)1.0:3.4824477160086356)0.999:0.1789669730093414)0.997:0.13500831232170807,((((G000500045,(G000500065,(G000568715,(G000523535,(G000019705,G000019685)0.840:0.11179908676909636)1.000:0.5187934769837728)1.0:2.335374915817036)1.0:3.9039091478142027)1.0:2.164440078748988,(G000445425,(G001936255,((G000568755,(G000568735,G000012085)1.0:3.0623438035906485)1.000:0.2959008101585991,((G000568795,G000568675)1.0:3.1271515670796024,(G000568775,(G000956315,(G001660005,(G000012065,G001598195)0.952:0.9807201119348301)1.000:1.9694406464655068)1.0:3.54573147454672)1.0:1.3773848575056162)1.0:2.7053246037303422)1.000:0.4110995390256801)0.999:0.22555127291374566)0.327:0.1504078089677997)1.0:1.9867656552900868,((G000222305,(G000502095,G000008685)1.0:1.7064115171322969)1.0:0.9078634186378117,(G000739475,((G000304735,G000181895)1.0:0.6730814058671457,((G000300045,G000691545)1.0:4.659732245371657,((G000714705,(G000501755,(G000501735,G001922545)1.000:0.7152236282491682)1.000:0.646121534904912)1.000:0.24703485132213746,((G000501915,G000501895)0.740:0.07362759083924271,((G000501215,(G000500975,(G000501235,G000501615)0.954:0.13969000228804004)0.975:0.1482643245183094)1.000:0.4116785109413263,((G000501155,(G000501695,G000501875)0.553:0.04450790132802645)1.000:0.28216863857409147,(G000501275,(G000501595,(G000501675,G000501015)0.300:0.0)0.959:0.13635901977004247)1.000:0.36146211042676335)0.746:0.06994619888780608)0.737:0.06800431266861898)0.978:0.14364157867696967)1.0:0.9622304650981106)1.0:1.3211796203753565)0.721:0.06788354200730583)0.528:0.033844408204380214)1.0:3.119113301641618)1.0:3.7729265660752627,(((G001829425,G001829255)1.0:1.3982243689784564,(G001604265,(G001940825,(G000208385,(G001604275,(G000236685,(G001604325,(G001603115,G000190435)1.0:0.9253998028819248)1.0:0.7527666817456848)1.0:1.6349963134602201)1.000:0.2701945666924042)1.000:0.3208204999194929)0.721:0.06320128277390857)0.956:0.18519431898837121)1.0:1.1485262750088665,(((G000184345,G000147075)1.0:4.307762020074676,((G000426705,(G001749745,G000143985)1.000:0.34320307165594627)0.832:0.062339470591286535,((G000758165,G000507245)1.0:1.1132314471920701,(G000242595,(G900156105,G000373545)1.0:3.214357571402956)0.819:0.09591373989946601)1.000:0.4148434435657207)0.902:0.08980376365351658)1.000:0.23188258614887242,((G001830645,(G001603165,G001896565)1.0:2.943551358408438)1.0:0.7102279873467262,(((G000219725,G001830155)0.977:0.11392467440759094,(G000214355,(G000297095,G000214375)1.0:1.7558462415240603)1.0:1.4280866591795556)1.0:1.0795187835172275,(((G001604425,G001604385)1.0:1.0821019254852438,((G000447675,(G000755145,G000008185)1.0:2.632703514939824)1.0:1.699227505797147,((G000008605,G000513775)1.000:0.5275716440641436,(G000413035,G000412995)1.0:2.8607043275919026)0.998:0.1696799947009088)1.0:1.413189764041707)1.000:0.3153765415809801,(((G000413055,G000468055)1.0:1.8893054083510852,((G000212415,G001604355)1.0:3.9916158807873967,((G001028605,G001028545)0.884:0.12701314157471427,(G001028585,G001028525)0.401:0.03673995581966752)1.0:1.9300428771660485)1.000:0.2964559948796781)0.703:0.06627453466351002,(G001603145,((G000255555,G000195275)1.000:0.2160923912222701,((G000413015,(G000464455,G000468115)1.0:4.712959295324207)1.0:2.5685209286906714,(G000619925,(G000421345,(G900113965,G900111035)1.0:0.5096560454180062)1.0:2.1545159417115376)1.0:1.8383790872889487)1.000:0.2825187327027487)1.0:0.8748023098857481)0.973:0.12820474122527445)1.0:0.8361433947435182)1.0:0.7575918896944795)1.000:0.28142650741280395)1.0:0.48737953961221286)0.431:0.020129730193231277)1.000:0.4862475480833718)1.0:0.7297087777015197)0.981:0.10520817653815957)0.999:0.15347360045407685)0.041:0.0,(((G000404445,G001304075)0.810:0.1077469174898794,(((G000405125,(G000402275,(G000405145,(G000380785,G000493945)1.000:1.6739502352273667)0.994:0.34151846954802734)0.718:0.13149693765547837)1.0:1.5383403066935653,(((G001800015,(G000020145,(((G001800245,G001800375)1.0:2.8898128717201605,(G001799575,G001799775)1.0:4.186965012315259)1.0:1.3313149455589657,((G001871115,G001799795)1.0:1.164480170687857,(G001799745,(G001799565,G001799915)1.000:0.7657178733947806)1.0:2.6873557375160684)1.000:0.1935557367790611)1.0:1.7418723271507448)1.0:0.6501384341007483)1.0:0.6701910546249166,((G001800565,G001800635)1.0:2.939294158612821,((G001799555,(G001799975,(G001799925,G001800095)1.0:2.4771436785542837)1.000:0.4056164809501963)1.0:1.7975757970891764,((G001871125,(G001800325,G001800495)1.0:1.2000366716798827)1.0:0.8701304166687567,(G001027545,((G001800355,G001800525)1.0:2.9540243303262703,(G001800205,(G001800425,(G001800455,(G001800315,(G001800235,G001800475)0.417:0.0)1.000:1.7226478375457273)1.0:1.5258879631521975)0.999:0.3004688114924004)1.0:2.098722751635402)1.0:1.2240776119980705)1.0:0.9146436045079248)1.000:0.390351419958266)0.669:0.11377658564527218)1.000:0.2684635047053701)1.000:0.4033635065671521,(G001778315,(G001730085,(G001871865,(((G000405945,G001804005)1.000:1.0129998053002973,(G001804155,((G001804055,G001804205)1.0:3.1114371732626034,(G001804315,(G001804105,G001804225)1.0:1.9459617678134957)1.0:0.9537730020580388)1.0:0.8101353557949479)1.0:0.9728934993084077)1.0:0.9232905422420733,((G001804125,(G001874025,G001872105)1.0:0.94603310254911)1.0:1.6744159702344301,(((G001803975,G001871815)1.0:1.9336128416647946,(G001805805,(G001873045,(G001872775,(G001804045,(G001804165,(G001804305,(G001804255,(G001805365,G001804065)0.655:0.06310083488625692)0.985:0.15851891479292396)1.0:2.805269902692764)1.0:1.6375787220132088)1.0:0.6590083741215753)0.875:0.0929541853445115)0.488:0.028613232327347735)0.732:0.0697359196677443)0.998:0.1649701195017256,((G001805375,(G001804395,(G001805565,G001805855)1.0:0.786975215195678)1.0:0.586618929709362)1.0:1.2895579036836595,((G001805895,G001805765)1.0:1.0381310935599846,((G001804445,G001806075)1.0:1.649898391012053,(G001806055,(G001805575,(G001805775,(G001805605,G001805845)0.547:0.04816587286545367)1.0:2.2395647416714968)1.0:1.8691632268209726)0.817:0.08372169118371454)1.0:1.5499912222857914)1.0:0.898003350043195)1.000:0.43644493044993654)1.000:0.22977247361782716)0.999:0.1715005737077809)1.000:0.33669386131039547)1.000:0.3530508864844442)0.936:0.1349869655474683)0.338:0.0)1.000:0.22829280361345722)0.442:0.015420995999740063,(((G001828445,(G001302825,((G001828545,G001828415)1.0:1.9125874568087602,((G001824605,G001723765)1.0:1.4184525057491781,(G000315095,(G001830285,((G000949635,G000296795)0.987:0.1172240072725692,((G001828535,(G001828635,G001828645)0.629:0.06015097134586869)1.0:1.0645217928362591,(G001830315,(G001825655,(G001824485,G001825635)1.000:0.27972992787044776)0.856:0.10871802427254956)1.0:1.7231642649165624)1.000:0.2508127302640764)1.000:0.24976403184814677)1.0:0.6566071584291183)1.0:1.431873042802786)1.0:0.6310666930664495)1.0:1.0294436515360865)0.983:0.15216794809910744)1.000:0.2534445896376898,((G000284115,(G001303695,((G002007645,(G001999965,G001997385)1.0:0.8653344024641378)0.990:0.1962784233176613,(G001824635,((G001825665,G001825715)1.000:0.490969959700967,((G001603075,G001824685)1.0:0.6130121241083739,(G001824645,(G001303465,(G001304275,(G001828345,G001824675)1.000:0.7429671223965308)0.276:0.006433873895936898)1.000:0.4252171987522886)1.000:0.25438132913885986)1.0:0.5704827624380514)0.484:0.02906575187489698)1.000:0.25756724482432414)1.0:0.8758390316570775)1.0:0.6836688804036976)0.999:0.17677419619501109,(((G000171775,G000255705)1.0:1.6631010787834035,(G000186345,(G000242455,(G001610895,G001956985)1.0:1.8627652941713975)1.0:1.0813455616339358)1.0:1.3824719281593896)0.994:0.12040294949278793,(((G000255655,(G000092105,G001707835)1.0:3.4356782549617564)1.0:1.0239583186213441,((G900113665,G000165715)0.998:0.14146882170428365,(G001983935,G000181475)0.658:0.038494962832191545)0.999:0.14320744946993028)1.0:1.232789172046221,(G001828265,(G001464525,((G000025185,G000153105)1.000:0.1679802816136901,(G001642875,(G001610875,(G001642915,((G001642955,G000346295)1.000:0.30164253934949303,((G000346425,G000346505)1.0:2.4297039867588395,(G001027925,((G000338295,G000346315)1.0:1.0106774634207651,(G000304635,(G000330745,(G000196115,G000195185)0.721:0.05107589334236797)0.952:0.10027181259123462)1.0:1.121220414017249)1.0:0.9701177857558649)1.0:2.9769274632809193)1.0:1.4487346325925854)1.0:1.108087462173069)1.0:1.6099495103559296)1.0:0.6595723320204179)0.814:0.07082456523016234)1.000:0.21608741481896207)0.899:0.13131904106134165)1.0:0.6159882112932381)1.0:0.44994810213982445)1.0:0.8034721964733951)1.000:0.2857227220677541)1.000:0.3086304563889215,((((G001017655,(G001804885,(G001803255,(G001803285,G001803315)1.000:0.6683877203315832)1.0:1.4259549608454531)1.0:1.1702379886775034)1.0:0.6580783370277119,(G000170755,(G001603055,(G001803205,(G001803225,G001804785)1.0:1.4088144323898557)1.0:1.0902436172180894)0.970:0.109297938196103)1.000:0.3712925953300433)1.000:0.17653274848935976,(((G000155695,(G001746835,((G000019965,G001580015)0.992:0.1308515718556181,(G000972765,(G000171235,G000242935)1.0:2.2176778715002645)1.0:0.7848590691563238)1.000:0.21648876408008427)1.0:1.3936927019313892)1.0:0.4742629601051951,((G000438015,(G001831055,G001872735)1.000:0.5144962385210066)0.770:0.06775678481124708,((G001604585,(G001439535,G000025905)1.0:2.5715814316645065)0.859:0.11065532559740925,(G000382665,(G000383755,G000382685)0.962:0.22412635607286843)1.0:1.4466211750884346)0.750:0.07862818562464972)1.000:0.2814528796987165)1.0:0.864781827807924,((G001604625,(G001604605,(G000172555,(G000383715,G000385295)1.0:1.0189561712830446)1.000:0.43997246540579504)0.843:0.216601964114334)1.000:0.5549331314130491,((G001438005,((G000526255,G000379365)1.0:3.2434211374697677,(G000019665,(G000817245,G000953475)1.0:4.1996518991195)1.0:3.215839611828003)1.0:2.606265128361661)1.0:0.6126543076146246,(((G001318295,G001613545)1.0:0.7707643570111212,(G000173075,(G001917935,(G001914855,(G001914875,G001919485)1.0:1.4168123544043618)0.994:0.26486652760100304)1.0:1.12533517808765)0.989:0.14057293402832235)1.0:0.6279065861169231,(G000172155,(((G000428305,G000739615)1.0:0.7055218655800662,((G900141815,G000378105)1.0:2.0424240926012334,(G000383735,(G000264625,(G000285795,G000264605)0.892:0.12281805118848538)1.000:0.41809369633465515)1.0:1.0114623654782868)1.000:0.2814828771344522)1.0:0.5720606115606415,((G001683795,G900097105)1.0:3.6144991906471287,((G001647615,(G001578645,G001580195)0.905:0.4418327522790392)1.0:4.445456177519608,(G000437075,((G000723745,G000020225)1.0:0.6606883040125684,((G000980515,G001917295)1.0:0.6292992239897987,(G000436395,G001940945)1.0:1.1720229383649443)1.000:0.25132340636269845)1.0:2.153339590118281)1.0:1.1571713989170742)1.0:3.0521966648849204)1.0:2.412450958598317)1.0:0.807131560167415)1.0:0.7661619769964212)1.0:0.5691745583464533)1.000:0.1742250379399501)0.985:0.10343618158654942)1.0:0.46829924325702876)1.000:0.3121151227999617,((G001794905,((G000750955,((G000092785,G001618265)1.0:4.694747609920154,(G000829755,(((G001897225,G000813665)1.0:2.49513547318546,(G001897185,G000756735)1.0:3.359183594523201)0.998:0.16818353670046102,(G000253035,(G001545115,(G000011565,(G001499655,G000751535)1.0:4.430666453413162)1.0:1.001134796960744)1.0:2.228173965858243)0.471:0.018438678839572425)0.987:0.12248249108345931)1.000:0.34466656698026915)0.941:0.09286550680522049)1.0:0.9316863376257174,((G001794935,(G001794895,(G001796285,(G001796235,(G001794865,G001796255)0.667:0.28771379179899953)0.490:0.06454064807429667)0.484:0.04652001563489282)1.0:4.867534450455586)1.0:2.057629182369487,(G000237205,(G001464115,(G001796105,(G001796095,(G001796275,(G001796315,(G001796065,(G001796185,G001796175)0.402:0.013266713827061835)0.467:0.031041485102559763)0.674:0.08638904923884023)0.845:0.12038650914532915)1.000:0.30429821044627225)1.0:2.9831456389828714)1.0:0.6411510009740508)1.000:0.2146337804684498)1.0:0.6695967877997893)1.000:0.48620589649924756)0.722:0.13954957218474087,((G000493885,((G000068585,G000008725)1.0:3.768962738792489,(G000174995,(G000830965,((G000700925,G000700845)0.333:0.0,(G000700885,(G000700905,G000700865)0.333:0.0)0.333:0.0)0.667:0.28757792205851923)1.000:1.7346010553881062)1.0:4.867534450455586)0.628:0.10089528352709445)1.0:3.4530536110064225,((((G001625535,(G000470765,(G001625515,G001469535)0.921:0.14187809696119588)0.909:0.1281529983951063)1.000:0.5736448018757124,((G000204135,G001466415)1.0:2.9031045387447563,((G000508005,G000508025)1.000:0.6577133936266973,(G000508065,(G000470805,G000470825)0.973:0.1924387097398259)0.990:0.19808417766212918)1.000:0.3216540564319245)0.982:0.14655718539607018)1.0:4.917544871030243,((G000024145,G000516655)1.0:1.920376847050148,(G000007205,((G000011165,(G001007125,G000091085)0.988:0.36771963634987065)0.710:0.1614093753257966,(G001007045,(G000008745,((G001007085,G001007065)0.417:0.0,(G001007105,(G001007145,G001007025)0.333:0.0)0.785:0.5107769430143504)0.378:0.0)0.941:0.6191279721502537)1.000:1.4432395778667684)0.366:0.007355511058104492)1.0:2.2925635345330257)1.0:4.907740870933624)1.0:0.6050859516160129,((G000417695,G000454725)1.0:4.9224110606814175,((G000583875,(G000471025,G002007725)1.0:4.862393050955167)1.0:3.261991115787118,((G000007605,G000009945)0.825:0.09114984564909144,(G000298495,((G000298555,G001401475)1.0:3.931326186912077,(((G000298535,G001401455)1.000:0.8576708945185222,(G000786005,(G000317995,(G000298435,G001401485)1.000:0.659638593276131)1.0:1.0869088019177597)0.862:0.13060304127481387)1.0:1.458119010159858,(G000417845,((G000298415,G000298475)1.000:0.6676329396824718,(G000338695,(G000298455,(G000298515,(G000298375,(G000204175,((G000687395,(G001401465,(G000204255,(G000191925,G000687415)0.666:0.28634069062757966)0.990:0.9810370515168354)0.653:0.2637307666123173)0.956:0.4416510941934844,(G000270445,((G001714565,(G001714575,G001736045)0.461:0.15510246867808553)0.971:0.5701558933925813,(((G000211155,G000270385)0.785:0.2534950817104856,(G001714585,G001736055)0.334:0.0)0.364:0.009170076197056174,(G000270405,((G000270425,G000415565)0.992:0.864063822928887,(G000417585,(G000415685,G001563055)0.742:0.28786992534912964)0.622:0.2075560105039203)0.413:0.09849312115667519)0.373:0.0)0.535:0.08281747113897711)0.476:0.06895228993734769)0.442:0.05871436398954458)0.570:0.0924945739344585)1.000:0.760073533993927)1.000:0.6438678963514975)0.538:0.03861672227205773)0.996:0.2100606942590058)0.464:0.049938596087824534)1.000:0.40408401201299143)0.853:0.15939717984725474)0.999:0.21468983167592692)1.000:0.3760352477408328)1.0:3.431711609817415)1.0:2.1565393734752307)1.0:1.424916995044613)1.000:0.4755287134345271)1.0:0.5714782600937716)1.0:4.08820522965902)1.0:1.6938405991523056)0.429:0.05129340532986155)0.455:0.03196222701678216)0.460:0.020309383608653968)0.423:0.02291113665126081,(G001774505,((G001875255,(G001780165,((G001780795,(G001780805,G001780825)1.0:1.845809712093511)1.000:0.2611013306216896,((G001802045,(G001918595,G001918525)1.000:0.4864529404808028)1.000:0.5144711146828744,((G001920195,G001919145)1.000:0.6845294008450437,(G000522985,(G000010305,G000695095)1.0:2.616111486953267)1.0:0.49208588974391815)1.0:0.9717836680800094)1.0:1.2029543756318404)0.995:0.13318151347894733)0.999:0.17618132829592137)0.550:0.028963939541487464,(((G001777945,(G001304335,(G001304185,(G001303705,G001302835)0.982:0.19435105066905237)1.0:1.6436947276890943)1.000:0.35481899339757056)1.000:0.3109654130940649,((G001412365,(G001508335,G001508575)1.0:2.5469279110222462)0.993:0.14890131985011046,((G002010615,(G001303225,(G001303785,G001304255)1.000:0.6284054861720827)1.0:1.4712557897961924)0.773:0.07969613862730941,((G000980765,(G000980735,G000980745)1.0:1.8326014971333975)1.0:0.7124388305490408,((G002011615,G002010635)1.0:2.430687062142744,(G002011635,(G002010655,G002011675)1.0:1.349990980569619)1.000:0.8306128546780207)1.0:0.9456436585359312)1.0:0.5606823073255875)0.719:0.05059977561344193)1.000:0.2071593553559767)0.999:0.1539419144135901,(((G001577135,(G000404745,G000397885)1.000:1.6119632999357163)1.0:0.9857504175137983,((G000146065,G001603745)1.0:2.539582118574697,((G001577125,G001577185)1.0:2.0430710922978452,(G001412425,(G000402415,G000494005)1.0:4.276666119016051)0.569:0.0556001956634271)1.0:1.1652771997364582)1.0:0.7601414833357361)1.0:1.123578606601983,(((G001789275,(G000474745,(G001045525,G001462255)1.0:1.2863067616959956)1.0:0.9517490506300587)0.964:0.10063352013395803,((G001462235,(G001462245,G001462225)1.000:0.4637983521253013)1.0:2.052247788460083,((G001873075,(G001462345,G001603875)1.0:5.006180943746879)1.000:0.32031575704784127,(G900142455,((G900142465,(G900142505,G900129715)0.315:0.00015470020915379665)1.0:3.7065495526983776,(((G000024665,G000146505)1.0:3.98898404656427,(G900142485,G900143015)1.0:1.0746255211667406)1.0:1.8367320083441117,(G900129735,((G900142475,(G001462305,G001603905)1.0:4.532592427909387)1.000:0.4284376828540101,(G900142545,(G900142495,(G001462315,G001603925)1.0:5.075165630395053)1.0:1.043187956934848)1.000:0.23072975892454733)1.0:0.7870717906297575)1.000:0.1682977917803216)0.989:0.16730901691495867)1.0:1.7153909004859633)0.928:0.11659479722235384)1.0:1.617694489965259)1.0:1.2489022257782678)1.000:0.26957601187404856,(((G000403035,G000478645)1.0:0.9417079962186611,(G001304015,(G001302725,((G001304155,G001304315)1.0:0.7681400478035166,((G001775365,G001773465)1.000:0.808934685557437,(G001773425,G001775405)1.0:1.501023690126041)1.0:1.06922624368234)1.000:0.347852647296914)1.0:0.771268004452993)1.000:0.39692504357522507)0.984:0.1286047104996117,(G001779875,((((G001886815,G001771055)1.0:0.4735839124838862,(G001304035,(G002011685,(G001771235,G001643615)0.998:0.20576054620683867)0.993:0.1601106682973771)0.567:0.05559996412916891)1.000:0.16535474617944199,((G000402455,(G001577215,(G001508355,G001509335)1.0:2.053805244330112)1.000:0.9091813220615439)0.527:0.04014506568857012,(G001872685,(G000405805,((G001626695,(G001626755,(G001626685,G001626655)0.735:0.0697844150822365)0.735:0.08248936999331741)1.0:1.566297910813951,((G000402795,G000402755)1.0:3.584900809932355,(G000375825,((G001626675,G001626845)0.999:0.2113168237933448,(G001577025,G001576985)0.983:0.2253319118241826)1.0:1.4034422919894631)1.000:0.4722296202745709)1.000:0.2937015059390354)1.000:0.41154239988438)1.000:0.4695296872963904)0.865:0.09974919282572935)1.000:0.41017025722352995)0.928:0.07695994064442219,(((G001804565,(G001302225,(G001899175,G001567175)1.0:1.9996346099483693)1.0:0.5188387349936059)1.0:0.7886112723779231,((G001567545,((G001804605,(G001516025,(G000279145,(G001803365,(G001804635,(G001802805,(G001804665,(G001803025,(G001803105,(G001803165,G001803345)1.000:1.0985418253976431)1.000:0.9429575795944661)0.999:0.31203341675144114)1.000:0.39627650748081517)0.995:0.22662835030435594)1.0:0.7174906002046874)1.0:1.4296350432649532)1.000:0.24272995370687686)1.000:0.4478022617611317)1.0:0.575301416137,(G001871325,((G000258405,G001802895)1.000:0.22288060711193564,(G001873185,(G001802785,(G001802865,(G001802995,(G001803075,(G001804545,(G001802795,G001802205)1.000:0.28312922846766714)1.0:0.6010637193182831)1.0:0.5724964804426405)1.000:0.3041443457922433)1.0:0.9615575924797394)0.909:0.08224855006305633)1.000:0.25548426431075616)1.000:0.34649994641337106)1.0:0.514566112361819)1.0:1.067119247462652)0.978:0.10940258971570453,((G001919105,(G001802215,(G001804555,G001804625)1.0:2.206188600616057)1.0:0.8418881216175104)1.0:0.5474960733938636,(G001442855,(G001536065,((G001536105,(G001442845,G001485645)1.0:4.6379600088110795)1.0:1.5033073812410724,(G001536165,(G001536045,(G001536125,(G001536185,((G001442935,G001536085)1.0:4.423761671367514,(G001458535,(G001536205,(G001536025,(G001458575,(G001536005,(G001535985,(G001536145,(G001535965,(G001442925,G001485625)1.0:3.88411429191099)0.390:0.15174079064119442)0.787:0.14724100972607812)0.997:0.22872377031727878)0.445:0.05274276410835528)0.346:0.0324187453522276)0.946:0.1410791081928972)0.912:0.11468730953030046)0.829:0.10892807399981412)0.888:0.1255060774890819)0.958:0.16008946273763097)0.681:0.08174796628347981)0.994:0.2555838336558548)1.0:1.3132260544664123)1.0:0.5570498892959237)1.000:0.26244173926869196)1.0:2.27848192012915)1.000:0.18545741870533672)1.000:0.19940290679276504)1.000:0.23221643596972658,((G000020525,((G000020545,G000020625)1.0:1.6912406106934204,((G000006985,G000020505)1.0:2.699426976674026,((G000015125,G000020465)1.000:0.3317253408663501,((G000012485,G000016085)1.0:2.506784689070882,(G000012585,(G000020645,(G001975465,G000168715)1.0:2.7598522525012035)1.0:0.6022593408552879)1.0:0.6038099106184537)0.932:0.15370573629207868)1.0:1.169260039590518)1.0:0.47985538570359715)1.0:2.0235449458268007)1.0:1.319368966553568,(((G000024845,(G000419585,G000013045)1.0:1.991817365934671)1.0:1.5776646452041072,(G001314545,(G900129315,((G001564065,G001715195)1.0:2.2090523646439357,(G000375425,(G000375465,G001650905)1.0:1.7677230318127866)1.0:1.5389280089840036)0.398:0.033711157929219034)1.0:1.0658972233076003)1.0:1.5346863942699043)1.0:0.5475565783467584,(((((G000724545,(G000275825,G000250635)1.0:3.780027268771014)1.0:1.5505621993692813,(G001567405,((G000759025,G000212735)1.000:0.22164814761384125,(G000379805,(G001625015,(G000373105,G900110645)1.0:0.603836056512773)1.0:2.3940486428991594)1.0:0.5141249682481038)1.0:0.8374393117934276)1.000:0.27569262228801844)1.0:0.8185061124401164,((G001897535,(G001438265,G001439115)1.0:2.3703816433052354)1.000:0.23200496583874872,((G001897855,G001897525)1.0:1.0010624266250854,(G900116565,((G900129465,(G900094705,((G900110835,G900142605)1.0:1.7017068548196266,(G900109685,((G900112615,G900110995)1.0:2.325464368345134,((G900119105,G001975825)1.0:2.380935528098444,(G900102545,(G000024005,G900114995)1.0:3.188011014730307)1.0:1.5564955337448618)1.000:0.16175572571758917)1.0:1.6010389535704754)1.0:0.41206303933422544)1.000:0.29565108290048303)0.943:0.10374400786146228)1.0:1.7730785598138339,((G000374045,((G900115755,(G900107765,G900156765)0.750:0.05102431303118153)0.882:0.07661684318953565,((G001623405,((G900089555,G900089565)1.000:0.417611158360305,(G900089525,(G900089545,G900089575)0.743:0.128219518178002)1.000:0.5124409790363385)1.0:0.7411531890108616)1.0:1.6422398482669334,((G000515315,G900106985)1.0:2.9074366440241484,((G001829005,G001829035)1.0:4.240846041470742,(G000508085,G000511175)1.0:1.9016515910317533)1.0:2.7320534287765743)1.0:0.665001716596263)1.000:0.37796161830166236)1.000:0.23367461427981517)1.000:0.37845926059061513,((G001899605,((G000974785,(G001601815,(G000814325,G000814475)0.996:0.15569077888576485)0.911:0.09087201862677911)1.0:1.7725796900298918,(G001898505,(G001302245,(G000246855,G900110245)1.0:2.6834342018313557)1.0:0.9560847553557371)1.0:0.41103281541699926)0.933:0.12099753152790825)0.581:0.05038818367089824,((G900129015,(G001644645,G900129295)1.000:0.28989442561826506)1.0:1.0259238272939866,(((G001896965,G001724455)1.0:0.9862248411486653,((G900101395,G000374125)1.0:1.878908475708615,(G000243115,G001654455)1.000:0.3967790275427177)1.0:2.04437453390472)1.0:1.2057638809875248,(G001464625,((G001898405,G001898485)1.000:0.4101229271086408,(G000425585,(G001724695,G001898495)1.0:2.1264088653167907)1.0:3.188205732330075)0.999:0.1603466490422423)1.000:0.29980982264462624)1.0:0.6434173655214955)1.000:0.34310161106975695)1.000:0.17747128799524284)1.0:0.9711130836453971)1.000:0.19301524984847554)1.000:0.19466606105696385)1.0:1.1297753837335642)0.999:0.1589634009792629)1.000:0.21408934064703847,((G001567275,(G000242635,(((G900109895,(G000427965,(G900109575,G000192845)1.0:1.8957628696786302)1.0:0.7683399303526552)0.994:0.1324481819652006,(G900109365,(((G000757725,G900116225)1.0:1.0053469267336748,(G900102835,(G000416985,G000814685)1.0:0.45952338572436924)0.604:0.036127269361539434)1.0:0.49582405225295445,((G000783305,G000143765)1.0:1.9175014785119833,((G001006065,G000747525)1.0:1.8414804296283243,(G000686625,(G002000245,(G001952815,(G000988325,(G001899705,G001808025)1.0:0.5715403134063344)1.0:0.44418975924023557)1.0:1.8283950758912315)1.000:0.3626168743370583)1.0:2.3544566297450404)1.0:0.5756170391641023)0.999:0.1493967265297219)1.0:1.5890761408055516)1.000:0.37347313063372034)1.0:1.0712866108762167,((((G000302595,G001652725)1.0:1.8116796978109415,(G000190735,(G000425145,G000799115)1.0:2.9209083891129044)1.000:0.3134020388137785)1.0:1.5537784086850825,(((G001730525,G000403135)1.0:3.152599658939838,(G000422945,G900103545)1.0:1.3157079879741929)1.000:0.39334135158738187,((G000166195,G001705515)1.0:1.0906473264893295,(((G001596135,G002013915)1.0:0.7498127930311754,(G001636615,G001898335)0.998:0.18587215006705401)1.0:1.0828711020117776,(G900142915,((G900100945,G000333295)1.0:1.2069474711186579,((G900103125,G900155965)1.0:2.0159299942287046,(G900101875,G900110415)1.000:0.3983873194420649)1.0:0.49443886578499624)1.0:0.766110131550463)1.000:0.24303399481488613)1.0:1.1424328879541175)1.0:1.4384579284526091)0.997:0.1303398052977673)0.377:0.004525053077541308,(((G001423945,G001424305)1.0:0.9375961105328235,((G001027745,(G000708265,G000258495)0.989:0.11392847511782657)1.000:0.2248920271259815,(G900101435,((G900111825,G900100705)1.0:0.7388044390929248,(G000633455,(G001421515,G001442625)0.943:0.08390328447465221)1.000:0.302686554871527)1.000:0.25618907159311216)1.0:0.41077464550853865)0.906:0.09998638720106236)1.0:2.106230457398238,(G001412215,(((G900107535,G000832545)1.000:0.35732113892435374,(G900103515,(G000722885,G900112985)1.0:1.5522794985941515)1.0:3.3933169371458582)1.0:1.374401765154117,((G900100435,(G000023825,G000410815)1.0:5.06925703810445)1.0:1.1550031816617052,(G000170795,(G001412655,(G001721645,(G900129215,G900103665)1.000:0.26914630525398725)1.0:1.3170144968823825)1.0:0.9084834409226297)1.0:0.641380953709805)1.0:0.5832977300652384)1.0:0.7306371873336591)1.0:0.467937950498451)1.0:1.5169898205857153)1.000:0.21944852239961593)1.0:0.7590152083509077)1.0:1.349107106183723)0.999:0.19096452960809712,((G000020565,(G000689375,G000304455)1.0:3.60889214521)1.0:1.8290019901320522,((G000265505,G000422585)1.0:1.8426326406680182,((((G000426825,G001281695)1.000:0.39210702554583277,(G000430505,(G001890965,G000169175)1.0:2.4700182426838158)1.0:0.6586568762422204)1.000:0.22945567855295668,((G000263195,(G000166395,G001306455)1.0:0.7898054084893174)1.0:1.0034898822096112,((G900103285,(G900115665,G000427405)1.0:2.081712962777641)1.0:0.4743161312381815,(((G000482465,(G000218895,G000423565)1.000:0.20679013868608911)1.0:2.747031097032898,(G001724175,(G000566685,(G000023125,(G000428845,G000701505)1.000:0.3225634857305994)1.0:1.3695220165476922)1.0:1.9387787291963243)1.0:0.9969892871182747)1.000:0.28221088033048614,(G001870735,((G000383955,G000331105)0.993:0.122524081348051,(G000296815,((G001898575,G000374025)1.0:2.985217838578636,((G000374085,G000374065)1.0:2.6404429400991365,(G900112365,(G000024525,G000974425)1.0:0.7880627129429894)1.000:0.27811117908134325)1.000:0.3350355629652743)1.0:1.6959645945647475)1.0:0.7890587880267108)1.000:0.16697973379852407)1.0:2.0090659715889414)1.0:0.44764271327650207)0.748:0.04938875161829999)1.0:1.251204285121278)0.861:0.06372423155974648,((((G900112255,G900100765)1.000:0.32053528791828667,(G000426725,(G000014145,G000379725)1.0:2.9096719746564443)1.0:0.9953747348049258)0.819:0.05908691808499047,((G001483135,((G000715495,G000972495)1.0:2.168926782203531,(G000801315,((G000420705,G000737515)1.000:0.29832009121200476,(G000961955,(G000382225,G000576555)1.0:0.46659272067634505)0.999:0.1696057295151176)1.0:0.46462980759298855)1.0:0.4774178021990417)1.0:0.5485955700316605)1.0:2.138287278942278,((G000473365,(G001647285,(G001078055,G001577755)0.822:0.1495168787858789)1.0:1.9173768444712733)0.990:0.11495178815653578,((G000373265,(G000277005,G900156415)1.0:2.2910866603916915)1.0:1.7334620776589462,((G001611675,G900116885)1.0:3.992065713101679,(G000472485,G000973725)1.000:0.2331185455604744)1.0:1.0895072309577742)1.0:1.742375992481929)1.000:0.28999467347107033)1.0:1.0805156039085468)0.973:0.10364205975694869,((G900113045,(G000379765,(G000812565,G000807855)1.0:2.7619700526688247)1.0:0.48405496049494806)1.000:0.2081424150930322,(G001308105,(((G001683905,(G000346615,G000348925)1.0:1.3444486526429569)1.000:0.17927997692477418,((G001567185,G900129725)1.0:1.5455923169175165,(G001657315,G000331535)1.0:1.3124806318430944)1.0:0.5841527540825914)0.362:0.0030145127526699685,((G900142205,(G000183425,(((G900111145,G001592965)1.000:0.22275194983952104,(G001747095,G001747105)1.0:1.6524187539546782)1.0:0.7924347496452961,(G001592935,(G001593005,(G001267955,G001592945)1.0:0.9160537765998983)1.0:0.7638974825742616)1.0:3.002289336918427)1.0:1.9498532861306577)0.449:0.02614168085099522)0.957:0.12654934129523465,(((G000714815,(G000373245,G000325705)1.0:2.6383711736664224)1.000:0.16120991856688882,(G000390185,(G000222485,(G001050135,G000427295)1.0:0.8878061615494485)1.0:2.790932740439534)1.0:1.005733863596547)0.972:0.12363991305429024,(G000265075,(((G000330725,(G000298295,G000295935)0.845:0.16616131450846455)1.0:0.47443621058072133,(G000265405,(G000473765,(G000381545,G900107465)0.832:0.44562503769735434)1.0:4.9272214670406935)1.000:0.26928792172267246)1.0:0.7542223606914029,(((G000166275,G900129785)1.0:1.1758918898690085,(G001442615,(G900116615,G900112005)0.999:0.1567759646976373)1.0:2.0920110066254805)1.0:0.5320034720453379,((G000429445,G000429425)1.0:0.8597063094373073,(G000429465,(G000429405,G001314815)1.0:2.7332473872607506)1.0:0.46063095099787305)0.499:0.020132229187047237)1.0:1.6880812936986223)1.000:0.19351679069454333)1.000:0.23982320726101072)1.0:1.6288551055781255)0.959:0.1063061201782621)0.850:0.08488897569811168)1.000:0.29379157426786173)0.976:0.11473985382634075)0.275:0.012975209709188053)0.841:0.06733221326008872)1.000:0.19761469541358975)1.0:0.6685236375845662)0.646:0.0843942937538105)1.000:0.19702909064572144,((G000341755,((G000981645,((G001874165,(G000621625,G001661595)1.0:1.210040166000117)1.0:1.488743447900857,(G900116425,(G001899145,(G000194605,(G001801015,(G001800985,G001802265)0.333:0.0)1.0:5.3049619092667)1.0:1.9658061532854207)1.0:0.6599078459990889)1.0:0.921330312717353)1.0:0.94623078920351)1.0:0.5159848773286776,((G001437985,(G001437955,G001439105)0.564:0.03846628082779594)1.0:2.6503359286916273,((G000236705,(G000736515,(G001438015,(G001438175,G001438305)1.0:4.005310939851703)1.0:3.0271823828112985)0.994:0.13727744097903208)1.000:0.40573164093888536,(((G000709555,((G000022605,(G000262715,(G000348805,G000471965)0.907:0.09297076643967704)1.0:2.300421682635947)1.0:1.9580806846755694,((G000236405,G000233435)1.0:1.3019150330325413,(G000334405,G000093165)1.0:3.511821828176192)1.000:0.5480970185632221)1.0:3.8618986182455814)1.0:2.8051050133443987,((G000265465,((G000189415,G900089075)1.0:0.8590154876403773,(G900142565,(G000382425,G900115015)0.757:0.07837435512784852)1.0:2.210691380886348)1.0:2.0704602157012473)1.000:0.26326907568929847,(G001418685,((G000374405,G000252855)1.0:1.5588102238244046,((G000301075,G900141665)0.846:0.0703861979512648,(G000495935,(G001747495,((G001045435,((G000023725,G000735695)1.000:0.2138612428685,((G000422265,G000812865)0.996:0.1717161433079091,(G000812875,G000729985)1.0:0.48365284596073266)1.0:0.4700721958142367)1.000:0.3613277549650894)1.0:1.2001224184624522,((G000426465,(G000735135,G000735105)1.0:1.8530938352970887)1.0:1.8390135295554852,(((G001693475,(G000737665,G900116415)1.0:3.3129731482473166)1.0:2.629452089373669,(G001424585,((G001424145,G001424105)1.0:1.0618915572487704,(G001507335,(G001507325,G001420285)1.0:2.826542494510558)1.0:0.5823441698068668)0.986:0.11342918287626062)0.926:0.11919908793182112)1.0:0.5041745044359617,(G000737775,(((G000430825,G900111495)1.000:0.2405370790075092,((G000333355,G000430845)0.528:0.03342569389362446,(G000799195,G900129245)0.991:0.11760251125975622)0.848:0.06836963647610021)1.0:0.5576880443922883,((G000737705,G900142445)1.000:0.39943408488103,((G001045465,(G900142785,G000737765)1.0:0.7850470844916237)1.0:1.3273851464661641,(G001295265,(G001021975,(G900113975,G000799335)1.000:0.19844126747461072)1.0:0.5595629718458366)0.866:0.09646529584334249)1.000:0.33803629385090905)0.867:0.07469040834084169)0.908:0.09245203441494199)1.000:0.2431403688953287)1.0:1.2098505610528696)0.964:0.12103766721630031)1.000:0.377772839736919)1.000:0.2735844863595029)0.952:0.2041837949364392)1.000:0.1763872903762204)1.0:2.1833736179044547)1.0:0.4395469566090855)1.0:0.7011662986525329)1.0:0.5185806541926231,((G900116115,((G000220525,G900130035)1.0:2.4012785451907983,((G000509405,(G001027945,(G001483385,G000430545)1.0:1.692373282640386)1.0:0.4524634811536983)1.0:0.5315885453441415,(G001439315,((G000153225,G000766805)0.999:0.1657769076112555,(G001761365,G001280865)1.000:0.3332921073635049)1.0:0.43522524891269915)1.0:0.9944652460041729)1.0:1.4228968154016388)0.776:0.0626529921059878)1.0:0.7474610333792893,((G001439205,G000173095)1.000:0.4418541134898437,(((G000192225,(G000174755,(G000466425,(G000293175,(G000411115,G900106575)1.0:3.880417666012813)1.0:2.5450596108091386)1.0:1.1715254996766016)1.000:0.36646333889863325)1.0:2.8851663736335746,((G000220625,(G000827695,G000379185)1.000:0.46116569253265494)1.000:0.2889818567980708,((G001553545,G900115315)1.0:5.211305989558401,(G000213295,((G000173675,G000318295)1.0:0.8547137064795084,(G000023285,(G000271925,G000318255)0.575:0.0465197066000247)1.0:1.7248551576226416)1.0:0.9196670610013086)1.0:1.8304322099590347)1.0:1.5077806719400992)1.0:0.6409332444827324)1.0:1.6228013062436757,(((G900114085,((G001549985,(G000243275,G000297875)1.0:3.8213686371600164)1.0:3.5110673606896747,(G000246945,((G000833025,G900111065)1.0:5.111595232309563,(G000633375,(G000413415,((G000242135,G900142635)1.000:0.37753941309569955,((G000297855,G001865835)0.979:0.14567735706498486,(G000242095,(G001481655,(G000807225,(G000242075,G001485415)1.000:0.606162511183571)0.994:0.19225955645675383)0.936:0.14209449206711444)1.000:0.2515209989682867)0.534:0.033188573454079204)0.895:0.08642577283645653)0.999:0.16735034940398347)1.000:0.38452425457965217)1.0:3.4277989388053474)1.000:0.2371832507358208)1.0:1.3575513553789322)1.0:2.2694260017508583,((G001874325,(G000769915,((G001278115,G900115875)1.0:4.634189613890782,((G000378485,G000769825)1.0:5.343927877800089,(G000422725,G000769935)1.0:5.340738082431976)1.0:1.0065821912125388)1.0:1.126086391916926)0.737:0.05791908864456224)1.0:0.9665848506201995,(((G000240075,(G000430025,(G000498475,G000498495)1.0:0.5252482720064323)1.0:1.0683117885532616)0.890:0.07513562130627179,((G000422685,G000967805)0.999:0.1694532843421233,(G000686885,G000455605)0.989:0.1499518188318636)1.000:0.38600672797055285)1.000:0.2593948776321506,(G000425465,((G001899155,G001423985)1.0:4.059248779666405,((G000064305,G000757385)0.738:0.055072638890516924,((G900100375,(G000419685,G000422705)1.0:0.4463315197171236)0.990:0.11791849227664832,(G000253275,(((G001761465,G000611675)1.000:0.2567393490209015,(G000737695,(G001705175,G000016645)1.0:2.147114146152731)1.0:0.799793365321278)0.499:0.02122983114954926,((G900100165,G000695795)1.0:1.9284065515716358,(G000744835,(G000425505,(G000264055,G000252125)1.000:0.40442590989875005)1.0:0.44302114950201077)1.000:0.34292706650683735)0.998:0.1383391867699171)1.0:0.8312049558610094)0.995:0.15313183998810248)1.000:0.1664541612407116)1.000:0.27059814068497245)1.000:0.25073396257835845)0.999:0.17321536433598403)1.000:0.22103714299672983)1.000:0.3990921635955247)1.0:0.9362703356287098,((((G000260835,G900116665)0.976:0.10437888932540795,(G900119185,((G000260115,G000300875)1.0:1.6496776413911163,(G900116365,G000511935)1.0:3.8122184860725357)1.000:0.2412211149463328)0.998:0.14311834102512938)1.000:0.23900613424209066,((G000173115,(G001438245,(G001438225,G001439215)1.000:0.4213926368506956)1.000:0.32056382008738576)1.0:2.34982199000046,(((G900115205,G000024125)1.0:2.2328488576126895,((G001306415,G000220585)1.000:0.3449723119493035,(G000963865,((G900129665,G001413955)1.0:0.6431236911052741,((G000745185,G001683915)1.0:1.6733613752098324,(G000224085,(G900112295,G900142405)1.0:5.331107189371042)0.961:0.09485663558464952)1.0:1.1956306924610063)1.0:0.8854042088618982)0.636:0.04486911023230974)1.0:0.7828667923715066)0.999:0.15526936355898438,(G000382125,(G000190595,(((G000799565,(G000468615,G000186265)1.0:2.569404588115041)1.0:1.6520189018252518,(G001430825,(G900141935,((G000424985,G000429545)1.0:2.7863204661381555,(G900129275,(G000733925,G001748465)1.0:3.523836372043573)1.0:3.2214750706237014)1.000:0.26307630428977585)1.0:1.218566248845683)0.996:0.13240763145232032)1.000:0.18385286885547086,((G000153165,(G900103215,(G900101815,(G900141855,(G000973105,G000744555)1.0:1.4835517920452785)1.000:0.2230804677857328)1.0:0.5570696608122092)1.000:0.28140761344227855)0.877:0.08364720887701775,(G001020565,(G000621125,((G900155985,G000744105)1.0:0.9677147772781766,(G001865655,(G001447995,(G900105105,G900105545)0.998:0.1540913091169678)0.675:0.05422184682202828)1.0:2.713805086714671)1.0:2.495674789206294)0.570:0.03744203156837904)1.0:0.8992709544981651)1.000:0.36392556866545245)0.916:0.09998030786277738)1.000:0.20118388249250949)0.987:0.13083055498711793)1.000:0.2436299696053217)1.0:0.9022346183981463)1.000:0.2532829319700966,((G000755305,((G000831385,G001413925)1.0:2.218009571556493,(G000332115,(G000153385,(G000755265,G000732625)1.000:0.3551223194126888)1.0:2.4011236041252575)1.000:0.3961358807206505)1.000:0.2062141724023089)1.0:2.172044257322603,(((G001438125,((G000265385,G000429125)1.0:2.131848684427503,(G900102055,G000746845)0.803:0.05972257495471466)1.0:0.9926818297733067)1.0:0.8440651306079444,((G000255455,(G000430645,(G900141785,(G000520955,(G000430665,G000520995)1.0:0.5385995862771638)1.0:0.49229190909951337)0.993:0.14326410266015382)1.0:2.1814515634792815)1.0:0.6641931469123432,(((G000769435,G001653755)1.0:4.687831566524899,(G000733945,(G000687915,(G000152985,G900129005)1.0:0.6642879380382379)1.0:1.522165011972902)1.0:1.5363955103677287)1.0:0.6218553213535241,((G000196315,(G000423405,(G001564225,((G900099815,G000378765)1.000:0.23387781065415947,(G000153485,G000355905)1.0:2.3021162192072904)1.0:2.246731215764888)1.0:0.8621030407561479)1.000:0.2624364186285806)0.580:0.03172012583242097,((G900102915,(G000423585,G000424665)1.0:1.8894588767070806)1.0:1.9379678683104185,((G000243235,(G000258765,G000744275)0.957:0.09856298499604123)1.0:1.2019424907108076,(G000023465,(G001431365,(G001889005,(G000423045,(G900105035,G000060345)1.0:0.6433726442054442)1.000:0.363907336288016)1.0:1.9042427434708593)0.968:0.10216968657389623)1.0:0.6912606785911304)1.000:0.27134332885676216)1.0:0.8709022908068571)1.000:0.2605455165203214)0.920:0.0770654731454873)0.403:0.03789856645582018)1.000:0.17351638037070657,((G001005305,(G001005315,G000154725)1.0:0.6046047236876715)1.0:2.6095367279155766,((G000733475,G001280515)1.0:0.710644473704382,(((G001280435,G001280505)1.0:3.7470104302561653,((G000427335,(G000828715,G000171875)1.0:0.7386592993338186)1.0:1.09847504282505,(G000423005,(G000688335,((G000797465,G000826645)1.0:0.9314097556520717,(G000799465,(G000826655,G000425305)1.000:0.339758931220171)1.0:0.9879851724930645)1.000:0.23334817512928782)1.0:0.8048253085500683)0.806:0.13581160336911505)1.000:0.2434022148143367)0.999:0.15923645654979474,((G000348685,G000224335)1.0:0.5409825907324783,((G001418105,((G000518485,G000422365)1.000:0.34458613714254627,(G000934685,(G000211855,(G000797445,G001418015)1.0:1.2850408207055066)1.000:0.26289310004960026)1.0:0.8189023678869094)1.000:0.38309183223559656)1.0:0.5052125053901076,((G000723205,G001439665)1.0:2.864246050110233,(((G000943555,G001971785)0.443:0.07815625832596666,(G000764775,G900111025)1.0:1.5408098750644756)0.990:0.11645903446248461,((G000941055,G000425645)1.0:0.6458162718569921,((G000764755,G001310225)0.524:0.026859192012860522,(G000789235,G000283015)0.851:0.08021406005629443)0.868:0.08425121616059816)0.963:0.10179825063257701)1.0:0.7886624957834404)0.907:0.07706359916347974)0.607:0.0501297206759256)0.490:0.03384692860876313)0.901:0.07247278659718297)1.0:0.9785996121463466)1.000:0.20339231799573565)0.502:0.08282164400955425)0.949:0.14020890561894442)1.0:0.4397843670691607)0.996:0.14230352506464913)0.905:0.12271512226424613)0.735:0.09849686824805268)1.0:1.037941457412331)1.0:0.6090499610022134)1.000:0.34684231076787614)0.571:0.031981128462194)0.145:0.10637259561245696)0.906:0.15344513027483536,((G001872995,((G001513285,(G001769115,G001769275)1.0:4.809470649500817)1.0:0.7300577106507689,((G001543385,(G001769455,(G001543395,G001543405)1.0:3.288109128344402)0.969:0.20972242378735764)0.372:0.0055253340587399545,((G001509275,G001603695)1.0:1.604184357982642,(G001192835,G001603685)1.0:2.3407505185405473)1.000:0.2069999920578834)0.937:0.11210388944499543)0.492:0.04468132197053081)1.000:0.45944789156943683,(((G001443605,G001603565)1.0:0.5958667788090637,(G001603415,(G001769295,(((G001769615,(G001304505,(G001303955,G001304045)1.0:1.1133873902284166)1.0:0.9828764180496659)0.968:0.11139953147055691,((G001769625,(G001769635,G001769315)1.0:1.3097132510256102)0.995:0.16045481925787658,(G001769225,(G001768485,(G001768195,G001768305)0.994:0.2388989392813104)1.000:0.27671047976966756)1.0:2.648969999818721)1.0:1.2763026494158904)1.000:0.17439604653396948,(((G001768405,G001768565)1.0:3.5133510489439694,(G001768235,(G001769045,(G001768355,G001768285)0.863:0.38295513129981334)0.784:0.25952601040963996)1.0:3.5539970569877117)1.0:1.9171785247579467,((G001769535,G001769705)1.0:3.4852816763236847,(G001768155,(G001769435,(G001769505,G001769695)0.761:0.2411682034950695)1.0:2.6143773798100396)1.0:0.5884420509259521)1.000:0.2569815631529363)0.892:0.09287349662060551)0.652:0.051518437457043514)0.446:0.07789315299204706)0.999:0.1772460522880814)0.994:0.12204287087564153,((G001421095,((G900096565,G000798815)1.0:0.5336827450569859,(((G000473305,(G001603425,(G001769725,(G001768435,G001769775)1.0:2.6303695131924187)1.0:0.7975069732402772)1.000:0.45024897330254227)1.0:1.7917502059811254,((G000432655,G001602885)1.0:1.4790547530841625,((G000432515,G000435075)1.0:2.549432016019477,(G000431015,G000433355)1.0:3.0823784104423675)1.000:0.41610597648546227)1.0:1.6619017887530678)1.0:0.6176329180538279,((G000427365,G000723505)1.0:1.618416420795221,((G000321205,G000231275)1.0:1.9924377480276647,((G001603555,(G900104605,G000786575)1.0:4.7244336068149035)1.000:0.41630150199758054,(G001915415,(G000311925,(G000154465,(G000265365,(G000210575,(G000312145,(G001941065,G000285455)0.844:0.13859255755258187)1.0:1.079412382083365)1.0:1.6626131635331123)1.0:2.3211790820004037)1.000:0.2660231888428607)1.000:0.3483316815315644)1.0:0.9990170556981032)1.0:0.6357762504290299)1.0:0.5384575290072721)1.0:1.0180849648030144)1.000:0.17720980556963228)0.999:0.1769175556672175)1.000:0.27868109106431505,(((G001310955,(((G001487125,(G000832075,G000832085)1.0:0.8080121249938714)1.0:4.027702850311987,((G001915615,G000519105)1.0:1.9454023621133942,(G900091675,G000379665)1.0:3.002082401287814)1.0:1.7827475770710486)1.0:1.5745375348820136,((G000435735,(G001915655,G000190535)0.999:0.1961148789262905)1.0:3.134607122321004,((G000432935,G000243215)1.0:3.528105900521349,(G900091655,G000433935)1.0:4.004917866707221)1.0:1.1632668949725296)1.0:0.8536579130750598)1.0:1.8783950355335057)1.000:0.40864823994406857,(((G001660705,(G001659685,(G000517085,G000583675)1.0:2.7713773176887413)1.0:0.923962650254744)1.0:1.967718034861541,((G000974365,G000517065)1.0:1.7000782509943762,(G000259075,(G000220155,(G000250735,G000191885)1.0:2.4409735288831236)1.0:0.5990031663658032)1.0:2.560561291438637)1.0:1.1081689142113529)1.0:0.9892203310752645,(G000621705,(((G900129025,G900141875)1.0:1.400650550032215,(G000949475,(G000626635,G900111425)1.0:3.4262770660591775)1.0:2.635817530445943)1.0:1.2429393096741712,(G001270965,(G001768245,(G001768205,(G001769245,G001768535)1.000:1.7692866133759964)1.0:3.5436352255333725)1.000:0.3724794812646303)1.0:0.9075471630262996)1.0:0.681481343968713)1.0:0.8754312862544137)0.996:0.12334697737081193)0.989:0.11136772895313628,((G001603405,((G000768855,G000163695)1.0:3.4081245551992714,(G000183135,(G001603385,(G001898935,G001724935)1.0:1.226870625251463)1.0:0.7048864366883715)1.0:1.4894546333158334)0.954:0.15642102893873733)0.430:0.013613576425054308,((((G000769115,(G000614355,(G000375645,(G000379925,(G000435035,G000372405)1.0:3.0317142278986773)1.0:2.6098263138291307)1.0:0.8903855886620483)1.000:0.48637871560720825)1.0:1.1455152525483838,((G000212375,(G000614585,G000174815)1.0:1.8279235217985905)1.0:1.0879005062248241,((G000010505,G000768955)0.657:0.049365603268646,(G000379945,((G000768875,G000769075)1.0:0.8356740510876103,(G000565015,G001553215)1.0:2.449414349895391)1.0:1.7639824946444913)1.000:0.41650260869100614)1.000:0.22654100939993238)1.0:0.7215508356249136)1.0:1.0758591013956433,((G000238215,(G001704385,(G000012845,((G000433955,G000307375)1.0:2.2398206088870207,(G000969835,G000428565)1.0:1.8352260654188828)1.000:0.3014978363837939)1.0:1.395495767030428)1.0:0.6823056370237064)1.0:1.0609268827219915,(G000010645,((G001897035,((G001261715,G000426485)1.0:1.6709849883093855,(G000213575,(G001261735,(G000711235,G000213555)1.0:1.0839649864758978)1.000:0.19992936419903273)1.0:1.8783415253768747)1.0:0.49328469130745434)1.0:1.0371293250478855,(G900095795,((G001896655,(G000953535,G001282625)0.898:0.08868082645917086)1.0:3.5096167436311996,(G001768395,(G001602775,((G000380985,G900114365)1.0:1.623196874359744,(G900107785,G900095135)1.0:0.671253087737161)1.0:0.8407749831263567)1.0:1.0033040766953378)0.997:0.16689180304974896)1.0:1.3146872410777815)1.0:1.8981769902191643)1.0:0.6035545738576359)0.942:0.10790416558193289)1.000:0.22370902545382435)0.562:0.0662847451174805,((((G000803105,G001403595)1.0:3.6587020199663653,(G000512915,G000296465)1.0:3.259004500470756)1.000:0.4578290449090962,((G001701295,G000437495)1.0:1.0925695554337567,((G001689415,G001689645)1.000:0.30379349925009363,(G001701115,(G001689425,(G001689655,G001941205)1.0:5.2221560055824785)0.470:0.01797109625498811)1.000:0.3116047592143908)1.0:0.6459283924778744)1.0:1.264217154847706)1.0:0.4381322686747719,(((G000212915,G000375405)1.0:2.3368252628313813,((G000312445,((G000613805,(G000438395,(G000436135,(G000012825,G000438035)1.0:1.6328183610781641)1.0:1.6708531963102646)1.0:1.4022571763370582)1.000:0.29985851372988054,(((G000187895,G000157915)0.989:0.11858398071347426,(G000436055,G000374585)1.0:3.09538070969134)1.000:0.17121786659702798,(G000434735,(G000190575,(G000436795,G000154845)1.0:1.5836994339910144)0.980:0.11237579811513033)1.000:0.1917078828629385)1.0:1.4267536036221509)1.000:0.20351090953111522)1.0:0.520085494559143,(G000428125,((G900128475,((G000315485,G001318345)1.0:1.9516837138647491,(G000154525,(G000154205,G000195635)1.000:0.35594148918563406)1.0:0.6914953502748198)0.954:0.20464291223028677)1.0:0.7673192378548572,((G000499785,((G000381365,G001915435)1.0:1.06814133049598,(G000434095,((G000598465,G000598965)1.0:2.0794754674847122,(G000009925,G000599385)0.446:0.018068119165122888)0.865:0.0814276987526787)1.0:3.413438619854971)0.457:0.04679320096678634)0.999:0.14358698940390405,(G000517545,(G000511775,(G000614145,((G000433375,(G000437995,(G001314975,G000011065)1.0:0.5709150048762225)1.0:1.9530562583406446)1.0:1.2507548246631164,((G000433575,G001915455)1.0:2.233270023289029,((G001915495,G000436855)1.0:1.3377297295509343,(G000436435,(G001314995,G000159075)0.652:0.0808587692758294)1.0:1.70418121754758)1.000:0.24042566420258452)1.000:0.32569867466075186)1.000:0.33438659969047146)1.000:0.36995950743725536)0.437:0.01597341321680174)1.0:0.7775855568465563)1.0:0.4162590804109484)1.000:0.3620836043894163)1.0:0.7775238185998826)1.000:0.3439490152050459)1.000:0.23478083928411578,(((G000436895,G000205165)1.0:3.272375057541881,(G900102385,(G000702225,G000702285)1.0:4.164077900236772)1.0:3.776020867388336)0.657:0.044428542844600266,((G000318095,((G000234115,G000159995)1.0:1.0984079483691,(G000437675,(G000434455,G900106785)1.0:4.02985711401013)1.0:2.027521579549082)0.868:0.108252805387603)1.0:1.242681978432972,(((G900115435,G900107705)1.0:0.8426525767189557,((G000621725,(G900104295,G900100635)1.0:3.1782236817283964)1.0:1.151660784185378,((G900107065,G900110895)1.0:5.304961621116398,((G000746155,G900110085)1.000:0.27029023308437294,((G000702825,G000619985)1.0:3.0085888551240396,(G000687715,((G900142855,G900112275)1.0:0.9530642558029342,(G000701965,(G000025925,G900102205)0.400:0.008852376626851531)1.000:0.306758321280929)1.0:0.4796341414591356)1.0:1.3305408944972368)1.0:1.5413319740413787)1.000:0.2793229563211814)1.0:0.8359969191997358)0.985:0.11296372810020011)1.0:1.7163527632515165,((G000585355,(G000834015,((G000433175,G000436595)1.0:0.9527062573955281,(G000436695,(G001275135,G000431195)1.0:2.5866675938559713)1.0:2.056892749515229)1.0:1.813386195026591)1.000:0.39965713696234345)0.993:0.13619904352614096,(G000146675,((G000431935,(G000434975,(G000235885,G000437535)1.0:1.2738163776932003)1.0:3.8933886990125943)1.0:0.4786106227042652,((G000379965,(G001444445,(G000378085,G000614205)1.0:1.9475409724639428)0.988:0.13579600888419352)0.995:0.1412814020703177,((G000185145,(G000455445,G000177075)1.0:2.636549543674001)1.000:0.3031336085131979,(G000436915,((((G000262545,G000378745)1.0:2.4757551176512607,(G000613925,((G000191065,G000193395)1.0:1.7789341576732127,(G001262015,(G000144405,G001683355)1.0:1.1401694821296238)1.0:1.049536069758202)1.000:0.38863207816489015)1.0:1.707885556909314)1.000:0.1883508982478817,((G000614105,G000614065)0.828:0.07357470454395434,(G000430525,(G000688375,(G000613345,((G000220235,G000220255)1.0:0.8345581634329355,(G000614025,(G000261025,(G000439065,G000519165)1.0:5.001706663351952)1.0:2.187423771549866)1.000:0.2903250372845657)1.0:1.650419554011655)1.0:1.8473908908113708)0.442:0.014963124684828253)1.0:1.2249367961904352)1.000:0.24366803090006486)1.0:1.480359649007172,(G000762865,(((G900111525,(G000218235,(G000242335,(G000160535,G000758925)1.0:1.1296620286671957)1.0:0.8866210726564586)1.0:0.8607107682167584)0.997:0.15382571661099104,(G000426585,(G000373185,(G000613785,(G000382385,(G000613505,G000185845)1.0:0.5541093145585491)1.0:0.7567036784221757)1.0:0.6426159682280596)1.0:0.8471547573433366)1.000:0.32509228097538234)0.272:0.03818000289149626,((G000184945,G000287635)1.0:4.25639282660931,((G000435635,(G000431915,(G000157935,(G000436035,G000434515)1.000:0.22066884174324858)0.999:0.1580480648600297)1.0:2.3754569529089244)0.986:0.14795126909053416,((G000424185,G000426565)0.999:0.17823844162677596,(G000179055,(G000424605,G900103315)0.999:0.19716806491094924)1.0:3.198827839995241)1.000:0.3056691688939222)0.829:0.07344494696242103)0.994:0.12898755475618975)0.976:0.1247597328502247)0.854:0.11591081991743889)1.000:0.2149373862778799)0.999:0.15865835814858806)1.000:0.19019740323405646)0.951:0.09203636706771778)0.992:0.1367736632154894)1.000:0.3060065192114634)0.998:0.1498333363424708)1.0:1.3439090944458707)0.999:0.15627675373663708)1.0:0.8662558471392945)1.0:1.0535206189079254)0.969:0.09822515036027478)1.000:0.3871084947261044)1.0:0.7700270094349536)1.000:0.2007313239364526)0.995:0.11954873974703117)1.000:0.34857837663556995)1.000:0.25934993387616223)0.621:0.10702764782712271)1.0:0.9340049351774801)1.000:0.22665997319084868)0.904:0.11291665475506336)1.000:0.21231705608715143)0.499:0.02373440660282837)1.000:0.26346583520488565)0.703:0.04982074257293195)0.772:0.06891034057708617)0.698:0.06584151388804549)0.786:0.053364880233835156)0.959:0.1263638065467502)0.167:0.0)0.664:0.03770719632709873)0.537:0.04069042841957068,(((G000469585,G000177635)1.0:2.1383873317612774,((((G000989255,G000989975)1.0:3.697108462752649,(G001468925,(G001468855,(G000992305,G000989955)0.881:0.10246559124004771)1.0:1.1075794123070974)1.000:0.2947011284800855)1.0:1.4806367204315785,((G000513475,(G000996695,(G001000065,G000996275)1.0:2.88160222962986)1.000:0.4959474205771078)1.000:0.3242517518466235,(G001772305,((G001771315,(G000991965,(G000991385,G000991575)1.000:1.8971199848858815)1.0:2.955091783707982)1.0:0.8578690643223127,(G000989525,(G000989195,(G001468885,(G000385635,(G001468845,G001468865)1.000:0.43858231647229795)0.997:0.23053035995758003)0.977:0.17342658042188522)0.981:0.17887905777327495)0.845:0.09295241463499118)0.557:0.04997524337497462)0.862:0.12086931233012976)1.0:0.6874301250323414)1.0:1.7785723385510137,(((G000980755,(G000404705,((G000404665,G000404605)0.421:0.016916893279524194,(G000403075,(G000404685,(G000402115,G000494225)1.000:0.5853839490900835)0.971:0.13331682254273544)0.906:0.10293445993300239)0.850:0.09703566384970583)1.0:1.5444583593297836)1.0:1.7303507308773174,(G001547735,(((G000421485,G001968985)1.0:5.232889561225584,(G000191045,G000185805)1.0:0.8644499566903514)1.0:2.532284952887134,(((G000021565,G000703085)1.0:1.9282589550567706,(G000173615,(G000619805,G000021545)1.0:2.867301809688452)1.0:2.358830317731957)1.0:2.194249805612793,(G000020785,(G000008625,((G000010785,G000164905)1.0:5.254017107651465,(G000025605,(G000702425,G000512735)1.0:2.5140165042769715)1.000:0.4103670445477143)1.0:1.978324522730142)1.0:0.8201486802984467)1.0:1.5918195621904907)1.0:1.079206353656762)1.0:0.6718256864646547)0.854:0.09636986354414118)0.990:0.1221717262056788,((G000487995,((G000010985,(G000183405,G000218625)0.983:0.11181283361016313)1.000:0.3631607751376745,(G000025725,(G001603805,G000421105)1.0:1.399644144470137)1.0:1.4425310757756376)1.000:0.2660124422628891)1.0:1.4002873595679728,((G000517565,(G000744435,(G000420385,(G000194135,G000526195)1.0:2.386636547785651)1.000:0.33057973580333394)1.0:2.473702127724016)1.0:1.804091374843104,((G000170735,(G000021725,G000523275)0.683:0.056462911686910186)1.0:2.771950912557095,(((G000196135,((G000687535,G000158455)1.0:1.1625509959848064,(G000765745,(G000155495,G000162575)1.0:1.7626667857333)1.000:0.1946100000690315)1.0:3.6606146516620406)1.000:0.3524602495744849,(G000518225,((G000765665,(G000349975,(G000763135,(G000007905,(G000762845,G001460635)1.0:0.6365864868728246)1.000:0.32803082944938655)0.899:0.07956222358433396)1.0:1.1880413254428561)1.0:2.1811953918429543,((G000686565,G000762875)1.0:2.0599488669674066,((G000091985,(G000509365,(G000507865,G000507845)1.000:0.25762549776665966)1.0:2.2141823392417357)0.998:0.1804271270954427,((G000200595,(G000237285,(G000187625,(G001282945,G001283065)1.0:2.682858659252646)1.000:0.45947522519010886)1.000:0.23737457461763212)1.0:2.7883848620114553,((G000259275,G000259255)1.000:0.3148218416794932,(G000009305,(G000740095,(G000274945,(G000008525,(G000274085,G000274045)0.861:0.07653583486578763)0.512:0.06215793920632691)1.000:0.2300802096585556)1.0:1.4990945620579215)1.0:2.3875346466792373)1.0:3.5521270434359127)1.0:1.825501842479271)0.997:0.15195368802598874)0.524:0.024108993933965105)0.300:0.06673935568967888)1.0:0.7899464577684032)1.0:1.0204108073585734,(((G000597725,((G000789415,(G001602955,G001548055)1.0:0.7208311836072172)1.0:3.280791014720846,((G000265295,G000024885)1.0:0.8702519627558949,(G000813345,(G000743525,G000568815)1.0:1.2923177161970398)1.0:1.2322052119810172)1.000:0.32249532567137695)1.0:2.8314853382668526)1.0:1.533228664115985,(((G000705255,(G000017465,G001298465)1.0:0.9572915788605375)1.0:1.6504250901448572,((G000736415,(G001643955,G000495505)1.000:0.4325769413247998)1.0:3.057139996684724,((G001190745,G000017585)1.0:0.7183401597846134,(G000597805,G001190755)1.0:2.0396384780660655)1.0:0.6471006849721549)0.983:0.13547741143569875)1.0:0.7039738068200573,((G000019205,(G000816185,G000816345)1.000:0.37994851721136086)1.0:2.7752996106327417,((G000620965,G000621005)0.644:0.04263661174752714,(G000509875,((G001497255,G002019865)1.000:0.28180942380277846,(G001483845,(G000583775,G000314405)1.0:0.580393920662123)1.000:0.3610086189505146)1.0:1.3446642006576315)1.0:1.639278083027702)1.0:1.192634766524121)1.0:2.701134217504071)1.0:1.2002893951038214)1.0:0.4637222603191028,(G000010325,(((G000935065,(G000092245,G001655195)1.000:0.26332111741030306)0.990:0.12082340930806458,((G000014025,G000284235)1.000:0.28838634667546126,(G000585195,(G000585155,G000522465)1.0:1.2563807204303157)1.0:1.3426535503464843)1.0:1.4063828207152276)1.0:1.8209805754580914,((G900115615,(G000186245,(G000830175,(G000375865,(G000296775,(G000987835,G000010345)1.0:2.9469089149787915)1.0:0.9477978829787826)1.000:0.7014219043422002)1.000:0.44338664009756945)1.0:1.3124101362346128)0.994:0.12572671026889004,(G000276965,(G000830255,((G000747095,(G000183725,((G001829555,(G001830745,G001830725)0.993:0.28895491117551686)1.0:2.285010610964099,(G001830715,(G001830665,(G000310245,(G001830685,G001829605)1.000:0.3025802100848626)1.000:0.4287930143143849)0.979:0.1487842667976599)1.0:1.4630230440449117)1.0:0.45582259315889845)1.0:0.9148860192138053)1.0:2.1221100081384736,(G000147355,((G001829625,((G000445475,G000242915)1.0:0.659109207384545,(G001873135,G001871315)1.0:0.9525404102068574)1.000:0.20423027725222218)0.702:0.07582193624956386,((G001829695,(G001829785,G001830805)1.0:4.521788577049036)1.0:3.0230053168342006,((G001829775,(G001829715,G001829755)1.000:0.372359059677296)1.0:1.6301798812098283,(G000012965,(G001829705,(G001830775,(G001829655,G001829675)1.000:0.3554626436001821)0.994:0.21477530164369313)1.0:2.7485698763080655)0.765:0.05666876073714344)1.000:0.22807145909885956)1.0:1.3268014077656882)1.000:0.2673502543739208)1.0:1.6043045342846736)1.0:0.7338124212065754)1.0:0.9694299545496183)0.645:0.15319021387892223)1.000:0.20622050354022958)1.000:0.22918839439736505)0.964:0.13713235523509965)1.000:0.21412675411926035)1.000:0.34088698949999535)1.0:1.4754382982912104)0.999:0.16772557226310078)0.436:0.014746327520234062)0.800:0.06678578789009448)0.985:0.13840412377227787)0.001:0.010813921589385631,(((G000739515,G000739535)1.0:1.4059235844858022,((G000242615,G000428885)1.0:1.6546921799871237,((G001780385,(G002010715,((G001775695,(G001773915,G001773925)1.000:0.5740514336137413)1.000:0.45842718006103456,(G000398345,(G000398305,(G000405625,G000493965)1.000:0.9962049716723614)1.000:0.8389181009580801)1.000:0.5612672963871654)1.0:0.7462686823829389)1.0:1.0028587179873236)1.000:0.3187702384546014,(G000687145,((G001920795,G001918335)1.0:0.9951367980355748,(G001919385,((G000226295,((G000820845,G001918905)0.996:0.18378751526469214,(G001464665,(G001567505,G001464455)1.000:0.1940111839815368)1.0:2.195144835258364)1.0:0.945500195309104)1.0:0.7130807011490099,(((G001919435,G001920835)1.000:0.7245149205133234,(G001918885,(G001920875,G001919455)0.989:0.17781407346424516)1.0:1.506956073213885)1.0:0.7398784194016811,(((G001918395,(G001919445,G001920815)0.466:0.030346337978673716)1.0:1.057372331238755,(G001914735,((G001919715,G001920375)1.0:1.0586479034723448,((G001917435,G001914775)1.0:1.3418165367338395,(G001920155,(G001914785,G001917455)0.769:0.1340996259148524)1.0:0.8853576951605638)1.0:0.7918048363422155)1.0:0.7968978981348326)1.0:1.287982410075677)1.0:1.1479833835069442,((G001767145,(G001767075,G001767115)1.000:0.6013678922322543)1.0:1.051945113594732,((G000014905,(G000381625,G000702445)1.000:0.2236525110464923)1.0:1.4956967421842882,((G000014005,(G001920165,(G001917825,(G001917495,G001918935)0.675:0.13171482326785455)1.000:0.6370285352640899)1.0:0.7845897123132319)1.0:0.48540110834441513,(((G001449115,G000620725)1.0:1.8768332753992725,(G000381585,(G000688455,(G001006305,G000022565)1.000:0.20189100237005808)1.0:0.7966315152955931)1.000:0.22604334491909361)1.000:0.262504469319393,((G000179915,(G900105625,(G000800015,G900102185)1.0:2.9194053325872797)1.0:2.2292334293008262)1.0:1.43076795755399,(G000178955,(G000178975,((G000381605,G001725305)1.000:0.33913277158577004,(G000745965,(G000421065,G000688615)1.0:0.43793823338693055)1.0:1.3451745389267464)1.0:0.4707126499485468)1.000:0.2761289262751627)1.0:0.47525146501258814)1.0:1.4776281797401989)1.0:1.6928516571009873)1.0:0.9919930385080481)0.692:0.07203423759528749)0.878:0.06923761158148255)1.0:0.48731943076469464)1.000:0.32420075616048766)1.000:0.21994633995078686)0.981:0.17874066923282428)0.708:0.07224239326922781)0.983:0.11856766917248839)0.678:0.1026426795257157)1.000:0.26030869231036435)0.583:0.047829486230475414,((G001781965,(G000224765,((G001627895,(G001627915,(G001627685,(G001469005,G001627675)0.867:0.09763577980965066)0.944:0.12291934428526341)0.653:0.05520673771632515)1.0:1.1968069684378744,((G000484715,(G000213355,G000213335)0.410:0.02169438012461177)1.000:0.6306035235834024,(G001627975,(G001627955,(G001627765,(G001627755,(G001627835,(G001627815,(G001627735,(G001627845,(G001627795,G001627865)0.840:0.10668053178949055)0.479:0.06809471185883344)0.716:0.06885426977176479)0.898:0.11695031489944191)0.999:0.1993536985405463)1.000:0.28945165185222427)0.992:0.1613144214477044)1.000:0.23185205467179992)1.0:1.350804400502734)1.0:1.2156133058273753)1.0:0.6280291012881287)1.0:1.1403063286595425)1.000:0.40170384282044985,((((G001748245,G001907975)1.000:0.3600792949273337,((G001464715,(G001464795,((G000348725,(G001769935,G001771815)1.0:4.029456639638563)1.0:1.8529362235684153,(G000525675,(G001592735,((G000317895,(G000196175,G000691605)1.0:2.0512706647131393)1.0:3.3450459647402107,(G000786105,(G001592755,G001592745)1.0:1.7384534896037374)1.0:2.2134838783748916)1.000:0.18214592967377222)1.0:0.6682946936505785)1.0:1.9153036179653762)0.989:0.12677676492150955)1.0:1.1738509220405673)1.0:1.497336316144467,((G001770165,((G001769915,(G001769475,G001769805)1.0:0.9585234954974281)1.0:1.591475887441856,(G001769835,(G001770075,G001770175)1.0:2.24192965243482)0.322:0.02801074408875192)1.0:0.9236993433406049)1.0:1.1046330327423632,((G001769855,(G000210915,(G000447755,(G000443995,(G000447795,(G000447775,G001874305)1.0:1.4092748111389988)1.000:0.26799470259338654)1.0:1.2868075170223081)0.887:0.09016043816326853)1.0:1.2416050972654546)0.999:0.15324488119026372,(((G001770035,G001770125)0.719:0.2876820724517809,(G001771845,G001770085)0.444:0.1053605156578264)1.0:4.122223785152021,(G001769975,(G001770005,(G001769995,(G001771825,(G001770015,G001770105)0.536:0.10538915849744476)1.000:0.9482235923626702)1.0:1.4887016491569092)1.000:0.5794109342727916)1.0:1.716620438980246)1.000:0.20174629029574986)1.0:0.9835106403972584)0.373:0.007999629898468625)1.000:0.18927398320968628)1.000:0.21215537203735874,(G001790695,((G000284315,(G000755505,((G000262365,G001186405)1.0:2.582056816236063,(G001280545,(G000299235,(G000695975,(G002002505,G002002665)0.393:0.008952327602833576)0.972:0.13898757963749425)0.836:0.12192160553154989)1.000:0.21621068539552474)1.0:1.02382712899129)1.0:3.37356805183688)1.0:2.411622810731072,((G000522445,G000522425)1.0:1.8733895212649172,(((G001643535,(G000091165,G001914375)1.0:1.3800610941313451)1.0:1.0250514640031754,((((G001790715,G001790645)1.0:1.390896087376382,(G001788635,(G001790785,(G001790675,(G001790855,G001790865)1.000:0.5698770549371531)0.966:0.24210456395546157)1.0:2.852228630218122)1.0:0.6665026403361402)1.0:1.5688833732676495,(G001803565,((G000341545,(G001803615,((G001044495,G001044505)1.000:0.9451917047917401,(G000375745,(G000372225,G000375765)1.0:0.9254788660392903)1.0:1.1503161817229495)1.0:0.9006781646759935)0.728:0.05638613189900347)1.0:1.3768763200700822,((G001804965,G001805005)1.0:1.2075707304040337,(G001804905,((G001804945,G001803525)0.576:0.07487881668413804,(G001804975,(G001803535,G001804915)0.612:0.07547110317712008)0.754:0.11373353426876394)0.974:0.21523297610541955)1.0:2.399801049321654)1.0:1.7168288623704173)0.998:0.20955399294442725)1.000:0.28646246663496033)1.000:0.1673430805288258,(((G001803815,(G001805165,(G001805025,(G001805205,(G001803925,G001805235)0.765:0.08309341105234129)0.974:0.14237656945293276)1.0:2.1445731500356797)1.0:1.6220205246038253)1.000:0.29339514115018156,(G001914935,(G001643555,(G001917575,((G001273775,G001464735)1.0:1.141224435542179,(G000196815,G001724505)1.0:1.41310654811143)1.0:1.1750430795454696)1.000:0.6397088796885271)1.000:0.32593975722384866)1.0:1.2536583689390537)1.000:0.20785866608851333,((G001803845,(G001803705,(G001805085,G001803765)1.0:1.7395769780982488)1.000:0.3196957772544304)1.0:1.1783958592794275,((G001803885,(G002010775,(G002011735,G002011715)0.999:0.32197364331465045)1.000:0.2966016760768706)1.000:0.47950374433720466,((G000423865,G000020985)1.0:3.751742696271455,(G000714715,((G002011745,(G002011795,G002010755)1.0:5.204006687076799)0.997:0.14482923737444475,((G001803685,(G001803605,G001803635)1.0:1.4743331527588208)1.0:1.4271775835428937,(G002011815,((G001871685,(G001805185,(G001803955,(G001805295,(G001803715,(G001803945,G001805105)1.0:1.1506834592983253)1.000:0.4281527282750375)1.000:0.3088362588631904)1.0:1.613402087159715)1.000:0.49757651565464683)1.0:2.029544416073263,(G001803645,(G001803785,(G001303745,(G001805135,(G001805125,(G001873265,G001830135)1.0:0.7846428525476151)0.685:0.07672575649169368)1.000:0.3735806158897825)0.998:0.2033665841086524)1.0:0.8908807800964499)0.289:0.01713957068964318)1.0:0.46729631075375383)1.000:0.2161070746138612)1.000:0.3751694060426856)0.567:0.040089703504348026)0.873:0.09332990525592166)1.0:0.46689778227999323)1.0:0.8739835470359442)0.891:0.10893856658725956)1.000:0.25400458942468174)0.999:0.15337685285931246)0.794:0.0896600854137648,((G000526155,(((G001798265,(G001798105,(G001798475,(G001798315,(G001797335,G001798085)1.0:1.813701017117317)0.999:0.33177739231700537)1.0:2.2205772825488443)1.0:1.9258666081413587)1.000:0.42501489143555493,((G001795505,(G001798535,(G001798235,G001798715)0.970:0.16989701749694727)1.000:0.38946476676172315)1.0:3.254987270992171,(G001798395,((G001798185,G001799065)1.0:4.20985469743791,(G001799115,(G001799015,G001799095)1.0:1.9052015665335484)1.0:1.2180321949953499)1.000:0.2598415372528338)1.000:0.5908636099822359)1.0:0.5806100905682356)1.000:0.20112529470069918,(((G001918165,G001797435)1.0:0.9581307147815793,(G001443455,G001798055)1.000:0.8775283924334994)0.284:0.0,((G002011845,G002011895)0.466:0.04115585324843185,(G001798805,((((G000384395,(G900142125,(G000711225,G900107645)1.0:0.6803954821064885)1.0:0.9444647358640733)1.0:1.2894010517958832,((G001751155,G000167355)1.0:1.6042242447465396,((G000820505,G000827125)1.0:1.6194599958696176,((G000012885,G001751225)1.0:0.8635407093275317,(G001278055,G000472285)1.0:0.7514280934563589)0.826:0.14490158085213517)1.000:0.26835842118438763)0.623:0.03711884034919327)1.0:0.9792742377315453,((G000020385,((G001802645,G001802095)1.000:0.2818303415592158,(G000015045,(G001802615,(G001799505,G001824455)1.0:1.1906921839830669)0.476:0.03272835372786104)0.470:0.06556566364738074)1.0:0.6271595430555218)1.0:0.9903698088511352,(G000813145,((G000007985,(G000817955,G000012925)0.979:0.12122583129891075)1.0:1.5388601019608914,(G000020725,(G000016745,G000022265)1.0:1.4129071720247222)1.0:0.5355451281462986)0.892:0.06929090336943552)1.000:0.3839456760250666)1.0:1.326175908527466)1.0:0.9315505561181381,((G001775245,G001443445)1.0:1.6214352299323744,(G000512235,(((G001798415,((G001798015,(G001797465,G001797505)1.0:2.4309414798416435)0.999:0.20002355470577382,((G001795535,G001798975)1.0:1.2434840919982275,(G001798425,(G001595385,G001795545)1.0:3.3557350075853964)1.0:3.5714330557714975)1.0:1.3936869819388504)1.000:0.4403308779854783)1.0:1.0296217387708528,(G001797495,(G001799025,(G001797515,(G001795495,(G001797595,(G001798625,(G001797585,(G001797665,(G001798485,(G001806225,G001798155)0.524:0.05404231328821944)0.715:0.10183011442115772)0.747:0.08235737319496148)0.902:0.12793834470949977)0.839:0.15687143210574536)0.996:0.2799362664035648)1.000:0.3403399038622947)1.0:1.6717110101197468)1.0:1.3509632829173461)1.0:0.8180101433926306)1.0:1.3831478487059208,((((G001797935,G001797745)1.0:1.6795635942637304,(G001797895,(G001798855,G001798755)0.977:0.16388187875586666)1.0:0.8551806505761129)1.000:0.31041244786681776,((G001873905,G001302765)0.995:0.21197380027306334,(G001304105,(G001797735,G001798005)1.000:0.3115528472027797)1.0:0.9781133234997361)0.990:0.1256640480760568)0.992:0.12490147030399591,(G000485155,(((G001798915,G001797845)1.0:1.6296975474402182,((G001683985,G001412345)1.0:1.4278376659240604,(G000747625,(G000753945,G000816445)1.0:2.36380447173165)1.0:1.1024802258655986)1.0:1.4414749347538454)1.0:1.36361929464612,(G000013405,(G001873675,((G001829875,G001830855)1.0:1.4302855816053779,(G001873745,(G001829835,(G001830835,G001797945)0.792:0.13916995674430924)1.0:2.200243420423949)0.887:0.08679886371697022)1.0:1.2760938852976957)1.000:0.18632146110499026)1.000:0.31451552328717725)1.000:0.3707552249189925)1.0:0.9049647896400335)1.000:0.17261601537646362)0.429:0.029926049521181233)0.961:0.11065756428870341)0.148:0.059753081866571994)0.919:0.08119326055424865)0.911:0.10906703355644803)0.249:0.016882381940330635)0.917:0.07605113424957834)0.088:0.04892665268550183)0.596:0.030797573121834145,(G000266945,((G001311565,(((G000024325,G000620765)1.0:0.6637337192347812,((G001748225,(G000428825,G000023225)1.0:2.4347617341426626)1.0:0.6193893705775506,((G900104045,(G000445205,G001507915)1.0:2.7578393410962896)1.0:2.613494920232011,(G000174435,(G000934755,G000686525)1.0:1.903012905686462)1.0:1.7852738785640938)1.0:0.46599838164512086)0.499:0.03854660673863964)0.999:0.14609263404472375,((G000934745,(G000519265,G000717475)1.0:1.5286477092249644)1.0:2.395366778514987,((G000468495,(((G000012665,G000482745)1.0:5.314504572516221,(G001672295,(G900129975,(G000422525,(G000384815,G900142115)1.0:3.097084767814277)1.0:3.1483450193923366)1.000:0.1987109538398216)1.0:3.1689359901937144)1.0:0.8862187128113942,((G000430005,G900143255)1.0:0.6423319972613623,((G000195755,G000021385)1.0:1.1526834222585476,((G000701705,(G001975945,(G000055945,G000331715)1.0:3.120895416507997)1.0:5.111755203171155)1.0:1.357714495470407,(G900116045,(G001553605,(G000420465,(G000022125,G900119095)1.0:3.9429044949054233)1.0:1.1082989173639564)1.0:0.8960986920272532)1.0:1.8965498703398866)1.0:0.6549885308105264)1.000:0.26598402603893534)0.929:0.10433460092268723)1.0:0.9693967890150221)1.000:0.3122625382631655,((G000429305,(G000429325,((G000010665,G000526455)1.0:1.4462062818417978,(G000245055,(G000179555,G000702665)1.000:0.3593535448906227)1.0:0.5045280625569959)1.0:2.236175436949072)0.972:0.09774371485903689)1.0:0.8101977578181405,(G000519125,((G000212675,(G000711295,(G000422205,G000422245)1.0:1.722686997735869)1.0:1.449763401257462)1.0:0.7859227158615947,((G000429985,(G000711735,(G000023445,(G000425265,G000331025)1.000:0.2940067673744709)1.0:0.8034218977421349)1.0:1.861483933344939)1.0:2.159469362675428,(G000422565,(G000420485,((G000375485,G001311825)1.0:2.2622382882097596,(G000189295,(G000176915,G000341895)1.000:0.19690624828177122)1.0:2.013025494520602)1.0:1.2295669424791489)1.000:0.3457506516378008)1.000:0.2092702446782295)1.0:1.0345236914873484)0.986:0.10918141713408533)0.841:0.06210371620608115)1.000:0.16263760281158368)1.000:0.3130146300253067)1.000:0.18908722512050136)0.996:0.17345732182613183)1.0:0.9063265656321806,(G001577715,(((G001304365,G001577525)1.0:1.6568355827350392,((G001687335,((G000217795,G000421585)1.0:2.609866212137158,(G001652585,(G001548275,((G000215975,G000746255)1.0:0.5100126786143251,((G000734015,G000746435)1.0:3.927146167002364,(G000423845,G000421605)0.995:0.16014286185003276)1.0:3.3703604377265637)1.0:1.087578388385594)1.0:2.0749309185629476)1.000:0.3227528259162579)1.0:1.4977746341913436)1.0:0.5676020897213575,((G001914235,(G001873115,(G000092205,(G001799285,G001799255)1.0:2.165398057360709)1.000:0.35622254186102803)0.977:0.1097593667824032)1.0:1.0088711097660195,(((G000403885,G000403925)1.000:0.6853487346133547,((G000429945,G000429965)1.0:0.9126540450425424,(G000186885,G000621145)1.0:2.2696322229510604)1.000:0.3396520503185155)1.0:0.6928277644689325,(G900130015,(G000341395,(G900143695,(G000025945,(G900104445,(G001750995,(G001750925,G001751145)0.825:0.09412297413906477)1.0:1.9158522852443676)1.0:0.5214111488587723)0.998:0.14127096151016333)1.0:0.6453438142543868)0.070:0.09499479064154671)1.0:0.9675953198960915)1.0:0.6662274284940435)1.0:0.9763034186306108)0.337:0.07824974353987836)0.396:0.007426662667052883,(((G000143965,(G001184205,G000931935)1.000:0.2989164447001501)1.0:1.724192805369002,(G000195295,(G001797785,G001799325)1.000:0.7825089597875902)1.0:1.2558093410519684)0.885:0.07047255220903412,((G900114975,(G900129305,G000014965)1.0:0.7081958341195335)1.0:1.4799204564474102,((G001797675,(G001798945,(G001874005,(G000422285,G000179315)0.964:0.10133237098036714)0.887:0.12737989496283342)1.0:0.8518640613063968)0.699:0.055311236401066305,((G001750905,(G001751075,G001751085)1.0:1.0448956171832764)1.0:0.552584442070915,((G001292585,(G000021905,G000429905)1.0:3.975605431325798)0.630:0.04033388671261374,(((G001311845,G000961655)1.0:0.44997235416350906,((G001854245,(G000429925,G001443525)1.0:0.7534827810644386)0.815:0.058529202888023074,(G001797695,(G000483025,(G000472805,(G001871035,(G001751005,G001751165)1.000:0.8291236862473295)0.943:0.14998260072321856)0.992:0.21332090700639433)0.676:0.06537403132202015)1.000:0.192800058213527)0.771:0.07448166655307731)1.000:0.29392895617005876,(G000018405,((G000426225,G900101345)0.881:0.08400722472888697,(G000020365,(((G000421285,G000420085)0.995:0.14208494043697395,(G000745975,(G000233695,G000373985)0.718:0.04595454204908106)1.0:1.9982211974789172)1.000:0.19433601723305777,((G900105645,G000307105)1.0:2.3822412866109715,((G001799425,G001798685)1.0:1.2109611144020047,(G001799395,G001799405)1.0:1.2437927447796588)1.0:1.322502364341818)1.0:0.9739852913567687)1.0:1.0781331575409738)1.0:1.1503918951417986)1.000:0.30987049123561444)0.723:0.06660275541348173)1.000:0.24971538500935053)1.0:0.4392491822986508)1.0:0.5807532049782141)0.996:0.12251164670512868)0.562:0.03794357964749472)0.968:0.09078383612615196)0.943:0.09702128709738819)0.550:0.02992070556244818)0.999:0.16492643923693037)0.410:0.03556903574706973)0.887:0.09499751602072545)0.859:0.07708387259119846)0.654:0.06661714096615881)0.581:0.05028204458158627)0.614:0.06217492904643897)0.393:0.007566544973341114,((G001799195,((G001798605,G001798655)1.0:2.231734416982085,(((G000024805,(G900112715,(G000737335,G000170895)1.0:1.950555155821464)1.0:1.3327836714579222)1.000:0.268014829304408,(G000737325,((G001263205,G001931505)1.0:0.6757871662024705,((G001931535,G001312805)1.000:0.29470167956206406,(G000067165,(G001189295,G000601485)1.0:2.4700764781563778)1.0:0.5228544430506044)1.0:1.1535364385868143)1.0:0.8227645020105202)1.0:0.8010874931990616)1.000:0.19259740804046768,(G001917705,((G000022145,G000017505)1.0:2.104450154973357,(G001263175,((G001027285,G000335475)1.0:1.4003639874022815,((G000737315,G000165485)1.0:1.275827533221354,(G000255295,(G000331735,(G000219105,G000012685)1.0:2.9195954109942535)1.0:0.9525448923758076)1.0:0.949097166250217)1.000:0.240050233226813)1.0:1.787755163776088)0.946:0.08738140338895017)1.000:0.3278846108894909)1.000:0.37803727361763506)0.835:0.10377654488690781)1.000:0.3246426303693803)0.853:0.09534784840592359,((G000014865,(((G000388175,G000469665)1.0:2.7815787758903023,((G000299115,(((G000419485,G000371825)1.0:1.9876041613719713,(G000163555,(G000750175,G000195085)1.0:2.1816913733593593)1.0:1.2361064537877582)1.0:0.7241289856755946,((G001719325,(G001180145,G001179945)1.000:1.1148510742543922)1.000:0.8642954331500468,(G001703975,(G000012345,(G000299095,((G001179925,G001180065)1.000:0.3035585025935525,((G000155895,G000472605)1.0:0.7738894721502335,(G000504225,(G001180165,G001180045)0.375:0.03710054751294508)1.0:1.2602407933367938)1.0:0.6346553253205794)1.000:0.21056771990657971)0.998:0.18681183548440952)1.0:1.119137488629334)1.0:0.9571733456418384)1.0:1.1119434447275849)1.0:1.577157425675927)1.000:0.46377352252087595,((G001768805,(G001768925,(G001767865,(G001768015,G001767955)0.645:0.18226481351173393)1.000:1.0799032794679795)1.0:1.468211483587777)1.0:2.644896702704557,(((G000219355,(G000730245,G000815465)1.0:4.00590261021744)1.0:1.3832814937152773,(G001897445,((G000970895,G000746585)1.000:0.615109185054245,((G000309075,(G000964595,(G000063545,(G000964615,((G001654795,(G000010205,G000964605)1.000:0.2757284126918699)1.000:0.30428743249411755,(G001654775,(G000964585,G001654785)1.0:4.001221577731584)0.950:0.12137332268593734)0.881:0.10900671121304341)0.997:0.21343178369517302)1.0:3.4192158871648424)1.0:4.21320370913353)1.0:2.2228749706054174,((G000965005,(G000018245,G000012385)0.942:0.12141803098485672)1.0:3.332942179602667,((G000283915,G000014345)1.0:3.366616479124848,((G000008045,G000195735)1.0:4.174539234032386,(G000255355,(((G000284155,G000018205)1.0:1.968138289878913,(G000012145,G000828125)1.0:0.5547682597846143)1.000:0.4158755155624122,((G000751075,G000696365)1.0:1.7677970574089183,(G000964995,((G000007025,G000283595)1.0:1.226415867803968,(G000283855,G000284075)1.0:1.8773389230070296)0.392:0.011054497875467919)1.0:2.2392532245094383)1.000:0.22056732883405328)0.856:0.12766943683492699)1.000:0.27049616681463884)1.000:0.27743813650549976)1.0:1.4389425681759933)1.0:2.7268010044923936)1.0:2.244934035846134)0.935:0.1069328635422827)0.999:0.17923747855234)0.848:0.09215644780109197,((G000512675,(G000632985,(G001593535,(G000013165,G000022525)1.0:1.1579288658245293)1.0:4.841558964052319)1.0:3.926250587643119)1.0:0.9855752828730008,((G001752665,((G000306885,(G000829315,G000008385)0.951:0.11377072200964168)1.000:0.3111386823003865,((G000008025,G000689175)1.0:2.3575149401975724,(G000376585,(G000073005,(G000331595,G001637495)0.995:0.15532870984860514)0.838:0.09990090286158934)1.0:2.2749428515328165)1.000:0.3384001335098155)1.0:2.323295533743116)1.0:3.0165974865472043,((G000964795,(G000026005,((G000012565,G000825765)1.0:2.8283146217612245,(G000013145,(G000632845,G000508225)1.0:3.116146696073352)1.0:1.2833927026049556)1.0:2.166962859820288)1.0:3.6850024476038503)0.995:0.29310903670238103,((((G000964745,G000964785)1.000:0.24488560298912251,(G000689635,G900000025)0.819:0.0843145661701558)1.000:0.3366433314720368,((G000964915,(G000689615,G000478445)0.988:0.23051937256228022)1.0:1.8237352230590207,(G000689655,(G000013125,(G000968455,(G000965125,G000968465)1.000:0.8266258642531988)1.000:0.481919205155668)1.0:1.8542265169083882)1.0:0.7045145068231704)0.922:0.11864364939325919)1.0:4.754866515465965,(G000024505,((G000215565,(G000495535,G000495495)1.0:1.2546153156598232)0.741:0.0661211807008716,(G000172475,(G000215605,((G000011945,G000215525)1.0:1.2978699871216481,(G000172515,(G000172495,(G000215485,(G000020305,G000215505)1.000:0.7411067646407072)0.228:0.16007641808100737)1.000:0.3012377876632792)1.000:0.29326445599407497)0.629:0.04710289410876456)0.621:0.05330541085145738)0.901:0.10117244691852163)1.0:1.0141444301624662)1.0:4.061719334906019)1.0:4.033707702281913)1.0:2.1293519335453435)1.0:2.1094378516495853)1.0:1.2219593313411277)0.916:0.10455048252875052)1.000:0.4593420333256136)1.000:0.26958112649358745)0.921:0.11285708047368873,((G000742475,(G001768885,(G001897475,(G001192655,(G000757605,(G000742835,G000190415)1.0:2.944158072307524)1.0:2.399662526393784)0.528:0.02800755404482058)0.993:0.17686699463551558)0.941:0.1307921138676094)0.999:0.24854798028165997,((G000434295,((G000434135,G001917135)1.0:3.284152747292562,(G000432275,(G000436195,(G000980655,G001917125)0.937:0.132489183046079)1.0:3.5811037356663826)1.0:0.7230659491421823)1.0:2.1128273150599317)1.0:0.7933402279658952,((G000421325,G000384615)1.0:2.1221372534562493,(((G001510185,(G000024465,G000238815)1.0:0.8307459095986467)1.0:1.6500344859479172,(G000226315,(G000427665,((G000378465,((G000425365,(G000745835,((G000711725,G001941945)1.000:0.37954557359304425,(G000164635,G000245075)1.0:1.2279988720112607)1.000:0.35637435256736777)0.986:0.16603769763449783)1.0:1.4116649061174766,(G000759655,((G000964365,((G000202835,G000701585)1.0:2.5513692933719754,(G000964385,G000687875)1.0:2.751795072103819)1.0:1.062391399914979)0.999:0.14459615749485946,(G000014285,((G000527695,G000231445)1.0:3.4726174763684194,((G000963885,(((G000617865,G002005465)1.000:0.31012514702348576,(G001787335,(G000613845,G001547995)1.0:2.9208232479899263)1.0:0.43821642386437415)1.0:1.0067924536566006,((G000378165,(G002003665,G000723565)1.0:4.189557955727071)1.0:2.924872688190173,(G001598495,(G000311765,(G000234355,G000011685)1.000:0.31498295323370146)1.0:0.9080072865972686)1.0:0.944130645424036)1.0:1.3286840768811155)1.000:0.20819434112052257)1.0:1.5498433855830458,((G000021325,(G000164395,(G000182745,G000550765)1.0:2.485795959249673)1.0:1.6506507813249027)1.0:1.2003192579147268,((G000963905,G000429165)1.0:1.486950583271169,((G000010825,(G000613285,(G001499675,G000964225)1.0:2.5897057671988315)0.999:0.1842102082142836)1.0:1.030811003535029,(G001580615,((G000963945,G001499615)1.0:0.8564705530388437,(G000963965,G000963925)1.0:1.3849541620340324)1.0:0.8443337720327325)1.0:1.072414941252704)1.0:1.9680658062974425)1.0:0.9563398448707631)1.000:0.2806531232390589)1.000:0.37542154096539293)1.0:1.3035464687752765)0.947:0.1353915984951771)0.918:0.1059598305839695)1.000:0.261592567655326)0.998:0.18392319425132062)1.0:1.2794779702207817,(G000264455,((((G000300235,(G000421265,(G000300275,G000763295)1.0:0.8241594170161134)1.0:0.6666453463654923)1.0:2.5680833720747236,((G900093605,G000688235)1.0:2.4180651448254356,(G000968135,(G001510075,G001746755)0.999:0.16714998592833918)0.994:0.1266823417943913)1.000:0.2820815079010725)0.998:0.13675408828288557,((G000513295,(G000294655,(G000342045,G000009985)1.0:2.5751787944412343)1.0:0.7551474996690697)1.0:1.9752188201760699,((G000315795,(G900156605,(G001611975,G000381985)1.0:0.7470331742803453)1.0:1.4091057110355194)1.0:0.4730430590033871,(G900100455,(G900101965,(G000013085,G000284415)1.0:1.6502736755562561)1.000:0.3085871961570425)0.988:0.10953413373504166)1.0:0.5572795267967489)1.0:0.4101769039265608)1.000:0.26843332840426987,((((G000374005,(G001026905,G000982415)1.0:2.467455595031272)1.0:2.179728844356059,(G000420625,(G900100655,G000515255)1.0:1.5926236108485055)1.000:0.30073945181574063)1.0:0.5624943196252526,(G000299935,(G000426505,(G000171835,(G000423805,(G000319385,G000510265)1.0:4.9824684271465935)1.0:1.635293136406857)1.0:1.4280339554693344)1.0:1.0840797487499243)1.0:0.41384360630130057)0.508:0.021739402992457704,(G000312425,(G000963705,((G000518365,G000620685)0.906:0.10449025428806998,(G000423185,((G000225995,(G000016185,(G001939945,(G001296005,G000429645)1.0:1.9051811436203165)1.0:0.5841837694810844)1.0:0.879286906452967)1.0:1.05799345239258,((G000936425,G000576635)1.0:2.692894394549367,(G000429625,(G001315015,(G000283655,G001305595)1.0:2.7925807316460953)1.0:1.3061844534732192)1.0:1.6758243369738606)1.000:0.35482687834344445)1.0:0.7625320123087135)1.0:0.4416001536196632)0.998:0.13707883447696514)0.982:0.11781038561142501)0.800:0.08255261049051596)0.986:0.10579589235581222)1.000:0.2169895881541785)0.885:0.07385447661816232)0.982:0.10093913470090396)0.002:0.0066999141835040275)0.797:0.06706744980574915)0.958:0.09912774635721573,(G000616095,(((G000375545,G000710935)1.0:0.803194598716037,(G000342165,((G001295935,(G000331225,G000420765)1.0:3.7438986641147918)1.0:2.139754427840249,((G000711715,(G000620665,G000585415)0.950:0.09630970311211583)1.0:1.7054027471071178,((G000218875,(G000277755,(G000175255,((G000007105,G000303025)1.0:3.4086395746462967,(G000576165,(G000498655,G000576125)0.999:0.8753351090380758)1.0:2.937632580901836)0.748:0.058291479422272495)1.0:0.751652278936267)1.0:3.7511833374500974)1.0:3.295385068277827,((((G000383095,G000333335)1.0:1.5391953752956933,((G000214335,G001853345)1.0:1.8923388726153803,(G000744515,(G000016765,G000971055)1.0:1.233147906738314)1.0:1.5684063925426914)1.0:0.4359758908274358)1.000:0.3548953934222538,(G000512205,(G000974765,(((G001421785,(G001421285,G000786205)0.953:0.0915627745847482)0.304:0.0,((G001469845,G000226955)1.0:2.5061691683469145,(G001428865,G000935025)1.0:0.43574549068586177)1.0:1.1325435885189667)1.000:0.20738629336061848,(((G001423845,G000803065)1.000:0.40501962933249275,(G000242835,G000241465)1.0:1.3221804738364664)1.0:0.7877389253936784,((G000980895,(G000382485,(G001425405,(G001421995,G000427645)1.0:2.1742631153928706)0.974:0.10872950924524157)1.0:0.5292485387352215)1.0:0.5704217853419856,((G001421805,G001421505)1.000:0.31828916889487047,(G000739895,((G001423765,G001426195)1.0:0.7489263899608078,(G000764535,G001761345)1.0:1.5971734784510934)1.000:0.18093096736669637)0.999:0.15537192506079262)1.000:0.2902210977062926)1.0:0.5041700106287558)1.000:0.2893772186786238)1.0:1.0550176924860215)0.891:0.07549159343861718)0.590:0.09625460842717166)0.999:0.17757742497859033,((G000283515,((G000447205,(G000445145,((G000632125,G001598535)1.0:5.390592256589098,(G000147835,G000091125)1.0:1.295403578518272)1.0:0.546120707565898)1.000:0.1816995325762448)0.605:0.04237359341023582,(G000315525,((G000445105,G000508185)1.0:0.5743368463379708,(G001421665,(G000367345,G001713415)1.0:0.5987606254959188)0.368:0.130398871810098)0.995:0.12268043135710781)1.0:0.4395331691041797)1.0:1.8092747732386703)1.0:0.8091291005124719,((G000763945,(G001278035,(G001610975,(G000013985,(G001468395,(G001314325,(G000803645,G001427085)1.000:0.18997703684118583)1.000:0.24696118008149381)0.770:0.0604699327229002)1.000:0.256992974906819)0.948:0.0896871808538886)1.000:0.2577168120246431)1.0:2.2598450459766775,((G900128895,(G001889025,G000420305)0.961:0.12729530256135263)1.0:0.4787958996598294,((G000331245,G001713435)1.0:2.8797076565290554,((((G001295795,(G000807925,G000013325)1.000:0.41669294795596207)1.0:1.5761611524386778,(G001296055,(G001598375,(G000192575,G000429005)1.0:1.4272315770924058)1.000:0.24754950382325902)0.593:0.04361441620656509)1.0:1.0727611515344395,(G001476695,((G000813185,(G000767465,G000802225)1.000:0.2414620016569718)0.992:0.12209320424109016,(G000445125,(G000272475,(G001421325,(G001046635,G001742225)0.958:0.09207145503401597)1.0:0.46349554596876136)1.000:0.3999890295136077)1.000:0.22721598990339065)1.0:0.6672611800790148)1.0:1.2441098035172407)1.000:0.264813714154568,(G001028705,((G001305965,G000466945)1.000:0.2789950424588453,(((G000802385,(G001427865,G001008165)0.999:0.15591624475136945)1.000:0.20969528593682354,(G001886695,(G001010945,(G001021555,G001077815)1.0:0.9141404264714453)0.885:0.11222884184476845)1.0:2.039160465823699)0.731:0.19145278223279652,(G001441535,(G001028625,(((G000756795,G001235865)1.0:1.517462227419355,(G000013005,(G000176355,G000186705)1.0:2.864003734276033)0.688:0.0660664010399871)0.999:0.1532014633860137,((G001719165,(G000714765,(G000715015,G000152865)1.0:0.47821091308341557)1.0:0.906451841821375)1.000:0.30089720571822975,((G000744895,G001296025)1.000:0.2574108036085501,(G000331285,G000422985)1.000:0.28294443067733716)1.0:1.6025317418100138)1.0:1.2289903520703414)1.000:0.1895608747954377)0.995:0.16835987295721722)1.000:0.29040661954197955)1.000:0.31616078181153023)1.000:0.2165782015841402)0.978:0.09966706910284324)1.0:1.1585912071798523)0.530:0.085717181172543)1.000:0.20343090887729037)1.000:0.20141116011676669)1.000:0.21901474965352782)1.000:0.25862298524314253)0.894:0.12404272218080938)1.0:0.7184445429548322)0.926:0.08805431302884147)1.0:1.8179749038331299)1.000:0.38438324662004414,((G000374145,(G900107585,((G900113695,G900143155)1.0:0.7679103161108278,(G900102905,(((G900107025,(G001884735,(G001870665,G001870675)1.0:1.8150234265200547)1.0:2.184172170155675)1.0:0.999841720361002,(G000687435,(G000740795,((G000429765,(G000739715,((G000012905,G000016405)1.0:3.0821810171211,(G001303875,((G001202025,(G001202015,(G000420745,G001202035)1.000:0.2604293692815309)1.000:0.24823547682532207)1.0:1.77710499339597,((G001294535,G000176015)0.997:0.14966015545651642,(G001438045,(G001439135,G001438235)1.000:0.4131833953356739)1.0:2.0113195208287133)0.843:0.06801503607590408)0.999:0.14693659634513476)0.691:0.04188502743989579)0.861:0.07030836561163872)1.000:0.27259831445084537)1.0:0.4973070331837836,(((G000021865,G000740785)1.0:0.4701322360117285,((G000737065,G000714535)1.0:0.8072215781646661,(G000715505,G000714545)1.0:1.0857504568816174)1.0:1.7839769403267531)1.0:0.8359243070542605,((G000967825,G000420145)1.0:1.9491491548103665,((G000763785,G000763805)1.0:2.4716760357310066,(G000444995,(G000763905,((G001546115,G000622145)0.783:0.15401562047494002,(G000185925,(G000513975,(G000203895,G000763885)1.000:0.2895703454164276)1.0:0.495286719123221)1.0:0.8462830754193007)1.000:0.2886613426968933)1.0:0.9356006912082266)1.0:0.6539818780572956)1.000:0.17656801097517555)1.0:1.280777913197875)1.000:0.20065625618870034)0.666:0.05084734045620206)0.529:0.03335067584618689)1.000:0.23848148930400634)1.000:0.23522867079426518,((G000383155,G000153745)1.0:2.0091013714820667,((G000018145,((G001879715,(G001510085,(G000013565,G000590925)0.918:0.14020636978119957)1.000:0.4768397279946593)1.0:0.572071974129685,(G001458315,(G000877395,(G001408515,(G001403795,G001403735)1.000:0.3444226835680328)1.0:0.6131822727318585)1.0:1.2783634893350384)1.0:0.4239805453588105)0.487:0.027466705635342547)0.501:0.022613596601789566,((G900115595,(G000299575,(G000743715,G900113405)1.0:1.0818166948625316)1.0:0.8533040719276492)1.0:0.44122194032266676,((G001078595,((G900112335,G900099935)1.0:1.3813776308967889,(G001548075,(G001305615,(G000744955,(G000671395,G000647975)0.982:0.10853206144084185)0.917:0.07568996668967337)1.000:0.3700448588331904)1.000:0.16939358796063397)0.615:0.037614549345148705)0.103:4.04170920760306e-05,(((G000223375,(G000442315,G000600335)1.0:1.424086605131185)0.950:0.093997747148573,(G000153305,(G000379485,(G000466965,G000600975)1.0:2.614839112550243)0.999:0.1643164377622983)0.998:0.18471029123490587)1.000:0.28951143033872717,(((G001307765,G000152805)1.000:0.3161724091685535,(G900109555,(G000299875,G000819565)1.0:0.5017684499339661)1.0:1.3350788406368876)0.950:0.08641154607851585,((G000442275,(G000169395,(G000812685,G000812665)1.000:0.17434524091488862)0.914:0.0907038756126134)0.295:0.020588971845125748,(((G001321835,(G000981705,G000738435)1.0:2.063736722470443)0.000:0.0,(G001049735,(G000161835,((G000155735,(G001187845,G900142425)1.0:4.247439680761938)1.0:1.8691511253615594,(G900129845,(G001420005,(G000967725,(G000382265,(G001411945,G000169435)1.0:1.2606221131730726)0.740:0.10499782742125634)1.0:0.7881265892062367)0.422:0.011697502419884934)1.0:0.6997753586474319)0.999:0.15121853441197186)1.000:0.17394856968284503)0.999:0.16170044003023457)0.960:0.09887721627324153,(G900115865,(G900111875,((G001510135,(G000472185,(G000384635,(G000383135,(G001627595,G001627375)1.0:1.8997651403478557)1.0:0.8941662638552668)1.000:0.3637980309742608)1.000:0.18045964243839555)1.0:0.644631925010993,((G000688295,(G000220565,(G000152725,G000768315)1.0:1.4028727381843087)0.698:0.04322862282056982)1.0:0.7438254374323577,((G001205715,(G001046955,(G900129875,((G001038505,(G000521865,(G000521785,G000520615)1.0:0.8115099478290845)1.0:1.7951258371178396)0.902:0.09317157739523993,((G900107235,(G001482405,(G001458375,(G000807715,(G000169415,G000504185)0.994:0.12166118096776148)0.901:0.07398788839929195)0.995:0.12435484738298366)1.0:0.5239164071394483)1.000:0.3617245572888689,(G000442255,(G001687105,(G000259095,(G001969385,(G000161755,G000153725)0.901:0.1020740926988867)0.995:0.12346128204031656)1.0:0.6102552027364945)1.000:0.1733714133469603)1.0:0.8807023518261452)1.000:0.3137037824249372)0.966:0.09630586573150775)1.000:0.31987672816880436)1.000:0.1886840162083811)0.775:0.05024235928131304,(((G000152625,((G001247715,G000152845)1.0:1.4710777414274336,(G000170875,(G001441615,G001441635)1.000:0.2748194487351487)0.999:0.16567370972010115)1.000:0.19678948509725425)1.0:0.5944095900493714,((G000423645,(G900100005,G000526275)1.0:1.493282052540359)0.659:0.03794673087498326,(G900110775,(G001458355,G001458435)1.0:0.491845283953443)1.0:0.6167674039774467)0.999:0.15497580727242757)0.994:0.11539473790758609,((G900107355,G000382645)0.004:0.0,(G900156525,((G900110425,(G001458335,((G001292625,G001458175)1.0:1.0416968645162477,(G001458215,G900142085)1.0:0.8489010686807611)1.000:0.35951487724635667)1.0:0.43698952228554233)1.000:0.3017239932009111,((G001890925,G000156115)1.0:2.7049365530613607,((G000814025,(G000712315,((G000154785,G000014045)1.0:2.71679444823228,((G000622425,(G000622405,G000712275)1.0:4.1606050669996755)1.0:1.4999159157334832,((G000156335,G000647675)1.0:1.6451432621241395,(G000172095,(G000622345,(G000622325,(G000622365,G000622385)0.999:0.16507231492770624)1.0:1.0533673248157733)1.0:0.43086687460043527)1.000:0.15394323896935075)0.979:0.09936435684922011)1.0:0.7552797422007849)1.000:0.18952246681759977)1.000:0.19882533391219898)1.0:0.6246131640494715,(G001262635,(G000473225,(G000429365,((G900109035,(G000011965,(G000161775,(G000192475,G000743705)1.0:1.0074778394527206)1.0:1.1513690517516786)1.000:0.17460449467772976)1.0:0.44823781600454043,((G900102795,(G001458415,G000376545)1.0:0.5384229410255749)0.988:0.10909301613711524,((G001258055,G000511385)1.0:1.3244485107365034,((G000511355,(G000473145,G001458395)1.0:2.004804881289063)1.0:1.6067362360095911,(G000169455,(G001294455,G000473205)1.0:1.9084942473508)1.0:0.9761938177072992)1.000:0.15475724845298255)1.000:0.17086755921011268)1.0:0.8974586223913021)1.000:0.2764837630839098)0.553:0.026526148867265533)0.998:0.1435022158235291)1.000:0.21205154703486248)0.967:0.11273383007726634)0.539:0.024508866914597523)0.468:0.13798140142124485)0.845:0.14112347372971437)0.425:0.02282082864396095)0.738:0.050597206266569716)0.428:0.01700207373349099)0.944:0.09918622441481253)0.174:0.023334343239079788)0.985:0.1064880340408649)1.000:0.1945307402360234)0.946:0.08912526963129919)0.784:0.05115854701587742)1.000:0.1772604703148952)0.831:0.11332119875489807)0.940:0.0824906549837844)0.607:0.04720805542074746)1.000:0.18633113831289813)0.999:0.19504249427925285)0.968:0.12694333401171992)1.0:1.1986311550188575)0.991:0.17684840989509595)1.0:0.7187228662951691)1.0:1.1249257440332532,((G001644385,((G000733125,G000152825)1.0:2.3282686272950808,((((G000428525,G000365025)1.0:2.307204545078345,(G000412185,(G000014745,(G000382325,(G000744995,(G000152745,G000420265)1.0:3.262765045464884)1.000:0.34170943765193035)1.0:1.0010557642983098)1.0:1.2299287337100693)1.000:0.23584029387636532)1.000:0.22261967138387925,((G000023785,G000378345)1.0:2.6850548287404137,(G000420665,(G000376805,((G000013025,G000685315)1.0:2.827382319424376,((G000685275,G000685295)1.0:2.0771768842415765,((G000685215,G000685235)1.0:2.66540574135442,(G000682755,(G000682715,G000682775)1.0:1.4644412510647378)1.0:1.1813413745907084)1.000:0.24770430724013734)1.000:0.2913112335849598)1.0:1.606267252310447)1.0:1.0701861867011575)1.000:0.3235829985413644)1.0:1.221578729007607)1.000:0.23482128006561467,((G000733915,((G000017265,(G001429025,G001425305)1.0:2.5484496121959186)1.0:1.0083833156826207,((G000744465,G000745545)1.000:0.2147987669827201,(G001449105,G000022005)0.752:0.05241613245091227)1.0:2.0427198281655303)1.0:0.791630703118327)1.000:0.3050139743148232,(((G000175215,G000495855)1.0:1.6726729547690338,(G000204015,(G000376105,G000495815)1.0:1.2942067684929184)1.0:1.0919466259277164)1.0:2.3485449138485945,(G000428765,(G000466985,(((G000701445,G000144605)1.0:0.9949986107999814,(G001425945,G001427825)1.0:0.8843882011129022)0.955:0.0907141487978712,(G000204035,(G001424025,(G001310255,G000813765)1.0:1.7271672748734477)1.000:0.22624180360283166)0.994:0.1433724985926696)1.0:0.6568272746001331)1.0:0.6661782571644286)1.0:1.551543642596571)0.998:0.14743808114624893)1.0:1.2821377831636516)1.000:0.3855059828967777)1.000:0.5750400127714118)0.672:0.0525472640864886,(((G000469155,G000293845)1.0:3.5896385384464424,(G000689395,(G000017565,(G000509225,G000739695)1.000:0.38670155137349055)1.0:1.0207235983272738)1.000:0.22250530844882646)1.0:0.5238981710639816,(G000746275,(((G000166055,(G001708935,G000828475)1.0:1.6768836715136293)0.676:0.04475830009439458,(G000981545,((G000503895,G000383415)1.0:1.7404256170872212,(G000143145,(G000253295,G000384335)1.0:1.0058277351371112)1.0:2.324699902728554)1.000:0.3226767256387838)1.0:1.676203966800202)1.0:0.619650632978231,(G000496075,(((G000384475,G000526315)1.0:2.22331028777926,((G001676615,((((G000379125,G000178815)1.0:2.2669792423220683,(G000372845,(G000283235,G000188155)1.0:0.9355321796744858)1.0:1.8723597278605082)1.0:2.1641142950679044,(G000385335,((G000019845,G000745425)1.0:2.4983124597776687,(G000021745,(G000746085,G000427445)1.0:0.7973744814336701)1.0:1.1170483657951609)0.992:0.12566306390629106)1.0:1.5088018959692147)1.0:1.1069565862094826,((G001429505,(G000735605,(G001426225,((G001298265,G001429395)1.0:0.7835947002394534,(G000745475,(G001420315,G000800935)1.000:0.29894620342080025)1.0:1.3411406189983446)1.000:0.29158925361358046)0.906:0.07340203653817706)0.806:0.05489515445780973)1.0:1.9498333401304646,(G001418005,(G000429045,((G000745135,(G001006805,(G001017175,(G000262405,G000518665)1.000:0.31396525955772153)1.0:2.04971205231722)1.0:0.5084973527067357)1.000:0.3140601392265469,(((G001043915,G001548015)1.0:2.378757274613906,(G000022085,G000019365)1.0:1.8125536052800502)1.0:1.1525541247191933,((G001424525,(G000372825,(G001422215,G001422375)1.000:0.39810951503394504)1.000:0.2958089528415143)1.0:1.2928557821679,((G001262595,(G000019725,G001280145)1.0:3.3360662739196774)1.0:2.290909651211,(G001425465,(G000019945,G001643095)1.0:3.4702078392966547)1.0:2.0268977646265425)0.999:0.14810063832518128)1.0:1.7367962157194823)1.0:1.5495642506706835)1.000:0.18642662219796968)1.0:0.43000360956452804)0.898:0.07267152621959244)1.0:0.650131445053126)1.000:0.2707454698954105)1.000:0.1788797695778325,(G000751295,((((G000526175,G000017645)1.0:2.4612776377265857,(G000473085,G000010525)1.0:2.1416892944628714)1.0:1.5678736344947253,(G000702305,(G000092925,(G000378025,G900100155)1.0:3.330518994459643)1.0:1.4088150168466305)1.0:2.1643604695374012)1.0:1.0299371483994308,(G001402875,(G000293785,((G001579845,G001426945)1.0:0.5504227702852643,(G000516555,(((G000218565,G000314735)1.0:2.2737178727481737,(G001425835,(G000336555,(G000314675,G000308295)1.000:0.19643718097712812)1.0:1.5460402818324264)1.000:0.22139463602655474)1.0:0.6598858021097057,((G900108575,((G000013745,(G000014825,G000504425)1.0:0.8969381537369578)1.0:0.42537097912647753,(G000935205,((G001295845,G000013365)1.000:0.3187804761346461,(G000333455,G000195775)0.994:0.1185387684910784)1.0:1.6745925126470895)0.945:0.08331163867641946)1.0:0.5905395746732631)0.999:0.15411718491437387,((G000013885,G000012725)1.0:2.314957343013252,(G000701345,(((G000472865,(G000379145,G000938305)1.0:1.1752121050001463)1.0:0.40782810140267417,(G900104755,(G001440405,(G001693385,G001440475)0.933:0.1122766386508364)1.0:1.26520695839686)1.0:0.45820569416079676)1.000:0.36004171807045793,(((G000239815,G000344805)1.0:1.7298980105565023,(G000472385,G000472425)1.0:1.6553128102992534)0.929:0.0890091472375871,(G001641695,(G001908185,((G900011245,G000938285)1.000:0.1906695205005758,(G000473125,(G000284375,G000011365)0.993:0.12631535450979497)0.994:0.17406553733593969)1.000:0.19868287749938834)1.0:0.4454910649517912)1.0:1.9305930068533974)1.000:0.28842124436869354)1.000:0.24693274953347208)1.0:0.681579405016086)0.998:0.13431198119655688)1.0:0.4599420771481136)1.0:0.5921991608305878)1.0:1.5709895991077443)1.000:0.285248225292263)1.0:0.8361422446628308)0.656:0.060896679772203845)0.976:0.09858782347030197)1.000:0.1784392919575058)0.998:0.13532245206313506)1.0:0.6426935879953831,(((G000429865,G000423365)1.0:0.6536400250164337,(G000230555,((G000970465,G001185205)0.733:0.046782373155215544,(G000969415,((G000969445,(G000970455,(G001427875,G000743575)1.0:0.8755461972311628)1.0:1.2437167239114928)1.0:0.9208262627893306,(G000735585,(G000971295,(G001426345,G000971275)1.000:0.34414060471287683)1.000:0.2231074460409848)1.0:0.6584599804849804)1.0:1.1906854852054356)1.0:0.6139340535362218)1.0:1.2608652413446526)1.0:0.6301428970606259)1.0:1.2239967848504825,(G001927245,((G000688515,G900110915)1.0:0.7635898879608062,((((G900148505,G000374525)1.000:0.32264479936322765,(G001305515,(G001720135,(G000425185,G000422965)1.0:2.0037390287456156)1.0:0.9224687880985728)0.885:0.0760252769027035)0.648:0.03536705223119404,(G900115225,(G000423705,(((G000422785,G001907205)1.0:4.30183768514007,(G001562055,(G900104145,(G001310815,G900114245)1.0:0.8683233880178934)1.0:2.347699630560903)1.000:0.4138025901662866)1.0:2.1978057355310976,((G000192745,G001484065)1.0:0.9411175132207118,(G000148725,(G000158095,(G000168975,(G001404515,G001404055)1.0:0.45515753063270464)1.0:0.5032001169588688)1.0:1.0560229188232206)1.0:1.6433325101997942)1.0:0.8132214969258613)0.687:0.059954058339718695)1.0:1.2988319707546108)1.000:0.19379578931937513)0.944:0.089425404512272,((G900104485,(G000380505,G000423225)1.0:3.051456381635521)1.0:0.5730541885913703,(G000179775,(((G001425575,(G000153465,G000153705)1.000:0.24661308398795712)1.000:0.28045439138774714,(G001424685,(G001463885,(G001423245,(G000382705,G001475935)1.0:1.7557638417550423)1.0:1.3117453805496384)1.000:0.4044182835560485)1.000:0.19225016721577462)1.0:1.3802430295191908,((G001293565,(G000374465,G000620605)1.0:2.4271114880849245)1.0:3.0328255807427356,(((G000154705,(G000759435,G001011155)1.0:0.6359749559354986)1.0:2.089902873211426,((G000960975,(G001578105,G000376125)0.682:0.040432821795877066)1.0:2.338424398072941,((G000325745,(G000496595,((G000183665,((G001983655,G001983675)1.0:5.006180330689043,(G000756225,(G000968075,(G000968085,G001414235)1.0:1.7345382920464583)0.569:0.21789058417489593)1.0:2.81935584460507)1.000:0.2770549798774947)1.0:4.08176578001523,(G001021085,(G000724755,(G001969535,(G000829355,(G001430705,(G000590865,(G000023765,(G000820625,(G000346595,G001296945)0.828:0.24126183706567284)0.785:0.18235284406070637)0.434:0.03881172484219602)0.824:0.17342125832679092)0.903:0.22311869038163973)1.000:0.3854853147439862)1.0:0.7249535872739993)1.0:5.0369526024136375)1.0:1.787484520640756)1.0:2.740375543547321)1.0:3.6222041945461894)1.0:2.555301056529209,((G001652565,((G001424985,(G000379605,(G001687365,G001426665)1.0:1.194856085837531)1.0:1.15345582358945)1.0:1.0753652180903817,((G001695855,G000697965)1.0:1.302225276699225,((G000017145,G000006965)1.0:1.9787434859556023,(G000261485,(G001889105,G000018545)1.0:1.121345230952549)1.000:0.24674782073991117)1.0:1.1378710036237565)1.0:1.2483590719285063)1.0:0.4581512191582054)1.0:0.5131536075046674,(((G000426285,(G000696095,(G000330885,(G000745735,G000745725)1.0:0.8128203132831504)1.000:0.33846069515099686)0.815:0.11508494864155333)1.0:1.614581895565675,((G000744505,(G000092045,G000517605)1.0:1.0752889734993525)1.0:0.48321435225387316,(G000816845,(G000745655,(G001542405,G000312665)1.0:1.7130117129585067)1.0:0.7505923846717973)1.000:0.19845056074213743)1.0:0.8322320643239504)1.0:1.1341560737823246,(((G000621665,G000016285)1.0:0.836076012970247,(G000518785,(G000300855,G000247475)1.0:0.8703195498356358)1.000:0.3634372164491526)1.0:0.6506253474567715,(((G000518585,G000739935)1.0:0.6829663359300202,(G000949895,(G001427625,G000092025)0.929:0.08101678226367139)1.0:2.2763063712297322)1.0:1.8851849759532613,((G000722615,G000967425)1.0:1.0906305292448908,(G001005825,(G000757525,G000731315)1.0:0.5228228638311017)1.0:0.5744182975483919)1.0:0.864564229187746)1.000:0.2882713059300321)0.999:0.15215724775642056)1.000:0.3673468490771528)1.000:0.41447777013773923)0.997:0.15467087327578888)1.0:0.6445473364327556)1.0:0.7734296361719684,((((G000733725,(G000518985,G000014245)1.0:2.6164598841688522)0.999:0.16849231408944168,(G000615975,(G000300515,G000300335)0.685:0.06117009618773927)1.0:1.6038047404581064)1.0:1.1008926111705333,((G000497755,(G000526635,G001014615)1.000:0.21729475447976662)1.000:0.20503035275216122,(G000304395,(G000236565,((G001424795,G000372965)1.0:2.3043694789543916,((G000585625,G001427385)1.000:0.40792427781380597,((G001426965,(G000568555,G001705425)1.0:5.4112653894979035)0.985:0.12008696596561104,((G000824785,G000824825)1.0:1.4641612824315977,((G001676765,G000185905)1.0:0.7238350562767656,(G001686985,G001672375)0.600:0.03277124817842873)1.000:0.28727096744769764)1.0:1.4339366097197652)1.000:0.17719577457538213)1.000:0.3536353076843609)1.000:0.19862433608564056)0.412:0.09524324425697286)1.0:0.983112232845923)1.000:0.38656819973846723)1.0:0.829339497728661,(((G000686005,G000282595)1.0:2.37254876690677,(G001558695,(G000409565,((G000480315,G000017405)1.000:0.33787758133220847,(G001586735,(G001652485,G000344725)1.000:0.3210299269846731)1.0:1.7891629986902484)1.0:1.6510057498924098)1.0:0.4318456297271091)1.000:0.39264438612630853)1.000:0.34928225551198133,(G002005325,(((G000278275,G000279995)1.0:5.31484666849926,(G002007565,((G002007505,G002007485)1.0:1.768355136089182,(G001952045,(G001952075,G001952065)1.000:0.38379527211344416)1.0:2.0371868299841545)1.000:0.3678936679166203)1.0:2.95225379720916)1.000:0.21106466319794898,((((G000384965,G000385395)1.0:2.2182080903375514,(G000278255,G000385435)1.0:1.5617724786943867)1.0:3.8529151711359892,(G001281405,(G000709795,(G000709775,((G000709835,(G000607225,(G000709875,G000709735)0.667:0.2876408198398708)1.0:2.4956426343721447)1.0:1.1190175785667773,((G000709855,(G001624625,(G000607245,G000709755)1.000:1.539811520566769)1.000:0.9673166908756939)0.579:0.0743542673891156,(G000709815,(G001625425,(G001559035,(G000607205,(G000015445,G000311905)0.533:0.10537594505152433)0.630:0.2229837758386423)0.911:0.42467629259607215)1.0:1.6571562738866499)0.944:0.15732918746577315)1.0:0.6594413007194949)1.000:0.20319291674893647)1.0:2.3249872443314845)1.0:3.69701193395675)1.0:0.8797902449708616)1.000:0.34778357365943724,((G000341355,(G000706645,(G000253015,G000518185)1.0:5.174264717878058)1.0:3.19591490609148)0.874:0.07514975095995703,(G000278155,((G000278195,G000278135)1.0:4.084526017115513,((G000294715,(G000312545,(G000706625,((G001932215,G001932235)1.0:4.2819760703127185,((G001932165,G001932175)1.0:2.0538205520829123,(G000046705,(G001932225,G000708545)1.0:0.8067658540104751)1.0:0.7627625167522063)0.944:0.15503654739532843)1.0:3.8355208564752745)1.0:0.49986945093755714)1.0:1.9999644444201055)1.000:0.4233245965108691,(G000312565,((G000022725,((G000196435,G000689355)1.0:5.166688924069591,(G000278215,G000312605)1.0:4.46590811865459)0.604:0.05169779256849304)1.0:2.4854551379509005,((G000341385,(G000385415,G000518105)1.0:2.7237985580703503)1.0:4.4604638324495784,((G000278295,G000278115)1.0:1.8664073054081685,(G000280015,(G000273375,G000312525)1.0:0.8508418708787427)1.000:0.23945622988358284)0.770:0.05918156721776723)1.000:0.17534800990537644)0.466:0.019797424039728076)1.000:0.328601316843359)0.814:0.13290508650940608)1.000:0.1954284881975207)1.0:2.255729932643637)0.920:0.09723658879694874)1.0:2.954616545280539)1.0:1.1494215011435804)1.0:1.8014479894568802)1.0:0.6292580676635134)1.000:0.2598919749785662)0.431:0.018731880669340957)1.0:0.4135273341225962)1.000:0.33865543764842676)1.0:0.7167884883469032)0.336:0.0)0.830:0.059141630806771366)0.991:0.12062451930830922)0.916:0.12214000142738078)1.000:0.19752098462986545)0.918:0.07512594226434244)1.0:0.42948483036523677)1.000:0.2898941050226607)1.000:0.3347026945364649)1.000:0.2827517448875275)0.597:0.029484970974941616)1.000:0.33921988545410076)1.000:0.16318989786659469)0.968:0.127453802387397)1.000:0.21168939759710834)0.832:0.07211701178644662)0.754:0.05718971468558978)1.000:0.18564943641259338)1.0:0.7327981744325969)0.994:0.12516201935999846,((G000372125,(G000379225,((G001873795,G000744415)1.0:1.966944931881027,(G000153765,(G001871925,G000379345)0.998:0.27208089837276567)1.0:1.1741213759931486)1.000:0.2985550723644813)0.683:0.09078163127739264)1.0:1.519044232795401,((G001399755,(G000423825,(G000175575,(((G000214095,G001857665)1.0:3.3983225688240664,(G000179815,(G000021485,(G001418795,(G001559335,G001308895)0.462:0.046520584267111205)0.998:0.7205424346219677)1.0:3.109434972587649)1.0:3.0180028817135836)1.0:1.788589332337709,((G000227215,G001931655)0.749:0.050926128357258314,(G000709715,((G001705695,G001705805)1.0:2.090974206427317,(G001705725,(G001705755,((G001705625,G001705645)0.424:0.04408435742324224,(G000559045,G001756595)0.724:0.15417904482411574)0.900:0.22230521718895005)0.977:0.2689386115940927)1.0:0.8438713904615575)1.0:1.0828291635580864)0.907:0.07768094989893588)1.0:3.1473909393186124)1.0:2.2663903267680063)1.0:2.560673832940643)1.0:1.392974639109012)1.000:0.2559852445153894,(((G900078795,G001460935)1.0:3.856433709439346,((G000735045,G001431705)1.0:1.6287906967392993,(((G000376945,((G000428465,(G900115065,((G000969645,((G000620145,G000429785)1.0:1.2850691747149747,(G000428145,G000430805)1.0:2.4303537462637235)1.000:0.3486023151108546)1.000:0.15235313983528442,((G001313065,G001294205)1.0:1.9837198733503763,(G000374805,(G001808185,G000711875)1.000:0.19452002512541677)1.000:0.2330420779186076)1.000:0.24154176123187268)1.000:0.2371580106703988)1.0:0.9089496317362152)1.0:0.5575050840536724,(((G000420525,(G000620105,G000021025)1.0:1.3493759946657897)1.0:0.5001515574905762,(G001619695,(G000422925,(G001418035,(G000174355,((G001037925,G000335715)1.0:1.6218465000444875,(G001515305,(G000711885,(G001020585,(G000007705,G000812585)1.000:0.2832475866456935)1.0:1.605601953377079)1.0:0.7575964355152599)1.0:0.8160707673539477)0.292:0.04920610212267984)0.987:0.10593130966548593)0.991:0.11377737657701609)1.000:0.29910484720708974)1.0:0.8318297854481577)1.000:0.22632166786917157,((G001457815,G000382305)1.0:2.5646595253442905,((G000600005,G000745895)1.0:1.1557655523260582,((G000158615,G000226875)1.0:0.45913098086855925,(((G000428785,G000620925)1.0:2.64596540800261,(G000160435,(G000190695,(G001458475,(G000163775,G000745955)1.000:0.3133612472004223)0.983:0.20265437609917133)1.000:0.2007875286025425)1.0:0.8341261076477052)1.0:0.7919445744428513,(G000227765,((G001027865,(G001308005,G900086555)1.0:0.5178742715246439)0.981:0.16779055666897313,((G000194925,G000818035)1.0:0.48446197695127985,(G001592185,(G000186165,(G001063255,(G000173895,(G000196295,(G000006845,G000008805)1.000:0.23433061874851382)1.0:0.625607787123022)1.0:0.6879215614042978)0.343:0.024860650247364488)1.0:1.443064680875319)1.0:0.5126829516251766)1.000:0.2794313629518109)0.400:0.06806044482541344)1.000:0.322584972251677)0.968:0.09729192017676552)1.0:0.6782403400510271)1.0:0.5510490704767219)1.0:1.5776231845035278)1.0:0.504838449535321)1.000:0.19455832103780554)1.0:0.7072601072802736,((G000012745,(G000376425,G000373385)1.0:0.41717821421074475)1.0:2.6514325312341427,(((G000981505,(G001044335,(G001438385,G000168995)1.0:4.029114404264067)1.0:1.5106395769942305)1.0:1.5176971400016641,((G000023745,(G000617925,G000013705)1.0:1.8768349007175982)1.0:0.4444254959590849,(G000953015,((G000023705,G000093025)1.0:0.8529451537472407,(G000384375,((G000384355,G001464125)1.0:2.293107355527207,(G001424665,(G000515275,G000378225)1.0:0.5772715613491962)1.0:2.5249916677972406)1.000:0.41993393388693184)1.000:0.32849518417024426)1.0:0.6874579341161166)1.000:0.2521007767854001)1.000:0.42542911770394376)1.0:1.0880833813590651,(((G000746095,(G000025705,(G001830535,G001872865)1.000:0.31781613638185124)1.0:0.8637967954251564)1.000:0.173452026579268,(G001801235,(G001802335,(G000145255,(G001806235,G001802355)1.000:0.3753999914180288)1.0:1.406449621398088)1.0:1.1990901323449166)1.000:0.5025435866911895)1.0:1.4075890532142954,(G000297055,(((G000355765,G000832065)1.0:2.4743254713833838,((G000196355,G900113575)0.728:0.04565652344265948,(G900109785,(G000619905,G900103145)1.0:3.1914360913299973)0.910:0.07803173342483286)1.000:0.2826403628091013)1.0:2.06495459353323,(((G000014765,G000009145)1.0:2.852492487478745,((G900100485,G900107335)1.0:3.5262012628306656,(G900107265,(G900114745,(G900113925,(G900106545,G001007935)1.0:0.8907862918912435)1.0:1.7575667443212344)1.0:2.525331780917087)1.0:1.289200959089058)1.0:2.2598261627531375)1.0:1.1604217339009468,(G900143275,((G900114305,(G900111165,(G900110145,G900111605)1.0:3.2862502075512157)1.0:2.2772751880730397)1.0:2.4768282245988424,((G001464045,G000219585)1.0:1.9277103019727422,(G000175095,(G900111055,(G001455205,G900105875)1.0:2.957511060733792)1.0:2.3338376364981497)1.0:3.220015995922265)1.0:2.341309938345401)1.0:0.8944210507164223)1.0:1.184534117159286)1.0:0.7809678548921435)1.0:1.783426179468388)1.000:0.17124090942146386)1.000:0.22398804793774105)0.941:0.08192676387502848)1.000:0.19761246037588945)0.480:0.018130732781845783,((((G900099695,G000024165)1.0:0.9296667327316708,((G000236665,G001307855)1.000:0.18132163427876552,(G000429665,(G000429605,(G000519045,G000012425)1.0:0.48427184476861956)1.0:1.4887718954416047)1.0:0.6654102153079469)1.000:0.1593261650247691)1.0:0.8806314422984044,((G001586935,(G000828635,G000934545)1.0:1.1316128519215631)1.000:0.41790531509039125,((G000372885,(G000527135,G000214035)1.0:0.6564825376887965)1.0:2.3842090324284264,(G000373965,((G000425565,G001418245)1.0:3.333678967786532,((G000025965,(G000378245,G000349945)1.000:0.39155434631645886)1.0:1.4854940715123852,(G001682385,((G000443165,G001051995)1.0:0.4152793554128996,(G000310185,G000310145)1.0:0.43885819495935374)1.0:1.4178624927080123)1.0:0.47690161406975173)1.0:1.3427138669027583)1.000:0.22541530629874784)1.000:0.1746545410931719)0.996:0.12767841675246971)0.992:0.1254175160126885)1.0:0.7638242268205145,((G000828975,(((G000205025,G000431455)1.0:1.2864578278383496,(G000980495,G000434815)1.0:1.7493551854603202)1.0:3.3715603943750336,(G000437635,(G001182045,(G000434855,(G000297775,(G000250875,(G000432615,G000411515)1.0:4.08663105085828)0.490:0.10370807596563356)1.0:1.4838374207430556)0.990:0.14204972988717204)0.997:0.16156291344454654)1.000:0.49009335248344377)1.0:1.4554846544718245)1.000:0.3594582071319639,((G000186425,(G000170915,((G000521505,(G000743945,((G000506865,(G000276685,G000226625)1.0:3.9458377289987583)1.0:0.8099153330284629,(G000621025,(G000373745,(G000759065,(G001808335,G000372065)0.939:0.10109935474485734)1.0:3.0602640849258385)1.0:2.8995259300649923)1.0:0.6926422507418866)0.998:0.15174782721429375)1.0:0.44850011109754345)1.0:0.7268271257718275,(((G000340825,G000340795)1.0:2.9267252458818507,(G000319245,(G000340905,G000340865)1.000:0.4628861614768718)1.0:3.925268232178164)1.0:3.326735947775366,(((G002005365,G000967305)1.0:0.6980287043261103,(G000612685,(G000308195,(G000209655,G900129885)1.0:1.3217353812466024)1.0:0.6237648506840381)0.897:0.07109128784585375)1.0:0.6209240508203352,(G000988095,(G900089455,(G001433395,(G000382185,((G000067205,(G001571365,G001457475)1.0:2.1256813518646487)0.994:0.12110685036213369,((G900078695,(G000612485,G001078275)1.0:1.3870106569441725)1.0:1.3080302486125959,(G000195715,(G000318015,G000317935)1.000:0.18860439328606246)1.0:2.986278832050153)0.986:0.15696999393696637)1.0:0.5196872354475879)1.000:0.20002740255273474)1.0:0.5971006152476087)1.000:0.22748063728078288)1.0:0.40960916346359494)1.000:0.2605005385602055)0.820:0.06703128996533844)1.0:1.3550911744011584)0.503:0.021380913560381742)0.633:0.05660648958706351,((((G000158495,G000158475)1.0:4.018843087210116,((((G000723165,G000344615)1.0:1.0322353333751066,((G001191005,G000425385)1.0:1.081338160930944,(G900114705,(G000335815,G000383895)1.0:0.9425203062383226)1.0:0.6505548854771978)0.180:0.18627213004497703)1.0:0.7211038314701465,((G001412595,(G000745265,G001941825)0.749:0.07930983315241359)1.0:1.2839318446606116,(G001424165,(G000427785,(G000382345,G001866515)0.999:0.14603731571180512)1.0:0.56341247817403)1.000:0.27848548422131336)1.0:1.599467722736327)1.0:1.4427164671402182,((G000312045,(G001428545,G000818395)1.000:0.37036986645717324)1.0:0.9361481794633665,(G000622895,((G000195205,(G000013625,(G001464355,G000026125)1.0:0.7697480796392304)1.0:2.3553038420937242)1.000:0.33966206389798265,(G000441555,(G001584185,((G001040945,(G001189955,G001571165)1.0:5.399669860808312)1.0:1.7953421893621762,(G001189915,(G001267925,G001189965)1.0:1.8645894278304864)1.0:0.5109487803306915)1.0:1.400204756794811)0.998:0.21909566054063606)0.875:0.12265832189792852)0.938:0.10808185836797245)0.699:0.06822583939385352)1.000:0.18575415856349917)1.0:0.6327368626879388)1.0:1.0934652317131481,(((G000016345,G000019745)1.0:0.5760948673764674,(G000973625,G001830325)1.0:1.4918102627228422)1.0:2.8966448472009283,((G000272025,((G001281465,(G000832305,(G000069785,G000196015)1.000:0.2941123687794578)1.000:0.2900003021951007)1.0:1.5409939789811693,(G000009125,(G000020205,(G000953875,G000954135)1.0:3.2311190284015816)1.0:0.9106174285882032)1.0:1.9627370734361822)0.900:0.08946953356063031)1.0:1.3198913157733987,(G000767615,((G000775775,G000227585)1.0:1.4559205932204098,(G000970345,(G000198775,(G000373005,((G000959725,((G000011545,G000011705)1.0:2.683371721130478,(G000959245,G001411495)1.0:1.4823061850500463)0.911:0.07488897561425797)1.0:1.276154916111009,((G000698575,(G000698595,(G001544555,G001190015)1.0:1.6565892536408195)0.723:0.1685507831757433)1.0:1.4119875599998482,((G000739795,(G000785435,G000684975)1.0:1.9581431869218657)1.000:0.171706009528805,(G000020045,(G001865575,G000013645)1.0:1.411598932178015)1.0:0.6082678776375509)1.000:0.26763954506569626)1.000:0.20317353618706893)0.354:0.0020827296117852208)1.0:0.8062837893534597)1.0:0.731903102109964)0.651:0.048252792397107905)1.0:0.7039131902727723)1.0:0.7253259667334407)1.000:0.3219481304232925)1.000:0.31378137366676223)1.000:0.2906451659622286,((G001295775,G000482785)0.833:0.08828168675635188,(((G000253115,G001418255)1.0:2.967105916134636,(G000377645,G000733775)1.0:1.2702863596094838)1.0:1.3984365726858228,(((G001017435,G000381125)1.0:0.6457530450822828,(((G000689195,G000019785)1.0:1.1066815510255341,(G000768065,G001447195)1.0:1.802261985347229)0.453:0.08995786570283265,((G000015725,(G001293525,(G001425865,(G001424785,(G000799305,G001425785)0.990:0.15738846012704916)1.0:0.4435629679364841)1.0:0.47567387260012783)1.000:0.3595670810325168)0.759:0.06307277532302617,(((G001427705,G001477625)1.000:0.350472425662424,(G001598255,G001483865)1.0:1.9729851586775773)1.0:1.2511110628678368,(G000333615,((G000969605,G000430725)0.519:0.06838249385723678,(G000244995,(G000284255,(G001295905,G001295865)1.0:2.8920494830852452)1.0:0.52893416727748)1.000:0.19211737105851542)0.984:0.10154617399210084)0.982:0.10497468293639485)0.982:0.09869129819517625)1.000:0.18392039762641815)0.991:0.11596224837006865)1.0:0.6847727249534865,(((G000496475,(G001713375,G000723405)1.0:1.220020361129759)0.996:0.14404751259883786,(G000807215,(G000828895,G000828915)1.0:3.225321821964048)1.0:0.930801063956747)0.999:0.17751375130420097,(G000477435,((G000374625,G001005215)0.458:0.01597346383745132,((G001262075,G000422885)1.0:0.4789728070429693,(((G001270065,G001412575)1.0:1.2433425840379844,(((G000211835,G001432305)1.0:0.6947646468613242,((G001955715,(G000013605,G001771035)1.000:0.3700844773911673)1.0:0.4990655227808778,(G000013865,(G000688115,G000015505)1.000:0.24643424958959745)1.0:1.4232851680268568)0.039:0.10413516112721505)1.000:0.1534093367971515,((G001044395,(G000215705,(G000426125,G001424545)1.0:0.5756498988786146)1.0:0.6113641768754553)1.0:1.0897453498686214,((G001422405,G001422445)1.0:1.657717016949622,((G000184745,G000620225)1.0:1.0203790911132327,(G000745855,G001476815)1.0:0.7919076528978227)1.0:0.7355048185511662)0.989:0.11632023873591422)0.925:0.07618714056237733)0.513:0.05423856462624855)0.336:0.0,((G000381265,G001421705)0.647:0.052223003844971756,(((G000688255,G900111115)1.0:0.6407055908782331,((G001424265,G000176855)1.0:0.7591490290464578,((G000193225,G000015565)1.0:1.3625070798698469,(G001428645,(G000204195,G001714725)1.000:0.3558872530948589)1.000:0.3504981405051653)1.0:0.7485240820400123)0.985:0.1219368301491007)0.993:0.11607565766492775,((G000410635,((G000935165,G001294445)1.0:1.5659597010267483,(G000739375,(G000018665,G000429845)1.000:0.4073457031119848)1.000:0.2970807852525514)1.000:0.2259048495099248)1.0:0.6218504969542191,(G000739995,(G001298675,((G000484635,G000282995)0.868:0.1045794224308336,(G000204645,(G001310795,G000022305)1.0:2.177748604458394)1.0:0.4986433245216431)0.999:0.15025659023759577)0.629:0.10506492011876592)0.997:0.1473150742177396)1.000:0.22900912979047064)1.0:0.6120652652311692)1.000:0.18812294114447536)1.000:0.19385444558706938)0.948:0.0885510316327411)0.917:0.11077426439976161)0.994:0.13352289236057407)1.0:0.8159561186250337)1.0:0.8406763712203984)1.0:0.665886172996435)0.937:0.07922251007286231)1.000:0.15461952175372298)1.000:0.17041951504510816)1.000:0.37907784717891835)1.000:0.2794678309385454)0.697:0.04990562639347377)1.000:0.37012900720647646)1.0:0.6029625675000908,(((G001705075,(G001785035,G001643475)1.000:0.31174024212237944)1.000:0.40538079937535826,(G001543005,(G000376165,(G001629435,(G001576965,(G001629315,(G001629355,(G001629475,(G001629515,(G001629415,(G001629495,(G001629395,G001629445)0.745:0.05907371389483054)0.368:0.007544033538591881)0.999:0.2031588547349848)0.416:0.01324772821103782)0.871:0.08901290971819435)0.503:0.030193891160104236)0.536:0.0526408246165757)0.583:0.0715211735567874)1.000:0.7838179479521097)1.000:0.41194644021153975)1.0:0.568815127112734)1.000:0.3063045864559321,((((G001629365,G001629325)1.0:2.9128646669680336,(((G001579945,G001677435)1.0:0.7186570733342618,((G000215955,G000732535)1.0:1.8953599139259785,(G000733765,(G000711245,((G000711955,G000420645)1.0:0.9701443746668765,(G000271305,(G900113085,(G000474945,G000426685)1.0:2.4435969131724837)1.0:0.7344655034879369)0.997:0.14554791150522434)0.998:0.16917775966928147)1.0:0.6423641824116301)1.0:1.1220186491451927)1.0:0.6254774732556505)0.681:0.045334426657809096,(G002000055,(G001187785,(((G900115085,G000378125)1.000:0.3452002051804704,(G000953855,(G000761445,((G000964085,(G000800155,G001887595)1.0:0.9252902294899373)1.0:2.6724090497310526,(G000242255,(G001182895,(G001641285,((G000620485,G000632805)1.0:0.7252670287158358,((G001428405,G000264335)0.706:0.0490778786595952,(G000264315,(G001617355,G000230695)1.0:1.707841180423461)1.0:0.7072338954292945)1.000:0.29920642684982035)0.403:0.021442661074283886)0.903:0.0731624787297985)1.0:0.4436400599129473)1.000:0.19467960092128786)1.0:0.822987496958475)1.0:0.659266104907762)1.0:0.46075067579902623)1.0:0.5790938165520932,(G900101825,((G000429065,(G000420545,(G000426365,(G000747155,(G000743535,G000747075)1.0:0.5417407020762355)1.0:0.7051511031281498)1.0:1.0261056480849886)1.0:0.8168793401997476)1.000:0.3161777103765,(((G000770795,G000423885)0.875:0.09328874268934102,((G000423325,(G000768335,(G000768345,G000855665)1.0:1.939356605471905)0.967:0.0970146993196283)1.0:0.7702873923191458,(G000426005,((G001427225,G000768355)0.897:0.07329644785647622,(G001429315,(G001442515,(G001442535,G001442785)1.000:0.2521037175796634)1.0:1.1402490381735675)1.0:1.3525856754723402)0.999:0.15899166949152124)0.878:0.08059561826718922)1.0:0.49585167762416316)1.000:0.25074897039148075,((G000422305,(G000472505,((G001482195,G000559025)1.0:1.2894367349243052,(G001306995,G001014645)1.0:1.8414978076780881)0.900:0.09130831626009743)1.000:0.3089837336940134)1.000:0.40394897742737973,((G000233915,(G001431405,G001556105)1.000:0.3288603635667038)0.966:0.09870967278399644,((G000972865,(G000513955,G000185965)1.000:0.3734016887679026)1.0:1.6443857348243964,(((G000661955,(G001431535,(G000072485,G001499755)1.0:1.4053690691293101)1.0:0.6342537295019678)1.0:1.3207248027057226,((G001431485,G001431525)1.0:3.176552311903388,(G001700965,(G001314305,G001431505)1.0:0.7068219364280738)1.0:0.9938595640164436)0.911:0.14164274444947617)1.0:0.6867474996549567,((G001021935,G000815185)1.0:1.9140022771861875,(G001431645,((G000006725,G000576405)1.0:4.66542271704541,(G000401255,(G000007145,(G000007385,(G001908775,G001705565)1.000:0.25762066255744553)1.0:0.6870926599377358)1.0:1.3176725033636096)1.0:1.9251258655878916)1.000:0.17355662805262304)1.000:0.20778108061933565)1.000:0.25478824990725074)1.0:0.7961208268040241)0.993:0.14299688532681648)1.0:0.6941228324700862)0.995:0.13935212846720887)1.0:0.9894524860843615)1.0:0.5135983507567812)1.0:0.8011699317386779)1.0:1.3138535449649635)1.000:0.18559282480273062)1.000:0.25580535786367853)1.000:0.2670165018938177)0.013:0.0,(G001697225,(G000583135,(((G001051235,G000531125)1.0:1.9617229780874605,((G900112605,(G001614315,((G900110585,(G000014785,G000015585)1.0:0.5614587974084443)0.607:0.03196735261853373,(G000153205,(G000374645,(G000319575,(G000485905,G001715285)1.0:0.9119717357858604)1.0:2.0120115558009677)1.000:0.24714172233769066)1.0:0.715727160201446)1.0:0.7731823845950271)0.873:0.07387157206611726)0.999:0.14625997531097315,((G000024765,G001469965)1.0:2.0804657070505304,((G000155715,G001730015)0.882:0.08665864368486233,((G000419525,((G000371925,G000380185)1.000:0.20542107582911134,(G000260135,(G000621325,G900107695)1.0:1.5597462898697192)1.0:2.0569036197173465)1.0:1.0670260884493872)1.0:1.196794641626094,(G000754095,((G000227725,((G000021985,G000378965)1.0:2.334141864929316,(G900156225,(G000633935,G000225005)1.0:0.5735460999914488)1.0:1.1054555432289852)1.000:0.2131029513703312)1.0:0.7706959749096789,((G000227685,G000321415)1.0:3.1516882743503456,((G000377785,G000377885)1.0:2.5161128640912698,(G000385215,(G000381825,(G001020955,G000745395)1.0:0.5383636116043139)1.0:0.5791735156947319)1.0:1.3387823808800883)1.0:2.3592751588715815)1.0:1.605917007199094)1.000:0.38222405390724223)1.0:0.43371890830674914)0.982:0.10843020871656207)0.936:0.09368595458681558)0.851:0.09786936848639141)0.559:0.026328323392326068)0.612:0.03633614155848725,(((G001303045,G001303065)1.0:0.6616044733845228,(((G000024725,(G000012805,G000143085)1.0:3.4358841180700916)1.0:2.3615523941435215,((G000214595,(G000767155,G000156355)1.0:3.552360984138633)1.0:1.516408889407055,(G000349205,(G000260965,(G000260985,G001720165)1.0:2.729920537081302)1.000:0.26019246409493946)1.000:0.22368494901924338)1.0:2.221662721511783)1.000:0.29161573315201683,(((G001305575,G000245015)1.0:3.1781997389728676,(G000828835,(G001723675,(G001640045,G000170715)1.000:0.25328311025495887)0.610:0.10702963513891713)1.0:1.2867106463620126)1.0:1.584785858468344,((G001801825,(G001802535,G001801945)1.0:1.2932316306984084)1.0:1.0081892535594417,(G001643635,(G001801725,(G001802575,G001801885)1.000:0.4071799693294681)1.0:1.792816723623623)1.0:0.5171117537505969)1.0:1.0745707407050316)1.000:0.17354489478109963)0.333:0.0)0.780:0.055010657471701876,(((G001566825,G000384415)1.0:1.9482571097897217,((G000421465,G001566965)1.0:2.4144977773282266,((G001312345,(G000934725,(G000427385,G000008325)0.495:0.022359162931345482)1.0:0.6376598864770694)1.0:0.5965924620536684,(G001901525,(G900094635,((G000733935,(G000214665,(G000785705,G001312005)1.0:0.6724729155491932)1.0:1.926138397540209)1.0:0.7635171024110108,((G000968535,G000341735)1.0:3.7032434552120956,((G000190755,(G000427625,G000383855)1.0:2.1700735038846357)1.000:0.32167295693417086,((G000372865,(G000527095,G000733855)1.0:1.9011307351422158)1.0:0.895419206307005,(G000496735,(G000963695,G000384075)1.0:0.4640044271381634)0.998:0.15783822306741654)0.888:0.07943092526111684)1.0:0.7639809220103583)1.000:0.24604369841098098)1.000:0.24143578255762035)1.000:0.36810836424436005)1.0:1.3844649257298407)0.908:0.11361918732440068)1.000:0.3352551321679457)1.0:0.617611032076417,((G001447805,(G002020875,G900102855)0.978:0.10264277204373544)1.000:0.3927499684380363,(((G001276605,(G001276625,(G001044195,G001276615)1.0:2.236740298200556)1.0:0.9478031957693637)1.0:1.6371327652565535,(G900092645,((G000228725,(G000495615,G001469165)1.0:0.7709964367548281)1.0:0.9399984415468368,(G000327045,(G000379525,(G000224005,(G000223985,(G000227745,(G000025485,(G000224065,G000585215)1.0:1.9047563033968982)1.000:0.2459446483468896)1.0:0.5316932908660436)1.000:0.19417377471151828)1.0:0.5202428122506186)1.0:0.9842966537647138)1.000:0.27252788494823404)1.000:0.18239355126836074)1.0:1.1527812567692068)1.000:0.3225027688154156,(((G002020805,(G001007875,G000428045)1.0:2.430050209359215)1.0:0.9741363347457553,((G000168735,G001443675)1.0:1.8109183604104624,(G001709035,(G001708985,(G001708975,(G001708965,G001708955)1.000:0.3031810385875251)1.000:0.3110761233058323)1.0:2.5872626564255263)1.0:3.191169915055639)1.0:1.081377832118502)1.000:0.2891504984993858,((G000801295,G000828615)1.0:0.5336104408827964,(G002020385,((G002021315,(G002020915,((G002021265,(G002021105,(G002021175,G002021235)0.608:0.1250002421798602)0.935:0.32847784910294575)0.783:0.18582545547815849,(G002021195,(G002020935,(G002021255,G002021115)0.444:0.10525347082315316)0.997:0.8471499813142985)1.000:0.6365098828859752)1.000:0.4899007757605324)1.000:0.6749746168461858)1.0:0.8257510475548768,(G002020605,(((G002021035,G002020845)1.0:3.452958727806591,(G002021005,(G002021025,(G002020995,(G002021075,G002020795)0.579:0.15375097550184358)0.503:0.10554689841661809)0.353:0.0)1.0:2.9663195647286034)1.000:0.2780931898520229,(G000787395,(G002021855,((G002020715,G002020745)0.432:0.021992633729077227,(G002020965,(G002020725,(G002020685,G002020775)0.334:0.0)0.333:0.0)0.533:0.10508125551824796)1.000:1.757311182148244)1.0:1.5158703424717355)0.699:0.09505628780478621)0.484:0.03071192067638055)0.892:0.08719847029117217)1.000:0.2924139299576939)1.0:2.0193827288901414)1.000:0.2592554476559228)1.000:0.25156530911646446)1.0:0.6284757449561476)0.967:0.10186724311455084)0.996:0.11813561874278361)0.926:0.08965914289088145)1.000:0.16831239993446676)0.576:0.0337883291578384)0.812:0.05682209740287367)0.789:0.08697823462624502,(((G001888055,((G000160655,G000239355)1.0:2.972784421312703,(G001889065,G000015345)1.0:0.7271962474350233)0.989:0.1207474543478628)1.0:1.8039661379396854,(G000510805,(G002006795,(G000375345,(G001632485,(G000334955,G001634425)0.675:0.05221847867802048)1.000:0.28401944075094965)1.0:3.057056890810714)1.0:2.2930954235408527)1.0:1.5114395633818487)1.000:0.3222122612133919,((((G000252525,G000385115)1.0:1.5089714819528697,((G000383375,G000384935)1.0:2.4454737879109083,(G000385035,(G000384955,G000385055)1.0:2.2256383724698794)1.0:0.9008070936930084)1.0:1.3347611377492477)1.0:1.6246701881406627,(G001437675,(G001439285,(G001438485,(G001438425,(G001438585,(G001438495,G001439525)1.0:4.025229606888889)0.969:0.17901114363585924)0.779:0.11939638491541382)0.460:0.06715805582426596)1.000:0.2661868517330134)1.0:2.7347990054094597)1.0:2.2857517187937435,((((G001281385,G001628405)1.0:2.5910756559190373,(G000297135,(G001293165,(G000010405,G000015105)1.0:3.0163910560074276)1.000:0.4065524920754941)1.0:1.0827847332684952)1.0:1.9619259121455925,(G900141795,(((G000934765,G000711195)1.000:0.37588248889949416,(G000214825,(G000227665,G900112445)1.000:0.4146573589143479)1.0:2.2640986871232665)1.0:1.6651793705736495,((G000483485,(G000381085,(G000478585,G000702325)1.0:1.3633225613912385)1.0:0.9334770398410495)1.0:1.2413720043923737,(G000384235,((G001873715,(G000711305,G000012605)1.000:0.3344512399198991)1.0:0.8124665325167129,(G000744875,(G000526715,(G000696325,G000711315)1.0:4.245357923446063)1.0:0.7469772190309674)1.0:2.4774551694009115)0.999:0.2447313033305652)1.0:0.6082392536274506)1.0:1.0983363381386941)1.0:1.2836850080788005)1.0:2.0621553807950797)1.000:0.1693699755898481,((((G001720395,(((G001932795,(G000401515,(G000297215,G000764075)0.914:0.5107786520034115)1.000:0.8566750473935406)1.000:0.6246755990815236,(G001932755,(G001932775,(G001932735,(G000756435,G001932595)0.762:0.28761994686980036)0.724:0.22718992897626827)0.997:0.5389942443778934)1.000:0.4488983542536078)1.0:3.2233264396063213,(G001932955,(G000576045,(G001514395,(G000300295,(G001932815,(G001534725,(G001932875,(G001029935,((G001932835,(G001932915,G000756415)0.666:0.2869453118834632)0.397:0.09108350267486283,(G001932895,(G001746795,(G001932935,G001932855)0.333:0.0)0.667:0.2875648872404204)0.735:0.36746113200507263)0.874:0.42087574731930194)0.262:0.0828341186484813)0.913:0.38935431726736436)0.831:0.3070587158422678)0.603:0.17242081682890534)0.455:0.10320273278321292)1.000:0.6142019356046787)1.000:0.6257916893006489)1.0:3.4137397225039856)1.0:3.202323708031652)1.0:2.718624782870566,(G000379445,((G000815225,G000710735)1.0:1.7436062963176218,(G000764555,((G000219045,(G000019285,(G000262205,(G000505725,(G001042545,G001042525)0.992:0.635988716605335)0.990:0.40162633180099877)1.0:5.010635294096224)1.0:0.6722029164779025)1.0:1.2340909832067128,(G001753795,(G001608445,(G000742095,(((G000524575,G001412545)1.000:0.2788422282017394,(G000154145,G001696945)1.0:0.9337168259641104)1.000:0.4835316694718556,(((G000014605,G000011405)1.000:2.7295801420169683,(G001574635,G000478845)0.999:0.6540381150642789)1.000:1.0030326014991835,((G000170295,((G000313385,(G000681495,G000017785)0.970:0.4582337867068891)1.000:0.8530058354576555,(G001574605,((G001574565,(G001574755,G001574495)0.333:0.0)0.710:0.3676237705186068,(G001574835,(G001574475,(G001574705,(G001574485,(G001574585,G001574795)0.333:0.0)0.333:0.0)0.333:0.0)0.666:0.28721969815155385)0.416:0.0)0.628:0.24636536554488828)1.000:1.9740200333836155)0.808:0.24205548365541235)0.854:0.19141479354793237,(G000153845,(G001611815,(G001574785,(((G001696925,(G000009245,G000833335)0.999:1.671809493467312)0.277:0.0,(G001696955,(G001574675,(G001574735,G001574655)0.973:0.8476125404322216)0.591:0.1407158447302446)0.360:0.0)0.980:0.49798079064971323,((G001696935,(G001574695,(G000168775,(G001574775,G001574555)0.666:0.28637374589929565)0.893:0.4837648354115831)0.609:0.18737229015062185)0.495:0.06442148783292889,((G001574935,G001574905)0.999:1.0700835412426513,(G001574885,(G001574865,G001574945)0.604:0.18288213694225866)0.801:0.26940758657422625)0.437:0.034577526772678106)0.670:0.14700426086695187)0.709:0.18169508539578788)0.732:0.162207017848529)1.000:0.6345968123446205)0.999:0.3330803224248192)0.973:0.18494546171145496)1.0:1.5363047308662536)1.0:0.9613737721368186)1.0:2.4819672777783484)1.0:0.4650632792044671)1.0:1.2952668641989642)1.000:0.42529380224921437)1.0:0.9312835010775676)1.0:2.2766837692669553)1.0:1.3333644278783672)0.894:0.08836487990564307,((G001431315,G001898235)1.0:1.659069666824666,((((G000257395,(G001881495,(G001881485,G000168295)1.0:5.09579310243655)1.0:3.2888131065106117)1.0:2.8312927256810405,((G001801465,((G001801315,G001801305)1.0:2.383868331319422,(G001801405,G001801785)1.0:2.68452787726223)1.0:0.8216453521102351)1.000:0.28578701532200196,(G001644445,(G001801575,(G001801625,((G001801635,G001801665)0.402:0.041759997971599745,(G001801485,G001801495)1.0:2.256673955566227)1.000:0.1911600673872417)1.0:0.6929651873734933)1.0:0.8041807701591023)1.0:1.5644339606159163)0.651:0.07175283361369032)0.414:0.011646174397895385,((G001302865,(G001801285,G001801345)1.000:0.6316770553865713)1.0:0.8532476533951386,(G001801985,((G001797285,((G000007765,G000017105)1.0:4.2617404687993785,(G000815025,G001077715)1.0:1.9281848465709963)1.0:2.608084631913673)1.0:0.8507292474521813,(G001802505,((G001801815,(G001802445,G001802455)1.0:5.079277757167085)1.0:1.1246582848863382,(G001801375,(G001801755,(G001801915,(G001801425,G001801605)0.995:1.3861828072470164)0.667:0.2876477438009567)1.0:2.654834518737016)1.0:2.5897972486100262)1.000:0.6364082610379946)1.000:0.548572071260037)1.000:0.48481672696441297)1.000:0.49400320344010346)1.000:0.2163235730566016)1.000:0.27294762383046034,(G001467645,((G001467055,(G001467825,G000512355)1.0:0.4341987716315924)1.0:0.7443395799826388,((((G001467505,G001467975)1.0:3.0609634394760494,(G001468165,(G001467615,G001468125)1.0:3.3707453012177835)1.0:1.2167058259021597)0.999:0.17207976088963725,((G000308315,(G000621525,(G000756815,(G000953635,(G001467585,G001467895)1.0:2.5032941553735344)1.0:1.339966043659402)1.000:0.4077449390029756)1.0:0.5110234119270692)0.975:0.12467296806324213,((G001467025,(G001467745,G000953655)1.0:1.3227413873857616)1.0:0.7884665122570057,(G000622185,(G001467765,G001648675)1.0:5.321382639479032)1.0:0.5663884671241188)1.0:1.6554697553801567)1.0:0.8657716378706739)1.000:0.4009907414081817,(G001467785,(((G001899505,(G001465875,G000162755)1.0:0.4651292998718692)1.000:0.2744880235130148,((G000091785,G000176095)1.0:4.716854372738277,((G001468035,G000701265)0.998:0.15062632887356728,(G001467035,(G000236145,G000236165)1.0:3.7310806819022253)1.0:0.4996561362137505)1.0:1.0128175015378047)1.0:1.676562056737067)1.0:0.949905334433054,((G000953135,(G000373765,(G000423305,G001467535)1.0:2.125144129252593)1.0:0.5188094546281011)1.000:0.22784882826118918,(G001468085,(G000770585,(G001583575,((G900048935,G900053355)1.0:5.1964669746709555,(((G002002625,(G900060365,(G900070165,(G900059955,G900061575)0.333:0.0)0.666:0.2860663767742794)1.0:3.911390791324358)1.0:0.6172620838859842,(((G001582545,G900057755)0.998:0.3139429932382508,(G001582555,G001582735)0.999:0.3579078016140481)0.963:0.16931795843273845,(G001600985,(G001601155,(G001601175,((G001652665,G001989475)0.333:0.0,(G001969405,(G001652645,G001652685)0.333:0.0)0.333:0.0)1.000:2.1579959180514536)0.930:0.3828296517879355)0.883:0.2705061452779101)1.0:1.316098801833712)1.0:0.9447607912976401)0.998:0.14483091677548443,((G001601235,G001601215)1.0:3.755787314874939,((G900065905,(((G900119765,G900057625)0.895:0.605865836880046,(G900051025,G900053745)0.666:0.22351514546404794)1.000:0.9570653372741095,((G900073035,G001677115)0.964:0.4595550169497444,(G900064345,G900054435)1.000:2.2675577928947144)0.587:0.11082769446942438)0.976:0.3106701082108506)1.0:1.3051622614178362,((G900061715,(G900061645,G900063815)0.333:0.0)0.667:0.2876243607218557,(G900061655,((G900061685,G900061695)0.333:0.0,(G900061705,(G900061725,((G900061635,G900061675)0.333:0.0,(G900063805,G900061665)0.333:0.0)0.333:0.0)0.333:0.0)0.333:0.0)0.333:0.0)0.666:0.28641164437769334)1.0:3.907040474296501)1.0:0.5091979387216224)1.0:0.45228880137771826)0.994:0.14070175022587852)1.0:1.0577364830325213)1.0:3.1801381443355528)1.0:1.903464245659269)1.0:0.873367436227895)1.000:0.3844282702288906)1.0:1.8087133866665226)1.000:0.23747663552918494)1.000:0.24965287447021767)1.0:0.54584889491381)1.0:2.127817938646876)1.000:0.15859675057217965)1.000:0.25624705514941803)1.000:0.20394145077858908,(((G000420045,((G000619845,((G001626995,(G001627135,G001626975)0.996:0.22431245851919174)1.0:2.305772632076461,((G000488215,G000488275)1.000:0.3379006693269989,(((G000368825,G001953195)1.0:0.539013230605298,((G000746645,(G001713665,G000191145)1.0:2.001842197815176)1.0:2.1631790528968287,(G000368025,(G001941805,((G000488195,G000369005)1.000:0.27416544929399644,(G001584645,(G001575095,(G000475335,(G000271425,(G001484985,G000368585)0.667:0.28776341614571443)1.0:3.2099635571813647)0.330:0.017967168183834457)0.966:0.10803468152222322)1.0:2.6711893692488697)0.974:0.11261205481414455)0.425:0.013147171114795023)1.0:1.5004821643233168)1.0:0.4789010772849571)1.000:0.269318273150716,(G000368905,(G000829675,((G000368565,G000368925)1.0:0.4556934584518639,(G000400735,(G000632455,((G000816495,(G900116265,G000367925)1.0:2.4471136576081407)1.0:1.28832250580029,((G001758345,(G000488255,G000964095)1.0:2.726870733193412)1.000:0.28070532496918704,(G001307195,((G001828765,(G001592855,(G000219275,G001484935)1.0:0.8174745870578802)0.706:0.04859826789233313)1.0:2.579168185087786,(G000368865,((G000368625,G001647675)0.336:0.0459734119520766,(G000369105,(G001878775,G000369145)1.0:1.14609323598083)1.0:1.6536836412372775)1.0:0.6338297442554627)0.736:0.06457857036475942)0.605:0.0725396020864032)0.933:0.08355955972756843)0.978:0.13225775818360663)1.000:0.17508402705080717)0.418:0.10753818053578602)1.0:0.42385225291908696)0.996:0.15498266478286274)1.000:0.21488381330948755)0.966:0.10174050409420175)1.000:0.26019615045364686)1.0:0.7213965984392664)1.0:1.4185490613964877)1.0:1.5392116937608937,(((G000379845,G000320365)1.0:2.0128313541572904,(G001188545,(G001553955,G001679275)0.567:0.033174187332667145)1.0:3.300600744284903)1.0:1.0727319751596645,(((G000382145,(G000685805,G000016885)1.0:0.5172068843375631)1.0:2.1532655482871905,(G000511655,(G001462175,((G000471625,G001606025)1.0:0.4930332264439547,(G000012305,G001435295)1.000:0.25603201294941264)1.0:0.7946716570431601)1.0:0.6962315868726953)1.0:2.499914574807397)1.0:1.5381265920457552,((G001636015,(G000426885,(G001679155,G001679005)1.0:3.4922373802001654)1.0:0.8593716803978023)1.000:0.39279694648536406,(G002014855,((G001656375,(G001656335,G001656355)1.000:1.290354739614293)1.0:4.205292759776803,((G001656115,(G001679075,((G001656475,(G001656425,(G001656205,(G001656385,G001656175)1.000:0.5335182775345607)1.0:0.7028064151427459)0.547:0.030086718566177468)0.455:0.020277962225635836,((G001656105,(G001656415,G001656125)0.468:0.019065276068469368)0.415:0.010818573413938867,((G001656285,(G001656455,G001656255)1.0:0.8393513134067033)0.999:0.16107461686433389,(G001656195,(G001656215,(G001656095,G001656275)1.0:1.130908413609894)0.998:0.1580154055224554)0.987:0.11965188269991452)0.389:0.007940349308267338)0.459:0.018423887789055092)0.291:0.0)0.625:0.03654810010552367)1.000:0.2628167655277462,((G000193085,(G000192925,G000193045)0.795:0.07649684042162226)0.578:0.04750788266246876,((G001809255,(G000193005,(G001679105,(G001064655,G001064665)1.0:4.786832863028267)0.484:0.023766352714398926)0.645:0.044672234996110054)0.239:0.0,((G000192985,G000192905)1.000:0.4704958332513061,((G000092265,(G000740455,((G001065625,G001065675)1.0:1.8099053145309847,(G001062815,G001062845)1.0:3.5548651998655347)1.0:1.4289584511584323)0.731:0.05828721027215556)0.335:0.012101129096628508,((G000766665,G001632285)0.481:0.029782612813146033,((G001063475,G001679345)1.000:0.29647800418837544,((G000302495,G000192965)0.571:0.037638086153651086,(G000192945,(G001997265,G000193025)1.000:0.5135820343979081)0.696:0.07084745595271488)0.481:0.025860073183362125)0.580:0.035982408120455917)0.330:0.0)0.559:0.03246784920912819)0.287:0.0)0.419:0.013832516247438052)1.0:2.0513823288973874)1.0:1.1188614700409658)1.0:1.6796962384577971)1.0:1.058910582843206)1.0:1.502552236155056)0.997:0.1364317793566047)1.0:1.4537930411853215)1.0:1.375841504145681)1.0:0.5291062711292503,((G000198515,(G000299335,(G000300005,(G000300995,(G000756665,(G000756655,G000009365)1.000:0.2782058945521433)1.0:0.5539567000360848)1.0:1.817914220764402)1.0:1.2916482085181387)1.0:1.7998428416553975)1.000:0.28644445649307215,(G000227525,((G001444425,((((G000169075,G000373485)1.0:1.1790631398441356,((G000420325,G000422345)1.0:1.8913881868874407,(G001010805,(G000259575,G001586255)1.0:4.273092459235061)1.000:0.18331968426816236)1.0:2.003761719360314)1.000:0.39757167589669423,(G000204315,((G000227505,(G000169115,G000158175)1.000:0.2704778559601657)1.0:1.4010720223361468,((G000764025,(G000153125,G000158155)1.0:2.5165624709139056)1.0:0.5934220467491991,(G000423125,(G000156295,G001953075)1.0:2.2254855978823054)1.0:0.5145168426772552)1.000:0.3594721777169574)0.924:0.07939879960689368)1.0:1.191971912988284)1.0:0.4192125889619166,((G001875605,(G000744735,(G000384995,(G000383395,(G001438085,((G000153445,G000511875)1.0:3.705229850941375,(G001439295,G001438605)1.0:3.061204471365243)1.0:1.049723031683801)1.000:0.5281376637591855)1.000:0.3109286651572642)1.0:0.857898034876202)0.837:0.12028032139696333)1.000:0.5288491023038443,((G000380565,G000220505)1.0:2.2080990573105743,((G001292705,((G000964245,G000013665)0.575:0.028868098071381642,((G000966245,G001922955)1.0:1.4367860791689118,(G000023025,(G000381665,(G000372925,(G000620425,(G000379165,G000426805)0.874:0.08624310903033698)0.768:0.07038802517870883)0.939:0.09662984296055326)1.0:1.4119848233609444)1.0:4.169391124941421)1.0:1.1719407244325386)1.0:0.9437700668525315)1.0:0.7754433160430576,((G001723645,G000209515)1.0:1.8662257107277431,((G000305785,G000420285)1.0:5.225214605939721,((G000019225,(G001183545,(G000263355,G000953825)1.000:0.2269554975304896)1.0:1.2003539637108334)1.0:2.330343849759517,((G000463525,G000423345)1.0:3.0152340226676086,(G000377745,(G000832015,G001187555)1.0:1.7760342701452831)1.0:2.1741992706824584)0.969:0.12276769577044364)1.0:0.9993362934882902)1.000:0.16426629123194977)0.661:0.03773964656972804)1.000:0.25692946394554983)1.000:0.3648704257829084)1.000:0.3785752735107843)1.000:0.3821558177873519)1.000:0.16198394520720025,(((G000428585,((G000373945,G000710775)1.0:4.768838377551421,(G001583435,G000722635)1.0:0.7623504705422286)1.0:1.9612472221557473)1.0:0.5931973979070236,((G000939975,G000410875)1.0:1.6666840588288268,((G001267175,G000421765)1.0:1.4266214041423042,(G001580025,((G000282775,G001518815)1.0:0.9437294810522537,((G000021045,(G000806415,(G000425625,((G900103375,G000219605)1.000:0.27458343638596777,(G000590475,(G001705225,G000756775)1.000:0.2878651534604443)1.0:0.765605916256962)1.0:0.7524670779206989)1.0:0.6544978708173389)0.760:0.05053797982563919)0.949:0.08699117908465791,(G000364625,(((G000349845,G000689415)1.0:1.7534507713267449,(G000412695,(G900111835,G000455385)1.0:0.4434577065382698)1.0:0.8324930503067646)1.000:0.2474148893457667,(((G001597285,G000016565)0.879:0.11135181954448747,(G001446935,(G000213805,(G000498575,G000222125)1.000:0.3326445061221139)0.612:0.035509139989110296)1.000:0.31536014913056964)1.000:0.2546387678518812,(G000826105,(((G000746525,G001644955)0.675:0.039343240324696535,(G000759535,(G000026105,G000007565)1.0:0.511326340831081)1.0:1.2109658048721712)1.0:0.9741248825861049,(G000761155,((G000759445,(G000829415,(G000007805,G000012245)1.0:2.329207965925901)1.000:0.3183433320138935)1.0:0.5428599067703971,(G001543265,(G000467065,(G000397205,(G001708485,(G001605965,G000237065)1.000:0.33803420027670245)1.000:0.20299652783137004)1.000:0.2235093446806979)0.771:0.09444162422403811)1.0:0.6346891199023068)1.000:0.19017725252028903)1.000:0.1982668573309315)1.000:0.21337192169603256)1.0:1.1781155950933113)0.997:0.13381494353260942)0.998:0.13204425046696808)0.862:0.06285488022787537)1.000:0.17554380805494865)1.000:0.3438586629787947)0.851:0.10561654015861519)1.0:0.7310301801508882)1.0:1.369601028362549)0.999:0.14067041927950508,(((G000422425,(G000422865,G001995095)1.0:1.8634288063390658)1.0:2.1991501699961953,((G900108915,(G001709345,(G900119735,(G000422325,G000686905)1.0:3.247626781310729)1.0:1.8324046853556615)1.0:0.5983202369278694)1.0:0.47092934859297514,((G000382245,((G000620025,(G001648175,G000526695)1.0:1.000389979313202)0.988:0.17759142031454273,(G000953435,(G000300075,(G000349745,G000953395)1.0:4.229263880121472)1.0:4.094344562222104)1.0:1.7055097298723276)1.000:0.34483075750043335)1.000:0.3017502870694722,(G000591415,(((G000821045,G000055785)1.0:2.746804929928903,(G000737985,G001937155)1.0:2.031542568254406)1.000:0.3061402523693248,((G000731955,(G001039575,G000378505)0.999:0.1682351497856003)1.0:0.966465929650038,((G900106955,(G000759345,G000409775)1.0:0.6241281095680026)1.0:0.49614678660959116,((G000334215,((G900086985,G001314745)1.0:2.4882099595189633,(G000236035,(G000275725,(G000236625,G000696485)1.000:0.2524941398574334)1.0:0.5361440461522378)1.000:0.25548418139650975)1.0:1.176043203287027)1.0:1.0993724476543205,((G000246875,(G000821105,(G000620045,G000475415)1.0:1.0415438394551118)1.0:0.45763464639160645)0.745:0.1380891535637056,((G000967645,G001431725)1.0:1.663473630815128,(G000425725,(G000265245,G000196875)1.0:0.6378178854509109)0.999:0.15439996205272952)1.000:0.19986964569117946)1.000:0.24720573644369787)1.0:0.5873227608725525)1.000:0.3617852530498624)1.000:0.2569241599786788)1.0:0.58862763923168)1.0:0.45740527960712307)1.0:0.945079410166251)1.000:0.22222011451095952)1.0:0.5109320168282446,((G000940805,(G000423605,G000153185)1.0:1.1788496507635062)1.0:0.9617545867347215,(((G000376785,G000012985)1.0:1.7776876097314471,(G900106945,((G001043175,G000169375)1.0:3.1041917188567236,(((G000284615,G000421165)1.0:1.0021542791517768,(G000934705,G000475255)0.982:0.14499071926339865)1.0:1.147606438101666,((G000397065,G000831005)1.0:0.4157678477472011,((G000347775,G000708045)0.925:0.07882757630411345,(G001858325,(G000830985,(G001045555,(G000166295,G001626795)1.0:0.8300152017553384)1.0:0.9457844242524779)1.000:0.19846626643715454)1.000:0.1900741396693345)0.911:0.13643261795690054)0.990:0.1594638754039264)1.000:0.21034867856048156)1.0:0.6302503541906094)1.0:2.1355314681060666)1.0:0.6710105990150526,((G000153565,(G000967895,(G000422845,(G000355675,G900156675)1.0:0.7631777378800055)1.0:1.1568836314385973)1.0:0.8507834168947708)1.0:0.9565977337577057,((G000153025,((G000192865,G001418205)1.000:0.16716213007698108,(G000214215,(G000521805,(G900129155,G000508165)1.000:0.32166770006858303)1.0:1.1134623032478332)1.0:1.6174694411040442)1.000:0.32342681638815346)1.0:1.6227999443563996,(G000981725,(G000619885,(G001968815,(((G000585235,(G000691225,G000764495)1.0:1.3537182693834793)1.0:1.3933421226541614,(G000220545,(G000428985,G000705555)1.0:1.5135570599528776)1.0:0.41347614006908906)1.0:0.6697263697632384,(((G000381785,G900111095)1.0:2.241399083025443,(G000620085,(G000153345,G001566885)1.0:1.4217062300474737)1.0:0.4688170499425029)0.999:0.15542284116562471,(G000378045,(G000416315,((G001922565,G001922575)1.0:3.7129926599959933,(G000422765,(G001305295,G900156635)1.0:4.753667842422343)1.0:2.2463434101129223)1.0:0.9950681693684527)1.0:0.5629459377309551)0.426:0.010617903363097765)1.000:0.19959517555121647)1.0:0.8484844531399972)1.000:0.35786899734343147)0.940:0.11639235495296904)1.000:0.2302696885022337)0.978:0.09818594916394335)0.780:0.05601564580428484)0.694:0.05108272745404835)0.890:0.09034107403980503)0.994:0.11145243096486919)0.851:0.06101206256063071)1.000:0.19236009158645326)0.253:0.07897812971917316)0.944:0.10962871376594033)1.000:0.2610747096172595,((G000024085,G000981765)1.0:3.4832832120660013,(((G000378405,(G000222855,(G900115655,G000701925)1.0:3.855124024745056)1.000:0.22857665658813542)1.0:1.5026494831963932,((G000482845,G000188195)1.000:0.22086688425470666,((G001940885,G000431835)1.0:2.989152989608758,(G000702045,(G900116345,G900114195)1.0:0.517077825525161)1.0:3.295325408665387)1.0:2.3523514628917885)1.0:1.826255942351834)1.0:1.4094403794885109,((G000299915,(((G000218785,(G001314555,G001458075)1.0:4.26063534219889)1.0:1.8697889202206486,(((G000753735,G000423165)1.0:1.2754355023931911,(G000753715,(G900116895,G001418345)1.0:4.434105776259862)1.000:0.2007124931996848)1.0:1.976971329809762,(G000299895,((G000152885,G001577655)1.0:3.8604065242444237,(G001294745,((G001294685,G900116625)1.0:4.632568626220975,(G000320945,(G000008465,G000401175)1.0:5.099865479377494)1.0:1.9678822127659858)1.0:1.698642141329986)1.0:2.1072018758449977)1.0:2.1666209844201503)1.0:0.48110240608238086)1.0:0.9122636642215383)1.0:1.4526001467886422,(((G001050375,(G000300815,(G000281085,G000568405)1.0:2.5037567431722443)1.000:0.40847124978760446)1.0:2.2010506153343785,(G001466725,((G000314975,((G001565895,(G000314995,(G000315075,G000347635)1.0:3.512898611924477)1.0:1.8281726800775135)1.0:0.638941286037571,(G000315055,((G000314955,(G000212335,G000314935)0.918:0.095087423489839)1.0:2.8094964266637428,(G000014225,(G000315015,G000767305)1.0:2.038529164498232)1.0:1.3820458043655837)1.0:0.7545825229071689)1.0:2.6538311626118807)1.0:0.9618024686382686)1.0:0.5949666168392137,(G000429145,((G000155775,((G000252165,G001756615)1.0:4.144049417487429,(G000226565,(G000315035,G000428905)1.0:4.718498871295098)1.0:2.0886218709905378)1.0:1.3730821936097055)1.000:0.3311370541832772,(G900129565,((G001757105,G000378185)0.985:0.11323684926723805,((G001562115,(G001562155,G001562125)1.0:3.3787245258100977)1.0:3.5369933143954686,(G000730385,(G000753865,(((G001562295,G001562315)1.0:5.104938394112788,(G001886395,G001886435)1.000:0.3760791386835926)1.0:2.130832343513607,((G000172635,G001924945)1.0:1.2233207880069468,(G001626315,(G001626275,G001626115)1.000:0.38147720670124624)1.0:1.2031089048944106)1.0:1.1118392206927685)1.0:1.3634660671619832)1.0:0.4668525982410542)0.877:0.10733260308003673)1.0:1.876896354444429)1.0:0.5216477110488509)1.0:1.3367385743991493)0.997:0.13287280693143302)1.000:0.2348060953008295)1.000:0.2729197732781861)1.0:1.379161136457681)0.872:0.06448584226503075,(((G000764205,(G001652445,G001831495)1.0:4.946654678992959)1.0:1.7346653569792463,(G900111755,(G000948975,(G001957175,(G000012325,(G000764185,(G000378625,G001444365)1.000:0.3065574875093267)1.000:0.2984285261922977)1.0:1.9238361612418868)1.000:0.27982544659297176)1.0:0.5883237383646647)1.000:0.4120234798076602)1.0:1.5271763376348646,((G900107845,((G000711985,(G001795365,G001275035)1.0:1.5570154543258485)1.0:0.742789784392399,((G000296695,(G000425345,(G001513785,G900108485)1.0:1.9868508237934683)1.000:0.3808488855235169)1.0:1.3622729883558133,((G001704375,G000272005)1.0:2.166448206882809,(G000987765,(G000382165,G000987775)1.000:0.3039712016859176)1.0:2.0922599258275594)0.910:0.13190873057698782)1.0:1.0287730562410715)0.999:0.24020861269058844)1.0:1.9039160616320119,(G000374485,((G000238255,(G001269985,G000153245)1.0:0.45937616145010257)0.916:0.09952325489138329,((G000336495,(G000967585,G000967625)1.0:4.219507082625653)1.0:3.572553320674106,((G000333235,((G001444405,(G000238375,(G001854555,G001854605)1.0:5.396653267268907)1.0:0.5150271367771035)1.0:0.4204725954195005,(G000382005,(G001482385,(G001750165,G000495575)1.0:2.7018814472016355)1.0:0.7003436070688633)1.000:0.29365458494471103)1.000:0.35646702837016425)1.0:0.5125451431868022,((G001469895,(G001550135,(G001306895,G001401795)1.0:0.742530008900839)0.993:0.1305386792379296)1.0:3.2619898378945686,(G001661495,((G000238275,G001924935)1.0:3.609199075890182,(G001596795,(G001465295,(G000238395,G000814675)1.0:1.8297158110189262)1.0:0.5163926688627845)0.996:0.17078512934738213)1.0:0.8414316396473598)1.0:0.804903181973453)1.0:2.0404002748075767)1.000:0.29192402183642857)1.0:0.4370930689900267)1.0:1.8363220016664825)1.000:0.17420714083909575)0.998:0.15410240266013445)1.000:0.15316053964070273)1.000:0.16928078972303726)1.000:0.20860603776236178)0.859:0.08374182505224859,((((G000422645,G000425405)1.0:2.2833797996329888,(G000148645,G000422665)1.0:0.8316496731197383)1.0:1.4262335825275514,((G000015245,(G000753795,G000947195)1.000:0.38172735417404513)0.591:0.048989986480810016,(G000614975,((((G001401775,G001675935)1.0:4.025993890627039,(G000014705,G000013765)1.000:0.3677459237774083)1.0:0.7885811657715079,((G000146165,G000712635)1.0:1.9606896047157731,(G000519065,(G001620325,G000178875)1.0:1.310126550164057)1.0:1.3522141144876778)1.0:1.7347951683558416)1.000:0.31539424907685504,((G000518805,(G000016065,G000518705)1.0:0.7517408188230178)1.000:0.3431073848684805,((G000014885,G000018285)1.0:1.4001804677895908,((G000019525,G000018025)1.000:0.1541498094511315,(G001957125,(G002005305,(G000091325,G000172075)1.0:0.9082393704429927)1.0:1.9873959606238396)1.0:0.7537151083214626)1.0:1.170540876059122)1.000:0.2530955200365678)1.0:1.2569222846037162)1.000:0.21689924533783164)1.000:0.2863688680794668)1.0:1.6726118533298906)1.0:0.7938408220764155,((((G001870485,G000381965)1.0:2.3020850813292526,(G000023065,((G001447335,G000820125)1.0:1.0020831402362091,(G000388115,((G000820205,G001593245)1.000:0.24595862709063,(G000014805,(G000196395,G000819865)0.993:0.14654464446178145)1.000:0.29857950751545037)1.000:0.26269256210132796)1.0:1.2741571014899524)1.0:2.3462543172785226)1.000:0.3765349007232912)1.0:0.7579896586490615,((G000429485,(G000414175,G001420915)1.0:2.1000807728524737)1.0:1.7108110010268116,((G000953735,G000276805)1.0:2.9975531733537117,(G000482725,((G000381745,G000015285)1.000:0.265604906829215,(G000420245,(G000153405,G001321825)1.0:1.2106103431663628)1.0:0.5302563195587928)0.989:0.11659864076078699)1.0:1.561533271532551)1.000:0.24825569871740533)1.000:0.2393630201887494)0.964:0.13084617280939953,(((G001310455,(((G001558255,G000333895)1.0:0.8393830516976615,(G000286895,G000621165)1.0:0.870054283730936)1.0:1.8515199298031308,((G000513715,(G000565325,G000513735)1.000:0.1874264153619188)1.0:1.5198824889725002,(G001996105,(G000565345,(G001996115,((G001995405,G001995415)0.892:0.08261960303049895,(G001996245,G001996265)0.993:0.1413441147749168)0.997:0.14685345276162676)1.000:0.19983597159255156)0.513:0.1002512469795399)1.0:1.3473080584485662)1.0:2.2471632529426415)1.000:0.18245867295495427)1.0:0.4200930428029516,(((G000695255,G000425165)1.0:1.6732287412696945,((G000331515,((G000940995,G000730475)1.000:0.37234844032691133,(G001029455,G001029445)0.972:0.10515127008247631)1.000:0.2789205447445228)1.0:0.4485298610897475,((G001077885,G000196255)1.000:0.3474307340629833,(G000176795,(G000950415,(G000950095,G000949955)1.0:2.63224492278299)1.0:1.0359996510344704)1.0:0.5320040758124542)0.907:0.12726360876517512)1.0:0.40499951183699917)1.0:0.8576907887917382,((G000011805,(G000953695,G000196495)1.0:0.8340974929774654)1.0:2.141233429898971,(G000426765,(G001677275,(G000801275,((G001591125,G000755385)1.0:1.4792205079925522,((G000711805,((G001267945,G000217675)1.0:1.4815893741527737,((G000176155,G000006745)0.924:0.07879103759101452,(G000740015,G001558415)0.999:0.18641438138356822)1.0:0.5726326168446182)1.000:0.20738574697319767)1.000:0.301130713531398,(((G000478685,G000731795)1.0:2.7657300248470227,((G001874155,G000287055)1.0:0.9465064245124075,(G000272145,(G000091465,G001486525)1.0:1.9928075797989118)1.000:0.29047639841095463)1.000:0.3018927201334488)0.463:0.0318807902985239,(G000467125,((G001012815,(G001685465,(G000763535,(G000711795,(G000176235,(G000772105,G001399455)1.0:0.9830760627024825)1.000:0.39638841255558066)1.000:0.30722633806644384)1.0:0.7914843210220921)1.000:0.21573362165834398)0.599:0.1012358242753946,(G000009745,(G000017705,((G000493225,G000196095)1.0:2.170808165359456,((G000695055,G001315205)1.0:4.660289485209177,(G001525595,G000354175)1.0:1.5514941179201498)1.0:1.041560951977503)1.0:0.4493879358362907)1.0:1.0288355146016597)1.000:0.371512134298268)0.793:0.05551614353594549)1.000:0.25674370783770606)1.000:0.18399003537267064)0.983:0.14109049747133004)0.965:0.09024480763689573)0.985:0.10751652626360045)1.000:0.18793060056704783)1.0:0.4259280403987309)1.0:0.8496547008915999)1.000:0.20094579615729696)1.0:1.4873403666149836,(((G000772535,(G000771775,((G000772395,(G000209675,G000771955)0.348:0.011425360748083398)0.759:0.055442875283914485,(G000772295,(G000772365,(G000771805,(G001678465,(G000771795,G000771785)0.802:0.07384697911929082)0.688:0.04652385413430972)0.598:0.045155864885009646)0.774:0.0591161004107329)0.363:0.008828567234192928)0.439:0.015580623741647284)1.0:3.493619462248845)0.559:0.028577456766285057,(((G000376645,(G000238795,(G000015885,G000007945)1.000:0.39854400599270007)1.000:0.1736151208819086)1.0:0.609351879309268,((G000347595,(G001652405,G000521765)0.840:0.07564249803262475)1.0:3.6970532704784516,(G001038205,((G000021885,(G000172375,G000444545)0.929:0.10694901941000927)1.000:0.4329489052569137,(G000444565,(G000444685,(G000444645,(G000444705,(G000688835,((G000444605,G002015085)0.894:0.08307312905847715,(G001611775,G001938355)1.0:0.6932193203557284)0.795:0.07184729215979498)0.604:0.05965519883215237)0.968:0.14049355463688007)0.572:0.04233241004085993)0.500:0.028847281738002578)1.000:0.3413955684981864)1.0:2.18097164629172)0.998:0.14651325223970144)1.000:0.37495368623304337)1.0:1.0551745123548393,((G000754275,(G000019405,(G000827595,(G000221945,(G000969305,(G000442905,G000348525)1.0:2.0447678953588864)1.0:0.6395520964261244)1.0:3.2794116300209537)0.999:0.16333902206418927)1.000:0.31762601176216465)0.784:0.055981420555540534,((G000017245,(G000262245,(G000007745,G900110905)1.0:4.591960970984197)1.0:0.674695952745793)1.0:1.007712098523217,((G001594265,G001262035)1.0:1.7595495681178417,((G001055885,(G000261285,(G000259485,G001679325)1.0:2.7621147975179716)1.0:1.5077878155081763)1.0:2.874888722035575,(G000379905,(G000027305,(G001276545,(G000968335,G001007605)1.0:3.2321148604751047)1.0:0.4641385097933375)1.0:4.130275222171087)1.000:0.3951318379478413)1.0:1.2178686735202437)1.000:0.3547124302348378)0.984:0.10855110625156439)1.0:0.6511440964420465)1.000:0.26774912318901223)1.0:1.9502198710231822,(G900087055,((G900111395,(G000471645,(G000807275,((G000725175,(G001693745,G001690445)1.0:2.64110650222045)1.0:1.035988563979004,(G001690195,((G000599985,(G000725165,G001693435)1.000:0.4007675651512969)1.0:2.3113184574916303,((G001690385,(G001690355,G001690585)1.000:0.6079925476040585)1.0:4.257027373116536,((G001690435,G001690515)1.0:2.1864960676636795,((G001690425,G001690535)1.0:2.0418653078727296,(G001690525,(G001690495,G001690255)1.0:2.406750677091471)1.0:0.743127060531389)1.000:0.18193618501119407)1.000:0.38549778660732925)1.0:0.45616704275425024)1.000:0.1764685749688532)0.582:0.07851336212791962)1.0:1.833032232088598)1.0:1.2687972879916098)1.0:2.390102957628623)0.139:0.032804258051594086,((G000439085,(G000427805,(G001026985,G900112475)1.0:4.810370158863641)1.0:0.45729352095299086)1.0:2.31730683472298,(((G001010285,(G000027225,(G000252955,(G000968175,G000968195)1.0:0.4612245254520442)1.0:0.5835423340839604)1.0:2.2788358650809064)1.0:0.9724213227369798,(((G001654855,G000069965)1.0:2.974984736434175,(G000286435,(G001676225,G001676155)1.0:2.4971767423798137)1.0:3.1021276498428976)0.990:0.12309541532514574,((G000429565,(G001640365,G000757905)1.0:1.301732252023242)1.0:2.4601125343007046,(G001294465,(G001874625,(G000314895,G000259175)1.0:0.43332886981941826)1.0:1.6468744934448858)1.0:1.4870050531697085)1.000:0.3124468672798127)1.0:0.41887111783851494)1.0:1.3423113270697773,(G000307305,((G000022885,(G001586165,G001816025)1.0:2.831138319788631)1.0:0.8226261040089915,((G001283625,(((G900044015,(G000287335,G000219175)0.957:0.17853718567946883)0.959:0.15100384186873406,(G000517425,(G900039485,G000010085)0.998:0.2765473873982089)1.000:0.24539988103177698)1.000:0.3358324758698855,((G900048035,(G000287355,G900048045)0.635:0.06227445553503521)1.000:0.25706339133057676,((G000754265,(G001269425,G000013185)1.000:0.35741617214408883)1.0:2.7097296183220414,(G000828515,((G000973545,(G000973505,(G000011745,(G000185985,G000043285)1.0:2.6013170016324105)1.0:4.09411531034925)1.000:0.4182229184556882)1.0:1.2342433565959503,((G001242845,((G000008885,G000247565)1.0:4.543294782270002,(G000093065,G000817295)1.0:3.905334017277351)0.732:0.07854306031042789)0.752:0.14749908583018218,(G000828815,((G000007725,(G000090965,G000217635)1.0:4.476849544399127)1.000:0.41417821820981515,((G000007365,G001280225)1.0:0.9772524340299272,(G000521565,(G000225465,G000225445)1.000:0.4627805661751925)1.0:1.247984160590142)1.0:3.0167782292490353)1.0:1.517498614945984)0.993:0.17877946025336644)1.000:0.545865040393535)1.000:0.29810737293390527)1.000:0.5042904512374248)0.205:0.02721569879621603)1.000:0.2933404704882769)1.000:0.7794107995450593)0.002:0.0,(((G900130115,(G000951135,(G000735345,G000255535)1.0:0.5982973777112751)1.0:1.5401030395887119)1.0:0.5195346967715335,(((G000163595,G001572725)1.0:0.6638152787743256,((G000520015,G001514455)1.0:0.6828061816529033,(G000422085,(G900002265,G000513215)1.000:0.18004960640250672)1.0:0.4868085457925174)0.927:0.1031428912245046)1.0:1.5228115848153936,((G000021705,(G900128755,G000143625)1.0:1.0709696758087117)1.0:0.7281212338278604,(G000964565,((G001122605,(G000253175,G000009345)1.0:1.84929097270254)1.0:0.4693646920886287,(G000168835,(G000325085,(G000324625,(G000323725,(G000325245,(G000324725,((G000323585,G000324485)0.023:0.0,((G000323785,(G000325165,(G000324505,(G000323565,G000324985)0.936:0.22546082483364133)0.823:0.14317802154604475)0.902:0.1705241935705249)0.045:0.0,(G000324685,(G000324445,(G000009065,((G000324305,G000324265)0.902:0.24813264912214922,(G000325285,(G000323825,(G000325265,(G000324005,((G000324145,G000324905)0.999:0.6329612803008707,(G000323645,(G000323285,(G000320465,(G000169655,G000325145)0.342:0.04676874526990076)0.380:0.03153049453864489)0.526:0.08588273651048865)0.528:0.10132548507131557)0.701:0.1379165137446341)0.299:0.015261937524169137)0.763:0.1511524387803819)0.864:0.17045015934616836)0.008:0.0)0.800:0.16555123263496888)0.362:0.05051380564117452)0.915:0.20332148600556887)0.913:0.17600973353567137)0.088:0.04261433571806049)0.667:0.08695210789383284)0.994:0.24677002186148697)1.000:0.4253053871207477)0.985:0.23546452766143774)0.685:0.14178014050181026)1.000:0.49566246913420553)1.0:1.7803273212781532)1.0:1.0515370040735599)1.0:0.7667375234568806)1.0:0.4947830256357202)1.000:0.23598418578394412)1.0:0.3975295698146606,(((G000023605,G001049335)1.0:0.9100036845674851,(G900107885,(G000463345,(G000400505,(G000147055,G000400795)1.0:2.5936625171071133)1.0:1.1530097327688094)0.957:0.09211106575178285)1.0:0.657436036237117)1.0:1.5022611637089063,(((G002006995,((G001267535,G000336255)1.0:1.6911902992419954,((G001422605,(G000091565,(G001571305,G001602545)1.000:0.3746117147605693)1.000:0.3834306119404897)1.0:1.1457269985203538,((G000404125,G000590885)1.0:1.360098806419842,((G000770305,G000599885)0.998:0.1370904778946114,(G000196615,G000773975)1.0:1.2093933690389058)0.730:0.06629088785808337)1.0:0.7175857116149903)1.0:0.544840611699663)1.0:0.5251098779636689)0.988:0.10585670666749461,(G000784965,((G000757425,(G000518745,(G900111105,(G001602535,G001602605)1.0:2.435560775684845)1.0:2.7580805903848615)1.0:0.553003400858331)1.0:0.9181090931373476,(G000478905,((G000759475,(G000180175,G000465555)1.0:1.9330717871061511)1.0:1.3211012701808964,(G000612605,(G000025405,G001709315)1.0:0.8594527562490769)1.000:0.19111661993503484)0.994:0.21735629344420082)1.000:0.42215914193378595)0.065:0.1089829216258274)0.994:0.12754064681895)1.0:0.9456220634736917,(G000705335,((G000262305,G000302695)0.364:0.0028657668877895125,((G001654915,G000757825)1.0:1.0985408815388673,((G000248015,(G000463155,(G000621185,G000982825)1.0:0.615643892854285)0.960:0.08941116673027326)0.901:0.0739726733364349,((G000759795,(G000300455,G001022135)1.0:0.5158548908472481)0.994:0.12229982238135229,(((G000016325,G000735515)0.488:0.04672746862340857,(G000025565,G000694955)1.0:1.1843475246886321)1.0:1.0412241675529894,((((G000164865,G000757785)1.000:0.1634790851249425,(G001297765,G000735455)1.0:0.5256299667426136)0.911:0.07278719454286121,((G001571285,G000735365)1.0:1.7938454722518744,((G000247895,G001022195)0.994:0.12278675013914868,(G000215745,G000240185)1.0:0.4133461507127204)1.0:0.8364800648922958)1.000:0.17473659392818874)1.000:0.16297311796947525,(G001187865,((G000195995,(G001558935,G000648515)1.000:0.16942567351779697)0.877:0.06573409162587507,(G000012005,((G000006925,(G000008865,G000299455)0.859:0.1346683863599575)0.999:0.17427878718116893,(G000183345,(G000026345,G000026325)0.996:0.14339491586951328)0.983:0.12034081671726904)0.280:0.07449378944830709)1.0:2.3381825153988376)1.0:0.8133575610957025)0.613:0.04422066067369171)0.477:0.017044611339561387)0.992:0.12152855719716411)1.0:0.7496578126065336)1.0:0.40423276639968253)0.731:0.11844346819115385)0.727:0.044942187277525206)1.0:1.345237147473666)1.0:0.7181781885806502)0.809:0.09094153662790073)0.031:0.03119373345361056)0.938:0.1286607305514354)0.989:0.12613264850997813)1.000:0.16109560826994196)1.000:0.17114847787198656)1.0:0.7979548859754964)1.000:0.35562047347948533)1.0:0.5090910217226292)1.0:0.618598989860527)1.000:0.30983663164264474)1.000:0.16379788535792864)1.000:0.19784657047100374)0.985:0.16431773663012247)1.0:0.576999455290214)1.000:0.3145252566548933)1.000:0.30181558570246264)0.963:0.09707937415843845)0.999:0.16917569613977176)0.054:0.05479576092924901)0.551:0.03503957676302697)0.999:0.14446096350353355)0.766:0.04809382500226684)0.997:0.12668753358855037)1.0:0.6709513827787055)1.000:0.16889568551838852)1.0:0.5569651724857576)0.908:0.0763901439336433)0.386:0.02212483571044548)0.974:0.0998656549571147)1.000:0.15141014394711355)0.856:0.06040786619556187)0.363:0.028628249219457124)0.815:0.061442669998809096)0.441:0.015704609408056715)0.263:0.0)0.357:0.02287877582270545)1.000:0.18232127978175658);
[truncated: 2,052,240 more chars]
