# Supplementary material for: Phylogenomics of 10,575 genomes reveals evolutionary proximity between domains Bacteria and Archaea
Source: Nat Commun. 2019 Dec 2;10:5477. doi: 10.1038/s41467-019-13443-4 (PMC6889312; doi:10.1038/s41467-019-13443-4)
Supplement: Supplementary file 6 — Source Data [file 41467_2019_13443_MOESM6_ESM.zip › Source Data/File20.nex]

#NEXUS
BEGIN TREES;
  TREE astral.50 = ((((G001873845,(G001742785,(G001723845,(G001723835,G001723855)0.996:0.29397261648509077)0.995:0.26072253690261193)0.994:0.2518226402640359)1.0:0.8604848575439229,((G001871535,G001871475)1.0:1.2263705980049975,((G000830275,G000402355)1.0:1.572868070959952,(G000830295,G001871415)1.0:0.3962744556786263)0.96:0.1934800211131343)0.406:0.07531682602302953)0.152:0.05610588849069807,(G001603205,(((G001515215,G001515205)1.0:1.0957873539671197,((G001273385,((G001940755,G001940725)1.0:0.4049448050035389,((G001940665,G001940655)0.847:0.1483780688859836,(G001563325,(G001563335,G001940705)1.0:1.0976840855382084)1.0:1.2742763990897623)0.867:0.1257473572845916)0.336:0.040111866488529956)0.002:0.0,(((((G001593925,G001593935)1.0:2.8936702765548294,(G001399795,G001399805)1.0:0.6200158264484816)1.0:0.6983803382737467,(G001940645,(G001774245,(G001577155,(G001776015,G001775965)1.0:1.1773765683783772)1.0:0.7033855508054039)1.0:1.2697381820916356)0.0:0.0)0.465:0.06838402298046624,((G001593865,(G000405685,G000270325)1.0:1.1471213677735064)0.073:0.0,(G002011075,(((G002011035,G002009985)1.0:2.709010593840427,((G001775955,G001273495)1.0:0.4262615447842,(G001768965,(G001920655,((G001918765,(G001919175,G001918745)1.0:3.390024081064028)1.0:1.860193858955294,(G001919285,(G001918315,(G001920575,G001915065)1.0:0.5497676811590448)1.0:1.7338120501574719)1.0:0.9829347588857926)0.998:0.3184831658919886)1.0:1.4488915957390973)0.999:0.39604468117277475)0.536:0.05099582979356767)0.916:0.13297585804564388,(G001830115,(((G001870125,G000802205)1.0:2.4383045744287286,((G000730285,G000698785)1.0:2.864408936173326,(G000303155,(G001918455,G001917965)1.0:1.5811913278414655)1.0:1.2909171540487334)1.0:1.5422792375803736)1.0:0.9489346841913819,((G001920395,(G001917505,(G001918475,G001917995)0.996:0.301922986981253)1.0:1.6571907948346662)1.0:1.6784788893994342,((G000685395,(G000955905,G000723185)1.0:0.329842298546369)1.0:2.084819680477717,(((G000484935,(G000399765,G000402075)1.0:1.3045746824442797)1.0:1.8408571741000779,((G001510295,G000812185)0.671:0.22055853275331766,(G001627075,(G001627015,(G001627095,G001627235)0.483:0.03389711512705063)0.438:0.03753791931906521)1.0:2.210425321005312)1.0:2.3260961786352286)1.0:0.739451649442332,(G001443365,(G000200715,((G000220175,(G000204585,G000241145)1.0:3.044722617886237)1.0:1.913329188680488,((G001510275,G000484975)1.0:0.8183442923152147,(((G001541925,(G001510225,(G001438895,G001437625)1.0:4.184175276261795)0.971:0.22553919685488197)1.0:1.9737984662603865,((G001674955,G000956175)1.0:2.457899599797559,(G000242875,G000299395)0.61:0.05787889243017357)0.995:0.20617798841400517)0.96:0.14708352126111737,((G000875775,(G000328945,G000299365)1.0:4.382026634673885)0.702:0.0721358468289317,(G000018465,(G000724145,(G000722915,(G000746765,G000746745)0.857:0.23357506666708555)0.902:0.23159533838995652)1.0:2.1074173240110876)1.0:0.6367708741932858)1.0:1.8314065688908647)0.47:0.04088743552553675)1.0:1.018618417636579)1.0:2.396038100480413)0.994:0.2628547931541008)0.568:0.044871227530319)1.0:0.37573191567687547)1.0:0.835832422082403)1.0:2.0141162191608837)1.0:1.55873580144976)1.0:0.47609985895754325)0.793:0.10475232062162242)0.247:0.0)0.736:0.07036374149123654)0.775:0.0769992442456657,((G001717015,(G001717025,(G001717005,G001717035)1.0:2.862200880929469)1.0:2.754747473500597)1.0:1.5868798160925195,(G000019605,((G000375685,(G000399825,(G000402095,(G000405885,(G000398765,(G000494205,G000380705)1.0:2.926454499214289)0.825:0.19528441530175342)0.693:0.1349316235908839)0.962:0.327495639091425)1.0:1.5951838867089372)1.0:1.0203447403770343,(((G000993805,(G000015225,(G000446015,G000813245)1.0:2.973293733025443)1.0:1.3923741258957218)1.0:1.8688221643725669,(((G000960885,(G000253055,(G000193375,(G001516665,G001516655)1.0:2.3460702049337847)1.0:2.20627455630157)1.0:0.5271228056101566)1.0:1.5990354454683267,(G000015805,((G001189275,(G000015205,G000019805)1.0:0.9143144120708203)1.0:0.5287318592242025,((G000016385,G000247545)1.0:2.700880780476514,(G000007225,G000234805)0.98:0.20067902679466182)1.0:0.8225015521150006)0.999:0.27042195640089006)1.0:1.7209913189172286)1.0:1.976853135146107,((G001516585,(G000018305,(G001516725,G001663375)1.0:1.8018569288804962)1.0:2.4628146552845407)1.0:0.42217437514439937,(G001748385,((G001515905,(G001516745,G001516705)0.739:0.10452502707738308)1.0:2.349991444229051,((G001316025,G000190315)0.969:0.17412668442483678,(G001316245,(G001316285,((G001316005,(G001316265,G001315985)1.0:0.9808781359151669)0.949:0.168501114349116,(G001316125,(G001316145,G000148385)1.0:0.3517201720517265)1.0:0.9938760965781138)0.694:0.0683985747933903)0.997:0.23197360887993881)0.989:0.2085618009864458)1.0:1.150091992266984)1.0:0.7751862266753669)1.0:1.4102433264843774)1.0:0.8165417066175339)1.0:1.0202523235552603)0.816:0.10708494232922683,(((G001481685,G000017945)1.0:3.2092463679094383,(G000145985,(((G000092465,G000015945)1.0:2.215289980649316,(G000264495,(G000092185,((G000186365,G001006085)1.0:2.498699971920336,(G000231015,(G000513855,G000020905)1.0:1.5163474893680884)1.0:2.8655728950861463)1.0:2.2154323636912774)1.0:1.1856389474438938)1.0:0.4551003727044077)1.0:1.4280014041635034,(G000258425,((G000223395,(G000015145,(G001412615,G001462395)1.0:1.4213856809311605)1.0:1.6729275145728268)1.0:0.7983199187961134,((G000011125,(G001316065,G000591035)1.0:2.858971198191673)1.0:3.351870791453723,(G000317795,(G000144915,(G000495695,(G000495675,(G000495715,G000495735)0.666:0.09808718899870522)0.443:0.04115807249350744)1.0:2.865905342056177)1.0:2.2341969451755657)1.0:1.4393603441058027)1.0:0.7358085102278848)0.884:0.19180511752295637)0.981:0.2086463507991931)0.191:0.0)0.999:0.28456773815997066)0.669:0.06921232418662346,(G000389735,(((((G000632495,G000213215)1.0:0.768380463449723,(G000961135,G000565255)1.0:3.686969136547725)0.998:0.23951646082004163,(G000243315,(G000204925,(G001315825,(G000747605,((G001266675,G001266655)0.731:0.4054153035908846,(G001266695,(G001266735,(G001266715,G000016605)0.333:0.0)0.667:0.2875372393716523)0.417:0.0)0.775:0.39304258810960735)1.0:4.373658385003369)1.0:0.7458526380217164)1.0:1.7259875316225612)1.0:2.7877731053714068)1.0:0.7865083922154351,((G001316045,G001316085)1.0:2.374134999395579,(G001719125,(((G900079115,G000007005)0.953:0.36619409625439847,(G000175555,(G000968355,(G000968395,(G000968435,G000024745)0.667:0.2875862089613179)0.417:0.0)0.99:0.9807933052747871)1.0:0.809552632188271)1.0:2.1375556713744674,((G000022485,(G000022465,(G000022385,G000024305)0.989:0.24849835027089603)0.928:0.22365458411164854)1.0:0.607166369386189,((G000189555,(G000189575,G000364745)0.545:0.05277252180648498)1.0:1.1205231850903488,((G000022405,(G000245095,(G000022445,G000245215)1.0:1.0681511617056514)0.979:0.23295160170107482)0.805:0.14360600499190385,((G000245115,G000245155)1.0:1.0275980545854202,((G000245255,(G000022425,G000245135)0.779:0.28766329534114976)0.919:0.25142501653815613,((G000245195,G000245175)0.426:0.02518887196275674,(G000245235,G000245275)0.15:0.0)0.994:0.4418475025035144)1.0:0.486072724584565)1.0:0.3923045124416792)1.0:0.5365952153131259)0.68:0.097639955146862)1.0:1.9630023909764271)1.0:2.9118590906265633)1.0:2.544602383107004)0.557:0.04292614528101549)0.853:0.10358835899903195,(G000011205,((G001560125,((G001560275,G001560285)0.558:0.11871688304406762,((G001560765,G001560435)0.508:0.14088154992006635,(G001560165,(G001481595,G001560065)0.564:0.1324694493925846)0.36:0.0)0.471:0.052043272818184244)0.34:0.0)0.381:0.0,((G001560635,(G001560565,G001560485)0.444:0.10458944820400613)0.658:0.20516016838083012,((G001560245,(G001560675,(G001560725,(((G001560795,G001559975)0.667:0.28761580491212463,(G001560595,(G001560085,G001559985)0.668:0.2889400783879735)0.434:0.06457801348220078)0.513:0.088960381069013,(G001560605,(G001560525,(G001560815,(G001481635,G001560135)0.667:0.2873891466087452)0.866:0.6913947024630552)0.531:0.10320772943426591)0.392:0.03574433409490235)0.552:0.16179718632565612)0.603:0.16573202950412974)0.036:0.0)0.633:0.1887029625531191,((G000012285,(G000338775,G000340315)0.579:0.15392118146309347)0.485:0.07722893877786015,(G001560115,((G001560375,(G001560515,(G001560405,G001560555)0.533:0.10508320530572424)0.675:0.2222214342189907)0.426:0.01951974746543813,(G001560205,(G001560355,(G001560315,((G001560035,G001560685)0.743:0.3368903616144107,((G001560715,(G001560755,G001560195)0.417:0.00038112177301823314)0.704:0.31660687714263525,((G001560045,G001560455)0.423:0.03584911407327039,(G001559965,((G001560645,G001560465)0.736:0.34849668616077156,(G001560215,(G001560835,(G001559955,G001560305)0.334:0.0)0.698:0.28648749992620676)0.594:0.18940441461399812)0.624:0.21630380014376882)0.093:0.0)0.399:0.0)0.474:0.06860037224193839)0.722:0.2750141131956803)0.461:0.08180998456366739)0.12:0.0)0.547:0.13141018563769702)0.725:0.22839068735918272)0.197:0.0)0.239:0.0)0.266:0.0)0.863:0.34369671400645235)1.0:4.044897421327958)1.0:1.4728726800557521)1.0:0.39489128649158106)1.0:2.3827341079259488)0.951:0.1321366331122225)1.0:0.48380590333251955)0.682:0.11742490924325334)0.837:0.13892525694918476)0.718:0.0838912141279561)0.871:0.10759653854963383)0.42:0.016811799663675544)0.634:0.10535239706636482,(((((G002009975,G000725425)0.87:0.12072842717753039,((G000517445,(G000151105,G001433455)1.0:2.2875048952322565)1.0:1.6231130877620903,((G001317345,(G000022545,(G001508175,G001508065)0.748:0.1252478856526577)1.0:1.8515875486891735)1.0:0.8476920550301162,((G001507935,G000430485)1.0:0.6931683536363014,(G001484685,G000246985)1.0:0.5230056166399694)1.0:0.783015440509277)1.0:0.9442564168204592)0.47:0.036185917481978615)1.0:0.4930633050137373,((G000215995,((G000195935,(G000211475,G000011105)0.473:0.02859485980485159)1.0:0.6859855571371616,((G000007305,G000275605)1.0:3.5079843093101855,(G000263735,(G001577775,G900012635)1.0:1.7643571140398722)1.0:0.8620273212202558)0.876:0.10703007985700448)1.0:0.9256864420733337)1.0:0.7901009702885344,(G000966265,((G000018365,G001647085)1.0:1.2419860901427993,(((G900109425,G001418715)1.0:3.2326035136349094,(G000265525,(G000221185,G001484195)1.0:1.116551555260035)0.974:0.21651453998527503)1.0:0.6160593415342352,(G000258515,((G000009965,G001592435)1.0:1.8665141348018863,((G000816105,G000769655)0.936:0.1456055422489608,(G000022365,(G000151205,G000585495)0.933:0.20846682780983278)1.0:0.45995475473656894)1.0:0.602764849407199)0.587:0.050219113607666364)0.945:0.15146924129010642)0.539:0.15642928982075552)1.0:0.3210053329687622)1.0:0.5511977537393439)0.944:0.1619488949969858)1.0:1.5847279013527165,(G000007185,(G002011125,((((G000092305,(G000363885,G000371805)1.0:3.6460230421385726)1.0:0.8495334448421265,(G000024625,(G000023985,(G000739065,(G000091665,G000025525)0.925:0.13867771628928324)0.999:0.2876151940666166)1.0:0.44282901689878806)1.0:1.5244498934297142)1.0:1.0598202287184224,((G000243455,G000214415)1.0:1.8680124210535343,((G000017185,G000179575)1.0:1.5039515857983772,((G000376965,G002009965)1.0:2.97936655874919,(G000006175,(G000017165,(G000220645,(G000017225,G000018485)1.0:0.5831433906251527)1.0:3.0524276172305345)1.0:2.5961322848982253)1.0:1.2401284650759261)0.998:0.24066299538893826)1.0:1.3740764693973109)1.0:0.7281796833333966)1.0:1.7381147339268161,(G000166095,((G001507955,(G900095815,(G000145295,(G000828575,G000008645)1.0:1.0745075943923836)1.0:0.9727320427791067)1.0:3.111954917935768)1.0:0.7920848503906671,((G000513315,(G000024185,((G000404165,G000621965)1.0:4.1189380716955935,((G001639275,(G001548675,G001477655)1.0:0.34725667208570626)1.0:0.9568097263464811,((G000016525,(G000824705,G000437055)0.999:0.2974553788074581)1.0:1.5198184710862432,(G000190095,(G000190155,G000190135)0.865:0.3677247801253174)1.0:3.1863894407386772)1.0:3.4688361715772555)1.0:2.1014019464316847)0.443:0.0203653919942345)1.0:0.8514196716901401)1.0:1.6081176988305774,((G000012545,G001729395)1.0:3.690085765170982,((G001729285,G000745485)1.0:2.4334343841940336,((G000214725,(G000191585,G000744455)1.0:1.9298027924969583)1.0:1.035158922982391,((G000302455,G000309865)1.0:1.1714098938309434,(G000499765,(G001316325,((G000953115,G001509005)0.995:0.2533507651064269,(G000762265,G001458655)1.0:0.9994592640643446)0.89:0.19051375107887475)1.0:1.9863564785467183)1.0:1.1196445542876545)1.0:2.4994013610910315)1.0:0.3343798845848482)1.0:0.9433572316066322)0.717:0.09419470377836635)0.957:0.16349715706688278)1.0:0.3641829584423941)1.0:1.8872350668841367)1.0:0.33708234562606065)0.86:0.1540211941813298)1.0:0.3216311156589032)0.679:0.0817490885679789,((G001724515,((G001587675,((G001587605,(G001587595,G001587635)0.506:0.07410797215372185)1.0:4.276666119016051,(G001587715,(G001587655,(G001587575,G001587695)0.841:0.5108256237659905)1.0:3.4103829716376675)0.994:0.2462604541034766)1.0:0.3283303135480615)1.0:1.807551012598527,(((G001875345,G001875425)1.0:1.7628108948872252,(G000246735,(G001628435,(G001629205,((G001628475,G001629165)1.0:1.8472523026442091,((G001628455,G001628485)1.0:2.2023772021591705,((G001629245,(G001629185,G001629235)0.998:0.3112151392764324)1.0:0.807690767498665,(G001629255,(G001629155,G001629295)0.354:0.0)1.0:1.9222952680481027)0.837:0.10761296398084738)1.0:2.6062620459813766)1.0:0.658054414370877)1.0:0.6015797182668932)1.0:1.2578137812167764)1.0:1.5051383178054834)0.999:0.29433918232230205,(((G002011395,(G000327505,G000025665)1.0:3.0394825420323395)1.0:1.0136494759020918,(G001856825,(((G000965745,G000447225)1.0:0.5203792894556447,(G000496135,(G900090055,G001856845)1.0:3.2750460963352546)1.0:1.4069547682461818)1.0:0.28027365476895716,((G000195915,G000011185)1.0:2.8301228023433516,(G000008265,(G000152265,(G001316225,((G001402945,G001399695)0.986:0.22390765993521175,(G001402935,G000949015)0.622:0.06755936246148127)1.0:0.5308755851491815)1.0:2.3071264052448437)1.0:1.1175426913896083)1.0:2.0650229424391053)0.461:0.05487033147216679)1.0:1.3610208146547083)1.0:0.8077781617575541)1.0:0.48499568298848333,((G001595875,G001595945)1.0:1.5114341780443954,((G001595885,(G001800755,(G001800745,(G001800825,G001800795)0.604:0.07302883484144346)1.0:1.247337230107938)1.0:1.3551009684044029)0.284:0.0,((G001800735,(G001800815,G001800675)1.0:2.0025503862250607)1.0:2.0278578005946333,((G000404225,(G000308215,(G001512965,G001421185)1.0:2.319602152421967)1.0:0.4622331137250883)1.0:1.203263474178423,(G001421175,(G000800805,(G001563305,(G001560915,(G000350305,(G001481295,(G000437835,G000300255)1.0:3.0225530163395207)1.0:0.5227841750144099)0.996:0.2094623044019901)1.0:1.4510112092296008)0.828:0.12009673016489268)1.0:0.733073303488483)1.0:1.784900705345845)1.0:0.8793825602516281)0.994:0.2612596460971671)1.0:0.4879861326617115)0.937:0.14625740563032708)0.943:0.1461023991416398)0.961:0.18172307607959906)1.0:0.5178520825295063)0.0:0.0,((((G001305655,G001767315)1.0:0.9483497974568247,(G000474235,(G000069025,(G001488575,G000230955)0.881:0.10824561372884815)1.0:1.331618963077418)1.0:0.37220149064871516)1.0:0.4609350803880489,((G000496195,((G000427685,((G000283335,G001469955)1.0:0.3358731967588556,((G000336755,(G001469865,(G000025685,(G000337815,G000306765)1.0:1.1622627403968604)0.997:0.19595809415895252)0.943:0.1219477345607806)1.0:2.3494246281034448,((G900100875,(G000172995,G000337095)1.0:1.1903304107025574)1.0:0.5855897935650713,(G000739575,(G000416005,(G000415985,(G000415965,(G000009185,G000237865)1.0:3.1918430578786654)1.0:0.3886384108631826)1.0:2.635479888943756)1.0:1.1273312688848953)1.0:0.7859317696746688)1.0:0.40262704443210956)1.0:0.31500146484519087)1.0:0.358760689185581)0.475:0.0652561455772759,(((G000495475,G900129775)1.0:1.3147956609444476,(G000224475,(G000739555,G001282785)1.0:1.8204658485183345)1.0:1.7786254465045375)0.457:0.047028102892877816,((G001564175,((G001563795,G900109065)1.0:1.0860852041873534,(G000416025,G000496215)1.0:2.9364666334574645)1.0:1.0167700686379868)1.0:0.38939802431556253,((G000496235,G000416045)1.0:1.6581665768947178,((G000447865,G001462205)0.953:0.14876818239200484,(G000496175,(G000746205,((G000337415,(G000337035,G000336875)1.0:0.3734777522447114)1.0:1.3695450835022085,(G001564205,(G000336995,((G000337375,G000337355)1.0:0.33358197470388157,(G000022205,G000739595)0.449:0.021984800507709276)1.0:0.9488456897284521)0.806:0.1770301873458774)0.574:0.10505329283225086)0.511:0.06191723167803989)1.0:0.8629051272498659)1.0:1.538337045331141)1.0:0.7233903589180525)1.0:0.4648144064326512)0.995:0.18930816909372114)0.971:0.14190902503095612)0.997:0.20173506521300424)1.0:0.35355063949531657,((((G000334895,(G000336915,G000336935)0.99:0.17084801777281441)1.0:2.4916693937573213,(G000336675,(G000755245,(G000336715,G000336695)1.0:1.9859247664071675)1.0:1.8022426691904065)0.999:0.2537796788853074)1.0:1.9397214772273252,((G000026045,G000591055)1.0:1.6737188894214123,(((G900100385,G001564135)0.739:0.07899115041515019,(G000415945,G000416085)0.55:0.12762315957487352)1.0:0.6350505850280367,((G000755225,(G000023945,G000470655)1.0:1.983911730021846)0.998:0.23058151838788585,(G900110215,(G000337455,(G000023965,(G000337775,(G000223905,(G000337755,G000337275)1.0:1.720121196082019)1.0:0.27524759081336003)1.0:2.695217433487564)1.0:0.647136517402979)1.0:0.30990522973502505)0.625:0.09941948736070234)0.985:0.1636798741550274)1.0:0.3090954908337146)1.0:0.23768484579413762)0.815:0.08016348792963501,((G000196895,(G000710615,G000376445)1.0:1.9686222248973348)0.533:0.05485987949480818,(G000403645,(G900103505,((G000337515,(G001564285,G001563955)1.0:1.5307896586884948)0.483:0.05669259660001658,((G000517625,G000691505)1.0:1.7445903283365145,(G001563885,(((G000337675,(G000328685,G000337695)0.969:0.14069851901267028)1.0:1.8832142542726273,(G000337555,(G000025625,G000337575)1.0:2.346904729204534)1.0:1.0354625706952316)0.598:0.052626705642997984,((G000455365,(G000217715,(G000455345,(G000230715,(G000337895,G000336655)0.998:0.2617715498267296)1.0:0.7899340501142256)0.974:0.14621336368650695)0.866:0.09783815799975763)0.73:0.06943287959628387,((G000025325,(G000337215,(G000383975,(G000337735,G000337715)1.0:2.019231348974921)0.986:0.19419428302725306)0.84:0.11055221406179568)0.987:0.1719807217382933,(G000784335,(G000337475,(G000230735,(G000337195,G000731985)0.975:0.15255374479169495)1.0:0.4647458371209966)1.0:0.3865586548918481)1.0:0.4889829019803035)0.997:0.1853838229523236)0.512:0.028141716293963566)0.996:0.2248687802728386)0.919:0.14270036311395426)1.0:0.3979287074783949)1.0:1.2956026227225732)0.992:0.18276744413540336)0.999:0.23088554589074736)0.767:0.07060947066714261)0.344:0.003324111810048243)0.682:0.06107948793211471)1.0:1.9526623428140075,(((G002011155,G002011165)1.0:2.7533167078254643,(G002010305,(((G000194625,(G002010045,G002010125)1.0:1.2288992870594628)1.0:0.31196970467213,(G002011215,(G000385565,(G002011235,(G002011315,(G002010195,G002010155)1.0:2.880022999478342)1.0:0.5881855483719194)0.829:0.1480281771919402)1.0:0.3924042683122034)1.0:1.3791342176153143)0.975:0.1580823598567018,((G002010215,(G000025505,(G001006045,G000789255)1.0:2.279371381645821)1.0:0.7893441586776483)1.0:0.34630906130518757,(G000025285,(G002010285,(G002010295,((G000008665,G000734035)0.976:0.22054276961415248,(G001508745,G001508815)1.0:2.01042291392445)1.0:2.8695809882270917)1.0:1.6647580297280107)1.0:1.611547563359055)0.649:0.06378525344253946)0.5:0.029665558933898724)1.0:1.5776996438686621)1.0:0.7617772427285878)0.999:0.26111652638901334,((G001914405,((G001508455,(G001940805,(G000430905,(G001602685,G000015765)1.0:0.4455697984664973)1.0:1.733998436899126)1.0:1.3534806396330277)1.0:0.42060174576772047,((G001602695,G000013445)1.0:1.12708625757767,((G001412355,(G001315945,(G000711215,(G000243255,(G000147875,G000784355)1.0:3.7916882593112198)0.974:0.18194459220352394)1.0:0.7962076577715053)1.0:0.659316193758308)1.0:0.4709404503995739,((G000021965,(G000235685,(G000017625,G000327485)1.0:2.3563862528364696)0.743:0.12226653072389539)1.0:0.44278623855846977,((G000275865,G001571385)1.0:2.4106478131465323,(((G001512375,G900025055)1.0:3.814042597067946,(G900079125,G000304355)1.0:2.317360885886833)1.0:1.2733910304834128,((G001512385,G001571405)1.0:2.9938191712519826,(G001896715,((G001509255,G001508665)1.0:1.6660622794707853,(G001315965,(G001017125,(G000691865,G000015825)1.0:0.5039138559840477)1.0:0.585856094702089)1.0:0.9950247897841232)0.997:0.22216250135617358)0.999:0.2667564921823308)0.301:0.15525696442321635)1.0:1.9689703319811203)1.0:0.29287479750406764)0.929:0.15583026259729946)1.0:0.3099107620116784)0.975:0.1710262248170999)1.0:1.18761464796315)0.0:0.0,((G000063445,(G000251105,G000011005)1.0:1.947548672989674)1.0:2.3500347227603453,((G001766825,G001766815)1.0:2.2380253173827986,((G002010075,(G000711905,(G001508185,G001507975)0.97:0.4818380868927383)1.0:3.5933519609354923)1.0:1.605495875394307,(((G000014945,(G001603225,G000204415)1.0:2.083533192986335)1.0:0.4920157914806168,((G001509375,G001508615)1.0:4.115353520158011,(G000235565,G001602645)1.0:1.5004522423942122)1.0:2.243018200707113)1.0:1.8649600322413957,((G001317315,G000685155)1.0:2.1553778887714654,(((G000196655,G000217995)0.99:0.18181836799399054,(((G001896725,G000328665)1.0:2.3969177010421308,((G001577565,G000306725)1.0:0.5332593292381351,(G900114835,(G900100715,G000504205)1.0:1.6226931472406059)1.0:1.9476973495546606)1.0:1.4103148788159205)1.0:0.7469340475025986,((G000013725,(G000970325,(G000765475,G900111645)1.0:0.8127554701093784)1.0:1.7169282752427864)1.0:2.373049687812387,(G000025865,((G900106905,G001889405)1.0:4.365219516357503,(G001888095,(G001726015,(G001683555,G001577555)1.0:0.741337730020863)1.0:1.4523268757556975)0.999:0.25581940361980643)0.93:0.12578851042432468)1.0:3.061510662003509)1.0:0.5080698029722888)1.0:0.37130637067804806)1.0:0.5452569747760951,(G000970045,((G001714685,((G001304615,(G000969885,(G001512365,(G000969925,G001402855)0.484:0.04651474479165035)0.474:0.04255961441879601)1.0:3.7776749528970757)1.0:2.396911011081821,(G000970305,((G000969945,G000969905)1.0:3.595790889383471,((G000969985,G000195895)1.0:3.589683314359515,(G001316305,(G000970065,(G001027005,(G001729375,G000970025)1.0:2.2156327343248643)0.891:0.14760995291392337)1.0:0.7049816382069477)1.0:1.7565045267847068)1.0:0.6736578683384338)1.0:0.7922456855151556)1.0:1.7775837453446155)1.0:0.9346869965724302)1.0:0.5011898350091741,(((G000007345,(G000970145,(G000970125,G000970085)1.0:0.9263410677276565)1.0:2.711219775863489)1.0:2.0772785747121234,((G000979455,G000970265)0.721:0.19273405095108823,(G000970005,G000969965)1.0:2.772865354625731)1.0:0.9680184823263088)0.773:0.11440637407569279,(G000970285,(G000970185,(G000970205,(G000341715,(G000979755,(((G000970165,(G000979015,G000979995)0.823:0.25338666981594865)1.0:0.5257189275540423,(G000979185,(G000979895,(G000979855,(G000979105,G000979845)0.952:0.9801790154903464)1.0:1.4277412579584916)0.966:0.28774514836249054)0.829:0.14901012714383802)0.893:0.15491286339531374,((G000979745,G000979095)1.0:1.8827066056594293,(G000978955,(G000970245,((G000979815,(G000979675,G000979825)0.167:0.0)1.0:2.176693376969412,((G000979515,(G000978935,G000979555)0.666:0.28737640399878617)0.22:0.0,(G000979125,(G000979575,G000978945)0.667:0.28760532353582186)0.793:0.4418846767982721)1.0:1.3398452837159223)0.519:0.10118210127449533)0.71:0.14661915025036487)0.998:0.4041867216207405)0.925:0.2162728968260844)0.653:0.07836430513248523)0.672:0.08358362936892723)1.0:0.39600274121685225)0.522:0.03937475533567876)1.0:3.3207083439790845)1.0:0.900529596630069)1.0:0.9077663999574215)1.0:1.559504631781354)1.0:2.4495274721987603)1.0:1.4369971656448386)1.0:0.7469309710094282)0.974:0.17527852838274793)1.0:0.2931971257644325)0.248:0.010292600435628648)0.999:0.21729624870007078)1.0:0.26003754189677203)1.0:0.29847250526400354)0.995:0.16322768193261356)0.333:0.00898606847331777)0.524:0.06999670411151074)0.001:0.0)0.944:0.14222622613314684)1.0:0.1802766015822271,((G001873755,((((G001567355,G001567305)1.0:2.63405885147491,(G000993565,(G000991265,((G001771775,G001772465)1.0:0.6859639361464044,(G000990085,(G000990125,(G000989675,(G000990985,(G000989705,(G000989775,G000990025)0.913:0.2623016144065458)0.796:0.18446824579964463)0.689:0.10417742813952151)0.886:0.17887782989741233)0.97:0.22255806370558204)0.966:0.2134097212395812)1.0:3.4912176679007736)1.0:1.3573714596247943)1.0:1.4277069837996617)1.0:0.8864943728181134,(((G001772955,(G001772805,G001772545)1.0:3.9765615265657206)1.0:3.0501049572692125,(G001772665,((G001890045,G001873785)1.0:4.10539439840869,((G001772695,G001772615)1.0:3.712915777446981,((G001772855,G000994815)1.0:2.5390467073371488,((G001772985,G001772625)0.994:0.250098620740696,(((G000997575,(G000997355,G001772705)0.44:0.04445176257083392)1.0:3.388030523064214,(G001772535,(G001772865,(G001772885,(G001772815,G001772935)0.814:0.28767880515910194)0.853:0.26469255422708216)1.0:3.1964029690161437)1.0:1.4005975755499138)1.0:0.46296074204331994,(G001772575,((G001773295,G001773195)1.0:1.9770777357416724,((G001773225,(G001773375,(G001773145,(G001773055,(G001773015,(G001773065,G001773215)0.667:0.2874858593637384)0.932:0.6930671600840903)0.996:0.7906966416955762)0.644:0.24115026658721156)0.962:0.37138109132842784)1.0:3.6463198396951397,(((G001772775,(G001773175,(G001772795,G001773395)0.576:0.07636334395395801)0.649:0.08770558041910557)1.0:3.222740187356451,(G001773115,(((G000998145,(G000999585,G000999385)0.333:0.0)0.498:0.08405513927347684,(G000999405,(G000998705,G000503835)1.0:1.040964878742989)0.011:0.0)0.87:0.27912345911747943,((G001000215,G001000705)0.417:0.028590197350318234,((G000999505,G000997875)0.623:0.13355677036980854,(G000995235,G000999305)0.489:0.058822253701454594)0.633:0.12981917846840177)0.298:0.0)1.0:0.9140317720882103)1.0:3.2070934222004097)0.988:0.19264380398244801,((G001773385,(G000997025,G000997745)0.894:0.21357715408906056)1.0:3.3431840920411178,(G000997795,(G000994825,(G001773035,(G000995715,(G000997615,(G000997545,(G000996615,(G000997145,((G000997865,G000996895)0.455:0.13823016171445426,(G001773315,(G001773095,(G001773275,G000998555)0.444:0.1052066179410192)0.968:0.5499132310641565)0.97:0.41480810559270886)0.483:0.0609161429451137)0.537:0.0758357018993234)0.197:0.003965649343691942)0.985:0.40677522782241876)0.914:0.21928235720748923)0.227:0.009603399780988028)0.671:0.10318849637800578)0.935:0.2410397924812425)1.0:2.7737095868018704)0.894:0.12776056756726747)1.0:3.3280999558996007)0.957:0.16296386674944435)1.0:0.5572235733218158)0.983:0.1900586011977864)0.999:0.2735987099192639)0.367:0.03258931838755537)1.0:1.1036426252722968)1.0:0.9029922811467261)0.673:0.08848942026945177)0.877:0.16323136853816794)1.0:0.360592775411705,((G001871995,(G001771165,(G000991025,G001772215)1.0:1.3862943611198908)1.0:1.7904709748013448)1.0:0.8608357631906015,(((G001816815,(G001816835,G001816795)1.0:0.49247648509779407)1.0:3.1620534890015053,(G001816975,(G001816985,((G001816735,G001816695)1.0:2.387948639739658,(G001816995,(G001816645,G001816635)1.0:2.8332133440562166)1.0:0.48120011207506486)1.0:0.45522529202736833)0.999:0.3051032894093133)1.0:0.8825881373151806)1.0:0.7665262412502473,(((G001776335,(((G000995995,G000404925)0.338:0.0,(G001776475,(G001774995,(G001775085,(G001776505,G001776455)0.773:0.1479201300766223)1.0:3.2155806873646013)1.0:0.5049195267972544)0.978:0.1876900945752667)1.0:0.3252272432693383,((G001774895,(G001775155,(G000994385,(G000994395,G000994225)1.0:0.640492817706742)0.996:0.3381129260786728)1.0:2.0391890509271513)1.0:0.35472680367167975,(G001774865,(G001774705,((G001774945,G001776535)1.0:2.1002258496917796,(G001776425,G001776415)1.0:2.712533983751169)0.687:0.07713631691341943)1.0:0.3947428180609937)0.402:0.01744582586053031)1.0:0.2592066845490679)0.727:0.07481581999528887)1.0:1.6682968528414226,(((G001776685,(G001777065,(G001779835,(G001777435,G001776815)0.591:0.1541505110544193)0.79:0.1823215567939546)1.0:2.4703826866793457)0.706:0.07677859333118037,(((G001777055,G001779735)1.0:2.9179635509578876,(G001777015,G001776855)1.0:3.0706335817271087)0.919:0.15939034538748414,(G000995285,(G001779745,((G001776635,G001777335)1.0:4.209655408733094,(G001777455,(G001776735,(G001777375,G001776945)1.0:1.5404079420654424)1.0:0.644010644016218)1.0:2.3402523766122747)1.0:0.34908218561763654)0.649:0.07191390239429486)1.0:0.5554744822257209)0.95:0.13399696771728373)1.0:1.0027423387528378,(((G001777025,G001775325)1.0:2.0602646995015537,(G001776585,(G000992925,G000992645)0.977:0.34830669426821587)1.0:2.408267086926791)1.0:0.3475267552509277,((G001779755,(G001776975,(G001776755,G001777345)0.465:0.046517840965582966)1.0:0.6720937713621128)1.0:2.591974127133904,((G001777495,G000997225)1.0:2.2023250907073835,((G000994095,(G000994545,(G000996555,G000997385)1.0:1.7147563423967012)0.655:0.26170658604852043)1.0:4.312966851176196,(G000997105,(G001776835,(G001776675,G001777465)0.998:0.5877757890293578)1.0:0.7753852787969175)1.0:2.7830755245897207)0.969:0.17355227356886088)0.999:0.2827581708072903)1.0:0.4797076253981829)0.614:0.05057993786323231)1.0:0.8434518824339251)0.999:0.19404528453622993,(((G001779145,G001003415)1.0:1.0854465133465734,(((G001782125,(G000993335,(G001782605,(G001782115,G001782435)0.95:0.40547547294320635)0.857:0.2464448412991857)1.0:2.0068984095837266)1.0:1.2946579053604106,(((G001783905,G001784055)1.0:2.7059518794142243,(G001782685,(G001782355,(G001783775,(G001782205,(G001784115,G001782445)0.755:0.22313066292329964)0.834:0.24320673044122196)0.426:0.0719647405315485)1.0:0.8425472576286055)1.0:2.277898382735728)1.0:0.6425137852909575,(((G001782475,(G001782295,(G001782085,G001783975)0.996:0.5753641449035618)1.0:3.1110431200649846)1.0:1.9487351390118908,((G001783885,G001784095)0.994:0.2784687002941672,((G001783805,G001782525)1.0:4.446565155811453,(G001782645,(G000990055,G000992095)0.979:0.2689946100391505)1.0:1.992658042467093)1.0:0.6804821663356196)1.0:0.6518482263419839)0.938:0.1342724703480986,(G001781995,(((G001782495,G001782035)1.0:4.295015257684257,(G001782415,G001782045)1.0:4.304064157883026)1.0:2.8858246707906043,(G000994635,((G001783845,G001784045)0.525:0.08140099859603604,(G001782735,(G000996635,(G001782395,(G001782595,G001782265)0.987:0.488248755899303)0.792:0.24508495422019527)0.598:0.16048856160619762)0.743:0.1684078659357881)1.0:1.213833933091716)1.0:2.059184122584806)0.981:0.20274231826259012)0.552:0.05379799115089455)0.978:0.16488356275305527)1.0:0.5013982237808807)1.0:1.0228856161275155,(((G000997505,(G000997595,(G000994655,(G001788215,G000996505)0.545:0.05715698064709785)0.995:0.28089952143818153)0.999:0.34167025282250046)1.0:1.327406781268886,((G000998235,((G001779095,G001779065)1.0:0.6851568488194023,(((G001780895,G001779345)1.0:2.912587341001302,(G001003345,G001003305)0.462:0.028225923580382263)1.0:0.41081982131600747,(G000993445,(G000998865,(G001000435,G000999165)0.944:0.20714133565926446)1.0:1.9782248661249369)1.0:0.8524195733308834)0.512:0.04014974719413871)1.0:0.781825155138131)1.0:0.5429999833875352,(G001780865,(G001779195,(((G001779235,G001780955)0.981:0.1734405306411032,(G001779015,G001871285)0.748:0.09654907783185014)0.992:0.17934401828560823,((G001779135,G000993925)1.0:3.475540499946289,(G001779055,(G001779265,(G001779385,(G001779115,(G001779255,G001779275)0.434:0.021991118532556853)0.964:0.19669824610814693)0.97:0.17870966647755235)1.0:3.559740664089331)1.0:0.6979683597573321)1.0:1.0379965588225486)0.784:0.07913988422276813)1.0:0.33103299509556416)1.0:0.8890100820009882)1.0:0.25152690931901156)0.66:0.05738801433351054,((G001788325,(G001788275,(G001790165,(G001790075,(G001790125,(G001788375,G001788295)0.666:0.2874466652010125)0.962:0.4328731985780431)0.674:0.17432343227605857)1.0:0.728579595702711)1.0:0.4196471305003361)1.0:2.959415489379057,((((G001788225,G001789935)1.0:2.323356681293862,(G001789955,(G001789445,(G001789775,G001787945)0.435:0.02985808608786077)1.0:1.4298492754026904)1.0:2.646873694537102)0.956:0.15862057116414513,((G001567515,(G001789365,G001789725)1.0:2.641210438094474)1.0:0.40971438991702164,((G001567245,(G001789515,G001788235)1.0:2.2804121746762123)1.0:0.3710746235816506,(G001788165,(G001790005,(G001787915,(G001788095,(G001789435,(G001789715,G001789875)0.419:0.040812039800567655)0.582:0.09095642193068787)0.74:0.16847337856087752)1.0:0.49650556999124207)1.0:2.741945800856601)0.999:0.27760551702662506)1.0:0.9090468943417468)0.907:0.15387627005508853)1.0:0.5348966033467023,((G001788045,(G001789965,(G001790035,(G001789795,(G001789535,(G001787965,(G001788125,G001789475)0.536:0.10528278581704166)0.678:0.21872633951237813)0.308:0.013198240452667721)0.479:0.10049876758362601)0.699:0.17334785664275917)1.0:4.248495242049363)1.0:0.5428208843592843,(((G001789805,G001789995)1.0:1.924581937173665,(G000990445,(G001788195,(G001789555,G001789325)0.996:0.40546510810816444)1.0:3.196216351802499)1.0:0.7066077587976896)1.0:0.5470752744473466,((G001873595,(G001788305,(G001790155,((G001790045,G001788355)0.333:0.0,(G001790095,(G001790115,G001790195)0.333:0.0)0.333:0.0)0.998:1.5403819902811802)1.0:1.5960148921019601)1.0:4.303958352530543)0.992:0.20586775166054702,((G000991535,((G000990305,G000402875)1.0:1.2105257802394553,((G000991135,G000990725)1.0:4.477336814478208,(G001789855,(G000990565,G000990465)1.0:2.9637331454471907)0.974:0.18954390172543556)1.0:0.40240609996969146)1.0:0.8243134002136655)1.0:0.3800540336346428,(G001789745,(((G001789635,G001789285)1.0:2.7550644171921497,(G001787985,G001789645)1.0:2.82937511332352)1.0:1.0109295835436725,((G001789545,G001789675)1.0:2.00534898865663,(G001789895,(G001788055,(G001789695,(G001787885,G001789405)0.464:0.04255998086647175)0.933:0.2244974280173777)1.0:0.4271836320628075)1.0:3.2236395233655646)1.0:0.43447297809850405)0.773:0.09138576220812415)1.0:1.2129861805658704)0.998:0.224062781171177)0.996:0.1983597988137124)0.468:0.02895614095158974)1.0:0.7204165919812466)1.0:0.5554833059195419)1.0:0.9582784390555169)0.785:0.07635313783202677)0.917:0.1268270448873442)0.986:0.1706274155099126,(((G000992605,(G000992285,G000989305)0.68:0.16093036681263712)1.0:2.961830721878311,(G000992725,(G001790905,G001790765)0.991:0.363667979429703)1.0:3.5835189384561117)1.0:1.813308639310836,(((G001776045,(((G001871835,G000995585)1.0:1.0385781227033133,(G001872035,G001776115)1.0:1.4302428348150449)1.0:0.4653724500415587,(G001774335,(G001776075,(G001774295,(G001003755,(G001001885,(G001774275,(G001001955,(G001774315,G001029675)0.667:0.287631639326523)0.378:0.0)0.694:0.28756748605832727)0.999:1.0184710333606544)0.981:0.44181334816984835)0.67:0.21814618961780366)0.98:0.3237099850073616)1.0:3.168114374128373)1.0:1.3096321215729028)0.999:0.26074019586769337,(((G001816575,(G001816915,(G001816955,G001816585)1.0:4.414816457496873)1.0:1.7293257489678842)0.996:0.2343313493452418,((G001803415,(G001803505,(G001803465,G001803475)1.0:2.603937752459364)1.0:0.3647267359396816)1.0:0.4732891944853398,(((G001788675,(G001001575,G001000345)1.0:1.0082282271998408)1.0:3.771272466112526,(G001787315,(G001001445,(G001002285,G001002295)0.629:0.21357410029805904)1.0:3.1010927892118163)1.0:2.0414982650993925)1.0:1.1907766075248503,(G001508535,(G001872335,((G000991725,(G000993185,G001029715)1.0:2.890371757896163)1.0:4.454347296253506,(G001873435,(G001003265,(G001787395,(G001788645,(G001787405,G001787375)0.681:0.20063379145671395)0.945:0.5108256237659905)1.0:4.127134385045093)1.0:1.354639136765091)1.0:2.1441956273452027)1.0:0.40913217966750254)0.827:0.16563035758232578)1.0:1.1957454081540548)1.0:0.7683649265891084)0.97:0.18584987302214365)0.938:0.1571929427345858,((G001003385,((G001002355,G001002845)1.0:0.4623344124104479,(G001002785,(G001002885,((G001002415,G001002205)0.646:0.11674275721651403,(G001000465,(G001002345,G001000205)0.485:0.057174466875260274)0.407:0.018549582181342825)0.494:0.06708910405060622)1.0:0.44413822880453807)1.0:2.6080554205728266)1.0:0.9049837097081722)1.0:1.803051574803601,((G001776225,(G001774555,G001774535)1.0:0.6574290979578661)1.0:1.6873501259527424,((G001000475,G001000745)1.0:2.1480181701789913,((G000994325,(G000995475,(G000996665,(G000997565,(G000998275,G000997955)0.755:0.25129497388074523)0.763:0.16830739928505253)0.427:0.04333870555479496)0.455:0.03710814960909708)1.0:3.5587527807070725,(G001776275,((G000998025,(G001001715,(G001001635,(G001001055,(G001001365,G001001485)0.381:0.0)0.945:0.4212021261029172)0.856:0.23638877806423067)1.0:2.840154294279448)0.305:0.0,((G000998105,(G001000245,(G001000965,(G001001125,(G001000665,G000998715)0.517:0.080015219859537)0.639:0.11123909526760614)0.838:0.21536707080438622)0.635:0.10721925225245171)1.0:3.1912815441164666,((G001872005,(G001000865,G001000315)1.0:2.8528710697699973)1.0:0.36915878294513266,(G001000625,(G001002605,((G001774685,G001774655)0.398:0.0,(G001774675,(G001776255,G001774635)0.667:0.28752917114927357)0.667:0.2875960117075023)0.921:0.5753908012343413)0.702:0.21622310846963594)1.0:3.1603542532485442)0.949:0.14578207691562245)1.0:1.283878533763305)1.0:1.5259474057049964)0.867:0.21874088266182554)1.0:0.5016064741080112)1.0:1.557078507915472)1.0:1.1894787013672592)0.442:0.06743936902711327)0.787:0.11507441232539839)1.0:0.3110418842234703,(G001803445,(((G000995665,G000999595)1.0:1.869328034414876,(((G000999805,(G001002655,(G001001555,G001002035)1.0:0.7576946215873064)0.811:0.1714245735559676)1.0:2.751534547476179,(G001003245,(G001002455,(G001001455,G001002405)0.429:0.0253074608876806)0.98:0.29898162770571424)1.0:2.0910136606864715)1.0:1.3396914653545615,(((G001775605,G001773725)1.0:3.592735593561034,(G001773615,G001773695)1.0:4.313033763186934)1.0:1.3392055730707766,(G001773775,(((G001001005,G001003585)0.819:0.1395518804061056,(G001001375,(G001773655,G001775565)0.999:0.5108309165467178)0.355:0.0)1.0:2.6635812933302816,((G001773795,(G000998545,(G001002525,G001002325)0.536:0.1053902443929576)1.0:0.9808358655802351)1.0:3.0693725348418526,(G001773815,(G001003675,(G001773735,(G001003465,(G001775645,(G001003155,(G001773645,(G001773585,(G001775635,G001773715)0.528:0.059839852785507214)0.532:0.06025866541095559)0.262:0.0)0.502:0.04977651644536508)0.447:0.04676503828738411)0.82:0.14894045437088335)0.537:0.04915726943826268)0.75:0.10574810333142061)1.0:1.9519105447574008)1.0:0.7440410514333792)1.0:0.455228817297477)0.784:0.10096625223254284)0.878:0.1782177604909574)1.0:1.0369321178927813)1.0:0.299185592254562,(((G001816555,(G001816455,G001816425)1.0:1.5404536423321964)1.0:2.732038420631709,(G001816895,(G001816405,(G001816475,G001816375)0.495:0.06453852113757118)1.0:3.666545714180446)1.0:0.4262462859968916)1.0:1.1236904452601768,(((G001792465,G001793185)1.0:2.89060019169245,(G001792425,(G001793335,G001793475)1.0:2.8653704556907478)0.997:0.2770998707177501)0.877:0.12384819732946044,(((G001792495,(G001792335,G001793005)1.0:0.9295359586241756)1.0:2.953902500776718,((G001793085,G001792305)1.0:3.118114899136158,(G001793255,(G001792075,(G001792415,(G001793165,(G001792535,G001792935)0.762:0.287626418092763)0.568:0.10532378630285522)0.653:0.20068661126147042)1.0:0.7419373447293773)1.0:3.9675928565829492)1.0:1.4613508698551507)1.0:0.3371237857853055,(((G001792035,G001791965)1.0:1.4797405752385069,(G001792005,(((G000992155,(G000990505,G000993115)1.0:0.5899629443247145)1.0:3.0007691256384312,((G000992825,(G000992255,G000993025)1.0:0.4700036292457356)1.0:2.1971013361449807,(G001792575,(G001792065,(G001792375,G001793095)0.968:0.5500228217408277)1.0:0.7230001437096266)1.0:3.829133136438829)1.0:0.39001149435129995)0.731:0.08214295331865308,(G001792215,((G001792585,(G001792225,G001792995)1.0:2.2594517479979572)1.0:0.30984840693739885,((G001792265,(G000993085,G000992125)1.0:1.3249254147435987)1.0:2.0194089531231993,(((G001792255,G001793015)1.0:2.804849849781005,(G001791885,(G001792545,(G001793105,G001792345)1.0:2.2335470577596186)1.0:1.0986122886681098)1.0:2.6855773452501523)0.999:0.2555367840150962,((G000993405,G000993365)1.0:2.2441501200649507,(G001792295,(G001793075,(G000994895,(G000992365,G000993305)0.763:0.17947864760808832)0.998:0.4224246575781176)0.432:0.02910808415807077)1.0:2.393582941551856)1.0:0.855716111589518)0.595:0.04796005103422484)0.993:0.19523372863523394)0.851:0.11925836807767493)1.0:0.36040496527948024)0.579:0.07361936397356979)0.998:0.2985957090612833)0.873:0.1369302521476386,(((G001792155,G001792925)1.0:1.408796512437612,(G001793345,(G001792165,(G001793625,(G001793755,G001793545)0.694:0.12516314295400605)1.0:2.750538727104479)1.0:0.3796510824620113)0.811:0.1815896240228327)1.0:0.4061930624500218,(((G001793635,(G000989245,G000989325)0.429:0.06453852113757118)1.0:4.295015257684257,((G000989845,(G000989865,(G000990005,G000989855)0.742:0.2877048672168253)0.333:0.0)1.0:4.311685704705191,(G001793465,(G001793665,((G001791935,G000989595)0.942:0.5355257103270842,(G000989825,(G000989765,(G000989685,G000989925)0.417:9.312114135989728e-05)0.536:0.10542011307727565)0.99:0.9257427841351423)0.971:0.4580233311897292)0.999:0.5411309732613196)1.0:2.8134107167600355)1.0:1.7754020946492044)1.0:1.2914955376998056,(G000994565,((G001793715,(G001793535,(G001793355,((G000999065,G001793615)0.571:0.08053130610315586,(G001000385,G001001045)0.684:0.12720856558988716)0.461:0.039863103455267265)0.574:0.08069250572722238)0.479:0.04703494870497345)1.0:3.154654432290125,((G000994465,G000996165)1.0:2.5501251500969775,(G000997405,((G000996785,G000996975)0.83:0.16337053295671272,(G001793455,((G000995865,G001793575)0.544:0.05735857971275828,(G000996475,G001793705)0.654:0.0935529129495946)0.413:0.01625289192565304)0.594:0.06569071502084967)0.997:0.3124125530547292)1.0:2.663536168818241)1.0:0.9387648810941058)1.0:0.5724541145196796)1.0:0.7889191487025844)1.0:0.37737363005402363)1.0:0.3384036199077037)0.998:0.22966563465932732)0.711:0.06992728583096496)1.0:1.0351026449337695)1.0:0.6468437676318609)1.0:0.3189135243556448)0.665:0.07173314732771012)0.336:0.0)1.0:0.28695054716641677)1.0:0.23911559271937555)0.992:0.19020110024534276)0.926:0.1436991767461958)0.987:0.17273783245484942)1.0:0.284583933747054)0.999:0.2203916553629729,((G001773455,(((G000999945,((G001788685,G001787455)1.0:3.21442147451882,(G000992695,(G000992775,G000993595)1.0:2.606796467397036)1.0:2.944601154529631)1.0:0.5459635058645491)0.294:0.0,((G001788885,(G001788765,(G000989565,G000989635)1.0:0.8823759007001858)1.0:0.7455151660772612)1.0:2.60371133044672,((G001788755,G001788835)1.0:3.824962043830592,((G000999445,(G000995295,G000993615)1.0:2.286283970741692)1.0:1.579800551713097,((G001787475,G001788715)1.0:2.0239936592153964,(G001873565,((G000999965,G000999315)1.0:3.995137912138649,(G001788845,(G001788875,(G001788795,G001788805)1.0:0.5020852103827476)0.97:0.21551962620355056)1.0:2.935121215065484)1.0:0.337828833147469)1.0:2.485028843579784)0.745:0.07034125782573619)1.0:0.28505089240672143)0.657:0.05705622040218444)0.743:0.06585927000914012)1.0:0.7743466480372126,((G001787555,((G001787485,G001788955)1.0:3.326187904401361,(G001787625,(G001789005,(G001789045,(G001789035,(G001787615,G001788915)0.635:0.1412131871304358)0.45:0.04558940699739131)0.992:0.45010878880816585)1.0:0.7698543906768645)1.0:3.8066624897703107)1.0:0.6821105911441279)0.991:0.19435697635303043,((G001004835,(G001004735,(G001004775,(G001789165,(G001789125,(G001787795,(G001787725,(G001787755,(G001789075,G001789085)0.667:0.2873970097360534)0.995:1.3860032892089689)0.979:0.5753140178381955)0.996:0.5340677790213602)0.992:0.38935197296426177)1.0:0.6101014182742013)0.737:0.13629530110246063)1.0:0.5297779233415648)1.0:2.212883058989755,((G001787565,G001787535)1.0:2.7633322148053328,(((G001788925,G001788995)1.0:2.8526314299133184,(G001787675,(G001787585,G001787705)0.998:0.3001058333156212)1.0:2.5578932584421183)1.0:2.075990524401836,((G001789155,G001787805)1.0:3.8642323415917996,(G001872575,(G001789115,(G001787775,(G001430755,(G001430885,(G001430905,(G001430845,G001430805)0.667:0.2874613949710222)0.417:0.0)0.622:0.21356311212956908)1.0:2.128236486262992)1.0:0.6647092452394119)1.0:3.409612146094613)1.0:2.2007083821679867)1.0:0.3598954962096285)0.731:0.09885272924756422)0.738:0.08689911538610214)1.0:0.2549395656512214)1.0:1.8064734478480768)1.0:0.3028287936161625)1.0:0.4039003984151486,(((((G001776195,G000993135)0.976:0.20829647554467445,((G001776145,G000991925)0.891:0.15059997674490314,(G000991185,(G001776175,(G001776125,G001774395)1.0:0.9808292530117262)1.0:3.0923525453845575)0.66:0.07073954476351467)0.865:0.11973104459426968)1.0:0.3827136861059127,((G001772255,(G001771275,G001772265)1.0:2.4178625198375623)1.0:1.703370453839991,((G001771215,G001771185)1.0:4.248495242049363,(G001004375,(G001029795,G001004445)0.996:1.0986122886681098)1.0:3.3323080352024705)1.0:2.762926811328046)1.0:2.3794782178990066)0.577:0.048870357015817024,((G001872935,((G001872945,(G000995565,G000993275)1.0:3.6635607892004067)1.0:1.9842898287238817,((G000997185,G000995065)1.0:2.1335087629501115,(G001771115,G000995395)1.0:0.5753641449035618)1.0:2.9701731262401885)1.0:1.884858049418683)1.0:0.40959339027044633,((G001790445,(G001790455,((G001788565,G001790625)1.0:4.199705077879926,(G001790525,(G001790575,G001002185)1.0:1.562185027583555)1.0:2.128454512666271)1.0:1.2561921294910274)0.999:0.30969276453190986)1.0:0.6360572830422049,(G001790495,(G000803625,((G001873625,(G001897305,G001897295)1.0:2.613812203588241)0.879:0.1144309563076055,((G000503915,G000392435)0.936:0.1492749745942391,(G000463895,(G001003725,(G001790365,G001790435)1.0:4.438721978350428)0.984:0.276503169778428)0.944:0.16231221925053588)0.654:0.09979917097775642)0.998:0.24227126413384473)1.0:0.708329357919176)1.0:1.450687456970104)1.0:1.6938663326981553)0.42:0.014091027303736894)0.459:0.03722545099631126,(((G001779955,(G001777585,((G001779925,(G001780065,G001777695)1.0:4.477336814478208)1.0:2.0165254312843364,((G001777815,(G001779995,G001777575)0.999:0.40546510810816444)1.0:3.4305280639863525,((G001777855,(G001777825,G001777655)1.0:3.5800272039621945)1.0:0.37387202805506764,(G001779915,(G001777775,(G001780145,(G001777665,(G001777545,(G001779895,(G001779985,G001780055)0.667:0.287566738849208)0.932:0.6932641407186244)0.942:0.49890623052326266)1.0:0.9327924693461519)0.989:0.3624056186477175)1.0:4.113213046526479)0.882:0.1756928960412776)1.0:0.535605929049676)1.0:1.7189384266827437)0.8:0.13231122099422188)0.992:0.2161901042169241)1.0:0.9081578303305761,(G001873465,((G001818335,(G001818755,(G001818315,G001818735)0.897:0.3482927486898557)0.998:0.5108256237659905)1.0:3.8036002096333648,(((G001003705,G001004025)1.0:3.5354123181629147,(G001000505,(G001000955,(G001818205,(G001818085,(G001000815,(G001818175,(G001818075,(G001000795,G001818155)0.995:0.32271948908352566)0.843:0.14733440543050746)0.823:0.1505195177021813)0.997:0.2672773528716124)0.736:0.12543814209636675)1.0:2.5485205338622685)1.0:1.2114856074892533)1.0:0.6232459952900078)0.238:0.0,((((G001818435,(G001872435,G001889965)1.0:0.9361111454182725)1.0:1.5270740403042165,(G001818135,(G001818055,(G001818105,G000999025)0.987:0.33647773709848844)1.0:0.47873730921449037)1.0:3.26540614167961)1.0:0.2763675797817389,(((G000998975,(G001824755,G000995845)0.879:0.13887532477994718)0.843:0.12128735480568223,(G001823015,(G001822975,(G001000025,(G001000185,G000999675)0.419:0.02056900280089472)0.588:0.06617248381441398)0.654:0.07792993312430171)0.408:0.027994522786656848)1.0:2.9532388512481007,((G001791465,(G001791245,(G001791375,G001791575)0.567:0.08004270767353637)1.0:2.4351006791108523)1.0:1.4248693850410725,(G001871365,(G001783595,(G001783645,(G001781935,(G000998185,G001783635)0.452:0.03278211482564355)0.378:0.03125254350410454)1.0:2.7725992981231844)1.0:0.41845742360185867)1.0:1.106354145722658)0.531:0.05465625969212741)0.918:0.12855238541336697)0.135:0.0,((G001817505,(((G001818395,G001818365)1.0:3.2432488285109895,(G000991205,(G001818495,G001818445)1.0:3.601868077124306)1.0:1.4942031883851383)1.0:0.48536501978367663,(G001872245,(G001818835,(G000999255,(G001818855,(G001001425,(G001818475,G001001205)0.773:0.14568871054685067)0.604:0.084303023841231)0.486:0.03886381626154048)1.0:2.5672482996075883)1.0:1.6743448232781206)0.999:0.2581635655624205)1.0:0.5690573821743551)0.265:0.03237408980120376,((((G000992395,((G001817575,G001817345)1.0:0.8034497404931334,(G001817385,((G001817415,G001817305)1.0:1.602664358991095,(G001817495,G001817585)1.0:2.399235089884548)0.977:0.2480948872952519)0.502:0.08747027200242692)1.0:0.8598891423740956)1.0:0.7340384123216563,((G001817255,G001817265)1.0:1.3122487962974787,((G001778155,(G001780315,(G001778075,G001778235)0.999:0.44730488976820426)0.634:0.14618251017808132)1.0:2.345677372773243,(G001778275,(G000992955,(G000996245,G000993485)1.0:3.610917912644222)1.0:2.033979167603078)1.0:0.9308296244611857)1.0:1.5299119553684086)0.882:0.14248897272496627)0.496:0.030826107993346532,((G001780235,(G001778085,G001778285)1.0:2.4375044108934167)1.0:1.8583354867215434,((G001871235,(G001871165,G000999715)1.0:1.7801717815528766)1.0:1.8513243654710494,((G000995135,(G001873515,(G001778055,(G000997945,G001780215)1.0:2.346013334392605)1.0:0.9213747187732374)1.0:1.2059344291184713)0.419:0.014867013720504902,((G001778255,(G001780275,G001778165)0.947:0.3829922522561057)1.0:4.064267106984826,((G000992615,G000992765)0.731:0.40546510810816444,(G000992575,(G000992375,(G000992745,G000992665)0.667:0.28748076394581673)0.167:0.0)0.578:0.15415067982725836)1.0:4.484884020113582)1.0:1.0060303720817048)0.952:0.15751374074136273)1.0:0.6991876398443216)1.0:0.8022630059917482)0.799:0.07914569823010516,((G001873525,(G001791425,(G001002965,(G001791535,(G001791155,(G001791385,G001790975)0.988:0.45470070070040947)0.821:0.23445607216428174)0.998:0.4090651012612772)1.0:2.9087208965643607)1.0:2.3448061792028687)0.873:0.11630254450211301,(G001778195,((((G001001925,G001001655)1.0:2.496961915358343,(G000996735,(G001783145,G000996105)1.0:3.672240379489311)1.0:0.9977216364045195)1.0:0.6573519594528587,((G001782815,G001782975)1.0:2.3218786646712584,(G001791475,(((G001783215,G001783315)1.0:3.178652022203271,((G001783035,G001784255)1.0:2.3692081979979993,(G001783135,(G001784455,(G000992085,G001784435)0.534:0.05115780548152353)0.935:0.16051404431753966)0.999:0.28201649022705805)0.206:0.0)1.0:0.9310282194489734,((G000990355,(G001784235,(G001783065,(G001782965,G001783015)0.764:0.13686728818477925)0.594:0.0917084264894989)1.0:3.5996483203859984)1.0:0.5698001494086312,((G001782905,((G001784315,(G001782955,(G001782825,G001782875)0.667:0.2876757996184288)1.0:2.379546134130173)1.0:3.2268439945173797,(G001784355,(G001783095,(G001783185,(G001784365,G001784395)0.337:0.0)0.564:0.07489932742511653)0.936:0.21736557403432105)1.0:2.6879496524267106)1.0:1.7035832504712627)0.549:0.04026379786328689,((G001871435,G001783255)1.0:1.9791040246594462,(((G001784325,G001782935)0.978:0.5436154465889816,(G001782805,G001782895)0.929:0.4418327522790392)1.0:3.367987477499518,((G001784275,(G001783105,(G001783045,G001784285)1.0:1.6739764335716716)1.0:3.2992540901021985)0.893:0.14349331320786024,(G001871445,(G000996965,(G001000125,(G000998635,G000999365)0.999:0.35221063794016577)0.949:0.19702770418365004)1.0:3.048460318011755)1.0:2.5668233387664667)0.997:0.20115491631019394)0.278:0.0)0.905:0.11082502501959123)0.999:0.22057908090047537)1.0:0.7162103916965011)1.0:0.8368374891005101)0.997:0.2581154282088709)0.522:0.037803861300845634)1.0:0.441661720692593,(((G001001845,G001001705)1.0:1.0702084558876166,(G001791005,(G001791195,(G001791555,(G001791415,(G001790815,G001791295)0.388:0.0)1.0:0.867477110532945)0.66:0.16579733767781027)0.903:0.23116986218843852)1.0:3.48120825649629)1.0:1.5437641083382554,((G001791115,(G001791135,(G001303185,(G001791745,G001872545)1.0:4.3980658586017585)0.998:0.2767025059743535)1.0:1.2971138801465338)0.998:0.24104640523826334,((G001791145,G001791275)1.0:4.330733340286328,(((G001791335,(G001791505,G001791035)0.992:0.2504106776545494)1.0:2.755177822898539,(G001004485,(G001791635,(G000997135,(G001791655,(G000997065,(G000996685,((G000997445,(G000997055,G000994165)0.666:0.2874839828664685)0.233:0.0,(G000996525,(G000996765,(G000998515,G000995215)0.533:0.10528308130707002)0.533:0.10531032088684132)0.438:0.027340450561024045)0.22:0.0)0.931:0.5181342031947151)1.0:0.9409658359375491)0.999:0.5271687294376309)1.0:0.5346393542377719)1.0:3.228032493169838)1.0:1.2700534163593984)0.645:0.1369214191702786,(G001791065,(((G000995915,G001001645)1.0:2.678795238546417,(G000994285,(G000996715,G000996355)0.849:0.20067069546215124)1.0:2.6337642609680576)1.0:0.5768833019066487,((G001791735,(G001791725,G001791645)0.832:0.1495317339709637)1.0:3.728332040348414,((G001002565,G001002765)1.0:3.8070102553797964,((G001004575,G000993535)1.0:1.3270149346811948,(G001791715,(G001790985,(G001791565,(G001791205,(G001790825,(G001791455,G001791305)0.817:0.3829422151711541)1.0:1.0607316864654401)0.988:0.375384385061439)0.976:0.2657031657330058)1.0:4.373658385003369)1.0:2.380553822191045)1.0:0.7511564203141575)0.982:0.17840679905727697)1.0:0.41314230392533535)1.0:0.47171234433120535)0.999:0.2611138789162192)1.0:0.8666710313213505)0.999:0.24445767437354401)1.0:0.2547092492723834)0.61:0.06129480173078604)0.999:0.23819060746844636)0.939:0.1329377164465943)0.593:0.05153477072341659)0.279:0.0)0.154:0.014091085095347091)0.112:0.011754000778084736)0.466:0.02325895849729378)0.946:0.1627083560066248)1.0:0.4330823289472553)0.546:0.04486013697334408,(((G001817115,(G001817055,(G001817095,G001817035)0.863:0.23638877806423023)1.0:3.21442147451882)1.0:2.3436451452051577,(G001817135,(G001817175,(G001817145,(G001817065,G001001305)1.0:0.9294527811329435)0.998:0.4609402119271753)0.853:0.1996487229664582)1.0:3.3963887341750674)1.0:1.6656291443764348,((((G001784775,(G001784975,(G001784885,G001784875)1.0:1.4136552521898087)1.0:0.5679840376059393)1.0:2.0828249661434395,(G000999765,(G001784795,(G001785005,(G001784955,(G001000395,(G001784895,(G000995965,G001001525)1.0:1.5403959762185602)0.998:0.4836916431607948)0.961:0.26919676593844166)0.986:0.2755775707531716)0.994:0.2958131257608952)0.968:0.24962487764540758)1.0:2.1470823748260224)1.0:2.834827158200181,((G000995125,(G001784815,((G000991855,G000991935)1.0:3.449875861785478,(G001784915,(G000990805,(G001784965,G001784805)0.935:0.47000879640111437)1.0:1.1749852674526835)1.0:2.8116128456718625)1.0:1.6442637346856004)1.0:0.6341449699972705)1.0:0.9843054104230601,((G001786575,((G001784715,G001784695)1.0:3.1780538303479453,(G001873875,G001873245)1.0:1.4975261972933316)1.0:1.0566826755635714)1.0:2.1447502820389857,((G001786615,G001784725)1.0:2.447576342390812,((G000990485,(G000990945,(G000990885,G000990515)1.0:0.5108415504148565)0.971:0.2231435513142097)1.0:2.1795478952502236,(((G001001345,G001001155)1.0:2.4439911081830696,(G001003065,G001003855)1.0:2.803360380906534)1.0:2.1808923855670086,((G000992565,G000992165)1.0:3.1964029690161437,((G000991815,(G000991325,G000991645)1.0:0.6926408868880345)1.0:3.011287025144955,(G000992325,(G000991525,(G000991495,(G000991245,G000990595)0.938:0.33214562117496177)0.868:0.2484613592984996)1.0:3.6584396454594867)1.0:0.4613075942458199)1.0:1.1007044767014396)1.0:1.6292570677695295)1.0:1.5309951178831103)0.957:0.16547685403343626)0.996:0.23917419834849757)0.061:0.1451947890401838)1.0:0.732106015947363)1.0:1.2369587447645267,(((G000992445,(G001872305,(G001819535,(G001873495,((G001819475,(G001872385,G001819495)1.0:1.230268644922695)1.0:1.4729457510271942,((G001819635,G001000145)1.0:2.2920235030843887,(G000998935,G000997475)1.0:2.834624590343961)1.0:0.7105613546869405)1.0:0.7455284861197977)0.7:0.13557088937408832)0.984:0.23753141725945562)1.0:0.4395314711468215)0.866:0.11604004361857534,(((G001819985,G001821805)1.0:2.7345010028067565,(G001819975,(G001821845,(G001821835,G001820055)1.0:0.693106388008184)0.998:0.4183022548688451)1.0:3.533642309172157)1.0:0.7827872209399763,((G001872425,G001872225)1.0:1.3558091326815676,((G000991295,((G001820145,((G001820095,G001822005)1.0:3.516508228173149,((G001820135,G000989665)1.0:2.5088216228529157,(G001820175,(G001821935,(G001820115,G001820305)0.686:0.16989903679539747)1.0:3.2215389422876863)0.847:0.14609186055132525)0.491:0.05386179483284812)1.0:0.3301781125026729)1.0:1.0865849578719944,((G000989435,G001820355)1.0:2.6103489944717726,((G000992015,(G001822165,(G001820515,G001820475)1.0:3.10149925197526)0.999:0.3080625457579631)0.964:0.18145457059768014,(G001822155,(G001820555,(G001820325,(G001821925,(G001820445,((G001820225,G001820295)0.713:0.2624521110158426,(G001820395,(G001820535,(G001820405,(G001822075,G001822135)0.333:0.0)0.666:0.28722539930764157)0.932:0.6929831573344967)0.562:0.2135845381291009)0.526:0.14104829270886937)0.672:0.18305503532970885)0.932:0.37935851158906997)0.937:0.3370301864476844)0.994:0.3887558856853599)1.0:3.8733249043680402)1.0:0.6491766443002257)0.972:0.1737439643848294)1.0:0.5314607129113779)0.243:0.06309169054014296,(((G001004055,(G001003785,G001003905)0.998:0.4855047457308147)1.0:3.695604374609305,((G001823235,(G001823295,G001823165)1.0:1.7280728883531669)1.0:0.3154922263812971,(G001824985,(G001825005,G001823155)1.0:3.2834700827056142)1.0:1.239266856999005)0.891:0.15846578928926888)1.0:1.50018722594141,((G001823415,(G001003225,(G001823375,(G001824925,G001824885)0.362:0.018343437082210184)0.977:0.24119149796038522)0.959:0.1849897372955739)1.0:2.146271433967138,((G001821575,(G001819255,(G001819345,(G001819315,(G000992685,G000993375)0.645:0.12737007167143302)0.578:0.08731804182606474)0.817:0.12628229961278456)1.0:2.552825260603657)1.0:0.9512978286623156,((G001819295,G001819335)1.0:0.8093883395649535,(G001823315,(G001302985,(G001821455,((G001872265,G000398025)1.0:0.5911126296910897,(G001303125,G001873405)0.943:0.1732663041866509)0.496:0.03432102698716397)0.995:0.2684496080919681)1.0:0.4336436972815417)0.944:0.1937262951629188)1.0:0.2761392529137243)0.992:0.21849686456712164)0.879:0.11046944252737466)0.261:0.034339484310036854)0.967:0.17662564173231)1.0:0.808704614874181)0.998:0.22420986374373217)0.542:0.05468499430238457,(((G001003325,G001824325)1.0:2.054568236220002,((G001822835,G001822935)1.0:3.7161969517643954,((G001822895,(G000996085,G000993865)1.0:1.1932325858883286)1.0:2.9561760482879382,(G001822865,(G001822905,G001822815)0.876:0.3829922522561057)1.0:3.8041903006249296)1.0:2.271773086451651)1.0:1.5320851212313973)0.019:0.006354067078714351,(((G001825495,(G001824315,G001824375)0.769:0.15415067982725836)1.0:2.9779328646078,(((G001795715,G001794195)1.0:0.5318878792845433,(G001794605,G001795775)1.0:3.090394331719815)0.961:0.1690661357723503,((G001795795,(G001795665,G001794515)0.449:0.03636764417087495)1.0:2.611780793242548,(((G001795695,G001794025)1.0:0.866677615898925,(G001794595,(G001794485,(G001795875,G001794755)0.469:0.15414805827949976)0.927:0.3829853416209838)1.0:2.611091872972405)0.99:0.21292810343397034,(((G000994085,(G001794475,(G001795655,G001794215)1.0:1.0985929894628008)0.943:0.34830669426821587)1.0:3.7297307774443755,(G001794015,(G001794295,((G001794285,G001794635)1.0:2.862239008848644,(G001795825,(G001794555,(G001795735,(G001795585,(G001794375,G001794095)0.742:0.2875309898711885)0.646:0.24846351525934993)1.0:1.0360692975764132)0.958:0.32449604557449724)1.0:3.3910437860993015)0.826:0.13095096203780487)0.455:0.036971263906107776)1.0:0.5603433114819345)1.0:0.7108172886509349,((G001794065,G001795975)1.0:2.4740560214788974,(((G001794105,G001795615)1.0:3.080890081894297,(G001794145,(G001794435,G001795625)0.645:0.1823215567939546)1.0:2.763286329577469)1.0:1.2642748962340253,((G001794055,G001794675)1.0:2.897683435641345,(G001794735,(G001794385,(G001794575,(G001795855,(G001794125,G001794695)1.0:1.268361600553591)0.491:0.228221720231597)0.732:0.19671476203085395)0.995:0.3900181366015548)1.0:2.81367440442817)1.0:1.0831794982139868)0.21:0.08217592457298462)0.936:0.15122970704810595)0.898:0.16273407121119246)0.981:0.18490818236632328)1.0:0.695318608015519)1.0:0.34739599226081336)1.0:1.2719966564247494,(((G001773975,(G001775835,(G001774085,G001774035)0.994:0.42488319396526597)1.0:3.360569373563461)1.0:1.5547459782094974,(G000992135,(G000992345,(G000992485,(G000991445,G000992505)0.929:0.28774891788868656)0.74:0.15081423062652402)0.996:0.3586338084240655)1.0:4.04422017503953)1.0:0.5786084309434986,((G000997715,(((G001775935,(G001774135,(G001774075,(G001774005,G001774055)0.666:0.154111725358963)0.531:0.08701150248684437)1.0:0.44789337689073033)1.0:3.1810239838237186,((G001775785,(G001774195,(G000994805,(G000998845,(G000998315,G000998395)0.634:0.1258278698333715)0.989:0.3184372972751608)0.67:0.10441667415312003)1.0:1.858851460930698)1.0:0.3301225109612964,(G000999865,(G000995795,(G000999325,(G001775885,(G000999665,(G000996315,(G001774215,(G001774165,G001775915)0.667:0.2876329973351108)0.899:0.481721717869528)0.798:0.3389126838900522)0.035:0.0)0.813:0.2877094837163212)1.0:1.0360125033685719)0.997:0.3873814326748691)1.0:3.617964898173426)1.0:0.906905112268674)1.0:1.242415764714905,(((G001001795,G001872485)0.956:0.1783016021665815,(G001002095,G001817215)1.0:1.9144870891987988)1.0:1.4726610870986532,((G001824435,G001824395)1.0:2.337615225628319,((G001779575,(G001779505,((G001002015,(G001779535,G001779555)0.995:0.3829922522561057)1.0:3.2000755050078795,(G001779475,(G001004105,G001003525)1.0:2.926736268270427)1.0:1.272066909080251)0.969:0.1874299198630051)1.0:0.6805330251976055)0.995:0.23584332071639022,(((G001000105,(G001793865,G001793815)1.0:2.555602838084832)1.0:1.4354103096552366,((G001001115,G000996445)1.0:3.4640392726908287,(((G000993695,G001000675)1.0:3.7135720667043093,(G001793895,(G001793975,(G001793945,G001793935)1.0:1.7917594692280545)1.0:3.205452804536062)1.0:3.1441187521891356)0.924:0.12940712448487335,(G001003425,(G001003645,(G001000305,(G001002585,(G001003095,(G001002795,(G001000945,(G000998475,G001029635)0.462:0.04646578535675624)0.864:0.31842843518543673)0.98:0.441850260011403)0.947:0.3268276101872903)0.705:0.16830391260378488)1.0:0.6248172271393918)0.429:0.08268978251019236)1.0:1.806548378699165)1.0:2.298166468199017)0.992:0.21588164459834)1.0:0.3137789179516917,((G001817735,((G001817685,(G001817635,G001002165)1.0:3.4231762883809314)1.0:1.1696992721025594,(G001817755,(G001817715,(G001817675,G001817805)0.838:0.12641392485565855)1.0:2.5200286782934787)0.948:0.16662043225594347)1.0:0.40391985613234005)1.0:0.5454460108738972,(((G001818915,(G001821355,G001821375)0.703:0.1053605156578264)1.0:3.5457829147595508,((G001818625,G001819945)1.0:0.5855831565465787,(G001818615,(G001818895,(G001005035,(G001004965,(G001818655,G001818545)1.0:0.6241543090729941)1.0:2.0655312164561725)0.454:0.09450786903880254)1.0:0.4391440604514299)0.682:0.07489801734757882)1.0:0.7811180364474475)0.854:0.10691552991219577,(((G001818535,G001818595)1.0:2.943252523224628,(G001793855,G001002005)1.0:4.2857798564036)0.79:0.09278488385629029,((G001818015,G001817925)1.0:4.206530754924206,((G001818705,(G001818695,G001817975)1.0:2.950269899477235)1.0:1.0820035095120073,((G001817875,G001817915)1.0:3.548538527576267,(G001817995,G001818675)1.0:2.1692739385195257)1.0:0.6246454523301657)1.0:0.4994223373695156)0.434:0.019037173131785486)0.914:0.13537716265168717)0.732:0.07677530374862865)0.669:0.06063160265843462)0.681:0.06865940931875471)1.0:0.40398597714587847)1.0:0.9033806229281371)1.0:0.38460338896475177)0.929:0.1644837164264274)0.0:0.0,(((G001820595,(G001822425,(G001004435,G001004285)1.0:1.9694544847102644)0.99:0.2577636981532727)1.0:1.6171252022245741,(((G001822215,(G001001625,G001822345)0.999:0.3291665001281082)0.554:0.05670075703551438,(G001822455,(G001822375,(G001820725,G001822295)0.707:0.136859136706723)0.999:0.3663251997708941)1.0:2.495879296762754)1.0:0.8143243310050967,((G001822385,G001820755)1.0:1.9662686359725823,((G001820715,G001820635)1.0:2.944998127952894,((G001820675,(G001822305,(G000998135,G001820775)0.986:0.33493495730232664)1.0:3.1500541364276997)1.0:0.7225967198164499,(G001822415,(G001822325,(G001003045,(G001820565,G001820685)0.998:0.4001223466253916)0.953:0.27085027088344293)0.978:0.2734332023141685)1.0:2.71675675050525)1.0:0.44046360897600956)1.0:1.0902408524303797)0.938:0.13540015196665475)0.931:0.13233619331217777)1.0:0.8360458825702881,((((G001819875,(G001821725,(G001819785,(G001819815,G001819735)1.0:1.431564127139342)1.0:0.4960821521454138)1.0:1.8135577785020645)1.0:1.3812775228025167,(G001821795,(G001819905,(G001003085,(G001821685,(G001821755,G001819855)0.579:0.1381048607293847)0.336:0.04011250646727506)0.665:0.08488619581953029)0.585:0.08449210322307828)1.0:3.429276112721397)0.662:0.06149478574259573,((G001820815,(G001819395,((G001778975,(G001778535,(G001778665,G001778775)0.579:0.09349704159598493)1.0:0.6931471805599453)1.0:2.900670536792502,((G001778855,(G001780775,(G001780415,(G001780555,(G001780475,G001780635)0.637:0.23050545035552442)0.59:0.11583258775196588)0.498:0.06115572933145134)0.975:0.2914438032155055)1.0:3.4485174850571103,((G001778545,G001780535)1.0:2.6630273430000466,(G001780705,(G001778905,(G001780495,G001778705)0.585:0.1541704998119318)0.996:0.5753641449035618)1.0:3.564826805443958)0.629:0.08553058692616247)1.0:2.0114075153295876)1.0:1.9352581435006264)0.641:0.10927956800101024)0.652:0.17178279224674928,(G001780515,(((G001778595,(G001780695,G001780445)1.0:0.7472144018302211)1.0:3.451170197622326,(G001778735,(G001000585,(G001778875,(G001778555,(G001780565,G001778955)0.684:0.18228069322949)0.798:0.2656789086224302)0.913:0.2876820724517809)1.0:3.3272662285346266)1.0:0.7510492340867101)1.0:1.6827301093398155,(((G000998195,(G001001285,G000994865)0.816:0.16705627813131477)1.0:2.932241679212211,(G001000005,(G000999085,(G000999145,(G001780595,(G001778435,G001778615)0.859:0.40545406903284)0.571:0.12062861476681287)0.876:0.3074839205484791)1.0:0.7985076962177715)1.0:3.33422651734608)1.0:0.8808075007069781,((G001778635,(G001780645,G001778465)0.991:0.5328045304847661)1.0:3.754471588113351,(G001000285,(G001002485,(G001778415,(G000998125,((G001778655,(G001780725,G001778395)0.667:0.2876606800122205)0.825:0.40538067133065736,(G001780605,(G001780425,(G001778935,G001778755)0.487:0.06451415416140042)0.256:0.0)0.413:0.006820194304273516)0.942:0.49183738854027576)0.921:0.39817455516505956)0.967:0.43033492801424383)0.979:0.40141609340103324)1.0:2.7525591220933157)1.0:0.5427202234409613)1.0:0.9659116650006827)1.0:0.8861119623072375)1.0:0.8571385159696605)1.0:0.4027687013278825)1.0:0.24440481546313791,((G000997345,G001822475)0.938:0.16742995159238136,((G000994355,(G000993845,(G000995735,(G000993875,G000996035)0.714:0.16505202011298226)0.992:0.41549571832254373)1.0:0.5139457511022342)1.0:2.824688548961084,((G001825485,((G001825555,G000993015)0.999:0.32978104432631905,((G001004355,G001004305)1.0:3.5928151470010943,(G001824825,(G001890035,(G001823055,(G000998905,G000994995)0.903:0.2227261567532986)1.0:2.414692753666158)0.99:0.2130504421452709)1.0:0.5079902216244083)1.0:0.5667777378979748)0.757:0.09593967432491443)0.738:0.09294386002471698,((G001786095,(G001785415,((G001785485,((G000990495,(G000990965,(G000990325,G000990275)0.639:0.15411429609920033)0.459:0.1158318155251217)1.0:3.433987204485142,(G001786325,(G001786355,(G001786255,(G000992005,(G000991735,(G000992205,((G000991485,G000991405)0.923:0.4487915111690669,(G000991285,(G000991845,(G000991335,G000991655)0.448:0.10528883237401945)0.636:0.17420055827491535)0.495:0.160507323074299)0.974:0.4342816796631409)0.454:0.08142205429728488)0.998:0.45466546747523723)0.572:0.18282786587897548)0.748:0.19280440497500756)1.0:0.5180485461762746)1.0:2.425493729328384)1.0:2.190766113385615)0.996:0.2778636224760281,(G001786225,(G000993955,((G000993105,(G001785515,G000990665)1.0:0.46705929803474483)1.0:1.0528394627986288,((G001786055,G001785595)1.0:4.276666119016051,(((G001785805,G001785815)0.683:0.08019828970352723,(G001785615,(G001787125,(G001786125,G001786965)0.826:0.19051832399813326)1.0:4.285882774120985)1.0:0.7210312367765032)0.264:0.0,(((G000998465,(G000996985,G000997645)1.0:3.3787245258100977)0.955:0.15286067934872782,((G001000035,(G000999185,G000999925)0.934:0.22099727387209359)1.0:2.4477778726114896,(G000994705,(G001786735,(G001787245,G000995945)1.0:2.75153531304195)1.0:1.2113331926431878)0.932:0.14570864826964236)0.976:0.18840308495088326)1.0:0.5226943695612564,(G001786795,(G001786745,(G001785295,((G000994485,(G000994515,(G000994305,(G001786905,(G000995805,G000994625)1.0:0.8471954115164548)0.999:0.4315168449061683)0.962:0.2630555784085855)0.752:0.17445413773677268)1.0:2.669703154920242,((G001786175,(G001785675,(G001785785,G001785545)0.726:0.209716139912638)0.997:0.36936010346604814)1.0:2.8758373194642983,((G000990145,G000991975)1.0:1.8503744131711757,(G001786805,(G001785985,(G000994675,(G001785465,(G001785895,((G001785275,G001786045)0.236:0.0,(G001786195,(G001786885,G001785695)0.533:0.10533414406284765)0.397:5.823675744996082e-06)0.814:0.34374239441918536)0.698:0.2336169821254566)0.436:0.06959715068546417)1.0:4.390321764420919)0.614:0.053593192899059124)0.983:0.1858180120840135)1.0:0.43150196071580404)0.744:0.08856545590551483)0.837:0.11647919693533476)0.902:0.15654467125782745)0.66:0.06809664320319063)0.81:0.09723780441414176)1.0:0.325094586499189)0.479:0.04911741992488954)0.965:0.18100334055405662)0.984:0.21020547697013464)0.959:0.23168890364405623)1.0:1.1267737219014706)1.0:0.31247106425227383)0.634:0.08510852642791997)1.0:0.689537410537603,(((G001819135,((G000999395,(G001821395,G001818945)1.0:3.2321210516182224)1.0:1.8595206092802077,((G001821435,G001821385)1.0:2.6075943382406557,(G001818995,(G001818975,(G001819095,(G001819035,G001819055)1.0:1.170078786598247)0.623:0.1989539568430965)1.0:2.4592094118687937)1.0:0.8524684226181658)1.0:0.9658123957278691)0.824:0.13794110245449387)1.0:1.6168056189067466,(G001823505,((G001823545,G001825065)1.0:4.158724505447271,(G000996605,(G001871765,((G000999475,(G000997825,G000998425)0.371:0.0)1.0:3.9075686550787694,((G001000595,G001873305)1.0:1.3094331690702938,(G001823535,(G001823495,G001825075)1.0:1.9924301646902058)1.0:4.382026634673885)0.788:0.08935264093135616)1.0:1.160687191001765)1.0:0.8024961265802351)0.521:0.04523950709722928)1.0:1.7681428017353242)1.0:0.5814366278019407)1.0:0.28935415048361607,((G001819075,G001819015)1.0:3.5267258030474142,((G001003845,((G001781525,(G001781435,G001779665)1.0:0.5500463369192721)1.0:2.9322792714634565,(((G000998805,G000998045)1.0:2.6872503620281742,((G001781205,(G001781255,G001783515)1.0:4.382026634673885)1.0:3.6550000187479323,((G001779595,G001783525)1.0:3.564847967598977,(G001873485,(G001783565,(G001567365,(G001781375,(G001783435,(G001781415,G001781805)1.0:0.847325508527384)1.0:1.0986122886681098)1.0:2.580216829592325)1.0:0.85441847332036)1.0:0.5821144752198955)1.0:0.44860184512419143)1.0:0.5448884073133538)1.0:1.569697860033616)0.843:0.10084103248281585,(G001779615,((G001775475,(G001775445,(G001004665,(G001004755,G001775435)0.986:0.4307829160924542)1.0:2.966712835192532)1.0:0.390343951477217)1.0:1.6175806036697007,(((G001189095,(G001189075,(G001189195,G001189215)1.0:2.899546607854869)1.0:0.316726694702207)1.0:0.9447888501362294,(G001781625,(G001781095,((G001004905,G001005015)1.0:4.267363726353742,(G001872505,(G001779585,(G001781885,(G001783465,(G001781565,G001781285)1.0:0.7621062770134848)0.991:0.3227733922630512)1.0:2.6271003374863313)0.815:0.11910218307964589)0.811:0.12078680402484257)1.0:0.4228249926161183)1.0:1.1503214816376275)1.0:1.035791770729101)1.0:1.4291672948325593,(G001824355,((G001779655,(G001783335,G001783485)0.648:0.2484613592984996)1.0:3.5513618494264625,((G001004265,(G001781465,(G001781555,G001781675)1.0:2.666930144424315)1.0:0.3408408647930819)1.0:0.45032228701278115,((G001781845,G001003805)1.0:2.3589148159393547,((G001781685,((G001783355,G001783375)1.0:1.3734404990729352,(G001004985,(G001783445,(G001781355,(G001781795,G001781445)0.665:0.11583789530005632)0.564:0.07637267366520364)1.0:0.7477353708443486)1.0:2.051529030880158)0.987:0.20445258781479275)1.0:0.6916862749561761,((G001781605,(G001781195,(G001781335,G001783415)0.965:0.5107997807887358)0.984:0.4418327522790392)1.0:2.68441001989608,(G001781875,((G001781105,G001781725)1.0:3.646461701777064,(G001781275,(G001781515,G001781175)1.0:2.280147499940528)1.0:0.4700821268025856)0.985:0.23251860297602828)0.988:0.2337378065094283)1.0:0.30999626409846576)0.71:0.0956928233135262)0.97:0.18658281521232348)1.0:0.4778666059284943)0.732:0.1284906796035099)1.0:0.9038496879956244)0.343:0.011124478554435293)0.949:0.1742964929631428)0.701:0.08792939978993422)0.999:0.2750756510303066)0.996:0.35921900076331004)0.418:0.06803891780580627,(G001774495,((((G001823875,(G001823895,(G001823695,G001823995)0.929:0.33647223662121306)1.0:2.9050869517076623)1.0:0.5724229478932915,(((G001824135,G001823745)1.0:4.169245870395222,(G001824025,(G001825315,(G001823715,G001823945)0.469:0.15415067982725836)1.0:3.1933099835338945)0.998:0.27698620098000115)1.0:0.8324583815306943,((G001824005,G001823735)1.0:1.2986084276255674,(G001824075,(G001823795,(G001824255,G001825215)0.996:1.0986051770648781)1.0:0.9214058325409257)1.0:3.4760986898352715)1.0:0.8294804430320202)1.0:1.5095063816040373)0.966:0.1568707339830204,(((G000992905,(G001825295,G001823825)1.0:1.7540191412452077)1.0:1.324298741883247,((G001824275,G001825445)1.0:4.276666119016051,(G001825325,G001825335)0.461:0.027884438380893682)0.327:0.0)1.0:1.4450899450005008,((G001824195,(G000996025,(G001825235,(G001824095,(G001823815,(G001825405,G001824155)0.477:0.05123008505856342)0.735:0.16094792151862114)0.875:0.18685894092261782)0.755:0.1364484179666857)0.994:0.32071259812826264)1.0:1.8816025000365215,((G001824235,G001825395)1.0:3.4552646029324334,(G000994025,(G000993415,(G000995625,(G000998065,(G000994785,(G000995155,(G000996185,G001824295)0.667:0.28758884463146367)0.338:0.0)0.692:0.22025830769999952)0.615:0.1313057358029979)0.785:0.23842683858552866)0.991:0.4969365116053235)1.0:3.3322045101752074)0.53:0.05710922371213041)1.0:1.4707428214378908)0.632:0.08299583429566894)1.0:0.3704572848721709,((G000996205,(G001822655,(G001822625,(G001820825,(G001821215,(G001822555,(G001821035,G001821295)0.603:0.18227468837273728)0.137:0.0)0.9:0.35668262711178933)0.503:0.08154986696410786)1.0:3.9067916365055)1.0:0.4902996454109239)0.424:0.028080006697693217,(G001003165,((G001189105,(G001821235,(G001822735,(G001821055,(G001822495,(G001822595,G001821115)0.846:0.2876861382370835)0.493:0.06452248849925069)1.0:0.78884165277697)0.855:0.21424084107173064)1.0:3.5471172938239346)1.0:1.8416222573311636,(((G001821015,G001820875)1.0:1.5129420576082635,((G000999175,G001822705)1.0:1.7684761005399965,((G001822755,G001821245)1.0:2.961830721878311,(G001822675,(G001820855,G001820985)0.824:0.2876820724517809)1.0:4.1484117834923735)0.917:0.16022494065775397)0.567:0.046383603855712274)0.915:0.12927143748823536,((G001821185,(G001821065,(G001822505,G001820955)0.256:0.0)0.99:0.6306268235786113)1.0:3.381730155566846,((G001001935,(G001822765,(G001821305,(G001822615,(G001820885,G001821135)0.814:0.28763963901761935)0.499:0.09663566492543954)0.989:0.4378004887511007)1.0:3.3670408905332128)1.0:0.9802725572205032,((G001820935,G001004005)0.805:0.10745206226727572,((G001003605,G000999035)1.0:2.748601864898646,(G001004225,(G001821155,(G001821275,(G001821165,(G001822535,(G001820905,G001824735)0.591:0.10873084873650704)0.452:0.04702154369620528)0.851:0.25256296353085433)0.495:0.08881276438247204)0.988:0.3546119525703361)1.0:2.653460037577808)1.0:0.826118968346355)1.0:0.9471915008570142)1.0:0.40109081904673344)0.747:0.0793384751301313)0.979:0.16796582831063236)0.001:0.0)0.957:0.1724369046508367)0.995:0.19995477060060704)0.999:0.2571406302957373)0.866:0.13801063650802223)1.0:0.2778076880808652)0.208:0.0)0.661:0.052402961556136864)1.0:0.2524925319831832)1.0:0.9207728534366908)1.0:0.5605920513239189)0.999:0.24921079318488235)0.986:0.1923127851381893)1.0:0.2724141891751932)0.974:0.1451303791863671)0.829:0.0987243620962398)0.478:0.04260225813563858)0.547:0.03765789156379584)1.0:0.41460862162529644)1.0:0.2454410721217636)0.544:0.04253712390977378)1.0:0.3316724006679329)0.978:0.1299641208817476)0.976:0.14430860187192768)1.0:0.26522495880368563)1.0:0.45631251585032345,(((G000212395,(G000021645,G000020965)1.0:3.919300962896405)0.996:0.15255824251062244,(((G001871575,G000284335)1.0:2.4851001252062446,(G000378005,(G001896705,G000020945)1.0:1.9550726822096305)1.0:2.6488240805573833)0.999:0.19434456077459208,(G000745455,((((G001509135,G000147715)0.999:0.21642920837176588,(G000023325,G001027025)1.0:0.6653676164528697)1.0:2.0418113891301863,((G001021165,G000255135)1.0:3.2155485904598096,(G900102615,((G001513315,G000953715)1.0:3.6463198396951397,(G001508055,G000018605)1.0:3.6702399113301376)1.0:2.4912365533685135)1.0:0.9997111107482811)1.0:1.5673179900328413)0.988:0.12951089717919234,(((G000016905,G000021285)1.0:3.753434385543655,(G000017545,(G000235405,G000767275)1.0:2.2755564206061254)1.0:3.7261263505145523)1.0:1.5520086113436586,(((G000828655,(G000816145,G001508795)1.0:2.6837877630761318)1.0:2.847031268815882,(G000217815,(G000828675,(G001508115,G000017865)1.0:4.992697593409592)1.0:2.159419479077274)0.953:0.18982344915100705)1.0:2.405024464491996,((G000832145,(G000018945,G000750655)1.0:1.210734099677349)1.0:2.738488974150807,(G000784835,((G001508875,(G000016785,G000025105)0.908:0.11141730106948139)1.0:0.44542244310493107,(G000008545,(G000230655,(G000978555,G000390265)0.533:0.10536284022633965)0.859:0.40546418806588547)1.0:4.71443754846632)0.991:0.16647202115084486)1.0:1.9947728542309213)1.0:3.8280554726009903)1.0:0.2804136387331691)1.0:1.2277838478066176)1.0:0.521229269842956)1.0:1.758880214318483)0.729:0.06311864292321302)1.0:0.1955567431662727,((((G000347575,((G001508835,G001443005)1.0:2.130000341447213,((G001508935,((G000160455,G900107215)1.0:3.1010927892118163,(G000266925,G900129645)1.0:3.032546246676709)1.0:3.6158626918266696)1.0:0.5809265092063943,(((G000172975,(G000177335,(G000161995,G000237805)1.0:4.983606621708324)1.0:1.7541485774013448)1.0:0.9552622867867894,(G000210715,((G001604435,G001604445)1.0:0.7738083205360614,(G000526395,(G001896635,G000025885)1.0:5.070896449911356)1.0:2.745601413946035)1.0:0.23767050506603166)1.0:0.33148149045852804)1.0:0.4761877361997237,(((G001508975,G001509095)1.0:3.25346126912026,(G001509155,(G001508955,G000233775)1.0:1.7346512706649289)1.0:0.7661191777632413)1.0:1.32233998723838,((G000526375,G000402835)0.861:0.11747205472476246,((G000165795,(G000024905,G000237825)1.0:3.4275104029222816)1.0:1.8724974383088846,(G000712295,(G001701045,(G000238615,G000585335)1.0:2.738399689688201)1.0:2.066493753524804)1.0:2.910397862005294)1.0:0.5254323431426966)0.979:0.16215895661822305)0.913:0.08446690366845303)0.774:0.09680025545740743)1.0:1.4510552471284723)1.0:0.41501019378904236)1.0:0.266890881417425,((G001791795,G001872985)1.0:0.36569677921275223,((G001784485,(((G001771695,(G001771415,(G001771585,G001772435)0.867:0.6930979206894887)1.0:1.1349799328389845)1.0:4.534971653467943,((G001771455,(G001771655,G001771535)1.0:0.6531418459462461)1.0:1.8303024459948392,(G001771705,(G001771395,(G001771505,G001772385)0.996:0.5108170692108929)1.0:1.3914891779969945)1.0:1.791766645188588)1.0:2.25206635306963)1.0:0.27578254080519016,(((G001772375,(G001772355,G001771365)0.999:0.298485654446872)1.0:2.5197679220057543,(G001772455,(G001771665,(G001771545,G001772415)0.397:0.0)1.0:2.691243082785828)1.0:2.634424278732762)1.0:0.8807188311421948,((G001771615,(G001772335,G001771345)1.0:3.7744384679000165)0.921:0.0983118436738611,(G001771495,((G001771625,G001771425)0.333:0.0,(G001771465,G001771575)0.333:0.0)0.667:0.2876820724517809)1.0:5.07517381523383)1.0:0.709756992687789)1.0:0.7707885692151266)1.0:2.1816870570467812)1.0:0.8057686771535262,((((G001899315,G001464165)1.0:2.5073664569827314,(G001899385,(G001784555,(G001784585,G001786505)1.0:4.021323427807717)1.0:3.7790742092648784)1.0:0.534164544527266)1.0:0.34293711141621824,(G001858525,(((G001784615,G001786555)1.0:2.5908260750457033,(G001784535,G001784565)1.0:0.8449562984319415)1.0:1.5339070529479348,(G001917285,((G000431555,(G000980375,G000980455)0.421:0.013438881469849605)1.0:3.577125639970109,((G001917235,G000433235)1.0:3.866560631351392,(G001899335,(G001899395,(G000431315,((G000437435,(G001765415,G000431115)1.0:4.936760842562332)1.0:0.7381564905691556,(G000433095,(G001899365,(G001917115,(G000437655,G001899425)1.0:2.5734486193661645)1.0:0.6192135561769591)1.0:1.5629215951038429)1.0:2.0655541355255433)1.0:1.3669387688581978)1.0:0.7232327473303014)0.796:0.10208270912040703)1.0:0.8332978563434104)1.0:1.517204454725455)1.0:0.44722804647933984)1.0:0.8286146580616722)1.0:1.285415301954496)1.0:0.5509037556489152)1.0:0.5439953071507596,((G000484535,G000011385)1.0:3.06370040276292,((G000332275,(G000013225,G000013205)1.0:3.571257559215781)1.0:1.046107089701141,(((G000586015,((G900047545,G001007665)1.0:0.41000617249491755,(G001007625,(G002017915,(G002018015,(G002018045,G001007635)0.91:0.12155071586214247)1.0:0.49032710221764986)1.0:1.6706756527093918)0.809:0.06773106180229697)0.97:0.1148180754792918)1.0:3.165471889372929,((G002006815,G000063525)1.0:1.4080887653131977,((G000153045,((G000179255,G000179235)1.0:2.682989138387615,(G000316515,(G000155635,G001039265)1.0:0.7474155483691266)0.988:0.1952003719801605)1.0:0.21367725948891675)1.0:0.8955165278324767,((((G000737575,(G000737535,G000515235)1.0:2.692408786253879)1.0:0.21229570429425004,(G000195975,(G000737595,(G000012505,G000153805)1.0:4.071891881319335)1.0:0.23246631629790268)1.0:0.29019135075429026)1.0:1.7872283390876198,((G000153065,G000153825)1.0:0.2985343704594468,((G000230675,(G001040845,G000014585)1.0:0.8550519516307388)1.0:3.665606540026987,((G000063505,G000153285)1.0:2.5555862522025,(G001632165,(G001631935,G001632105)1.0:3.5457786104732607)1.0:3.658862897583195)1.0:1.108365967199397)1.0:0.5833337172365253)1.0:0.6190253857716778)1.0:0.46975409856352324,(((G001631965,(G000015705,G001631985)1.0:0.19282967659285377)1.0:0.256604282554188,(G001632025,((G001632125,G001632005)1.0:4.111689721288949,(G000011485,(G001632145,G001632075)0.712:0.051718281886646976)1.0:0.28769455258370186)0.996:0.1486675245352551)1.0:0.2535829543278862)1.0:3.752945762603249,((G000760175,(G000760215,(G000760375,(G000760255,((G000760155,G000760275)0.209:0.0,(G000760355,G000007925)0.725:0.21276365327393262)0.363:0.01739670713939202)0.729:0.1850279183916975)1.0:4.945602823825407)1.0:2.8211897650841062)1.0:0.6967897931202931,((G000757865,(G000760235,(G000015685,G000012465)0.981:0.12686570205529513)1.0:0.5139320977485257)1.0:4.232996939483729,(((G000291825,G000218745)1.0:1.9717044579814687,(G000291945,G000291785)1.0:1.1885254289413423)1.0:0.5990977687780852,((G000011465,G000015665)1.0:1.6774275397649039,((G000759865,(G000759855,G000759935)0.894:0.2170645052378275)1.0:5.026419161797532,(G000012645,(G000634675,(G000759955,(G000158595,((G000015965,G000634615)0.169:0.0,(G001627475,((G000015645,(G000635715,(G000635595,(G000634435,G000635515)0.833:0.16506292367865652)1.0:1.4481793266540401)0.468:0.022337679952555922)0.127:0.0,((G001180325,G000635575)0.0:0.0,(G000635535,(G000634355,((G000635875,G000635455)0.871:0.12041422741304852,(G000634855,(G000634595,G000634635)0.998:0.27222942100935965)0.998:0.20409620030160988)1.0:0.62644407957697)1.0:0.5622525026164821)0.403:0.01948505085308287)0.078:0.0)0.097:0.0)0.63:0.054001364970242514)1.0:0.376506808169201)0.982:0.12342236011756576)0.0:0.0)1.0:0.5917448416785349)0.999:0.18197052608379108)1.0:1.7255298872466842)1.0:1.5979996054384284)1.0:2.135788255749512)1.0:0.4199017120148589)1.0:1.8550786649642554)1.0:0.4931712914672103)1.0:1.066448559093474)0.999:0.19964095419543834)1.0:0.9901488457122232)1.0:2.1668637482915227,(G001870225,((G000317065,((G000332175,G000317085)0.852:0.09112985192469474,(G001873375,(G000332215,G001402795)1.0:2.787626599604323)1.0:2.689559295643325)1.0:0.27001437518932175)1.0:1.928113554672873,((G000332315,(G000010065,(G000012525,G000817325)1.0:2.581898915775309)1.0:5.19665371277155)1.0:0.3475904555338044,(((G000238775,G000018105)1.0:4.519570643652617,(G000022045,(G000316685,(G000505665,G000011345)1.0:5.200336958187837)1.0:1.2451450751344177)1.0:0.26036016735891276)1.0:0.37880394936403095,((G001698445,G001913845)1.0:4.105013869828013,(((G000332095,(G000309385,G000763385)1.0:2.8727531095998997)1.0:0.4533542293860216,((G001314865,G000155595)1.0:2.2910130798876653,(G000316115,G000482245)1.0:2.656074319564747)1.0:0.9855134170633079)1.0:1.1544071818742323,((G000317045,(G000775285,(G000733415,(G001939115,(G000309945,((G001650195,G001895925)1.0:2.7751146472110206,(G000353285,(G001485215,G001548435)1.0:1.6728390288098756)1.0:2.6975506475106523)1.0:1.3011894878732289)1.0:0.47957335360976)0.975:0.10824734042547157)0.961:0.13576422422496662)1.0:0.18184829030160943)0.994:0.13769980566054943,((G001870905,(G001314905,(G001657325,G000332355)1.0:1.2001214208237958)1.0:2.9325500801254596)1.0:0.21107548819081481,(((G000473895,(G000317635,G000317615)1.0:2.933055331778604)1.0:0.7201723521911155,((G000380225,(G001890765,G000314005)1.0:0.5427289510170396)1.0:0.7697396264647688,((G000252485,(G000252425,G000252465)1.0:0.42179200139559314)1.0:4.16210333393117,(((G001904615,G000316605)1.0:2.7007360729175716,(G000485815,(G001693255,((G000019485,G001693295)0.933:0.11688792887527989,(G001521855,(G000715475,G001693275)0.558:0.03148452829932297)0.5:0.02357097132830861)1.0:1.408012394637784)1.0:2.154276523459426)1.0:1.9489566409927581)1.0:3.323347393007537,((G000317575,(G000332055,(G000332195,G000756305)1.0:0.9208054050499931)1.0:0.5667084336772025)1.0:1.7049211397562387,(G000332035,(((G001747005,G000317655)1.0:4.109050709611792,(G000317675,(G001548115,G000332235)1.0:3.397524514633402)1.0:0.685897178478274)1.0:3.0316632495519604,((G000478825,((G000009725,G000340785)0.522:0.12516314295400605,(G000284135,(G000284215,(G001318385,(G000270265,G000284455)0.333:0.0)0.667:0.2874313306727082)0.417:0.0)0.519:0.1053605156578264)1.0:4.787491742782049)1.0:4.105452440404765,((G001904635,G000317025)1.0:3.2929878557986103,(((G000021805,G000829235)1.0:1.2259539066866516,((G000737945,G000025125)1.0:4.936869143856641,((G000169335,(G000017845,G000231425)1.0:5.229324495061089)1.0:1.143142273877059,((G001039635,(G000235665,G001050835)1.0:0.37523848764946316)1.0:0.4246765752793146,(G001039615,(G000167195,G001039555)0.94:0.103778785375294)1.0:0.22728354663667097)1.0:3.2306563804676176)1.0:1.5244205040815353)1.0:1.6109566179888468)1.0:1.7907332843353099,((G000147335,G000021825)1.0:3.01020875959834,(((G000787675,(G000312165,(G001578075,(G000010625,G000312265)1.0:0.518659206603534)0.988:0.1274772792702033)1.0:0.3173494458148367)0.612:0.03870483964132164,((G000297435,G000312725)0.528:0.025254724983696027,(G000312285,(G000981785,G001704955)1.0:2.114556306516265)0.883:0.07723458981704574)0.89:0.08261902893024574)0.818:0.06303664932869492,((G000312185,G001264245)1.0:0.2644763260866826,(G000332585,((G000312245,G001885655)1.0:4.018512614867232,((G000330925,G001725075)1.0:0.3913319871036974,(G000312205,(G001706385,(G000307995,G000599945)1.0:0.21770377354803033)0.413:0.01222020077234417)0.788:0.07203690642975363)0.961:0.10180641950447226)0.925:0.0951611246579189)1.0:0.32861783334074035)0.993:0.13008120487686928)1.0:4.470440916661103)0.992:0.12613602890037)0.708:0.06278516519795792)0.999:0.20248180957513282)0.998:0.15970297382652474)0.966:0.1122886479704614)0.631:0.037837363289827654)0.926:0.0875488564855605)0.587:0.05002774346954611)1.0:0.4845869601159755)1.0:0.18539265795400203)1.0:0.8046035451929348,((G001746915,G001890975)1.0:0.5490673917803515,(((G000332335,(G001276715,G000317105)1.0:0.592162099356075)1.0:0.18582285400446677,(((G000214075,G000317475)1.0:3.1515763411689584,(G001698425,(G000332155,G000180455)1.0:4.499809670330263)1.0:2.26124576561481)1.0:1.9731702692655597,((G000987385,G000014265)1.0:1.7540742494504888,((G900010725,(G001873365,(G000710505,G900009135)0.891:0.0786790447626946)1.0:1.9557448282334051)1.0:3.3652134337766193,(G000478195,((G001611905,(G000175415,G000210375)0.986:0.18564690900071504)1.0:1.694432915792215,((G000973065,G000176895)1.0:2.0071002650992806,(G000307915,(G000173555,G000974245)0.438:0.0214902959430832)1.0:0.2718001450879629)1.0:1.9599870406057396)1.0:3.537910922396915)0.981:0.11585231684409317)1.0:1.2332576915460929)1.0:0.31699395981214074)1.0:0.5388360648328587)1.0:0.16422645279943293,(G000317145,((G000317495,((G000155555,G000317515)0.957:0.10238698287809257,(G001854205,(G001767235,G001942495)1.0:0.6687981515496589)1.0:4.10633482110412)1.0:1.2019287890617019)0.897:0.12337397437094638,(G001904725,(((G000332075,G000952155)1.0:2.5072947826386467,(G000317125,(G001904655,G000317555)1.0:3.047318397569196)0.758:0.06716700326175874)1.0:0.48696398718825906,((((G000734895,(G000317435,G000331305)1.0:1.1201228264563134)1.0:0.2906426049777621,(G000316665,(G000613065,(G000350105,G000350125)1.0:2.003419132847907)1.0:1.873259418967101)0.888:0.07696071975175421)0.997:0.15139277207598031,(((G000346485,G000760695)1.0:2.33582987883426,(G000828085,(G000315565,(G000817735,G000828075)1.0:0.7445576155763263)0.995:0.13619582959782797)1.0:1.2478245783357775)1.0:1.0587186693121184,((G000332255,(G000317265,G000317285)1.0:4.519391785672061)1.0:1.1953242437727816,(G000517105,((G000317205,(G000317225,(G001548455,G001904645)1.0:1.1376375733496475)1.0:1.7683059508860295)1.0:1.190932413710111,((G000447295,G001275395)1.0:2.2647487381782945,(G000317245,(G000315585,G000934435)1.0:1.8747617404061934)1.0:0.2606667430380014)1.0:1.8760121303669972)1.0:1.8949608716398847)1.0:0.8121277719346097)1.0:1.6146827659937533)1.0:0.20960328226350558)0.952:0.09360687923510368,(((G000316625,G001298445)1.0:1.9089503771504557,(G000316645,(G001548375,(G000009705,(G000204075,G001672205)1.0:4.1296497805392285)1.0:2.527718850190801)1.0:1.609444603807078)1.0:0.9554333446409836)1.0:0.5337613088151552,(((G000340565,(G001904715,G000020025)1.0:1.9531718074937892)0.681:0.0573922458520352,(G000300115,(G000332295,G000316575)1.0:1.493911276454156)1.0:0.3291599409655565)0.96:0.10739009914694701,(G000317535,(((G001858025,G000332135)1.0:1.286231762370088,(G000426925,(G000521175,G000312705)1.0:1.273578794827976)1.0:1.767264303163804)0.999:0.16764979439821548,((G000196515,G001586785)1.0:0.5163844110533709,((G000175855,(G001586755,G001858125)1.0:1.1025039943809019)1.0:0.9821128897754,(G001432185,(G001858115,(G000175835,G001676585)1.0:2.253798780301841)1.0:1.571972481250822)1.0:1.8133608464481874)1.0:3.4940131140744697)1.0:0.39303969866831223)1.0:1.1639159748772963)1.0:0.4666286351703608)0.653:0.062267810753051975)1.0:1.4320510632636732)1.0:1.6482150346131947)1.0:0.9063101038507773)1.0:0.2064117907371762)0.973:0.10983534433933592)0.891:0.11483220811838991)0.971:0.10520002885299023)0.992:0.12421850784679754)0.989:0.11849913094478035)0.993:0.146885177113744)1.0:0.29801613226461204)0.973:0.1088605872859551)0.998:0.17626035261732628)0.97:0.1557046664270464)1.0:0.5194149011806665)0.882:0.1675354239296953)1.0:0.394068335903947)0.349:0.1993462300710998)1.0:0.5283841094731715)1.0:1.945081361400195)1.0:0.4051612544556524)0.976:0.12687896688158135)0.123:0.0)0.074:0.0,((((G001787865,(G000397765,(G000494245,G000380725)0.606:0.17261274266699364)1.0:2.0205064890116944)0.718:0.08957417498251019,(G001778455,((G002011415,G002011365)1.0:0.8613204560897968,((G002010355,G002011425)1.0:1.986942443643337,(G002010365,(G002011435,G002010385)1.0:2.736259744334688)1.0:0.4569106698172992)1.0:1.82863474845863)1.0:1.5253118599245516)1.0:0.8944014903559244)0.596:0.03924273504468636,(((G001917855,(G001302805,(G001768085,((G000724625,G001898035)1.0:2.4114289006915604,(G000404425,(G001457855,(G001457975,(G000427095,G001458035)1.0:4.105457716723333)1.0:0.21854459826050687)1.0:4.145121733229095)1.0:0.6320895833039412)1.0:0.30393949475313237)0.978:0.18637293438607147)1.0:0.34100497434601373)0.754:0.06200420797212435,(G001304495,((G001918235,(G001918845,(G001920725,G001919305)0.946:0.20706433226043533)0.394:0.012891938058546581)1.0:2.046396827522802,(((G001748285,G000702505)1.0:3.8120793072889354,(G001918255,(G001919845,(G001919995,(G001914715,(G001915055,G001920235)0.803:0.10424860253801768)0.556:0.04361772661680874)0.999:0.4320536201954635)1.0:0.4405349509321556)1.0:0.5573894140745054)1.0:1.4700364508056118,((G000372165,((G001644275,(G001643585,(G001303625,G001302685)1.0:0.8844223644280204)1.0:0.6306658930725854)1.0:0.34930148850905346,(G000383835,(G001796605,((G001796575,G001304345)0.784:0.1153569396949305,((G002011475,(G001796595,(G001796685,G001795035)1.0:1.1872144542748801)1.0:1.284835952909429)0.971:0.13709200759004808,(((G001872925,(G001873005,(G000464595,G001796515)1.0:0.417310169189358)0.998:0.20715361503881138)1.0:1.1251536267193316,(G001796725,(G001795275,(G001795315,(G001796445,G001795015)0.702:0.12591680525458251)0.54:0.10394012919281392)1.0:0.7056311029144855)0.923:0.21764625063580118)1.0:0.9173837235457967,(((G001794985,G001796805)0.998:0.236815598878467,(G001796655,((G001303565,(G002010445,G002011495)1.0:0.731192620357729)1.0:0.4653480905986792,(G001455825,(G001796765,(G001795205,(G001796865,(G001796675,(G001796555,(G001796755,(G001796525,G001796495)1.0:0.6122946063731088)1.0:0.5813449253024575)1.0:0.7564839823825495)0.999:0.2356491571481126)0.803:0.0930034517525643)1.0:0.8363881109511865)0.306:0.009116370612011104)1.0:0.834560512718287)1.0:0.2813134566892363)0.821:0.0897267487287407)1.0:0.35212531230611965,(G001796415,(((G001466665,G001953175)1.0:1.2855729511644607,(G001005265,G000143165)0.998:0.269436507738749)1.0:2.955041637569735,(((G000025025,(G001010485,(G000499365,(G000830925,G001889305)1.0:3.0537996143414783)1.0:0.3047200352686698)1.0:0.6290875367390019)1.0:0.9652093312587747,(G000011905,((G000830905,G001459095)0.539:0.0537686139478829,(G001678055,(G002007825,G002007905)1.0:3.1916189910928687)0.995:0.1705218957951397)0.761:0.06987989966855401)1.0:1.2722863977352141)1.0:0.5225671563867742,((G001678035,G000016705)0.996:0.18398478008131278,(((G000341695,G001460955)1.0:1.204087150528271,(G000025585,(G002021775,(G002007845,G002007865)1.0:4.365048198319987)0.669:0.05800307583821094)1.0:0.25515917761983786)0.704:0.07051858895520893,((G001547795,(G001515295,G000341655)1.0:1.0814589090415956)1.0:0.47080886390166427,(G000009025,(G001761445,(G000830885,(G001610775,G000741845)0.993:0.593117513970716)0.652:0.14443731971623233)1.0:1.1684996145450668)1.0:0.4481768707519572)0.469:0.02886599526866534)0.969:0.12777624762109624)1.0:2.696122340768842)1.0:4.184898378819667)1.0:1.6456615124416616)0.0:0.0)1.0:0.45993853098185355)0.027:0.08476434558991103)0.301:0.06842424594359957)0.203:0.029255066058432918)1.0:0.47004277158604374)1.0:0.2626288586694339)0.547:0.0643316341443094)1.0:0.4525591741506611,(((G001898225,(G000025005,((G000744775,G000021685)1.0:1.5929217998563658,(G000024985,G000297255)1.0:1.2696098706742667)1.0:1.9710763910386044)0.634:0.04588965403827171)0.633:0.05419824019476073,((G000526415,(G001306135,G000018565)1.0:4.042957083620314)1.0:0.19824998614767417,((G001399705,(G000016665,G000017805)1.0:3.275260920338336)1.0:0.8223882914544037,(G000152145,(G000021945,((G000022185,G000018865)1.0:5.200336958187837,(G000516515,G000735195)1.0:2.553945675024562)1.0:0.7024150874907269)1.0:3.254447205786231)1.0:1.5494785018491155)1.0:0.8472748833283471)1.0:1.4020825232476533)1.0:0.22959498037099235,((G001796885,(G001796635,(G002011535,(G002010545,G002011655)1.0:1.494947558085616)0.622:0.09257840437334845)0.61:0.06283686802652338)0.908:0.11460202802966277,((G000281175,G001293545)0.995:0.1493253581493802,(G001303105,(G001795155,(((G001795045,G001796965)1.0:0.8538785242179986,(G001802405,(G001795115,G001797105)0.838:0.17333881617593452)1.0:0.4519319905311681)0.53:0.045080071979691445,(G001795285,(((G001508595,(G001508475,G001603765)1.0:1.0620912448835396)1.0:0.8063464843213407,((G001192795,(G000406785,G000406905)1.0:1.8404533519724497)1.0:1.136486672825726,(G001603795,((G001306095,G001050275)1.0:5.131869158910374,((G001899005,G001306115)0.837:0.0738346505644027,(G001603775,(G000199675,(G001050255,(G001050235,(G001306145,(G001796355,(G001050215,G001306055)1.0:4.299550412849647)1.0:0.6523277602098264)1.0:0.7080313263974393)0.693:0.11199672961518212)0.868:0.08520870094215066)0.991:0.1756781020032005)0.456:0.021723566244644766)0.418:0.012678939427569758)0.744:0.06717395873649304)0.885:0.09365349391246947)1.0:0.22742047907310903)1.0:0.3130439681947232,((G001872165,((G001795335,(G001795165,G001795125)1.0:0.6496828291419602)0.689:0.07440307825921103,((G001797095,G001796915)0.166:0.06812663124976248,(G001796845,(G001797075,G001796475)0.994:0.2734780927505744)1.0:1.062961831109758)1.0:0.5063076729784914)1.0:0.4852203570072396)0.0:0.0,((G001797045,(G001796335,(G001796365,G001794965)0.667:0.2876820724517809)1.0:3.6114072691501944)0.0:0.0,((G001795085,G001796835)1.0:0.48270847501245434,((G001796785,G001567105)1.0:0.3365492163109977,(G001871895,(G001797165,G001797155)0.999:0.2906701836706827)1.0:1.1333327295661126)1.0:1.1063028044780097)0.0:0.0)1.0:0.4138271755517176)1.0:0.31686549075395265)0.0:0.0)1.0:0.5971646150951322)0.996:0.22825912416311975)0.78:0.15787765319728944)1.0:0.40377753902317604)0.848:0.07410899662404807)1.0:0.43394786887836106)0.989:0.12044228717565786)0.29:0.0)1.0:0.4717874457899839)0.562:0.1385067705883414)0.835:0.13348637063324553)0.932:0.08294292551922838,((((G000183745,G000195335)1.0:0.48908153127144843,((G000092125,((G000373205,G000430045)1.0:2.3451457014653,(G000423425,(G000376665,G000620065)1.0:1.9422351844753316)1.0:2.540848682461805)1.0:0.23728817031204513)1.0:2.0348516674301327,(G000771745,(G000309885,((G001399775,(G000091545,G000421625)1.0:0.24924983792249886)0.996:0.1516253406838102,(G001880325,(G000376265,(G000745065,(G000744885,(G000187005,G000423905)1.0:1.730953279926888)1.0:0.5607774934559946)1.0:0.45336728111629493)1.0:0.2405068661562376)1.0:0.39913235983881096)1.0:0.40659109142037625)1.0:1.2247062123147838)1.0:2.8942227871760373)1.0:0.40078317685119846)1.0:1.626406159395507,(G000092425,(G000745915,((G000317835,G000519345)1.0:1.2312958817697965,(G000190555,((G000482805,((G000381345,G000599865)0.409:0.02089998117938578,(G000196275,G000745175)1.0:0.5074245828173586)1.0:0.3160028858217404)1.0:0.5699524015328583,((G000252445,(G000008565,G000478785)1.0:3.243162169246415)1.0:0.18639646586153383,(G001644565,((G000430865,G000020685)1.0:0.3586339708975346,((G000800395,(G000701405,G000701425)1.0:0.61254941636828)1.0:4.010834134253433,(G001413985,(G001507665,G001007995)1.0:2.2741440298145035)1.0:1.1031080962785045)0.991:0.14813905175298792)1.0:0.21288742792581625)0.83:0.11455388126153782)1.0:0.4405390058143839)1.0:0.5946522690126316)1.0:1.3669844773568982)1.0:0.7678311441791219)1.0:2.0617145015307106)1.0:0.21350175323429643)1.0:1.6123943381783594,(((G001805475,(G001767735,G001767595)1.0:0.633742540249659)1.0:0.28319845214353057,((G001767755,(G001768645,G001767605)1.0:1.0108588840620258)1.0:1.8841902977125482,(G001767575,(G002011575,(G002010555,G002011565)0.993:0.20633643299782845)1.0:2.023380073658379)1.0:0.2910269722820852)0.999:0.19656422633341408)0.994:0.17863999153669968,((G001766895,G001767615)1.0:0.4722589483913334,((G001950395,(((G000296445,(G000162875,G000023885)1.0:0.5031968675764962)1.0:1.2911635093619682,(((G000434775,(G000435475,(G000436075,G001915265)1.0:3.401197381662154)1.0:0.9139576225283503)1.0:2.133100602424306,((G001643775,G900110565)1.0:5.09170311718505,(G001486445,G000023845)0.937:0.11488228432275435)1.0:1.7478250364472692)0.712:0.05448120355963008,((G001552935,G000814825)1.0:1.0258654951481097,((G000478885,(G000403355,G000422625)1.0:0.8687096292582447)1.0:2.7780595966061683,(G000236865,(G000210055,(G000270285,G000024265)0.725:0.15356801153673058)1.0:1.0996861968014495)1.0:0.44986733396248096)1.0:0.4366517982912381)1.0:0.3167708790837089)1.0:0.2271748380860297)1.0:0.9764001664607118,(((G000195315,(G000321165,G000311845)1.0:1.9205495248830757)0.848:0.09172377111511287,((G000225705,(G000156175,G000156215)1.0:2.1377951033521696)1.0:0.3846609205366066,(G000821265,(G001404695,(G000434535,(G000169035,G001405375)0.779:0.06366382869494303)0.944:0.102447185119469)1.0:3.673427139060112)1.0:0.4384107010237415)1.0:0.20965136648752136)1.0:1.7124115262698014,(G900143685,((G001552785,(G000483125,((G000364325,G000468815)1.0:0.7527392777621911,(G900105895,G001437015)1.0:1.7917594692280545)1.0:4.526607863484993)1.0:2.4558670315268336)1.0:2.1814120545486273,(((G000752675,G001494635)1.0:3.836510544946857,((G000024225,(G000758945,(G000564995,G000565075)0.452:0.02371845447555755)1.0:0.7012495076728296)1.0:3.6073848526096914,(G000411555,(G001813205,(G001438885,G000174015)1.0:4.787491742782049)1.0:3.135358697879194)1.0:2.156544308887066)1.0:2.71865290442105)1.0:0.3883282744543631,(G000468855,((G000179715,(G001562845,(G001049775,(G000178335,G000159235)1.0:3.149936791901367)1.0:0.23876863924533048)1.0:3.600164782322376)1.0:2.5356234185431044,(((G000233535,G900155635)1.0:0.24231844360458335,(G001457795,G000468755)1.0:0.7042010426392296)0.998:0.16820547510734468,((G900108495,G900111255)1.0:4.325700594175155,(G000524335,(G000143845,G001437585)1.0:4.048882188145342)1.0:4.330733340286328)1.0:0.27466302135199594)1.0:0.7383981492068132)0.998:0.21702047344653597)1.0:0.23850480710440117)1.0:0.30071146775798946)1.0:0.5178529660952882)1.0:0.590666070177179)1.0:1.184663760464921)1.0:1.3437780807860475)1.0:0.9371425227641627,(((G000014185,(G000661895,G001029505)0.842:0.11385774483699823)1.0:3.1003212291768123,(G900108055,((G000240225,(G000519325,G000420025)1.0:1.6446893703782428)1.0:2.1370030365370263,((G000688095,G000424625)1.0:2.058108588551456,(G000025265,(G000423665,G000425945)1.0:2.0032053529878966)0.855:0.07358755210111878)0.418:0.1714114295957507)1.0:1.2348791345241708)1.0:2.0988964714586316)1.0:0.29949048377587295,(G000384495,(((G001311945,((G001443565,G000949295)1.0:3.987738322135953,(G900128965,(G000023265,(G000949255,G000745905)1.0:5.087596335232389)1.0:2.235760601281571)1.0:0.6851861504298217)1.0:0.9845176740950554)1.0:0.43613362571207587,(G001023575,((G000817105,((G000455525,G001025035)1.0:1.0424579607213276,(G000817095,(G000817115,G000817085)1.0:1.8627395179881072)1.0:0.5346952802531972)0.98:0.13668523057567775)1.0:0.2292774203815307,((G001510385,(G000348785,G000350145)1.0:2.6851505330599377)1.0:0.749756887488415,(G001510335,(G001437825,(G001439005,G001438985)1.0:2.6443343867161015)1.0:1.5173914801275534)0.999:0.22239786864901281)1.0:1.3973594740362176)1.0:0.5240029441487741)0.979:0.15075434603926569)1.0:0.7811591869095635,(G000969705,((G000428345,(((G000372185,G000384535)1.0:1.2590594551759908,((G000378885,(G000372025,G000372265)1.0:0.5501998128841243)1.0:1.438785854715583,(G000438965,(G001438925,G001437635)1.0:2.486930620303377)1.0:1.2270605039026952)1.0:1.0607725451794838)1.0:1.3119368728175564,((G001439355,((G001437845,G001439035)0.582:0.03901139590358119,(G001437695,(G001439025,(G001437665,G001438315)0.524:0.03568109023472447)0.595:0.04688890990834743)0.736:0.07482564935624406)0.401:0.015675852184191326)1.0:1.9243590155835801,(G000485495,((G001439085,(G001437755,((G001439225,G001437855)0.991:0.1716577563384487,(G001438395,G001437905)0.551:0.035365240833966874)0.642:0.05516974155798221)1.0:0.388657989791783)1.0:2.1453826155178013,((G000378865,G000378925)1.0:0.363929739514103,(G000754505,(G000383815,(G000294575,G000378905)1.0:2.0200807137259673)1.0:0.6125953451612185)0.872:0.11291160821092998)0.999:0.19022980226464492)1.0:1.9207313616007509)1.0:0.770629136349895)1.0:0.37213348449758205)1.0:1.6774693652848465)1.0:0.44793761670624976,(((G000177615,((G000166135,G000235425)1.0:2.7882116585851677,((G000058485,G000013345)1.0:2.142441095253395,(G000373365,(G000374165,G001854655)1.0:2.6017286042801038)1.0:2.629837621881019)1.0:0.7268109057133204)1.0:0.3854269650933067)1.0:1.8782904820463364,((G000585375,((G000024545,(G000527155,(G000719515,(G000427885,G000482705)1.0:1.6903610013942425)1.0:1.8337326523938582)1.0:2.3521549738132768)1.0:1.2893981632952023,(G000720965,(G000379825,(G000716715,((G000428945,G000379685)1.0:1.0424323473629225,(((G000297395,(G000145235,G000876225)0.993:0.13602321061542333)0.99:0.12518486344345187,((G000204155,G900109115)1.0:1.4887574606108167,(G000016425,G000018265)1.0:2.8212286164125895)1.0:0.2862739254568478)1.0:2.271480241869573,(G000717135,((G000494755,(G000389965,G001884705)1.0:0.2038129742694367)1.0:0.8346800014078837,(G000379645,(G000237145,(G000962825,(G000284295,G000785985)0.929:0.08668532427485494)1.0:0.2756356003767635)1.0:1.3961777212300117)1.0:0.4075650509587593)1.0:1.8486703262536186)1.0:0.28203950505266917)1.0:0.6845770351050533)1.0:0.17420406336373326)1.0:0.5665519855549108)1.0:0.5522609360373695)0.996:0.13946286112210401)1.0:0.6978269782656535)1.0:0.7324506137590905,(((G000421445,G900129455)1.0:1.4901354367605082,(((G001424485,G001424455)1.0:2.463912523664983,(G000306785,G000761485)1.0:1.246104921587224)1.0:0.4036048455878007,((G000701365,G000025345)0.999:0.17380344845972856,((G000620185,G000702465)1.0:0.3848787132428827,(G000582785,G000284015)1.0:0.19178123892212354)1.0:0.4162330201024039)1.0:0.4425112408646142)1.0:2.226495286918485)1.0:0.2668238963250267,((G000024365,G000426645)1.0:1.7707826074928048,(((G000379625,((G000429025,G000620785)1.0:1.4833336864084028,((G000423625,G000196675)1.0:0.3462291686997764,(G000717175,(G001420995,G001902615)1.0:3.1116316445782015)1.0:0.29665057324476485)1.0:1.12820988650578)1.0:0.9082622668585083)1.0:0.3651419195121884,((G000718005,((G000062885,(G000194155,G000497205)0.994:0.21259752416457342)1.0:0.5943687609184601,(G000763095,(G000384035,G000371785)1.0:0.7846622893957184)1.0:2.9168197123272814)1.0:2.0081945244593706)0.999:0.16076696732249826,((G900129375,G000720955)1.0:0.32195416101704616,(((G001302585,(G001921215,(G900104505,(G000564855,(G000374445,G000482865)1.0:1.1921367146164579)1.0:0.20213065174070935)1.0:1.7292067075738649)1.0:0.2933672719714238)1.0:0.4272115052932301,(G000715825,((G000568255,G000525635)1.0:1.5012562616508722,((G000023245,(G000328705,(G000716755,G000716595)1.0:0.2725738175698447)1.0:0.5571183501003856)1.0:0.6536554387586127,(G000715895,(G001701025,(G000974445,G000719115)1.0:0.21124312308712753)1.0:2.4825813688549023)0.714:0.054205889368364166)1.0:1.601683026577634)0.975:0.11578512708988213)0.994:0.1469502190737256)0.899:0.14333394154711337,(G000379465,((G000504245,(G000427905,G000427825)1.0:3.243148371857911)1.0:1.2064595417098958,(((G000519205,G000739085)1.0:0.7986598223664332,(G000384315,(G000732925,(G000196835,(G000383915,G000717335)1.0:2.029520170356054)1.0:0.37918702367840806)1.0:1.512860416582484)1.0:0.3976166161480237)1.0:0.44441635299393034,(G900115565,(G000719975,(G000244955,((G000383795,G000231035)1.0:1.8382485870319576,(G000527075,(G000023865,(G000231055,(G000258175,(G000243395,G000244975)1.0:0.4720356831913048)0.54:0.04339508374042442)1.0:0.7967131274747242)1.0:0.34255214605907686)1.0:1.1468993026637158)1.0:0.7435177410211932)1.0:0.49845755979009115)1.0:0.8568673038383445)1.0:0.2382217309617159)1.0:0.4740911699038441)1.0:1.0530185749839904)0.741:0.09550034649312267)0.919:0.14893813607940712)0.967:0.10529652542818427)1.0:0.8426793721092162)1.0:0.5661383758065228,(((G000349585,(G001630765,G000226215)0.992:0.14297496510642632)1.0:2.945737384175013,((G001281505,G001293125)1.0:5.058366696917449,((G000372445,(G000427865,((G000173655,G001274895)1.0:3.101091854106468,(G000758965,(G001552415,G001056295)0.995:0.15208252721319587)1.0:2.5743924266667064)1.0:0.2982935713563709)1.0:1.1237615496892355)1.0:0.6755260651826951,((G000023145,(((G001054945,G000069945)0.992:0.15114020877659556,(G000177535,(G000525655,G000006605)1.0:0.45636693066892553)1.0:0.41326960043920485)1.0:1.3391890205698802,(G000183325,(G000626675,(G000213935,(G000418365,G000179395)1.0:1.2270546092161505)1.0:0.9549990777947742)1.0:2.185805128883288)1.0:0.43910601256018933)1.0:1.370208021816424)1.0:0.24753101947481954,((G000411375,G000156595)1.0:3.472323597522598,((G000372385,(G001021025,(G000590555,(G000428805,G000318135)1.0:0.552744033219239)0.999:0.1930192730420765)0.997:0.15709884472061503)0.425:0.022256335171810783,(((G000011305,(G001277995,(G000344785,G000420585)1.0:4.520485984706464)1.0:1.661447921364)1.0:2.926550139399933,(((G000379705,G001044175)1.0:1.0615935352895984,(G000296405,(G000732945,(G001412105,G000375365)1.0:4.348128722383967)0.724:0.05770021104094154)0.7:0.13401077905146835)1.0:0.6186400373378864,((G000341345,(G001021045,(G000835165,G000819445)1.0:1.0200384864779364)1.0:1.0127018709261686)1.0:0.9491392184080948,(((G000466825,((G000477935,G000477955)1.0:3.5263817164604983,(G001665955,G000688415)0.851:0.08752699534215164)0.826:0.07803400261245584)1.0:3.41182529201594,(G000420605,((G001941345,G000550785)1.0:3.2594524874364277,(G000980815,((G000159115,G001054195)1.0:2.491711630979035,(G001586215,(G000022905,(G000833575,G000805675)1.0:0.631776961481881)1.0:2.577305295967645)1.0:0.6517144427643459)0.972:0.1422424679869765)1.0:0.9470060178734017)1.0:0.21557502451945995)1.0:0.613469929925499)1.0:0.7348716582866232,((G000442645,(G000767055,G001021065)1.0:0.6086044930313805)1.0:0.6208673821322608,((G000379425,G000373805)1.0:1.8857692493949811,((G000759055,G000143825)1.0:2.1600016791862457,((G000159635,(G000372085,G000312345)1.0:0.36552058872316906)1.0:0.5840837354575348,(G000739455,(G001263755,(G000577555,(G000747315,G001639025)1.0:0.9851883143730001)1.0:1.9660289928480323)1.0:0.2682569476525148)1.0:0.6411613023312448)1.0:0.7497344105388734)1.0:0.9679198016523348)1.0:1.3813690125800617)1.0:0.32114558940038557)1.0:0.2905206913198459)1.0:0.4373147850608311)1.0:0.33571763784794295)0.849:0.10109000568663778,((G000175375,G001020985)1.0:1.4759829587664424,((G000980835,G000550805)0.979:0.13056979161112103,(((G001876195,(G001876255,(G001876175,(G001876005,(G001876035,G001875875)1.0:1.386138586660167)0.678:0.1725720458318441)0.981:0.37285031299533744)1.0:0.8827588341788255)1.0:1.3407599106421169,(G001457455,((G001876115,G001876095)0.954:0.7602290836080238,((G001876085,G001875905)0.311:0.0,(G001875845,G001876055)0.667:0.28760832566705424)0.392:0.0)1.0:3.5153735851419023)0.794:0.07991363972017261)1.0:4.750857530333393,(((G001922265,G001969175)1.0:0.7822203965451332,(G001866985,(G001867045,(G000259155,G001867005)0.821:0.4054512911976225)0.52:0.12856149094064281)1.0:3.47557984394217)1.0:0.7607292505709647,((G000265545,G001889145)1.0:1.8656511106312028,(G001047215,((G001653295,G001481755)1.0:2.0882764962832576,(((G001456175,(G001989595,G001447295)0.566:0.13396455100980803)1.0:1.3564813919882874,(G001969485,(G001942005,G001969465)0.414:0.02960059781026532)0.643:0.08672933301410879)1.0:1.063529629690372,((G000258385,((G000972805,G000255935)0.087:0.0,((G000221625,(G000227175,G000144675)0.967:0.3164523951582587)0.896:0.20893862824809575,(G001719645,((G000152065,G001026945)0.999:0.5506297693283463,(G001481675,G001865765)0.988:0.37965807009779906)0.741:0.1287449614312153)0.724:0.11486412297777052)0.089:0.0)1.0:0.37513739501451054)1.0:0.3425239000958217,((G001298505,(G001653315,G001975165)0.596:0.09232006637543187)1.0:0.48358392277472767,(G000241855,((G000730445,(G000730365,G000730405)1.0:1.4406404312513499)0.999:0.4376260910017652,((G001481715,G000143705)1.0:0.6397320625667436,(G001663495,((G001017615,G002009415)0.026:0.0,(G001433475,(G000814865,(G000144935,G001682255)0.68:0.20036337750566466)0.333:0.0)0.892:0.32813025654357014)0.663:0.14661109537949038)1.0:0.5671258941380822)0.423:0.021483069945323167)0.893:0.16945138791673903)1.0:0.4356357577130342)0.76:0.090044503077332)1.0:0.3715191133373789)1.0:0.365879029489843)1.0:0.6901257926087146)0.964:0.11709596906236552)0.86:0.08055139092110207)1.0:4.43780359504768)1.0:1.159339334698629)0.801:0.12833499909151036)1.0:1.3141688298389314)1.0:0.29498382356644903)0.989:0.1308376063140721)1.0:0.7040911292435467)0.999:0.16724545807295402)1.0:1.768112554783225)1.0:0.38510645635692003)1.0:0.7999003107653807,((G000092825,G000185725)1.0:4.448885834874124,(((G001632805,G000069185)1.0:3.1341267981166085,((((G000214155,G000240505)1.0:0.40225724097273985,(G000972925,(G000970885,(G001021505,G001673105)1.0:0.38222972065857813)1.0:0.2545321453911853)1.0:0.9906034670528429)1.0:2.4182142309856154,((G000759695,(G001881585,G000257745)1.0:3.564826805443958)1.0:0.778524310400289,(((G001584765,(G000526915,G000689255)1.0:2.125993387159379)1.0:1.478624407309758,((G000164135,G001021495)1.0:1.5501979866051345,(G000007865,(G000277125,G000222105)1.0:0.41107450825426023)1.0:1.0488114514652187)1.0:0.9177933069253981)1.0:0.46699352012708495,(((G000723425,G000157895)1.0:0.4695530380039708,(G001417955,G000613245)1.0:1.504364613181005)1.0:0.22617578903144062,(G000195835,(G000340435,(G000195855,G000975265)1.0:2.780887525054477)1.0:2.18626563358887)0.936:0.15143777287131865)0.998:0.15035056946566328)1.0:1.2110106100155598)1.0:1.012853275587822)1.0:0.696396795065228,((G001494595,(G000230935,(G001021385,G000559085)1.0:0.5992747588070941)1.0:1.2748079155676086)1.0:1.8053537476004629,((((G001426545,G000620625)1.0:0.8017069963218868,(G001291445,(G000613185,(G001428895,G000317305)1.0:1.0202223661752488)1.0:0.8247300882714004)0.999:0.1646729756950196)0.998:0.16025385720979224,(G000015005,((G001307545,(G000805385,G000455325)1.0:0.20563524913168385)1.0:1.7396104874578509,(G000612825,(G000373905,G001570425)1.0:1.509429668440653)1.0:0.2657642335454479)1.0:0.2762790283421591)1.0:0.9216286408529596)0.847:0.07926594195740841,((G000234585,((G000328565,G000230895)1.0:0.27716840094209944,(G000379865,(G001005175,(G001583415,(G001499855,G001499915)1.0:1.4438647666194373)0.94:0.14017359164092233)0.999:0.17901136276841634)0.999:0.20278609328496322)1.0:0.4300311856274263)0.991:0.19732584188401228,(G000015405,((G000266905,(G001044245,G001044235)1.0:1.0373395522372972)1.0:0.3144240631083075,((G000015305,G001655245)1.0:0.4161065421610918,(G001049355,(G000184435,G000455165)1.0:0.30950430262902107)0.923:0.10432145483017059)1.0:0.6291563600703236)1.0:1.3401415310891662)0.655:0.04262560096967125)1.0:0.31694697995901355)1.0:0.2877786108164713)0.949:0.14099809248494033)1.0:1.251704428235038)1.0:1.6589737898588417,(G000214175,(((G000092225,G000312385)1.0:3.0088078828861877,((G000380485,(G000964005,(G001598915,G000383535)1.0:2.1221609241176957)1.0:0.2961398162591318)0.98:0.12785175995779527,((G000241265,(G000333015,(G000344135,(G000423025,(G000333035,G000192435)1.0:1.7234005452879801)1.0:0.9352960184402205)1.0:0.5864304946735427)1.0:1.5059698805895192)0.983:0.11690205194142282,(G000241305,(G000241345,(G000334455,(((G000248055,G000332975)1.0:2.840955293508713,(G001485495,G000247715)1.0:0.8567234452564666)1.0:0.4521188001312218,(G000298195,(G000024785,(G001698225,(G000344155,G000332995)1.0:0.31059976012751145)1.0:1.9960553655998192)1.0:0.5168353956734041)0.793:0.06724219903567975)1.0:0.19324816449230225)0.985:0.13117404010051262)1.0:0.4901755514625264)1.0:0.18377209698481195)1.0:0.8970024067617056)1.0:1.0108859129038967)1.0:0.731837035892166,(G000524475,(G001552615,(((G001426185,(G000760735,G001620305)1.0:1.6747778069850072)1.0:0.6959597830494925,(G000389715,((G000982715,(G001312925,G000511305)1.0:0.8805877049282275)1.0:1.3446450662861622,((G000014565,G000454045)1.0:0.8604849771988584,((G000196695,G000738775)1.0:2.078669166163729,(G001894865,G000341795)1.0:0.7084521295424635)0.396:0.07878613315715507)1.0:0.22863469606348058)0.997:0.14627144147634727)1.0:0.2174672662582561)1.0:0.5587894214781599,(G000380645,(G001552855,(((G000308635,(G001865855,G000308655)1.0:2.2027485371303404)1.0:1.0595983019950175,(G000381925,(G000308615,((G000308875,G000526215)1.0:1.2851244302115927,(G000523235,(G001613505,G000308855)1.0:0.27354824632794406)1.0:2.2079635054703353)0.446:0.01561880487003732)0.706:0.04992984062932987)1.0:0.47378094695514483)1.0:0.8425032516022946,((G000284035,((G000720425,G000308515)1.0:2.015672487981864,(G000308675,G000308495)1.0:2.646206587071961)1.0:1.0295286300921462)1.0:0.4461096824946252,((G000308795,(G001886715,(G000308355,G000719275)1.0:4.499809285849371)1.0:1.7080097337163398)1.0:1.901710194310742,((G000308595,G001182745)1.0:1.3854792177615711,((G001310275,G000308695)1.0:1.508025283298613,(G000308835,((G000308715,G000250675)1.0:1.6239907608124462,(G000482385,(G000308755,(G001613465,G001612765)1.0:1.288437501472965)1.0:0.26450522560060674)1.0:1.1825816287030355)0.731:0.14947758129321306)0.999:0.17551204094854472)0.934:0.11931716789610668)1.0:0.20196394139475826)0.721:0.09899870274859916)1.0:0.4952367589311481)1.0:1.6050403116049832)1.0:0.3713315944759215)1.0:0.27755514657194624)1.0:0.2531581021343632)0.998:0.1709809586078899)1.0:0.18230169628229714)0.873:0.15002699706786704)0.482:0.09940906543449228)1.0:0.3154094506899235)0.999:0.17238369561465736)1.0:1.0350323706903573)1.0:0.28026522912584206)1.0:0.6363160171865332)0.321:0.06229197422862765)1.0:0.3103430140290684)0.958:0.10307462825393839,((G000015025,(((G000515395,(G001005145,G001270745)1.0:1.9274253343812109)1.0:2.7047006252229515,(G000373925,(((G900101785,(G900105065,G000270245)1.0:1.0056435644424229)1.0:0.2863243307742152,((G000423085,G900092135)0.999:0.1699973306709214,((G000826085,G000423465)1.0:0.43880414364475223,((G000277715,(G000826065,G000619965)1.0:0.3276506966954718)1.0:1.5916454253480123,((G000421525,G900163845)1.0:0.32140976216718653,((G000426605,(G000413315,G000423485)1.0:0.5891687334619439)1.0:0.970055351825149,((G001441165,(G000425285,G000423445)1.0:1.9725726573952853)1.0:2.2309955687457323,(G000463665,(G000367205,(G000204235,(G000221145,(G000008345,(G000145555,(G000145515,G000144735)1.0:0.457250623085176)1.0:0.9170695498470575)1.0:3.6491386402178247)1.0:0.3763125271718478)1.0:1.3271030075512191)1.0:2.8270538729708834)1.0:0.4155007959508286)1.0:2.245534752036856)1.0:0.1888157331357603)0.891:0.07785149482631532)1.0:0.48601171309504876)1.0:0.2884015119436687)1.0:0.3813963165676265)1.0:1.1431282592541039,((G000372465,G000024345)1.0:3.289624339652445,((G000312105,((G001428805,G001426485)1.0:1.7068770091482326,((G000160775,G000471045)1.0:0.7644906630173761,(G001423365,G001426755)1.0:0.6733777385857035)0.418:0.015549860938954172)1.0:0.3403786860294274)1.0:2.314843795338955,((G000426045,(G001424755,G000720335)1.0:0.3895435363962068)1.0:1.4547227466178794,((G000426525,((G001427925,G001429555)1.0:1.8438540923292253,(G001428125,(G001429625,G000389985)1.0:0.5061001737664477)1.0:0.7996484173971103)1.0:0.23667174086802198)0.774:0.060045452125504925,((G001423135,(G000422805,(G000620705,(G000015265,G000620645)1.0:0.26908052083513645)1.0:0.7483787979123215)0.993:0.1323982707231372)1.0:0.3294448353885589,((G000422825,(G000364605,G000960475)1.0:0.3506679946448247)1.0:0.5658372023078382,((G001428565,G001427795)1.0:0.3244544378724718,(G000785495,(G001428765,G000519005)1.0:0.3265457160708879)0.543:0.06849671854546993)1.0:2.0953551897891325)0.998:0.14989614826231543)0.985:0.13330081768434632)1.0:0.5843568131439296)1.0:1.4029417673054196)1.0:0.5081025675420149)0.994:0.13246109363080533)1.0:0.25589517720325555)0.976:0.14100979855591006)1.0:0.2869010442789524,(((G000012405,(((G000341105,(G000341205,G000341185)1.0:2.62478244890866)1.0:1.6148391277757628,(G000341165,(G000981225,G000826685)0.805:0.07291300604504226)1.0:0.33074369154487065)1.0:0.3948039677568433,((G000341025,(G000341145,G000340965)1.0:2.3295460107826944)1.0:2.685573288715471,((G001279585,(G000341125,G000515115)1.0:0.4889747939356006)0.871:0.12382336391497688,((G000092985,G000341065)1.0:1.4678890398000437,(G000341085,(G000294515,G000341005)1.0:0.5629564228314067)1.0:1.319647993265209)0.985:0.11875244588273398)1.0:0.1976275726470679)1.0:2.183038756274759)1.0:0.7528918646550112)1.0:2.0365435432311023,((G000024385,(G000518265,((G000374305,G000381885)1.0:1.2969858938849848,(G000718255,(G000468475,G000425065)1.0:0.3364976219798402)1.0:1.0097332101292864)0.922:0.0847560799979854)1.0:1.3445938458555524)1.0:1.8000358495559214,((G001570525,(G000092645,(G001552515,(G000511135,G000718475)1.0:0.7189600220539676)1.0:0.37453201938132175)1.0:0.4990074837751473)1.0:0.3188038299853942,(G000715975,(G900100605,((G001417755,(G000379885,G000725485)1.0:0.47292171037133)1.0:2.3505989933970595,((G000721075,G000024865)1.0:0.9809435082281383,(G001696485,G001653075)1.0:0.6578323849019191)1.0:1.5552229730705003)1.0:0.17249719708668956)0.982:0.11464350208475138)0.998:0.14610422344503957)1.0:1.8639683913198284)1.0:0.408864482321039)1.0:1.0227364011911906,(G000384115,((G000024025,G000504285)1.0:0.9692425519564438,(G000372745,(((G000744815,(G000744705,(G000744655,(G000787835,G000787795)1.0:1.2486760693693013)1.0:2.0707703059401656)1.0:1.1621682195079024)0.994:0.194861040307137,(G001418575,((G000744785,G000744225)1.0:0.6293767151087156,((G000718025,(G001625365,G001888885)1.0:0.42754839520973603)1.0:1.2138308956571526,((G001429805,G000955975)1.0:0.22984702091262402,(G000710465,(G000717715,(G000269985,G000696185)1.0:1.8839622193832666)0.779:0.058147727562420794)1.0:0.1934122873730065)0.937:0.09413110865505536)1.0:0.18906680119465472)1.0:1.593311754613934)1.0:0.49399922856832945)1.0:1.0376050040476692,(G000380165,((G000240165,(G000373665,(G900142575,G000745345)1.0:1.3922728044878192)1.0:0.36436938610412556)0.975:0.11791497861258937,((G001011035,((G000993785,(G000719135,(G001493375,G001083795)1.0:0.4492084010529342)1.0:0.8631370911748251)1.0:1.3679571565510293,(G000718985,(G000424845,((G000424825,(G000497405,G000426325)1.0:2.0442306510664223)1.0:0.5664365475532995,((G000424965,(G000964305,G900090125)1.0:5.204006687076799)1.0:2.6600804510304235,(G000381025,(G000721445,(G000424785,G001751375)1.0:0.9105031192260232)1.0:0.9960852041128155)1.0:0.5316830154852434)1.0:0.4689130093608282)1.0:0.33294044158493447)1.0:0.33775093891336455)0.495:0.03302010973595706)1.0:0.20936461008170104)0.996:0.14091633373984933,((G001418495,(G000092385,(G000158915,(G000147815,G000938975)1.0:1.5050081171292957)1.0:0.8053301131179778)1.0:1.29941764744867)1.0:0.17885952241395237,(((G000718635,(G000719265,(G001187435,G000342125)1.0:1.146135172424458)1.0:0.9730336282922587)1.0:0.18041217581974714,(G000717745,(G000718015,(G000695235,(G000935125,(G000717345,G001729485)1.0:2.3745076175084976)1.0:0.21727519183028404)1.0:0.4238356154285565)1.0:0.46637879798854137)1.0:1.0925781995276111)1.0:0.17363399871018823,((((G000721265,(G000497425,(G000818195,G000718095)1.0:0.3561405437213826)1.0:0.218758456509461)1.0:0.46585217507913296,(G000429085,((G000375725,G001905365)1.0:0.6278137772836948,(G000010605,G000717025)1.0:0.2161283977775141)1.0:1.5795958164884178)0.998:0.15830479705793124)0.999:0.15871674595499216,((G001279695,(G000719335,(G001279725,(G000720455,G001746425)0.999:0.17423395909326422)1.0:1.6925836629017195)1.0:1.0092405292009026)0.603:0.042538519155498986,((G000163875,G001693675)1.0:3.743610258499921,(G001278075,((G001750785,G001646665)1.0:0.3321516886883734,(G000384175,(G000721275,(G000718595,(G000830005,G000253235)1.0:0.2451526562769429)1.0:0.331635340144614)1.0:1.2295795513904575)1.0:0.39318760597410796)1.0:0.2039778919417409)0.521:0.05793009365431551)0.994:0.16423576085171934)0.941:0.09559033793877773)1.0:0.21323004003761248,((G000719955,G000213055)1.0:0.24368001930800123,(G000827005,((G000373565,((G000716675,G000720475)1.0:1.1831243972283596,(G001419745,G001418465)1.0:1.021305749918125)1.0:0.45883869394697807)0.998:0.16335039146801603,(((G000725495,(G000968255,G000009765)1.0:3.608097341426055)0.999:0.1707499215291898,(G000331005,(G000716805,(G001418335,G001418655)1.0:0.843686902846128)1.0:0.29556744389749867)0.925:0.0859208615658787)1.0:0.17609139537692436,((G000317595,(G001418475,G000091305)1.0:0.1931470275208721)1.0:0.8634703357686035,((G001298575,(G000204605,G000819545)0.859:0.07000721889002143)0.312:0.0,((G000376565,((G001418585,G000242715)1.0:0.1960694638345023,(G001514045,(G000716215,G000721105)0.936:0.09095965911631197)1.0:0.32011114981824756)0.871:0.08923079341716007)0.555:0.10046657435933318,((G001654495,(G001005085,(G000725795,(G000444875,(G000718315,(G000497445,(G000802245,G001511815)0.663:0.04157376329892165)0.947:0.09561195932270507)0.898:0.07833366002377246)1.0:0.18993356203228728)1.0:0.305575257963032)0.906:0.10119421683366504)1.0:0.21287697615288387,((G001279985,(G000349325,(G001513975,(G000225525,G001509795)1.0:0.35089449281734814)1.0:0.3624187766328917)1.0:0.19782396028206728)0.613:0.03657734235948844,((G000158955,G001611795)1.0:1.4077196542104142,((G000156435,(G001419695,G001418415)1.0:1.7885560742544921)1.0:0.547602477574552,(G001013905,(G001660045,(G000721235,(G000203835,G000158935)1.0:3.260427430631788)1.0:0.2347676506204047)1.0:1.5826825341806912)0.779:0.062360232534752064)0.721:0.058996042192189055)1.0:0.17974115906642377)0.483:0.027112255256867907)0.602:0.03337521378524218)1.0:0.1794093514864017)0.524:0.0422045387781828)0.999:0.16596982645112157)1.0:0.7162179274889884)0.978:0.11370215056634628)1.0:0.241804972659223)1.0:0.25164468040065857)1.0:0.7861458361227113)0.936:0.12649625288990676)1.0:0.3033894719537526)1.0:0.3376793036389584)1.0:0.8689938440560977)1.0:0.5083591338875559)1.0:1.0038263040403521)1.0:1.066043060344082)1.0:0.7752742427256752)1.0:0.2055085206379256)1.0:0.2406946401427464)0.869:0.1205358178183744)1.0:0.23039950278631663,(((G000719025,(G000017305,G900101335)0.99:0.1335828219689228)1.0:0.30432452560218376,(G001426435,((G000023925,(G000421185,(G000224715,G000421245)1.0:2.3743754116252314)1.0:2.2955060103799014)1.0:0.36930429431176326,(((G000426385,G001189535)1.0:3.1699612557442376,(G000298175,(G000429885,((G001515525,G000298215)1.0:2.0094543773643756,(G000826525,G000247995)1.0:2.0758775967858636)0.835:0.06818917352547678)0.813:0.06372256352249471)1.0:0.7416566729056062)0.945:0.12504451122823879,(((G001021715,G000725405)1.0:3.1195326278617186,(G001594145,(G000376825,(G001247745,G001190945)1.0:1.7278053254811918)1.0:0.7745439995230281)1.0:0.18309944457387595)1.0:0.8017160975389562,((G000576575,(G000184685,(G001758225,(G000576595,(G001956915,(G000720035,(G001428505,G000383675)1.0:0.9660068055712677)1.0:1.9972762634006078)1.0:0.4227033119776521)0.787:0.07250582096931994)1.0:0.3170131223426005)1.0:0.44084820052211987)1.0:1.6594940983837936,((G001552435,(G000297495,G001428305)1.0:2.7275167879999445)1.0:0.5341461336119055,((G001050535,G001046875)1.0:1.7981536278268988,((G001429685,(G001428025,G001427915)1.0:0.9222492006221985)1.0:2.1918277379515523,(G001046855,((G000720925,G001428065)1.0:2.144632277552248,(G000367525,(G000768695,(G000768675,((G000768685,G000768705)1.0:0.25747759382593544,(G001427985,G000152705)1.0:0.8292325325525649)0.993:0.1447981355756091)0.759:0.06507494463736449)1.0:2.754051789290238)0.394:0.03727499106926906)1.0:0.6356768489529495)0.841:0.09358507528417269)0.983:0.1802856365833936)0.881:0.08402958244901487)1.0:0.4049925155848981)1.0:0.3806065292496093)0.995:0.13508528056156768)0.888:0.07610198538279406)1.0:0.9100433477425751)1.0:0.26328908649177096)1.0:0.21199929841147264,(((((G000314575,(G001606005,G001729525)1.0:0.9769467144645188)1.0:2.975482659589791,((G000285915,G000178455)1.0:0.810745759131328,(G000285835,G000426445)1.0:2.206856556066083)0.988:0.1288858356570416)1.0:1.9973107039913651,((((G001063195,G001476195)1.0:1.8782177854377569,(G000011025,(G000164695,G000763765)1.0:0.5930637220029626)1.0:4.01262374164385)1.0:0.9847734441872781,((G001275345,G000800955)1.0:2.430399332306379,((G000786655,(G001408335,G000010285)1.0:0.20000607582757665)1.0:3.248499715106693,(G001482365,(G001580365,G000786195)1.0:1.5327320598743779)1.0:2.47637029182387)1.0:0.2233272761691095)1.0:1.1484138215344386)1.0:1.226441812159299,(((G000220985,(G001483765,(G000455245,G000421745)1.0:0.7451519588607481)0.956:0.18145985919647345)1.0:3.2230530930783705,((G000224415,G000023205)1.0:0.34586224036427726,(G001657475,G000420805)1.0:3.1198971065659475)1.0:0.6839473061990108)1.0:0.7523356072865803,(G001968835,(G000688395,((G001887245,(G000348945,(G001281115,(G000197735,G001302565)1.0:1.4190841839428816)1.0:3.185038776625204)1.0:1.124130749642397)1.0:1.006982963637554,(((G000430705,G000520495)1.0:2.7097807048795324,(G000328305,(G001307035,((G000520555,G000816565)1.0:1.6793576802268084,(G000520515,(G001428435,G000520595)1.0:0.4600115032669626)1.0:0.41370149332632955)1.0:1.4104643151777365)1.0:0.30576942109938426)1.0:0.21363474042674696)0.978:0.11877838227738939,((G000376245,(G000950575,G000018885)1.0:0.9505175504442517)1.0:1.3705044032455052,(G000802235,((G000785535,G000482545)1.0:1.5103973957801178,((G001263615,(G000014925,G001542565)1.0:1.2010892421520953)1.0:0.6250010202621574,((G001428365,G000196235)1.0:0.3895140646239394,(G000238915,(G001484605,(G001424565,(G000022025,(G000813845,G000189535)0.686:0.10038147852571541)1.0:0.3183651773847957)1.0:0.6407754429848993)1.0:0.7380406638625134)0.441:0.015190219457354685)1.0:0.550065291774272)1.0:1.6454526175772979)1.0:0.2850434933030775)1.0:0.314872985131495)1.0:0.3695465979838016)1.0:0.6572617380957693)0.603:0.08775826362084073)0.998:0.16472668441247365)1.0:0.4456383451001105)1.0:0.1874790145154998)1.0:1.2989044428849423)0.813:0.09939110868179656,((G000699505,(G000257665,G001437715)1.0:3.6118566168093094)1.0:1.764402747140386,(G000423505,(G000007485,((G000425685,G000381765)1.0:2.192529990809964,((G001438965,G000754445)1.0:2.477690104479803,(G000425105,((G000980875,(G000834055,(G000350525,(G000633415,((G000231305,G001477055)1.0:3.0199531826711037,(G000349545,G001273835)1.0:0.5563273687964051)0.882:0.0779017501494281)0.993:0.1438682250480048)1.0:0.3101046417317662)0.949:0.15080864929511614)1.0:2.3168983395716007,(((G001426925,(G000422385,G000422745)1.0:1.7636071448973998)1.0:0.8660117448895542,((G000826185,(G000956505,((G000763375,G000685355)1.0:1.388222681920353,((G000956525,(G000455825,G000633215)0.84:0.1689034317174101)1.0:0.20810251139041433,(G000956475,(G001262495,(G000956415,G001552455)1.0:1.0210067852020888)1.0:0.46264603011065)0.965:0.13069917685928903)1.0:0.9655490276961018)1.0:0.7473803628298957)1.0:1.0668114065903995)0.978:0.13880454990934107,(G000582705,((G000422405,G000802305)1.0:0.3064630804508261,((G000956535,G000799385)1.0:0.4394114497353448,((G001314225,(G001887285,(G001592125,(G001552475,G000746195)0.899:0.08238390256540493)0.987:0.1236515018660489)0.671:0.07614385944967089)1.0:0.6405237306969809,((G000333395,(G900104345,G000202635)1.0:1.072940056015079)1.0:2.268717597543933,(G001427525,(G001652465,(G000956575,((G001427145,G001428485)1.0:0.6017773579694649,(G000304335,G000956465)1.0:0.40134747181932956)1.0:0.18441853230811162)1.0:0.512348412215712)1.0:0.4166211346336397)1.0:0.18323703897783689)0.526:0.0350879255672581)0.911:0.08384004754401146)0.785:0.061159621304881305)0.996:0.15887059933647973)1.0:0.26210386425956156)1.0:0.19480917279240734)1.0:1.6132331676349143,(G000754435,(((G001429705,(G000477555,(G000247645,G000153145)1.0:0.2679882723514947)1.0:2.7413467322943137)0.999:0.18876375851771202,((G001422145,G001423105)1.0:1.3122946959808364,(G001422205,(G001424385,(G001475745,G000349565)1.0:0.31627199392783223)1.0:2.093884737390387)1.0:2.464415382022093)1.0:1.0277680321798262)1.0:0.18412277818998046,(G000718085,((G000069225,((G000333435,G000938265)1.0:0.736275638436527,(G001465855,(G001423045,G001423885)1.0:0.8557348114300571)1.0:2.856239616452004)0.866:0.0763471074277377)0.549:0.07389478209195145,(G001423185,(((G000421825,G000419445)1.0:0.39049747287163744,(G001424905,(G001428745,(G000383315,(G000469485,(G001423695,G000470775)1.0:0.33781431938871126)0.931:0.09846836989902737)1.0:0.7967703651800797)1.0:1.9518604840221936)1.0:0.4371939117017068)1.0:0.2950017011535581,((G000421145,G000764165)1.0:1.534672409769726,((G001425325,(G000799285,(G001542775,G001425085)0.857:0.11054187439982396)1.0:3.0624160179801945)1.0:0.31290384282314126,(G001421565,(G001428255,(G000421565,G000421545)1.0:0.203876160796375)0.673:0.04766189127418519)1.0:1.7977369515655741)0.759:0.19106688186801976)1.0:0.4870826504209411)0.902:0.09958650448833889)0.946:0.10136238120081459)1.0:0.21278861257880866)1.0:0.2211711987091617)1.0:0.33947092086676184)0.339:0.08751479049472392)1.0:0.24544272603255754)0.937:0.11750313347439784)0.805:0.07025186289717694)1.0:0.26155838110801466)1.0:0.4092480756675241)0.581:0.13463399613544996)0.995:0.16150477860061588)1.0:1.2056846057372828)1.0:0.4637116650085273,((G900070355,((G001403775,G001678905)1.0:3.688515109576712,(G000576425,(G000338055,(G000225825,(G000023405,G000233655)1.0:2.072956923243872)0.866:0.11029525729061779)1.0:0.6714959913452472)1.0:1.6093299114083575)0.988:0.14257136467389872)1.0:2.1132787993822726,(((G000975095,G000759715)1.0:3.424634131652419,((G000023105,(G900105765,G000421225)1.0:1.886446205104452)1.0:0.8273491567732976,(((G000024925,(G000312125,(G000423205,G000024065)1.0:2.37437989375664)1.0:2.1534515102435363)1.0:0.6357873613590903,(G000307245,(G000701465,((G000526595,G000718325)1.0:0.38423201509676974,(G000385135,(G000215105,(G001592145,G000024965)1.0:2.950856562025081)0.997:0.15030577786188645)1.0:1.1064288873635157)0.862:0.10164043841613585)1.0:0.23407778815502525)1.0:0.35936894668928127)1.0:0.4277654072732011,((G000526515,(G000767165,(G000767175,G000603945)1.0:1.200229802439571)0.921:0.08680779231149452)1.0:1.3735439685949726,(G000767135,((G000092865,G001552375)1.0:2.3752039325851264,((G000212695,(G001429255,G000688475)1.0:1.9402603060276566)1.0:0.21845024219825876,(G000312005,(G000708885,(G000218545,G001040865)1.0:1.983778960620707)1.0:0.18448353250433008)1.0:0.20888305050448375)1.0:0.4041258234073976)1.0:0.725865142946719)1.0:0.8463209090182836)1.0:0.33640261970520785)1.0:0.8343419424575884)0.998:0.20031670047716735)1.0:0.5035532409778606,((G000485475,(((G000376885,G000420505)1.0:3.327707255484328,(G001042675,(G001042695,G000269605)1.0:0.3287778038328853)1.0:2.1403401536242472)1.0:0.6445289209876763,(((G000741705,G000738005)1.0:3.21544542973665,(G001263395,(G000304215,G000737865)1.0:1.9678907837409796)1.0:1.4985954209148684)1.0:0.38563913683871476,(((G000414525,G000159155)1.0:2.2870592960505083,(G000025205,(G000414445,G000414465)1.0:3.465735253947726)1.0:1.145513282599019)1.0:3.4542753270379354,(((G000737845,G000741525)1.0:1.362945243430894,(G000741645,(G000741775,G000741285)1.0:0.8861895863821764)0.761:0.08709074598608892)0.964:0.12728423917757795,((G000741765,G000347695)0.938:0.11235854206534876,(G000741215,(((G000741205,G000741255)1.0:0.2608781155927783,(G000022965,(G000741575,(G000741135,G000800475)0.999:0.18960896441251204)1.0:0.36647424807054024)1.0:1.2197961438797822)1.0:1.479327708294125,((G001042595,G000010425)1.0:2.451490401689397,((G000165905,(G001042635,G000741165)1.0:0.41795910473327247)1.0:0.246421286361597,(G001025155,((G000741175,(G000741785,G001417815)1.0:0.8087462826701493)1.0:1.1500268810185417,((G000741715,G000741695)1.0:0.5963738155751296,(G000007525,G001025175)1.0:1.2181257564422832)1.0:1.2630456407505437)1.0:0.22781934742515667)1.0:0.38149610934325295)1.0:0.2761997861872235)1.0:0.4612834094926542)0.414:0.09108553693631738)1.0:0.22326675329073453)1.0:0.2016906979575189)0.599:0.03979431611129999)1.0:0.6881408418890386)1.0:0.7465203013932601)1.0:2.0564519662468537)1.0:0.6624546034781534,((G001375495,((G000758825,(G000612055,(G900105865,G000092365)1.0:3.2933936376026547)1.0:0.3306852212899443)1.0:1.3693176854945823,((G000466165,G000162895)1.0:2.8561250145763872,((G000420445,(G000411135,(G000429205,G000724605)1.0:4.887839716616324)1.0:4.90280258929304)1.0:0.6859622157635077,(G000315465,(G900102025,(G001183565,(G001685165,G001685155)1.0:2.207307035222719)0.878:0.08976926336441608)1.0:3.902108017979022)1.0:2.143268837181067)1.0:2.090824339608689)1.0:0.7681521038459516)1.0:0.3846170176488104)1.0:0.971577794274195,((G000239695,(G001687305,((G000428685,(G001553935,G000466245)1.0:2.734464563604245)1.0:0.9077466450079378,(G000295095,(G000159035,(G000429225,(G000220835,(G000711965,(G000429265,G000269805)0.334:0.0)1.0:0.7492799907129367)1.0:0.8204390450556849)1.0:0.2315080949894324)1.0:0.33420581367729174)0.839:0.07032299453037542)1.0:1.7256998030934)0.962:0.11838323245136857)1.0:2.1388179649360657,(((G000185425,(G000185445,(G000146285,G000196535)1.0:0.3429538872271493)1.0:0.7521962094127452)1.0:3.788724789083656,((G000146895,G000148485)0.682:0.06955106296111553,(G000176775,G000160615)0.468:0.02320289707966387)1.0:4.089749550058654)1.0:2.6940192907491527,((G001856685,G001936115)1.0:1.8249085147912998,(((G900120415,(G900106855,(G000508625,(G001553285,G000420065)1.0:3.1375927744182874)1.0:0.5507800196201553)1.0:0.717606932780825)1.0:3.3037517183663563,((G000296485,(G001807435,G001055535)0.987:0.24628764361904867)1.0:3.8056037284220805,((G001546135,G000420405)0.437:0.07361181734324583,(G001812065,(G001807285,G001812345)0.839:0.2006656271638371)0.998:0.4121362469251867)1.0:4.657129924918797)1.0:4.6737576464248995)1.0:0.4951598467410405,((G000159015,(G000411155,(G900119695,(G000758775,(G001812395,G001813085)1.0:0.5768745055709243)1.0:0.6171710350633959)1.0:0.8995634307687754)1.0:3.767360034971238)1.0:1.8946987523768897,((G000820725,(G001457875,(G900106055,G001814535)0.331:0.0)1.0:4.3483748508536895)0.998:0.19050012541421674,(G000429105,((G001070855,(G001070095,(G000308055,G000318335)0.966:0.12281606230800382)0.929:0.11081549776743271)1.0:3.9934219086548772,((G000420425,(G000364865,G000296505)1.0:1.1414505843863654)1.0:0.22975653403391388,(G001746855,(G000154225,(G001262055,G001057055)1.0:0.46068853586575287)1.0:1.9217620643423787)1.0:1.4363475249994833)1.0:0.6020358967897118)0.494:0.023500183886108642)1.0:0.6877529080592825)1.0:1.363273615450681)1.0:0.5162948245353296)0.924:0.11494790151332485)1.0:0.20428671564395168)1.0:0.5238640955173648)1.0:0.4069296424569233)1.0:0.7913234955352556)0.999:0.1864333401513086)1.0:0.18076512664282096)0.994:0.1512585639316925)1.0:0.29651093944004875)1.0:0.36702874638955124)0.804:0.08712750202351001)0.955:0.12370724674393058)1.0:1.1425060819793782)1.0:0.46927088190328553)1.0:0.6990829560069446)0.064:0.1193575286433522)1.0:0.29128923641139903)0.628:0.054552272317113584)0.957:0.11168222014013532)0.998:0.18704408957398733)0.924:0.08060173696962088)0.676:0.04247405605848365)0.437:0.0306860142457725,((((G000024405,((G000023905,(G000373345,G000373045)1.0:0.9455981003432976)1.0:2.614950439965345,(G001274535,(G000176335,G000516535)1.0:3.9807195367143846)1.0:0.5804577994401652)1.0:2.270662784841675)1.0:0.4242719041497231,((G001517865,(G001517915,G000973085)1.0:0.3546784429725623)1.0:1.808586622796674,(G001559795,(G000024565,(G001612575,(G001902575,G001902585)1.0:3.5457765726982595)1.0:2.6906151392801094)1.0:2.916077340278964)1.0:2.2066490077995873)1.0:1.1362195366052683)1.0:1.0459582381183323,((G000165505,G000426625)1.0:0.5313594800099285,((G000622245,G000479045)0.989:0.13133639367188898,((G000158315,G000158195)1.0:2.033453492540865,((G000381725,(G000158215,(G000007325,(G000158275,G001854465)1.0:0.22045839498177)1.0:1.080464634295592)1.0:2.8878991754809267)1.0:1.9730724207323347,((G000242215,(G000262225,(G000622045,G000158295)1.0:0.21212550787731407)0.917:0.12514362618273203)1.0:0.250862342922904,((G000691665,G000691745)1.0:2.1079948893197527,(G000691725,(G000691685,(G900104395,G000691645)1.0:1.0488331164160303)0.364:0.06951722106475815)0.525:0.07595185870837493)1.0:0.8672264201514448)1.0:3.4243554044132254)1.0:1.010377772905331)1.0:0.6161720235191344)1.0:0.5994906924102764)1.0:1.0770998150479179)1.0:1.2763907498842102,(((G900016865,(G001513145,G900019985)0.86:0.0866615714336541)1.0:0.23609165498475815,(G001512545,((G001544015,G001513395)1.0:0.2228230532110836,(G001513495,(G001512825,G900018335)1.0:3.2147505836538426)0.991:0.15150303507099347)1.0:0.41215763535857614)0.988:0.15651992823524657)1.0:0.3004658961387443,((((G000328625,(G000379025,G000517025)1.0:1.1254245571748451)1.0:1.5090483406268687,(G000144695,(G900109985,(G900101375,G900114655)0.868:0.1823215567939546)1.0:5.181783550292082)1.0:2.3115295992449414)1.0:1.5463446110796517,((G001512435,G000020485)1.0:0.6158773351227922,(G900103135,(G000166415,(G900114545,(G000165465,(G900156285,(G000350165,(G001730715,G001723995)1.0:0.941627814308639)1.0:0.5934409524320501)1.0:0.33622510899708274)1.0:1.0670775404653867)1.0:0.4578830048346385)1.0:2.5079267974692554)0.89:0.1684565167862209)1.0:0.9889391293828054)1.0:1.2274412635251069,(((G001280565,(G000009905,(G000183545,G000184705)1.0:4.0730446467974115)1.0:0.1851811498300605)1.0:0.31369691498344265,((G900111575,(G000020005,(G000174415,G001513245)1.0:1.5600608704489882)1.0:0.22557806138862876)1.0:0.33262634613534725,((G001513125,(G900101835,(((G001508855,((G001513545,G000946815)1.0:1.7669603672082668,(G001508215,G000305935)1.0:2.0805921003181838)1.0:1.9216449127937125)1.0:1.7091893883775138,(G000092405,(G900129805,(G001513155,(G001512785,(G000983115,(G001311885,(G001570625,G000014725)1.0:3.4521531534443963)0.979:0.14208862153099622)1.0:0.290756069446953)0.968:0.12652618523500586)1.0:0.2715055989330338)1.0:1.5239312458160281)1.0:1.7668014614743457)1.0:0.20072890085493528,(((G000012865,G000427565)1.0:4.5275528224237735,(G001263415,((G000024605,(G000018425,G001899445)1.0:2.5881684149155904)1.0:0.5314972212954395,((G000711975,((G000016165,G000315365)1.0:0.4653052139959728,(G000214435,G000215085)0.606:0.05532315855538987)1.0:2.256194100767618)1.0:0.7509336089623829,(G000024205,(G000010565,((G000233715,(G900113335,G000430885)1.0:2.0505211712266695)1.0:1.8526579432283568,(G000376385,((G000429345,G000686645)1.0:1.9782876172760286,(G001509075,(G000740855,(G000740805,(G000740865,G000681355)0.969:0.2776338697806594)0.995:0.2514400471342225)1.0:1.1966212948500086)0.995:0.20631772431784678)1.0:0.4427309024288821)0.986:0.13556507370891388)0.646:0.040751654328591166)0.539:0.08897708045925491)0.971:0.14355991055010314)1.0:0.2952224705062967)1.0:0.8165244026875091)1.0:0.21158043872577417)1.0:0.3162714191550427,(((G001515945,G000620305)1.0:2.3354915957256273,((G001594015,G000013105)1.0:4.000229514083017,(G001513335,G001508005)1.0:2.123664877987225)0.709:0.05984430639279205)1.0:0.27805832471589453,((G000802045,(G000746025,G001512665)1.0:1.3279202176819076)1.0:0.8546258489530306,(G000019165,((G000190635,(G001516055,(G000512895,G001515265)0.998:0.16976777991404512)1.0:1.0527858234113592)1.0:1.3926823134494644,(G001029295,((G000231405,(G000243135,(G000243155,(G000379505,(G001468785,G000021925)0.59:0.03636764417087495)1.0:3.2519975043672846)1.0:2.299019509846486)1.0:2.310528561941809)1.0:1.1390421982235506,((G000255115,G001029285)1.0:2.1389679579315946,((G000224515,G001516045)1.0:0.2890909160085814,((G000960765,G000961805)1.0:1.3179352192260028,(G000244895,(G000235605,G000231385)1.0:0.18452607637054183)1.0:1.0980141598978175)1.0:0.3010864787213618)1.0:0.7290038763914098)1.0:1.8334944099112953)0.889:0.12574876456518086)1.0:0.8821649695579837)1.0:1.2290352371206223)1.0:0.16942789010099568)0.69:0.08504646055103837)0.678:0.04543526531102527)0.685:0.0434154948507572)1.0:0.22109890196724769)0.997:0.1889557665334535)0.985:0.13412582454701655,(((G900155405,((G000438335,G900103425)1.0:2.2530880937951165,(G000194985,((G000160055,G000433275)1.0:5.028256895446073,(G000435155,(G000242435,G000434475)1.0:0.246861280844072)1.0:1.5488061624395741)1.0:0.9559594189382923)1.0:0.38632416370989114)1.0:3.026260511579329)1.0:0.8534431834018348,((G000221605,((G000428745,(G000315505,G000431435)1.0:3.083437853973095)1.0:1.0214675954926637,(G000426745,(G000286635,(G001553335,G000024945)1.0:2.2296092447884828)1.0:3.988947206105712)1.0:0.9684997949974828)0.953:0.11241814224688633)1.0:2.574784525376717,((G000221545,G000177555)1.0:2.3089329465254016,((G000478965,(G000165735,G000239275)1.0:2.1310006120211162)1.0:0.2903820409064173,(G001045675,(G000283495,G000455225)1.0:2.4543852539271445)1.0:1.0777341472980149)0.96:0.195190435680892)1.0:2.3550460447227364)0.986:0.12388154344120089)1.0:1.3038604183815254,((G000384135,((G900101645,((G000188175,G001916865)1.0:4.430696743617762,(G000436295,G000436095)1.0:0.5655968624585641)1.0:0.5658664928402309)1.0:0.6395645166380282,((G000230275,G000431295)1.0:5.131869158910374,(G000437815,(G900115425,(G900107075,G000025305)0.408:0.011050348611022125)1.0:3.2659551246340013)1.0:3.5224792841378103)1.0:2.6639842606616764)1.0:1.4336397527407307)1.0:0.891777786345113,(((G000374545,G000430605)1.0:3.9515907111975284,((G900110485,(G900104455,(G000271665,G900114615)1.0:2.6279131109803373)0.823:0.0633095603290923)1.0:0.3741528844563026,((G001611555,G000219125)1.0:1.009641605083801,(G000445445,(G900102435,G000169155)1.0:3.5536667899247507)1.0:0.17734588965000234)0.948:0.11507695014167421)1.0:0.45271479898330963)1.0:0.5277425030152989,(G000381065,((G000423385,G000245775)1.0:4.073324456659258,((G000621545,G000622005)1.0:3.959804516279672,(G900129225,(G000208405,(((G000287655,(G000187125,G000426665)1.0:0.2082752948473706)1.0:4.093109231614109,(G000160695,(G000213975,G000160555)1.0:0.5280399676169283)1.0:0.5022152014136871)1.0:3.692833841198809,(G000381005,(G000702545,((G000155955,G000469545)1.0:0.38788140306987134,((G900116485,(G000702005,G900100835)1.0:1.490417482224022)1.0:2.2733794987014075,(G000686945,((G000284095,G900104055)1.0:0.92073682085838,(G900107615,G900111915)1.0:2.2773047640148256)1.0:0.4141495622797218)1.0:2.7450212631026667)1.0:1.1191728890991206)1.0:0.20598881840384295)0.992:0.20084454433774682)1.0:0.5627331041261409)1.0:0.6417428075544422)1.0:0.22271541095432446)1.0:0.19592584580730504)1.0:1.129404454541222)1.0:0.20326711214642862)1.0:1.340273878032203)1.0:0.40683801409344855)0.929:0.09341823511127069)1.0:1.0700316664864955)0.824:0.07207088762060469)0.999:0.15619858243533127)0.0:0.0,(((G002010535,((G001512695,(G000328765,(G001485475,G001896645)1.0:3.058831771998686)1.0:0.7595797368130761)1.0:1.876858102803585,(G001601575,(G000144645,(G900142995,G001562425)1.0:2.740783274485246)1.0:1.9236269010173823)1.0:0.6662800776251712)1.0:1.2206659937826896)1.0:0.6716029851232381,((((G000955745,(G000955735,(G000404025,G000016545)1.0:1.367780926739636)1.0:0.2532467264893549)1.0:0.7464062760780265,(G000145215,(G000955725,((G000166695,G000193435)1.0:1.728548307988259,(G000166355,G000022325)0.874:0.09903607209064906)0.997:0.15177394039772651)0.989:0.14929557554537723)1.0:1.3299917008088544)1.0:3.510973306443971,((G000213255,(G000526435,(G001513505,(G001513075,G001513065)1.0:0.33486871491884956)1.0:1.9623215981117605)1.0:2.5848535391880003)1.0:0.5561167598345657,((G900129075,G000427425)1.0:3.3428533520358448,((G000145615,G000189775)1.0:4.099613589365174,((G000473865,(G001507995,(G000156275,G000007085)0.654:0.06781784775438454)1.0:0.2021647771807002)1.0:2.736958825451185,(G000763575,(G000025645,((G000147695,G000806225)0.627:0.03788476500863275,(G001508735,G001508895)1.0:1.2214311237977418)1.0:0.19276999279066617)1.0:0.6306813365322185)1.0:0.6819882147499203)1.0:1.756805820710097)1.0:1.549887470037886)1.0:0.9236004069575239)0.97:0.10578835057862523)0.981:0.11432105909868202,((((G900142105,(G001797185,G001515955)1.0:1.0310409962622331)1.0:1.1756283741252525,((G001317355,((G000601455,G001047375)0.261:0.13215600637520084,((G000297115,G001440545)1.0:2.252648875228259,(G000430995,G900129265)1.0:2.998813409470428)1.0:0.4126111699416057)1.0:0.9931489665506229)0.746:0.0951801021225163,((G000283555,(G000709435,(G000252705,(G000252745,(G000252685,(G000252665,(G000252725,(G000270205,(G000252765,(G000252785,(G000284435,G000225365)0.867:0.3567736752873861)1.0:0.6178890509587501)1.0:0.547104061007238)0.881:0.2550707632551285)1.0:0.4031299164055827)0.941:0.2079792981944511)1.0:0.3400283474448662)0.804:0.12164201493785465)1.0:0.2627849843126211)1.0:3.265087856607939)1.0:3.6249408635428857,((G000495435,(G000701905,G900115135)1.0:3.137228345260178)1.0:1.4962075090489635,(G900142225,((((G000686705,G000424205)1.0:0.5626793822938436,(G001403615,(G000703125,G000753355)1.0:1.731122068930561)1.0:0.4660094191759299)1.0:0.3498882629609722,((G000820705,G900142075)1.0:2.661052038180665,((G001403635,(G001485185,G000013285)1.0:0.20507938260921021)1.0:0.998472833259331,(G000469625,((G000401215,(G000320405,G001405015)1.0:1.1774834788387047)1.0:0.75083298040494,((G000424025,(G000371465,(G000498355,G000789395)1.0:1.4671573211327895)1.0:1.581001278713168)0.969:0.1681044624668005,(G000020165,(G001458595,(G001456065,(G000473995,(G000833105,G000340885)1.0:1.2536062758486457)1.0:0.34300847389333156)0.991:0.15959255305758085)1.0:0.9236707254030392)1.0:1.466644563261447)1.0:0.26866141411243316)1.0:0.8901650971494769)0.746:0.11029194314006582)1.0:1.0973580746258242)0.957:0.10634062794034993)1.0:0.49818575072660387,(((G000816675,(G000612845,G000285575)1.0:1.746994266990276)1.0:1.016447761036665,((G000447315,G000300195)1.0:2.8672085304837416,(G000732635,G000751675)1.0:1.518755755191412)1.0:0.6361216462917254)1.0:1.3359487891437136,(G000145275,(G000744935,(((G001263795,(G000014125,(G000204565,(G000175395,G000219255)1.0:2.237614246999994)1.0:2.335664267495469)1.0:2.6905188220524234)1.0:1.4424065050610664,((G000008765,G001270375)1.0:1.5467258193137692,(G000686725,(G000246895,(G000807255,G000389635)0.992:0.1995515790490217)1.0:2.4803416481332357)1.0:1.429321025285104)1.0:0.861146909993409)0.302:0.0,(G000466585,((G000765165,(G000007625,G000619945)1.0:0.21356687064704122)1.0:0.9222818781442053,((G001243045,(G000063585,G000017045)1.0:5.083339754167379)1.0:2.229988114642624,((G001038625,(G001623875,G900129955)1.0:4.150142764610634)1.0:0.7057014525891883,(G001642655,(G000484505,G000016505)1.0:0.7421155467925369)1.0:1.1571743525245841)1.0:1.093179979982995)1.0:0.2138880193149504)1.0:0.4137163005322526)0.924:0.11004753291666945)0.681:0.05003335451529761)0.996:0.15312229033961783)0.987:0.12272336679142)0.691:0.04468348529307384)0.969:0.11957636066238458)0.999:0.1964826187422656)1.0:0.2406172583083911)1.0:0.6392336335360485)1.0:0.639676910143637)0.997:0.1443057954878616,((G000154825,(G900128885,((G001263355,(G000472665,G000247605)1.0:1.5912163470913865)1.0:2.5414658994400883,(G000152245,(G900107125,G000185505)1.0:0.4827820427151456)1.0:0.6316737483482147)1.0:1.3514377663738992)1.0:0.31812592337709567)1.0:0.6760224722486877,(((G001512625,(G000161975,((G000426305,(G001602975,(G001604025,G000488855)0.464:0.06191277894069935)0.616:0.05515854883447409)0.626:0.04083127860340993,((G001513255,(G900155555,G000525775)0.999:0.21088864326835466)1.0:1.2864383948650913,((G000435715,G000435615)1.0:1.2956078457360045,(G000758905,(G001189495,(G900086585,((G000510425,G000688015)1.0:0.8219967005458891,(G900115385,G900116785)1.0:5.07517381523383)1.0:0.638757622427111)0.837:0.07367441875327273)0.999:0.19502147414433496)1.0:0.27063846167086253)1.0:0.41850621371114993)1.0:0.37033904143329643)1.0:0.2812205170718679)1.0:1.2696259742225278)0.527:0.037644476041551946,(((G900107405,((G000018325,G000016985)0.977:0.1683571243794626,((G900101495,G000621485)1.0:0.8902792397845583,(G001042715,G900111615)1.0:1.8140551605043342)0.965:0.1049282484637502)1.0:0.5561725275345861)1.0:0.723913724057411,((G900103005,(G001748365,G001897605)1.0:1.7161112159455056)1.0:0.6584214270839406,((G900142285,G900142245)1.0:1.593811110200519,(G001282725,(G001562415,G001750685)1.0:0.7005694219436012)1.0:0.9659997501671052)1.0:0.40803860410275405)0.907:0.16761664184119252)0.973:0.11532238642500048,(((G000423525,G000163895)1.0:0.6143458837940994,(G000196455,(G001693775,(G000146855,G000238095)1.0:1.3261875740419395)1.0:1.954013142527345)0.984:0.13577554393508176)1.0:0.6551432142759115,((G000597865,G000699585)1.0:2.042207915125812,(G900142235,((G000156055,(G000147675,(G000381525,G000431415)1.0:5.04127226355815)1.0:2.9124993609620433)1.0:0.28472907566291933,((G000439105,G000154445)1.0:1.2422155843169733,((G000452245,G001950115)1.0:2.750252393397539,((G000499525,G000686145)1.0:1.7017155434345934,(G900129815,(G000687955,(G000953275,G000009205)1.0:5.115995809754081)1.0:0.4792295692286668)0.965:0.19099970336088037)0.997:0.22864198583366663)0.999:0.19175533886015766)1.0:0.3670085360598987)1.0:0.9769777078042196)1.0:0.46020931879678895)1.0:0.3669985284895528)1.0:0.4445820660051145)1.0:0.34586129210941735)0.06:0.017236581003512143,(((G000309315,(G001509345,G900142005)1.0:1.619080789462839)1.0:0.8605045454496721,(((G900095615,G000751555)1.0:0.22730855753685625,(G001940565,(G001282665,(G000511955,G900106765)1.0:1.1445711238398542)1.0:1.713203808818928)1.0:0.2922423462677605)1.0:1.1254463455934192,((G900095305,(G000299355,G001190785)1.0:1.3698708775507122)1.0:0.8601755876405403,(G000620125,(G000387765,(G000761095,G001316435)1.0:2.3988396296542556)0.992:0.1706474170102643)1.0:0.2119304275836515)1.0:0.33905734267314896)1.0:0.5423018473141039)1.0:0.1768713239036124,(((G000312505,(G000758845,G900120165)1.0:2.9146345919930585)1.0:0.7689608496256356,(G001299475,((G000221565,G001299455)1.0:2.7980221590823535,((G000478985,G000146345)1.0:1.4844297281453704,((G000227315,((G000311865,G000952975)1.0:1.6068311652896432,(G900129925,G000468535)1.0:0.9090996353380862)1.0:0.20773964072330006)1.0:0.8120470413060472,(G000378725,(G000246925,((G000311825,G000321025)1.0:1.1011776552226602,(G000183565,G000312025)1.0:1.2472436324838376)1.0:0.5355931154217116)1.0:2.9712689648722046)1.0:1.40943021651948)1.0:0.2850975569568487)1.0:1.0631868026307107)1.0:0.8534900602766933)1.0:0.4750286231312108)0.951:0.10782685935623525,(G000467935,((G000800295,(G000010185,G001407835)1.0:0.6888466144867008)1.0:0.5416600356330064,(((G000245755,G000423145)1.0:2.9370639554084117,(G900120375,((G900119705,G000308275)1.0:3.3877144697573223,(G900120365,(G001286805,G000311985)1.0:4.041428799522785)1.0:1.4145484458176685)1.0:0.522149694861918)1.0:1.8997494531606864)1.0:0.21212025153647346,((G000173355,G000311745)1.0:2.3478834223319023,((G000312365,(G000308255,G000312325)1.0:4.281285064872354)1.0:1.662351877569622,(G000156575,(G000191725,(G000024105,G000159095)1.0:0.4027481053443923)1.0:2.3155908642277927)1.0:0.470923850645929)1.0:1.0483695597699416)1.0:2.3268647338577475)1.0:0.4420645907158417)0.405:0.04914880640189019)1.0:0.6020105554565881)1.0:0.8305708450890251)0.999:0.17492303954210373)1.0:0.20389720146998566)0.768:0.06210329976145931)0.992:0.11898461342217077,((((G000981035,G001678845)1.0:2.754195970354313,((G001513425,G001604115)1.0:1.2266774358218475,((G000435055,G001940845)1.0:1.7925919873925953,(G001940855,G000431035)1.0:4.882801922586364)1.0:1.3929247321932243)0.867:0.10363464588825588)1.0:0.19852061205172336,((G000437915,G000435495)0.988:0.14746128309525877,((G001512685,G001604065)1.0:1.4406270547479694,(G000434435,(G000434675,(G000432975,G001940895)1.0:2.689717236496737)1.0:0.40183577876002324)1.0:0.8572176707625206)1.0:0.587201801402599)1.0:1.1364931733820363)1.0:0.35383202169232564,((((G000433755,(G000433915,(G000434195,(G001916175,G000435175)1.0:2.9087208965643607)1.0:1.745669246898997)1.0:1.7508235066857083)1.0:1.143225508141684,((G001512555,(G001512485,(G001513105,G000331995)1.0:1.9713106320659193)1.0:1.508731153216479)1.0:1.0798262447814115,((G001512425,G001797195)1.0:0.5277915417372137,(((G000621505,G000350485)1.0:3.60913200813957,(G000022065,(G000526495,(G000175795,G000421965)1.0:0.7786788204347911)1.0:0.35268758928807736)1.0:2.5936596116620083)1.0:2.026065035841692,((G000745845,G001262605)1.0:3.570474100777029,((G000179595,G000237085)1.0:1.9042414385322215,(G001512505,(G000015865,G000521465)1.0:2.5313815498076333)1.0:1.6405784810852715)1.0:1.0949266436307763)1.0:0.2933001493520915)0.986:0.1224787208186036)1.0:0.6930852952641985)1.0:1.253865552657773)0.219:0.0013272156973977735,(((G001512745,G001512945)1.0:1.6370811944983015,(G000025225,((G001603035,(G001604185,G001604165)1.0:1.237200155750256)0.964:0.14883206074132246,(G000688035,(G900099715,(G000621765,G900107185)1.0:2.2454184366333054)1.0:0.3395166360919996)1.0:1.4248465777653432)1.0:1.3754265524131417)0.936:0.13415014380042828)1.0:0.5955758437036338,((G001941225,G000431615)1.0:2.704693576722133,(((G001725215,(G000398925,(G001643385,(G000701665,G001305135)1.0:0.37423175526194713)1.0:1.5747815131700655)1.0:2.1168614929330727)0.898:0.09660731153546233,((G001916635,G000435995)1.0:1.9162895389129104,((G900130065,(G000436275,G000431075)1.0:2.276375071222239)1.0:0.3958003756144952,((G000421005,(G000620945,((G001244495,(G000177015,G000492175)0.913:0.09901298431261867)1.0:1.4174934220271858,((G001244995,G001454945)1.0:1.0099465543825021,(G001688625,G000169255)1.0:0.27942098048776687)1.0:0.7379725296839236)1.0:0.5080583244016674)1.0:0.23217626502411956)1.0:0.36216575968523906,(G001915895,((G000765235,(G000431575,(G001916695,G000435555)1.0:1.2825280431153818)1.0:1.2732156306693556)1.0:0.273523724365582,((G000283575,G000307265)1.0:2.407686208407236,(G001916835,(G000403435,G000469445)1.0:0.3757578233383139)1.0:0.35994888121592616)1.0:0.9716715635400096)0.215:0.06810731940242161)0.998:0.29168421187427696)1.0:0.41838469956671215)0.996:0.15889324449026024)1.0:0.5749540274482053)1.0:0.5442538615980075,(((G000433115,G001797275)1.0:0.7407413818933559,((G000432075,G000437375)1.0:1.4244113495791464,((G000433515,G001916755)1.0:1.3345704746637546,(G001513385,(G000437015,(G000433415,G001604005)0.983:0.1625560918708703)1.0:0.7224787841681808)0.981:0.1371077390951112)0.868:0.09059252297743507)1.0:0.6625870654432171)1.0:0.7311059047093441,((G000953215,G000178115)1.0:1.7083272241821712,((((G000436835,(G000431535,G000433975)1.0:1.393864426226461)1.0:1.6723778233307187,((G001513045,G000432435)1.0:0.24936992637043168,((G000434055,G000434915)1.0:3.1311550971193127,(G000436215,G000431775)1.0:0.5587742196150554)1.0:0.3783605816968125)1.0:0.6102841053721232)1.0:0.6810908553665819,(G001513365,((G000435275,(G000431855,(G000435335,(G000437975,(G000436775,G001917065)1.0:1.4986234551962703)1.0:0.7860438233729419)1.0:0.545796763347774)1.0:0.5173810106000835)0.932:0.11516995530714956,((G000431955,G000154345)1.0:3.8544533885683983,((G000435395,G900048895)1.0:2.248757124396861,(G000383295,(G000752215,(G001305115,G001261775)1.0:2.296076213427334)1.0:0.9042719880549015)1.0:0.6410772035640432)1.0:0.31150028921571427)1.0:0.2951865190067195)1.0:0.9267437897187576)0.998:0.1735408555594995)1.0:0.3953373955755623,((G001486165,(G001481375,(G001486665,(G000157955,(G000162015,G001916495)1.0:1.6242365835629333)1.0:0.796941023714839)1.0:0.6173467410087738)1.0:1.3378015291250493)1.0:0.2441200424188974,((G900103835,(G000820765,(G900104675,(G000435455,(G900110045,(G900104615,(G000154565,G000403395)1.0:2.2127217507818866)0.997:0.16063758005133935)0.995:0.16344529474120367)0.619:0.05093379010204654)0.999:0.20798222229580104)0.588:0.08818121356477844)1.0:0.4360744560736508,((G900095865,G000158655)1.0:1.9926052047941576,(((G000436675,G000432175)1.0:2.912859694639858,(G000382085,G001916415)1.0:3.271207916186657)1.0:1.311435642774649,((G001941055,(G001940995,(G000686125,(G000179635,(G000621805,(G001917015,G000723465)1.0:3.461680886435674)0.954:0.10312411645009306)1.0:0.4511621731858713)1.0:1.076304188114723)1.0:0.9751779895565601)0.286:0.14754469773952125,((G001603945,G001941135)1.0:0.8670747698889917,(G000712055,(((G000434255,G000210095)1.0:3.116239673656518,(G000433635,(G000437255,(G000468015,G000437175)1.0:2.0282333709640934)0.367:0.014867778451031807)1.0:2.297179973051041)0.903:0.11075236916938258,(G000438435,((G900119535,G000701945)1.0:0.30683374051334733,(G000174895,(G000518765,(G000247525,G001603985)1.0:2.2612199663882464)1.0:1.4140229602316212)1.0:0.522512828390519)1.0:2.1974550297866857)1.0:0.9911218856319031)1.0:0.3573255961326259)1.0:0.7625208519485556)1.0:0.253376408091969)1.0:0.4844412459482103)1.0:0.6131251323297385)1.0:0.35496205006244425)0.997:0.1486277106420963)0.986:0.12491617423429788)0.841:0.06893673460975981)1.0:0.6148874511118722)0.651:0.05010569316311515)1.0:0.6155713700969057)1.0:0.3548458943807694)1.0:0.18333181458044662)0.012:0.0,(((G001797255,(G001795385,G001797235)1.0:2.3087137642183873)1.0:2.6329826245683616,((G000364165,(G000436415,(G900142265,(G000432875,G000436155)1.0:1.1957760371217576)1.0:2.9416843400186954)1.0:1.8303078877827443)1.0:1.303933473368833,(G001466305,((G001282685,(G001311925,G000178835)1.0:1.75105707553409)1.0:0.6410010423963689,((G002007305,G002007375)1.0:1.2712491724991641,(G001995005,(G002007295,G000171335)1.0:2.2301002297289094)1.0:0.6753603805061326)1.0:1.3117928688994314)1.0:1.0560289518112138)1.0:0.21551462752548758)1.0:0.21239720137656973)0.531:0.09237108544569284,((((G000173975,G000431695)1.0:3.0638703207225033,((G000154305,G000432215)1.0:4.071241702793892,(G000435775,G000332875)1.0:1.840223433036188)1.0:1.6299867208444143)1.0:0.37934306275941543,(G000621905,((G000431135,G000431515)0.996:0.14257140721008013,((G000432475,((G000702245,G000687655)1.0:0.1920985382190825,(G000703065,(G000687975,G900110635)1.0:3.3352295409044195)1.0:0.2719419056067608)1.0:1.5686848973919205)0.998:0.19673345268719533,((G000154245,G000432315)1.0:3.248073895620777,((G000436635,G001916305)1.0:1.2718837393696762,(G000433295,G000154425)1.0:1.9050920152262516)1.0:2.386424793889622)1.0:1.6757566341384402)1.0:0.30710257014360026)1.0:0.4829575584106847)0.994:0.13663292656852757)1.0:0.32434406682348865,((G000160035,(((G001461035,(G900112775,G900111595)1.0:1.404444881184406)1.0:0.19627542265985923,(G900142955,(G000018685,(G900115365,(G900143645,G000702945)1.0:2.5043341387314215)1.0:0.9129345638404037)1.0:0.2853758462964992)1.0:0.30255499760453175)1.0:0.46408356244148646,((G000621985,((G000434115,G000518685)1.0:0.6187064355615599,(G000687695,(G001916225,G000433735)1.0:0.8107830807516166)1.0:0.26251838546010053)1.0:1.2499705149258806)0.997:0.15012031927455743,((G000432755,(G000438095,G001916135)1.0:2.3103976327308393)1.0:3.033606709086182,(G000435575,(G001414325,(G000433155,G001916165)1.0:0.46806376442790887)1.0:3.3838272857667824)1.0:0.23626533573867856)1.0:1.5429877297802248)1.0:0.35060357701002587)1.0:0.2681708822870571)0.964:0.12260990904485625,((G000875945,(((G000242235,(G000235445,(G000185385,(G000296385,G000209465)1.0:0.6199730154655114)1.0:2.8638201657320175)1.0:0.9037459219461103)1.0:0.38197369446492235,((G000160135,(G000160635,G000238055)1.0:2.723403342487948)1.0:0.7148190743018288,((G000702885,G900113415)1.0:0.4856012346817863,(G000424445,(G900107835,G000701645)1.0:1.4604001548814693)1.0:2.2796734281042625)1.0:2.4752665700299543)1.0:1.4513719259386395)0.945:0.11124843649135535,((G900101295,(G000711825,G900112885)1.0:5.032614200815037)1.0:4.1745710705275805,((G000435795,G000431995)1.0:1.5826144491275327,((G000189595,(G000435655,G000159055)1.0:2.116906567108193)1.0:1.2033625233638667,((G000235505,(G000160095,(G000687555,(G000732605,G000144625)1.0:1.6937334489191744)1.0:1.6591368010724437)1.0:1.1628284243031735)1.0:0.172999062146146,(G000158075,((G000155435,(G900115855,G000233455)1.0:4.163512096146009)1.0:1.0541460197006922,((G000371705,G000431175)1.0:2.0474064727315318,(G000436455,(G000438215,(G900113155,(G900100685,G900108895)1.0:3.5360390307708465)1.0:0.27228836968591946)1.0:1.1628491623759776)1.0:1.7107632775996529)1.0:1.9813059464091498)1.0:1.2334111123715492)1.0:1.5593002262977864)1.0:0.46825586213616466)0.664:0.06125183564895329)1.0:0.2578728162992833)1.0:0.20840498121129794)1.0:0.2772805894891989)0.998:0.1606498035851477,(((G900141895,(G000431895,(G000435815,G000153885)1.0:2.080489217340774)1.0:0.19217376082496307)0.962:0.13603756986487717,((G000435595,(G000432395,(G001915735,G000156015)1.0:0.3746934494414107)1.0:3.972739782789033)1.0:0.5372025730433101,((G000434155,G000155855)1.0:3.518602895622814,(G000424105,(G000146185,(G000436535,G000436475)1.0:3.0448809344574306)1.0:0.369354321592153)1.0:1.1594642567573492)1.0:0.9941997567559158)1.0:0.49068682924791673)0.927:0.08894305293263459,((G001604195,((G000621405,((G000746015,G000702125)1.0:1.3564096086111705,(G000622025,(G000701625,G000424365)1.0:3.2179269173518033)1.0:0.290854036553293)1.0:1.0276975281767506)1.0:0.7446043522344878,(G900100245,(((G000403215,G000403335)1.0:2.396163807210566,((G000435355,G000434955)1.0:2.4669514359025726,((G000403495,(G000403275,G000732725)1.0:1.2151736606117827)1.0:0.5222984057414727,(G000431875,(G000466465,(G900113595,G001717135)1.0:3.843330189807396)1.0:2.4572616372986724)1.0:0.4994707796819797)0.983:0.1295348270429069)0.996:0.14620219297196635)1.0:0.40808840504798116,((G000687675,(G000621425,G000421045)1.0:1.5451921259579822)1.0:0.7223476608237007,((G000702685,G000702085)1.0:2.4113503890804164,((G900101015,(G000431495,G900107575)1.0:1.8512885441121965)1.0:0.9487754256460501,((G000424545,(G000424425,G000424585)1.0:0.31507506880060593)1.0:1.2166444831919812,((G000702265,((G000424165,G000424265)1.0:3.472823195800194,((G000424145,(G000703165,G000424385)1.0:0.5771894491172734)1.0:0.2004681536860204,(G000423925,(G900104155,(G900109475,(G000420905,G000424485)0.938:0.11980046347420277)1.0:0.5106339195758713)1.0:3.0131284927918593)1.0:0.7903942151701419)1.0:0.8657329709239684)1.0:0.33258553809654307)1.0:1.8267391121879817,((G900116875,(G000621565,(G900101605,(G900116865,(G000686965,(G000686065,G000424465)0.514:0.05218428508077626)1.0:1.1009469352481212)1.0:0.7167060240463958)1.0:0.5015644540431289)1.0:2.815645030299261)1.0:0.9668939129374603,((G000424525,G000421405)1.0:4.074796853225604,((G900115735,G000420825)1.0:3.2985258342238586,(G000622085,((G000621605,G000420845)1.0:2.265570205637532,(G900112195,(G900102515,(G000420945,(G000621465,G000145035)1.0:3.5378366590321555)1.0:0.40745254816117227)1.0:1.0334921626601885)1.0:0.6375787358072486)0.334:0.05017893897089323)0.875:0.07890190101079993)0.984:0.12017196520582062)0.773:0.09015089649898936)1.0:1.5319997236121108)1.0:0.5948001864453553)1.0:0.9710122658319886)1.0:0.3585807534117872)0.725:0.07481143846714461)0.772:0.06998309466111709)0.89:0.08853952762192334)0.935:0.13495782189510502)1.0:0.2534332566054292)0.998:0.18811856369759447,(G900112085,((((G000403845,(G000403255,G000403315)1.0:0.27488655774487536)1.0:2.9824643121815275,(G000270305,(G000469345,G001941025)0.935:0.10434708109369988)1.0:0.5688494329725489)0.853:0.0775545580141351,((G000364225,((G000174195,(G000156535,G000225345)1.0:0.41065044727542777)1.0:1.145224817884527,(G000687515,(G000701545,(G000020605,(G001405615,G001916895)1.0:1.1482897179861777)1.0:0.27850921559942093)1.0:0.23716994873595115)1.0:0.47554467971730724)1.0:0.5067506249302804)1.0:0.2428751329279558,((G000160115,(G900106615,(G000702145,G000702525)1.0:4.121927250667876)0.784:0.06343503493585234)1.0:0.3085273112344706,((G000621865,(G000703005,(G900109715,G900115355)1.0:0.8166267187371229)1.0:2.1994741823914747)1.0:0.3123508808859333,(G900107545,(G900104335,(G000209815,(G900115215,G900141825)1.0:1.0408118412363505)1.0:0.5958000921156847)0.998:0.15131654880331669)1.0:0.3392355500184089)1.0:3.0431072528547136)1.0:0.6065586487085586)0.96:0.14543701446073823)1.0:0.5394461413099434,(G900096945,(((G000797495,G000173815)1.0:0.5694420859525264,(((G000702845,G000183525)1.0:0.8901558611140457,(G001915695,(G001406335,G000438275)0.597:0.048104407938929596)1.0:2.8966362986756184)1.0:0.24793982686212493,(G000425525,((G900129135,(G000156675,(G000373885,G000436935)1.0:0.740768076489671)1.0:0.8806691095763232)1.0:0.43071719455874896,((G000431095,G000157975)1.0:4.085927586920879,(G000702025,((G000436615,(G000436995,G000153905)1.0:2.1755388382887935)1.0:2.0848462446182694,(G000431355,(G001404455,G000466565)0.404:0.040305965348777596)0.743:0.09664014722807324)0.775:0.08656192890761188)1.0:1.0890460706308176)1.0:0.8130653066434531)0.79:0.05940881603518039)0.702:0.06892857726398846)1.0:0.42627447837233334)1.0:0.26052074870119424,((G000411355,(G000209385,(G000431655,G000156035)1.0:3.2223749973256552)1.0:0.20948105696675967)1.0:0.6848896628217718,((G900142165,(((G000403295,G001311035)1.0:0.5128740235766298,(G001404335,G001028025)1.0:3.327162412603529)0.952:0.10455140998799736,(G000526735,(G001487105,((G000153925,G000432115)1.0:4.037331793076358,(G001312505,G000155205)1.0:1.4448829666811163)1.0:0.6368936539665742)1.0:0.26299162832375605)0.552:0.03073911513316813)1.0:0.8844236934932508)1.0:0.5158580809060763,(((G001280875,G001049915)1.0:4.443401936633231,(G900086725,(G001916295,G000155875)1.0:1.2593742866215316)1.0:0.7543998464988777)0.798:0.07912126437376527,(G000765215,((G000433215,(G000169235,(G000154065,G001916345)1.0:1.7149318053730338)0.512:0.024510209251351566)1.0:0.19815100758925297,(G000156515,(G000403475,(G000154505,G000403455)1.0:0.2371020540415834)0.916:0.11211782893234021)1.0:0.21426380205212822)1.0:0.45955699125385346)1.0:0.737273914132711)0.994:0.15217022900215713)0.656:0.04396713297474663)1.0:1.1580433212349184)1.0:0.2774869501002844)0.995:0.1486954245283486)0.625:0.061935028921760636)0.828:0.07114701955833602)1.0:0.19031699801449437)0.702:0.05057625749449547)0.998:0.15324014777220987)0.524:0.03589097986944845)1.0:1.083163666216485)1.0:0.4163730155111905)0.997:0.14331687113312874)0.998:0.15261007487484704)0.906:0.08021977559154238)1.0:0.31940586425533324)1.0:0.27808780107607306,(((G000714935,G000376225)1.0:1.032788837891663,(G000092905,(G001642725,((G000444055,(G000024285,(G001447355,(G000294675,G900107035)1.0:1.2567233697114648)1.0:4.276531515926702)1.0:0.8238461339716072)1.0:1.8377132740286743,(G000430585,(G001767765,(G001399675,(G000702485,(G000429525,G000472905)1.0:2.1159089418852)0.879:0.08791974527947073)1.0:0.20296055009002795)1.0:0.24356621411766613)1.0:0.43491681464832627)1.0:1.5358154129432646)1.0:0.28927320995035827)0.995:0.1507437951382894)1.0:0.590002380019151,(G001543875,((G001742305,((G000510645,(G001884825,G001311905)0.92:0.0917395583451496)0.883:0.075835870643756,(G001049895,(((G001375555,G002005165)1.0:1.7332299490524246,((G900113175,(G900106775,(G900102685,(G000213595,G900156615)1.0:4.560869927091503)1.0:1.1806253756887957)1.0:1.8196141435629933)1.0:0.31677034743870486,((G900129355,(G000428065,(G000942395,(G900107305,G900119485)1.0:3.222180563473463)0.736:0.05386061510210303)1.0:0.3591536031988281)0.978:0.12227216272790128,(G900114055,(G900110165,(G000421885,(G000763315,(G001187615,(G000753855,G001606065)1.0:0.3279559715897208)1.0:3.8287312764288046)1.0:0.206530993852345)1.0:0.7596912433726573)1.0:0.32335249444956204)1.0:0.1959977679339413)1.0:1.2028226957234618)1.0:1.197660415475405)1.0:0.7181967564718584,((G001730235,G001561915)1.0:2.057923949335453,((G000218765,G000615945)1.0:1.2519237963526262,(((G000430625,(G001015055,(G001439585,(G000466385,((G001294525,(G001282905,G000878885)0.973:0.8472978603872037)1.0:3.330870791739976,(G900100065,(G000878905,(G001282925,G001274715)0.417:0.0)0.667:0.2877337918896889)1.0:3.5885633924651854)1.0:2.878849791309569)1.0:2.625390042132939)1.0:1.0862458231014005)1.0:0.27142698801119847)1.0:1.811541773139757,((G000374385,((G001645205,G000733515)1.0:0.5263827675687204,(G000219535,G001696705)1.0:1.9708091759744133)1.0:0.808978996085067)1.0:4.119297415048013,(G000311785,(((G000454065,G000948185)1.0:4.181443930244261,(G000612185,(G000738785,G000353565)0.918:0.11617143176204199)1.0:5.28489434621589)0.983:0.15426209896846194,(G000503775,((G900114075,G001420695)1.0:2.0567538094679514,(G001187725,(G000612125,(((G001423865,G001039275)1.0:1.3770959541662304,(G000282075,(G000296715,G001748185)1.0:1.7576806595165704)1.0:0.16520459979632496)0.998:0.14181857443807283,(G001012775,((G001649505,G000010165)1.0:0.7695214310026041,(G000346255,G001184755)1.0:5.166674660564359)1.0:1.2422419643107279)0.85:0.07475598345373728)1.0:3.6609076667627645)1.0:0.29895708899930196)1.0:0.43570461959402995)1.0:1.0453505143196602)1.0:1.9507528450456884)1.0:1.734491192997776)1.0:0.2201633831118217)1.0:1.9087260677562663)1.0:0.5269890818897307,((G001806105,((G000285515,(G001457415,G000455485)1.0:1.6187039312140423)1.0:0.24193375559231114,((G000829455,((G000739915,(G000153605,G000511405)1.0:2.7545225031889053)1.0:0.28592144244247997,(G000620565,(G900103825,(G000422905,G001426375)1.0:1.2086757393111596)1.0:0.7100367819475698)1.0:2.8066963931050646)0.096:0.10610650693342938)1.0:0.2227790988567592,((G900114475,G000686845)1.0:1.2784067458990849,(G000380965,((G900100345,G000612225)1.0:2.432408642432337,(G000250655,(G900101595,G900119055)1.0:4.578141513600168)0.485:0.0402952054639308)1.0:0.9347939240574276)1.0:0.3498398690161312)1.0:1.0821734676550756)1.0:0.537125160275322)1.0:0.26971633326267413)1.0:0.23120220834355434,((((G000829465,G000515335)1.0:1.066475003688933,(G000378425,G000429825)1.0:1.0667382943121746)1.0:1.6925764769425593,(G000227705,((G000598065,(G000378385,G000422505)1.0:0.7730746936381799)0.999:0.17205363433328516,((G000961095,(G000422485,G001188365)1.0:3.0286501650783375)1.0:0.9490547651328942,(G900106745,(G000179615,((G001280845,G000422465)1.0:2.2509205039424502,(G000971975,(G000513275,G000023585)1.0:0.5108090171007404)1.0:0.48663484851600164)1.0:1.4823371284713056)0.998:0.14464026592007578)0.709:0.09628411015305124)1.0:0.3542605932125549)1.0:0.2254434419471923)1.0:0.40836065211403716)1.0:0.6862489462776269,(((G000425125,G000422445)1.0:0.9903176364601125,((G000315235,G000245555)1.0:2.054188521119448,(G000283315,(G000293805,(G000686865,G900102125)1.0:3.5031789808486864)1.0:3.1677547997400515)1.0:0.21022163625225024)1.0:0.8396787686725092)1.0:2.0131449196701845,(G000374845,(((G001403875,G000381905)1.0:2.434095256016558,((G000455265,G900102215)0.995:0.1483195587564554,(G000746875,(G000403375,G000374825)0.988:0.15709085133431264)1.0:1.2919784283920879)1.0:0.17709403166512105)1.0:1.7920866502630441,((G001421015,(G000585395,G000378145)1.0:3.3289594350821545)1.0:0.5579853363973131,((((G900102965,(G000758725,G001012825)1.0:2.9012175027884193)1.0:1.6044786665814872,(G000758685,(G900110315,(G000520635,G000756615)1.0:0.27780527717932074)1.0:2.0405940777470044)1.0:1.9128127356240034)1.0:2.261694176560132,((G000949425,(G000787385,G000576305)1.0:0.34393257424270857)1.0:0.8008373200620078,(G001373415,(G000230915,(G001632305,(G001275645,G001277345)1.0:3.4974882833182566)1.0:1.5611051212426361)1.0:1.499688301374087)1.0:2.2943572286674896)0.84:0.07285204871843388)1.0:0.24905142109212722,(((G900116105,G000732325)1.0:3.1006231535939666,(G900102085,(G001908275,(G001514495,(G900143165,G900107875)1.0:2.7657432412890954)1.0:0.7586127707438016)1.0:0.41992729126555933)1.0:3.801125600757447)1.0:0.3241490568969197,((G000377505,G000426545)1.0:4.951624129878,(G000520815,((G000520755,(G001705305,(G000245715,G000236805)0.638:0.038028814169862646)1.0:0.811934436124062)1.0:0.811413110186932,((G000164985,G000520795)1.0:2.9088996062243897,(G001277855,(G000520775,(G000686825,G900116035)1.0:5.001692105668812)1.0:0.40748037848737173)1.0:1.6045901998603198)1.0:0.4541126022258406)0.976:0.1424642393635788)1.0:3.4108054481399193)1.0:1.1988853096987195)1.0:0.6865840572668905)1.0:0.31692777437200326)0.93:0.11193429490866001)1.0:1.2893678840552658)0.8:0.0943686194779864)1.0:0.5242034925778812)1.0:0.5697461294393644)1.0:1.5007578403075081)0.994:0.15945025856188536)0.652:0.04539269426716036)0.783:0.07054850914744634)0.887:0.10203602443775521)0.918:0.08461689977163342)1.0:0.3983733653330321)0.0:0.05540464299059297,(((G000798955,(G000178255,(G001406535,(G001406595,G001543345)1.0:0.304973569561842)1.0:3.453157120592868)1.0:3.8129886671625046)1.0:0.29625893028811806,((((G000438415,(G000433255,G000433475)1.0:2.8374266023079877)1.0:0.6548943084965654,(G000433875,((G000432575,(G000434835,G000436255)0.704:0.06467461778421453)0.745:0.06955614405671055,(G000437335,(G000433455,G000438295)1.0:0.7019928590045228)1.0:1.2181106314200885)0.528:0.0504260194695691)0.68:0.060241906847125826)1.0:1.5733621565508273,(((G000433035,G000433995)1.0:1.972799247096276,(G001512985,((G001512455,G001512995)1.0:4.085791884502211,(G001940985,G001604495)1.0:1.8010738262867778)1.0:0.3311975763909811)1.0:1.0945091973733603)1.0:1.0742328839484223,((G000753575,G000755705)1.0:2.58439886825177,((G001916215,G000437575)1.0:3.7325751985915154,(G000967915,(((G000687735,(G000702765,(G000953195,(G000526235,G000018785)1.0:2.1457922362913644)1.0:1.3530514826334359)1.0:0.2862004815264159)1.0:3.1572193963734523,(G000968055,(((G000069925,G000970395)1.0:1.3256697393034556,(G000009845,(G000012225,G000495255)1.0:0.3078890735221046)1.0:3.1010927892118163)1.0:3.0102485139221864,(G000026205,(G000364425,(G000309465,(G000300695,G000309485)1.0:0.661398482245365)1.0:3.3557350075853964)1.0:1.8749487730864849)1.0:0.3406044739061236)1.0:3.450582104863642)1.0:0.5076016692612131)1.0:0.414190122136054,((G000428705,G000687835)1.0:2.0506842429131567,((G001830035,(G001829995,(G001829935,(G001830895,G001829955)0.991:0.383447645530086)1.0:0.602337817393927)0.947:0.2150772736994999)1.0:2.3816009632932587,(G001829915,(G001830165,(G001830975,(G001830045,(G001830945,((G001830095,(G001829965,G001830015)0.333:0.0)0.333:0.0,(G001830865,(G001830065,G001830905)0.333:0.0)0.333:0.0)0.667:0.2875661774525202)1.0:1.9457313042759596)0.875:0.3150300217129855)0.945:0.2982793290400928)1.0:0.9973585549629366)1.0:3.2215389422876863)1.0:2.46546302476395)1.0:0.24552221385197312)1.0:0.7452329781953582)1.0:1.6969110482499452)1.0:0.42997479045539844)0.995:0.15958747338335633)1.0:0.6631976411898209)0.554:0.04292764892356979,((((G000687795,G000518305)1.0:1.003066085214149,(G000227355,G000011225)1.0:1.1476158063259454)1.0:1.1051336848583568,(((G001029265,G000565195)1.0:1.6760603454194183,((G000400955,G000400935)1.0:2.0082998271798433,(G000820525,(G001274875,G000236085)1.0:1.6665963262740493)1.0:1.9064046115504978)1.0:0.4426450452582649)1.0:1.5362485973803999,((G000483165,(G000518285,G000526855)1.0:1.8230568480743723)1.0:1.0342468303293986,(G000565215,((G001262715,G001267155)1.0:1.5659458181566428,((G001281045,G000439435)1.0:0.5729648117316742,(G000500935,G000565175)1.0:0.2669790717268746)1.0:0.36999316575688485)1.0:1.0136309024798573)0.989:0.1934201851172664)1.0:1.068752089987126)1.0:1.1696001408143273)1.0:0.6236007511303064,((G000433015,((G001604505,G000437235)1.0:0.5786659473630172,(G000437395,G000434395)1.0:1.287329975587656)1.0:0.8404463133761396)1.0:0.6359404909214487,((G000829905,((G000752095,(G000154485,(G000154805,G000686665)1.0:0.3191702031412705)1.0:2.039493121626998)1.0:1.1770425926467611,((G001244545,G000269565)1.0:2.5360074900571883,((G000173795,G000437715)1.0:4.449612326659306,((G000702065,(G000622125,(G900103115,(G900109215,G000621925)0.506:0.03637809456931535)0.431:0.015744088555027888)0.731:0.06264278597267185)1.0:5.100884132383221,(G000340375,((G900112735,G900114425)1.0:4.709530201312338,(G900108995,G000702165)0.33:0.052367985517315925)1.0:4.627149092706873)1.0:0.5767594911074021)1.0:0.579007211764184)1.0:1.429236530692915)1.0:0.31790183131858196)1.0:0.5613503448065701)1.0:1.4958067392321053,((G001545095,(G000270085,G000373785)1.0:3.272543112987066)1.0:2.5157965411973895,(((G001800835,G001800865)1.0:3.0938398260535624,((G000327285,(G000157995,G900120005)1.0:1.1786967611816666)1.0:3.703222991905961,(G000177375,(G000701725,(G000425005,G000186945)1.0:4.90267388088178)1.0:0.4592136184832806)1.0:1.692526597083053)1.0:0.27439886586079615)1.0:0.28404554912097674,((G900104665,(G000313565,(G001305055,G000508965)1.0:1.1675182758578466)1.0:2.9966515991492484)1.0:1.2391155838635963,(((G000434355,(G000156655,(G000420345,(G000210615,(G000434715,G000469305)0.991:0.15415067982725836)1.0:3.21286167990243)1.0:0.2078203813599732)1.0:0.287509598185589)1.0:0.42560800375816127,((G001945605,G000403415)1.0:2.1741801633270703,((G000384195,G001945525)1.0:1.1768042129373637,(G001945535,G001564455)1.0:4.746051839959235)0.83:0.15232347021640502)1.0:0.5560308055663785)1.0:1.383801452435554,(G900155395,((G000437615,G000154285)1.0:4.26787200591023,((G000163515,G000242955)1.0:4.671508800410599,(G000371425,(G001688965,((G000242195,G000435955)0.995:0.1890736444426501,(G000450985,(G000183585,(G001406695,G900114575)0.713:0.10105378600346594)0.999:0.2472902189977646)0.999:0.207944690251907)1.0:0.4961920780755027)1.0:0.260094906307765)1.0:4.117127943779852)1.0:0.5191714441917415)1.0:1.5540358819230136)1.0:0.3306573353907365)0.998:0.2450142827767109)1.0:0.7988930027430852)0.995:0.19211053464609962)1.0:0.6620964334554507)1.0:0.2768627274097249)0.999:0.22552256399927337)0.999:0.18675794624037395)0.994:0.16535946798191326)1.0:0.5108933851355686,(((G001909285,(G000702585,(G000411915,G001766415)1.0:2.9290354099263305)1.0:1.1159090330423784)1.0:4.130712206392979,((G000019905,G001650325)1.0:1.8352409841813486,(G000414195,(G001456895,G900096925)1.0:4.657129924918797)1.0:4.546834608975121)1.0:3.863163462562679)1.0:2.9083883848713836,((((G002003465,G000430685)1.0:1.76117309416479,(G000377985,(G000648615,G000497245)1.0:1.4651833104196508)1.0:2.3028414086822555)1.0:1.215757122200414,(((G001039475,(G000430745,(G001273895,G000269865)1.0:1.7509632140405678)1.0:1.7949273946716915)1.0:0.46853743953295174,((G000429705,((G002019695,(G000177235,G900107275)1.0:0.3753629226794908)1.0:1.022268735895576,((G002019735,G900111295)1.0:1.5550780217591542,(G000429725,(G900111285,(G001721685,G000093085)1.0:3.4898308142191437)1.0:0.6368174398113993)1.0:0.37293060868309746)1.0:0.7995056209544062)1.0:0.28231636358394013)1.0:1.8471504398119736,(((G000377705,(G900100185,((G000698185,G000698125)1.0:2.1852104303973117,(G000698145,G000698105)1.0:1.938559986721852)1.0:1.872783399205565)1.0:1.9848153736320655)1.0:0.41972981344252125,(G001310615,((G000420725,G900106595)1.0:4.196939125044252,(G900113025,((G900099745,G900099605)1.0:1.3906128855576514,(G000429685,(G900114715,G900115625)1.0:2.8707106504377764)1.0:2.4487140248271033)1.0:0.24083630680726836)1.0:0.9374233419109123)1.0:0.5538681839281959)1.0:0.4236308174730408)1.0:1.1874196749239672,(G000621445,((G001274915,G000334155)1.0:0.9848875050493529,((G001484965,((G001310595,G001420645)1.0:0.8301443890252164,(G001598215,(G900142675,G000009825)1.0:2.202671813268005)1.0:4.310717879569669)1.0:1.2127844733295825)1.0:2.1925328279344707,((G001590785,(G000292245,G001038565)1.0:0.7523924083601763)1.0:2.305795596368193,(G000005825,(G000513115,(G000513095,G000513135)1.0:1.5558639389761033)1.0:0.7938182031355714)1.0:0.21605355741316828)1.0:0.30602456190096755)0.998:0.21652512028680473)1.0:0.5415701484326304)1.0:0.6710438329226452)0.995:0.13331740710631274)1.0:0.5277928066405541)0.994:0.1453969596686833,(G001375675,(((G900111405,((G000423105,G000269905)1.0:1.1560567694071708,(G900110685,G900103915)1.0:2.008255770999619)1.0:2.4383323264357877)1.0:0.5306394148644298,((((G000425205,G000775595)1.0:4.693481399005221,((G000425225,G000770675)0.985:0.11992516456839121,(G000775615,G000770635)1.0:0.693942648918941)1.0:0.6084034464201891)1.0:1.4178426031169944,(G000496835,((G900100295,G001685435)1.0:2.979110779845062,((G000786645,G000284515)1.0:0.41616729280687786,(G000469135,(G000425705,(G900114165,G000723525)1.0:1.1980813263595593)1.0:0.18607739437480092)1.0:0.7406162919969245)1.0:1.8605842856212096)1.0:0.7693658610914462)1.0:0.9986842815019784)1.0:0.3980886947059805,(((G900110015,G000725365)1.0:3.875840321418001,((G900156915,(G000485775,G000496855)1.0:3.6543478581192725)1.0:2.123025110139283,((G000359605,(G900111195,(G000377765,(G001458115,G000521485)1.0:0.7503164966267674)1.0:1.3670022428924762)1.0:0.6339785370479367)1.0:2.1144358676556614,(G001368815,(G001310395,(G900096905,(G000307165,G000306965)0.511:0.07262499656996042)0.71:0.09914918298446745)1.0:1.5512091339379301)1.0:0.9039952323847984)1.0:0.5454847664811101)1.0:0.2174876411580628)0.943:0.08906237189351306,((G001038425,(G000190475,(G000482485,G001038485)1.0:0.23523900999591396)1.0:0.9984203234236689)1.0:2.692684427333165,((G000709085,(G900112045,G000224785)1.0:2.6135738299595523)1.0:0.30868923512638574,((G001298135,(G000285495,(G000011245,(G000750635,G000821065)1.0:3.28735096527186)1.0:1.5835607367374553)1.0:0.5603578997947917)1.0:0.365865459661795,((G001878675,G000612865)1.0:0.17233462538507652,(G001189575,(G000480335,G000723585)1.0:0.6312213855412546)1.0:1.468722727177066)1.0:0.6194201407298683)0.89:0.16256694938828287)0.998:0.15317578762634299)1.0:1.6657259802433186)1.0:0.4174379697379575)1.0:0.288466988044626)1.0:1.2734320595295576,((((G000348905,(G000826125,G900156305)1.0:2.0611502746427077)1.0:3.1550292626207805,(G000829195,((G000425545,G000220335)1.0:2.3345565605257885,(G000826145,G000586555)1.0:2.5122562272372404)0.995:0.1428570506042462)1.0:1.7925367736084736)1.0:0.7044582095226896,(((G000775575,(G900099655,(G001687565,G001465835)1.0:3.2869808196534818)0.875:0.09242626273093364)1.0:2.657742247830051,((G900115805,G001278755)1.0:2.123275196342705,(G000411295,(G000484595,(G000286315,G000297555)1.0:0.5847966354248939)1.0:0.43077968826672575)1.0:2.3000983516122533)1.0:0.35771159458795737)1.0:0.2888961739412452,((G001274945,(G001617605,(G000285595,(G000285555,(G000505545,G000307285)1.0:1.0586719291308415)1.0:0.4625990676944681)1.0:2.4750397196565044)1.0:0.3916941317564045)1.0:0.728523232626838,((G000743635,(G001708185,(G001281525,(G000724775,G000733585)1.0:0.5637190219452326)1.0:0.4853153358436795)1.0:2.6400266058428925)0.971:0.1600227728814616,((G000284835,(G000772955,(G000772965,G000772945)1.0:0.980943135943325)1.0:0.23363122140462012)1.0:1.008779839430983,(G001700325,(G000612805,(G000773015,(G001439635,G001586195)1.0:1.724810876827381)0.997:0.1402620217646026)1.0:0.45323747419347404)0.986:0.2150221854747608)1.0:0.24584065587630988)1.0:1.286107435022274)1.0:0.8251197700035519)0.999:0.16056604656302295)1.0:1.496453857121587,((G000331575,G000307855)1.0:1.9833967434117992,(((G000428165,(G001712755,G900112535)1.0:0.591768667520267)1.0:0.9892536551916593,(G000430785,(G000712595,(G000746135,(G000017425,((G000291295,G000832605)1.0:1.5115314146333105,((G000007825,G001420855)1.0:1.6384391676839565,(G000008505,(G000008165,G000007845)1.0:3.2580953514855797)1.0:1.8845561987543518)1.0:0.7450997813337683)1.0:1.821737123736796)1.0:0.9077461142237087)0.997:0.14606245108003446)1.0:1.9519953631351858)1.0:1.2711952695048967)1.0:0.6189439465021603,(((G001187595,(G000620165,(((G001598935,(G900111865,G001295365)1.0:1.728150152102593)1.0:0.4287227816290217,(G000632515,(G000313345,(G000632715,G001587505)0.976:0.1266279153942681)1.0:3.1462791193340234)1.0:1.5539643687373834)0.999:0.254713742963511,((G001618685,(G000015745,G001412125)1.0:3.8986189079913487)1.0:0.6450862236969183,(G001610955,(G000750005,(G001587475,G000744755)1.0:0.2876820724517809)1.0:2.7489884581174153)1.0:0.29524105781417076)1.0:2.6482173699442404)1.0:1.6933409364768788)1.0:0.5702848105564209)1.0:2.4636981006596432,((G001648575,((G900115845,G000972245)1.0:3.404397670992913,(G000504165,(G001274935,(G001591565,((G000527015,G001429825)0.86:0.08004270767353637,(G900113355,(G000832985,G001591525)1.0:4.851848069123999)1.0:0.2564620550905666)1.0:3.3978689058054465)1.0:2.072604307929805)0.999:0.1599839247269161)1.0:0.38163920283598096)1.0:0.7357304893516288)0.933:0.0835322126439903,((G000285535,G001439915)1.0:2.5386186204733256,((G000709935,G000518865)1.0:0.6056337732950148,(G001278705,(((G000715205,(G001578205,(G001653905,G001017485)1.0:1.8245327398293005)0.971:0.10621873273919531)0.994:0.13503943615987593,(G900119345,((G000701305,G000986655)0.989:0.15160447718988834,(G900094985,G001457015)1.0:4.071853523996534)0.953:0.10920377330155061)1.0:1.748967362426819)1.0:4.189559347422758,((G900093775,G000011645)1.0:2.0516928194868287,(((G000740655,G001663575)0.999:0.16819112028357883,(G000747645,(G900110305,G000696615)1.0:0.20140966397173646)1.0:1.7711431573874539)1.0:2.231737214871544,(G000196735,((G001687195,(G000740715,(G001461825,G001461845)1.0:3.07075651159992)1.0:0.7120949626623374)1.0:0.3533518472704936,((G900156245,(G001440465,G001975995)0.756:0.06351011168471503)1.0:0.3593419846124298,((G001617995,G001517185)0.628:0.04359826800821518,(G001587325,(G000275785,G000746035)0.506:0.045835661374912996)0.944:0.10736696390485137)1.0:0.3280404026847018)0.784:0.06187992176651073)1.0:1.2860288144214533)1.0:2.899590227953134)1.0:2.484860185796833)0.989:0.17957466367590266)1.0:0.5563628946650436)1.0:2.0407269737709868)1.0:0.728352913074154)0.677:0.04323272611989606)1.0:0.179838074916108)0.995:0.128220934305501,((G000383875,(G000752395,G000751775)1.0:2.0449148318987524)1.0:1.0730264909501284,((((G001431195,G000374565)1.0:1.3300547467938213,((G001420715,G001439965)1.0:1.1439993579282919,(G000526655,(G000374345,(G000482605,(G000223155,(G000420205,(G000832905,G900128875)0.429:0.0645438043317101)1.0:3.51540588055892)1.0:1.4795518546064734)1.0:4.102033974139571)1.0:2.4055754593580323)1.0:1.9959955630447241)1.0:0.6596205912835298)1.0:0.43462075193201993,((G001050115,((G000812025,(G000829555,G001591605)1.0:4.569990270443848)1.0:1.529535074246787,(G001643245,(G000970685,(G000970675,G900156125)0.988:0.1239582141225747)1.0:1.1712835290452777)1.0:2.266860297519141)1.0:1.0414459652700276)1.0:0.46198255743074534,((G000818095,(G000829515,G000829435)1.0:0.3406137412292415)1.0:2.418294542204964,((G000171615,G001516895)1.0:3.5321978443232176,(G001274775,(G001591825,(G900094975,G001456935)1.0:5.298317366548047)1.0:0.5305382341428313)1.0:2.5499143389562957)1.0:0.2584785417497147)1.0:0.2371260239292597)0.919:0.09018009046445272)1.0:0.16092192954610623,((G001183965,(G000430765,((G001243895,(G000321185,G000380245)1.0:0.6148561059711196)1.0:1.9402398982766538,(G000504145,(G000305495,(G001054655,G001578185)1.0:2.724170832205211)0.809:0.07653441379588885)1.0:1.6650016038859623)0.593:0.06912761994776835)1.0:0.38312175396234704)1.0:0.2845861296245235,(G001591585,((G000724485,((G000986785,(G000517385,G000934845)1.0:1.8060356380432445)1.0:0.9688901481376477,(G000311725,(G000473245,(G000294775,(G001439625,G001420595)1.0:1.2554300931178821)1.0:0.6775129978181486)1.0:0.5064355388045374)1.0:0.27995070736276034)0.69:0.04796292432294807)0.609:0.03303488174980865,(G000242895,((G000821085,G001278805)1.0:1.9947797305807695,(G000426085,((G000747345,(G000752035,G000612665)0.496:0.04944991935086243)1.0:0.5667302047493062,(G000482325,(G000759675,(G001591445,(G000508325,(G000307875,G000612625)0.999:0.19671140445925003)1.0:0.19205232882260737)1.0:0.7218775063711322)1.0:0.20285567243614566)1.0:0.2091396826836632)1.0:1.3610582111893264)1.0:0.2377787439692939)1.0:0.5659149977113612)0.902:0.10614188718538065)0.956:0.11750134192011367)1.0:0.623511238209033)1.0:0.37183843679294376)0.994:0.12499020397018157)1.0:0.2666372599043115)0.999:0.17105516786827576)0.999:0.1469855852325453)0.467:0.1543095058087202)1.0:0.43852264928693996)0.999:0.16985755701558075)0.884:0.07415695443446711)1.0:0.21452957514083507)0.996:0.18353193455912703,(((G000469465,(G000173915,G000701685)1.0:0.7212433805262648)1.0:3.4580202326381326,((G000438455,(G900110815,((G000425825,(G900101065,(G000425845,G000756715)1.0:0.9492577099713471)1.0:1.810820917653228)1.0:2.968134414802189,((G900142805,G001265075)1.0:2.897697065967254,(G000712035,(G000385175,(G000330705,G001005905)1.0:2.0039069852762377)1.0:0.74839571686733)1.0:1.5882565777530409)1.0:0.5757036214283169)1.0:0.34682064601701557)1.0:0.21002361535626332)1.0:1.812425631186274,(G000010585,((G000286335,G000286395)1.0:3.209511554659479,((G000298075,(G000816085,(G000934465,(G001188915,G000185885)1.0:1.263628262395809)0.996:0.1392367514126768)1.0:2.402549582367984)0.933:0.10695234434382496,((G001559115,G001618885)1.0:3.6708950550025605,(((G001500315,G000260275)1.0:0.27933380490385573,((G000295715,G001074355)1.0:1.0964451511838946,(G000875895,(G000972575,(G001902315,(G001432245,(G000706685,G000010125)1.0:0.7005308295626351)1.0:0.5255314768984591)1.0:0.23508973967091587)1.0:0.3933276474330682)1.0:1.6107201622974967)1.0:0.9824105043402245)1.0:0.665636411652937,((G000025085,(G000183685,G000009865)1.0:1.054515757165255)1.0:0.6066744238970432,((G000235645,G001456215)1.0:2.119685606560522,(G000332735,((G001028645,G001471555)1.0:3.8142839008173035,(G000186205,(G900113395,(G000508745,(G001814805,((G001068545,(G000934225,G000443975)0.9:0.13769308363449118)0.711:0.06433944838740886,((G000308395,G001914135)0.922:0.11977047572324005,(G000245655,G000007645)1.0:0.8739364129719481)0.532:0.038645097080669856)1.0:0.31857584297362057)0.98:0.1936679996944422)1.0:0.41596576376191813)1.0:0.5761735334695595)1.0:3.6056831494132777)1.0:1.1925151211108351)1.0:0.5211050212562562)0.994:0.16393742597973404)1.0:1.3752471547255245)1.0:0.4849716289937294)1.0:0.7069668926653614)1.0:1.833395313419958)1.0:1.1125417876213848)1.0:0.8672689164009583)1.0:1.498600332733511)1.0:0.4437052135740976,(((G000620985,G000525915)1.0:3.6598012017023542,((G000766865,(G000525955,(G000525975,G001050305)1.0:0.689517402527601)1.0:0.9180971970540903)1.0:3.015474937928385,((G000252625,(G000525875,G000525795)1.0:1.6119573085912435)1.0:1.244216219486204,(G000148995,(G000027145,((G000183885,G000960735)1.0:1.4246561933594373,(G000619785,(G001564695,(G001564995,((G000620905,G000567965)1.0:2.632608216510275,(G000972995,(G000620885,(G000973005,(G001463995,G000196035)1.0:1.8719397402815263)0.88:0.10020447313080877)0.326:0.0)0.547:0.03802269553489641)0.804:0.07581292122221986)0.514:0.03290695538880447)1.0:1.1274049433038265)1.0:1.0537540715642157)1.0:0.7154004384455833)1.0:3.1504626330006507)0.998:0.16377650912333372)1.0:0.391188655015741)1.0:2.1712879963015324)1.0:0.7786992360943044,(((((G000425865,G000429585)1.0:0.3550345251905263,((G000585255,G900101525)1.0:1.4239988657423002,((G900129085,G000374325)1.0:0.887181982641523,(G000245815,G000315445)1.0:1.5727402152566718)1.0:0.46911465426925614)1.0:0.5126545918641323)1.0:0.9815351385275674,((G900111355,(G000744255,(G000317975,G000744375)1.0:1.4704088710158376)1.0:1.4732245282038066)0.999:0.2930915682853656,((G900115825,(G900113675,G000798825)1.0:3.9341486749715595)1.0:1.1103178102104672,((G000493735,(G000744285,G000745125)1.0:0.3903370815352434)1.0:3.5289256424012825,(G001483965,(G000744825,(G900109585,G000744185)1.0:3.2792182115535047)1.0:0.39856490264490924)1.0:1.738059133428125)1.0:0.9526483445644583)1.0:0.5014910325847238)1.0:0.5398145949678264)1.0:0.3964321042725361,((G001975685,(G900109135,(G900112935,(G900107505,(G900129415,G900113645)1.0:1.3907811550598643)0.652:0.04023508992196868)1.0:0.7972568692896036)1.0:2.8393708882757625)1.0:1.4737387828766024,(((G000421665,G000526675)1.0:1.3732026881914414,(G000162475,G000160675)1.0:2.9637244089309367)1.0:0.3752932163862484,((G001543285,((G001544335,G001543175)1.0:4.335109714886127,(G001811135,G001649715)1.0:1.6696567724271554)1.0:4.34794452520343)1.0:1.5037310034036133,(G900100125,((G000160075,G001552295)1.0:0.4690545291977116,((G000301035,G000245795)1.0:1.7337242345698372,(G000301055,(G000428865,(G900110675,G000518205)0.999:0.20581272006133713)0.955:0.11646190463864418)1.0:0.2671762189456389)0.998:0.1749492057929345)0.594:0.036981920898984895)1.0:1.6169349888957971)0.786:0.08243052235806717)0.963:0.11772830129374805)1.0:0.2921885616044792)1.0:0.20374933632057352,((G000313915,((G000498295,((((G000829545,(G000157355,G000415145)1.0:3.7650685924714846)1.0:3.261866837589278,(G001050095,(G000406945,(G000407365,G000393955)1.0:5.119987831023621)1.0:0.2958677693607001)1.0:0.45548758945808593)0.999:0.20209720602898287,((G000406925,G001318405)1.0:3.2775500500044954,((G000407605,G000185365)1.0:1.438416707341852,(G000407285,(G000423785,G000283615)1.0:3.4231762883809314)1.0:0.35150839177467813)0.955:0.10680434062067112)0.906:0.10101460919617235)1.0:0.3237031634110694,((G000270185,(G000407165,((G000648015,G000415085)0.875:0.11179140598811681,(G000415005,(G000648175,G000007785)0.819:0.08407551522871841)0.481:0.02653955523461215)1.0:4.808143338596657)1.0:0.3371933044927593)1.0:0.8749303884845296,((G000407485,(G000407545,(G001808965,G000407245)1.0:4.475956911392356)1.0:2.487563381926075)1.0:1.904537700011144,(G000407505,(G000415185,(G000504125,(G000174395,G001267865)0.625:0.09698245720723046)1.0:1.104550246342592)1.0:1.7626159589521488)1.0:0.4811579258842976)0.961:0.13665645203958243)0.306:0.11350034290362675)1.0:1.6148140905396908)1.0:0.36752209387413287,((G001832905,(G000981525,(G000269945,G000006865)1.0:2.55279205016659)0.998:0.1756671735403554)1.0:0.39399417062865766,(((G000380085,((G000440115,G000026745)1.0:3.388300851161351,(G001182825,(G000377005,G000380125)1.0:0.4756376869709602)1.0:0.25568386104231855)1.0:0.7109542555630295)1.0:0.2894741345726098,((G000164675,(G000187465,(G000344275,G000027165)1.0:0.7285719541587846)1.0:1.4704000282548497)1.0:0.36293024669732254,(G000380065,((G000463505,G000463355)1.0:1.6290364438436642,(G000385925,(G000017005,G000014205)0.989:0.15864104966524878)1.0:0.7570674934827878)1.0:0.29642800827272764)1.0:0.2875961653244461)1.0:1.0548515370803901)1.0:0.2125608391884149,(G000380045,(G000380025,((G000372425,(G000187995,((G000423725,(G000347915,G000286075)1.0:3.7456550063327296)1.0:1.1152140330795837,(((G000229225,G000347835)1.0:1.5097922749641968,(G000229705,(G000007465,G000229145)0.875:0.09402555263742457)0.824:0.0784256598227382)0.461:0.019041239597130482,((G000230225,G000228805)1.0:2.4743099647866114,(G000229545,(G000228925,G000228845)1.0:2.9208178750293494)0.996:0.15947090644079084)0.577:0.035116129985982)1.0:4.924214480822569)1.0:0.2873208849227719)1.0:1.1243256357772409)1.0:0.5867839719491044,(((G000785515,(G000253395,G001514435)1.0:3.7135720667043093)1.0:3.089061348784182,(G000187975,((G000228505,G000686605)1.0:2.441348713916801,(G000228185,(G000228205,G000228385)1.0:4.382026634673885)1.0:2.7931311870048554)1.0:1.040068333043844)1.0:2.3789032049631307)0.884:0.10539476324275768,((G001598035,(G000423765,G000423745)1.0:1.2087247675502852)0.629:0.06239329280336378,(((G000380105,G000376985)1.0:0.43420229991530196,(G000270145,G000379985)0.773:0.06521343347179313)1.0:0.7216267971039053,(G000007265,(G000188055,((G000772915,(G000188015,(G000317855,(G000006785,G001638255)1.0:1.873912442784793)1.0:1.1983471384851194)0.749:0.05858740179547846)1.0:0.7437122589773789,(G000213825,(G000831485,(G000380005,(G000009545,G000188035)1.0:0.4710227008574727)0.708:0.07014259046006081)0.815:0.07042881087099538)1.0:0.7427899502791727)1.0:0.9337418691738657)1.0:0.39990775451514676)0.794:0.08322319028347461)0.981:0.12219736039450337)0.949:0.10000512945491363)0.834:0.08135892894092851)1.0:0.2834779505098976)0.53:0.02874859798360686)1.0:0.35385395250941454)1.0:1.879037236139725)1.0:1.3464021834164015)0.849:0.08573079312371679)1.0:0.2909106145510851,(((G001434575,(G001433765,G001436505)1.0:1.4390037879033981)1.0:1.7275574178431197,((((G000615805,G001435065)1.0:4.285882774120985,((G000026065,(G001981825,(G001981705,(G000615365,G001434065)1.0:0.7595808924054032)0.863:0.11333110606378168)1.0:0.6748353251253283)1.0:2.7641954283231027,(G001436415,(G001311645,((G001698165,(G001723545,G001663835)1.0:0.33540488409807656)1.0:0.25923810268312203,(G000235705,(G001982025,(G001981925,G001982045)1.0:3.4657520024755)1.0:0.5731721543478371)0.997:0.19965755318887504)0.87:0.0858764643855901)1.0:1.977101992234301)1.0:1.150058509589894)1.0:0.537236135545585)1.0:3.2597590097110296,(G001437205,((G001436225,((G001312865,G001436135)1.0:2.672958881290941,(G001311175,(G001435155,G001591865)1.0:3.884994333040223)1.0:2.4567357728213035)1.0:2.7452520848991018)1.0:1.6805028756662521,((G001436115,G001311785)1.0:2.0721442652240434,((G001311195,(G001435035,(G001311255,G001434705)1.0:3.5660822929310934)0.995:0.1554247945018298)1.0:0.5944627330805072,((G001013375,(G000508405,G000195375)1.0:1.9970349941407153)1.0:0.7079919770937887,(G000410435,(G000376145,(((G000410215,G000410475)1.0:0.5557636282430712,((G000309705,G000014525)0.872:0.09044817486062308,(G000159495,(G001436385,G000829035)0.667:0.2877535290954929)1.0:4.053567187710914)1.0:0.25270248422788516)0.45:0.01755471439862576,((G000418515,(G000309585,(G000472345,(G000155515,G000309565)0.881:0.29874368604876755)1.0:0.5470497137047411)0.969:0.14959680629587285)1.0:0.35560836136702345,(G000409815,((G000410175,G000309605)1.0:0.23714309267642747,((G001982095,G001982085)1.0:3.014410416368362,(G000958505,(G000309765,G000474615)1.0:1.4247800992626625)0.676:0.05657556255832005)0.409:0.01185021594291487)0.486:0.02651566055779086)0.475:0.024734708577902734)0.494:0.024880828985359427)0.745:0.06062397727391112)0.482:0.034701214574141395)1.0:3.0966991142974134)1.0:3.051742252783799)0.906:0.1161074377565774)1.0:0.625018988164446)1.0:1.7733930938450253)0.829:0.08476107684022958)1.0:0.23410836311384153,((G000583695,(G001435585,(G000469325,((G001436325,G000425885)1.0:4.663439094112068,(G001636165,G001636145)1.0:2.466214516775848)1.0:4.089890211872719)1.0:0.9284155103276859)1.0:3.181908227414058)1.0:0.48471539925274104,((G001435835,G001436095)1.0:2.5127862660731783,(((G000970795,G000967245)1.0:2.408351525605142,((G001050475,(G001434295,G000260455)1.0:5.123963979403262)1.0:2.0854274822516206,((G000615905,G001434665)1.0:0.41318620421657887,((G001435445,G001434745)1.0:0.8935115993942883,((G000184535,G001951175)0.518:0.0818450259755774,(G000831645,(G001438805,G001434275)1.0:0.4387269396932139)0.996:0.15816633994312587)1.0:0.4138995129909359)1.0:1.801833922787967)1.0:0.23675568579452708)1.0:2.2841419495169575)1.0:0.6316468014933935,(G001436605,(G001434555,((G000160875,(G000014425,(G000296835,G001436125)1.0:3.7742225419952757)1.0:1.0948713222638127)1.0:0.40757197439720017,(((G000425905,G001435695)1.0:4.8516295426159255,((G000466805,(G000155915,(G001436455,(G000175035,G001936235)0.99:0.30537657768428045)0.993:0.2939331543281571)0.994:0.22514170868631608)1.0:2.890869849259875,(G001012735,(G000159335,(G001012745,(G001012675,(G001742045,(G001012655,(G000161895,G000162435)1.0:1.4914135157837836)0.742:0.23051446576599802)0.816:0.167103647364598)0.97:0.274275934056411)0.988:0.29371390614926784)0.991:0.24189657368037976)1.0:2.5243728060617396)1.0:0.9633450981375089)1.0:2.9553247162861624,((G001434815,G000056065)1.0:2.4823387124365675,(((G000296855,G001436575)1.0:4.846808319938475,(G001433915,G000297025)1.0:4.857225080796717)1.0:2.375775685439612,(((G001311725,(G001042405,G001436775)0.382:0.1781198699402547)1.0:2.6109119183855625,((G900094785,G000970735)1.0:3.5213245260413713,(G000970855,(G000970775,(G000760615,G000967195)1.0:1.5869927949578166)1.0:0.5259412437150603)1.0:1.747974600479877)1.0:2.424587232318888)1.0:0.7442469309979179,((G001435325,(G001434335,(G000615445,G000178475)1.0:0.24374858102099708)1.0:0.3369903028326456)0.805:0.08099598135876854,(G000091765,((G000214785,G000422165)1.0:0.2662000827793706,(G000191545,(G000497815,G000011985)1.0:2.1283043875217267)1.0:0.2134938691074968)0.559:0.034329721866072235)1.0:1.5499543339855921)1.0:0.23313339522114504)0.976:0.16618282018732516)1.0:1.0888457702071472)1.0:0.23415497256720724)1.0:0.3114267567989593)1.0:2.083843859718525)1.0:0.4306172789601826)1.0:0.9399967744248668)0.934:0.10061822220302752)0.688:0.13146110676348885)0.069:0.1007549305576377)1.0:0.28612637158296234)1.0:0.38325480493025954,((G001434695,(((G000255495,(G001434225,G001435235)1.0:3.052371161448538)1.0:2.45226435103024,(((G001435195,G001436275)1.0:2.7279590974610906,(G001434845,G001436735)1.0:3.8059386449389025)1.0:0.5094998787096308,(G001434915,((G001436755,G001434935)1.0:1.4372794250589351,(G000612445,G001436705)1.0:4.163848329487892)1.0:0.3642377947370557)1.0:2.8886642882349953)1.0:0.3374222785031101)1.0:1.5379265275292442,((G000423245,G000423265)1.0:0.3016556464091,((G001436315,(G000260635,G000349725)1.0:3.5183899416230653)0.454:0.018667892341053482,((G000615845,G000008925)1.0:1.466848324182057,((G001436215,G000615765)1.0:0.741817498038476,((G001434535,G001953785)1.0:3.9515672070842323,((G000432055,G000813025)0.892:0.08313135421418713,(G000224985,(G001008755,(G001591905,(G900113455,G001436475)0.667:0.28771913581095526)0.828:0.3364550153436358)1.0:3.0844760569268135)1.0:1.4694092678303972)1.0:4.871798849242052)1.0:0.6259083703694455)0.957:0.10823385021518282)0.987:0.1313013519505075)0.763:0.10199470409370442)1.0:0.5103126041785369)1.0:1.0782956797456402)1.0:0.9034641643729701,(G001660655,((((G001438705,G000219805)1.0:2.713574391792073,((G000691805,((G900095015,G000160575)1.0:3.032100016541359,(G001308145,(G001884305,(G000239955,G001436895)1.0:0.3605449138195139)1.0:3.009935081608015)1.0:1.996989449778153)1.0:0.9112352382225472)1.0:0.33765120688818695,((G001437355,G001437425)1.0:2.6585273106200797,((G001436865,G000420365)1.0:4.872649551122363,(G000750535,(G000750515,(G000732905,G000320345)0.935:0.33215339235911356)0.989:0.3677247801253174)1.0:4.1896547420264305)0.999:0.19788074864811517)1.0:0.9645609502067476)1.0:0.404197390985396)1.0:1.8958690034629657,(((G900096935,((G001047135,(G001047115,G900108455)1.0:5.010635294096249)1.0:2.548531815475291,(G900112405,(G000185045,(G001047095,G001438695)0.774:0.23052365861183224)1.0:4.2291664443072285)1.0:2.9302144701037047)1.0:1.7227080872816198)1.0:0.761329821630914,(G000165675,((G000300135,((G000026405,G001698145)1.0:0.22503954206863605,(G000196855,(G000092505,G000219785)1.0:3.8621481898008434)1.0:1.006921939635645)1.0:0.2643935825714787)1.0:0.9813920602336261,(G000686505,(G000756355,(G001047695,((G000014445,(G000787735,G001541125)1.0:1.3081555751958893)0.959:0.12627710699206626,(G000234825,(G000512955,G001886915)1.0:1.3332340117892736)0.98:0.13443952499741557)0.738:0.07928173214305431)1.0:0.3712395107536993)1.0:3.8197032784531904)1.0:0.6965427202176622)1.0:1.1641039196524348)1.0:0.5109374233478413)1.0:1.5634817202507285,(G000241055,(G000762045,(G000014385,(G000286215,(G001869295,(G001868225,(((G000286115,(G001868275,(G001939485,G001869945)0.93:0.51162841770979)0.999:0.6945875020787364)0.116:0.0,(G001868115,(G001869655,(G001868105,(G001867465,(G001867535,(G001868805,G000309425)0.82:0.40437318657702953)0.099:0.0)0.797:0.3152456576054722)0.435:0.0686262718489783)0.549:0.11447614016374667)0.992:0.48611516638719054)1.0:0.5205852461259388,(G001870005,(G001867525,((G001868055,G001868205)0.011:0.0,((G001868195,((G000725035,G000725025)1.0:2.2055935616629103,(G001869735,(G001868545,G001867975)0.686:0.1702984168594109)0.407:0.028710543759098775)0.997:0.5151437673277515)0.042:0.0,(G001869305,(G001868425,((G001868715,(G001867795,G001868405)0.713:0.1647532744281856)0.229:0.0,(G001868555,((G001868045,G001868185)0.175:0.0,((G001869445,G001867615)0.173:0.0,(G001868525,(G001867915,(G001868145,(G001867835,((G001867875,(G001868345,(G001869395,G001869405)0.999:1.2978105040934071)0.321:0.05101921281267417)0.191:0.0,(G001870015,(G001867555,(G001869985,(G001869885,(G001868315,G001869815)0.444:0.10477219545702632)0.435:0.07938707060451718)0.539:0.13349639876867522)0.413:0.013937989637833693)0.606:0.14273350527905831)0.368:0.016537499625818065)0.81:0.25632043899913015)0.476:0.12072626334211804)0.456:0.05981888094173001)0.602:0.12438974329995596)0.715:0.17519330073886727)0.489:0.08131015904149774)0.285:0.006620522355053871)0.767:0.17013753829989917)0.81:0.1807537642621479)0.095:0.012449511241949046)0.978:0.30135904303148087)0.989:0.2989252620290124)0.002:0.0)0.878:0.20835964765773918)0.753:0.14422730392824737)0.389:0.022066425362343857)1.0:1.075633496530191)0.684:0.06178633645213568)1.0:1.2679921699647785)1.0:4.146350573301794)1.0:2.63535635889017)1.0:0.5340627767890659)1.0:1.0927034159597524,((((G001438725,G001611135)1.0:1.8376058573534735,(G001438655,G001437405)1.0:0.32641484357020156)1.0:2.809019549888691,((G001437605,G000237995)0.952:0.174354393008559,(G001767275,(G001437075,G000014505)1.0:0.7406178989199235)1.0:2.140580675517512)1.0:1.8370776673944966)1.0:1.139529369560213,((G000498955,(G001438845,(G001039045,((G000463075,G000271445)1.0:3.0564666309574378,(G000203855,G001982205)1.0:3.736735488192692)1.0:1.2696389250507676)1.0:0.6857390191797539)1.0:0.330251509523086)1.0:2.9334955071002056,(((((G001434835,G001435095)1.0:1.174753525053359,(G000014465,(G001050435,(G001437125,(G001434395,G000383435)1.0:1.9974230845178842)1.0:0.30268953681542843)0.877:0.16105671449134099)1.0:0.6122669560971903)1.0:2.386134126182242,((G001436395,G000740055)1.0:2.52337663533655,((G001313205,G001433995)1.0:2.239353493175571,((G001702175,G001312845)1.0:2.425330463230704,((G001311075,G001436595)1.0:3.0830799443458035,(G001313225,(G001313185,G001434895)1.0:2.302572943332717)1.0:0.2993495455309153)1.0:0.6743613696881753)1.0:0.7502255595253571)1.0:1.2913566085494423)1.0:0.47293555509054414)1.0:0.4588625559284646,((G001436555,(G000785105,((G001434255,(G001436255,(G001922025,G000298115)1.0:2.032602980794979)1.0:0.42622423948041616)0.996:0.18577985638861044,((G000238835,G001311355)1.0:3.104891995529302,(G000583655,G000159315)1.0:1.3843500609649981)1.0:1.2091683864616043)1.0:2.491129660210346)1.0:0.7772591076160373)1.0:1.493987924505838,((G001435995,(G001314945,G001281175)1.0:3.2477871683626214)1.0:1.9004218549800558,(G000185465,((G000225325,(G001702135,G001702115)1.0:4.204761293634713)1.0:0.4255643016108512,((G001436645,G001311215)1.0:0.38360219433052023,(G000512295,G000304715)1.0:0.4719102075163171)1.0:3.248002748165096)1.0:1.2763043659558249)1.0:2.1611310238087493)1.0:0.703531234431218)1.0:0.6849922695159791)1.0:0.7294656748192455,((G000428925,G001437435)1.0:2.8622664718814463,((G001434315,((G000876205,G000829395)1.0:2.0304743784403225,(G001434475,G001436295)1.0:2.120533287094172)0.996:0.15764231766774778)1.0:1.293448955782528,(((G000159435,G001436045)1.0:0.9979662312438162,((G000016825,G900156885)1.0:1.2296128541653923,(G001435345,(G001435935,(G001435475,G000160835)1.0:4.983606621708324)1.0:1.1167948973774002)1.0:0.4708894193075472)1.0:0.2829053817794843)1.0:1.539592773453112,(G000248095,((G000161935,G001437055)1.0:1.491709717746724,((G001311375,G001434365)1.0:1.3496680958798446,((G001437235,G000312405)1.0:3.806829853954199,((G001436835,G001982185)1.0:1.265957395910987,(G001368755,(G001010245,(G001297025,((G000966835,(G001854105,(G000162395,(G001941785,(G001297905,(G000496435,G001010185)1.0:0.9909933489855878)1.0:0.36946822437312427)1.0:0.2229815182122565)0.984:0.1426429997073643)0.522:0.029287807558739262)0.675:0.051687966518546444,((G001742205,(G000010145,G000397165)0.342:0.00010582576105445838)0.338:0.0024563834903297216,(G000472265,(G000159215,(G001039735,G001807655)0.992:0.175693081399733)0.995:0.177464523103604)0.928:0.11160090265104312)0.669:0.05692588518152394)0.974:0.13284198546553064)1.0:0.23790131328101474)1.0:0.3037370584793881)0.97:0.13856103017828608)1.0:3.9839726816749788)0.452:0.15666535520659253)1.0:0.3757758629754682)1.0:0.24396230056277843)0.999:0.19381964455938128)1.0:1.7584392231854802)1.0:0.9663183004265722)0.847:0.07480880647177136)0.238:0.04862357110631563)0.639:0.057197495666844414)1.0:0.3471815007924111)0.199:0.11310549615248708)0.986:0.17896815992342796)1.0:0.2727569205956565)1.0:1.1884203338344554)1.0:0.2831150161110358)1.0:0.8782203463570609)1.0:0.38237471656643796)1.0:0.212032246603261)0.646:0.05132412531914607)1.0:0.42733180126173914)0.0:0.12461748141806586)1.0:0.2828871165716604)0.511:0.03014982567389247)1.0:0.7515034715817315)0.581:0.03134075117077205)0.608:0.0432050688659991)0.999:0.14942155674676783)1.0:0.2071594181575316)1.0:0.2809896138248287)0.366:0.010508175613990822)0.627:0.04386211291974667,((G001509285,(G000402235,G000405325)0.839:0.19660511430156347)1.0:1.5794042826041839,(((G000372285,(G000401015,G000406005)1.0:0.8506055309056514)1.0:1.124340850214885,((G000402295,(G000404345,G001302425)1.0:0.5213178041577492)1.0:1.3229910779060674,((G001805895,G001805765)1.0:1.3988733641255044,(G001804125,(G001872105,G001874025)1.0:1.0795398569961785)1.0:1.887132087455892)1.0:0.8498107368223824)1.0:0.27143818812182097)0.685:0.04753370623976613,(((G001829455,(G000266885,((G000243335,G002009735)1.0:4.515067552296741,((G000017685,(G000304275,G000332515)1.0:0.8492008105332898)1.0:4.243460555347492,((G000243715,(G000306115,G000244755)1.0:1.6481836745314224)1.0:2.684251399193006,(G000243735,((G000347175,((G001568365,G000313175)1.0:5.173320478904225,(G000013945,(G000243815,(G001969935,G000244815)1.0:0.8609658910519636)1.0:0.666628876177463)1.0:0.8616589972089385)1.0:1.113986798561602)0.999:0.16625290995845396,((G000306255,(G000306195,G000350605)1.0:0.42744156106868214)1.0:1.9451135999494231,((G000342725,(G000244515,G000347015)1.0:0.37897490543866363)1.0:3.841097076943425,(G001567725,(G000217175,(G000217275,G000092565)1.0:0.2656621456275459)1.0:0.23743214556315634)1.0:2.271029632023366)1.0:0.40594332040364556)1.0:2.026327912757719)0.998:0.1656128371872069)1.0:4.061345621689439)1.0:2.3705163392491886)1.0:2.395662499993605)1.0:0.5915007203765726)1.0:0.8254652091449024)1.0:0.46778621004807047,(((G001829155,(G900112165,(G001829395,G001829415)1.0:2.1885748167207097)1.0:1.3485316894008508)1.0:0.20672687791434494,(G001829375,(G000325665,(G000518245,(G000092845,G001676785)0.983:0.13768957030749077)1.0:0.7248796969337319)1.0:3.59673218666365)0.989:0.1519896695210361)0.996:0.1410657837641067,((((G000500045,(G000500065,(G000568715,(G000523535,(G000019705,G000019685)0.87:0.11247868503358473)1.0:0.4359642806705674)1.0:2.233606700376392)1.0:3.519803124070002)1.0:2.130679645215447,(G000445425,(G001936255,((G000568755,(G000568735,G000012085)1.0:2.9711055637706627)1.0:0.4062688644047069,((G000568795,G000568675)1.0:3.0312809512644807,(G000568775,(G000956315,(G001660005,(G000012065,G001598195)0.867:0.6930579797426066)1.0:2.0794415416798353)1.0:3.1643018171369937)1.0:1.283124944743062)1.0:2.6402721647910448)1.0:0.32060835831217915)0.999:0.2263626187335573)0.901:0.20070873408329298)1.0:1.9990840658134426,((G000222305,(G000008685,G000502095)1.0:1.5548062240448581)1.0:0.9702867602950069,((G000739475,(G000181895,G000304735)1.0:0.7649921958819541)0.479:0.02820299853952853,((G000300045,G000691545)1.0:4.560254491931593,((G000714705,(G000501755,(G001922545,G000501735)1.0:0.6616483546690481)1.0:0.747617485078522)1.0:0.2621824030531639,((G000501915,G000501895)0.842:0.09599732406663979,((G000501215,(G000500975,(G000501615,G000501235)0.97:0.1560142581656613)0.821:0.09453561231335625)1.0:0.45774421477305033,((G000501155,(G000501695,G000501875)0.539:0.04126449854144982)0.999:0.23791559337543328,(G000501275,(G000501595,(G000501015,G000501675)0.333:0.0)0.965:0.15221209514873868)1.0:0.4004817666752422)0.595:0.04425392088211796)0.835:0.0900057510099922)0.947:0.12744232510838394)1.0:1.0401295493882716)1.0:1.5477099228935371)0.939:0.12420540669268715)1.0:3.2055968714836025)1.0:3.9492122984942966,(((G001829255,G001829425)1.0:1.6197881932093452,(G001604265,(G001940825,(G000208385,(G001604275,(G000236685,(G001604325,(G000190435,G001603115)1.0:1.0926155063175893)1.0:0.7743901356706918)1.0:1.9427218812938194)1.0:0.28164020341552715)1.0:0.2880163795534578)0.597:0.04990716094724126)0.668:0.16808276833307045)1.0:1.430584748367382,(((G000147075,G000184345)1.0:4.135306435579788,((G000426705,(G000143985,G001749745)1.0:0.36920391108662737)0.745:0.05456292500977199,((G000373545,G900156105)1.0:3.9629356715640545,(G000242595,(G000507245,G000758165)1.0:1.2890060703141166)0.762:0.1051230275518973)1.0:0.440567692629328)0.628:0.06519262706923241)1.0:0.23975406443544753,((G001830645,(G001603165,G001896565)1.0:3.4287958834388106)1.0:0.8763437116434296,(((G000219725,G001830155)0.977:0.12719638497477692,(G000214355,(G000214375,G000297095)1.0:2.20719890983512)1.0:1.6946581592712993)1.0:1.3524319988862632,(((G001604425,G001604385)1.0:1.2603863920740104,((G000447675,(G000008185,G000755145)1.0:3.106456411960835)1.0:2.3911743936894028,((G000008605,G000513775)1.0:0.528397911869675,(G000413035,G000412995)1.0:3.8426486674525018)0.979:0.14070466985687669)1.0:1.725249007723111)1.0:0.4169211737968417,(((G000468055,G000413055)1.0:2.0932599498363977,((G001604355,G000212415)1.0:4.008637770416028,((G001028545,G001028605)0.585:0.05500290138949932,(G001028525,G001028585)0.791:0.10140685177776688)1.0:2.085105396711798)1.0:0.34228829482649203)0.362:0.0576757546158441,(G001603145,((G000195275,G000255555)1.0:0.2685731482956543,((G000413015,(G000464455,G000468115)1.0:5.0369526024136375)1.0:3.416107045603207,(G000619925,(G000421345,(G900113965,G900111035)1.0:0.5219982629156409)1.0:2.5407847492586897)1.0:2.0898217008421374)1.0:0.348394277666253)1.0:1.0501167603547978)0.968:0.13570533781386443)1.0:0.9748489845648315)1.0:0.8898693804524909)1.0:0.36298786761201646)1.0:0.5772577977960914)0.826:0.0671250329307609)1.0:0.49514232458036833)1.0:0.9329804520257596)0.981:0.11255794101062187)1.0:0.20430936170140396,(G001784175,((((G001800015,(G000020145,(((G001799575,G001799775)1.0:4.997212273764125,(G001800375,G001800245)1.0:3.1403135023650983)1.0:1.5362400737082405,((G001871115,G001799795)1.0:1.3959682818928687,(G001799745,(G001799565,G001799915)1.0:0.823200308808143)1.0:2.9520228431979794)1.0:0.25742258755999026)1.0:1.9995507712477196)1.0:0.6989646906824893)1.0:0.8069348452572395,((G001800565,G001800635)1.0:3.244864249845389,((G001799555,(G001799975,(G001800095,G001799925)1.0:2.6356177277473356)1.0:0.4681069125024898)1.0:1.906950447418408,((G001871125,(G001800325,G001800495)1.0:1.3214926680394041)1.0:1.025734243133554,(G001027545,((G001800525,G001800355)1.0:3.0804990731064272,(G001800205,(G001800425,(G001800455,(G001800315,(G001800235,G001800475)0.333:0.0)1.0:2.159368245307348)1.0:1.9095023402740257)0.999:0.33398369620095353)1.0:2.196574316760848)1.0:1.2429789718212758)1.0:1.008305074501001)1.0:0.34112743213054864)0.937:0.15190360935168415)1.0:0.3131115692405572)1.0:0.638198028132996,(((((G001804005,G000405945)1.0:1.1437645505672356,(G001804155,((G001804205,G001804055)1.0:3.2696447533864084,(G001804315,(G001804105,G001804225)1.0:1.934876726761448)1.0:1.161166216404021)1.0:0.8682304656225864)1.0:1.1687279183312371)1.0:1.1485452864215624,(G001778315,(G001730085,(G001873945,((G001873045,((G001803975,G001871815)1.0:2.182879447866665,(G001805805,(G001872775,(G001804045,(G001804165,(G001804305,(G001804255,(G001804065,G001805365)0.611:0.05810034757762663)0.992:0.18852902386890064)1.0:2.9575321087760638)1.0:1.9299306514893297)1.0:0.6996497260542981)0.773:0.07196002839423649)0.429:0.05030280128830641)0.641:0.05201079874251284)1.0:0.2495084479334162,(G001871865,((G001805375,(G001804395,(G001805565,G001805855)1.0:0.8342229487372204)1.0:0.6986005531378605)1.0:1.5721761093398714,((G001804445,G001806075)1.0:1.6457309641040974,(G001806055,(G001805575,(G001805605,(G001805775,G001805845)0.382:0.010752680308932831)1.0:2.185411885337615)1.0:1.9075379866619213)0.815:0.08733417261655546)1.0:1.9631246132157438)1.0:1.078343721225439)0.0:0.0)1.0:1.0751550872909215)0.733:0.122329007884083)0.924:0.1469145597717806)0.0:0.0)1.0:0.5986417058728258,((G000404445,G001304075)0.803:0.11594203019826267,((G000405125,(G000402275,(G000405145,(G000380785,G000493945)1.0:1.7007737973586976)0.993:0.37463323081570715)0.694:0.12769495293254002)1.0:1.6924288974743509,(((G001828445,(G001302825,((G001828545,G001828415)1.0:1.9680442919934498,((G001824605,G001723765)1.0:1.6137664281728608,(G000315095,(G001830285,((G000949635,G000296795)0.886:0.09141722940663824,((G001828635,(G001828535,G001828645)0.482:0.03869232715546355)1.0:1.2591339313490095,(G001825655,(G001830315,(G001824485,G001825635)0.978:0.18174652396413607)0.419:0.05920508259239417)1.0:1.96760807360212)1.0:0.2515977438207525)1.0:0.2984234942750498)1.0:0.7537814292316287)1.0:1.7079868161022713)1.0:0.7468530785919819)1.0:1.1903752328481427)0.995:0.19752258281464424)1.0:0.2956559047850607,((G000284115,(G001303695,((G002007645,(G001999965,G001997385)1.0:1.0564605097362558)0.071:0.14238126250114785,(G001824635,((G001825665,G001825715)1.0:0.4912430319786784,((G001824685,G001603075)1.0:0.7691457803578889,(G001824645,(G001304275,(G001303465,(G001824675,G001828345)1.0:0.7938274156838189)0.88:0.12470416873680804)1.0:0.3333220520542573)0.999:0.2233087322528311)1.0:0.6607846547423796)0.941:0.09903138352603509)1.0:0.3276705652864834)1.0:1.033439246851091)1.0:0.794032507202762)1.0:0.23824949024837133,(((G000171775,G000255705)1.0:2.0847604350751268,(G000186345,(G000242455,(G001610895,G001956985)1.0:2.1765196220776213)1.0:1.3492531962309608)1.0:1.871714785616341)0.98:0.11777813430531762,(((G000255655,(G000092105,G001707835)1.0:4.5183293265195354)1.0:1.2376250492398488,((G000181475,G001983935)0.869:0.0733604733467405,(G000165715,G900113665)0.994:0.13791153202005163)0.999:0.15683088829577396)1.0:1.5450689938033118,((G001464525,G001828265)0.555:0.11587026044523428,((G000153105,G000025185)0.996:0.15934998707497006,(G001642875,(G001610875,(G001642915,((G000346295,G001642955)1.0:0.37248044777551237,((G000346505,G000346425)1.0:3.092696623987673,(G001027925,((G000346315,G000338295)1.0:1.0884068109057614,(G000304635,(G000330745,(G000196115,G000195185)0.944:0.10695748400410623)0.955:0.11638954599216852)1.0:1.2189316730699347)1.0:1.0013602027428612)1.0:3.763743708907915)1.0:1.8638710862590016)1.0:1.3480631981808535)1.0:2.3042003100619377)1.0:0.8989189350516033)0.518:0.04088466639808512)1.0:0.35602238716783946)1.0:0.9077127516856226)1.0:0.46233602186199146)1.0:0.9735263076783016)1.0:0.35652057126068837)1.0:0.39226454001726424,((((G000170755,(G001603055,(G001803205,(G001803225,G001804785)1.0:1.5174393373447457)1.0:1.2741524442755652)0.999:0.18388055121477287)1.0:0.4611882443694608,(G001017655,(G001804885,(G001803255,(G001803285,G001803315)1.0:0.702625924514489)1.0:1.577513924096221)1.0:1.4219669965724169)1.0:0.7994969968907015)1.0:0.17878619958979847,(((G000155695,(G001746835,((G000019965,G001580015)0.913:0.10681935443154893,(G000972765,(G000171235,G000242935)1.0:2.9957565969455935)1.0:0.8973579800741143)1.0:0.2534277755953922)1.0:1.6447655824137108)1.0:0.4911552361898623,((G001604585,(G000438015,(G001831055,G001872735)1.0:0.560544600117368)0.828:0.07423799268175359)0.18:0.0,((G001439535,G000025905)1.0:2.6966180138115106,(G000382665,(G000383755,G000382685)1.0:0.5757712281577079)1.0:1.4972084958061753)0.798:0.10883493277113926)1.0:0.36192834778710276)1.0:1.0799713794064218,((G001604625,(G001604605,(G000172555,(G000383715,G000385295)1.0:1.1190488421358125)1.0:0.486214845975634)0.738:0.23145166723546892)1.0:0.6361049315288085,((G001438005,((G000526255,G000379365)1.0:3.7727609380946374,(G000019665,(G000817245,G000953475)1.0:4.477336814478208)1.0:3.4580849577686754)1.0:2.9781717248300006)1.0:0.6454732944582873,(((G001318295,G001613545)1.0:0.8293636423363475,(G000173075,(G001917935,(G001914855,(G001914875,G001919485)1.0:1.7014593472089896)0.97:0.22941253030311606)1.0:1.337011687406614)0.999:0.19388333348438075)1.0:0.7028444471923426,(G000172155,(((G000428305,G000739615)1.0:0.7428919341288819,((G900141815,G000378105)1.0:2.2946107419341906,(G000383735,(G000264625,(G000285795,G000264605)0.989:0.2322828551092065)1.0:0.3753024057033233)1.0:1.0989693154032871)1.0:0.2683579092363189)1.0:0.6658753058365912,((G900097105,G001683795)1.0:3.71762886739992,((G001578645,(G001647615,G001580195)0.151:0.04652001563489282)1.0:5.15356681123269,(G000437075,((G000020225,G000723745)1.0:0.6331794362221461,((G001917295,G000980515)1.0:0.6706984682170581,(G000436395,G001940945)1.0:1.1880705546113681)1.0:0.2861145658831528)1.0:2.1583792659263636)1.0:1.1477131629838733)1.0:3.352325913374628)1.0:2.7911210178129844)1.0:0.9558834183343928)1.0:0.8235219484058912)1.0:0.6708220344300679)1.0:0.19264324132009766)0.999:0.1504271228663634)1.0:0.5964573361536383)1.0:0.3744950721134357,((G001794905,((G000750955,((G000092785,G001618265)1.0:5.045573345457542,(G000829755,(((G001897185,G000756735)1.0:3.5969908687749492,(G001897225,G000813665)1.0:3.06577446882064)0.927:0.1386773693207106,(G000253035,(G001545115,(G000011565,(G001499655,G000751535)1.0:4.312971914530569)1.0:1.0563436247778775)1.0:2.8206932293513156)0.456:0.01709641318686398)1.0:0.199314282879513)1.0:0.345427765649507)0.993:0.1451332465118721)1.0:1.0544802362825196,((G001794935,(G001794895,(G001796285,(G001796235,(G001794865,G001796255)0.667:0.28770936614557474)0.49:0.06454052289323209)0.484:0.04652001563489282)1.0:4.770684624465674)1.0:2.3135238491092416,(G000237205,(G001464115,(G001796105,(G001796095,(G001796275,(G001796175,(G001796315,(G001796185,G001796065)0.471:0.034446593909331795)0.381:0.007058223016697547)0.815:0.11413611967867934)0.59:0.07442068866511116)1.0:0.35792611707661537)1.0:3.102317677728097)1.0:0.7472413812260409)1.0:0.3452727367198641)1.0:0.6227852985962301)1.0:0.5342356388829717)0.882:0.1488882589144905,(((G000008725,G000068585)1.0:3.694419634489554,(G000493885,(G000174995,(G000830965,(G000700905,((G000700845,G000700925)0.333:0.0,(G000700885,G000700865)0.333:0.0)0.333:0.0)0.667:0.2875957874523745)1.0:1.7346010553881062)1.0:4.764913540603826)0.785:0.1101327860466097)1.0:4.686143681690037,((((G001625535,(G000470765,(G001625515,G001469535)0.794:0.10170640941259973)0.867:0.11959414908169604)1.0:0.5790634933295735,((G001466415,G000204135)1.0:2.639146430928079,((G000508025,G000508005)1.0:0.7773544694064786,(G000508065,(G000470825,G000470805)0.96:0.18240977540223025)0.96:0.1650633241207403)1.0:0.34209460751613074)0.966:0.1379795511959649)1.0:4.814787762167215,((G000516655,G000024145)1.0:1.942730496137934,((G000011165,(G000091085,G001007125)0.973:0.3448485638438182)0.86:0.20802833706233828,(G000007205,(G001007045,(G000008745,((G001007085,G001007065)0.417:0.0,(G001007025,(G001007105,G001007145)0.333:0.0)0.785:0.5107805777063872)0.378:0.0)0.941:0.6191162198377184)1.0:1.2432934493113224)0.423:0.021070014615865006)1.0:2.288894442525153)1.0:4.804021044733256)1.0:0.6909886582526621,((G000454725,G000417695)1.0:4.825643508746419,((G000583875,(G002007725,G000471025)1.0:4.770684624465674)1.0:3.6803571115349705,((G000007605,G000009945)0.952:0.13029155782267554,(G000298495,((G001401475,G000298555)1.0:3.523910660687212,(((G000298535,G001401455)1.0:0.8210832723925008,(G000786005,(G000317995,(G001401485,G000298435)1.0:0.6935589927162853)1.0:0.9874453589739305)0.651:0.10255686890729021)1.0:1.488868409100195,(G000417845,((G000298475,G000298415)1.0:0.589949796465347,(G000338695,(G000298455,(G000298515,(G000298375,(G000204175,((G000687395,(G001401465,(G000204255,(G000687415,G000191925)0.666:0.2865177020504847)0.973:0.8476606539960732)0.651:0.26008362887087183)0.976:0.5184189879860053,(G000270445,((G001714565,(G001736045,G001714575)0.461:0.1550698385627822)0.956:0.5330405351781001,(((G000211155,G000270385)0.82:0.28748815273080236,(G000270405,(G001714585,G001736055)0.608:0.12521518663370554)0.154:0.0)0.3:0.0,(G000417585,(G001563055,(G000415685,(G000415565,G000270425)0.829:0.4425466520855169)0.159:0.0)0.448:0.10545151608911923)0.618:0.1375948845573372)0.628:0.13520426973613545)0.492:0.08572207239158805)0.393:0.04963816889013854)0.514:0.06925099171654686)1.0:0.7742706859125216)1.0:0.6616966417162307)0.705:0.07383226864466731)0.974:0.18877201395945564)0.466:0.05959566448430034)1.0:0.4332590570162962)0.641:0.15175295838715458)1.0:0.2562257986496667)1.0:0.3699185513028286)1.0:3.3344957046856627)1.0:2.1365976579606976)1.0:1.4062516633149804)1.0:0.454606766815871)1.0:0.5599903380746208)1.0:4.701719187416233)1.0:2.196170949668687)0.133:0.06354798270579838)0.962:0.10937714204070263)0.474:0.023947727901025583)0.071:0.0)0.94:0.08485782367962356,(G001774505,(G001875255,(((G001412365,(G001508335,G001508575)1.0:2.6116852777170454)0.982:0.14641840287986552,((G002010615,(G001303225,(G001303785,G001304255)1.0:0.661495586065563)1.0:1.5684046462678354)0.765:0.08009644412619896,((G000980765,(G000980745,G000980735)1.0:1.9613264144463427)1.0:0.7091929320480211,((G002011615,G002010635)1.0:2.4221352281756356,(G002011635,(G002011675,G002010655)1.0:1.6327547341054445)1.0:0.9278382125821101)1.0:1.042709010851721)1.0:0.6803550680106484)0.848:0.0759667451758156)1.0:0.3539400959939873,(((G001577135,(G000404745,G000397885)1.0:1.9169819273921171)1.0:1.2087449192163104,((G000146065,G001603745)1.0:2.9500946299863067,((G001577125,G001577185)1.0:2.1610536334002344,(G001412425,(G000494005,G000402415)1.0:4.116323468940871)0.456:0.05312188412407218)1.0:1.3363837134206897)1.0:0.9495458272831759)1.0:1.23803074803233,((G001780165,((G001780795,(G001780825,G001780805)1.0:2.1029737612575716)1.0:0.3071358495752354,((G001802045,(G001918595,G001918525)1.0:0.815271960422833)1.0:0.6272632028829971,((G001920195,G001919145)1.0:0.6590926057398296,(G000522985,(G000010305,G000695095)1.0:3.4330963287133405)1.0:0.45150789892536913)1.0:1.1904453431537994)1.0:1.450084745393251)1.0:0.19713380944306305)1.0:0.25488267071659665,((G001777945,(G001304335,(G001304185,(G001303705,G001302835)0.985:0.22101749072442073)1.0:1.8239590051107293)1.0:0.4342335620192201)1.0:0.6247896005414206,(((G001789275,(G000474745,(G001462255,G001045525)1.0:1.4910557118119334)1.0:1.2146131899148966)0.998:0.16061060652638645,((G001462235,(G001462245,G001462225)1.0:0.5301270474876993)1.0:2.427950698415342,((G001873075,(G001462345,G001603875)1.0:4.857225080796717)1.0:0.3259057727077071,(G900142455,(((G900143015,G900142485)1.0:0.9627862253737817,(G000146505,G000024665)1.0:3.836888865919109)1.0:2.209743391068947,((G900142465,(G900129715,G900142505)0.402:0.0268530471678833)1.0:3.8697876113356116,(G900129735,((G900142475,(G001462305,G001603905)1.0:5.083465686541086)1.0:0.39490466465939694,(G900142545,(G900142495,(G001603925,G001462315)1.0:4.9175361116083565)1.0:1.0515204395270112)1.0:0.248700108337225)1.0:0.8746562052918573)1.0:0.30811094748332285)0.811:0.15263009172782832)1.0:2.0979044933356907)0.806:0.10642161386174652)1.0:1.9203913648292252)1.0:1.58316232982236)1.0:0.3377613096473886,(((G000403035,G000478645)1.0:1.117763516798655,(G001304015,(G001302725,((G001304315,G001304155)1.0:0.8844737264824796,((G001773425,G001775405)1.0:1.7420354996309402,(G001775365,G001773465)1.0:0.8842603667017505)1.0:1.1354457434538139)1.0:0.3705698349140917)1.0:0.8334992115365321)1.0:0.41432696642300443)0.993:0.15852600299924086,(G001779875,((((G001886815,G001771055)1.0:0.5473893846955401,(G001304035,(G002011685,(G001771235,G001643615)1.0:0.29267749981512836)1.0:0.263103245021962)0.395:0.0273351869522155)0.999:0.16896959364452802,((G000402455,(G001577215,(G001508355,G001509335)1.0:2.3279905931747047)1.0:1.158112663395993)0.671:0.07618988293788842,(G001872685,(G000405805,((G001626695,(G001626755,(G001626685,G001626655)0.744:0.08128011382115082)0.796:0.10167378238690941)1.0:1.783709690195593,((G000402795,G000402755)1.0:3.857211451355035,(G000375825,((G001626675,G001626845)0.996:0.19956766139969084,(G001577025,G001576985)0.992:0.24085754308786558)1.0:1.5519814863243044)1.0:0.529598137762353)1.0:0.2821788905271245)1.0:0.5060853069740421)1.0:0.48211564980925187)0.97:0.13916769528989)1.0:0.5068772604738992)0.915:0.0796662944628299,(((G001804565,(G001302225,(G001567175,G001899175)1.0:2.394454116561436)1.0:0.6094839015520204)1.0:0.8714501463279191,((G001567545,((G001871325,((G000258405,G001802895)1.0:0.26591764208624147,(G001873185,(G001802785,(G001802865,(G001802995,(G001803075,(G001804545,(G001802205,G001802795)1.0:0.3096664022863786)1.0:0.6344500767794911)1.0:0.6309667433875336)0.999:0.3030251405533624)1.0:1.1337045569715787)0.984:0.12757352692753635)1.0:0.26412856845495897)1.0:0.36886299074721285)1.0:0.6705353990275339,(G001804605,(G001516025,(G000279145,(G001803365,(G001804635,(G001802805,(G001804665,(G001803025,(G001803105,(G001803165,G001803345)1.0:1.8969605741458935)1.0:1.1023062018489806)0.786:0.23501629881978664)1.0:0.4710913424541524)0.995:0.2501321562326869)1.0:0.6947536802849499)1.0:1.6091561598794484)1.0:0.2971183578027986)1.0:0.5637857285287611)1.0:0.6527165989385832)1.0:1.2916443554796415)0.993:0.14040121721801396,((G001919105,(G001802215,(G001804555,G001804625)1.0:2.571339155560308)1.0:1.0438848042895337)1.0:0.679482373326518,(G001442855,(G001536065,((G001536105,(G001442845,G001485645)1.0:4.438721978350428)1.0:1.717601103532003,(G001536165,(G001536045,(G001536125,(G001536185,((G001536085,G001442935)1.0:4.234585263589419,(G001536205,(G001458535,(G001458575,(G001536005,((G001536025,G001535985)0.479:0.032072565957434795,(G001536145,(G001535965,(G001442925,G001485625)1.0:3.671264591399856)0.963:0.23624488527982543)0.806:0.1896173976636777)0.959:0.17990875755698907)0.473:0.04038323240218857)0.955:0.14727210341099586)0.051:0.0)0.628:0.0653703018596246)0.829:0.10687794833452535)0.96:0.17856836230346482)0.571:0.06807435064289748)0.997:0.30843586930591854)1.0:1.352431374334052)1.0:0.6271675107792707)1.0:0.28337922585753145)1.0:2.660306206798764)0.998:0.15133946788439184)1.0:0.25301245934226535)1.0:0.24527762434163028,((G000020525,((G000020625,G000020545)1.0:1.8088915931920302,((G000006985,G000020505)1.0:3.6115441208746755,((G000020465,G000015125)1.0:0.39549026220183336,((G000012485,G000016085)1.0:2.9229418808133225,(G000012585,(G000020645,(G001975465,G000168715)1.0:3.057779560609265)1.0:0.6421008431078591)1.0:0.6759309104474683)0.389:0.13336188112449815)1.0:1.318256779376179)1.0:0.5051628946319751)1.0:2.9604421166789683)1.0:1.6542091974750253,(((G000024845,(G000419585,G000013045)1.0:2.3489855994103563)1.0:2.0290248911060185,(G001314545,((G000375425,(G000375465,G001650905)1.0:2.2298525897026833)1.0:1.7575626504560284,(G900129315,(G001564065,G001715195)1.0:2.843266527491982)0.784:0.06538769526067542)1.0:1.304613702949128)1.0:1.7687039060757594)1.0:0.5651648325098101,(((((G000724545,(G000250635,G000275825)1.0:4.382026634673885)1.0:1.8845917049312053,(G001567405,((G000212735,G000759025)1.0:0.24806448552561927,(G000379805,(G001625015,(G000373105,G900110645)1.0:0.6622728349077398)1.0:2.922137410882635)1.0:0.5712983265917653)1.0:0.997714075275124)1.0:0.3870306571689243)1.0:0.9945636943469672,((G001897535,(G001439115,G001438265)1.0:2.59547773635918)0.999:0.18300946961555867,((G001897855,G001897525)1.0:1.1557134437846435,(G900116565,((G900129465,(G900094705,((G900142605,G900110835)1.0:1.973802467607785,(G900109685,((G900110995,G900112615)1.0:2.746852288389299,((G900119105,G001975825)1.0:3.1748781244900868,(G900102545,(G000024005,G900114995)1.0:3.4587133690873473)1.0:1.7575679464401983)0.999:0.15853015015683955)1.0:1.8614233982272879)1.0:0.4272203738975122)1.0:0.33247952672442205)0.992:0.14993823132549536)1.0:2.393454481929807,((G000374045,((G900115755,(G900156765,G900107765)0.96:0.10278334250193154)0.878:0.07963767208480858,(((G000515315,G900106985)1.0:4.499809670330263,((G000511175,G000508085)1.0:2.1785395628004283,(G001829005,G001829035)1.0:4.492374691842744)1.0:3.169523913877776)1.0:0.7454913169670602,(G001623405,((G900089555,G900089565)1.0:0.47831394870933835,(G900089575,(G900089525,G900089545)0.396:0.024853393619976964)1.0:0.5588707454636821)1.0:0.869578166376019)1.0:1.8064248931270455)1.0:0.412433464985239)1.0:0.3149942173977849)1.0:0.373130331409257,(G001899605,(((G001898505,(G001302245,(G900110245,G000246855)1.0:3.1634083894592857)1.0:1.0566227653045948)1.0:0.4058482580571637,(G000974785,(G001601815,(G000814475,G000814325)0.762:0.11451687580617509)0.99:0.1352558454472045)1.0:2.2359121637799553)1.0:0.1743693237740325,((G900129015,(G001644645,G900129295)1.0:0.2806976986374359)1.0:1.3361560878696108,((G001464625,((G001898485,G001898405)1.0:0.43151235484839245,(G000425585,(G001898495,G001724695)1.0:2.1226137135450442)1.0:3.71530345354652)0.993:0.14863622390881392)1.0:0.3772277389598592,((G001896965,G001724455)1.0:1.2003424509403284,((G900101395,G000374125)1.0:2.1426006743698442,(G000243115,G001654455)1.0:0.40032970676223956)1.0:2.455031310628252)1.0:1.3656237489422884)1.0:0.7364639390477653)1.0:0.3945107399379796)0.812:0.07913991815218)1.0:0.17257794653331535)1.0:1.177587367880939)1.0:0.20566260793976326)1.0:0.2263427541419556)1.0:1.4744350581047372)1.0:0.18022886460885473)1.0:0.2344349082113619,((G001567275,(G000242635,(((G900109895,(G000427965,(G900109575,G000192845)1.0:2.094456717965698)1.0:0.9000755928083692)0.999:0.17060454985385723,(G900109365,(((G900116225,G000757725)1.0:1.1319279599372822,(G900102835,(G000814685,G000416985)1.0:0.5109955603389614)0.861:0.07836901557149242)1.0:0.572561202432378,((G000783305,G000143765)1.0:2.021605726548102,((G000747525,G001006065)1.0:2.34196623278429,(G000686625,(G002000245,(G001952815,(G000988325,(G001899705,G001808025)1.0:0.5825343515023719)1.0:0.4808814855641535)1.0:2.0769302550871047)1.0:0.3702522471408617)1.0:2.747971484326581)1.0:0.6868788413471427)1.0:0.1685584656424029)1.0:2.1511477294370693)1.0:0.412179803419431)1.0:1.344939578061896,(((G001652725,G000302595)1.0:2.390120241033924,(G000190735,(G000799115,G000425145)1.0:4.473541743509661)1.0:0.4166507072216622)1.0:2.1127353378040348,((((G900103545,G000422945)1.0:1.568350466712247,(G000403135,G001730525)1.0:3.8192218569518976)1.0:0.47244931571779936,((G000166195,G001705515)1.0:1.2661824283664915,(((G001596135,G002013915)1.0:0.9017668823390199,(G001636615,G001898335)0.87:0.15597242549460008)1.0:1.2119688331793794,(G900142915,((G000333295,G900100945)1.0:1.5454034248319117,((G900103125,G900155965)1.0:2.2136468231912314,(G900101875,G900110415)1.0:0.4359426005678463)1.0:0.5328062804065379)1.0:0.9558807123757815)1.0:0.27375583361495964)1.0:1.3354750785477132)1.0:1.7344905608677388)0.983:0.11779561738781792,(((G001423945,G001424305)1.0:0.9962441644898226,((G001027745,(G000258495,G000708265)0.986:0.11867842280833762)1.0:0.21690644688574898,(G900101435,((G900100705,G900111825)1.0:0.786128128583596,(G000633455,(G001442625,G001421515)0.85:0.06890962175412434)1.0:0.2596801269018388)1.0:0.2942167218908822)1.0:0.4305429573915825)0.909:0.11085780649533523)1.0:2.7296479134464136,(G001412215,(((G900107535,G000832545)1.0:0.43523242139363105,(G900103515,(G000722885,G900112985)1.0:1.5267461965889872)1.0:3.8590564720576297)1.0:1.6419615061263542,((G900100435,(G000410815,G000023825)1.0:5.218550886623858)1.0:1.2787109030391215,(G000170795,(G001412655,(G001721645,(G900103665,G900129215)1.0:0.2662703249502809)1.0:1.386401139728502)1.0:0.8611562222344535)1.0:0.7170483471805376)1.0:0.6147453231042534)1.0:0.9308533364391107)1.0:0.5400737790293485)1.0:1.872207056651437)0.399:0.010126369625668903)1.0:0.22041189976600906)1.0:0.8482411107811972)1.0:1.6388678274365602)1.0:0.25091418054606307,((G000020565,(G000689375,G000304455)1.0:3.9025232623068056)1.0:1.809086612550667,(G000426825,((G900113045,(G000422585,G000265505)1.0:1.9359489212231964)1.0:0.4736074262048931,(((G000379765,(G000812565,G000807855)1.0:3.1514432490141284)1.0:0.5970843641568405,(G001308105,(((G001683905,(G000346615,G000348925)1.0:1.564929354783623)1.0:0.215095177145012,((G000331535,G001657315)1.0:1.48358491757861,(G900129725,G001567185)1.0:1.800169468379931)1.0:0.703455101655455)0.543:0.026285618802894855,((G000183425,(G900142205,((G001592935,(G001593005,(G001267955,G001592945)1.0:0.8824077791031659)1.0:0.8417164505490085)1.0:4.912654885736033,((G001747105,G001747095)1.0:1.8382710546001435,(G001592965,G900111145)1.0:0.2050502095679525)1.0:0.8345491447094359)1.0:2.3358313135795767)0.829:0.0747178368019726)0.945:0.10418637460706338,(((G000714815,(G000325705,G000373245)1.0:2.8122258307592944)1.0:0.22702778246166966,(G000390185,(G000222485,(G001050135,G000427295)1.0:1.1218946256234812)1.0:3.5794795855565575)1.0:1.1943978267417017)0.999:0.18590724567141942,(G000265075,(((G000295935,(G000298295,G000330725)0.463:0.14778125549167173)1.0:0.5844016565845324,(G000265405,(G000473765,(G900107465,G000381545)0.841:0.5108256237659905)1.0:4.798598395536378)1.0:0.33073664596129554)1.0:0.7549455119826088,(((G000429445,G000429425)1.0:1.0148297153499393,(G000429465,(G000429405,G001314815)1.0:3.1978251517202163)1.0:0.4738907090369773)0.338:0.0,((G900129785,G000166275)1.0:1.319014690157697,(G001442615,(G900112005,G900116615)0.999:0.15969973305636825)1.0:2.882429320157953)1.0:0.6336104175535504)1.0:2.091128478875287)0.991:0.16195810618220985)1.0:0.2541647643591541)1.0:2.20375421820012)0.993:0.14447405420300954)0.952:0.10843593501073977)1.0:0.3449751499260624)0.996:0.1431882655237302,((((G900100765,G900112255)1.0:0.35170751297818914,(G000426725,(G000014145,G000379725)1.0:3.8197607517475487)1.0:1.1129637250180464)0.964:0.10029535647970406,((G001483135,((G000972495,G000715495)1.0:2.6119565157223255,(G000801315,((G000737515,G000420705)1.0:0.28031893138387237,(G000961955,(G000382225,G000576555)1.0:0.4736542679264448)1.0:0.20751817233260925)1.0:0.4887320894682771)1.0:0.47718672296835873)1.0:0.6047737538945066)1.0:2.600083151941054,((G000473365,(G001647285,(G001577755,G001078055)0.921:0.15203577011836533)1.0:2.3821887103629718)0.992:0.13249559793340585,((G000373265,(G900156415,G000277005)1.0:2.609315360416521)1.0:1.9305457975251998,((G000472485,G000973725)1.0:0.2585726888860644,(G001611675,G900116885)1.0:4.116323468940871)1.0:1.2886342675659666)1.0:2.1549667083152757)1.0:0.30279329039663233)1.0:1.341207705052229)0.92:0.09735252173563361,((G001281695,(G000430505,(G001890965,G000169175)1.0:3.087743945948853)1.0:0.7976058424080955)1.0:0.28083560942703617,((G000263195,(G001306455,G000166395)1.0:0.9357688986723388)1.0:1.2600881435224855,((G900103285,(G900115665,G000427405)1.0:2.559076151385623)1.0:0.5545829133984964,(((G000482465,(G000423565,G000218895)1.0:0.21820969963701356)1.0:3.6925909305169005,(G001724175,(G000566685,(G000023125,(G000428845,G000701505)1.0:0.31308255377391353)1.0:1.559289507575325)1.0:2.2125001697673006)1.0:1.2592238502251352)1.0:0.3708810182559153,(G001870735,((G000383955,G000331105)0.961:0.09928274735894654,(G000296815,((G001898575,G000374025)1.0:3.0995405212035885,((G000374065,G000374085)1.0:3.214225256838873,(G900112365,(G000974425,G000024525)1.0:0.8585263613109672)1.0:0.29169167129769635)1.0:0.4233481657313792)1.0:1.9482434247283142)1.0:0.8778200661226185)0.999:0.16606966612225801)1.0:2.6681287693226925)1.0:0.47934414827651917)0.508:0.03331744958535106)1.0:1.5556075453628126)0.915:0.08977960777910678)0.829:0.07212244125051)0.603:0.04305036437180131)0.979:0.11674953571242734)0.997:0.17578379828964083)1.0:0.7332488403499926)0.983:0.13601155282054975)1.0:0.2048934894225647,(((G000341755,(G000981645,((G001874165,(G000621625,G001661595)1.0:1.2709233367106263)1.0:1.8571093878251816,(G900116425,(G001899145,(G000194605,(G001801015,(G001800985,G001802265)0.333:0.0)1.0:5.151362953591375)1.0:2.6470989128149203)1.0:0.711955639485488)1.0:1.0787768028229245)1.0:1.050072596019046)1.0:0.6110222570895127)0.98:0.23557429758654,((G001437985,(G001437955,G001439105)0.457:0.018792499349367286)1.0:2.782466090658228,((G000236705,(G000736515,(G001438015,(G001438305,G001438175)1.0:4.267363726353742)1.0:3.4857662514723127)0.894:0.09161104707023746)1.0:0.42927847687359744,(((G000709555,((G000022605,(G000262715,(G000348805,G000471965)0.871:0.08701672624195599)1.0:2.3722019069232454)1.0:1.9755746782787935,((G000334405,G000093165)1.0:3.227142699164753,(G000236405,G000233435)1.0:1.3075777224894038)1.0:0.6267483442500402)1.0:3.8237987720133075)1.0:2.762072411893208,((G000265465,((G900089075,G000189415)1.0:0.8898894575832395,(G900115015,(G000382425,G900142565)0.809:0.08239412258549816)1.0:2.620825655690989)1.0:2.8424328340893283)1.0:0.30648892687135676,(G001418685,((G000374405,G000252855)1.0:1.7224871097618857,(G000495935,((G900141665,G000301075)0.983:0.12377766669376103,(G001747495,((G001045435,((G000023725,G000735695)0.999:0.20915032461066876,((G000812865,G000422265)0.998:0.18992788362148003,(G000812875,G000729985)1.0:0.5639618161897563)1.0:0.48602903446705276)1.0:0.38331045336049163)1.0:1.5349526096719408,((G000426465,(G000735135,G000735105)1.0:2.316312363755362)1.0:1.9475986226387754,(((G001693475,(G000737665,G900116415)1.0:3.6607085771472407)1.0:3.10630350249103,(G001424585,((G001424105,G001424145)1.0:1.2128619293777103,(G001507335,(G001507325,G001420285)1.0:2.685530464392145)1.0:0.6827989658425464)0.991:0.13043609289182798)0.996:0.1557240155995487)1.0:0.5424296096122816,(((G900111495,G000430825)1.0:0.2182269501208206,(G000430845,(G000333355,(G900129245,G000799195)0.873:0.11877611584030957)0.72:0.05348904745901833)0.825:0.08373272736322507)1.0:0.5763008525828466,((G000737775,(G900142445,G000737705)1.0:0.3738058647718698)0.971:0.15023865982658094,((G001045465,(G900142785,G000737765)1.0:0.8453754247306129)1.0:1.3984899306452854,(G001295265,(G001021975,(G900113975,G000799335)1.0:0.3056193959890413)1.0:0.6328721248238658)0.986:0.13239102744060158)1.0:0.4203662949447365)0.942:0.09102527719153829)1.0:0.20580955341038462)1.0:1.4620971779029026)0.948:0.12611819874462576)1.0:0.3922388106232779)1.0:0.2265162766996963)1.0:0.2636252961570939)0.974:0.18792380682967466)1.0:2.714708268803506)1.0:0.4875773320337607)1.0:0.7491198865172667)1.0:0.5012595593872756,((G900116115,((G000220525,G900130035)1.0:2.785723695034126,((G000509405,(G001027945,(G001483385,G000430545)1.0:1.7561773738455329)1.0:0.5429416724317006)1.0:0.5473681711728848,(G001439315,((G000153225,G000766805)0.997:0.1659662396182342,(G001761365,G001280865)1.0:0.39908592515317176)1.0:0.4566919792306283)1.0:1.0534997651630724)1.0:1.616030815967375)0.438:0.04053171957164666)1.0:0.8566337950688719,((G001439205,G000173095)1.0:0.4218183243637811,(((G000192225,(G000174755,(G000466425,(G000293175,(G900106575,G000411115)1.0:4.137829674161844)1.0:2.573497986815876)1.0:1.2595431305068665)1.0:0.3443568864751729)1.0:3.3564996437745194,(G000220625,((G000379185,G000827695)1.0:1.039751212909289,((G001553545,G900115315)1.0:5.062595033026979,(G000213295,((G000173675,G000318295)1.0:0.8794068447348533,(G000023285,(G000271925,G000318255)0.644:0.05334338895563799)1.0:1.830593362917416)1.0:0.9243044399735888)1.0:1.9362863647730946)1.0:1.8089177987673903)0.378:0.22627924406756303)1.0:0.8088365501997937)1.0:1.8888040578287784,(((G900114085,((G001549985,(G000243275,G000297875)1.0:4.360973225476048)1.0:3.8007973703179223,(G000246945,((G000833025,G900111065)1.0:4.929578604503306,(G000633375,(G000413415,((G000242135,G900142635)1.0:0.31161843783797427,((G001865835,G000297855)0.932:0.13151188223598312,(G000242095,(G001481655,(G000807225,(G001485415,G000242075)1.0:0.5900343974862867)0.96:0.16026779450329035)0.994:0.19581348010178784)1.0:0.23478609134795814)0.465:0.029229674437825728)0.929:0.11108129788130551)0.998:0.18242787297872956)1.0:0.41217958195828835)1.0:4.053047015542212)1.0:0.33059984095612027)1.0:1.5731547522606697)1.0:2.97469477637689,((G001874325,(G000769915,((G900115875,G001278115)1.0:5.174264717878058,((G000769935,G000422725)1.0:5.192956850890224,(G000378485,G000769825)1.0:5.192956850890224)1.0:1.1592393305807607)1.0:1.0055094333135177)0.31:0.005348473234617546)1.0:1.1592931271836422,(((G000240075,(G000430025,(G000498475,G000498495)1.0:0.6184616327349854)1.0:1.0230991465343224)0.877:0.08115472784134302,(G000455605,(G000422685,(G000967805,G000686885)0.634:0.10417547064790225)0.999:0.19131420354103523)1.0:0.4035145189049862)1.0:0.26709777314718286,(G000425465,((G001423985,G001899155)1.0:5.154537559432145,((G000064305,G000757385)0.576:0.04103074748583509,((G900100375,(G000419685,G000422705)1.0:0.4193990651656863)0.995:0.1419765704728717,(G000253275,((G000737695,(G001705175,G000016645)1.0:2.4424497151019544)1.0:0.7829206073227735,((G001761465,G000611675)1.0:0.2700451894930072,((G900100165,G000695795)1.0:1.9995734304628012,(G000744835,(G000425505,(G000252125,G000264055)1.0:0.47142214577772573)1.0:0.4744062223944049)1.0:0.3657431922144318)0.952:0.10683741442958344)0.507:0.02266878445180409)1.0:0.8507379871354798)1.0:0.19009438044051774)1.0:0.20456362400821154)1.0:0.3113408671143197)1.0:0.3476134050376533)1.0:0.19287610653391682)1.0:0.18815355282965446)1.0:0.5654831405741249)1.0:1.098785942075717,((((G900116665,G000260835)0.922:0.09424251122804289,(G900119185,((G000260115,G000300875)1.0:1.6950356550860668,(G900116365,G000511935)1.0:3.8145128449232866)1.0:0.2559573669869314)1.0:0.18001469437112538)1.0:0.28294689815841223,((G000173115,(G001438245,(G001438225,G001439215)1.0:0.4345489103776451)1.0:0.30290306646213616)1.0:2.4922206337094592,(((G000024125,G900115205)1.0:2.3628579155319915,((G000220585,G001306415)1.0:0.33446651563229995,(G000963865,((G001413955,G900129665)1.0:0.7800832226630972,((G001683915,G000745185)1.0:1.883260192633837,(G000224085,(G900112295,G900142405)1.0:5.174264717878058)0.772:0.06762178080013574)1.0:1.3168206814299965)1.0:1.060030112960362)0.826:0.0747397409582271)1.0:0.9104814578442133)0.974:0.12358695921700052,(G000382125,(G000190595,(((G000799565,(G000468615,G000186265)1.0:2.9691207111593543)1.0:2.2042423239560205,(G001430825,(G900141935,((G000424985,G000429545)1.0:3.5842553316641896,(G900129275,(G000733925,G001748465)1.0:3.530341638025401)1.0:3.866471565789199)1.0:0.23441144677812825)1.0:1.3005025533244454)1.0:0.18660576606407972)1.0:0.20032233521058562,((G000153165,(G900103215,(G900101815,(G900141855,(G000973105,G000744555)1.0:1.666318236191359)1.0:0.24321735883509757)1.0:0.7313319579705232)1.0:0.3348474729327103)0.374:0.04795308555948582,(G001020565,(G000621125,((G000744105,G900155985)1.0:0.9770132439487027,(G001865655,(G001447995,(G900105545,G900105105)0.976:0.1224035969630618)0.741:0.06234181088659686)1.0:3.2010433485726404)1.0:2.8491728414495823)0.516:0.05932759762133821)1.0:1.0251660220481869)1.0:0.4096760956159135)0.994:0.1481259198446935)1.0:0.22222555942230693)0.999:0.1895209592050586)1.0:0.26814994783956264)1.0:1.046186387654746)1.0:0.3071997933391585,(((G001005305,(G001005315,G000154725)1.0:0.5974860619908323)1.0:3.6263920753411276,((G001280515,G000733475)1.0:0.7646949957560102,(((G001280435,G001280505)1.0:3.8151779619469495,((G000427335,(G000171875,G000828715)1.0:0.8491799563595238)1.0:1.2573830625031992,(G000423005,(G000688335,((G000826645,G000797465)1.0:0.9662257204837648,(G000799465,(G000826655,G000425305)1.0:0.443008598168733)1.0:1.1405340078906245)1.0:0.23099146207197588)1.0:0.9899813036305102)0.753:0.1556989438289357)1.0:0.3271597340820151)1.0:0.21167612296142732,((G000224335,G000348685)1.0:0.5519810487621335,((G001418105,((G000422365,G000518485)1.0:0.3680567833138531,(G000934685,(G000211855,(G000797445,G001418015)1.0:1.6818399910540702)1.0:0.27607783592512936)1.0:0.884991816572888)1.0:0.43356653625535724)1.0:0.5410709193606903,((G000723205,G001439665)1.0:3.0301992367464448,((G000943555,(G001971785,(G000764775,G900111025)1.0:1.6476259022716047)0.707:0.10382139291419976)0.941:0.09275093960750394,((G000941055,G000425645)1.0:0.6412067487772606,(G001310225,(G000764755,(G000283015,G000789235)0.453:0.021744096633783107)0.645:0.045136131575614545)0.339:0.06484483386149865)0.936:0.10603457160599285)1.0:0.9413679988297995)0.574:0.030752798652345682)0.802:0.07232149104159423)0.859:0.07497539465207323)0.977:0.1090900058316039)1.0:1.1444552887340367)0.999:0.18392658027876135,((G000755305,((G000831385,G001413925)1.0:3.000136021337138,(G000332115,(G000153385,(G000755265,G000732625)1.0:0.43078045490323297)1.0:2.5536959187696806)1.0:0.4050473048497317)1.0:0.28374541396430447)1.0:2.835927842673236,((G001438125,((G000746845,G900102055)0.89:0.08306031714076205,(G000429125,G000265385)1.0:2.6615222747094034)1.0:1.0451186925654135)1.0:0.8335710334332364,((G000255455,(G000430645,(G900141785,(G000520955,(G000520995,G000430665)1.0:0.5966984496475518)1.0:0.5449454754373532)0.913:0.12308809170952728)1.0:2.27389269868258)1.0:0.7471977100432198,(((G000769435,G001653755)1.0:4.522054245203338,(G000733945,(G000687915,(G000152985,G900129005)1.0:0.6563010496116923)1.0:1.7175777870734719)1.0:1.894088130227045)1.0:0.6659038201733106,((G000196315,(G000423405,(G001564225,((G000153485,G000355905)1.0:2.8726721807967643,(G900099815,G000378765)1.0:0.25299651446389104)1.0:2.649089454328471)1.0:0.937349132869463)1.0:0.25766122897924687)0.561:0.035612827413757396,((G900102915,(G000423585,G000424665)1.0:2.1952075241194966)1.0:2.252756347415711,((G000243235,(G000258765,G000744275)0.422:0.03283735141811193)1.0:1.511123560645483,(G000023465,(G001431365,(G001889005,(G000423045,(G000060345,G900105035)1.0:0.741891830860546)1.0:0.3569569746556426)1.0:2.253231180715115)0.908:0.08581197003421298)1.0:0.814813807514371)1.0:0.33279037639033865)1.0:0.9775005991835687)1.0:0.3111735874320313)0.942:0.09256927820684997)0.921:0.10094246907485324)0.999:0.15754984360093696)0.974:0.13216167019977682)0.966:0.12658734705166805)1.0:0.4618150781618222)0.991:0.1330747020166917)0.998:0.1916560164145047)0.982:0.1600863040836893)1.0:1.3205352827901453)1.0:0.7427052665685506)1.0:0.41571116004630126)0.801:0.06645966404984678)1.0:0.5164779217427192,(((G001513285,(G001769115,G001769275)1.0:4.663439094112068)1.0:0.7976348465334526,(G001872995,((G001769455,(G001543405,G001543395)1.0:4.169245870395222)0.994:0.22098852438812253,(G001543385,((G001509275,G001603695)1.0:1.8943046795571732,(G001603685,G001192835)1.0:2.7596930958924193)1.0:0.32521003345009475)0.407:0.012131078454569365)0.997:0.2055775230217407)0.941:0.11834683720318219)1.0:0.4587724498119895,(G001603565,((G001421095,((G001603415,(G000798815,G900096565)0.999:0.2331912762678709)0.999:0.2370149352654414,(((G000473305,(G001603425,(G001769725,(G001769775,G001768435)1.0:2.9318432816720366)1.0:0.9358411374909266)1.0:0.4478158834617149)1.0:2.041700305202949,((G001602885,G000432655)1.0:1.7212634001969305,((G000432515,G000435075)1.0:2.8810997322291,(G000431015,G000433355)1.0:3.164116169246617)1.0:0.33274395675420604)1.0:1.8302010318283883)1.0:0.7987465073235769,((G000723505,G000427365)1.0:1.7982169072545369,((G000231275,G000321205)1.0:2.291033507940122,((G001603555,(G000786575,G900104605)1.0:4.624972813284274)1.0:0.47872273108906044,(G001915415,(G000311925,(G000154465,(G000265365,(G000210575,(G001941065,(G000285455,G000312145)0.954:0.15518767435999478)1.0:1.1130970415381398)1.0:1.775609751666497)1.0:2.742749453065635)1.0:0.30493066421225795)1.0:0.40291230627892155)1.0:1.1064780394028606)1.0:0.7290139373817083)1.0:0.6529735803691208)1.0:1.2956755073039437)1.0:0.28691122893654)0.906:0.09214293362326188)1.0:0.3164933782536928,((G001443605,(G001769295,(((G001769615,(G001304505,(G001304045,G001303955)1.0:1.2122400936114044)1.0:1.2047539216926886)0.997:0.17029299719893834,((G001769625,(G001769635,G001769315)1.0:1.4566230824932256)0.995:0.16693522995625923,(G001769225,(G001768485,(G001768195,G001768305)0.976:0.21537010814120439)1.0:0.3247233441321301)1.0:2.8538443969829967)1.0:1.4393130215474799)1.0:0.1900374972525625,(((G001769535,G001769705)1.0:3.9639827443588604,(G001768155,(G001769435,(G001769695,G001769505)0.778:0.26618301064922884)1.0:2.7909253574492205)1.0:0.7197137481979914)1.0:0.32444100659898556,((G001768565,G001768405)1.0:4.024124362249277,(G001768235,(G001768285,(G001768355,G001769045)0.267:0.0)0.953:0.5108256237659905)1.0:4.036663686000433)1.0:2.3136208579534845)0.876:0.10298606747829249)0.861:0.0810805167135905)0.947:0.10952976416323132)0.941:0.09446848808542815,(((G001310955,(((G001487125,(G000832075,G000832085)1.0:0.8612362646555068)1.0:4.219201707621704,((G900091675,G000379665)1.0:3.5263605246161593,(G000519105,G001915615)1.0:2.410937578329512)1.0:2.0144892516139743)1.0:1.7084158165954566,((G000435735,(G001915655,G000190535)0.99:0.16873012959041564)1.0:3.1492424578475613,((G900091655,G000433935)1.0:4.060443010546421,(G000432935,G000243215)1.0:4.058576218884886)1.0:1.3505328783716692)1.0:1.004576516743084)1.0:2.54415482884118)1.0:0.5005389908992586,(((G001660705,(G001659685,(G000517085,G000583675)1.0:3.010458010541613)1.0:1.019385642540072)1.0:2.463390108090864,((G000517065,G000974365)1.0:2.028406507501595,(G000259075,(G000220155,(G000250735,G000191885)1.0:2.708211824106952)1.0:0.6371484623039324)1.0:3.1780488952567287)1.0:1.2966682225897355)1.0:1.2148935283830897,(G000621705,(((G900129025,G900141875)1.0:1.5633543428131051,(G000949475,(G900111425,G000626635)1.0:3.8250116284385176)1.0:3.2117255990007645)1.0:1.4241460710941933,(G001270965,(G001768245,(G001768205,(G001769245,G001768535)1.0:2.106840515867951)1.0:3.9177210265427806)1.0:0.42570387148554434)1.0:1.0218314804579767)1.0:0.8098785678614572)1.0:1.08116392962089)0.999:0.15904767271910994)0.831:0.06282460856419858,(((G000768855,G000163695)1.0:4.0598933558658095,(G001603405,(G000183135,(G001603385,(G001898935,G001724935)1.0:1.3786799816594555)1.0:0.7153008179615681)1.0:1.6476376465601215)0.637:0.13229881247829814)0.431:0.055374789238137656,(((G000769115,(G000614355,(G000375645,(G000379925,(G000372405,G000435035)1.0:3.578878558899605)1.0:3.236881842936362)1.0:0.9876913231522809)1.0:0.499565195318471)1.0:1.303656674293792,((G000212375,(G000614585,G000174815)1.0:2.012496603316669)1.0:1.253338251642343,((G000768955,G000010505)0.646:0.04692448420678281,(G000379945,((G000769075,G000768875)1.0:0.9093856245049501,(G001553215,G000565015)1.0:3.0332505106923633)1.0:2.0887963233241313)1.0:0.516413319139681)1.0:0.2781494119215404)1.0:0.7864050002927543)1.0:1.202483393538999,((((G001403595,G000803105)1.0:4.029312091951242,(G000296465,G000512915)1.0:4.426717355815358)1.0:0.5559202842572913,((G001701295,G000437495)1.0:1.193225765051734,((G001689645,G001689415)1.0:0.36723134734919816,(G001701115,(G001689425,(G001941205,G001689655)1.0:5.087596335232389)0.501:0.024033627693976208)1.0:0.37927827992360813)1.0:0.7252645806028806)1.0:1.552345448937527)1.0:0.5128964215372097,(((G000238215,(G001704385,(G000012845,((G000428565,G000969835)1.0:1.8787839023059791,(G000307375,G000433955)1.0:2.6055307336703857)1.0:0.26564371854074714)1.0:1.4747680103701453)1.0:0.7256276380624482)1.0:1.3970978023463188,(G000010645,((G001897035,((G001261715,G000426485)1.0:2.037932485004349,(G000213575,(G001261735,(G000711235,G000213555)1.0:1.0082500662363743)1.0:0.22100093791749167)1.0:2.5231578675801245)1.0:0.5618611374865705)1.0:1.1546504694317534,(G900095795,((G001896655,(G001282625,G000953535)0.944:0.11060987154396991)1.0:4.163513604218269,(G001768395,(G001602775,((G000380985,G900114365)1.0:1.7859878291502425,(G900107785,G900095135)1.0:0.7641855861219834)1.0:0.8140353936461009)1.0:1.1488298086515591)0.999:0.18917482682757422)1.0:1.384581364097937)1.0:2.2711023711837863)1.0:0.6818230312330018)0.922:0.10144080463598022)1.0:0.2686050854278812,(((G000212915,G000375405)1.0:2.744564869278777,((G000312445,((G000613805,(G000438395,(G000436135,(G000438035,G000012825)1.0:1.6347557204183902)1.0:1.7206907689192248)1.0:1.514563626656731)1.0:0.3946756711281495,((G000434735,(G000190575,(G000436795,G000154845)1.0:1.6556384769317642)0.964:0.10665416838827932)1.0:0.25520912043857996,((G000374585,G000436055)1.0:3.3596321879560973,(G000157915,G000187895)0.95:0.10263928619918053)0.998:0.15484048759665506)1.0:1.7049285382741646)1.0:0.2065212194972863)1.0:0.5584678138822607,(G000428125,(((G001318345,G000315485)1.0:2.2168138509916213,(G900128475,(G000154525,(G000154205,G000195635)1.0:0.37347954159380653)1.0:0.6105987138446374)0.071:0.1866200907578516)1.0:1.1952279195518736,((G000499785,((G001915435,G000381365)1.0:1.3284396140854084,(G000434095,((G000599385,G000009925)0.555:0.03734000075649153,(G000598465,G000598965)1.0:2.27633641877158)0.818:0.08057552004738827)1.0:3.616289181618769)0.607:0.050053715574827184)0.999:0.16513633015044038,(G000517545,(G000511775,(G000614145,((G000433375,(G000437995,(G001314975,G000011065)1.0:0.6350918814183947)1.0:1.896158060760841)1.0:1.3631239944121767,((G001915455,G000433575)1.0:2.1840062306620265,((G001915495,G000436855)1.0:1.4420406696465835,(G000436435,(G000159075,G001314995)0.582:0.06534900234737542)1.0:1.737532163953501)1.0:0.2567642665316482)1.0:0.2974575919632785)1.0:0.3249046258500329)1.0:0.461629913280698)0.646:0.04431100638810334)1.0:0.7899089006350034)1.0:0.4793552602472666)1.0:0.4110576300803481)1.0:0.8948466775180671)1.0:0.4064390997166026)1.0:0.2671636648942781,(((G000436895,G000205165)1.0:3.7101826117035483,(G900102385,(G000702225,G000702285)1.0:3.995137912138649)1.0:4.7250057760613995)0.57:0.04327909282764754,((G000318095,((G000159995,G000234115)1.0:1.0725767870977756,(G000437675,(G000434455,G900106785)1.0:3.929644606777963)1.0:2.281879676772529)0.804:0.10875321660090084)1.0:1.4743879464348122,(((G900107705,G900115435)1.0:0.914255083857166,((G000621725,(G900100635,G900104295)1.0:4.44265125649032)1.0:1.2508573230501558,((G900110895,G900107065)1.0:5.075173530888977,((G000746155,G900110085)1.0:0.2965609032101558,((G000702825,G000619985)1.0:3.0908218747554437,(G000687715,((G900112275,G900142855)1.0:0.999899205036193,(G000025925,(G900102205,G000701965)0.45:0.02295627721939728)1.0:0.28654927807361374)1.0:0.4669024320221061)1.0:1.3429892548915734)1.0:1.8093478332629054)1.0:0.2567187872422058)1.0:0.9827339355557243)0.998:0.15086983381992422)1.0:2.069242275154666,((G000585355,(G000834015,((G000436595,G000433175)1.0:1.193203821818548,(G000436695,(G000431195,G001275135)1.0:2.6896572073517335)1.0:2.202311783243051)1.0:2.0184851441225273)1.0:0.3850440412289084)0.979:0.1296742294810775,(G000146675,((G000431935,(G000434975,(G000437535,G000235885)1.0:1.3306054552593019)1.0:4.13434479493919)1.0:0.5232456171168751,((G000379965,(G001444445,(G000614205,G000378085)1.0:2.1506581218427927)0.998:0.1709784910722096)0.997:0.15959743211842314,((G000185145,(G000177075,G000455445)1.0:2.840560551281364)1.0:0.2818464526357369,(G000436915,((((G000262545,G000378745)1.0:2.7187551081779064,(G000613925,((G000193395,G000191065)1.0:1.9316466364465084,(G001262015,(G000144405,G001683355)1.0:1.1051890203235297)1.0:1.1119761150487482)1.0:0.41785011616240336)1.0:1.938029928574016)1.0:0.31820014964487087,((G000614065,G000614105)0.914:0.09488382726334012,((G000430525,G000688375)0.525:0.03146879039344613,(G000613345,((G000220235,G000220255)1.0:0.9295009273736801,(G000614025,(G000261025,(G000439065,G000519165)1.0:4.867534450455586)1.0:2.3846581981210324)1.0:0.29648320539355033)1.0:1.6015302699705416)1.0:1.8927175107346061)1.0:1.3710543397304)1.0:0.2709208878152779)1.0:1.7529658434690316,(G000762865,((G900111525,(G000218235,(G000242335,(G000758925,G000160535)1.0:1.2700276870766813)1.0:0.828601238941724)1.0:1.0811835800389584)1.0:0.23452756804595343,((G000426585,(G000373185,(G000613785,(G000382385,(G000185845,G000613505)1.0:0.615765517898266)1.0:0.7806061608021412)1.0:0.6679878923407275)1.0:0.8818606921599981)1.0:0.3037312066814312,((G000184945,G000287635)1.0:5.131869158910374,(((G000424185,G000426565)0.983:0.14852414198121805,(G000179055,(G000424605,G900103315)0.996:0.1861022796338606)1.0:3.8795061402432087)1.0:0.2738474194693094,(G000435635,(G000431915,(G000157935,(G000436035,G000434515)1.0:0.29231229975862827)0.998:0.16103216009120486)1.0:2.7289146026165243)1.0:0.1996212589482501)0.62:0.04756186778395087)0.973:0.10918373053895954)0.896:0.09469963481101308)0.841:0.07653254576477017)0.918:0.1387478482959985)0.999:0.19636145147868733)0.998:0.16786825603186106)1.0:0.21000823926947446)0.97:0.10794636072237064)0.987:0.13600749529184572)1.0:0.3533272455840043)1.0:0.19538404305876844)1.0:1.745692639757407)1.0:0.19971063991461083)1.0:1.0265842991657763)1.0:1.3988948982644887)0.15:0.008374368046980859)0.936:0.09402897934199497)1.0:0.386618834305632)1.0:0.9914160500720013)1.0:0.3713045727431646)0.043:0.0)0.984:0.1436739919904574)1.0:0.4188318966226178)1.0:0.3152665846559011)0.867:0.1276299152542586)1.0:1.2289974950479954)1.0:0.2760655092222105)0.989:0.15150590251248508)1.0:0.26190582964838627)0.568:0.035464984727653116)1.0:0.25569754565684527)0.958:0.09955006917042367)0.93:0.09215948444032351)0.263:0.021913236693120074)0.136:0.053695658915659576)0.467:0.03490688115944065)0.319:0.0)0.807:0.09995413153512527)0.29:0.0)0.195:0.0)0.704:0.04679300643842699,(((((G000989975,G000989255)1.0:3.600281407736239,(G001468925,(G001468855,(G000989955,G000992305)0.667:0.06299433915402854)1.0:1.2993454456233646)1.0:0.30668378390904233)1.0:1.756493952574279,((G000513475,(G000996695,(G001000065,G000996275)1.0:3.506557897319981)1.0:0.4212168977941503)0.989:0.23300113980911757,(G001772305,((G001771315,(G000991965,(G000991385,G000991575)1.0:2.367123614131617)1.0:3.3787245258100977)1.0:0.8656923515504967,(G000989525,(G000989195,(G001468885,(G000385635,(G001468845,G001468865)1.0:0.5436371771961801)0.792:0.11026257210584166)0.989:0.1989660796359184)0.993:0.2038404276087867)0.921:0.12346740908374566)0.922:0.14368334088730686)0.974:0.18531429671283478)1.0:0.6438827244511728)1.0:2.3392751553037145,((G001547735,((G000980755,(G000404705,((G000404665,G000404605)0.371:0.005543507320156366,(G000403075,(G000404685,(G000494225,G000402115)1.0:0.5436278577605304)0.999:0.23633977661870775)0.89:0.11420174399237912)0.84:0.10575060802861265)1.0:1.6877527777853083)1.0:1.9432810883547451,(((G000421485,G001968985)1.0:4.710530701645917,(G000185805,G000191045)1.0:0.9091670105845938)1.0:2.802549044363934,(((G000021565,G000703085)1.0:2.103323459825647,(G000173615,(G000619805,G000021545)1.0:2.9531726591351943)1.0:2.643423637067081)1.0:2.663808609391658,(G000020785,(G000008625,((G000164905,G000010785)1.0:5.115995809754081,(G000025605,(G000512735,G000702425)1.0:2.7971126634569496)1.0:0.43171304671999916)1.0:2.212327055483018)1.0:0.852046176908965)1.0:2.031727287375301)1.0:1.2045482386380597)1.0:0.8154194859887962)0.774:0.11391010361989397)0.998:0.15708259767757637,((G000517565,(G000744435,(G000420385,(G000194135,G000526195)1.0:2.654788220288105)1.0:0.37260904242772996)1.0:2.91178503460678)1.0:2.4306596227936703,((G000170735,(G000021725,G000523275)0.913:0.09184679649110351)1.0:3.3195656771920223,(((G000196135,((G000687535,G000158455)1.0:1.3071730807956699,(G000765745,(G000162575,G000155495)1.0:1.7625426828896713)1.0:0.2221292206611278)1.0:4.0868959284546325)1.0:0.4087903673519307,(G000518225,((G000762875,G000686565)1.0:2.039799130262378,((G000765665,(G000349975,(G000763135,(G000007905,(G001460635,G000762845)1.0:0.6605066360643621)1.0:0.266547811395902)0.778:0.07051464237871506)1.0:1.3738076191005955)1.0:2.7419076301918563,((G000091985,(G000509365,(G000507865,G000507845)1.0:0.2833097167123007)1.0:2.525094703144149)1.0:0.20922719469074885,((G000200595,(G000237285,(G000187625,(G001283065,G001282945)1.0:2.8776689812451965)1.0:0.5329795114060091)1.0:0.24035689769460267)1.0:3.422488099386498,((G000259255,G000259275)1.0:0.3073053436359205,(G000009305,(G000740095,(G000274945,(G000008525,(G000274045,G000274085)0.76:0.0608868254532961)0.462:0.06637091362243401)1.0:0.23118984006938287)1.0:1.4692627746912341)1.0:2.8022490201110144)1.0:4.065953792123963)1.0:1.8619763941794776)0.995:0.21974962814118298)0.645:0.047573063240095435)0.989:0.1575115714636632)1.0:0.8747818097985641)1.0:1.2030751137635476,(((G000597725,((G000789415,(G001548055,G001602955)1.0:0.7145599164484084)1.0:3.8949626086387417,((G000024885,G000265295)1.0:0.8968211171694629,(G000813345,(G000568815,G000743525)1.0:1.4092749069673525)1.0:1.440355617317369)1.0:0.3943695150960587)1.0:3.5997614078798574)1.0:2.0088810792347087,(((G000705255,(G000017465,G001298465)1.0:1.010545847222475)1.0:1.9499739061780272,((G000736415,(G000495505,G001643955)1.0:0.43109348599434777)1.0:4.297033421840493,((G000597805,G001190755)1.0:2.348429634926897,(G001190745,G000017585)1.0:0.9029443607761269)1.0:0.6096900284284046)0.892:0.13348226994654755)1.0:0.7567855783952863,((G000019205,(G000816185,G000816345)1.0:0.36702617266490056)1.0:2.9612402568433684,((G000621005,G000620965)0.866:0.0788392881533937,(G000509875,((G002019865,G001497255)1.0:0.30112679068925036,(G001483845,(G000314405,G000583775)1.0:0.6072329573701136)1.0:0.3439316099685308)1.0:1.3951625311434208)1.0:1.6090094909966715)1.0:1.2210493084158986)1.0:3.5568471308305543)1.0:1.5516104386843401)1.0:0.5870799140076809,(G000010325,(((G000935065,(G000092245,G001655195)1.0:0.3512477735866202)0.916:0.09563716930173198,((G000014025,G000284235)1.0:0.34065510862509746,(G000585195,(G000585155,G000522465)1.0:1.4024292858283998)1.0:1.588131909134025)1.0:1.7337492539365533)1.0:2.714959721188157,(G000276965,((G900115615,(G000186245,(G000830175,(G000375865,(G000296775,(G000987835,G000010345)1.0:3.1777599413047555)1.0:0.9706285203359131)1.0:0.794020370898193)1.0:0.5128381584043903)1.0:1.5689900617239876)1.0:0.20951384115741767,(G000830255,((G000747095,(G000183725,((G001829555,(G001830725,G001830745)0.896:0.1823215567939546)1.0:2.448421994461001,(G001830715,(G001830665,(G000310245,(G001829605,G001830685)1.0:0.3123547589907908)1.0:0.44021975483658204)0.993:0.1866914594956333)1.0:1.5506784079477085)1.0:0.48981330318120553)1.0:1.0080932022359206)1.0:2.3080892326432267,(G000147355,(G001829625,(((G000445475,G000242915)1.0:0.6765106264809961,(G001871315,G001873135)1.0:1.0032284269179719)1.0:0.2067494457727905,((G001829695,(G001830805,G001829785)1.0:4.406719247264248)1.0:3.2330451604678196,((G001829775,(G001829715,G001829755)1.0:0.36867930556696754)1.0:1.8026178241921296,(G000012965,(G001829705,(G001830775,(G001829675,G001829655)1.0:0.3448019193107656)0.993:0.2180624381740203)1.0:3.0952220243735824)0.659:0.04653016250884826)1.0:0.20657366440185382)1.0:1.4527504149484824)0.658:0.07790970524829123)0.995:0.14648527051995255)1.0:1.9533155680160112)1.0:0.773402479259522)1.0:1.0707793188315633)0.376:0.14840728742300646)1.0:0.20962311086748406)0.999:0.208524657164247)0.961:0.13832937156730188)1.0:0.24135266170806913)1.0:0.38896561398593776)1.0:1.9322806840190885)1.0:0.23568039395235663)0.964:0.12365150967084067)0.423:0.06842916875098827,(((G000469585,G000177635)1.0:2.5715740080649954,(G000487995,((G000010985,(G000183405,G000218625)0.812:0.09222649344543114)1.0:0.3807369326483686,(G000025725,(G001603805,G000421105)1.0:1.5806025990865493)1.0:1.6263883899946625)1.0:0.3059036491476501)1.0:1.6765519731122733)1.0:0.3204644722488639,((G001781965,(G000224765,((G001627915,(G001627895,(G001627675,(G001469005,G001627685)0.428:0.07246477294920484)0.958:0.1296344205057204)0.351:0.008575256524365537)1.0:1.4977426410567585,((G000213335,(G000213355,G000484715)0.563:0.06116708856286438)1.0:1.049921067302742,(G001627975,(G001627955,(G001627765,(G001627755,(G001627835,(G001627815,(G001627735,(G001627845,(G001627865,G001627795)0.681:0.07546979164778446)0.766:0.09569558182491539)0.688:0.07013167785910257)0.934:0.1469556708107339)0.999:0.22400547452295444)1.0:0.33489729133561075)0.869:0.11824688117964068)1.0:0.2726491484370314)1.0:1.5323680418899959)1.0:1.497779549737443)1.0:0.6890162972504695)1.0:1.5020688402783757)1.0:0.4572317393657492,(((G001790695,((G001780385,(G002010715,((G001775695,(G001773915,G001773925)1.0:0.7849058810889267)1.0:0.4961476008124813,(G000398345,(G000398305,(G000405625,G000493965)1.0:1.252762968495368)1.0:1.0433104701572369)1.0:0.5695679100443223)1.0:0.9367099077318374)1.0:1.2133749746599098)1.0:0.44920305167914126,((G000687145,(G000242615,G000428885)1.0:1.941097620515142)1.0:0.22300392802693242,((G001918335,G001920795)1.0:0.9996533140714512,(G001919385,((G000226295,((G001918905,G000820845)1.0:0.2569520329583919,(G001464665,(G001567505,G001464455)1.0:0.2762802177234359)1.0:2.602782750734077)1.0:1.1171618265103922)1.0:0.8173334445267039,(((G001919435,G001920835)1.0:0.896752306011566,(G001918885,(G001920875,G001919455)0.983:0.190681723563155)1.0:1.6568109435351093)1.0:0.8820204575892158,(((G001919445,(G001918395,G001920815)0.52:0.04673514693727736)1.0:1.2065731183732875,(G001914735,((G001919715,G001920375)1.0:1.244354478374156,((G001914775,G001917435)1.0:1.4585717315256252,(G001920155,(G001917455,G001914785)0.989:0.30094103285488116)1.0:0.9827141034042665)1.0:0.8562801948664761)1.0:0.9420200619352581)1.0:1.384848390878063)1.0:1.4243698266875577,((G001767145,(G001767075,G001767115)1.0:0.7502390139028248)1.0:1.385292610240103,((G000014905,(G000702445,G000381625)1.0:0.2519432099472267)1.0:1.857368022676264,((G000014005,(G001920165,(G001917825,(G001917495,G001918935)0.372:0.10630770291631683)1.0:0.6990083808385242)1.0:0.9727185744392077)1.0:0.6047395242684812,(((G000620725,G001449115)1.0:2.3148516584952956,(G000381585,(G000688455,(G000022565,G001006305)0.996:0.17106670122849704)1.0:0.8607564572818024)1.0:0.2682355250960238)1.0:0.2789692330277188,((G000179915,(G900105625,(G000800015,G900102185)1.0:3.27982231153207)1.0:2.5334634186362304)1.0:1.6824666042721805,(G000178955,(G000178975,((G000381605,G001725305)1.0:0.46015992065425093,(G000745965,(G000688615,G000421065)1.0:0.4197742942947149)1.0:1.4840783669314621)1.0:0.481388555527291)1.0:0.3273368588021934)1.0:0.541772819350914)1.0:1.7882942347947761)1.0:2.065127172546285)1.0:1.1518835508512797)0.556:0.08001996555240674)0.883:0.07708920389916667)1.0:0.6125462016785869)1.0:0.3419307561091498)1.0:0.26087671396414625)0.867:0.1313171745275694)1.0:0.22118327811152613)0.983:0.144867383596362)1.0:0.20603049120249806)0.665:0.04628575965749676,(((G001799195,(((G000024805,(G900112715,(G000737335,G000170895)1.0:2.492387526208795)1.0:1.6899463938162351)1.0:0.3265814585812213,(G000737325,((G001263205,G001931505)1.0:0.7555642270579735,((G001312805,G001931535)1.0:0.37938869191252983,(G000067165,(G001189295,G000601485)1.0:2.8768343866224093)1.0:0.4886076833381751)1.0:1.4789951920518694)1.0:0.9729290675465132)1.0:0.9957184501299761)1.0:0.26458094686722383,((G001798655,G001798605)1.0:2.2491845018177985,(G001917705,((G000017505,G000022145)1.0:2.2790924792685563,(G001263175,((G000335475,G001027285)1.0:1.7050165837505553,((G000165485,G000737315)1.0:1.37903677986511,(G000255295,(G000331735,(G000219105,G000012685)1.0:3.0706765555657682)1.0:1.0057481571110736)1.0:1.024821330680338)1.0:0.2773320519424607)1.0:2.1929080932644105)0.928:0.08881369974731933)0.999:0.2659732487336655)1.0:0.49586626395065103)0.296:0.066976238601175)1.0:0.624662948918748)0.66:0.051166885798565806,((G001907975,G001748245)1.0:0.5480633512044264,((G001464715,(G001464795,((G000348725,(G001771815,G001769935)1.0:4.386184644822549)1.0:2.4649324807949404,(G000525675,(G001592735,((G000786105,(G001592745,G001592755)1.0:1.829489741105054)1.0:2.5944164030421586,(G000317895,(G000691605,G000196175)1.0:2.034809387659067)1.0:3.381418840582709)0.999:0.1671667188788977)1.0:0.6363262797587951)1.0:2.2768506009308624)0.937:0.09911768070476755)1.0:1.54116126404356)1.0:1.9802379431002093,((G001770165,((G001769915,(G001769475,G001769805)1.0:1.015920572822996)1.0:1.6167164797714204,(G001769835,(G001770075,G001770175)1.0:2.50406433226602)0.877:0.09578815038775496)1.0:1.04122514170274)1.0:1.2070537331415607,((G001769855,(G000210915,(G000447755,(G000443995,(G000447795,(G000447775,G001874305)1.0:1.490083294264483)1.0:0.2356422120621491)1.0:1.5312619037218067)0.752:0.08423521616595643)1.0:1.4243490637980587)0.992:0.14278213932208975,((G001770035,(G001770125,(G001770085,G001771845)0.667:0.2876096690198266)0.417:0.0)1.0:4.211077159097631,(G001769975,(G001770005,(G001769995,(G001770105,(G001771825,G001770015)0.388:0.0)0.999:0.8754917884523757)1.0:1.6583485493922099)1.0:0.6709159342010776)1.0:1.9418815110514125)1.0:0.3067340280093442)1.0:1.2561678990516332)0.638:0.040212776953337644)1.0:0.19436926272234809)1.0:0.17654758852275582)0.922:0.08391529934843098,((G000284315,(G000755505,((G001186405,G000262365)1.0:2.602337519177199,(G000299235,(G001280545,(G000695975,(G002002505,G002002665)0.397:0.010459440230670122)0.997:0.19681229518478566)0.443:0.10868477759254458)0.987:0.15003270590349643)1.0:1.108188492083895)1.0:4.0621544544150305)1.0:3.0130495340925325,(((G000522425,G000522445)1.0:2.340198049505676,(G000739515,G000739535)1.0:1.6852360862147138)0.548:0.03149498223792563,(((G001643535,(G001914375,G000091165)1.0:1.681688360727238)1.0:1.2956368331091597,((((G001790645,G001790715)1.0:1.6451051735523734,(G001788635,(G001790785,(G001790675,(G001790865,G001790855)1.0:0.5753161172735759)0.997:0.32449604557449724)1.0:3.0653678628304792)1.0:0.7768934891267382)1.0:1.7485434855954658,(G001803565,((G000341545,(G001803615,((G001044495,G001044505)1.0:0.9229569667062876,(G000375745,(G000375765,G000372225)1.0:1.1497158820100832)1.0:1.2897415443030535)1.0:0.9770047445532595)0.821:0.07630942667458358)1.0:1.607931622445344,((G001804965,G001805005)1.0:1.2474415135103936,(G001804905,((G001804945,G001803525)0.63:0.08264068562939916,(G001804975,(G001803535,G001804915)0.63:0.08510685098076591)0.658:0.09424770739123793)0.973:0.23136235959049095)1.0:2.5152916431512904)1.0:1.9419194876916148)0.968:0.20731662733239736)1.0:0.32893056475578536)0.992:0.1291133678404359,(((G001803845,(G001803705,(G001803765,G001805085)1.0:1.8219216008963677)1.0:0.3821062904718592)1.0:1.4707315083377541,((G001803815,(G001805165,(G001805025,(G001805205,(G001803925,G001805235)0.67:0.06624939058620262)0.998:0.21264808811742014)1.0:2.3758035023435395)1.0:1.8469338799601607)1.0:0.3738675924609726,(G001914935,(G001643555,(G001917575,((G000196815,G001724505)1.0:1.556193397915288,(G001273775,G001464735)1.0:1.3708497951870795)1.0:1.4200886693418822)1.0:0.733135544602356)1.0:0.3715438947698585)1.0:1.4386284241904579)0.997:0.16226307639832355)0.099:0.07579720003975807,((G001803885,(G002010775,(G002011735,G002011715)0.999:0.3556739520842107)0.999:0.2928546852028933)1.0:0.5187571679035794,((G000020985,G000423865)1.0:4.471943070184075,((G002011745,G000714715)1.0:0.21975352619488062,((G002010755,G002011795)1.0:5.111987788356531,((G001803685,(G001803605,G001803635)1.0:1.3896055406012298)1.0:1.6412732612174357,(G002011815,((G001803645,(G001803785,(G001303745,(G001805135,(G001805125,(G001830135,G001873265)1.0:0.8439178417171787)0.889:0.13062652017605794)1.0:0.34411895556164096)1.0:0.2790676365850237)1.0:1.0602359943785176)0.358:0.02730106641750661,(G001871685,(G001805185,(G001803955,(G001805295,(G001803715,(G001803945,G001805105)1.0:1.0985648989013894)1.0:0.473081845417569)1.0:0.37430208566265366)1.0:1.7514190401928993)1.0:0.49828037884081794)1.0:2.1827249437460803)1.0:0.4831069937182353)1.0:0.26784048774651614)1.0:0.38724992534510444)0.55:0.04075665525503396)0.753:0.06276777440733002)1.0:0.5678372656029167)1.0:1.1158702685621433)1.0:0.3722252128636225)0.99:0.12525599486041086)0.944:0.11371160925200474,(((G001798265,(G001798105,(G001798475,(G001798315,(G001797335,G001798085)1.0:1.6613751553097535)1.0:0.35667494393873245)1.0:2.431740807758336)1.0:2.0541371140835674)1.0:0.398705617926131,((G001795505,(G001798535,(G001798235,G001798715)0.976:0.18429708332615283)1.0:0.40741252839256)1.0:3.3025332777859564,(G001798395,((G001799065,G001798185)1.0:4.997212273764125,(G001799115,(G001799095,G001799015)1.0:1.9114910760869117)1.0:1.3680786189528007)1.0:0.28033476911182986)1.0:0.594790776729075)1.0:0.6724039307294669)1.0:0.2695076947595099,(G000526155,((((G001918165,G001797435)1.0:0.9967688588303796,(G001443455,G001798055)1.0:1.0769228823112407)0.142:0.0,(G000512235,((G001775245,G001443445)1.0:1.8229185920467803,(G001798805,(G000266945,(((((G000167355,G001751155)1.0:1.8713071881414316,(G000384395,(G900142125,(G900107645,G000711225)1.0:0.7419703882047464)1.0:1.0662183631008966)1.0:1.6384532464923938)0.541:0.030944923970003528,((G000820505,G000827125)1.0:1.9000254246747452,((G000012885,G001751225)1.0:0.9488631172484083,(G001278055,G000472285)1.0:0.916390938766392)0.978:0.16677099465857342)1.0:0.270414578101778)1.0:1.2093586418963922,((G000020385,((G001802645,G001802095)1.0:0.3012030470304174,(G000015045,(G001802615,(G001824455,G001799505)1.0:1.295709377517804)0.708:0.06937990237130534)0.792:0.10507137905614432)1.0:0.7390316762906494)1.0:1.16263834317264,(G000813145,((G000007985,(G000817955,G000012925)0.902:0.10299072388939556)1.0:1.7758852557274272,(G000020725,(G000022265,G000016745)1.0:1.7183197320234385)1.0:0.5890522994585704)0.734:0.056874574101959965)1.0:0.3641308021921991)1.0:1.5114981378733707)1.0:1.2600451724829889,(((G001798415,((G001798015,(G001797505,G001797465)1.0:2.8361625346030395)1.0:0.23930374049483186,((G001795535,G001798975)1.0:1.5927053467566124,(G001798425,(G001595385,G001795545)1.0:3.2580965380214812)1.0:3.680588320310047)1.0:1.523627012589643)1.0:0.48742334753810657)1.0:1.2441211738801778,(G001797495,(G001799025,(G001797515,(G001795495,(G001797595,(G001798625,(G001797585,(G001797665,(G001798485,(G001806225,G001798155)0.446:0.031743151263358166)0.711:0.09711831012764179)0.802:0.10325642157672098)0.64:0.08153513543236558)0.365:0.09806673221762238)0.998:0.3442137396379006)0.999:0.33035160022688365)1.0:1.9716206024529066)1.0:1.5537674355928093)1.0:0.8388757894048607)1.0:1.6495762100504838,((((G001797935,G001797745)1.0:1.775526524551298,(G001797895,(G001798855,G001798755)0.824:0.12360839385824968)1.0:1.0417562828784093)1.0:0.396441027557141,((G001873905,G001302765)0.997:0.23987454328727165,(G001304105,(G001797735,G001798005)1.0:0.463007706616599)1.0:1.2241391892976998)0.921:0.09069853577383183)0.999:0.16995439540748034,(G000485155,(((G001797845,G001798915)1.0:1.9100107292831223,((G001412345,G001683985)1.0:1.7676691154083173,(G000747625,(G000816445,G000753945)1.0:2.375583668217992)1.0:1.3470671962026342)1.0:1.5756923910472205)1.0:1.7087757933458434,(G000013405,(G001873675,((G001829875,G001830855)1.0:1.6946082197597698,(G001873745,(G001829835,(G001797945,G001830835)0.57:0.10957208539388007)1.0:2.565744560410235)0.716:0.07054679415819057)1.0:1.457347284772854)0.999:0.18875681915183398)1.0:0.3609589823123564)1.0:0.48360046039541155)1.0:1.0685097367052256)1.0:0.18617652099547538)0.871:0.09206739752932527)0.947:0.10495929666169565)0.437:0.04329754546853588)0.842:0.07956020539201338)0.247:0.04173049903878473)0.679:0.06819645317189878)0.989:0.1339004943435887,((G001311565,(((G000024325,G000620765)1.0:0.7662273297691712,((G001748225,(G000023225,G000428825)1.0:3.1329417642143462)1.0:0.6962296009475376,((G900104045,(G000445205,G001507915)1.0:2.9035059988573577)1.0:3.1306765538067878,(G000174435,(G000934755,G000686525)1.0:2.068001933623835)1.0:2.26596925535453)1.0:0.46027748308527644)0.653:0.05809594945293451)1.0:0.18977156058124073,((G000934745,(G000519265,G000717475)1.0:1.666807944093059)1.0:3.1536874087178033,((G000468495,(((G000482745,G000012665)1.0:5.200336958187837,(G001672295,(G900129975,(G000422525,(G000384815,G900142115)1.0:3.3862717314454773)1.0:3.506610926570916)1.0:0.224507256584037)1.0:4.996128480317224)1.0:1.0378169226689,((G000430005,G900143255)1.0:0.7439552655143127,((G000021385,G000195755)1.0:1.2430662680613798,((G000701705,(G001975945,(G000331715,G000055945)1.0:3.006782109740576)1.0:4.9790299546809305)1.0:1.6173350317239485,(G900116045,(G001553605,(G000420465,(G000022125,G900119095)1.0:5.131869158910374)1.0:1.3187881721443324)1.0:1.1044045767137516)1.0:2.235252616780692)1.0:0.776222956436602)1.0:0.3198313167782892)0.997:0.161811951778528)1.0:1.206155347688622)1.0:0.358037696919968,((G000429305,(G000429325,((G000010665,G000526455)1.0:1.5210508490914247,(G000245055,(G000702665,G000179555)1.0:0.42237818896059215)1.0:0.4569602289026806)1.0:2.6653394838471547)0.977:0.1110375216268997)1.0:0.974873818164986,(G000519125,((G000212675,(G000711295,(G000422205,G000422245)1.0:2.2557853965449195)1.0:1.780845231058007)1.0:0.9569623201718085,((G000429985,(G000711735,(G000023445,(G000425265,G000331025)1.0:0.32400962317506393)1.0:0.9158447387795192)1.0:2.0994900150182816)1.0:2.9329008532880287,(G000422565,(G000420485,((G001311825,G000375485)1.0:2.9696193629328924,(G000189295,(G000176915,G000341895)1.0:0.22220305027522075)1.0:2.6602485456100164)1.0:1.5501754190651256)1.0:0.4004489833321685)1.0:0.25313376249881986)1.0:1.3037300807786938)0.999:0.16219228983457415)0.751:0.05342445713149899)1.0:0.16857594562048483)1.0:0.34754239748036936)0.999:0.17100015356573517)0.998:0.1887590581820775)1.0:1.1270413364122194,((G001577525,G001304365)1.0:1.830659450183672,(G002011895,(((G001687335,((G000421585,G000217795)1.0:3.726294842756729,(G001652585,(G001548275,((G000215975,G000746255)1.0:0.502059326241794,((G000746435,G000734015)1.0:4.6379600088110795,(G000423845,G000421605)0.999:0.1916082423621587)1.0:3.374617336874868)1.0:1.1258554877971685)1.0:2.4962724034114236)1.0:0.4202902583638381)1.0:1.8404396776506702)1.0:0.5542591337259518,((G001914235,(G001873115,(G000092205,(G001799285,G001799255)1.0:2.578627093804968)1.0:0.38394126448354254)0.984:0.12371118065406392)1.0:0.9653020981176971,(((G000403885,G000403925)1.0:0.5767081575644032,((G000621145,G000186885)1.0:2.589338227796807,(G000429945,G000429965)1.0:1.1646802179001408)0.998:0.2946957971085555)1.0:0.940060533700285,(G900130015,(G000341395,(G900143695,(G000025945,(G900104445,(G001750995,(G001751145,G001750925)0.668:0.08701895101338632)1.0:2.2904615922500033)1.0:0.622327799854733)1.0:0.17547304941586703)1.0:0.6687273695218806)0.612:0.11987325766020526)1.0:1.2594353264607365)1.0:0.782126479518813)1.0:1.2439122181817004)1.0:0.18616052644664913,((G002011845,((G001577715,(G000143965,(G001184205,G000931935)1.0:0.2930014226743895)1.0:2.2031111893795305)1.0:0.2059290020972147,((G900114975,(G900129305,G000014965)1.0:0.7411182343308471)1.0:1.963717790573299,(G000195295,(G001797785,G001799325)1.0:1.1031391061129157)1.0:1.4676129291170688)0.93:0.09663314548208927)0.985:0.18879021798883455)0.0:0.0,(G001797675,((G001798945,(G001874005,(G000179315,G000422285)0.935:0.10609793146244115)0.858:0.12582108615210943)1.0:1.2478480578314397,((G001750905,(G001751075,G001751085)1.0:1.2809814110803786)1.0:0.5534919535789085,((G001292585,(G000021905,G000429905)1.0:5.077860963216561)0.771:0.06874491609149594,(((G001854245,(G001311845,G000961655)1.0:0.32615585644431794)0.94:0.09332594504091327,((G001443525,G000429925)1.0:1.0555733074750222,(G001797695,(G000483025,(G000472805,(G001871035,(G001751005,G001751165)1.0:0.9904506957139586)0.988:0.19787808467428453)0.998:0.29301605453970764)0.501:0.06624539027122721)1.0:0.24130318460328978)0.926:0.09145263659559151)1.0:0.36563828142784255,(G000018405,((G000426225,G900101345)0.964:0.11585806141273217,(G000020365,(((G000421285,G000420085)0.999:0.1750139796302948,(G000745975,(G000373985,G000233695)0.773:0.0619020023270933)1.0:2.6063224375430414)1.0:0.2242101425618676,((G900105645,G000307105)1.0:3.025168605639609,((G001799425,G001798685)1.0:1.3581459765494246,(G001799395,G001799405)1.0:1.3837769600545355)1.0:1.5311366715502412)1.0:1.3159439640522144)1.0:1.4349263929144793)1.0:1.4701423018447601)1.0:0.3630141177822222)0.802:0.09926093410570898)1.0:0.25790919663989975)1.0:0.5089791121192928)1.0:0.7073266855939697)0.48:0.03167259902887844)0.827:0.07475105250223182)0.994:0.12613982636257026)1.0:0.31733165865744506)0.0:0.0)0.972:0.10960120951540911)1.0:0.22065036359469048)0.107:0.0)0.999:0.16381560613932666)0.875:0.07305995015196004)0.9:0.09379884819562238)0.536:0.05647779039652741)0.849:0.08121565908190274)0.734:0.05142503054879626)0.554:0.0345973391495698,((G000014865,((G000388175,G000469665)1.0:3.497526926155638,(((G000299115,(((G000371825,G000419485)1.0:2.0370501735182014,(G000163555,(G000750175,G000195085)1.0:2.8540077950735703)1.0:1.4285813752879009)1.0:0.840403802948672,((G001719325,(G001180145,G001179945)1.0:1.3586491383286834)1.0:1.1106659030867985,(G001703975,(G000012345,(G000299095,((G001179925,G001180065)1.0:0.24075694811392753,((G000472605,G000155895)1.0:0.8487225699416837,(G000504225,(G001180165,G001180045)0.466:0.0645236204897582)1.0:1.474418586622323)1.0:0.686397746228679)1.0:0.2883248454845286)0.994:0.1954478801456229)1.0:1.0711675370284763)1.0:1.142845630615048)1.0:1.2615185511775726)1.0:1.8490835715183056)1.0:0.4994345258151686,((G001768805,(G001768925,(G001767865,(G001767955,G001768015)0.742:0.28761145184786585)1.0:1.088447596859033)1.0:1.4363047816945518)1.0:2.8697111630536076,(((G000219355,(G000815465,G000730245)1.0:4.38270230294332)1.0:1.5676808909320323,(G001897445,((G000746585,G000970895)1.0:0.8129912066168067,((G000309075,(G000964595,(G000063545,(G000964615,((G001654775,(G001654785,G000964585)1.0:3.938312172777989)0.929:0.115394764906864,(G001654795,(G000964605,G000010205)1.0:0.3006125525066365)1.0:0.2990172070481399)0.921:0.13162400468078092)0.993:0.20044730665300142)1.0:3.845155533253506)1.0:4.232419206205857)1.0:2.5313154740615094,((G000965005,(G000018245,G000012385)0.631:0.06187540371808741)1.0:4.139190723076926,((G000014345,G000283915)1.0:4.168452534375815,((G000008045,G000195735)1.0:3.6780142305204393,(((G000012145,G000828125)1.0:0.5225586090716284,(G000018205,G000284155)1.0:2.0157173281089764)1.0:0.44985982095705074,(G000255355,((G000696365,G000751075)1.0:1.87818414192183,(G000964995,((G000283855,G000284075)1.0:1.764930966918483,(G000007025,G000283595)1.0:1.1718092628897592)0.629:0.04782164882414075)1.0:2.2218004649400385)1.0:0.24802277769782208)0.81:0.11998620055842288)0.997:0.17890965896572694)1.0:0.28355569646373086)1.0:1.4278723567861)1.0:3.0476296524039705)1.0:2.4330493813983067)0.969:0.13185566959573752)0.996:0.16424051952732296)0.903:0.11331967147850663,((G000512675,(G000632985,(G001593535,(G000022525,G000013165)1.0:1.0514468202256797)1.0:4.759320865815357)1.0:3.8652105575545224)1.0:1.1853755352943487,((G001752665,((G000306885,(G000829315,G000008385)0.941:0.11423452874269334)1.0:0.38293659235016336,((G000008025,G000689175)1.0:2.6274759912348724,((G000073005,G000376585)0.459:0.06854039833103762,(G000331595,G001637495)0.999:0.1944245789651982)1.0:2.2260471702919387)1.0:0.31067370949847045)1.0:2.5797958655785322)1.0:3.4500817085629905,((G000964795,(G000026005,((G000825765,G000012565)1.0:2.8956487264609025,(G000013145,(G000508225,G000632845)1.0:3.044741694090713)1.0:1.1652603133026385)1.0:1.9421075177146743)1.0:3.807784942698517)0.998:0.3094990260256466,((((G000964745,G000964785)1.0:0.25356554228630324,(G000689635,G900000025)0.862:0.09551791551369826)1.0:0.2751177476740351,((G000964915,(G000689615,G000478445)0.992:0.2616941369891734)1.0:1.8858029261966651,(G000689655,(G000013125,(G000968455,(G000965125,G000968465)0.999:0.7396090296538775)1.0:0.5213801900869669)1.0:1.8446654715685995)1.0:0.589722090918846)0.961:0.1328121074522821)1.0:4.669708707125666,(G000024505,((G000215565,(G000495535,G000495495)1.0:1.1714921552741644)0.762:0.07336619706464698,(G000172475,(G000215605,((G000011945,G000215525)1.0:1.2977427968655577,(G000172515,(G000215485,(G000172495,(G000215505,G000020305)1.0:0.5803085654893883)0.879:0.22054489435587596)1.0:0.3964271028276321)1.0:0.2617760782868989)0.598:0.045717845108529616)0.661:0.06330135560184125)0.892:0.09975061107327736)1.0:1.0228597068935499)1.0:4.10539439840869)1.0:4.059131290522394)1.0:2.474181822192884)1.0:2.728773717271354)1.0:1.3347850210705674)0.984:0.14181779336513012)1.0:0.4597271849399676)1.0:0.2145240621532491,(G000742475,((G001768885,(G001897475,(G001192655,(G000757605,(G000742835,G000190415)1.0:3.564826805443958)1.0:2.9994590115037014)0.408:0.010929343355610436)1.0:0.34695916735321974)1.0:0.30601088216314987,((G000434295,((G000434135,G001917135)1.0:3.498029954194099,(G000432275,(G000436195,(G000980655,G001917125)0.912:0.1243570163484815)1.0:4.164077900236772)1.0:0.7370388063339193)1.0:2.372667039501832)1.0:0.808878702403538,(((G000421325,G000384615)1.0:2.5449058675189344,(G001510185,(G000238815,G000024465)1.0:1.0318633618705961)1.0:0.6434445056807271)1.0:0.719692827484374,(G000226315,((G000427665,(G000264455,((G000378465,((G000425365,(G000745835,((G000711725,G001941945)1.0:0.4480208844566275,(G000245075,G000164635)1.0:1.423495694890834)1.0:0.3539168909022357)0.458:0.146401371333508)1.0:1.765193396842292,(G000759655,(((G000964385,G000687875)1.0:3.453978045515607,(G000701585,G000202835)1.0:3.0462702435969096)1.0:1.3735375636430234,((G000964365,G000014285)1.0:0.3893270586162821,((G000527695,G000231445)1.0:5.03623665360462,((G000963885,(((G002005465,G000617865)1.0:0.30943307575804135,(G001787335,(G000613845,G001547995)1.0:4.4777999918834155)1.0:0.4765680638754418)1.0:1.2184313871137393,((G000378165,(G002003665,G000723565)1.0:4.427667998432092)1.0:3.26462690876033,(G001598495,(G000311765,(G000011685,G000234355)1.0:0.31527287247753266)1.0:0.8756178800899261)1.0:0.9990993983310272)1.0:1.4845328971863603)1.0:0.2483025850748976)1.0:1.9228971972674713,((G000021325,(G000164395,(G000182745,G000550765)1.0:2.719100037288796)1.0:2.028082602695575)1.0:1.4713851631187118,((G000429165,G000963905)1.0:1.6785689498121648,((G000010825,(G000613285,(G001499675,G000964225)1.0:2.9501635511820576)1.0:0.2212282209491281)1.0:1.1888638636331679,(G001580615,((G000963925,G000963965)1.0:1.528047709584214,(G001499615,G000963945)1.0:0.8416981445924379)1.0:0.8647756625308872)1.0:1.1482184046257708)1.0:2.466541141215908)1.0:1.0492328006856637)1.0:0.31487749971892925)1.0:0.34380004955718135)1.0:1.626674944768951)0.464:0.07221223307982096)0.997:0.15171330831098034)1.0:0.2904313591592908)1.0:0.2179555462933073)1.0:1.6166351562422818,((((G000300235,(G000421265,(G000300275,G000763295)1.0:0.8473231122731025)1.0:0.7606987392605437)1.0:3.832113245954853,((G000688235,G900093605)1.0:3.3012272945978984,(G000968135,(G001746755,G001510075)0.991:0.14624461223164248)0.973:0.11041235084808537)1.0:0.35671796006842266)0.963:0.10863644167819868,((G000513295,(G000294655,(G000009985,G000342045)1.0:2.930356967976493)1.0:0.9595733204654576)1.0:2.5959765663432317,((G900100455,(G900101965,(G000284415,G000013085)1.0:2.2444225692820035)1.0:0.3893519064549421)0.96:0.09991343313533897,(G000315795,(G900156605,(G000381985,G001611975)1.0:0.859192092048765)1.0:1.7465124686189932)1.0:0.5840424318237244)1.0:0.6689977625316565)1.0:0.6220392147633091)1.0:0.23287738768493324,(G000312425,((G000620685,((G000420625,(G000515255,G900100655)1.0:1.9664808028490168)1.0:0.3763351510556542,(G000374005,(G001026905,G000982415)1.0:2.783537244267481)1.0:2.9323377898154246)1.0:0.5977774318757114)0.297:0.03920222302117297,((G000299935,(G000426505,(G000171835,(G000423805,(G000319385,G000510265)1.0:4.877637080324848)1.0:2.4265381492075373)1.0:1.810076554020991)1.0:1.1897471197197271)1.0:0.44849723395304153,(G000963705,(G000518365,(G000423185,((G000225995,(G000016185,(G001939945,(G000429645,G001296005)1.0:2.336893162996962)1.0:0.6680990704990408)1.0:0.9672160702008268)1.0:1.2907536888837208,((G000576635,G000936425)1.0:3.1944567487968136,(G000429625,(G001315015,(G001305595,G000283655)1.0:3.6016750940636526)1.0:1.5349656930761515)1.0:2.1156405959699227)1.0:0.3929594244584472)1.0:0.8837615441803465)1.0:0.583820161921018)0.993:0.14666921982606532)0.805:0.06162276100295291)0.933:0.08813537160811111)0.799:0.07437481108584296)0.959:0.10388369960848344)1.0:0.17935548471587828)0.505:0.025582788772119218)0.897:0.08600996375336707)0.995:0.1315427027273603,(G000616095,(((G000710935,G000375545)1.0:0.828595646683235,(G000342165,((G001295935,(G000420765,G000331225)1.0:3.8177123259569083)1.0:2.4417725766829252,((G000711715,(G000620665,G000585415)0.877:0.07957525865830103)1.0:2.0676403157147836,((G000218875,(G000277755,(G000175255,((G000007105,G000303025)1.0:3.53295645744243,(G000576165,(G000576125,G000498655)0.999:0.818194570322373)1.0:2.772595550886116)0.61:0.04216176179186591)1.0:0.8306272456398839)1.0:4.002537012968972)1.0:3.9364889984056712,(((G000512205,((G000333335,G000383095)1.0:1.8044742532159923,((G000214335,G001853345)1.0:1.9640102994258875,(G000744515,(G000016765,G000971055)1.0:1.3423298156626549)1.0:1.8003449647919758)1.0:0.5393896934070938)1.0:0.182205440069267)0.988:0.1644088077261577,(G000974765,(((G001421785,(G001421285,G000786205)0.971:0.10890241506199633)0.342:0.0009841143567547606,((G001428865,G000935025)1.0:0.41733252945643917,(G001469845,G000226955)1.0:2.7508739587128397)1.0:1.2224057941981508)1.0:0.17868868055822895,(((G001423845,G000803065)1.0:0.4266822098207251,(G000241465,G000242835)1.0:1.5666683756820639)1.0:0.9126599240255826,((G000980895,(G000382485,(G001425405,(G000427645,G001421995)1.0:2.495822901481546)0.933:0.09433165049243955)1.0:0.5397083284475941)1.0:0.5845133811672809,((G001421505,G001421805)1.0:0.3580068039476608,(G000739895,((G001426195,G001423765)1.0:0.8417687850353118,(G000764535,G001761345)1.0:1.7776866630405066)1.0:0.16787654737452973)0.995:0.14770977874523294)1.0:0.30524093107089584)1.0:0.5660665113971314)1.0:0.3488599071489732)1.0:1.2177220584930255)1.0:0.20477816770763752)1.0:0.17897920981476717,((G000283515,((G000447205,(G000445145,((G000147835,G000091125)1.0:1.4438294857243368,(G001598535,G000632125)1.0:5.250526310990405)1.0:0.622546514629363)0.955:0.0962597979569153)0.735:0.051751052074417166,(G000315525,((G000445105,G000508185)1.0:0.6355849702174752,(G001421665,(G000367345,G001713415)1.0:0.6942487943798652)0.877:0.15190931011349385)0.976:0.10596448938681559)1.0:0.5252308624006743)1.0:2.1888380873463498)1.0:0.8897996808529176,((G000763945,(G001278035,(G001610975,(G000013985,(G001468395,(G001314325,(G001427085,G000803645)1.0:0.23163072506651408)1.0:0.26154837107043466)0.51:0.05248760334914337)1.0:0.3019510442081548)0.957:0.0963271735334532)1.0:0.26077284688759406)1.0:2.714024377454989,((G900128895,(G001889025,G000420305)0.996:0.15114010421584653)1.0:0.5293984778431479,((G000331245,G001713435)1.0:3.4232287463571973,((((G001295795,(G000807925,G000013325)1.0:0.5106118032637226)1.0:1.6635058776879497,(G001296055,(G001598375,(G000429005,G000192575)1.0:1.574864358585801)1.0:0.19638137612753434)0.72:0.05086066940212687)1.0:1.3786326552407635,(G001476695,((G000813185,(G000802225,G000767465)1.0:0.2086820312899869)0.999:0.15867620084012657,(G000445125,(G000272475,(G001421325,(G001046635,G001742225)0.788:0.05867056839130336)1.0:0.5789644961136265)1.0:0.46796050290801056)1.0:0.19034657557310405)1.0:0.6289990192601354)1.0:1.474226231696331)1.0:0.265545013568125,(G001028705,((G001305965,G000466945)1.0:0.23437466004833876,((G000802385,(G001008165,G001427865)0.982:0.11675510587150761)1.0:0.46855446252747934,(G001441535,((G001886695,(G001010945,(G001077815,G001021555)1.0:0.8989806445009689)0.784:0.09019428629061425)1.0:1.735966178530838,(G001028625,(((G001235865,G000756795)1.0:1.59810857413227,(G000013005,(G000186705,G000176355)1.0:3.1671542861481106)0.939:0.12306205192959299)0.98:0.11413201064262013,(((G000331285,G000422985)0.999:0.2471766095095704,(G000744895,G001296025)1.0:0.31411896640713416)1.0:1.882406098953178,(G001719165,(G000714765,(G000715015,G000152865)1.0:0.4494699155592707)1.0:0.8907120748658401)1.0:0.32077261750908814)1.0:1.3099565071085189)1.0:0.19399129897608022)1.0:0.37830677805549157)0.125:0.11025897740235081)1.0:0.3614298741011232)1.0:0.2822579105247315)1.0:0.3177860711623475)0.989:0.12078705908389088)1.0:1.493794831903151)0.79:0.10742237114396297)1.0:0.19182750243475577)1.0:0.27283487617739394)1.0:0.2394972197253425)1.0:0.2539691139574343)0.996:0.17048100794057583)1.0:0.8712540004165013)0.872:0.08203605452986608)1.0:2.1576042082370384)1.0:0.36873105769627446,((G000374145,(G900107585,((G900113695,G900143155)1.0:0.8267872413047946,(G900102905,(((G900107025,(G001884735,(G001870665,G001870675)1.0:1.9183283427681943)1.0:2.8912363237910697)1.0:1.1174889569223805,((G000687435,(G000740795,(G000429765,((G000739715,(G000012905,G000016405)1.0:3.1759663451650795)0.659:0.04979077197899784,(G001303875,((G001202025,(G001202015,(G000420745,G001202035)1.0:0.34612302986702814)1.0:0.22979080346012942)1.0:2.24751511137418,((G001294535,G000176015)0.931:0.11294995565619184,(G001438045,(G001439135,G001438235)1.0:0.4199510948652565)1.0:2.425511654295934)0.624:0.047213185794724576)1.0:0.20573375972451274)0.889:0.0740157719227435)1.0:0.3645350573415383)1.0:0.5026606660763727)0.74:0.07079146315297154)0.951:0.11796975667688697,(((G000740785,G000021865)1.0:0.5118015110581188,((G000714545,G000715505)1.0:1.319223885983287,(G000737065,G000714535)1.0:0.835652293528976)1.0:2.1719354322918067)1.0:0.9635603359363121,((G000967825,G000420145)1.0:2.3429166746800956,((G000763785,G000763805)1.0:2.7381996937840656,(G000444995,(G000763905,((G001546115,G000622145)0.362:0.13573906856279214,(G000185925,(G000513975,(G000203895,G000763885)1.0:0.33089065474968654)1.0:0.5870244811576802)1.0:0.9481969443007512)1.0:0.30176639115888937)1.0:1.0010480894396763)1.0:0.7728653957100958)1.0:0.18352736478289053)1.0:1.778403360226025)1.0:0.25587091397333606)1.0:0.3113386362509851)1.0:0.19726958537189365,((G000383155,G000153745)1.0:2.1733085284371105,((G900112335,G900099935)1.0:1.7205491996795221,(G000169395,(((G001879715,(G000013565,(G000590925,G001510085)0.384:0.0796058307085992)1.0:0.5103854386195786)1.0:0.6361468900165118,(G000442275,(G001458315,(G000877395,(G001408515,(G001403795,G001403735)1.0:0.3791229511018569)1.0:0.6885713361030521)1.0:1.4140485027508989)1.0:0.41356782374380985)0.852:0.06868373376542136)0.959:0.09673199489091308,((G900115595,(G000299575,(G000743715,G900113405)1.0:1.344084790048815)1.0:0.9366061398641089)1.0:0.5222712564855224,((G000018145,(G001548075,(G001305615,(G000744955,(G000671395,G000647975)0.994:0.14019585889249545)0.565:0.030562837456653905)1.0:0.3593558983251337)1.0:0.26801475180102224)0.115:0.0,(((G000812685,G000812665)1.0:0.30792133555060736,((G000152805,G001307765)1.0:0.5041604702890072,(G900109555,(G000819565,G000299875)1.0:0.5885798731721349)1.0:1.4737731977021697)0.58:0.034891583036607436)0.576:0.0421202674035238,(G001078595,(G001321835,((((G000223375,(G000600335,G000442315)1.0:1.5590564446377184)0.995:0.1359378759980967,(G000153305,(G000379485,(G000466965,G000600975)1.0:3.3644189390170607)0.999:0.17262365985675315)0.97:0.17662178070620574)1.0:0.23609707948685968,((G000738435,G000981705)1.0:2.7374330670938556,(G001049735,(G000161835,((G000155735,(G001187845,G900142425)1.0:5.229324495061089)1.0:2.3004647535498157,(G900129845,(G001420005,(G000382265,(G000967725,(G000169435,G001411945)1.0:1.4250369069642845)0.915:0.14486417584757147)1.0:0.8142355516765037)0.6:0.0354296473060382)1.0:0.7746658964161769)0.96:0.12557204228694535)1.0:0.20836581003924726)0.733:0.08979222101776116)0.912:0.21025695888350948)0.522:0.1414821845929677,(G900115865,((G001510135,(G000472185,(G000384635,(G000383135,(G000382645,(G001627375,G001627595)1.0:0.570584938322202)1.0:0.8045777362104989)1.0:1.2809057042346634)1.0:0.4060915287239708)0.999:0.1630695791402465)1.0:0.7580318186180404,((G001205715,G900111875)0.01:0.0,((G000220565,(G000688295,(G000768315,G000152725)1.0:1.2430923123173678)0.708:0.04768184707031619)1.0:0.7919840712335564,(G900156525,((G900129875,(G001038505,((G000521865,(G000521785,G000520615)1.0:0.9418549258928764)1.0:1.999315163552186,((G000442255,(G001687105,(G000259095,(G001969385,(G000153725,G000161755)0.91:0.1016711134799909)1.0:0.1854905182502072)1.0:0.6732063990267205)1.0:0.1826281486900194)1.0:1.0536965207059412,(G900107235,(G001482405,(G001458375,(G000807715,(G000169415,G000504185)0.823:0.06508221712963348)0.975:0.10711450781804056)0.986:0.12166384131837607)1.0:0.534616428155071)1.0:0.3825365060143264)1.0:0.3411642038725434)0.913:0.09691496882411128)0.821:0.06363598726120558)1.0:0.6938076288065554,((G900107355,(((G900110775,(G001458355,G001458435)1.0:0.5830317671174214)1.0:0.6691035861024864,(G000423645,(G900100005,G000526275)1.0:1.5694333673704062)0.996:0.14079826074027182)0.995:0.15341103838907713,(G000152625,((G001247715,G000152845)1.0:1.6523752357184354,(G000170875,(G001441635,G001441615)1.0:0.2553045934588124)0.995:0.16829587831445794)1.0:0.21459698114094353)1.0:0.6523834775955297)0.601:0.0390546247121756)0.923:0.0871293025504079,((G001046955,(G900110425,(G001458335,((G001292625,G001458175)1.0:1.1571036146907372,(G900142085,G001458215)1.0:0.8800552239342254)1.0:0.37666915926003014)1.0:0.5778516898789652)1.0:0.4012522206321027)0.022:0.0,((G000156115,G001890925)1.0:3.3785375936222404,((G000814025,(G000712315,((G000014045,G000154785)1.0:3.1117188063639736,((G000622425,(G000622405,G000712275)1.0:5.181783550292082)1.0:1.7883611099220456,((G000156335,G000647675)1.0:1.8064653420745,(G000172095,(G000622345,(G000622325,(G000622365,G000622385)0.988:0.14009204869361955)1.0:1.332505399486942)1.0:0.41034524368623065)1.0:0.18920417035587064)0.989:0.11976882608173266)1.0:0.8123373626198558)0.996:0.15345526652182542)0.978:0.1739409280195559)1.0:0.694011049194993,(G001262635,(G000473225,(G000429365,((G900109035,(G000011965,(G000161775,(G000743705,G000192475)1.0:1.0677465199935972)1.0:1.19609156287288)1.0:0.1875460635988775)1.0:0.4911173269255757,((G900102795,(G000376545,G001458415)1.0:0.6168243486077665)0.993:0.12833123171344857,((G001258055,G000511385)1.0:1.3342618239950816,((G000169455,(G000473205,G001294455)1.0:2.2916166499700017)1.0:1.142801313077482,(G000511355,(G001458395,G000473145)1.0:1.992425069516108)1.0:1.7022073422734636)0.995:0.13322228386337429)0.987:0.11834178537345943)1.0:1.0792566918795181)1.0:0.27152630260765903)0.826:0.06300841607668187)0.999:0.15960329767773757)1.0:0.21477370336233087)0.757:0.09979562089014557)0.704:0.04656294286054656)0.986:0.12282116043079802)0.663:0.042867289683458557)0.008:0.039974236908236815)0.997:0.1605657249832991)0.652:0.0727820616694444)0.966:0.10422385052261399)0.541:0.04727214226036091)1.0:0.30732819733075056)1.0:0.23715128490868262)0.865:0.0955925867715372)0.022:0.0)0.999:0.14913879047334566)0.979:0.1164848297899328)0.481:0.040963477740495045)0.0:0.0)1.0:0.2064090870008198)1.0:0.24798477582259504)0.999:0.21668279810606642)0.999:0.17513155712503958)1.0:1.5963487586351361)1.0:0.2221175365447583)1.0:0.7947996515586672)1.0:1.454863432285467,(G001644385,(((G000733125,G000152825)1.0:2.460259389845353,((((G000365025,G000428525)1.0:2.8517368440532906,(G000412185,(G000014745,(G000382325,(G000744995,(G000152745,G000420265)1.0:3.8031689253159806)1.0:0.28726641077217674)1.0:1.1596218754776817)1.0:1.2732518010141722)1.0:0.28070077962186124)1.0:0.2707794035325445,((G000023785,G000378345)1.0:3.4658274617220957,(G000420665,(G000376805,((G000685315,G000013025)1.0:3.727142709935667,((G000685275,G000685295)1.0:2.4746049077048573,((G000685215,G000685235)1.0:3.323319093990186,(G000682755,(G000682715,G000682775)1.0:1.4842676725455748)1.0:1.2609679987245497)1.0:0.2825926343063148)1.0:0.26793403804911775)1.0:1.9289660288154302)1.0:1.2995285095073228)1.0:0.35200490481933805)1.0:1.6247774672201425)1.0:0.2649581248372335,((G000733915,((G000017265,(G001425305,G001429025)1.0:2.8386006050938546)1.0:1.252179658629616,((G001449105,G000022005)0.797:0.06307009418916606,(G000744465,G000745545)1.0:0.23864288393124128)1.0:2.5303200098455116)1.0:0.8462662282805578)1.0:0.3747056341204569,(((G000495855,G000175215)1.0:1.8844950845026571,(G000204015,(G000495815,G000376105)1.0:1.3400900322063638)1.0:1.2633993363837555)1.0:2.8620605179836796,(G000428765,(G000466985,(((G000144605,G000701445)1.0:1.1984040052488694,(G001427825,G001425945)1.0:0.9205441321899678)0.91:0.08353221756207356,(G000204035,(G001424025,(G000813765,G001310255)1.0:1.8174667981779136)1.0:0.2303576012813007)0.995:0.1611510775958619)1.0:0.7584612930543868)1.0:0.8506098279969433)1.0:1.8142210843694495)0.999:0.1694630737189335)1.0:1.6424455672525062)1.0:0.4966529441300442)1.0:0.7602540310166588,(((G000469155,G000293845)1.0:4.338131142422183,(G000689395,(G000017565,(G000509225,G000739695)1.0:0.3996488440371048)1.0:1.2321493619259039)1.0:0.24939590830661293)1.0:0.4296769794499824,(G000746275,(((G001708935,G000828475)1.0:2.0401728575620313,(G000166055,(G000981545,((G000503895,G000383415)1.0:2.1021689249706896,(G000143145,(G000253295,G000384335)1.0:1.0699173376819477)1.0:2.9219279053011187)1.0:0.4018530556821449)1.0:1.9709284625268493)0.881:0.08538675248454035)1.0:0.7641361671518029,(G000496075,(((G000526315,G000384475)1.0:3.110459684958862,((G001676615,((((G000178815,G000379125)1.0:2.8583967330294198,(G000372845,(G000283235,G000188155)1.0:1.0325062455855847)1.0:2.3469813260405865)1.0:2.6944505072705884,(G000385335,((G000745425,G000019845)1.0:3.1939485710116307,(G000021745,(G000746085,G000427445)1.0:0.8190477309236852)1.0:1.229100542449279)1.0:0.17760256918960207)1.0:1.8761189839082262)1.0:1.3174311306013942,((G001429505,(G000735605,(G001426225,((G001298265,G001429395)1.0:0.9303054127441327,(G000745475,(G001420315,G000800935)1.0:0.29890717610605927)1.0:1.5074503905146384)1.0:0.29328026884979225)0.994:0.1286874636529851)0.757:0.05638284909386727)1.0:2.6654805207325727,(G001418005,(G000429045,((G000745135,(G001006805,(G001017175,(G000518665,G000262405)1.0:0.35687965315591347)1.0:2.6618262067326097)1.0:0.6258106889100182)1.0:0.3855448926795666,(((G000022085,G000019365)1.0:2.3730435418346834,(G001043915,G001548015)1.0:2.9653882734352717)1.0:1.3545290546605415,((G001424525,(G000372825,(G001422375,G001422215)1.0:0.4335149490665222)1.0:0.37636510592245437)1.0:1.4925197510699757,((G001262595,(G000019725,G001280145)1.0:5.243509130053043)1.0:2.380453560347427,(G001425465,(G000019945,G001643095)1.0:3.45225776509891)1.0:2.3346602296146894)0.999:0.16680839900228206)1.0:2.1359308723547086)1.0:1.8677725515772945)1.0:0.21658444995382098)1.0:0.5077299933123819)0.799:0.06047926959553255)1.0:0.7718322437411309)1.0:0.3252078942030945)1.0:0.19676132429056561,(G000751295,((G001402875,((G000702305,(G000092925,(G000378025,G900100155)1.0:4.543294782270002)1.0:1.471815273124422)1.0:2.544369651492291,((G000473085,G000010525)1.0:2.251051482458883,(G000526175,G000017645)1.0:3.101282907701665)1.0:1.9216121563054815)1.0:1.3173660578380662)0.689:0.08739946083149469,(G000293785,((G001579845,G001426945)1.0:0.64230757941815,(G000516555,(((G000314735,G000218565)1.0:2.683027536716568,(G001425835,(G000336555,(G000308295,G000314675)0.993:0.1498044603469627)1.0:1.787816402667344)0.997:0.1519502178234118)1.0:0.7932997829737899,((G900108575,((G000013745,(G000504425,G000014825)1.0:0.9477943595436904)1.0:0.49764291153839213,(G000935205,((G000013365,G001295845)1.0:0.3198124448585978,(G000333455,G000195775)0.999:0.15019662385924046)1.0:1.8184288893631964)0.841:0.06516363070496896)1.0:0.6608515917851687)0.998:0.15601001967097028,((G000013885,G000012725)1.0:2.5334451119838715,(G000701345,(((G000472865,(G000379145,G000938305)1.0:1.194893947506593)1.0:0.4242950944171683,(G900104755,(G001440405,(G001693385,G001440475)0.985:0.13695998392778583)1.0:1.448822507697957)1.0:0.5153001251052537)1.0:0.3648125361387186,(((G000472385,G000472425)1.0:1.7113572181011876,(G000344805,G000239815)1.0:1.989062910401785)0.972:0.10440550925834206,(G001641695,(G001908185,((G000938285,G900011245)1.0:0.21976283367415544,(G000473125,(G000011365,G000284375)0.852:0.1064660365660731)0.998:0.17874925822062956)1.0:0.1950427496271255)1.0:0.4608458003642065)1.0:2.0836244984339913)1.0:0.341829196869194)1.0:0.22694865541031278)1.0:0.7082265221532079)1.0:0.18333847016519436)1.0:0.475761797549641)1.0:0.8292795485543154)1.0:2.0482948915259382)1.0:0.27972323904223007)1.0:1.1122972224100418)0.956:0.09393034919188219)1.0:0.2015561580419865)1.0:0.16788337324652336)1.0:0.7338471275078721,(((G000429865,G000423365)1.0:0.7395608413209713,(G000230555,((G000970465,G001185205)0.399:0.014337067269687528,(G000969415,((G000735585,(G000971295,(G001426345,G000971275)1.0:0.35050452413457084)1.0:0.23752782334631495)1.0:0.7322131301179376,(G000969445,(G000970455,(G000743575,G001427875)1.0:0.8664122872889364)1.0:1.3936614857146958)1.0:1.0113720990182662)1.0:1.3276503801191002)1.0:0.6973535750504073)1.0:1.5506728834539343)1.0:0.6943224605235354)1.0:1.4769201951226696,(G001927245,((G000688515,G900110915)1.0:0.9760186099486311,((G900104485,(G000423225,G000380505)1.0:3.56880658260025)1.0:0.6973025695681404,((((G900148505,G001305515)0.792:0.06710883809162803,(G001720135,(G000422965,G000425185)1.0:2.5157951205840345)1.0:1.099441353665269)0.995:0.12943842764072164,(G000374525,(G900115225,(G000423705,(((G001907205,G000422785)1.0:4.6840719143335665,(G001562055,(G900104145,(G001310815,G900114245)1.0:0.8386522403570195)1.0:2.5269931144366065)1.0:0.4582748980500849)1.0:2.867315966347556,((G001484065,G000192745)1.0:1.092345826213613,(G000148725,(G000158095,(G000168975,(G001404055,G001404515)1.0:0.500223107024069)1.0:0.5444479677504052)1.0:1.1716293731896867)1.0:2.031924260108779)1.0:1.00819368842189)0.836:0.08109709586010463)1.0:1.442810838319256)0.817:0.15941123340595828)0.631:0.043888284831563706)0.963:0.10632546230381665,(G000179775,(((G001425575,(G000153465,G000153705)1.0:0.2567575451547176)1.0:0.34356244026251725,(G001424685,(G001463885,(G001423245,(G001475935,G000382705)1.0:2.276977596563481)1.0:1.5704247720430382)1.0:0.43634742354343264)0.992:0.16301308623150929)1.0:1.7397258918371106,((G001293565,(G000620605,G000374465)1.0:2.550188941878417)1.0:3.679160783039363,(((G000154705,(G000759435,G001011155)1.0:0.601005309882973)1.0:2.7342794293396353,((G000960975,(G001578105,G000376125)0.901:0.08127752778685488)1.0:2.9308584092331316,((G000325745,(G000496595,((G000183665,((G001983655,G001983675)1.0:4.8928515835847275,(G000756225,(G000968075,(G001414235,G000968085)1.0:1.722721029472585)0.946:0.2606585227943385)1.0:2.825050435245257)1.0:0.31666960932503313)1.0:4.796970486736565,(G001021085,(G000724755,(G001969535,(G000829355,(G001430705,(G000590865,(G000023765,(G000820625,(G001296945,G000346595)0.916:0.3418541944694783)0.83:0.21359393149575093)0.493:0.051323622660908584)0.781:0.15744967489141104)0.822:0.18817467183488504)1.0:0.44110967436778054)1.0:0.6408096554517153)1.0:4.936869143856641)1.0:1.8971296307405836)1.0:2.8179066606984655)1.0:3.8140425970679384)1.0:3.0730892301402295,((G001652565,((G001424985,(G000379605,(G001687365,G001426665)1.0:1.2802617341844977)1.0:1.3223783590987475)1.0:1.2339066626315969,((G001695855,G000697965)1.0:1.3859689818719092,((G000017145,G000006965)1.0:2.360177709220982,(G000261485,(G001889105,G000018545)1.0:1.2959303881465187)1.0:0.23921416020927858)1.0:1.3024498503783597)1.0:1.389592746316285)1.0:0.46326520002548915)1.0:0.6993552839092997,(((G000426285,(G000696095,(G000330885,(G000745725,G000745735)1.0:0.8972044521833316)1.0:0.31605670760634275)0.937:0.12610665589005618)1.0:1.9437218528010045,((G000744505,(G000517605,G000092045)1.0:1.1721988598931548)1.0:0.5274906710284387,(G000816845,(G000745655,(G001542405,G000312665)1.0:1.6377533975148197)1.0:0.6850701551261307)1.0:0.2618596663179345)1.0:0.9636052025887264)1.0:1.4177841983047492,(((G000621665,G000016285)1.0:0.8375945966050785,(G000518785,(G000247475,G000300855)1.0:0.9838947754844929)1.0:0.42586209694903887)1.0:0.6636893559073648,(((G000518585,G000739935)1.0:0.711498444588082,(G000949895,(G001427625,G000092025)0.991:0.1273634096421494)1.0:2.4406748769682074)1.0:2.237867589173577,((G000967425,G000722615)1.0:1.2128963527524483,(G001005825,(G000731315,G000757525)1.0:0.5263233535794013)1.0:0.5065645312263789)1.0:0.9598236891725199)1.0:0.2860392231070783)0.998:0.1618930643999681)1.0:0.37167038693868054)1.0:0.41047818611654585)1.0:0.21048765184849091)1.0:0.7279450053289199)1.0:0.9586966261196174,((((G000733725,(G000518985,G000014245)1.0:3.240677972300904)1.0:0.22573502120040245,(G000615975,(G000300335,G000300515)0.481:0.05280483654397985)1.0:2.0159777130687804)1.0:1.336578524334453,((G000497755,(G000526635,G001014615)1.0:0.19037608147444587)1.0:0.20620740655751973,(G000304395,(G000236565,((G000372965,G001424795)1.0:2.4475936707215262,((G000585625,G001427385)1.0:0.447497308469918,((G001426965,(G001705425,G000568555)1.0:5.260581134878893)0.999:0.1684449489950995,((G000824825,G000824785)1.0:1.600687186738529,((G001686985,G001672375)0.402:0.011923397847715466,(G000185905,G001676765)1.0:0.7952915171449394)1.0:0.32461735316808976)1.0:1.5533055383165546)0.997:0.14466410179585878)1.0:0.44109586856041266)1.0:0.18291960159902362)0.718:0.11141053054632477)1.0:1.212602050544735)1.0:0.427687523402727)1.0:1.0489359899929314,(((G000686005,G000282595)1.0:3.1910553377250133,(G001558695,(G000409565,((G000017405,G000480315)1.0:0.39873397883850004,(G001586735,(G001652485,G000344725)1.0:0.36945883983162164)1.0:2.265296716905882)1.0:1.9038562058690702)1.0:0.47300493160378637)1.0:0.449649328945944)1.0:0.33572423735791157,(G002005325,(((G000279995,G000278275)1.0:5.143610976787059,(G002007565,((G002007485,G002007505)1.0:1.9840062260236988,(G001952045,(G001952075,G001952065)1.0:0.4450754100754241)1.0:2.219214337553993)1.0:0.3921137749333002)1.0:4.255729807460551)1.0:0.27320944964856375,(((G000706645,(G000518185,G000253015)1.0:5.062595033026979)1.0:4.339281973777236,(((G000278255,G000385435)1.0:1.5912006703405932,(G000384965,G000385395)1.0:2.070682036468723)1.0:3.803255965246372,(G001281405,(G000709795,(G000709775,((G000709835,(G000607225,(G000709735,G000709875)0.667:0.28763959031614594)1.0:2.427429961540332)1.0:1.1081029259681914,((G000709855,(G001624625,(G000709755,G000607245)1.0:1.753315001576575)1.0:0.9202372310801894)0.681:0.08187612220015668,(G000709815,(G001625425,(G000607205,(G001559035,(G000015445,G000311905)0.444:0.1051377105996818)0.436:0.08011008313627149)0.896:0.4209689542094084)1.0:1.670405613158245)0.798:0.11451508430512934)1.0:0.6842289837737928)1.0:0.2097884383019195)1.0:2.3699778653754344)1.0:3.5981263063255513)1.0:0.8377657748132619)0.999:0.19069031206440007)0.961:0.1327103863950091,(G000341355,(G000278155,(((G000278135,G000278195)1.0:4.034947536507349,(G000294715,(G000312545,(G000706625,((G001932215,G001932235)1.0:4.851769813338638,((G001932175,G001932165)1.0:2.1330962446761457,(G000046705,(G001932225,G000708545)1.0:0.8075090523990622)1.0:0.678568525476178)0.882:0.13846931894626321)1.0:3.855380307152519)1.0:0.5402480640539233)1.0:2.2958066381797457)1.0:0.3735952998558686)0.931:0.14370223646682811,(G000312565,((G000022725,((G000312605,G000278215)1.0:4.34380542185368,(G000196435,G000689355)1.0:5.045573345457542)0.904:0.10034727610189302)1.0:2.507094991710205,((G000278295,G000278115)1.0:2.228167266174045,((G000280015,(G000273375,G000312525)1.0:0.82903182969706)1.0:0.19008914046263303,(G000341385,(G000518105,G000385415)1.0:3.149882953381249)1.0:4.690238812129101)0.529:0.03102029424001549)1.0:0.19451928061225243)0.748:0.05764435103237281)1.0:0.3209269493218206)1.0:0.24741463218874182)1.0:2.2589002505421725)0.859:0.09657227943461816)1.0:3.2461564308827215)1.0:1.2705135254370605)1.0:2.2758558175343993)1.0:0.7666740499038668)1.0:0.35232887804646895)0.552:0.03536225958641774)1.0:0.46362591690959437)1.0:0.34805957264882204)1.0:0.7652301857628659)0.573:0.030307698943299682)0.817:0.06201604255379022)0.987:0.12199585456212575)0.994:0.1542606781541141)1.0:0.23868550824980256)0.887:0.0755990520366946)1.0:0.48606966766859383)1.0:0.31348175622596863)1.0:0.4140107035890884)1.0:0.33922614477133234)0.251:0.0)0.693:0.13174424171537158)1.0:0.3189712891844973)1.0:0.26311231367840343)1.0:0.17634158811319914)0.0:0.037569135318785835)0.86:0.08551512067399042)1.0:0.24199815816559161)0.994:0.1550928399993994)0.904:0.18860914491558042)0.741:0.06291131708608223)0.494:0.049684629991494644)1.0:0.9900702921039887)0.971:0.11149264390019295,((G000372125,(G000379225,((G000744415,G001873795)1.0:2.2356913694669753,(G000153765,(G000379345,G001871925)1.0:0.4211526424034452)1.0:1.2833186935948493)1.0:0.3526633929343993)0.803:0.13328236103589922)1.0:1.8404466659300807,((G001399755,(G000423825,(G000175575,(((G001857665,G000214095)1.0:3.2726895682791253,(G000179815,(G000021485,(G001418795,(G001559335,G001308895)0.256:0.0)0.985:0.6554105920857694)1.0:3.3784514485002144)1.0:3.135730379607524)1.0:1.88738896443574,((G000227215,G001931655)0.846:0.07384254956878532,(G000709715,((G001705805,G001705695)1.0:1.9884982709502692,(G001705725,(G001705755,((G000559045,G001756595)0.783:0.18235477268092556,(G001705645,G001705625)0.594:0.09352590383621545)0.597:0.08988611956143308)0.966:0.2661231191281156)1.0:0.8382795103791162)1.0:1.0779627310413173)0.753:0.06073818798935287)1.0:3.7108116963200475)1.0:2.6776235619515987)1.0:3.058970109887662)1.0:1.6617789984867712)1.0:0.22542123661746502,(((G900078795,G001460935)1.0:4.00059272469462,((G000735045,G001431705)1.0:1.8764922760145917,(((G000376945,((G000428465,(G900115065,((G000969645,((G000428145,G000430805)1.0:2.813254906234546,(G000620145,G000429785)1.0:1.5019235129192376)1.0:0.35921147750843496)0.996:0.13739260464413586,((G001294205,G001313065)1.0:2.337263967967411,(G000374805,(G001808185,G000711875)1.0:0.21601738676621868)1.0:0.23006126283936862)1.0:0.2971525682135524)1.0:0.22547617017036406)1.0:1.0293113951232438)1.0:0.6679268950210295,(((G000420525,(G000021025,G000620105)1.0:1.5082861876343212)1.0:0.5700629260889373,(G001619695,(G000422925,(G001418035,(G000174355,((G001037925,G000335715)1.0:2.0025203658544775,(G001515305,(G000711885,(G001020585,(G000812585,G000007705)1.0:0.3227350909126596)1.0:1.7018043987877756)1.0:0.8174560521612346)1.0:0.8935297589950475)0.613:0.07697922467211693)0.992:0.1225860562491598)0.985:0.11414714915771661)1.0:0.302264477377653)1.0:0.9562561930994249)1.0:0.2760222052949741,((G000382305,G001457815)1.0:3.297356911948691,((G000600005,G000745895)1.0:1.2364076610624004,((G000158615,G000226875)1.0:0.45947775434712684,(((G000428785,G000620925)1.0:2.9270191316992213,(G000160435,(G000190695,(G001458475,(G000163775,G000745955)1.0:0.3736502140420995)0.918:0.20269724553334345)1.0:0.19371616704054337)1.0:0.8644811645115906)1.0:0.9376765127555052,((G000227765,(G001027865,(G001308005,G900086555)1.0:0.5800833066707486)0.998:0.2036362281021545)0.865:0.1102210874197092,((G000194925,G000818035)1.0:0.45686554327957213,(G001592185,(G000186165,(G001063255,(G000173895,(G000196295,(G000006845,G000008805)1.0:0.26080397616499984)1.0:0.5727643187142962)1.0:0.6892304209451997)0.371:0.02410068919027382)1.0:1.5236654867313513)1.0:0.5625395028705005)1.0:0.2604092340229846)1.0:0.5057811884028606)0.96:0.1023783240961293)1.0:0.783223715488891)1.0:0.6164114554937439)1.0:2.174274574911809)1.0:0.5580489755706636)1.0:0.2326647962395042)1.0:0.7556770098613707,((G000012745,(G000376425,G000373385)1.0:0.4608586878516804)1.0:3.6724079677881925,(((G000981505,(G001044335,(G001438385,G000168995)1.0:5.010061833658365)1.0:1.500647915765069)1.0:1.56850442747681,((G000023745,(G000617925,G000013705)1.0:2.2230589832579972)1.0:0.4850170063104296,(G000953015,((G000093025,G000023705)1.0:0.9252033219994196,(G000384375,((G000384355,G001464125)1.0:2.2011759059308074,(G001424665,(G000378225,G000515275)1.0:0.6785471418777641)1.0:3.2230311673451615)1.0:0.47266918421645354)1.0:0.3436848469193396)1.0:0.7689675744594857)1.0:0.22492830112903953)1.0:0.44466499347192656)1.0:1.2633165882266368,(((G000746095,(G000025705,(G001830535,G001872865)1.0:0.3497151738935248)1.0:0.9413726608116245)1.0:0.2040443995432808,(G001801235,(G001802335,(G000145255,(G001802355,G001806235)1.0:0.44542794750574255)1.0:1.4362910028632412)1.0:1.47087390057396)1.0:0.5268326432484174)1.0:1.5940149175003284,(G000297055,(((G000832065,G000355765)1.0:3.2599495617473107,(G900109785,((G000619905,G900103145)1.0:3.7323882095103524,(G000196355,G900113575)0.765:0.05577602764620753)0.588:0.04922434808325124)1.0:0.3378616621405013)1.0:2.4763406872505014,(((G000014765,G000009145)1.0:3.432518989940491,((G900100485,G900107335)1.0:4.462069342347422,(G900107265,(G900114745,(G900113925,(G900106545,G001007935)1.0:1.0467865304898885)1.0:2.0030769507144703)1.0:2.9783269464843283)1.0:1.5185611524244298)1.0:2.889618472843305)1.0:1.4536470685249945,(G900143275,((G900114305,(G900111165,(G900111605,G900110145)1.0:3.8430301339411983)1.0:2.4223862928066673)1.0:3.2186264217296356,((G000219585,G001464045)1.0:2.1328226343120678,(G000175095,(G900111055,(G900105875,G001455205)1.0:2.931828471574511)1.0:2.492049537300381)1.0:3.8059076834752363)1.0:2.7206487341792713)1.0:1.0211047938132074)1.0:1.4208051505414108)1.0:0.9311286804761902)1.0:2.1823024120341277)1.0:0.19125882123865687)1.0:0.25374488710019893)0.924:0.08282391548668154)1.0:0.21830026779368045)0.412:0.009636630637099481,((((G900099695,G000024165)1.0:1.1970672461278884,((G000236665,G001307855)1.0:0.2077313258410614,(G000429665,(G000429605,(G000519045,G000012425)1.0:0.43368025043479974)1.0:1.8654236308161243)1.0:0.8585184935715893)0.998:0.14394244670474168)1.0:1.0603039684708004,((G001586935,(G000828635,G000934545)1.0:1.6445747681867662)1.0:0.5704788541270588,((G000372885,(G000214035,G000527135)1.0:0.7326462692347107)1.0:2.8885111442151636,(G000373965,((G001418245,G000425565)1.0:4.126124659844153,((G000025965,(G000378245,G000349945)1.0:0.3937904804959945)1.0:1.6943899148126305,(G001682385,((G000443165,G001051995)1.0:0.4097435449388492,(G000310185,G000310145)1.0:0.5351361827079636)1.0:1.7296120148286094)1.0:0.6175969374744302)1.0:1.7246950532442495)0.97:0.20809042575802308)1.0:0.21938941388272543)0.946:0.09995791850937669)1.0:0.20028538763783238)1.0:0.9214897833137917,((G000828975,(((G000980495,G000434815)1.0:1.8490438514501062,(G000205025,G000431455)1.0:1.2791255267052806)1.0:4.05331639715548,(G000437635,(G001182045,(G000434855,(G000297775,(G000250875,(G000432615,G000411515)1.0:5.023880520846273)0.893:0.1323969391038204)1.0:1.7681608935694622)0.885:0.11828013358445612)0.966:0.12042796131672573)1.0:0.5395100328491628)1.0:1.737830864789044)1.0:0.4741549192138215,(G000186425,((G000170915,((G000521505,(G000743945,((G000506865,(G000226625,G000276685)1.0:4.414816457496873)1.0:0.9134915504404046,(G000621025,(G000373745,(G000759065,(G001808335,G000372065)0.966:0.12276640903500265)1.0:4.227320244912904)1.0:3.4398462215409955)1.0:0.7991159230523449)0.999:0.17720027825413437)1.0:0.4147958918168994)1.0:0.7933050997582682,(((G000340825,G000340795)1.0:3.149882953381249,(G000319245,(G000340865,G000340905)1.0:0.5228047037253485)1.0:3.574216545793796)1.0:4.070474781430076,(((G000967305,G002005365)1.0:0.8057622274945958,(G000612685,(G000308195,(G000209655,G900129885)1.0:1.60884078319304)1.0:0.7241787072248113)0.976:0.10731511015322076)1.0:0.7754623284725668,(G000988095,(G900089455,(G001433395,(G000382185,((G000067205,(G001457475,G001571365)1.0:2.683009795492899)0.999:0.1639257711849162,((G900078695,(G000612485,G001078275)1.0:1.4920867853733597)1.0:1.4600280386547093,(G000195715,(G000318015,G000317935)0.997:0.1593509618182457)1.0:3.5077415890091794)0.999:0.19717747095087013)1.0:0.45425065262631886)1.0:0.24994154081853645)1.0:0.6187957702356727)1.0:0.2874866371543522)1.0:0.48598988241224356)1.0:0.37492438882156304)0.8:0.06602685958562234)1.0:1.6762819892650735)0.955:0.09461025827156765,((G000482785,(((G000158475,G000158495)1.0:4.501590770034254,((((G001412595,(G001941825,G000745265)0.535:0.06365790045674165)1.0:1.4689288010167865,(G001424165,(G000427785,(G000382345,G001866515)0.986:0.12184537527078283)1.0:0.5955091820378714)1.0:0.3384267209640632)1.0:1.973803108014461,((G000344615,G000723165)1.0:1.1388899124119016,((G001191005,G000425385)1.0:1.253499957487723,(G900114705,(G000335815,G000383895)1.0:1.0054461580688823)1.0:0.7600765607455174)0.131:0.19012730259642793)1.0:0.7816811998872824)1.0:1.7504517511106397,((G000312045,(G000818395,G001428545)1.0:0.4234343239914066)1.0:1.0903698079998698,(G000622895,((G000195205,(G000013625,(G001464355,G000026125)1.0:0.8457828522076549)1.0:2.794653759350082)1.0:0.3557951496292369,(G000441555,(G001584185,((G001040945,(G001189955,G001571165)1.0:5.239981789535066)1.0:2.1090426929050308,(G001189915,(G001189965,G001267925)1.0:2.003366760666255)1.0:0.46352618855493155)1.0:1.6169035526268831)0.999:0.24231587172055935)0.932:0.1452174499526917)1.0:0.1924413792626616)0.343:0.06314200640042622)1.0:0.256527734679721)1.0:0.7315380114363521)1.0:1.5287839015914004,(((G000016345,G000019745)1.0:0.6580558607486753,(G001830325,G000973625)1.0:1.6860006265384733)1.0:3.7598158179609977,((G000272025,((G001281465,(G000832305,(G000069785,G000196015)1.0:0.30810059535834416)1.0:0.3352157277882665)1.0:1.6998098896227332,(G000009125,(G000020205,(G000953875,G000954135)1.0:3.6551696331639847)1.0:0.9428188423857906)1.0:2.2933438343872643)0.809:0.08908366751847331)1.0:1.7015398717272934,(G000767615,((G000227585,G000775775)1.0:1.590836502033259,(G000970345,(G000198775,(G000373005,((G000959725,((G001411495,G000959245)1.0:1.6666794477744198,(G000011545,G000011705)1.0:3.0477023613214924)0.985:0.11763302542668345)1.0:1.6157213112073467,((G000698575,(G000698595,(G001544555,G001190015)1.0:2.4052699122893526)1.0:0.2283660210312259)1.0:1.6140884183741198,((G000020045,(G001865575,G000013645)1.0:1.7638373864636077)1.0:0.6612419660295412,(G000739795,(G000684975,G000785435)1.0:2.180389467018421)1.0:0.17472580809901989)1.0:0.27762478702970633)1.0:0.25066007945238183)0.368:0.003682946573688019)1.0:0.9833208992299579)1.0:0.8266580209739969)0.338:0.02121379329774517)1.0:0.9652154267872207)1.0:0.8294722554945685)1.0:0.2954700395327444)1.0:0.3980102202190762)1.0:0.3330882890425029)0.454:0.015117820635873549,(G001295775,(((G000377645,G000733775)1.0:1.5354655969086892,(G000253115,G001418255)1.0:3.5510605232821497)1.0:1.522043906382568,(((G001017435,G000381125)1.0:0.6859284924301438,(((G000768065,G001447195)1.0:2.2192615093023074,(G000019785,G000689195)1.0:1.3897534593822558)0.901:0.12228390668662693,((G000015725,(G001293525,(G001425865,(G001425785,(G001424785,G000799305)0.224:0.12571796886964362)1.0:0.5374528818900527)1.0:0.5243013310555509)1.0:0.41777625660735185)0.727:0.062224030622408964,(((G001483865,G001598255)1.0:2.194167586936378,(G001477625,G001427705)1.0:0.3763584060744022)1.0:1.5918757044386271,(G000333615,((G000969605,G000430725)0.884:0.09737528211290337,(G000244995,(G000284255,(G001295905,G001295865)1.0:3.455411282677247)1.0:0.6185996300620852)1.0:0.24881541115001304)0.838:0.06860467096462178)0.999:0.15446141853771547)0.997:0.1369177775270253)1.0:0.16699778964942866)0.969:0.1074354534334377)1.0:0.8622290303737024,(((G000807215,(G000828915,G000828895)1.0:3.7727609380946374)1.0:0.937814629144866,(G000496475,(G000723405,G001713375)1.0:1.4030786691092585)0.824:0.1010781849256812)1.0:0.2218366174898971,(G000477435,((G000374625,G001005215)0.469:0.018074967304772822,((G001262075,G000422885)1.0:0.6518908903306136,((G001270065,G001412575)1.0:1.3019888359243508,((((G000013865,(G000688115,G000015505)1.0:0.2778186437995679)1.0:1.9196826094494246,((G000211835,G001432305)1.0:0.7432577981122493,(G001955715,(G000013605,G001771035)1.0:0.4729135833242014)1.0:0.5624051328249409)0.985:0.17972154450692332)0.976:0.10586525984160973,((G001044395,(G000215705,(G000426125,G001424545)1.0:0.6970196179965065)1.0:0.662540547893847)1.0:1.2039064079340613,((G001422445,G001422405)1.0:2.093071533848755,((G000745855,G001476815)1.0:0.8504114975200885,(G000620225,G000184745)1.0:1.2688085816199568)1.0:0.925493354930937)0.992:0.12930199010502852)0.954:0.0935640398162886)0.9:0.07844829837250053,((G000381265,G001421705)0.931:0.08978739515747276,(((G000688255,G900111115)1.0:0.6296978848194857,((G001424265,G000176855)1.0:0.7857804618232686,((G000193225,G000015565)1.0:1.5403968644619697,(G001428645,(G001714725,G000204195)1.0:0.4160747474038631)1.0:0.2916982861526766)1.0:0.8947807035808679)0.911:0.11739645041564514)1.0:0.1883840382241629,((G000410635,((G001294445,G000935165)1.0:1.6740003980529097,(G000739375,(G000018665,G000429845)1.0:0.4568601481815294)1.0:0.2870311711064664)1.0:0.29712860800782537)1.0:0.7072187391871027,((G001298675,G000739995)0.88:0.10509710970000335,((G000282995,G000484635)0.718:0.1052470219982213,(G000204645,(G001310795,G000022305)1.0:2.610914010773207)1.0:0.5130686910294796)1.0:0.25117672811129105)1.0:0.21646818123712874)1.0:0.22990803209192015)1.0:0.7012142407883643)1.0:0.21545721241993923)0.395:0.007899857982508328)1.0:0.22195722818053704)0.948:0.09686260105554584)0.864:0.12762281332457348)0.975:0.11569723593748538)1.0:1.0325772020020523)1.0:0.9953756303175448)1.0:0.771206309707925)0.985:0.11637573590128399)0.998:0.14538285601688875)0.602:0.0501255386626022)0.987:0.1177756057877217)1.0:0.5056955980265831)1.0:0.3603124172395894)0.795:0.06324247351234664)1.0:0.3518515139527258)1.0:0.5921965846257344,(((G001705075,(G001785035,G001643475)1.0:0.3584268493379921)1.0:0.43316089525057816,(G001543005,(G000376165,(G001576965,(G001629435,(G001629355,(G001629475,(G001629315,(G001629515,(G001629415,(G001629495,(G001629445,G001629395)0.859:0.08862960869131983)0.354:0.008478239403107405)0.981:0.15228446023997075)0.402:0.03355435233380223)0.404:0.041686665038880674)0.61:0.04619844630613506)0.723:0.07536044884216772)0.455:0.04765613328127527)1.0:0.561301030765007)1.0:0.5835380401657488)1.0:0.809124987247181)1.0:0.3792950908444702,(((G001629325,G001629365)1.0:2.858423031991312,(((G001677435,G001579945)1.0:0.8275643781865011,(((G000215955,G000732535)1.0:2.433703259190691,(G000733765,(G000711245,((G000711955,G000420645)1.0:1.1138077945019167,(G000271305,(G900113085,(G000474945,G000426685)1.0:3.131804631930776)1.0:0.8517682722632819)0.998:0.1698836905862231)0.963:0.1676990293133504)1.0:0.8456693689323354)1.0:1.4105124885439673)1.0:0.6901901921507972,(G002000055,(G001187785,(((G000378125,G900115085)1.0:0.292360826006909,(G000953855,(G000761445,((G000964085,(G000800155,G001887595)1.0:1.0232603013940496)1.0:3.553488010300276,(G000242255,(G001182895,((G000620485,G000632805)1.0:0.7343511265088848,(G001641285,(G001428405,(G000264335,(G000264315,(G000230695,G001617355)1.0:1.746680690005155)1.0:0.8011453619505688)0.429:0.02820804085798962)1.0:0.2452519523632586)0.734:0.051358445830627174)0.582:0.03362868550825208)1.0:0.46276945872017455)1.0:0.20448909468266982)1.0:0.9141482172793219)1.0:0.7411535685906242)1.0:0.5193871372748913)1.0:0.7457244842501056,(G900101825,((G000429065,(G000420545,(G000426365,(G000747155,(G000743535,G000747075)1.0:0.5127842316408028)1.0:0.7911619248327645)1.0:1.0454064945099566)1.0:0.8129161324605129)1.0:0.31720878684733417,(((G000423885,(G000422305,((G001482195,G000559025)1.0:1.4692863748657792,(G000472505,(G001306995,G001014645)1.0:2.256806563564444)0.894:0.1089730289022833)1.0:0.35907746331995855)1.0:0.3396841439240747)0.446:0.08137821850682055,(G000770795,((G000423325,(G000768335,(G000855665,G000768345)1.0:2.2375723246202788)0.97:0.1061707678906586)1.0:0.8701101914114239,(G000426005,((G001427225,G000768355)0.583:0.046799793606568274,(G001429315,(G001442515,(G001442785,G001442535)1.0:0.2880868419068188)1.0:1.1445793812024974)1.0:1.3500367990542903)1.0:0.2142021650645948)0.707:0.06396002736535825)1.0:0.5393347523159808)1.0:0.19543976287476295)0.888:0.12660338977494148,((G001431405,G001556105)1.0:0.6433486898917905,((G000972865,(G000513955,G000185965)1.0:0.33465413910933545)1.0:1.8777656221530337,(G000233915,(((G001431485,G001431525)1.0:3.5739555414127886,((G001700965,(G001314305,G001431505)1.0:0.7358181330719941)1.0:1.071771202395714,(G000661955,(G001431535,(G001499755,G000072485)1.0:1.2993373075899157)1.0:0.7113829946990281)1.0:1.3377561690743687)0.604:0.1311650918150344)1.0:0.5678368717204421,((G001021935,G000815185)1.0:1.8958013443656805,(G001431645,((G000576405,G000006725)1.0:5.147494476813451,(G000401255,(G000007145,(G000007385,(G001705565,G001908775)1.0:0.2448105516353131)1.0:0.6805886136407345)1.0:1.4840908484044522)1.0:1.8550474217978101)1.0:0.23931769739702888)1.0:0.2592366836014148)1.0:0.22284824532256023)1.0:0.6335763439680813)1.0:0.21111446245042084)0.91:0.12159400902606236)1.0:0.9355839309934567)1.0:1.2377905096059163)1.0:0.5726145180783194)1.0:0.8680543213385432)1.0:1.7193577666539008)1.0:0.2396061391038859)1.0:0.2494937462607741)0.615:0.05768909286617258)0.999:0.16005412800835692,(G000583135,(G001697225,(((G001051235,G000531125)1.0:2.43078756187661,(G001730015,((G900112605,(G001614315,(G900110585,((G000014785,G000015585)1.0:0.7295151306835446,(G000153205,(G000374645,(G000319575,(G000485905,G001715285)1.0:1.1157447236320923)1.0:2.6039867375957484)1.0:0.26973177409522325)1.0:0.8721265148372406)0.637:0.03848333840283423)1.0:0.960857636394434)0.473:0.022785384934723943)0.998:0.14910468848621639,((G001469965,G000024765)1.0:2.844677751882066,(G000155715,((G000419525,((G000371925,G000380185)1.0:0.19995614920202226,(G000260135,(G000621325,G900107695)1.0:1.8385725194636318)1.0:2.6061984093050357)1.0:1.4260659787235357)1.0:1.33175399304137,(G000754095,((G000227725,((G000378965,G000021985)1.0:3.276297509580722,(G900156225,(G000633935,G000225005)1.0:0.6790343317835373)1.0:1.2060796098139217)1.0:0.18499651657189664)1.0:0.8833260974497462,((G000227685,G000321415)1.0:3.632541761061417,((G000377885,G000377785)1.0:3.078593294359027,(G000385215,(G000381825,(G000745395,G001020955)1.0:0.6716545378128133)1.0:0.5993488758897718)1.0:1.5154349233538593)1.0:2.88685940974542)1.0:1.9340936535699327)1.0:0.44793003175076507)1.0:0.5635503234435886)1.0:0.2097637120445793)0.834:0.07968770685158759)0.793:0.0932933547218286)0.184:0.04355558202872453)0.486:0.060681118524617154)0.555:0.032332408841232264,(((((G001305575,G000245015)1.0:3.5157134591623103,(G000828835,(G001723675,(G000170715,G001640045)1.0:0.3369023813724084)0.809:0.14266025835212495)1.0:1.3232860935430981)1.0:1.8761876223067926,((G001801825,(G001802535,G001801945)1.0:1.6159339382883093)1.0:1.2918851084670628,(G001643635,(G001801725,(G001802575,G001801885)1.0:0.453667209926042)1.0:1.9559551733221503)1.0:0.5939830295263114)1.0:1.31023103072108)1.0:0.1973958741112092,(((G001303045,G001303065)1.0:0.6186444670054198,(G001447805,(G900102855,G002020875)0.881:0.07913666891744418)0.999:0.17129529557147022)1.0:0.20245194045115206,((G000024725,(G000012805,G000143085)1.0:4.550361949493098)1.0:3.130860767067121,((G000214595,(G000767155,G000156355)1.0:4.52540521751923)1.0:1.7125368800601732,(G000349205,(G000260965,(G001720165,G000260985)1.0:3.276235629702282)1.0:0.23679108588491213)1.0:0.3068733920566845)1.0:2.737676342751861)1.0:0.32313135008931576)0.955:0.09272196286643326)0.955:0.1015281067109854,(((G000384415,G001566825)1.0:2.1759137900744783,(((G000421465,G001566965)1.0:2.925118755919121,(G001312345,(G000934725,(G000008325,G000427385)0.49:0.030271542617560716)1.0:0.768797299726589)1.0:0.6931797866991025)0.752:0.1050915569919277,(G001901525,(G900094635,((G000733935,(G000214665,(G000785705,G001312005)1.0:0.6756346153203585)1.0:2.4063204853527598)1.0:1.0303386941420525,((G000968535,G000341735)1.0:4.670163373892401,((G000190755,(G000427625,G000383855)1.0:2.746911221889899)1.0:0.318382061530154,((G000496735,(G000384075,G000963695)1.0:0.5232435611475511)1.0:0.18601523615793997,(G000372865,(G000527095,G000733855)1.0:2.393676411336731)1.0:1.0140296468559054)0.947:0.09629363524780198)1.0:0.8855696772563629)1.0:0.24050250889207306)1.0:0.23554077152356867)1.0:0.3959873716993921)1.0:1.6474150032681676)1.0:0.37931063241408114)1.0:0.674304338339893,(((G001276605,(G001276625,(G001044195,G001276615)1.0:2.8759286965024327)1.0:1.146160926524481)1.0:1.956153539897737,(G900092645,((G000228725,(G001469165,G000495615)1.0:0.8474155676260967)1.0:1.1587358707984157,(G000327045,(G000379525,(G000224005,(G000223985,(G000227745,(G000025485,(G000224065,G000585215)1.0:2.0395518854344887)1.0:0.22594950125988542)1.0:0.506518796817468)1.0:0.26218229181456554)1.0:0.5949665940983418)1.0:1.3026168657470065)1.0:0.2565803877489622)0.999:0.18912564495075398)1.0:1.3630054375803444)1.0:0.4196670930714461,(((G002020805,(G001007875,G000428045)1.0:3.190029841973442)1.0:1.1633983197213413,((G000168735,G001443675)1.0:1.8793217102877537,(G001709035,(G001708985,(G001708975,(G001708965,G001708955)1.0:0.4699955130665575)1.0:0.3466269240196146)1.0:2.661416165760985)1.0:3.3820059146800805)1.0:1.2019889031788424)1.0:0.3240554810506109,((G000801295,G000828615)1.0:0.5939418290043869,(G002020385,((G002021315,(G002020915,((G002021195,(G002020935,(G002021115,G002021255)0.666:0.2874481595262508)0.991:0.7838548611533099)0.993:0.5253408936392412,(G002021265,(G002021105,(G002021175,G002021235)0.885:0.36702697932351)0.79:0.2623433145353113)0.45:0.07088096349866715)1.0:0.5870990804282081)1.0:0.6966681453062876)1.0:0.7774508514085889,(G002020605,(((G002021035,G002020845)1.0:3.3178069804589922,(G002021005,(G002021025,(G002020995,(G002021075,G002020795)0.579:0.15375844562377555)0.503:0.10532980045752025)0.353:0.0)1.0:2.939068188682028)1.0:0.274760324256787,(G000787395,(G002021855,((G002020965,G002020745)0.428:0.05413414664477484,(G002020725,(G002020775,(G002020715,G002020685)0.333:0.0)0.334:0.0)0.497:0.07116983201971296)1.0:1.2625628215665252)1.0:1.6822301796439527)0.923:0.13390210088626703)0.4:0.019253554757125813)0.628:0.04619546954371192)1.0:0.25856454591278916)1.0:2.359602307607286)1.0:0.31466892634879806)1.0:0.3200564768112522)1.0:0.9266783318749883)0.96:0.0947679400557016)0.947:0.1016289181411098)1.0:0.20000115444702585)0.23:0.0)0.729:0.054259567070039594)1.0:0.21106998485087503)0.004:0.0,(((G001888055,((G000015345,G001889065)1.0:0.762796011590433,(G000160655,G000239355)1.0:3.811885533196201)1.0:0.21594768627740585)1.0:2.3438709104198736,(G000510805,(G002006795,(G000375345,(G001632485,(G001634425,G000334955)0.668:0.053198029894404975)1.0:0.27603930315618047)1.0:4.200954297280368)1.0:3.1325992970408385)1.0:2.014008339694183)1.0:0.3238285702635486,(((G001437675,(G001438485,(G001439285,(G001438425,(G001438585,(G001438495,G001439525)1.0:3.8848723271421246)0.963:0.17298181383792235)0.841:0.10948064617143148)0.633:0.07693744102769118)1.0:0.27677178738712993)1.0:3.7101838865365475,((G000385115,G000252525)1.0:1.558776653729119,((G000384935,G000383375)1.0:2.373489749597842,(G000385035,(G000384955,G000385055)1.0:2.419253234661355)1.0:0.9263312218106053)1.0:1.3530079002916835)1.0:1.6896137258570456)1.0:2.617965829091254,((((G001628405,G001281385)1.0:2.9444176556135067,(G000297135,(G001293165,(G000010405,G000015105)1.0:3.0692013841950834)1.0:0.47376759402839524)1.0:1.2219913098286144)1.0:2.463930245606933,(G900141795,(((G000711195,G000934765)1.0:0.41675479914307256,(G000214825,(G000227665,G900112445)1.0:0.3852301030011938)1.0:2.3936406999563173)1.0:1.7695772895865851,((G000483485,(G000381085,(G000702325,G000478585)1.0:1.5293325871246375)1.0:0.9882821652172368)1.0:1.5067441781430924,(G000384235,((G001873715,(G000711305,G000012605)1.0:0.3259606824765401)1.0:0.9188665105942746,(G000744875,(G000526715,(G000696325,G000711315)1.0:4.109050709611792)1.0:0.7303498883000181)1.0:2.6447697216352233)0.984:0.23127933124803904)1.0:0.6487926749872764)1.0:1.3180878555766276)1.0:1.4763144338054068)1.0:2.2379538673583035)1.0:0.20696935301789865,((((G001720395,(((G001932795,(G000764075,(G000401515,G000297215)0.469:0.18223427551104682)1.0:1.001305217626337)1.0:0.48589046297779676,(G001932755,(G001932775,(G001932735,(G000756435,G001932595)0.667:0.2876913161233925)0.703:0.21361908439120836)0.994:0.544715941670078)0.996:0.39056378722590435)1.0:3.2373637169460734,(G001932955,(G000576045,(G001514395,(G000300295,(G001534725,(G001029935,((G001932815,(G001932835,(G000756415,G001932915)0.666:0.2869578065933885)0.978:0.6928250740166743)0.028:0.0,(G001932875,(G001932895,(G001932935,(G001932855,G001746795)0.333:0.0)0.667:0.2875667122393903)0.84:0.5101701645031617)0.619:0.20544180343020596)0.711:0.23248830360853961)0.66:0.1732337728489294)0.883:0.31050917057984967)0.47:0.16187405187548226)1.0:0.6432180651282563)1.0:0.5233554075418593)1.0:3.3227213442112573)1.0:3.054457559566776)1.0:3.2972286842121368,(G000379445,((G000815225,G000710735)1.0:1.9185753179074252,(G000764555,((G000219045,(G000019285,(G000262205,(G000505725,(G001042545,G001042525)0.994:0.7732028167455549)0.994:0.4843923666978351)1.0:4.882801922586342)1.0:0.7357029291517051)1.0:1.2904933709492536,(G001753795,(G001608445,(G000742095,(((G000154145,G001696945)1.0:0.9882498428563944,(G000524575,G001412545)1.0:0.28110686323720885)1.0:0.4525365732192161,(((G000014605,G000011405)1.0:2.5897756864245345,(G000478845,G001574635)0.992:0.531468322591488)1.0:1.0601275463067639,((G000170295,((G000313385,(G000017785,G000681495)0.943:0.40433366141836025)1.0:0.7922857794921886,(G001574605,((G001574755,(G001574565,G001574495)0.333:0.0)0.71:0.3676299084508292,(G001574835,((G001574585,G001574485)0.333:0.0,(G001574705,(G001574795,G001574475)0.333:0.0)0.333:0.0)0.666:0.2872658393552409)0.416:0.0)0.628:0.24660479792658307)1.0:1.8336752231120665)0.949:0.27111997122658565)0.808:0.18303743285035487,(G000153845,(G001574785,(((G001611815,(G000833335,G000009245)1.0:2.230584296355413)0.01:0.0,(G001696955,((G001574675,G001696925)0.43:0.06483266917831827,(G001574735,G001574655)0.994:1.3844097227111023)0.535:0.10483445023909513)0.654:0.16330734053531318)0.83:0.2809624315786602,((G001574885,(G001574945,G001574865)0.742:0.28795079508923893)0.918:0.4150294007337175,((G000168775,(G001574905,G001574935)0.999:1.2985247353615248)0.112:0.0,(G001696935,(G001574695,(G001574775,G001574555)0.973:0.8488461030113641)0.665:0.2073405273180106)0.266:0.0)0.562:0.10767889614089111)0.7:0.16498799639053732)0.72:0.1767637866486279)1.0:0.7095150220119315)0.998:0.333180955682154)0.974:0.2016340529291627)1.0:1.5639797825476613)1.0:0.994252698164822)1.0:2.4604287012641186)1.0:0.4734554828434371)1.0:1.287334825954678)1.0:0.43848545929757377)1.0:0.9053714233765577)1.0:2.7818039837556165)1.0:1.727055034666827)0.969:0.12706949650492408,((G001431315,G001898235)1.0:1.815891813782865,((((G000257395,(G001881495,(G000168295,G001881485)1.0:4.997212273764125)1.0:3.3650440669217123)1.0:3.1540158522439565,((G001801465,((G001801405,G001801785)1.0:2.769085537313733,(G001801315,G001801305)1.0:3.1532950586931885)1.0:0.9291495223202161)1.0:0.3295539234014582,(G001644445,(G001801575,(G001801625,((G001801485,G001801495)1.0:2.2438419743373803,(G001801635,G001801665)0.442:0.05044881021575555)1.0:0.2474720524160006)1.0:0.7459451750508194)1.0:0.8423234459572777)1.0:1.829495845684097)0.497:0.07147179561096133)0.48:0.02037121313971874,((G001302865,(G001801285,G001801345)1.0:0.5910064063462114)1.0:0.8154659440876197,(G001801985,((G001797285,((G000017105,G000007765)1.0:4.67386671727433,(G001077715,G000815025)1.0:1.9299041497601603)1.0:2.9378501499501275)1.0:0.8342005518628197,(G001802505,((G001801815,(G001802455,G001802445)1.0:5.01948490937323)1.0:1.3057956877642118,(G001801375,(G001801755,(G001801915,(G001801425,G001801605)0.984:1.2038709567568504)0.429:0.06454636810086174)1.0:2.948815353766243)1.0:2.745462122145526)1.0:0.6321002887143182)1.0:0.619114461445805)1.0:0.5500289494666272)1.0:0.6242292210400511)1.0:0.2455174204665186)1.0:0.2853474119401929,(G001467645,((G001467055,(G000512355,G001467825)1.0:0.5620381854637521)1.0:0.7249327695391512,((((G001467975,G001467505)1.0:3.5479168874977245,(G001468165,(G001468125,G001467615)1.0:4.4811271080348085)1.0:1.1404387636880342)0.883:0.11816375865411707,((G000621525,(G000756815,(G000953635,(G001467585,G001467895)1.0:2.6430763428812307)1.0:1.4510362217819015)1.0:0.4495049657897816)1.0:0.7956586666868989,(G000308315,((G001467025,(G001467745,G000953655)1.0:1.331727619152187)1.0:0.8872099112373073,(G000622185,(G001467765,G001648675)1.0:5.181783550292082)1.0:0.5683875359368139)1.0:1.9800746159178173)0.633:0.10419107717493806)1.0:0.9042856973586116)1.0:0.5339734154188825,(G001467785,(((G001899505,(G001465875,G000162755)1.0:0.4779902877444484)1.0:0.3038688236021183,((G000176095,G000091785)1.0:5.192956850890224,((G001468035,G000701265)0.995:0.15626414464481442,(G001467035,(G000236145,G000236165)1.0:4.513998348850773)1.0:0.5404838367554389)1.0:1.1004874681426449)1.0:1.935885836184288)1.0:1.1554529903055442,((G000953135,(G000373765,(G000423305,G001467535)1.0:2.4919128608010994)1.0:0.5957990864618014)1.0:0.2901434903913942,(G001468085,(G000770585,(G001583575,((G900053355,G900048935)1.0:5.0443899806378205,(((G002002625,(G900060365,(G900061575,(G900059955,G900070165)0.333:0.0)0.666:0.28628806645087196)1.0:3.712929592506255)1.0:0.652096724613095,(((G001582735,G001582555)0.971:0.31392170401454367,(G001582545,G900057755)1.0:0.424825864074809)0.992:0.24606870876320547,(G001600985,(G001601155,(G001601175,(G001652665,(G001969405,(G001652645,(G001989475,G001652685)0.333:0.0)0.333:0.0)0.333:0.0)1.0:2.0779113700734375)0.929:0.3928950055714439)0.915:0.3191865532755158)1.0:1.1906394936157951)1.0:0.9476467771060577)0.998:0.16064703476894185,((G001601215,G001601235)1.0:3.5802188098482937,((G900065905,((G900064345,G900054435)1.0:2.1586946859207763,((G900073035,G001677115)0.595:0.2071006678557274,(G900051025,(G900053745,(G900119765,G900057625)0.416:0.0)0.378:0.0)0.999:1.1520273063958928)0.543:0.0958014742253898)0.993:0.4454864502165189)1.0:1.3119899056926774,((G900061645,(G900061715,G900063815)0.333:0.0)0.667:0.28763228033386296,((G900063805,(G900061655,G900061725)0.333:0.0)0.333:0.0,(G900061695,((G900061635,G900061675)0.333:0.0,(G900061705,(G900061685,G900061665)0.333:0.0)0.333:0.0)0.333:0.0)0.333:0.0)0.666:0.28658607274061537)1.0:3.6931646506113043)1.0:0.47600594846107064)1.0:0.46673805244092287)0.997:0.16164541163078888)1.0:1.0451243925803164)1.0:3.14629271156128)1.0:1.873434718140184)1.0:0.968104762515485)1.0:0.4690563444752518)1.0:2.177822547387215)1.0:0.2447124672703893)1.0:0.2605032396038268)1.0:0.6194024305427167)1.0:2.567855697487664)1.0:0.17748039686228953)1.0:0.3081727173306706)1.0:0.1740769256486332,(((G000420045,((G000619845,((G001626995,(G001626975,G001627135)0.988:0.21130909366720677)1.0:2.3688641915428685,((G000488275,G000488215)1.0:0.3749923237767134,(((G000368825,G001953195)1.0:0.6534833594282183,((G000746645,(G000191145,G001713665)1.0:2.5069854485393446)1.0:2.17442566111408,(G001941805,(G000368025,((G000488195,G000369005)1.0:0.3028033850793407,(G001584645,(G001575095,(G000475335,(G001484985,(G000368585,G000271425)0.666:0.2875755238096688)1.0:3.2268762447721357)0.552:0.036014488018614114)0.922:0.09641774208538609)1.0:2.864879743553426)0.999:0.1768532234192306)0.663:0.04494412599263321)1.0:1.7493839951219146)1.0:0.5424071585905388)1.0:0.3141587288158069,(G000368905,(G000829675,((G000368565,G000368925)1.0:0.551897416630131,(G000400735,(G000632455,((G000816495,(G000367925,G900116265)1.0:2.6425580066571537)1.0:1.4366699012772248,((G001758345,(G000488255,G000964095)1.0:3.2689518992443833)1.0:0.2510409247050263,((G001828765,(G001592855,(G001484935,G000219275)1.0:0.8938119452820187)0.69:0.057244338869319344)1.0:2.7616263448991893,(G001307195,(G000368865,(G001647675,(G000368625,(G000369105,(G001878775,G000369145)1.0:1.2039673244863134)1.0:1.6777835442491276)0.947:0.11720970697076699)1.0:0.6022823435113607)0.67:0.042505231628280904)0.731:0.06605224206311683)0.984:0.13406611752072273)0.998:0.17954488840103897)1.0:0.19620021067171842)0.362:0.10748879120742014)1.0:0.38662411110807765)0.652:0.1440742259709892)1.0:0.21046125996757858)1.0:0.18274461144482854)1.0:0.2115383831696368)1.0:0.859402249116035)1.0:1.4871290290748835)1.0:1.807744640812946,(((G000320365,G000379845)1.0:2.207784548708273,(G001188545,(G001553955,G001679275)0.475:0.023254885347712872)1.0:4.44265125649032)1.0:1.2527670813064,(((G000382145,(G000685805,G000016885)1.0:0.525783911442478)1.0:2.681899839576623,(G000511655,(G001462175,((G000012305,G001435295)1.0:0.2802060263689828,(G001606025,G000471625)1.0:0.43449355917442917)1.0:0.9220043230107593)1.0:0.7889641914423949)1.0:3.147339835443836)1.0:1.931345855072948,((G001636015,(G000426885,(G001679005,G001679155)1.0:3.528222184447697)1.0:0.8758157937140572)1.0:0.4319635001091016,(G002014855,((G001656375,(G001656355,G001656335)1.0:1.1349799328389845)1.0:5.130743666388627,((G001679075,(G001656425,((G001656125,(G001656415,G001656105)0.592:0.03587562815801259)0.669:0.05140057328107114,((G001656115,G001656475)0.187:0.0,((G001656205,(G001656175,G001656385)1.0:0.5371370374095732)1.0:0.7675997318057967,((G001656285,(G001656255,G001656455)1.0:0.915222906629771)0.999:0.18534739124734254,(G001656195,(G001656215,(G001656095,G001656275)1.0:1.184207966952073)0.972:0.11876862037177988)0.963:0.11295464490230472)0.348:0.0015004717252767575)0.55:0.03768260500546412)0.459:0.02503407114564604)0.486:0.03653601766122715)0.692:0.04967162500856312)1.0:0.2788280303959098,((G000193045,G000192925)0.791:0.07208652076286264,((G000092265,(G000193005,((G001065625,G001065675)1.0:1.6944003429802479,(G001062845,G001062815)1.0:3.43357569479866)1.0:1.1141474391190744)0.631:0.04808638299887167)0.477:0.022861685950631986,(((G001064665,G001064655)1.0:4.549782306859647,(G000192905,G000192985)1.0:0.3001328939037847)0.888:0.09396375299073471,(G000192945,((G001632285,G000193085)0.779:0.0701358000848276,((G001809255,(G000740455,(G001679105,G000766665)0.723:0.06453751975713136)0.727:0.06539196948469594)0.311:0.014465272336668387,((G000192965,(G001997265,G000193025)1.0:0.5632379109028635)0.52:0.03152054827336089,(G000302495,(G001063475,G001679345)0.986:0.16062929364161385)0.745:0.08112748818603036)0.643:0.047712120130927634)0.358:0.002025523345349378)0.324:0.0)0.332:0.0014832738309170546)0.431:0.015091044841097355)0.849:0.08444841329668679)1.0:2.0048274881575394)1.0:1.1385149419713203)1.0:1.9175234780722001)1.0:1.0803503535942738)1.0:1.9306749756312265)0.993:0.1389873602080022)1.0:1.9209686147211398)1.0:1.6700891494800805)1.0:0.5106319457169519,(G000227525,((G000198515,(G000299335,(G000300005,(G000300995,(G000756665,(G000756655,G000009365)1.0:0.24513002197169176)1.0:0.5634330816409265)1.0:2.097261196180119)1.0:1.710682465829677)1.0:2.3186438665366262)1.0:0.281499954814274,((G001444425,((((G000169075,G000373485)1.0:1.459257038191499,((G000422345,G000420325)1.0:2.35339954046563,(G001010805,(G001586255,G000259575)1.0:4.115472387036192)0.999:0.16161411876537035)1.0:2.3778848792143132)1.0:0.46510501649784086,(G000204315,((G000227505,(G000169115,G000158175)1.0:0.26905641341291325)1.0:1.667571253097229,((G000764025,(G000158155,G000153125)1.0:3.6025931704279173)1.0:0.6450533869937131,(G000423125,(G001953075,G000156295)1.0:2.868345086579528)1.0:0.6621539126779861)1.0:0.40432198221546634)0.979:0.1099316320689252)1.0:1.2996669864524593)1.0:0.5151873734281923,((G001875605,(G000744735,(G000384995,(G000383395,(G001438085,((G000153445,G000511875)1.0:3.806523199895517,(G001439295,G001438605)1.0:4.068076635401492)1.0:1.0586380635734762)1.0:0.4608093787330583)1.0:0.31690081087324506)1.0:0.9421616476609215)0.827:0.1028986758228586)1.0:0.6592400342804747,((G000380565,G000220505)1.0:2.714841941787295,((G000209515,G001723645)1.0:2.145389391808358,(((G000420285,G000305785)1.0:5.232889561225584,((G000019225,(G001183545,(G000263355,G000953825)1.0:0.23568524120818987)1.0:1.2200483039234042)1.0:3.0641774491246228,((G000463525,G000423345)1.0:3.469934834866803,(G000377745,(G000832015,G001187555)1.0:2.1559569671133136)1.0:2.5862733338462665)0.947:0.11770644052658516)1.0:1.0483260337725486)1.0:0.18994120965282263,(G001292705,((G000964245,G000013665)0.552:0.029497385777690736,((G001922955,G000966245)1.0:1.6605322640962796,(G000023025,(G000381665,(G000372925,(G000620425,(G000426805,G000379165)0.789:0.06970467665226365)0.631:0.07186598245394661)0.936:0.10126354646231679)1.0:1.4238926772733222)1.0:4.440788746623642)1.0:1.3513419428894196)1.0:0.9208112256861125)1.0:0.9351090735901063)0.387:0.00756712459317847)1.0:0.26352785920327304)1.0:0.46355983838413556)1.0:0.4754407039349652)1.0:0.4289924178639912)1.0:0.1889921487759032,(((G000428585,((G001583435,G000722635)1.0:0.9123250362547355,(G000373945,G000710775)1.0:4.60047050203739)1.0:2.593348130353812)1.0:0.7626869522593729,((G000939975,G000410875)1.0:1.950745350449222,((G001267175,G000421765)1.0:1.392704364976759,(G001580025,((G001518815,G000282775)1.0:1.087724621651737,((G000021045,(G000806415,(G000425625,((G900103375,G000219605)1.0:0.2786307406201251,(G000590475,(G000756775,G001705225)1.0:0.33645181808845864)1.0:0.867793272549305)1.0:0.8555382515221845)1.0:0.6212262220654945)0.815:0.060811235318747575)0.983:0.11103457258446814,(G000364625,((G001597285,((G000349845,G000689415)1.0:2.1834276140142825,(G000412695,(G000455385,G900111835)1.0:0.46129020146722033)1.0:0.8974937046586402)0.966:0.15302691243061647)0.997:0.145099333719268,((G000016565,(G001446935,(G000213805,(G000498575,G000222125)1.0:0.4224584220468203)0.659:0.043259556061871075)1.0:0.2405465995362171)1.0:0.3890116188132175,(G000826105,(((G001644955,G000746525)0.628:0.03846240268960557,(G000759535,(G000026105,G000007565)1.0:0.5394392734701292)1.0:1.4397482177720715)1.0:1.1609695025328612,(G000761155,((G000759445,(G000829415,(G000007805,G000012245)1.0:2.7466903207353437)1.0:0.3322470709897063)1.0:0.5338879829615424,(G001543265,(G000467065,(G000397205,(G001708485,(G001605965,G000237065)1.0:0.3643602894162508)1.0:0.23682835454203674)1.0:0.2578351021972725)0.949:0.1275429926989945)1.0:0.8126059372757146)1.0:0.1946682268663675)1.0:0.20527227607177945)1.0:0.2557064698841062)1.0:1.3146110894980318)0.999:0.17386691597417073)0.439:0.05503176297203897)0.936:0.09062243856046819)1.0:0.2178901576580993)1.0:0.32425252476750704)0.972:0.1559507520656502)1.0:0.897094109145697)1.0:1.6804835741516353)1.0:0.17778575089399587,(((G000422425,(G000422865,G001995095)1.0:1.977716368438166)1.0:2.4815662263380247,((G900108915,(G001709345,(G900119735,(G000422325,G000686905)1.0:4.641570716926165)1.0:2.4717536440935994)1.0:0.7350407199812272)1.0:0.4765812061067563,((G000382245,((G000620025,(G001648175,G000526695)1.0:1.1366969673308385)0.86:0.13100875384181412,(G000953435,(G000300075,(G000953395,G000349745)1.0:4.1484117834923735)1.0:4.025351690735153)1.0:1.946711448523473)1.0:0.4494318138076484)1.0:0.3984464324142165,(G000591415,(((G001937155,G000737985)1.0:2.410828666855526,(G000055785,G000821045)1.0:3.478143709908157)1.0:0.3016469672237439,((G000731955,(G001039575,G000378505)1.0:0.24095538633202326)1.0:1.0296713603896492,((G900106955,(G000409775,G000759345)1.0:0.6863457711013556)1.0:0.4929930219823041,((G000334215,((G900086985,G001314745)1.0:2.6580883457241886,(G000236035,(G000275725,(G000696485,G000236625)1.0:0.21898497863702793)1.0:0.535475473188194)1.0:0.2537072219320181)1.0:1.2345344620017669)1.0:1.3439895487318028,(G000246875,((G000821105,(G000620045,G000475415)1.0:1.2293035161368753)1.0:0.46237264781831816,((G001431725,G000967645)1.0:1.8911120291655272,(G000425725,(G000196875,G000265245)1.0:0.6745904585824279)0.996:0.13916426405396343)1.0:0.17765851859369827)0.903:0.16549138932668267)0.999:0.15130362621300167)1.0:0.7055291369936475)1.0:0.4581432290184289)1.0:0.35452784954200955)1.0:0.7216719037911378)1.0:0.4345107160738558)1.0:1.2266343284379277)1.0:0.3121477353349963)1.0:0.5801922908515601,(((G000376785,G000012985)1.0:2.280116144521701,(G900106945,((G001043175,G000169375)1.0:3.658857507156967,(((G000284615,G000421165)1.0:1.0496034502356246,(G000934705,G000475255)0.916:0.1501136068524693)1.0:1.3147307056630622,((G000397065,G000831005)1.0:0.4663239482425287,((G000708045,G000347775)0.88:0.08478017698174634,(G001858325,(G000830985,(G001045555,(G000166295,G001626795)1.0:0.8803661319014131)1.0:1.0960129635584486)0.999:0.1509717915292052)1.0:0.20246238877740108)0.996:0.16693097262886827)0.998:0.1863475961685455)1.0:0.20159612622573841)1.0:0.7083756041730436)1.0:2.8972600120426852)1.0:0.7690437368953362,(((G000940805,(G000153185,G000423605)1.0:1.4297384571402691)1.0:1.0055049765890411,(G000153565,(G000967895,(G000422845,(G000355675,G900156675)1.0:0.6863158407886916)1.0:1.1941101763895288)1.0:0.9371941607273268)1.0:0.9711559000732933)1.0:0.20833585537530394,((G000153025,((G000192865,G001418205)1.0:0.19156750408104803,(G000214215,(G000521805,(G900129155,G000508165)1.0:0.2727737544990703)1.0:1.2806419673940939)1.0:1.8848734638119389)1.0:0.362009789477892)1.0:1.988681370979989,(G000981725,(G000619885,(G001968815,(((G000220545,(G000705555,G000428985)1.0:1.7848615584266811)1.0:0.4409745109437359,(G000585235,(G000764495,G000691225)1.0:1.4696700239091183)1.0:1.7275695082611136)1.0:0.8526477927842653,(G000378045,(((G000381785,G900111095)1.0:2.5196513114398065,(G000620085,(G000153345,G001566885)1.0:1.820851253685536)1.0:0.5799116698245419)0.967:0.1167568671213088,(G000416315,((G001922575,G001922565)1.0:4.546650214862924,(G000422765,(G900156635,G001305295)1.0:5.239981789535066)1.0:3.0283073190621517)1.0:1.2501310043648601)1.0:0.59246760678912)0.435:0.01264502003373319)0.998:0.16512852799308367)1.0:1.039067580120333)1.0:0.4482475724991212)0.915:0.11622172362673672)1.0:0.25078025977427765)0.994:0.1303958507576373)0.772:0.06070501996943428)0.982:0.10671267987444966)0.914:0.07647642096116222)0.959:0.09169725210967065)1.0:0.25809702809321505)0.986:0.14604014909692623)1.0:0.21502263066461547)1.0:0.3205876214806114,((G000981765,G000024085)1.0:4.15854837651055,((((G000218785,(G001458075,G001314555)1.0:4.507189777627891)1.0:1.9493203161933936,(((G000753735,G000423165)1.0:1.3328433216190465,(G000753715,(G900116895,G001418345)1.0:4.475933847720872)1.0:0.210861747128676)1.0:2.365851865022639,(G000299895,((G001577655,G000152885)1.0:4.504648324950042,(G001294745,((G001294685,G900116625)1.0:4.501043476779195,(G000320945,(G000401175,G000008465)1.0:4.941641452770796)1.0:2.298886955417618)1.0:1.9305182652877297)1.0:2.255123948218153)1.0:2.5291370106756883)1.0:0.5458400285633258)1.0:0.9475382560917177)1.0:1.70953378213572,(((G001050375,(G000300815,(G000281085,G000568405)1.0:2.86423548000633)1.0:0.4195940379850448)1.0:2.360518488593701,(G001466725,((G000314975,((G001565895,(G000314995,(G000347635,G000315075)1.0:3.8677227465315664)1.0:2.4090273791998733)1.0:0.6833876191266828,(G000315055,((G000014225,(G000767305,G000315015)1.0:2.083253125186171)1.0:1.3911005442755986,(G000314955,(G000314935,G000212335)0.847:0.08749942954245273)1.0:2.831453263268641)1.0:0.7309094289680091)1.0:2.783853612343384)1.0:1.1542803643671646)1.0:0.7737742459043424,(G000429145,((G000155775,((G000252165,G001756615)1.0:4.573414947050565,(G000226565,(G000428905,G000315035)1.0:4.567814399444323)1.0:2.253992897588047)1.0:1.5111657553689033)1.0:0.36821140763247506,(G900129565,((G001757105,G000378185)0.854:0.0804695233159433,((G001562115,(G001562155,G001562125)1.0:3.218875824868203)1.0:4.5672629278399395,(G000730385,(G000753865,(((G001886395,G001886435)1.0:0.3700380302154602,(G001562315,G001562295)1.0:4.911702615643149)1.0:2.307323592744402,((G000172635,G001924945)1.0:1.066210480503669,(G001626315,(G001626115,G001626275)1.0:0.3911612459020275)1.0:1.2743920948918959)1.0:1.1793632364950004)1.0:1.4433093235668644)1.0:0.4857354617179628)0.952:0.11958478948544905)1.0:2.1131583931244937)1.0:0.5424263657992918)1.0:1.5979582745258398)0.998:0.15048023035135244)0.999:0.19166368108591797)1.0:0.2501843956671142)1.0:1.7921633107143091)0.704:0.04538239552043814,(((G000764205,(G001652445,G001831495)1.0:4.807201016207006)1.0:2.1017414329617528,(G900111755,(G000948975,(G001957175,(G000012325,(G000764185,(G000378625,G001444365)1.0:0.3409569232402135)1.0:0.2708268115363524)1.0:2.355506922635526)1.0:0.3605407001014522)1.0:0.6934784900034741)1.0:0.4519233990375219)1.0:1.8579260067656744,((G900107845,((G000711985,(G001795365,G001275035)1.0:1.7803854672412704)1.0:0.8076323614934074,((G000296695,(G000425345,(G001513785,G900108485)1.0:2.363554626431017)1.0:0.3672240425036446)1.0:1.480707248835059,((G001704375,G000272005)1.0:2.563977460082305,(G000987765,(G000382165,G000987775)1.0:0.2923162332462753)1.0:2.3966257929991226)0.999:0.1756549304265424)1.0:1.0748539308735554)1.0:0.3411545433578985)1.0:2.089107589990332,(G000374485,((G000238255,(G001269985,G000153245)1.0:0.45907055575278244)0.92:0.1028020295563026,((G000336495,(G000967625,G000967585)1.0:4.718498204510853)1.0:4.16724335482106,((G000333235,((G001444405,(G000238375,(G001854555,G001854605)1.0:5.239981789535066)1.0:0.4343370779099034)1.0:0.49479296593809713,(G000382005,(G001482385,(G000495575,G001750165)1.0:3.065722115080374)1.0:0.7287305633824672)1.0:0.34264419382049643)1.0:0.34997112836141314)1.0:0.5169981189457733,((G001469895,(G001550135,(G001401795,G001306895)1.0:0.718490567517527)0.998:0.16112701171738253)1.0:3.92260620593444,(G001661495,(G001596795,((G000238275,G001924935)1.0:3.8654128547666735,(G001465295,(G000238395,G000814675)1.0:2.0222212520518115)1.0:0.6606578682631064)0.921:0.15903882755109028)1.0:0.8457692235935145)1.0:1.0088308246638564)1.0:2.2965012991869918)1.0:0.2616833758011622)1.0:0.5338436575381692)1.0:2.2966532564319735)1.0:0.19773616536090408)1.0:0.22586231758746772)0.957:0.09565277511898282)1.0:0.21518554425187283)1.0:0.4050103674188288,(((G000378405,(G000222855,(G900115655,G000701925)1.0:4.055367548185869)1.0:0.2590986248222299)1.0:1.5973224098181782,((G000482845,G000188195)1.0:0.2475572534309222,((G000431835,G001940885)1.0:3.4557156425864624,(G000702045,(G900116345,G900114195)1.0:0.6092656965792431)1.0:4.158883083359675)1.0:2.799124862536944)1.0:2.3647662029188075)1.0:1.8095503132258925,(G000299915,((((G000422645,G000425405)1.0:2.54231965528438,(G000148645,G000422665)1.0:0.8988555510990761)1.0:1.7988693854564934,((G000015245,(G000753795,G000947195)1.0:0.40753554903880557)0.88:0.07742851850833521,(G000614975,((((G000014705,G000013765)1.0:0.4263660095519362,(G001401775,G001675935)1.0:4.553876891600538)1.0:0.9441466766735487,((G000146165,G000712635)1.0:2.313152162140302,(G000519065,(G000178875,G001620325)1.0:1.2875667514320435)1.0:1.3952698773860002)1.0:1.7905213141028258)1.0:0.4347680593185138,((G000518805,(G000016065,G000518705)1.0:0.73735462710969)1.0:0.4015228543248615,((G000018285,G000014885)1.0:1.6039908476005067,((G000018025,G000019525)1.0:0.17142462443167494,(G001957125,(G002005305,(G000172075,G000091325)1.0:1.0275504284842856)1.0:2.3169602417360418)1.0:0.8501001666524249)1.0:1.2995484171064158)1.0:0.27784247999936085)1.0:1.4766637495438735)1.0:0.23584748731703287)1.0:0.3391874631549718)1.0:2.084223235946704)1.0:0.8338877761831165,((((G000429485,(G000414175,G001420915)1.0:2.5420312937827743)1.0:2.0998480667183936,((G000953735,G000276805)1.0:3.418081259700484,(G000482725,((G000015285,G000381745)1.0:0.27716603562414643,(G000420245,(G000153405,G001321825)1.0:1.4508566298678591)1.0:0.5766233942423357)0.994:0.13413842890876057)1.0:2.020710331524663)1.0:0.2629017986683602)1.0:0.2684809112953046,((G001870485,G000381965)1.0:2.948442669448813,(G000023065,((G000820125,G001447335)1.0:1.1443671478656896,(G000388115,((G001593245,G000820205)1.0:0.2536770216381862,(G000014805,(G000819865,G000196395)0.993:0.14643024637084295)1.0:0.3209196334098614)1.0:0.2551364048020167)1.0:1.2983299306749403)1.0:2.79430034496422)1.0:0.38039180859608646)1.0:0.9079893029320688)0.957:0.13100944496894634,(((G001310455,(((G000333895,G001558255)1.0:0.9889452614462715,(G000621165,G000286895)1.0:0.8986994671568241)1.0:2.166799584875732,((G000513715,(G000513735,G000565325)0.998:0.1665609081834914)1.0:1.6772370732212274,(G001996105,(G000565345,(G001996115,((G001995405,G001995415)0.834:0.07621791439995862,(G001996245,G001996265)0.959:0.11837348819494849)0.999:0.17709516160667332)0.998:0.1569977323069294)0.9:0.11842594393964816)1.0:1.4487792704241558)1.0:2.772271443791902)1.0:0.24717254941688327)1.0:0.4956372921212944,(((G000425165,G000695255)1.0:1.8782975660312486,((G000331515,((G000940995,G000730475)1.0:0.3544632948692078,(G001029455,G001029445)0.974:0.12386200539460293)1.0:0.2973627657281415)1.0:0.43434025593472864,((G001077885,G000196255)1.0:0.39754815811061933,(G000176795,(G000950415,(G000950095,G000949955)1.0:2.744407245821076)1.0:1.1810446575461775)1.0:0.5747895292961258)0.936:0.13243590073403924)1.0:0.5101352422358802)1.0:0.9242158168779919,((G000011805,(G000953695,G000196495)1.0:0.9323627097408458)1.0:2.4580814797085613,(G000426765,(G001677275,(G000801275,((G000755385,G001591125)1.0:1.6090579215840521,((G000711805,((G001267945,G000217675)1.0:1.5793388346068138,((G000006745,G000176155)0.967:0.102486408469054,(G001558415,G000740015)0.986:0.1777973333617507)1.0:0.6711085501009783)1.0:0.23053409642694056)1.0:0.34817474706593304,(((G000478685,G000731795)1.0:2.7328618116734895,((G001874155,G000287055)1.0:1.1744154943115932,(G000272145,(G000091465,G001486525)1.0:2.017858003390742)1.0:0.34497062105941684)1.0:0.2854598299642813)0.492:0.0268418747848998,(G000467125,((G001012815,(G001685465,(G000763535,(G000711795,(G000176235,(G001399455,G000772105)1.0:0.8929594299345139)1.0:0.39574654087779854)1.0:0.40101307762557387)1.0:0.8489655919318794)1.0:0.24781630061821822)0.936:0.12817352807531748,(G000009745,(G000017705,((G000196095,G000493225)1.0:2.450506253480806,((G001315205,G000695055)1.0:5.181783550292082,(G001525595,G000354175)1.0:1.572371612012496)1.0:1.3009208838467377)1.0:0.45523702609452543)1.0:1.3088144557755061)1.0:0.37961276908644603)0.677:0.050542660624601624)1.0:0.290844948520395)1.0:0.21295521334563192)0.956:0.15338665349479605)0.994:0.12827062859383412)0.994:0.1317047852528308)0.999:0.1697351017469341)1.0:0.38201828433414564)1.0:1.063923264197798)1.0:0.2468463008467743)1.0:1.7785934024128633,(((G000771775,((G000771955,G000772395)0.634:0.041124209147062496,(G000772295,(G000209675,((G000772365,G000771805)0.563:0.034834367631754654,(G001678465,(G000771785,G000771795)0.813:0.08007559891166992)0.523:0.026947673373953738)0.726:0.06045030907150156)0.598:0.03859851094793334)0.65:0.044808283401157)0.508:0.02430026113075297)1.0:4.065679359577925,(G000772535,(((G000376645,(G000238795,(G000015885,G000007945)1.0:0.41469386346844983)1.0:0.19195120258708423)1.0:0.6340970942975458,((G000347595,(G001652405,G000521765)0.836:0.07943001257396963)1.0:4.4306167596442405,(G001038205,((G000021885,(G000444545,G000172375)0.919:0.1113299797333347)1.0:0.43838740043627306,(G000444565,(G000444685,(G000444645,(G000688835,(G000444705,((G002015085,G000444605)0.95:0.11092338546330881,(G001938355,G001611775)1.0:0.6932155200931942)0.355:0.007463205046363402)0.817:0.08507377731672595)0.991:0.1691589010538869)0.377:0.020655194287740743)0.793:0.09242930546087869)1.0:0.2903549513770125)1.0:2.6450454374841894)0.999:0.17592140442630586)1.0:0.40469374566688576)1.0:1.3002838142693822,((G000754275,(G000019405,(G000827595,(G000221945,(G000969305,(G000442905,G000348525)1.0:2.0104581663947156)1.0:0.6452389210094052)1.0:3.998238919477671)0.987:0.12737208278194714)1.0:0.3831067105910538)0.888:0.08342308428664742,((G000017245,(G000262245,(G900110905,G000007745)1.0:4.434921023148433)1.0:0.6971297672850604)1.0:1.1398838800772153,((G001594265,G001262035)1.0:1.9035114872403125,((G001055885,(G000261285,(G001679325,G000259485)1.0:2.6026868085924497)1.0:1.6115922951159771)1.0:3.1471278596967514,(G000379905,(G000027305,(G001276545,(G000968335,G001007605)1.0:3.5773197538428585)1.0:0.4674090785118915)1.0:4.575090987926703)1.0:0.3644623766453929)1.0:1.2167975161778288)1.0:0.28429570109724756)0.901:0.0846985383794863)1.0:0.7204681629145937)1.0:0.2991723997451379)0.452:0.017479829753976547)1.0:2.4480452725922466,(G900087055,((G900111395,(G000471645,(G000807275,(G001690195,((G000725175,(G001693745,G001690445)1.0:2.659468469813218)1.0:1.213990018560167,((G000599985,(G000725165,G001693435)1.0:0.37711640310957956)1.0:2.4919941205191525,((G001690385,(G001690355,G001690585)1.0:0.5978402359598185)1.0:4.470390664878731,((G001690515,G001690435)1.0:2.36589723211621,((G001690425,G001690535)1.0:1.9798513282186736,(G001690525,(G001690495,G001690255)1.0:2.5389519940400165)1.0:0.7525265120861261)0.999:0.1742950218464294)1.0:0.39739753882896117)1.0:0.37442839673936845)0.998:0.17004113190681383)0.952:0.11434840034188928)1.0:2.575159858051613)1.0:1.5419764970825751)1.0:2.9204744434832675)0.449:0.05077483820356416,((G000439085,(G000427805,(G001026985,G900112475)1.0:5.264415814872353)1.0:0.49531938422358324)1.0:2.745039276432943,(((G001010285,(G000027225,(G000252955,(G000968175,G000968195)1.0:0.469998624637582)1.0:0.6575245107912175)1.0:2.4806658443096756)1.0:1.0625199700315215,(((G000069965,G001654855)1.0:3.6269550031678293,(G000286435,(G001676155,G001676225)1.0:2.91596730508513)1.0:3.5139574876424065)1.0:0.17844212620160738,((G000429565,(G000757905,G001640365)1.0:1.3719381350077775)1.0:2.791873966207549,(G001294465,(G001874625,(G000314895,G000259175)1.0:0.48508249416248467)1.0:1.843078972450641)1.0:1.5260377906520182)1.0:0.3070294004822202)1.0:0.3876662736343173)1.0:1.5569845218508607,(G000307305,((((G000517425,(G900039485,G000010085)0.999:0.3046066786530144)1.0:0.2468135220752444,(G900044015,(G000219175,G000287335)0.958:0.1605707137408413)0.469:0.08384407631189189)1.0:0.41336215499306395,((G900048035,G000287355)1.0:0.3004657774204555,((G900048045,(G000754265,(G000013185,G001269425)1.0:0.42036322629088796)1.0:3.476592193877502)0.599:0.0557427675508085,((G000973545,(G000973505,(G000011745,(G000185985,G000043285)1.0:2.6449920651350727)1.0:4.019310341771897)1.0:0.3828599975927948)1.0:1.1490765939982959,(G001242845,(((G000093065,G000817295)1.0:3.843449685027686,(G000247565,G000008885)1.0:4.477336814478208)0.962:0.1465383977596185,(G000828815,((G000007725,(G000090965,G000217635)1.0:4.414353494525649)1.0:0.3888929514717335,((G000007365,G001280225)1.0:1.0842659762266609,(G000521565,(G000225465,G000225445)1.0:0.513717851855983)1.0:1.3006795860279785)1.0:3.160958156967705)1.0:1.3652656421521667)0.847:0.099078072216857)0.903:0.17349347456515854)1.0:0.3000667158334124)1.0:0.7539265318840188)0.044:0.024243824937618667)0.998:0.2672766665554761)1.0:0.7247028088082672,((G000022885,(G001816025,G001586165)1.0:2.892367874604208)1.0:0.9665181203273716,(G001283625,(((G900130115,(G000951135,(G000735345,G000255535)1.0:0.6524580580204803)1.0:1.6011844791020422)1.0:0.6030770032805267,(((G000163595,G001572725)1.0:0.6060664198301732,((G000520015,G001514455)1.0:0.7187303384021833,(G000422085,(G900002265,G000513215)1.0:0.2008126095518786)1.0:0.49030317722657685)0.996:0.13517030174492545)1.0:1.730611943040662,((G000021705,(G000143625,G900128755)1.0:1.022452396323056)1.0:0.8093549620724355,(G000964565,((G001122605,(G000253175,G000009345)1.0:2.083301745657337)1.0:0.42417143179357797,(G000168835,(G000324625,(G000325085,(G000323725,(G000325245,(G000323785,((G000324725,G000324685)0.305:0.05848811274188121,((G000325165,(G000324505,(G000324985,G000323565)0.851:0.18732068144756278)0.843:0.16682356959860226)0.672:0.10267060810853189,(G000324445,(G000323585,((G000325285,G000325265)0.711:0.1624496005872243,(G000324005,(G000009065,((G000324485,G000324305)0.011:0.0,((G000324265,G000323825)0.144:0.0,((G000323285,(G000324145,G000324905)0.95:0.40634597952389)0.172:0.0,(G000323645,(G000320465,(G000169655,G000325145)0.491:0.06476640145860262)0.62:0.1223708650003385)0.344:0.05265800745804495)0.756:0.17777870223078715)0.563:0.08350137464954221)0.231:0.007196819066029396)0.499:0.06273496105487542)0.712:0.14047160102847822)0.998:0.3964666981499784)0.0:0.0)1.0:0.4951237378211172)0.055:0.0)0.453:0.043574061848151865)0.988:0.2486461429650599)1.0:0.4137506622168418)0.971:0.19842474779493904)0.415:0.1301741065723861)1.0:0.5155491514928109)1.0:1.8757551790412712)1.0:1.113490710840908)1.0:0.8358307934813045)1.0:0.5697371681944395)1.0:0.23710409284864245)1.0:0.4613035293349027,(((G001049335,G000023605)1.0:0.9916483088380743,(G900107885,(G000463345,(G000400505,(G000147055,G000400795)1.0:3.073167461864348)1.0:1.2093659326288697)0.878:0.08511307069350717)1.0:0.6445564775261594)1.0:1.7865756581640582,((G000828515,((G002006995,((G001267535,G000336255)1.0:1.6987969874665625,((G001422605,(G000091565,(G001571305,G001602545)1.0:0.3512030774022861)1.0:0.34510148443044114)1.0:1.3080252520838382,((G000599885,G000770305)1.0:0.17966519969820632,((G000590885,G000404125)1.0:1.6229620133457012,(G000773975,G000196615)1.0:1.4786772211322776)0.62:0.04723143988398921)1.0:0.7547177652802591)1.0:0.6580179281765283)1.0:0.6623852572736652)0.778:0.055398970460958895,(G000784965,((G000757425,(G000518745,(G900111105,(G001602535,G001602605)1.0:2.8949907037524607)1.0:3.5158341313076242)1.0:0.5208788720818057)1.0:1.0407047959325575,(G000478905,((G000612605,(G000025405,G001709315)1.0:0.9204756643483951)1.0:0.2273325109004546,(G000759475,(G000465555,G000180175)1.0:2.0526499764352173)1.0:1.4039188654787846)0.991:0.22338134181455968)1.0:0.49221519033323174)0.993:0.199523181624112)0.997:0.14522453567634216)1.0:0.35552115769376824)0.964:0.250928124984236,(G000705335,((G000757825,G001654915)1.0:1.0820703064454271,(G000262305,(G000302695,((G000248015,(G000463155,(G000982825,G000621185)1.0:0.6488723478670635)0.972:0.10608245973765289)0.854:0.06848747593110785,((G000759795,(G000300455,G001022135)1.0:0.5912361587466873)0.971:0.11016599849240617,(((G000016325,G000735515)0.947:0.10777085829678484,(G000025565,G000694955)1.0:1.2008898627296039)1.0:1.1257014060672994,((((G000164865,G000757785)0.981:0.1357445525174166,(G000735455,G001297765)1.0:0.47182583434975156)0.953:0.09362168137319904,((G001571285,G000735365)1.0:1.9122361268792183,((G000215745,G000240185)1.0:0.4074301695810959,(G000247895,G001022195)0.991:0.12381588421938343)1.0:0.8633723748822846)1.0:0.19638886053751062)0.977:0.11995465896469736,(G001187865,((G000195995,(G000648515,G001558935)1.0:0.17026050528200987)0.798:0.06222667497112945,(G000012005,((G000183345,(G000026325,G000026345)0.983:0.13278680199251325)0.851:0.0878211756192724,(G000008865,(G000006925,G000299455)0.796:0.13612440359194994)0.995:0.15970844080018962)0.324:0.06803596442730525)1.0:2.881323917405342)1.0:0.821834969693132)0.783:0.06622050025886506)0.492:0.02726330122929253)0.99:0.13913044318915113)1.0:0.7572710401872119)1.0:0.3524118063758602)0.4:0.008559679712085006)0.896:0.13969335404294336)0.999:0.18227467767069355)1.0:1.6152021240578802)1.0:0.8789951064266737)0.967:0.11927442197685366)0.0:0.0)0.999:0.3526542674372613)0.328:0.11105923242349375)1.0:0.21535231072725197)1.0:0.22095013886715584)0.998:0.17560211909144818)1.0:0.9367176994641347)1.0:0.40292315619089347)1.0:0.549099560636763)1.0:0.7972239417782073)1.0:0.39282161641784735)1.0:0.1956669381653939)0.117:0.05899444989071084)1.0:0.24487642547577895)0.178:0.14034057432661665)1.0:1.1438667813005245)1.0:0.3755614100964213)1.0:0.31027620023490504)0.993:0.13327717411432521)0.981:0.14147977869998077)0.581:0.1002047165288374)0.071:0.0)0.986:0.13727921560505582)0.901:0.07605248348145685)0.99:0.12821519168961354)1.0:0.8497059439802501)1.0:0.22830090108478054)1.0:0.6897832052778163)0.564:0.04638942798607488)0.809:0.07640633226132361)0.182:0.04085633189192527)0.972:0.09770169063716924)0.526:0.03140633901488901)0.621:0.038522795169546126)0.252:0.022713121343287544)0.923:0.14783528373575036)0.071:0.0)0.984:0.10765661225275884)0.914:0.07906257209378136)1.0:0.1802766015822271);
[truncated: 4,312,640 more chars]
