# Supplementary material for: Phylogenomics of 10,575 genomes reveals evolutionary proximity between domains Bacteria and Archaea
Source: Nat Commun. 2019 Dec 2;10:5477. doi: 10.1038/s41467-019-13443-4 (PMC6889312; doi:10.1038/s41467-019-13443-4)
Supplement: Supplementary file 6 — Source Data [file 41467_2019_13443_MOESM6_ESM.zip › Source Data/File21.nex]

#NEXUS
BEGIN TREES;
  TREE cons.1k.G = (((G001871415:0.46646523,G000830275:0.4271870859):0.1181802793,((G001767315:0.1910409499,(G001488575:0.1177633515,(G000376445:0.1439755258,((G000328685:0.1595302866,(G000337775:0.1252555837,G900100385:0.1485957639):0.0411869308):0.0286396424,((G000739595:0.1472537072,G900109065:0.1488003981):0.0347467957,(G000172995:0.1070068605,(G000283335:0.0934320836,G000495475:0.1459165428):0.0260391794):0.0253701773):0.028314049):0.0285931813):0.0331559612):0.0428631243):0.3234331141,(G001871535:0.6002905642,(((G001723835:0.4769735492,((G000017165:0.2019986648,(G000371805:0.1938166059,G000243455:0.0936843148):0.0503635496):0.1740002786,(G000024185:0.2536424234,(G000008645:0.1499151135,G000191585:0.1893839245):0.0554618835):0.1565449137):0.0775289946):0.0422363865,((G001766815:0.302629553,((G002011235:0.1897611141,G000025505:0.1627603747):0.0327291071,(G000194625:0.152379732,G000008665:0.1489061144):0.0295090004):0.2253501943):0.0466156093,((G000063445:0.3220373308,(G001602685:0.3913334558,((G001571385:0.1777269374,G000243255:0.2146210314):0.03801075,(G000327485:0.1958635107,G000013445:0.2194259727):0.0415961158):0.0695456431):0.093237739):0.0329278215,((G000204415:0.2994734191,G000711905:0.2682554958):0.0448022725,(G000685155:0.2429955727,(G000969945:0.1846689291,(G000196655:0.1886427672,(G000013725:0.1373627683,G900114835:0.1358327309):0.0534236112):0.0356268788):0.0709063605):0.042969651):0.0500820241):0.0326718357):0.0509061476):0.0491257386,((((G001595945:0.4308826294,G001940645:0.5267654605):0.0528442899,(G001629205:0.4747231374,G001875345:0.3840912576):0.1387593805):0.0660994556,((G001800825:0.3520571902,(G001800815:0.2877945992,(G000308215:0.246928976,G001560915:0.4189937144):0.096798779):0.0753639837):0.0534649104,(G000327505:0.3899064223,(G000008265:0.2982127888,(G000965745:0.2251960159,G900090055:0.3365310103):0.0565728032):0.2423074317):0.0864342386):0.0287431107):0.0350971385,((G001515205:0.4032988797,(G002009975:0.1438082216,(G000263735:0.1337846311,G000009965:0.1351976132):0.0711431539):0.2493690156):0.0522550329,(((G001915065:0.386192612,G001775955:0.3990309543):0.087417738,((G001563325:0.4242612403,G001577155:0.4258871112):0.0818109127,(G001399805:0.3554707724,G001717035:0.440728697):0.0325717997):0.0432891354):0.0362020836,((G000270325:0.3955990461,(G000204585:0.2523796063,G000730285:0.2037332063):0.228331625):0.0834405671,(G000380705:0.5226280164,((G000813245:0.3893888318,(G000234805:0.320220208,(G001663375:0.1884269318,G000148385:0.1882258658):0.1419351968):0.1197720343):0.0483530602,((G001412615:0.3014014071,G000231015:0.4166183998):0.0651991988,(G000317795:0.4120023785,(G000011205:0.1633137029,G000565255:0.1815595917):0.2201475772):0.085557378):0.0539998791):0.0957694066):0.0553376959):0.0436955724):0.0344056188):0.0444406647):0.036196609):0.0129334476):0.0247565304):0.0453497752):0.0548860306,((((G001872575:0.2015284079,G001787485:0.2059312956):0.2382340439,(G000992695:0.3002752481,(G001788805:0.2559115203,G000993615:0.2678805017):0.0515860794):0.0657469607):0.1154304911,(((G001776195:0.3896052383,(G000991925:0.4044179408,G001774395:0.4389481766):0.0525774093):0.0606500836,((G001771275:0.40990961,G000997185:0.3263553928):0.0379194726,(G001790525:0.2889632322,(G001790365:0.1298527522,G001897295:0.1406930348):0.1886600745):0.2540131154):0.0283069578):0.0415322243,(((G001567355:0.4079729113,G001771775:0.5257650497):0.168254234,((G001771165:0.4464867181,(G001772665:0.4340215293,(G000503835:0.303980775,(G001772985:0.2394697827,G001772865:0.2299380705):0.0788842946):0.1443304472):0.1135460823):0.0357246705,(G001816645:0.4095620801,(((G001775155:0.2047642846,(G001776505:0.1889671281,G001776535:0.2000230814):0.0370763555):0.2112292876,((G000996555:0.2222044791,G000992645:0.2423994107):0.0473916885,(G001777435:0.1774569778,(G001777055:0.2023494813,G001776635:0.1589124784):0.0445585113):0.1003495282):0.1309437753):0.0486463146,(((G001776255:0.4721668189,((G001872035:0.3484580351,G001002885:0.3792755364):0.0479965805,((G001000345:0.3083423465,G001873435:0.3665063675):0.1206774231,(G001816955:0.2996677297,G001803465:0.2748095886):0.059985739):0.0331840694):0.0378752186):0.0429797738,(G000992285:0.5642496971,((G001002035:0.2282044435,(G000998545:0.2204866116,G001773695:0.1812365275):0.0557670035):0.1527557611,(G001816475:0.3155719345,((G001793475:0.2915926127,G001792535:0.2715414854):0.0423581171,(G001792165:0.2227627373,((G000989245:0.2209382746,G000996165:0.206141186):0.083924066,(G001793095:0.2411299361,(G001793105:0.1738878663,G001792585:0.1575691774):0.0597839306):0.0440418004):0.0276976191):0.0401457827):0.0615221254):0.0473592467):0.0440911173):0.0344955173):0.0416267073,(G001779145:0.4516544622,((G001782605:0.2985843402,(G001782525:0.2570875436,(G001782595:0.2425845474,G001782355:0.2188271292):0.0370062819):0.044500523):0.1136137143,(((G000998865:0.2331768859,(G001003345:0.2389750468,G001779095:0.2533202662):0.0388033209):0.1109698601,(G001779055:0.2424175637,(G001871285:0.222505565,G001780955:0.1679118173):0.0386116831):0.1242403227):0.051769677,((G001788225:0.2521327773,(G001789365:0.335674834,(G001567245:0.2599778905,G001788095:0.1950661188):0.0698958445):0.0415379241):0.0663634338,((G001789535:0.266897434,G001789645:0.243074087):0.050651936,(G001788195:0.2773167771,(G000990565:0.224544331,G001790155:0.2174493647):0.0618630116):0.0277996798):0.0713692307):0.1310534162):0.0317314031):0.0334529122):0.0233193343):0.0335723881):0.0314059827):0.0276767351):0.0408915237):0.0492809152,((G001779925:0.2848378475,(G001777655:0.1358079962,G001779895:0.1460664194):0.1666892578):0.1424534517,((((G001003705:0.389822607,(G001818155:0.3586410918,G001889965:0.3285644244):0.0491317388):0.03060289,((G000999255:0.2795613805,G001818495:0.2940327857):0.0840012386,(G001817495:0.3271133129,(G001778285:0.2818003321,(G000997945:0.230572737,(G001778255:0.2186287226,G000999715:0.2519385365):0.0530144207):0.0646833143):0.0798234301):0.0337299869):0.0328515377):0.0279224655,((G001791385:0.3327528918,(G001783595:0.3556759879,G001791465:0.3649852481):0.0481008717):0.0432224602,((G000996245:0.321360158,G001817255:0.3316562678):0.0658397858,((G001783145:0.2925863761,(G001784435:0.2062430832,(G001784285:0.2173067613,G001783065:0.1766089022):0.0755896054):0.0945366561):0.0679681309,(G001791415:0.3328605782,(G001791745:0.2991525534,(G000997445:0.2906309882,(G001791455:0.2381751944,G000996715:0.207966255):0.0612585896):0.0688102073):0.0366790284):0.0385911591):0.0330761465):0.022568573):0.0276095324):0.0546138523,((G001817095:0.436707052,(G001873875:0.2661026219,(G000991855:0.2224129103,G000991245:0.1804507862):0.061750456):0.1372182047):0.0532161444,(((G001822905:0.3467159565,G001819985:0.3388652357):0.0730329703,((G001819495:0.2253625996,G001000145:0.2322005489):0.1285397711,(G001872425:0.3965264163,(G001823235:0.3473027645,((G001821575:0.3082169775,(G001820475:0.1846848164,G001820115:0.2153393315):0.1380559924):0.0500580685,(G001819295:0.2666538817,(G001303125:0.2237039206,G001872265:0.1958209545):0.0653759075):0.0577164125):0.0389422751):0.0407689581):0.0713402228):0.0394273454):0.0263889521,((((G001774195:0.3319171542,G001774085:0.3070115618):0.0405769122,(G001795715:0.3023167972,(G001794375:0.2425458226,(G001794675:0.1818131371,G001794025:0.2213031713):0.0528625581):0.0955610264):0.1237446394):0.0276574795,((G001001795:0.2925292475,G001817215:0.2709456726):0.2356761677,((G000993695:0.3012398074,G001793815:0.3556210187):0.0823450069,(G001004105:0.2902626025,((G001817975:0.2325362198,G001817995:0.2828147186):0.0643252693,((G001002165:0.3395009568,G001817755:0.2868596522):0.0852622513,(G001818015:0.3139068047,(G001818895:0.2906372509,G001818625:0.2234240444):0.0729603492):0.0330077921):0.0247902595):0.0239894789):0.0278105997):0.074415926):0.0421807308):0.0261519527,(((G001819735:0.3340182176,(G001778855:0.2810289543,(G001778395:0.1702633842,G001778595:0.174007397):0.0987148274):0.0668711191):0.0489331417,((G001822385:0.2585054244,G001820775:0.2473786652):0.0508157678,(G001004285:0.2788412799,G001822345:0.2838947177):0.0367972066):0.0613213161):0.0455462187,((G000993015:0.3063327523,G001890035:0.3106926631):0.0555427744,((G001819095:0.3083093889,G001825075:0.2726797262):0.0610919019,((G000992205:0.2319491308,(G001785805:0.1382679301,G001786805:0.1662774387):0.115830226):0.1175940114,((G001781805:0.3212440294,(G001004665:0.3188442198,(G001189075:0.2857215535,G001781355:0.2356162136):0.0405739029):0.0292538644):0.0558350921,((G001823825:0.2654347002,G001823895:0.2350249164):0.0795912852,(G001004005:0.257546076,(G001820985:0.2030815465,G001821215:0.244268247):0.0406457942):0.0295960843):0.0329707682):0.0345547918):0.0214652961):0.0278146408):0.1120255304):0.0385855264):0.0302553012):0.0525828099):0.0279593534):0.0226369701):0.0289501322):0.0253171406):0.04459963):0.0815331461,(G000406005:0.3890464986,((((G001773915:0.1779075608,G000493965:0.1889643857):0.2392391556,((G000403035:0.3940315957,(G001304315:0.2062730446,(G001775405:0.1321726314,G001775365:0.1888530744):0.0600727395):0.0912137482):0.0405210637,((G001412365:0.4421011839,(G001577185:0.2901372024,G000397885:0.2593829267):0.1366480885):0.0734495799,(G001303705:0.2775685397,(G001303785:0.3685266568,(G002010655:0.3257483323,G000980735:0.3721768046):0.1166679263):0.049303762):0.0270143663):0.0193394809):0.0242205909):0.0303247297,((G001304075:0.4288901415,((G001302425:0.3162825607,(G000402235:0.2733302323,G001767595:0.3020589099):0.0709656103):0.0514091478,(G002011575:0.290653478,(G001772385:0.1704983658,(G001772335:0.1569172396,G001771545:0.1547067431):0.0436559575):0.1532477311):0.0314406121):0.0158458489):0.0141950606,(((G001871125:0.2832265245,G001800475:0.2189863083):0.0526238736,(G001799975:0.2749621048,G001871115:0.385413616):0.0419588479):0.0612791903,((G001874025:0.2822872581,(G000405945:0.2701364554,G001804315:0.2202355669):0.0773258035):0.033854372,(G001804065:0.2269432026,(G001804395:0.2828564169,(G001805895:0.2545981608,G001806055:0.1952800113):0.0461204963):0.0407854477):0.0372125772):0.063287897):0.0255884672):0.0198352326):0.0152878988,((((G000420385:0.3268829969,G000212395:0.4262763316):0.052747145,(G000191045:0.2453558738,(G000010785:0.2452602267,G000703085:0.2008621703):0.0905075115):0.068780284):0.0355321995,((G000284335:0.4266408089,((G000021285:0.2453057524,G000217815:0.1969593614):0.0610106459,(G000018605:0.2990564882,(G000023325:0.1271498897,G000147715:0.178525909):0.1307284664):0.0466449087):0.1267928007):0.0444088205,(G001443005:0.2639290507,((G000177335:0.2848470026,G001604435:0.2294212166):0.0587922518,(G000160455:0.2218186212,(G000233775:0.2095878459,(G000165795:0.2086213586,G000526375:0.1744694527):0.0452377843):0.0336449039):0.0435077947):0.1177507592):0.0663890549):0.0339699171):0.0258508409,((G001791795:0.440215787,(G000989955:0.3238280024,(G001468865:0.2802897822,(G000991965:0.2984901566,G000996275:0.303888897):0.0407473086):0.0805971138):0.2955120955):0.0593336235,((((((G000949635:0.1627869688,G001723765:0.1878039208):0.1541699331,(((G001303465:0.1921005396,G001603075:0.1307770274):0.0679983494,(G001825665:0.1900087989,G001999965:0.2150180124):0.0442993384):0.1994169712,((G000255705:0.271374523,G001956985:0.2305767719):0.0532945198,((G000346295:0.2154096803,G000153105:0.1818587926):0.0928579052,(G000181475:0.1755189762,(G000255655:0.1629141168,G900113665:0.1661699636):0.035798341):0.0769199225):0.046276444):0.0820931636):0.0335474363):0.0442215921,((G001897225:0.1844346798,(G001796285:0.2134705512,G001464115:0.1764864775):0.0562878999):0.2943565399,((G001803315:0.3367561424,G001803225:0.330529758):0.0882337527,((G000172555:0.2294021307,(G000019965:0.1898521451,(G001872735:0.223581801,G000025905:0.1791939434):0.0730342216):0.1149879278):0.027107778,(G000526255:0.326556826,((G001919485:0.2383747845,G001613545:0.166100846):0.0384660837,(G000739615:0.1269025519,G900141815:0.1600718472):0.1385468171):0.0413948877):0.0344047642):0.0662140833):0.0269431715):0.0242412972):0.0203833909,(((G001045525:0.3138967735,(G900142485:0.1173974961,G001462345:0.1082948532):0.2832478091):0.0955306109,((G000243715:0.4035020277,(G000092845:0.3865928153,G001829415:0.3850478154):0.0497932962):0.0223805083,(G000190435:0.3398576518,((G001749745:0.2071576192,(G000507245:0.2048905935,G000242595:0.2351110552):0.0571890526):0.0720838586,(G001896565:0.2960132622,((G000219725:0.1079773323,G000297095:0.1835008473):0.0841376738,(G001604385:0.165702764,(G000513775:0.2487361116,(G000212415:0.1169883932,G000255555:0.1880705315):0.0720678016):0.0295597532):0.07146496):0.0386526221):0.0562343407):0.0386670048):0.1268917412):0.0285905171):0.029660803,((G001780825:0.3047974055,(G001918595:0.2642618989,(G001919145:0.2186357934,G000522985:0.1267994091):0.0649604859):0.137210274):0.0540744935,(((G001886815:0.2540452591,G001771235:0.274254889):0.0522824402,(G001509335:0.3169827054,G001577025:0.3461284365):0.069679488):0.0283602842,((G000020465:0.3118902932,((G001442925:0.1920233105,G001804625:0.2112848705):0.0554891197,(G001899175:0.3119078561,(G001803345:0.1779423036,(G001802205:0.1419475973,G000258405:0.1083268042):0.049203368):0.1016691408):0.0331943678):0.0263040159):0.0294840707,((G000013045:0.2726303117,G900129315:0.2292264959):0.0742803656,(((G001769115:0.2386772807,(G001192835:0.1402093093,G001543405:0.2561331441):0.0335684482):0.0571531082,((G001303955:0.2017684237,(G001769535:0.1801656707,G001443605:0.2066249993):0.0328571397):0.0265363237,((G001310955:0.1584043848,(G000974365:0.2009347758,G000621705:0.1602336332):0.0289548522):0.0261462227,((G000473305:0.2304302438,(G000231275:0.1782238208,G000798815:0.1578023936):0.0283922513):0.035092249,(G000183135:0.1548607261,(G000213575:0.1482487571,(G000315485:0.1329213309,G000803105:0.0960424956):0.0332274272):0.0266154726):0.0789413074):0.030178765):0.0362482863):0.0289972214):0.0573464407,(((G001802265:0.1375027429,G000621625:0.1628658514):0.0885529363,(G000736515:0.2429825049,((G000022605:0.3775297337,(G900142565:0.1490376953,G900142445:0.1886730359):0.0401586104):0.0448709506,(G000016645:0.130405194,((G001439205:0.1963420435,G900116115:0.1157064329):0.0265104359,(G000430665:0.0970508069,G000186265:0.1047021954):0.0261162007):0.0239463183):0.0608597595):0.0322505038):0.0290776194):0.0358017803,(((G001897535:0.2381228146,(G000724545:0.2331293875,(G000379805:0.1648013037,G000212735:0.1448100764):0.0553093471):0.0539410536):0.0283481978,(G001897855:0.1823109636,(G001975825:0.1413335381,(G900156765:0.1035372067,G001898505:0.1104344891):0.0516739257):0.0316801615):0.0873075513):0.0307443948,((G000403135:0.1151946368,(G900109365:0.096185045,G000192845:0.0829420684):0.0461896521):0.0942721968,(G000379725:0.188070385,((G000973725:0.1558949826,(G000296815:0.1536673646,G900100765:0.142741753):0.0296505734):0.0166200836,((G900113045:0.1537628411,G000379765:0.1442628429):0.0363983725,((G001890965:0.1502844637,G000020565:0.3006067393):0.0282303564,(G000346615:0.1420181011,(G001657315:0.1274747548,G001592965:0.1484548944):0.0355295127):0.0222084572):0.0189751228):0.0201413255):0.0223737746):0.0537913175):0.0191586251):0.0275457805):0.0438043677):0.1334465373):0.0400053041):0.0263636228):0.0387272096):0.0214194477):0.0154520872):0.0135476251,(((((G000284315:0.3699803616,G000196815:0.2176798913):0.0528819728,(G001798085:0.2720142268,G001799095:0.300651957):0.0568821009):0.0173961413,((G001797435:0.2408235913,G000091165:0.2229748748):0.0416175694,((G001919435:0.3765036354,G001920795:0.2922315001):0.0479027356,((G001464455:0.1969871667,G000820845:0.1311101106):0.1235468999,(G000702445:0.2683848294,((G001767075:0.21892558,G001917435:0.2286077822):0.0389080852,(G001918935:0.1909834945,(G001006305:0.114120778,G000745965:0.1147416711):0.0749665165):0.0621367122):0.0220023868):0.0477565381):0.0290800854):0.0369492022):0.0156315823):0.0170941708,(G000739515:0.3671201046,(((G000469585:0.2737071029,(G001603805:0.16698029,G000218625:0.1867281574):0.1338149879):0.0525842456,((G000020725:0.1122294213,(G001802645:0.076583557,G001799505:0.1076693059):0.0625379444):0.0653109043,(G000012885:0.1505672126,(G900107645:0.1720836696,(G000472285:0.0970970129,G000820505:0.1053881492):0.0218144231):0.0204497375):0.0533358947):0.0639684804):0.0281177614,(((G001443455:0.3120614246,(G001798625:0.13827734,(G001595385:0.0899041479,G001797465:0.0851686916):0.0820827087):0.0787250701):0.0257087803,((G001805205:0.2348256587,(G001790855:0.2342266465,(G000375765:0.2973792616,G001803525:0.1798548591):0.048349631):0.0206544435):0.0244022944,(G001803765:0.2407634958,(G002011735:0.1467097076,(G002011745:0.1430871608,G001805125:0.175379751):0.0376362077):0.0699421911):0.0348732769):0.0168515036):0.0272646388,(((G001798005:0.2509573444,G001873905:0.2020511394):0.0342038397,((G001873745:0.1479429746,G001797845:0.1830290044):0.1136389698,(G001798855:0.2100847659,G001797745:0.2025290492):0.0448998224):0.0175483381):0.0374352542,((G001797785:0.3279086226,(G001577525:0.2304678327,G001652585:0.2326723084):0.0337723677):0.0377393434,(((G001184205:0.2571661099,G000179315:0.2436201272):0.0433078745,(G900129305:0.2097905442,(G001751075:0.2359218955,(G000429905:0.2159920822,((G001751005:0.1594867068,G001443525:0.1423973014):0.0372862968,(G001311845:0.2123644865,(G000420085:0.2055577713,G900101345:0.1783494919):0.0454146001):0.0248677611):0.0311428665):0.031196608):0.0454427189):0.0203459708):0.0251694914,((G000092205:0.1868388317,(G000429965:0.148364078,G900104445:0.1687088367):0.07709649):0.09262396,((G001672295:0.1622896738,(G000430005:0.1847380786,G000701705:0.1687885764):0.0392645227):0.0485060726,((G000428825:0.1734415104,(G000024325:0.1584116492,G000934755:0.1828888713):0.0361388105):0.0258170201,(G000420485:0.1731226083,(G000422205:0.1318853471,G000702665:0.1705943558):0.0290896039):0.02746021):0.0271716129):0.145720289):0.0297463532):0.0179684436):0.0268774333):0.0246838836):0.0209399916):0.013499053):0.0121550296):0.0140922964,(((G000242615:0.3898304226,G001627865:0.4054143952):0.0431688219,((G000335475:0.2395380341,(G001263205:0.183535928,(G000067165:0.1129227911,G001931535:0.1041737627):0.0946090031):0.1169153552):0.0547545588,((G000737335:0.3617159039,G001748245:0.3570480578):0.0453261967,((G000196175:0.3151384728,G001769835:0.316525623):0.0381943061,(G001770125:0.2396989873,G001874305:0.2421068015):0.2138072343):0.054643397):0.0220362508):0.0222907714):0.0141396775,(((G000507845:0.2501471848,G000196135:0.1264135725):0.0584831533,((G000242915:0.1747230557,G000010345:0.1743603971):0.0510534986,(G000597725:0.1484516082,G000495505:0.2190459018):0.0485625201):0.0307351087):0.2795901591,((((G000190415:0.2576284482,G000432275:0.3346910542):0.0402699104,((G000195085:0.194198704,G000299095:0.223074274):0.1930754702,((G000964795:0.2624163548,G000632985:0.3884747446):0.1054303545,(G000746585:0.1965811538,(G000012145:0.2685678387,G000815465:0.2121139471):0.0494911521):0.026800738):0.0594994394):0.0262104438):0.0323220948,(((G001941945:0.1460564344,(G000202835:0.1254631413,G000429165:0.1586919748):0.0332349188):0.0869910923,((G000518365:0.136989596,(G000515255:0.1700361874,(G000024465:0.2211154213,G000423805:0.1349725949):0.0396983023):0.0206312254):0.0224093721,((G001939945:0.1212118625,G000283655:0.0893290732):0.0491931529,((G000013085:0.117920295,G000381985:0.1246346569):0.0339907099,(G001746755:0.1687442614,G000513295:0.1157606887):0.0349960966):0.0198904136):0.0157599639):0.0183079484):0.02230812,((G000375545:0.1720824091,(G000744515:0.087286218,(G000427645:0.1133055484,(G000767465:0.1403671797,G001421665:0.0988961122):0.0213371068):0.0247943185):0.1195978822):0.0372314968,(((G000733125:0.2116027564,((G000685315:0.1854092573,G000014745:0.1846514246):0.0358202944,(G000017265:0.1267806706,G000204015:0.167078696):0.0648133655):0.0316400845):0.0343792422,(G900113695:0.1209656437,((G000012905:0.0829144919,G000763885:0.1069695306):0.0300829322,(G001687105:0.0992251047,(G900099935:0.0897020646,G001879715:0.0821621289):0.0240283755):0.0183057867):0.0510905759):0.0944211989):0.0171483989,(G000739695:0.1571054663,((G000253295:0.155537949,G000828475:0.1485343956):0.0428906748,((G000688515:0.143329451,(G000423365:0.1302496693,G001185205:0.1271673886):0.0750912596):0.0204368443,(((G000011365:0.1424710921,G900100155:0.1271499645):0.0199760868,(G001006805:0.1359353348,G000746085:0.1366778332):0.0267562101):0.0294413385,((G001720135:0.1390495939,(G900148505:0.1085259507,G000380505:0.1159733727):0.0240745294):0.0150934498,(G001404515:0.1538787605,(G000018545:0.1093330643,(G001558695:0.0862407729,G001676765:0.0876027089):0.021407315):0.0507935112):0.0229958952):0.0142418915):0.0169933753):0.0210503381):0.0258987397):0.0240036508):0.0224076601):0.0204063104):0.0349958012):0.0854137134,(G000153765:0.2859813442,(G001756595:0.2412600056,((G000735045:0.1858740548,(((G001044335:0.2384433689,(G000023745:0.0741875862,G000378225:0.0906287909):0.0317485727):0.0489111517,(G001007935:0.1485177638,(G000145255:0.073104509,G000025705:0.0630339661):0.0559906812):0.0276141821):0.0242821123,(((G000374805:0.0721858444,G000969645:0.0877624111):0.0513948841,(G000021025:0.0873476432,(G001308005:0.1805543743,G000711885:0.0856961986):0.0209114118):0.0315340443):0.0525366362,(((G000828635:0.1250910352,G000310185:0.1064740556):0.0195662999,(G900099695:0.1285966397,(G000236665:0.0698730097,G000012425:0.0895678584):0.0231534534):0.0336701416):0.0379630417,((G000434855:0.2806795246,(G000373745:0.1656959254,(G900129885:0.0892967361,G001571365:0.078701741):0.0306488944):0.0489043293):0.0211105705,((G000818395:0.1129232004,(G000013645:0.0960310233,G000069785:0.0811020571):0.0350921761):0.0219323606,(G000253115:0.1379714546,(G000430725:0.0992349213,(G000013605:0.0946274525,G000723405:0.0881362224):0.0302865827):0.0429634597):0.0354854139):0.0146128714):0.0389539559):0.0227031503):0.0131450198):0.0209634151):0.0455422247,((G001629395:0.2584262537,G001785035:0.1940195344):0.044084662,(((G001898235:0.2391103367,((G001801495:0.1872265889,(G001801345:0.2328826323,G001801405:0.2155912702):0.0445372341):0.0358588076,(G000953135:0.2018530503,(G001801755:0.1913746779,G000007765:0.1536388437):0.0626913699):0.0220713816):0.032389647):0.0436608708,((G001439525:0.4075668307,G000379445:0.2653395771):0.0411839327,(G001677435:0.2218056846,((G000620485:0.1113701905,G000378125:0.1062255325):0.0356075011,(G000747155:0.0998915775,G001442515:0.1015774542):0.0459759183):0.1058680668):0.0335607596):0.0183561898):0.0229220607,(((G000024765:0.1892189202,(G000526715:0.1788498711,G001281385:0.2462764559):0.0381714971):0.0333346965,((G000170715:0.1813312989,(G001801885:0.1245237853,G001801825:0.1915304337):0.0723166964):0.0310551251,(((G000024725:0.1469179073,(G900102855:0.1161643472,G001303045:0.2337493441):0.0338044866):0.0231436987,((G000633935:0.0985476881,G000321415:0.1285076298):0.0446506725,(G000374645:0.1470101857,G000014785:0.1112312443):0.0492105844):0.025119027):0.0131038448,((G000427385:0.1193620339,(G000383855:0.0775569074,G000733935:0.087825336):0.0765201602):0.0625141532,((G001044195:0.1965568799,(G000224005:0.1037268039,G001469165:0.1100164594):0.038868882):0.0178121694,(G000828615:0.1346064793,(G001709035:0.1166840427,G000428045:0.1146002609):0.0240375717):0.0216389756):0.033153669):0.0132625681):0.0139491078):0.0158540406):0.0141404525,(((G000371925:0.160618251,G001730015:0.2219701749):0.0312451195,(G001051235:0.1571119351,(G001889065:0.2576177465,G002006795:0.2491246961):0.063058839):0.0298233607):0.0136224746,(G000426685:0.2219778543,((G000300005:0.1748657803,(G001713665:0.1375667346,G001606025:0.1425582554):0.1237434773):0.0324030497,((G001708485:0.1558912155,(G001709345:0.1406630504,(G000246875:0.1026415364,G001648175:0.1207093843):0.0427807699):0.0349934283):0.0242846156,(((G000373485:0.1329027949,G000158155:0.1679756804):0.0338493802,(G000511875:0.1700974373,(G000013665:0.1237830079,G000423345:0.1070094061):0.0355343241):0.0208236189):0.0386148232,((G000710775:0.1520530741,(G000378045:0.1285420724,(G000376785:0.1266041045,G000422845:0.1614860184):0.0234033106):0.0181258509):0.0178926245,(G000153185:0.1743316518,((G000015285:0.1839579768,((G001077885:0.0835852296,G000333895:0.0807303513):0.05520073,(G000014805:0.0970701902,(G000648515:0.1198693613,G000701925:0.2676813673):0.0274836618):0.0314810783):0.0236471136):0.01778544,((G001957125:0.1226582706,G000425405:0.1099754322):0.0427104034,(G000948975:0.1365193306,((G000172635:0.1006417566,G000314995:0.0895216983):0.0613776962,(G000320945:0.1570340257,(G900108485:0.1251122901,G001750165:0.1380729278):0.0232039201):0.0184179656):0.0157036895):0.0275809348):0.0223212231):0.0804499181):0.0258086783):0.0137357027):0.0198043729):0.0192087389):0.0315291892):0.0195117744):0.0133256635):0.0111501659):0.0111070287):0.0112517066):0.0219769611):0.0350585441):0.0241485419):0.0281325921):0.018606989):0.0238157093):0.0156953708):0.0154884876,(((G000724625:0.3164355123,G000427095:0.2230849481):0.1141629772,(((G001784565:0.1809394986,G000431315:0.2414317944):0.1415473076,(G001784555:0.302373948,G001899315:0.289056088):0.0585732378):0.0531079338,(G000484535:0.1814974787,(G000332275:0.1505461806,(G000332175:0.1305861082,(G000316685:0.1365634498,(((G000316115:0.1041045458,G000309385:0.0981814224):0.0382851478,(G000332315:0.1048249855,(G000316515:0.0716403874,(G000063525:0.089676915,(G001632145:0.0698211778,G000153065:0.0419041891):0.0380952648):0.0279529974):0.1728628091):0.0319004919):0.015894832,(G000309945:0.0911105793,((G000332335:0.0981511089,(G001746915:0.0837584191,G000317555:0.0778731093):0.0161049747):0.0192985948,((G900010725:0.1047122412,G001657325:0.1090118063):0.0182821062,(G000155555:0.0938525847,(G000380225:0.1120037932,(G000473895:0.1369711404,G000021825:0.0892502448):0.0213934935):0.0194586217):0.0154067581):0.0137987694):0.0122098946):0.0149391166):0.0176300094):0.0233984266):0.0300775347):0.052369374):0.1203251299):0.041579542):0.025405809,((((G002011415:0.4346966813,((G000430865:0.1286810913,G000317835:0.1043171306):0.1332212193,(G000195335:0.1070457898,(G000430045:0.1406712699,G000421625:0.1435570464):0.0355291374):0.0861879449):0.1376611704):0.0394699745,(((G000383835:0.3269506477,G001302685:0.276966129):0.0303088586,((G001005265:0.2363099263,(G001796805:0.219862452,(G001796865:0.1855431893,G002011495:0.1424122157):0.0320609606):0.0267112159):0.0487201017,((G001795035:0.202865689,G001796575:0.2555752732):0.0570229736,(G001795015:0.2040185366,G001796515:0.1847705441):0.0629921661):0.0289291068):0.0788028078):0.0779818088,((G001914715:0.3242100274,(G000024985:0.1375045839,G000744775:0.1543803646):0.1370644264):0.0292468935,((G000018565:0.1949831468,(G000021945:0.1426681547,G001399705:0.1971797142):0.0452385467):0.0907296225,(G001796635:0.3766220398,(G000281175:0.2361917436,((G001796965:0.2486389412,G001797105:0.1767871515):0.0489555336,(((G001797095:0.2172295508,G001795285:0.1986813089):0.0384623136,(G001795165:0.1464387072,G001795335:0.1682044878):0.0393270228):0.0284199726,((G001567105:0.1658507199,G001796365:0.1214188397):0.0521953445,(G001050235:0.1570031627,(G001306115:0.1279313057,(G001508595:0.2145354111,G001192795:0.2779669332):0.0404955959):0.0345067149):0.0451553816):0.0234288887):0.0318330612):0.0975014169):0.024157373):0.0384331055):0.0348172347):0.0226436116):0.0345496956):0.01755726,(G001766895:0.4477514391,((G000661895:0.305347522,(G000423665:0.1453784786,G000424625:0.1585209075):0.1748878058):0.0508650526,((G000949255:0.3429402747,((G000455525:0.2136203082,G000817085:0.228181403):0.0421914261,(G000348785:0.1658054887,G001439005:0.2041780299):0.0935847796):0.0486557783):0.080312031,((G001437855:0.1377580515,G001438925:0.1164755981):0.1472025642,(((G000235425:0.1956010833,(G000962825:0.1287347527,G000024545:0.1725994587):0.0595037927):0.0254146954,((G000024865:0.1290733428,(G000468475:0.1138163672,G000341105:0.1422020802):0.0251564973):0.0394604122,(G000024025:0.1424425749,((G000955975:0.0761774081,G000787795:0.0732295818):0.03459018,(G001279985:0.0696766741,G000745345:0.0818163744):0.0309579381):0.0573091986):0.0308290589):0.019168227):0.0206005955,((G900129455:0.1715619669,(G000426645:0.1737796512,((G000341345:0.240864362,((G000308655:0.0956043509,G000982715:0.0742449294):0.0222605108,(G000612825:0.1184694816,G001698225:0.1039736521):0.0271494665):0.027876723):0.0543451553,(G000717175:0.1280181473,((G000062885:0.1172889546,G000720955:0.0884880385):0.020644642,(G000374445:0.1036507449,(G000974445:0.0908499582,G000196835:0.113402461):0.0178649387):0.0184090776):0.0308340176):0.0292281696):0.0219937123):0.0268563919):0.0292700619,((G000960475:0.180438497,(G000270245:0.1209317465,(G900092135:0.1535806578,(G000423465:0.1191708024,G900163845:0.1448794461):0.0377522905):0.035702899):0.0559395534):0.030167998,(((G001429685:0.0974191813,G001247745:0.1012708809):0.0429052572,(G000298215:0.1197475865,G000421185:0.1504845413):0.0337415163):0.0487254766,(G000017305:0.1597868542,(((G000764165:0.1727083113,G000314575:0.1828351788):0.0265157395,(G000022025:0.1095959943,(G000786195:0.1088243357,G000224415:0.1380390814):0.0244594976):0.0491375502):0.0390697902,(G000576425:0.1851855092,((G900105765:0.152852146,(G000526515:0.1171001997,G000385135:0.1098483614):0.0313512513):0.0260735733,(G000741705:0.3091673207,(G000612055:0.1754781928,G001812065:0.1784200222):0.0595673638):0.0502207971):0.023056952):0.0187848694):0.0256755431):0.0277552252):0.0244080524):0.0264730997):0.0148653787):0.0360046492):0.1051101618):0.0655719891):0.024517692):0.0338832714):0.0210625291,((G000009905:0.2323089101,(G001513145:0.2873714409,(G001544015:0.2356512786,G001513495:0.2140227588):0.0390691459):0.0305948151):0.033728698,(((G000714935:0.1677448649,(G000444055:0.1478739826,G000702485:0.1207567582):0.0932687193):0.0370202395,(G001311905:0.1756527233,((G001375555:0.1784957696,(G900102685:0.1423625682,(G000942395:0.140146997,G000763315:0.0828848921):0.0333642922):0.0340998134):0.0266555478,(G001561915:0.1729813702,(((G001423865:0.1164068956,G001274715:0.1303029529):0.0323233382,((G000455485:0.1050447583,(G000250655:0.0750173199,(G000739915:0.081796911,G000422905:0.0681926802):0.0253064651):0.0182064628):0.0193212896,((G900102965:0.0961860736,G000283315:0.1024424504):0.0281382657,(G001280845:0.0876171333,(G000829465:0.102920834,G000227705:0.0894960131):0.0176465674):0.0181111254):0.0137961541):0.0750992691):0.0157424286,(G000615945:0.1546525232,(((G002019695:0.0712606757,G001721685:0.1233212127):0.0476833988,((G900099745:0.1112756821,G000698145:0.1962967596):0.0380233873,(G000334155:0.0698990109,G000513135:0.0878313192):0.029563683):0.0194345135):0.020632874,((G000430685:0.149768685,G000430745:0.1032397137):0.0293053094,(((G000723525:0.0905144528,G000770635:0.0933337487):0.0280383394,(G900110685:0.1403815897,(G000377765:0.1183696196,(G000821065:0.1182473958,G900112045:0.0882536603):0.0416555401):0.0168977079):0.0160961725):0.0540122775,((G000430785:0.1157474507,G000331575:0.1107994945):0.0243242941,(G000313345:0.087308867,((G001278705:0.1056084416,G000709935:0.084353069):0.0266135534,(((G900156125:0.1192884705,(G001274935:0.0988407495,G001591825:0.0877178675):0.0253764062):0.0102567818,((G000986785:0.0589275493,G000759675:0.08412092):0.0197164739,(G001054655:0.1083840175,G000294775:0.0618625817):0.0145362821):0.0167975775):0.0113607559,((G000374565:0.1301949167,(G000751775:0.1121909362,G000526655:0.1123519336):0.0220342983):0.012548691,((G000297555:0.1091031945,(G000220335:0.125656,G001274945:0.0946687906):0.0247602677):0.053111437,((G000702585:0.1786491838,(G001005905:0.1732583855,G001559115:0.1512593196):0.0938614157):0.0250682346,(G001564995:0.1383601997,(((G000744285:0.1126274285,G000744375:0.0973011179):0.0366905533,((G000429585:0.1240224002,G000245815:0.2138602198):0.0653030967,(G900109135:0.1366534326,(G000421665:0.1943308632,(G001543285:0.1829212017,G000518205:0.2025579692):0.0371423765):0.0268056778):0.0282372774):0.0182772127):0.0228361805,((G001832905:0.2004702672,(G000407505:0.077041705,(G000407285:0.0605483194,G000415145:0.0675910782):0.0217081423):0.0402155533):0.039512358,(G000432055:0.1500405953,((G000787735:0.2731662709,(G001437075:0.1466881584,(G001434475:0.1302083745,G001702175:0.11189107):0.0355934227):0.0250747917):0.0195080451,((G001434295:0.1716889956,G001434815:0.2327112544):0.0362419565,(G001435035:0.1496401006,G000583695:0.1435230352):0.0243134706):0.0250676007):0.0265093652):0.0677761204):0.0280182159):0.0855453538):0.0590472101):0.0246774316):0.0191479893):0.0164994572):0.0129247922):0.0097889417):0.0104545568):0.0116529112):0.0164276485):0.0129165706):0.0369179724):0.0272691955):0.0117449547):0.0126196004):0.013543229):0.0215446418):0.0667455818,(((G000020485:0.1427433282,G900156285:0.183069818):0.0716887547,(G900114655:0.1201978464,G000517025:0.1390398605):0.0559204155):0.0718902314,(((G000174415:0.2461138797,((G000746025:0.1779016255,(G000620305:0.1816045675,G001508005:0.204135201):0.0349127844):0.0325634987,((G001570625:0.249814164,G000946815:0.2281933026):0.0511206243,((G000215085:0.1592322123,G900113335:0.1614423114):0.0343277422,(G000018425:0.1957118333,(G000681355:0.1948851067,G000686645:0.0950401705):0.0305061687):0.031284356):0.0405607052):0.0219389039):0.0167235379):0.0234834683,((G000512895:0.2003565018,(G000235605:0.1109703154,G000021925:0.1199639646):0.0450399085):0.0886893611,((G000219125:0.1306266343,(G000271665:0.1275053074,G000445445:0.1157789463):0.0291699394):0.046912388,(G900104055:0.2175756542,(G000436295:0.1967865078,(G000428745:0.2006340042,(G000242435:0.225392724,G000455225:0.1642129181):0.0380923989):0.0682521811):0.027577226):0.0263855954):0.0636041865):0.0222037438):0.0136012224,((G000806225:0.183464889,(G000328765:0.1806061052,G900142995:0.1334991866):0.0896663913):0.0363184384,((G001515955:0.2423206461,((G001440545:0.186827433,(G000495435:0.2430556348,((G900129955:0.1323410892,(G000765165:0.1347701558,(G001263795:0.153068624,G000686725:0.1609890423):0.0385689562):0.0253526595):0.0208116652,((G000816675:0.120120287,G000732635:0.1242499683):0.0732191174,((G001403615:0.1223128342,G000686705:0.1268981116):0.0338750952,(G001403635:0.1384632351,(G000401215:0.1060718335,G000424025:0.1128431651):0.0389835549):0.0393948581):0.0226752012):0.0231892369):0.0272892541):0.0468974083):0.0362582637,(((G000699585:0.1809022798,((G000423525:0.2152101247,G000146855:0.2674742258):0.0615550103,(G000381525:0.2075382613,G000953275:0.1211902114):0.0806807856):0.0247201102):0.045288042,((G001748365:0.2283972303,G900142245:0.1548733644):0.0304200488,(G001750685:0.145463873,(G900101495:0.1274240918,(G000016985:0.1084343186,G001042715:0.128130461):0.0281492569):0.0529481209):0.0450531015):0.0285083873):0.017708686,(G900142005:0.2665399052,((G000387765:0.1411588659,G001190785:0.1573932244):0.0360401332,((G000751555:0.1277886294,G000511955:0.1326357617):0.0716779019,((G000146345:0.1853329602,(G900129925:0.1722979446,G000183565:0.1825804405):0.0333473097):0.0879207915,(G000758845:0.335694421,(G000010185:0.2438575345,(G000308275:0.2980165168,G000173355:0.2395325511):0.0447426064):0.0437921973):0.0346471856):0.0682973678):0.0454977791):0.0197101029):0.0257096332):0.0245826009):0.0168858738):0.023885517,((G000526435:0.1846789869,(G000179595:0.1493750791,(G001512425:0.1623076201,G000331995:0.1794083552):0.0364870319):0.0720654558):0.0449135719,((((G000373345:0.1294964684,G001517865:0.2355353238):0.1290096494,(G000165505:0.1378879915,(G000479045:0.1396720296,(G000691725:0.190064578,G000158315:0.0859719592):0.0431049563):0.0467650597):0.0852182459):0.1550848535,(((G000023885:0.1775960628,(G900110565:0.1408041076,(G000814825:0.1319899169,G000024265:0.1058763097):0.0363949988):0.0569595655):0.0773353836,((G001494635:0.0871034027,G000468755:0.1257349373):0.0883579643,(G000311845:0.0948897127,G000225705:0.0930897993):0.0665174948):0.0900604056):0.175947253,((G000433455:0.2405588775,(G000434835:0.2459246013,G000433255:0.2811553825):0.0656365344):0.2256205558,((G000178255:0.209864223,(G001512455:0.2896128899,(G000968055:0.1680492414,G001830015:0.1570297679):0.1556509317):0.0651073243):0.0365556986,((G001244545:0.2194692768,(G000327285:0.1956648751,(G000508965:0.1501358274,G900114575:0.1325165203):0.0525401294):0.0832888928):0.0429257174,((G000227355:0.4624671182,G001262715:0.3816119921):0.1488672375,(G000437395:0.3033686588,G000437235:0.2504692318):0.1297478891):0.051018819):0.0409832095):0.0175949631):0.0594710635):0.0200931924):0.0265207278,((((G001916175:0.3981830324,(G001512745:0.3414452179,G000688035:0.2481090808):0.0797850474):0.0259686698,((G001940855:0.2305438954,G001513425:0.2855986968):0.0523929676,(G000435495:0.3001390747,(G001512685:0.2685394246,G000432975:0.2294175825):0.0795334775):0.079167591):0.0467589342):0.0214074113,((G001305135:0.2423112637,(G900130065:0.2187408467,(G001454945:0.1523066419,(G000765235:0.1659900288,G000283575:0.1322604949):0.078285307):0.0433451236):0.0325676228):0.0500014386,((G000433415:0.2472307955,G001797275:0.2527140184):0.0868738008,(((G000154565:0.1774856888,G000157955:0.2524017104):0.0309783414,(G001603945:0.1735946452,(G000179635:0.1685410345,G000174895:0.1615053544):0.0554664719):0.0858601363):0.0197424579,(G000178115:0.2290629185,((G000436215:0.1792909052,G000432435:0.1425335792):0.0752290847,(G000752215:0.1414256843,G000435335:0.1908922998):0.0455505856):0.0362148224):0.0221487179):0.0296715476):0.019900966):0.0531040969):0.0200746944,((G000185505:0.3086371517,(G000488855:0.2565711348,(G000435715:0.1813189059,(G900115385:0.1878184001,G900155555:0.2196421217):0.0460484495):0.0354278741):0.0995644774):0.0415396766,((G001995005:0.2293249901,G000178835:0.1386469095):0.0861230377,(G900142265:0.2713028204,(G000154305:0.1708764975,((G900143645:0.1392483107,G900111595:0.1516477061):0.0439718636,(((G000371705:0.1353150081,G000185385:0.1798650864):0.0474692056,(G900113595:0.1517165646,(G001404335:0.1349772958,(G900129135:0.1134652186,G000797495:0.10831508):0.0400997982):0.0262945358):0.0194401762):0.0225491377,(((G000431895:0.1575122122,(G001414325:0.1399278197,G000434115:0.1637128567):0.0466206565):0.0182542011,((G000146185:0.1596895134,G000156015:0.1422758422):0.0309858785,(G000432475:0.1357697799,G000431135:0.1202927683):0.0725462013):0.0179179617):0.0230608071,((G000469345:0.1416202891,(G000364225:0.1363151191,G001405615:0.1044520171):0.0306466155):0.0384303536,((G000183525:0.1840035062,G900106615:0.176788131):0.0282875996,(G000701625:0.1744742608,(G000424385:0.1487446711,G000621425:0.1711703623):0.0338572405):0.0302740942):0.0286400731):0.0242729873):0.0222085346):0.018864377):0.0273843225):0.0621762328):0.0247856456):0.0388968181):0.019134027):0.0281260483):0.0268764934):0.0204913214):0.0241031689):0.0350767615):0.0147980994):0.0267204839):0.0152803053):0.0278164086):0.0141658465):0.0163404742):0.010908248):0.0103633834):0.0146848055):0.0156644669):0.0381418226):0.0548860306);
  TREE cons.1k.R = (((G001871415:0.402953994,G000830275:0.3756044349):0.1017370195,((G001629205:0.4022747864,G001875345:0.3493862762):0.1589756357,((G001767315:0.1660038416,(G001488575:0.1034043425,(G000376445:0.1253659968,((G000328685:0.1388667558,(G000337775:0.1090797409,G900100385:0.129492208):0.0358875572):0.0249463749,((G000739595:0.1283064976,G900109065:0.1296737062):0.0301954767,(G000172995:0.093227674,(G000283335:0.0813261252,G000495475:0.1271627691):0.0227042426):0.0221216034):0.0246448894):0.0250122293):0.0279508248):0.0375456073):0.2820512929,(((G001723835:0.4157890226,((G000017165:0.1751648552,(G000371805:0.1684892633,G000243455:0.082285362):0.0442899482):0.1515750426,(G000024185:0.222054274,(G000008645:0.1307021027,G000191585:0.1647579257):0.0480798278):0.1362531171):0.0666573061):0.0360052084,((G001602685:0.3371537761,((G001571385:0.1557932437,G000243255:0.1861632815):0.0334110017,(G000327485:0.1720960737,G000013445:0.1900671905):0.0358604233):0.06551119):0.0920528836,((G001766815:0.259598864,((G002011235:0.1654152953,G000025505:0.1415020525):0.0283292241,(G000194625:0.1322540578,G000008665:0.1298054362):0.0255742691):0.2005349927):0.042073446,(G000063445:0.2933191599,((G000204415:0.2596317645,G000711905:0.2336855425):0.0401548594,(G000685155:0.2120764071,(G000969945:0.1609965774,(G000196655:0.1642514462,(G000013725:0.1198232901,G900114835:0.117976464):0.0465122881):0.0308024858):0.0608640106):0.034686726):0.0336216492):0.0254042051):0.0245714389):0.0425534064):0.042118315,(G001871535:0.5275701142,(((G001800825:0.3105148922,(G001800815:0.2543871004,(G000308215:0.2163975772,G001560915:0.3636958494):0.0821561728):0.0626316425):0.0462600935,(G001595945:0.4343314723,(G000327505:0.3326655799,(G000008265:0.257985128,(G000965745:0.1970786396,G900090055:0.2923404438):0.0499376278):0.2130044999):0.0609021919):0.0278988101):0.040300336,((G002009975:0.1274925386,(G000263735:0.1188591336,G000009965:0.1158391417):0.0601157241):0.2517374972,(((G001577155:0.4200728844,(G001563325:0.3640717704,G001940645:0.4502652474):0.0555921056):0.0508594726,(G001717035:0.4143653055,(G001775955:0.3919134158,(G001515205:0.3133146226,G001399805:0.2946898965):0.033410975):0.0331379178):0.0303392319):0.0245033275,((G001915065:0.3582566018,(G000204585:0.2195775115,G000730285:0.1775981676):0.2059644849):0.0638362964,((G000270325:0.3384760426,G000380705:0.4115100812):0.0699637066,((G000813245:0.3386051322,(G000234805:0.2790821825,(G001663375:0.1636763963,G000148385:0.1644050451):0.1234033175):0.1041669266):0.0425926965,((G001412615:0.2632549094,G000231015:0.363298317):0.0550271551,(G000317795:0.3592155014,(G000011205:0.1419569845,G000565255:0.1583467936):0.1908234357):0.0761893211):0.0471911982):0.0937564247):0.0445596568):0.0371816154):0.0234678201):0.0407664991):0.0217067936):0.0130073713):0.03009319):0.0264054349):0.0252707896):0.0469244424,((((G001872575:0.1751251698,G001787485:0.1798328718):0.2063735943,(G000992695:0.260188198,(G001788805:0.2235043158,G000993615:0.2324024884):0.0459421117):0.0588621325):0.0998300343,(((G001567355:0.3562974146,G001771775:0.4573017499):0.1471528746,((G001771165:0.389111951,(G001772665:0.3777218961,(G000503835:0.264095577,(G001772985:0.2081348664,G001772865:0.2005859933):0.0687032648):0.1259181312):0.0982003738):0.0304212051,(G001816645:0.3550123943,(((G001775155:0.1782367814,(G001776505:0.1647292309,G001776535:0.1746654526):0.0323751592):0.1840223147,((G000996555:0.1934631654,G000992645:0.2110422002):0.0410582253,(G001777435:0.1546821393,(G001777055:0.1761640724,G001776635:0.1382989142):0.0388220875):0.0877165287):0.1140313983):0.042721011,(((G001776255:0.4103282312,((G001872035:0.3102621118,(G001000345:0.271447021,G001873435:0.314213274):0.0920240335):0.0389984096,(G001002885:0.3486020134,(G001816955:0.2579351052,G001803465:0.2415232664):0.0491554694):0.0274310855):0.0355575396):0.0375279195,(G000992285:0.4914347759,((G001002035:0.1987077447,(G000998545:0.191806314,G001773695:0.1580662232):0.0486488948):0.1324783483,(G001816475:0.2749730127,((G001793475:0.2535033052,G001792535:0.2370749481):0.0368542946,(G001792165:0.1941942871,((G000989245:0.1920234211,G000996165:0.1797316859):0.0725259503,(G001793095:0.210165889,(G001793105:0.1515328079,G001792585:0.1371918796):0.0519253221):0.0388132713):0.0242553807):0.0351478533):0.0535635884):0.0416129284):0.0393253892):0.0291589019):0.0361255273,(G001779145:0.3937746301,((G001782605:0.2593271289,(G001782525:0.2243976878,(G001782595:0.210772794,G001782355:0.1908553848):0.0321437039):0.0390537459):0.0990776239,(((G000998865:0.203565622,(G001003345:0.2081765311,G001779095:0.2206597406):0.0338050243):0.0964675967,(G001779055:0.2114737187,(G001871285:0.194009694,G001780955:0.1462231002):0.0333916919):0.1084662359):0.046175229,((G001788225:0.2207774047,(G001789365:0.2930883665,(G001567245:0.2269572874,G001788095:0.1695648725):0.0604742258):0.0360447658):0.0581750406,(G001788195:0.2462905941,((G001789535:0.2336887092,G001789645:0.2070769619):0.0406542351,(G000990565:0.192209559,G001790155:0.1914354715):0.0546007699):0.0353180697):0.0552560118):0.1131350273):0.0272082983):0.0289875469):0.0202193537):0.0287857932):0.0289794982):0.0250958205):0.03573907):0.0393585704,(((G001776195:0.339039974,(G000991925:0.3518929424,G001774395:0.3832382364):0.0457764506):0.0514774177,((G001771275:0.3570664987,G000997185:0.2853896457):0.03285283,(G001790525:0.252895581,(G001790365:0.1130225467,G001897295:0.12287544):0.1637854364):0.2200312215):0.0271564769):0.0382583503,((G001779925:0.2476735891,(G001777655:0.1185066902,G001779895:0.1269979238):0.1455462965):0.1237281834,((((G001818155:0.3151801328,G001889965:0.2831909449):0.0521379799,(G001783595:0.3373383157,(G001003705:0.292059056,G001791465:0.3107502283):0.0481076144):0.035915667):0.0246197559,((((G000996245:0.2814463509,G001817255:0.2803481682):0.0418357121,(G000999255:0.2429481903,G001818495:0.2528586651):0.0651622804):0.0310930491,(G001817495:0.2847482663,(G001778285:0.2477398296,(G000997945:0.1997586028,(G001778255:0.1919606079,G000999715:0.2196132304):0.045713173):0.056190485):0.0724570814):0.030640563):0.0293947361,((G001783145:0.2556832917,(G001784435:0.1801537067,(G001784285:0.1878577772,G001783065:0.155462345):0.0655531542):0.0831839433):0.0662782,((G001791385:0.2719078492,G001791415:0.2642450507):0.0457505087,(G001791745:0.2601189798,(G000997445:0.2551263971,(G001791455:0.207575912,G000996715:0.1813563896):0.0524168206):0.062138381):0.0412299079):0.0292133604):0.035636015):0.0225466869):0.0447940925,((G001817095:0.381002386,(G001873875:0.2299037211,(G000991855:0.1933502205,G000991245:0.157375026):0.0543484819):0.1203588832):0.0433105547,(((G001822905:0.3026694985,G001819985:0.2943452958):0.064039047,((G001819495:0.1957609904,G001000145:0.2029096085):0.1107908995,(G001872425:0.345449246,(G001823235:0.3032487402,((G001821575:0.2684332542,(G001820475:0.1609380431,G001820115:0.1874225396):0.1198039933):0.0435285619,(G001819295:0.2323533099,(G001303125:0.1949821255,G001872265:0.1704404226):0.0568844107):0.0497994557):0.0338495824):0.0356176522):0.0634055093):0.0347348681):0.0206032462,(G001774085:0.3099963397,(((G001774195:0.3020230441,(G001795715:0.2608459088,(G001794375:0.2099142981,(G001794675:0.1584361018,G001794025:0.1929091218):0.0458407145):0.0859013533):0.0919237488):0.0339241558,((G001001795:0.2552171903,G001817215:0.2347939143):0.2070828849,((G000993695:0.2634893892,G001793815:0.3096120569):0.0712990366,(G001004105:0.253116057,((G001817975:0.2028329345,G001817995:0.245447354):0.0554613707,((G001002165:0.2959106068,G001817755:0.2495055109):0.0743734779,(G001818015:0.2735906374,(G001818895:0.2526741803,G001818625:0.1952484445):0.0628718207):0.0289157491):0.0218144739):0.0208449858):0.0228305171):0.0639322613):0.0333841532):0.0232942815,(((G001822385:0.2251160635,G001820775:0.2189115283):0.0450818684,(G001004285:0.2418933875,G001822345:0.2502790987):0.0342548939):0.0635591944,((G001819735:0.2919848564,(G001778855:0.2454037406,(G001778395:0.1491358531,G001778595:0.1517695023):0.0866786675):0.0594936123):0.0427265474,((G000993015:0.2668445047,G001890035:0.2695603861):0.0487163459,((G001819095:0.2674670405,G001825075:0.2372596551):0.0526943784,((G000992205:0.201687901,(G001785805:0.1204459166,G001786805:0.1450376066):0.1007562084):0.1019795974,((G001781805:0.2797289396,(G001004665:0.2781007439,(G001189075:0.2487719278,G001781355:0.2045046164):0.034850959):0.0255673369):0.0482568152,((G001823825:0.2310592758,G001823895:0.2045950778):0.0683533924,(G001821215:0.2293884436,(G001820985:0.1753195444,G001004005:0.2080551057):0.028558731):0.0302928716):0.0296204432):0.0299049414):0.0188482024):0.0239397937):0.0881438221):0.0284007476):0.0326936833):0.0179028719):0.0180826891):0.0462230931):0.0256089426):0.0193667323):0.0237071793):0.0159221625):0.0426372117):0.0719025061,((G000989955:0.2818822852,(G001468865:0.2433737041,(G000991965:0.261240895,G000996275:0.2641737184):0.034862202):0.070637268):0.2717001959,((G000406005:0.3033761466,G001304075:0.3448362313):0.0397296058,((((G001773915:0.1544778374,G000493965:0.1651715256):0.2081803572,((G000403035:0.3482980338,(G001412365:0.3873753406,(G001577185:0.2508678606,G000397885:0.227971384):0.1140610053):0.0460621531):0.0305628307,((G001304315:0.1829032167,(G001775405:0.1135032313,G001775365:0.1655617863):0.050383626):0.1007201941,(G001303705:0.2401779633,(G001303785:0.3237088699,(G002010655:0.28437824,G000980735:0.3251800216):0.0987688742):0.0421935362):0.0238986057):0.0211398751):0.0209434713):0.0250085971,(((G002011575:0.2595909079,(G001302425:0.2739140138,(G000402235:0.2372908944,G001767595:0.2614694374):0.062756989):0.0307707318):0.0254118042,(G000212395:0.3978917619,(G001772385:0.1456440557,(G001772335:0.1369336906,G001771545:0.1353664496):0.0417099944):0.1246416083):0.0354421007):0.0224233191,(((G001871125:0.246838922,G001800475:0.1908242129):0.0462596088,(G001799975:0.2399585103,G001871115:0.3342548808):0.036655557):0.055629608,((G001874025:0.2468722976,(G000405945:0.2349391953,G001804315:0.1924665634):0.0671169816):0.0296364204,(G001804065:0.1984197395,(G001804395:0.245809365,(G001805895:0.2216481015,G001806055:0.1703546844):0.0404124655):0.0353074743):0.0320569894):0.0524123464):0.0206474205):0.0200063647):0.0125918283,(((G001780825:0.2611628832,(G001918595:0.2284036833,(G001919145:0.1882306135,G000522985:0.1131416325):0.05871811):0.112459549):0.0502049963,((G001919435:0.3251927368,G001920795:0.2513155077):0.0457071008,((G001464455:0.1709817026,G000820845:0.1152086022):0.1040418564,(G000702445:0.232294884,((G001767075:0.1909239733,G001917435:0.1991197222):0.0343955587,(G001918935:0.167556359,(G001006305:0.098199494,G000745965:0.101095324):0.0652989556):0.053590066):0.0207545405):0.0424437148):0.0243236947):0.0305206065):0.0242609911,((((((G000949635:0.1419980373,G001723765:0.1633759272):0.13414876,(((G001303465:0.1674254124,G001603075:0.1137841374):0.0593408654,(G001825665:0.1654748183,G001999965:0.1873539546):0.0386846051):0.1731476143,((G000255705:0.2368022201,G001956985:0.2005022098):0.046798,((G000346295:0.1876237296,G000153105:0.1585217494):0.0807303109,(G000181475:0.1528346489,(G000255655:0.1420433823,G900113665:0.144642373):0.0311983665):0.06709115):0.040359205):0.0715783299):0.0291056602):0.0385090733,((G001897225:0.160521016,(G001796285:0.1858449298,G001464115:0.1538943609):0.049079489):0.2573250762,((G001803315:0.2936848587,G001803225:0.2876168531):0.0766625726,((G000172555:0.1997412252,(G000019965:0.1653397498,(G001872735:0.1947771305,G000025905:0.1560542628):0.0637691898):0.1000947064):0.0237442964,(G000526255:0.2846970425,((G001919485:0.2078510258,G001613545:0.1445181296):0.0335315519,(G000739615:0.1104450469,G900141815:0.1394512731):0.1207762248):0.0360175799):0.0300122539):0.0578737256):0.0229135418):0.021539805):0.0184289163,(G000739515:0.3177104944,((G000243715:0.3639978155,((G000092845:0.338473063,G001829415:0.3360165883):0.0469545485,(G000190435:0.2946255238,((G001749745:0.1793037272,(G000507245:0.1783215258,G000242595:0.2048318057):0.0500870794):0.0637448092,(G001896565:0.2572908239,((G000219725:0.0939879136,G000297095:0.1598640022):0.0731934453,(G001604385:0.1441174806,(G000513775:0.2166471228,(G000212415:0.1018666297,G000255555:0.1638067683):0.0629033761):0.0256837707):0.0625012231):0.0335554627):0.0487300926):0.0337322904):0.1067017057):0.0204256538):0.0278412442,((G001045525:0.2728341502,(G900142485:0.1028982458,G001462345:0.0938331777):0.2491096937):0.0872581212,((G001577025:0.3493596071,(G001771235:0.2609599616,(G001886815:0.2056815561,G001509335:0.2870950286):0.0426324439):0.0258233889):0.0208096336,((G000020465:0.2731859713,((G001442925:0.1673112753,G001804625:0.1830533722):0.05023649,(G001899175:0.2737885753,(G001803345:0.1552049879,(G001802205:0.1235864114,G000258405:0.0945453446):0.042584039):0.0869428999):0.027420299):0.0229566011):0.0267568498,((G000013045:0.2386400838,G900129315:0.1981953516):0.0676996669,(((G001769115:0.2079989305,(G001192835:0.1222735071,G001543405:0.2229378746):0.0292573993):0.0497892235,((G001303955:0.1757812795,(G001769535:0.1569252697,G001443605:0.1802103745):0.0285728825):0.0230146187,((G001310955:0.1380413834,(G000974365:0.1752753021,G000621705:0.1394561804):0.0252611345):0.0228394907,((G000473305:0.2008115313,(G000231275:0.1553278804,G000798815:0.137490695):0.0247656126):0.030524643,(G000183135:0.1348648552,(G000213575:0.1292042443,(G000315485:0.1157892445,G000803105:0.0836977911):0.0289598538):0.0232348981):0.0688033119):0.0262343467):0.0316144276):0.0252001074):0.048918953,(((G001802265:0.1197585029,G000621625:0.1418422317):0.0770211699,(G000736515:0.211326404,((G000022605:0.3287106919,(G900142565:0.1298470926,G900142445:0.1642934422):0.0349790401):0.039056686,(G000016645:0.1135516105,((G001439205:0.1709946448,G900116115:0.1007138308):0.0230883715,(G000430665:0.0845754326,G000186265:0.0911985418):0.0227332317):0.0209419045):0.0531013376):0.0284036744):0.0252494595):0.0311006617,(((G001897535:0.2068227384,(G000724545:0.2033224094,(G000379805:0.1439864596,G000212735:0.1257442217):0.0481996624):0.0472953617):0.0248468203,(G001897855:0.1587006163,(G001975825:0.1229163527,(G900156765:0.0902133902,G001898505:0.096119725):0.0452732183):0.0273942442):0.0759634323):0.0267237574,((G000403135:0.1003499844,(G900109365:0.0837050601,G000192845:0.072331926):0.0402810505):0.0826832664,((G000296815:0.1350855209,G000379725:0.157389975):0.0215819242,((G900100765:0.1305580208,G000973725:0.1262462492):0.0261685094,((G900113045:0.1337031807,G000379765:0.125775458):0.0317307325,((G001890965:0.1310557716,G000020565:0.2617451917):0.0245603465,(G000346615:0.1235966135,(G001657315:0.1108159258,G001592965:0.129331314):0.031077877):0.0194127799):0.0165686085):0.0159594293):0.0152308819):0.0520235358):0.0172323581):0.0247764805):0.0386169014):0.1134017822):0.0337302655):0.022782961):0.0328988932):0.0169548734):0.0139954192):0.009227914):0.0103342149,((((G000191045:0.2188793987,(G000010785:0.2204971679,G000703085:0.1709725123):0.0764111083):0.0707941966,(G000420385:0.2971981043,((G000507845:0.2178072801,G000196135:0.1106668091):0.0506165539,((G000242915:0.1519524235,G000010345:0.1516851342):0.0441389632,(G000597725:0.1292323952,G000495505:0.1907207172):0.041934566):0.0270690177):0.1961530304):0.0384865567):0.0350282259,((((G000284315:0.3194558549,G000196815:0.1932457987):0.0466608647,(G001798085:0.2363415999,G001799095:0.2634239683):0.0487026777):0.0123501356,((G001797435:0.2090743399,G000091165:0.199450925):0.0384581113,((G001443455:0.2698729647,(G001798625:0.1212421057,(G001595385:0.0784285057,G001797465:0.0738454408):0.0702312733):0.0696339282):0.0210893142,((G001805205:0.2045533341,(G001790855:0.2038755415,(G000375765:0.2580935311,G001803525:0.1572738184):0.0399909158):0.018925855):0.0198003465,(G001803765:0.2073115594,(G002011735:0.1277241952,(G002011745:0.124626499,G001805125:0.1535207699):0.0330000469):0.0613858978):0.0334608545):0.0156716101):0.0191940784):0.0123841024):0.0194908999,(((G000469585:0.2389720899,(G001603805:0.1453571993,G000218625:0.1625286634):0.1164852526):0.0445389687,((G000020725:0.0969895331,(G001802645:0.0667451365,G001799505:0.0940904207):0.0549052361):0.0573870857,(G000012885:0.1312423184,(G900107645:0.1494124001,(G000472285:0.0845798548,G000820505:0.0919029893):0.0193889078):0.0179165742):0.0461329354):0.0566782163):0.0203400609,((G000092205:0.1646357316,(G000429965:0.1282271261,G900104445:0.1465091352):0.0669278455):0.0908842584,(((G001672295:0.141201588,(G000430005:0.1610401915,G000701705:0.1470990238):0.0341258274):0.0420048087,((G000428825:0.1510497175,(G000024325:0.1379240422,G000934755:0.1594481575):0.0316392295):0.0227670862,(G000420485:0.1513337611,(G000422205:0.1150082021,G000702665:0.1485822199):0.0249301281):0.0235354634):0.0247418079):0.140480153,(((G001797785:0.2841185585,(G001577525:0.1955024594,G001652585:0.2074943986):0.0271770385):0.0303498178,((G001873745:0.1284734602,G001797845:0.1595542624):0.1004481914,((G001798855:0.1802167089,G001797745:0.1770299053):0.040008502,(G001798005:0.2160943575,G001873905:0.1766949596):0.0238719672):0.0193445328):0.0283940873):0.02134516,((G001184205:0.2231152559,G000179315:0.2125956923):0.0373557695,(G900129305:0.1821395553,(G001751075:0.2053531305,(G000429905:0.1876310643,((G001751005:0.1390804019,G001443525:0.1236192931):0.0320384463,(G001311845:0.1850212081,(G000420085:0.1794249473,G900101345:0.1551210028):0.0394855143):0.0223918953):0.0272632609):0.0269394661):0.0404641381):0.0196567355):0.0229614968):0.0180101728):0.0161469252):0.0262836435):0.0145977938):0.0115410027):0.0094261867,(((G000242615:0.3401102435,G001627865:0.3524835691):0.0370363112,((G000335475:0.2087225821,(G001263205:0.159251692,(G000067165:0.0983595963,G001931535:0.0908907247):0.0829408793):0.1016017722):0.0471305415,((G000737335:0.3154190484,G001748245:0.3108783874):0.0390491249,((G000196175:0.2748741645,G001769835:0.2750791851):0.0334758477,(G001770125:0.2089097963,G001874305:0.2108486481):0.1863565837):0.0481836093):0.019282821):0.0192901751):0.0123043397,((((G000190415:0.2246975139,G000432275:0.2914564653):0.0345694991,((G000195085:0.1689416163,G000299095:0.1943906631):0.1686081007,((G000964795:0.2287305751,G000632985:0.3382787342):0.0918731843,(G000746585:0.1712501486,(G000012145:0.2340018489,G000815465:0.1847354694):0.0431898723):0.0231942442):0.0520546601):0.0231543527):0.0281494426,(((G001941945:0.1269654776,(G000202835:0.1092659844,G000429165:0.1381532554):0.0291180032):0.0758129719,((G000518365:0.1193856198,(G000515255:0.1481072486,(G000024465:0.1925354447,G000423805:0.117522992):0.0346017566):0.017799465):0.0197159051,((G001939945:0.1054215811,G000283655:0.0778603555):0.0427989219,((G000013085:0.1027716191,G000381985:0.1084542917):0.0295861506,(G001746755:0.1469850536,G000513295:0.1007838756):0.0304625729):0.0174066933):0.0136242335):0.015907176):0.0195281905,((G000375545:0.1500520966,(G000744515:0.0759272923,(G000427645:0.0986007274,(G000767465:0.1222777918,G001421665:0.0861935166):0.0186610251):0.0217288531):0.1040300883):0.0324182051,(((G000733125:0.18453468,((G000685315:0.1613551959,G000014745:0.1608735421):0.0312054877,(G000017265:0.1103793852,G000204015:0.1454968355):0.0563407439):0.0274650334):0.0298432375,(G900113695:0.1052080335,((G000012905:0.0722266923,G000763885:0.0932209654):0.026229634,(G001687105:0.0863346946,(G900099935:0.0780948277,G001879715:0.0715886452):0.0209260257):0.0159392551):0.0445408905):0.0824266083):0.0150445858,(G000739695:0.136197952,((G000253295:0.1347044785,G000828475:0.1302613177):0.0346857329,(((G000011365:0.1234854833,G900100155:0.1114303276):0.0179594707,(G001006805:0.118464621,G000746085:0.1196453298):0.0228132924):0.0228182231,((G001720135:0.1214712978,(G900148505:0.0953524093,G000380505:0.1002508531):0.0210393032):0.0144110263,((G001404515:0.1266721363,G000688515:0.1174083445):0.0249267017,((G000423365:0.1147093638,G001185205:0.1095767147):0.0695304698,(G001558695:0.0751605366,(G000018545:0.0951710201,G001676765:0.0748223803):0.0189471762):0.0484023629):0.0143792246):0.0116187431):0.0154122288):0.0209254264):0.0248077325):0.0216372311):0.0193348424):0.0176227838):0.0297726025):0.0749113295,(G000153765:0.2500323781,(G001756595:0.2112898906,((G000735045:0.1630258168,(((G001044335:0.2079215183,(G000023745:0.0647746219,G000378225:0.078815636):0.0275809823):0.0426158078,(G001007935:0.1294360936,(G000145255:0.0638386668,G000025705:0.0548764716):0.0486616695):0.0241858746):0.0217177923,(((G000374805:0.0629414412,G000969645:0.0764609891):0.0447009273,(G000021025:0.0760929611,(G001308005:0.1572903201,G000711885:0.0746473641):0.0182665155):0.0274170705):0.0458587179,(((G000828635:0.1090672762,G000310185:0.0926779681):0.0170241707,(G900099695:0.1122118466,(G000236665:0.0608443753,G000012425:0.078033643):0.0202509448):0.0292961055):0.03328072,((G000434855:0.2442692888,(G000373745:0.1443529071,(G900129885:0.077853199,G001571365:0.0685023206):0.026705095):0.0427520136):0.018401447,((G000818395:0.0983313167,(G000013645:0.0836734196,G000069785:0.0706276403):0.0306119121):0.0191385328,(G000253115:0.1202149054,(G000430725:0.0864685459,(G000013605:0.0824227114,G000723405:0.0767982467):0.0263754059):0.037414138):0.0308868852):0.0126078133):0.0336719569):0.0197147561):0.010802879):0.0175769593):0.0399969648,(((G001629395:0.223872279,G001785035:0.1667651291):0.0358652187,(G000426685:0.1798840222,(G001677435:0.1947377657,((G000620485:0.0971560118,G000378125:0.0923998306):0.0302765911,(G000747155:0.0873522134,G001442515:0.0884569191):0.0404626139):0.0884412107):0.0321472611):0.0208277579):0.0139423451,(((G000371925:0.1520951326,(G001730015:0.1906721929,G001051235:0.1365461745):0.0234665015):0.0211250859,((G000024765:0.1646643787,(G000526715:0.1565783594,G001281385:0.2133583168):0.0336932094):0.0279346732,(((G000427385:0.1035775922,(G000383855:0.0667514646,G000733935:0.0771057644):0.0663797032):0.0525745397,(G000170715:0.1687290005,(G000024725:0.1236428787,(G001801885:0.1056376135,G001801825:0.1692185458):0.0648173832):0.0146463134):0.014268252):0.0144411108,(((G000633935:0.0850420978,G000321415:0.1131714743):0.0383620876,(G000374645:0.1275161346,G000014785:0.0975149798):0.0432885782):0.0245068359,((G900102855:0.102220631,G001303045:0.2050328365):0.0382202451,((G001044195:0.1699985103,(G000224005:0.0908170845,G001469165:0.0948398324):0.0342171125):0.0166891676,(G000828615:0.1160839305,(G001709035:0.1013570454,G000428045:0.1005600823):0.0203148634):0.0177536593):0.0270087934):0.0140215797):0.0101914972):0.0160582575):0.0111349055):0.0122437627,((G001898235:0.2098296435,((G001801495:0.1630172485,(G001801345:0.202509102,G001801405:0.1891754488):0.0387483901):0.0321180517,(G000953135:0.1775797067,(G001801755:0.1662641755,G000007765:0.133747626):0.0544303899):0.0183984737):0.0274674293):0.0445088208,(((G001439525:0.3501857258,G000379445:0.2226999763):0.0358952281,(G001889065:0.2225276851,G002006795:0.217373812):0.0516160312):0.0266510043,(((G000015285:0.1619648954,((G001077885:0.073361397,G000333895:0.0702332081):0.0493653134,(G000014805:0.0853910654,(G000648515:0.104287608,G000701925:0.2327336164):0.0237408594):0.0256269977):0.0186856784):0.0172439353,((G001957125:0.1058367923,G000425405:0.0966943604):0.037823986,(G000948975:0.1191157268,((G000172635:0.0876458699,G000314995:0.0776999066):0.0532837523,(G000320945:0.1365387877,(G900108485:0.1084867605,G001750165:0.12058919):0.0202574741):0.0165642):0.0137335089):0.024114888):0.0198571387):0.073646407,(((G001708485:0.1211000452,(G001713665:0.1196089244,G001606025:0.1239293371):0.1111558297):0.0298176965,(G000300005:0.1673080603,(G001709345:0.1212013247,(G000246875:0.0853974907,G001648175:0.1084554316):0.0375510074):0.0313375967):0.0156609145):0.0147189654,(((G000373485:0.1148144459,G000158155:0.1468553539):0.0302571083,(G000511875:0.1484352873,(G000013665:0.1073000747,G000423345:0.0937618934):0.0308979067):0.0179608786):0.0321082599,((G000710775:0.1209096344,G000153185:0.1527410876):0.0222753154,(G000378045:0.1129308677,(G000376785:0.110523466,G000422845:0.1403681123):0.0205016402):0.0164730371):0.0170559269):0.0155024865):0.0242175848):0.0258965432):0.012864699):0.0127290826):0.0104958476):0.0130948708):0.0191873622):0.0299025199):0.0215632234):0.0334529691):0.0220239696):0.0140287305):0.013238377,((G001791795:0.426769496,((G000724625:0.2751957489,G000427095:0.1943377484):0.098071761,(((G001784565:0.1581479017,G000431315:0.2092654297):0.1235430501,(G001784555:0.2637691783,G001899315:0.2512143764):0.0507724996):0.0460301981,(G000484535:0.1577150377,(G000332275:0.1308006861,(G000332175:0.1135725555,(G000316685:0.1190643427,(((G000316115:0.0907019213,G000309385:0.0855180995):0.0333142875,(G000332315:0.0913417471,(G000316515:0.0624314169,(G000063525:0.0781456187,(G001632145:0.0608210482,G000153065:0.0365262637):0.03319198):0.024355723):0.1506416835):0.0277844211):0.0137798248,(G000309945:0.0792886369,((G000332335:0.0854592493,(G001746915:0.0729070359,G000317555:0.0678331488):0.0140288349):0.016798677,((G900010725:0.0912491857,G001657325:0.0949259085):0.0159048214,(G000155555:0.0817332447,(G000380225:0.0975762366,(G000473895:0.1192856764,G000021825:0.0776869873):0.0186349313):0.0169183183):0.0134367328):0.0120391161):0.0106583835):0.0130159013):0.01525627):0.0204612731):0.0264219955):0.0456159451):0.1046373139):0.0346878047):0.013490111):0.014745068,(((((G000383835:0.2841726977,G001302685:0.2412417144):0.0269073435,((G001005265:0.2060761988,(G001796805:0.1915674695,(G001796865:0.1616072572,G002011495:0.1239826388):0.0276878675):0.023214196):0.0421814281,((G001795035:0.1767500673,G001796575:0.2227947752):0.0498953531,(G001795015:0.1776831116,G001796515:0.1608942068):0.0544754941):0.0255073933):0.0687961149):0.0677882174,((G001914715:0.2820875835,(G000024985:0.1199575762,G000744775:0.1344601498):0.1194122749):0.0258173491,((G000018565:0.1698933687,(G000021945:0.1242376681,G001399705:0.1719531784):0.039321544):0.0778178308,(G000281175:0.2090208369,(G001796635:0.3226544729,((G001796965:0.2163016965,G001797105:0.1537743138):0.0422063787,(((G001797095:0.1891108548,G001795285:0.1730661185):0.0333121842,(G001795165:0.1273244925,G001795335:0.1465576457):0.0347550794):0.0250031179,((G001567105:0.1446702569,G001796365:0.105499048):0.0454406527,(G001050235:0.136611578,(G001306115:0.1114265089,(G001508595:0.1869105763,G001192795:0.2422673005):0.0352670305):0.0302025544):0.0393465841):0.0201024021):0.0284122081):0.0745861928):0.0208946756):0.0433993753):0.0316071429):0.0207008587):0.0365176354,(((G000430865:0.1122544233,G000317835:0.0908276297):0.1147378576,(G000195335:0.093932284,(G000430045:0.1224847192,G000421625:0.1253243984):0.0303411169):0.0755190712):0.1459369478,(G001766895:0.3915625063,((G000661895:0.2657275231,(G000423665:0.126550017,G000424625:0.1381239289):0.1522773092):0.0420718374,((G000949255:0.2983078394,((G000455525:0.1858268466,G000817085:0.1989322235):0.0368572795,(G000348785:0.1442448104,G001439005:0.1780876312):0.0814044376):0.0427634399):0.0695955618,((G001437855:0.1209776969,G001438925:0.1004653643):0.1275089437,(((G000960475:0.1555196842,(G000270245:0.1059325809,(G900092135:0.133798798,(G000423465:0.1039903278,G900163845:0.1259797558):0.032440528):0.0308003971):0.050394497):0.0257914482,(((G001429685:0.0842103821,G001247745:0.0889710332):0.0377029756,(G000298215:0.1044203121,G000421185:0.1309517619):0.0294579704):0.0428762118,(G000017305:0.1388737205,(((G000764165:0.1503867498,G000314575:0.1590770611):0.0230090713,(G000022025:0.095303012,(G000786195:0.0947678136,G000224415:0.1201099857):0.0215702421):0.0426418066):0.033641784,(G000576425:0.1612929854,((G900105765:0.132933973,(G000526515:0.1020983465,G000385135:0.0956253202):0.0272540244):0.0229120226,(G000741705:0.2690882077,(G000612055:0.152822159,G001812065:0.1553340264):0.05208699):0.0436840651):0.0198941117):0.0166296886):0.0228847562):0.0226291529):0.0219475079):0.0205675059,(((G000024865:0.1125823217,(G000468475:0.0998759132,G000341105:0.123211149):0.0222671091):0.0347149865,(G000024025:0.1246637957,((G000955975:0.0664381424,G000787795:0.0637698654):0.0303238495,(G001279985:0.0608224573,G000745345:0.0712387689):0.0267759519):0.0498061891):0.0262785683):0.0202470536,((G000235425:0.17215324,(G000962825:0.1127656594,G000024545:0.1500597055):0.0502229288):0.0184633783,(G900129455:0.1492704477,((G000717175:0.1117921492,((G000062885:0.1020228551,G000720955:0.077411156):0.0177710666,(G000374445:0.0904384271,(G000974445:0.079050913,G000196835:0.0987121015):0.0155821413):0.0164847327):0.025459637):0.0230284149,(G000426645:0.151770665,(G000341345:0.209078975,((G000308655:0.0832971066,G000982715:0.0645612494):0.0196071423,(G000612825:0.1032781727,G001698225:0.090531172):0.0232478507):0.0237675092):0.0442877423):0.02093506):0.031917392):0.0191061023):0.0185203501):0.0172801496):0.0327801845):0.0910572202):0.056901784):0.0184437733):0.0215963392):0.0188840294):0.0185931302,(((G001443005:0.2356699032,((G000177335:0.2461283146,G001604435:0.2005833675):0.0509932009,(G000160455:0.193940927,(G000233775:0.1827052568,(G000165795:0.1810917577,G000526375:0.1522937185):0.0391435867):0.028832996):0.0381339473):0.0998438955):0.0611497096,((G002011415:0.3358818406,G000284335:0.3563481954):0.0433801553,((G000021285:0.2119556215,G000217815:0.1717611379):0.0536058676,(G000018605:0.2599905091,(G000023325:0.1115558756,G000147715:0.1552728581):0.1143746552):0.0409717589):0.1244752923):0.0273286798):0.0376063758,((G000009905:0.2031385556,(G001513145:0.249253216,(G001544015:0.2060157267,G001513495:0.1856820164):0.0346674498):0.0261944203):0.0278903275,(((G000714935:0.1457348707,(G000444055:0.1285509877,G000702485:0.1054343463):0.0811866976):0.0323451325,(G001311905:0.1527779423,((G001375555:0.1555410355,(G900102685:0.1239209827,(G000942395:0.1221297725,G000763315:0.0721607963):0.0290656048):0.0296934605):0.0231344787,(G001561915:0.1507850853,(((G001423865:0.1012484037,G001274715:0.1135969131):0.0282506331,((G000455485:0.0915400041,(G000250655:0.0653993932,(G000739915:0.0712476655,G000422905:0.0594270324):0.0220161744):0.015884798):0.0168049269,((G900102965:0.0838311194,G000283315:0.0892152236):0.0245101268,(G001280845:0.076312576,(G000829465:0.08965061,G000227705:0.0779415039):0.0153586011):0.0158123435):0.0120221928):0.0652293705):0.0137231222,(G000615945:0.1342191508,(((G002019695:0.0619687787,G001721685:0.1074996478):0.0413851702,((G900099745:0.0969858662,G000698145:0.1708708145):0.0331889924,(G000334155:0.0609330124,G000513135:0.0764483657):0.0256939613):0.0169402256):0.017686406,((G000430685:0.1310440266,G000430745:0.0897524651):0.0255855065,(((G000723525:0.0788416044,G000770635:0.0812766151):0.0243050572,(G900110685:0.1221263939,(G000377765:0.1032141955,(G000821065:0.1029867751,G900112045:0.0767946201):0.0362524563):0.0147957727):0.0141905376):0.0469270169,((G000430785:0.101011782,G000331575:0.0964860456):0.0212192182,((G000313345:0.0676776114,G001278705:0.1004521305):0.0153476561,((G001274935:0.0852262432,G000709935:0.0725259482):0.0234912684,(((G900156125:0.096247166,G001591825:0.0845743666):0.0177231382,((G000986785:0.0515369447,G000759675:0.0731375544):0.0168278118,(G001054655:0.0946946918,G000294775:0.0535469616):0.0128170623):0.0133380948):0.0096720161,((G000374565:0.112662646,(G000751775:0.0971822114,G000526655:0.0985391765):0.0192715379):0.0106262007,((G000297555:0.0949902486,(G000220335:0.1098176914,G001274945:0.0822446426):0.0216474994):0.0460503243,((G000702585:0.155612328,(G001005905:0.1508083307,G001559115:0.1319758848):0.0812857392):0.0216401353,(G001564995:0.1207655959,(((G000744285:0.0980585129,G000744375:0.0847734939):0.0322547907,((G000429585:0.1081796327,G000245815:0.1862288573):0.0569831655,(G900109135:0.1190959994,(G000421665:0.1693269176,(G001543285:0.1593780776,G000518205:0.1765568897):0.0323562159):0.02331273):0.024658905):0.0157718202):0.0195410038,((G001832905:0.1740177576,(G000407505:0.0673420133,(G000407285:0.0527883224,G000415145:0.0587419964):0.0188564618):0.0358346305):0.0334175888,(G000787735:0.2354054443,((G000432055:0.1333370502,(G001437075:0.1282461219,(G001434475:0.1122944651,G001702175:0.0978353523):0.0320116759):0.0251259205):0.0171208819,((G001434295:0.1497764067,G001434815:0.2028148538):0.0312547585,(G001435035:0.1297532272,G000583695:0.1254860916):0.0213871335):0.0219695596):0.0229079276):0.0536213174):0.0247128852):0.0749190341):0.0515821391):0.0216700059):0.0173696011):0.014198):0.0123735213):0.0072531649):0.0098486873):0.0105807226):0.0143722199):0.0113520107):0.0320789589):0.024229594):0.0100887716):0.0110927242):0.0120399424):0.01895461):0.0598597876,(((G000020485:0.1242661333,G900156285:0.1597707058):0.0626796268,(G900114655:0.104908079,G000517025:0.1210075005):0.0480092636):0.0617452849,((G000174415:0.2145505761,((G000746025:0.1551325218,(G000620305:0.1593115894,G001508005:0.1774661865):0.0297222942):0.0281721635,((G001570625:0.2176048834,G000946815:0.1988473244):0.0444945019,((G000215085:0.1379231348,G900113335:0.1410320803):0.0302898655,(G000018425:0.1703943726,(G000681355:0.1696167124,G000686645:0.0827032124):0.0265028418):0.0269052457):0.0353454912):0.0185840106):0.0148678446):0.0229391558,(((G000512895:0.1735045561,(G000235605:0.0963383474,G000021925:0.1054396073):0.039781745):0.0779929199,((G000219125:0.1142477818,(G000271665:0.1102995359,G000445445:0.1015993381):0.0252860593):0.0421611938,(G900104055:0.1901010736,(G000436295:0.1716769966,(G000428745:0.1748689274,(G000242435:0.1963959707,G000455225:0.1429398624):0.0331121235):0.0591460512):0.0231278638):0.02186338):0.0540099686):0.0195107741,(((G000806225:0.1534054971,(G000328765:0.1550756466,G900142995:0.1175415795):0.0804592573):0.0272934221,(G000526435:0.156858381,(G000331995:0.1621950282,(G000179595:0.1193638153,G001512425:0.1459415225):0.035857363):0.0609237635):0.0323331384):0.0213494622,(((G001440545:0.1655574148,(G000495435:0.2112334222,((G900129955:0.1155197218,(G000765165:0.1173744173,(G001263795:0.1336135436,G000686725:0.1399602911):0.0336699778):0.0217021232):0.0179724474,((G000816675:0.1046544065,G000732635:0.1082008412):0.0636791134,((G001403615:0.1065210694,G000686705:0.1105159349):0.029624229,(G001403635:0.1205558711,(G000401215:0.0924382728,G000424025:0.0982399769):0.0338974256):0.0343044375):0.0197917579):0.0206786799):0.0238779895):0.0400540124):0.0312050132,(G001515955:0.211035874,(((G000699585:0.1578902913,((G000423525:0.187798629,G000146855:0.2324838622):0.0535704695,(G000381525:0.1810918298,G000953275:0.10534414):0.0704341181):0.0215513959):0.0395542529,((G001748365:0.1992491156,G900142245:0.1343789092):0.0267969884,(G001750685:0.1262433069,(G900101495:0.1109343495,(G000016985:0.0943869389,G001042715:0.1117047401):0.0246395828):0.0465080533):0.0390266613):0.024740095):0.0138075683,(G900142005:0.2332391171,((G000387765:0.1240030819,G001190785:0.1360914083):0.0311862845,((G000751555:0.111798556,G000511955:0.1147724262):0.0627524961,((G000146345:0.161439517,(G900129925:0.1499339542,G000183565:0.159359964):0.0290952621):0.0766756804,(G000758845:0.2926208895,(G000010185:0.2125042272,(G000308275:0.2597416229,G000173355:0.2086561045):0.0389305142):0.0380112489):0.030292274):0.0589766154):0.0398490375):0.0172662343):0.0228830121):0.0173916622):0.0143729053):0.0250368006,((((G000373345:0.1127714053,G001517865:0.2053344959):0.1116080105,(G000165505:0.1201166555,(G000479045:0.1216528362,(G000691725:0.1654464543,G000158315:0.0749560199):0.0373907474):0.040591853):0.0746208934):0.1339879058,(((G000023885:0.1550356431,(G900110565:0.1229269568,(G000814825:0.1150286319,G000024265:0.0921919349):0.0315295839):0.0495387531):0.0665344175,((G001494635:0.0759885949,G000468755:0.1094618293):0.0768654261,(G000311845:0.082768824,G000225705:0.0810111833):0.0582315053):0.0791322324):0.1536693958,((G000433455:0.209506116,(G000434835:0.2144051036,G000433255:0.244135312):0.0569064066):0.1963209291,((G000178255:0.1827212253,(G001512455:0.2525823977,(G000968055:0.1467383049,G001830015:0.1363054575):0.1350765836):0.0567930467):0.0319660418,((G001244545:0.1913659037,(G000327285:0.1701042015,(G000508965:0.1309855799,G900114575:0.1152874001):0.0458694273):0.0725154356):0.0374676261,((G000227355:0.4034165279,G001262715:0.3330143014):0.127917165,(G000437395:0.2636933824,G000437235:0.2182641087):0.1137509469):0.0443637072):0.0356192747):0.0154491613):0.0512837764):0.0179970759):0.0229712918,((G000185505:0.2664938619,(G000488855:0.2238418999,(G000435715:0.1563808293,(G900115385:0.1634915158,G900155555:0.1926883689):0.0402971985):0.0318593856):0.0879635763):0.0386770378,((((G001512745:0.2976746386,G000688035:0.216358935):0.0841848232,((G001940855:0.2007557408,G001513425:0.2479985078):0.0453422415,(G000435495:0.2612253322,(G001512685:0.2338589545,G000432975:0.2000025562):0.0694570067):0.0686757789):0.0365430205):0.0237200519,(G001916175:0.364932279,((G001305135:0.2111457354,(G900130065:0.190740028,(G001454945:0.1325437562,(G000765235:0.1440810909,G000283575:0.1154073128):0.0681912753):0.0376186382):0.0285312575):0.0434281933,((G000433415:0.2146704667,G001797275:0.2208939399):0.0756774645,(((G000154565:0.1546998894,G000157955:0.219456757):0.0271573034,(G001603945:0.1514956601,(G000179635:0.1469401043,G000174895:0.1407376679):0.04809763):0.0748744043):0.0169511949,(G000178115:0.1996606311,((G000436215:0.1562760449,G000432435:0.1240226807):0.0654381825,(G000752215:0.1232435173,G000435335:0.1661782312):0.0396621635):0.0316504129):0.0192015515):0.025857629):0.0163924091):0.0365556499):0.0114071321):0.0180846626,((G001995005:0.2004446111,G000178835:0.1208028611):0.0761538409,(G900142265:0.23647923,(G000154305:0.1486615663,((G900143645:0.1210537649,G900111595:0.1325427955):0.0375415113,(((G000371705:0.1181896146,G000185385:0.1561766658):0.0413997698,(G900113595:0.1316631524,(G001404335:0.1182396548,(G900129135:0.0988848646,G000797495:0.0943364699):0.0344386397):0.023192158):0.0171073795):0.0193276645,(G000431895:0.1465635569,(((G001414325:0.1228578463,G000434115:0.1421798528):0.0469259958,((G000146185:0.1374170239,G000156015:0.1255844859):0.0278676648,(G000432475:0.1191058382,G000431135:0.1039278499):0.061846904):0.016024181):0.0131496281,((G000469345:0.1247503123,(G000364225:0.1197519115,G001405615:0.0901411744):0.025175503):0.0326828012,((G000183525:0.1599217444,G900106615:0.1538504477):0.0250955588,(G000701625:0.1527876253,(G000424385:0.1290986009,G000621425:0.1495530016):0.0290304299):0.0261827958):0.0263032635):0.0198494714):0.0163293839):0.0158305551):0.0162369704):0.0237867145):0.0551990459):0.0200699912):0.0380282388):0.0171238049):0.0205730795):0.0266444649):0.0174354431):0.0363013943):0.0126179756):0.0120221577):0.0228340092):0.0138322857):0.0193957335):0.0131016488):0.012092406):0.0155486777):0.0087020553):0.0173313402):0.0104693241):0.0229147781):0.0184430045):0.0469244424);
  TREE rand.1k.G = (((G000830275:0.6864920865,G001871415:0.8174400818):0.1901222008,(((G001940645:0.885834085,(G001875345:0.6340781117,G001629205:0.8100109303):0.1837178988):0.1093431671,(G000376445:0.201946268,((G001767315:0.3496252503,G001488575:0.1671498439):0.0644807311,((G000328685:0.2407376148,(G000337775:0.2025005182,G900100385:0.2448716648):0.0629938802):0.0423317231,((G900109065:0.2364634929,G000739595:0.2292217337):0.0458834617,(G000495475:0.2455130283,(G000283335:0.1674892699,G000172995:0.1773366541):0.0410262561):0.030310791):0.0433910955):0.0345001655):0.0561649154):0.551907053):0.0610769471,((G001871535:0.9894280631,(((G002009975:0.2047762818,(G000263735:0.2059190343,G000009965:0.1861828868):0.0925692471):0.4143553311,(G000327505:0.5991813471,(G000008265:0.4637550304,(G900090055:0.5256892599,G000965745:0.396572638):0.0814582561):0.3728126821):0.1360339324):0.0808690373,(((G001515205:0.6070650173,G001717035:0.7787509631):0.06396818,(G001399805:0.5586841821,(G001577155:0.6964206824,G001563325:0.7224385866):0.0747458308):0.076799832):0.0813661068,(((G000204585:0.4175381534,G000730285:0.3401078048):0.4113309219,(G001775955:0.6422836891,G001915065:0.6032031889):0.0912127739):0.0885688297,((G000380705:0.7055996301,G000270325:0.6401436629):0.1039086395,((G000813245:0.6039690817,(G000234805:0.4781706009,(G000148385:0.2794498906,G001663375:0.3209740142):0.2182956334):0.1911556052):0.0668550994,((G001412615:0.5231858891,G000231015:0.6694857408):0.1038383976,(G000317795:0.6388042174,(G000565255:0.2710489631,G000011205:0.2430066339):0.340784569):0.1230887204):0.0737888448):0.1643026805):0.0853245409):0.0523018773):0.0448042581):0.0501033392):0.0275707304,((G001595945:0.7671645582,(G001800825:0.6305257025,(G001800815:0.5179667394,(G000308215:0.4374773839,G001560915:0.6401973897):0.1298551134):0.0839715996):0.0803698323):0.0898465453,((G001723835:0.779348445,((G000017165:0.3131047108,(G000243455:0.1451839923,G000371805:0.2847644685):0.0744676195):0.2762893968,(G000024185:0.3919933704,(G000191585:0.3113330764,G000008645:0.2720991031):0.0708840251):0.2592368277):0.117351301):0.0608697858,((G000025505:0.2346692352,(G002011235:0.3009330324,(G000008665:0.2314061678,G000194625:0.2455824321):0.0458804651):0.0463129461):0.3776998826,((G000063445:0.5295762071,(G001602685:0.6368644353,((G000243255:0.3575370339,G001571385:0.3103645409):0.0553864671,(G000327485:0.3227794614,G000013445:0.3961371758):0.0689386135):0.0984398765):0.1765714139):0.0573757279,(G001766815:0.5525680957,((G000204415:0.5006782394,G000711905:0.464827067):0.0734332669,(G000685155:0.4108293449,(G000969945:0.3067855208,(G000196655:0.2944658185,(G900114835:0.2291873865,G000013725:0.2123026333):0.0719971214):0.0604067985):0.1234911074):0.0713321341):0.05548712):0.0473754663):0.0640153825):0.0517333587):0.0515225988):0.0476236616):0.0608301845):0.0503045136):0.0705598359,((((G001787485:0.3448317469,G001872575:0.3283824839):0.4563160795,(G000992695:0.507330313,(G000993615:0.4852461657,G001788805:0.4467813793):0.0933332998):0.11364108):0.1814932144,(((G000997185:0.6123462233,(G001790525:0.4778443414,(G001790365:0.2289171549,G001897295:0.2211376674):0.3003908182):0.3863322197):0.0860059632,(G001771275:0.8043459243,(G001776195:0.6721951991,(G001774395:0.7512507815,G000991925:0.6437879888):0.1107945496):0.0654689082):0.0552765118):0.0594473437,(((G001567355:0.7078262854,G001771775:0.8525420995):0.2774629524,((G001772665:0.7598043538,(G000503835:0.4765520753,(G001772865:0.3315200353,G001772985:0.4151680533):0.1110186715):0.2322684163):0.2085840133,(G001771165:0.7536315668,(((G001816645:0.6311431671,(G001775155:0.2927498406,(G001776535:0.2998923546,G001776505:0.3017127344):0.0434192885):0.2909200562):0.0773728706,((G000996555:0.3552973419,G000992645:0.3664313685):0.0714732313,(G001777435:0.2526016857,(G001777055:0.2776226552,G001776635:0.2317192101):0.0506433935):0.1406413464):0.2278315707):0.0640157819,((G001779145:0.7239070173,(((G001779055:0.3696793987,(G001780955:0.273150503,G001871285:0.3547092694):0.0568723986):0.181958641,(G000998865:0.3800169315,(G001779095:0.3909932317,G001003345:0.3677110678):0.0536564393):0.1754454782):0.0919670032,((G001782605:0.4675205394,(G001782355:0.3486628724,(G001782595:0.3736721008,G001782525:0.3722865356):0.0594154023):0.0697876585):0.1605404013,((G001788225:0.4244915348,(G001789365:0.533218358,(G001567245:0.4206169835,G001788095:0.3343165267):0.1110884364):0.0580635028):0.0845777384,((G001789535:0.4167180865,G001789645:0.3426655211):0.0585842953,(G001788195:0.4461483589,(G000990565:0.3452693157,G001790155:0.3361661505):0.080976265):0.0422378206):0.0952993511):0.2005509042):0.0409504366):0.0517348933):0.0331942634,(((G000992285:0.8200341471,G001776255:0.6449390264):0.143637274,((G001872035:0.5588250051,G001002885:0.649608068):0.0789266148,((G001816955:0.4898628661,G001803465:0.4682897755):0.0988249622,(G001873435:0.5939135175,G001000345:0.5307993578):0.1859394045):0.0510977293):0.0633428537):0.0472033042,((G001002035:0.3421892627,(G001773695:0.2835098546,G000998545:0.3307966415):0.0813825157):0.2559203051,(G001816475:0.5381234509,((G001793475:0.4692364516,G001792535:0.430090086):0.0544826554,((G001792165:0.3270387865,(G000989245:0.3446712423,G000996165:0.3311594645):0.1046707836):0.0578891069,(G001793095:0.3897298105,(G001792585:0.2683294609,G001793105:0.270968126):0.0876769711):0.0738198973):0.0588869104):0.0919086488):0.0851970224):0.085630103):0.0701460254):0.0488723742):0.0545083092):0.0306420153):0.0583473099):0.0906016349,(((G001779925:0.4903665892,(G001779895:0.2259595091,G001777655:0.23021276):0.2703955895):0.2370949437,((G001889965:0.5816603009,G001818155:0.6484990093):0.1141126045,((G001791385:0.6220750114,((G001783145:0.4819723956,(G001784435:0.3846152519,(G001783065:0.2945496339,G001784285:0.39254481):0.1121912381):0.1395131479):0.1210190733,(G001791415:0.5893871376,(G001791745:0.5453417111,(G000997445:0.5052411979,(G000996715:0.3840890748,G001791455:0.401428162):0.1050571072):0.1220519609):0.0583163837):0.0533714647):0.0548922993):0.0413496196,(((G000999255:0.4673098548,G001818495:0.5160561676):0.130288572,(G001003705:0.6307469595,(G001791465:0.6279009432,G001783595:0.5583341632):0.0775361532):0.0570886841):0.0422083297,((G001817495:0.5618522618,(G001817255:0.5063897127,G000996245:0.5265989174):0.0771735116):0.0437726042,(G001778285:0.4703820917,(G000999715:0.4468680232,(G001778255:0.3693973877,G000997945:0.3347173833):0.06898764):0.0932818244):0.1603679738):0.0481400616):0.0410757368):0.0344337411):0.0639102161):0.0314100745,((G001817095:0.8145813766,(G001873875:0.45938402,(G000991245:0.311121775,G000991855:0.3456579745):0.1092540069):0.2313209216):0.0816396875,(((G001822905:0.6061700291,G001819985:0.5947308194):0.1077664416,((G001000145:0.3793919349,G001819495:0.3206973429):0.2226787251,(G001872425:0.6000985344,(G001823235:0.5255541905,((G001821575:0.4809226947,(G001820115:0.3201056523,G001820475:0.2754097653):0.2105939402):0.0565824509,(G001819295:0.3842372556,(G001303125:0.3068848786,G001872265:0.2799208789):0.1057161885):0.0806017777):0.0530737225):0.0543349659):0.1041162407):0.0490272374):0.0454377256,((((G001774195:0.5296832826,G001774085:0.5693035163):0.0717922655,(G001795715:0.4951010559,(G001794375:0.3744663084,(G001794025:0.3610712627,G001794675:0.2862489806):0.0595478241):0.148427177):0.1971635161):0.0358243873,((G001001795:0.4781372106,G001817215:0.4161670555):0.3935676136,((G000993695:0.4976986163,G001793815:0.6164066469):0.1027075236,((G001004105:0.4624666794,(G001817755:0.4468518097,G001002165:0.5319071727):0.121297689):0.0462460433,((G001817975:0.3820423218,G001817995:0.4287052375):0.1030521808,(G001818015:0.5232474772,(G001818625:0.3594347113,G001818895:0.4371224248):0.1203033594):0.0412287821):0.040538254):0.0508998225):0.1210072188):0.0681541312):0.0379283109,(((G001004285:0.5157283474,(G001822345:0.4598450569,(G001822385:0.4869952741,G001820775:0.392797494):0.0678946989):0.0442737901):0.0990287717,(G001819735:0.5628948557,(G001778855:0.4545319775,(G001778395:0.2581475023,G001778595:0.2998585464):0.1730639594):0.09066617):0.0719579417):0.0754065609,((G001890035:0.5336785351,G000993015:0.467242508):0.0826923574,((G001819095:0.5128699323,G001825075:0.4421967355):0.0963833446,((G000992205:0.3743755913,(G001786805:0.2440321128,G001785805:0.2133726186):0.1545407298):0.1693067657,(((G001781805:0.5086736039,G001189075:0.4929469391):0.0875205006,(G001004665:0.5007756164,G001781355:0.4019651525):0.0706306864):0.1004219645,((G001823895:0.3821053184,G001823825:0.4230502937):0.1053714316,(G001821215:0.4386285837,(G001820985:0.3236558031,G001004005:0.4070079446):0.0500237709):0.0567522019):0.0508996047):0.047455866):0.0297932267):0.0388214029):0.1894167278):0.0629869276):0.0451626837):0.0857828201):0.0429596511):0.0679683488):0.0392376193):0.0733108078):0.1556059199,(((G000383835:0.6766960702,(G001302685:0.5550631032,(((G001796575:0.392831663,G001795035:0.3505470242):0.0847300195,(G001796515:0.2992682058,G001795015:0.2901362052):0.1237349815):0.0521049808,(G001005265:0.4367175966,(G001796805:0.356420125,(G001796865:0.3161739092,G002011495:0.2179240832):0.0510960685):0.0554486558):0.0780610155):0.1019390069):0.0435022088):0.1305245157,((G001914715:0.6202084271,(G000024985:0.2551133272,G000744775:0.2935765688):0.2591641403):0.0658295991,((G000018565:0.3800420188,(G000021945:0.2879134,G001399705:0.334160197):0.0840546614):0.1950137428,(G001796635:0.6406167131,(G000281175:0.4815826738,((G001796965:0.4361517055,G001797105:0.338543306):0.0805425392,((G001508595:0.4322458867,(G001050235:0.284160017,(G001192795:0.5319321512,G001306115:0.255772382):0.0583869976):0.0358771202):0.0595271744,((G001567105:0.2983482709,G001796365:0.2295342351):0.0877163054,((G001795165:0.2542662381,G001795335:0.2860850911):0.064637745,(G001797095:0.3325320579,G001795285:0.334992729):0.0705114192):0.0446876479):0.0406528548):0.0661242909):0.1642845797):0.0413635555):0.059418035):0.0658524302):0.0483282643):0.0808023389,(((G002011415:0.7982045229,((G000430865:0.2538472812,G000317835:0.2039684668):0.2557898816,(G000195335:0.2032430592,(G000421625:0.2718168505,G000430045:0.2655050812):0.0512187931):0.1577443236):0.2940011042):0.0747687832,(G001766895:0.8161501049,((G000661895:0.6153329719,(G000423665:0.2683057996,G000424625:0.2907594246):0.3432072219):0.0896429669,((G000949255:0.6597080475,((G001439005:0.3660842943,G000348785:0.2887282256):0.1633730633,(G000817085:0.4722210603,G000455525:0.394530148):0.0683497659):0.1028465288):0.1396301867,((G001437855:0.2610992849,G001438925:0.1953862484):0.2716215967,(((G000960475:0.3333748056,(G000270245:0.2418291549,(G900092135:0.2903880827,(G900163845:0.2788287864,G000423465:0.2487691128):0.0587558069):0.058952995):0.1051012485):0.0554216963,(((G001429685:0.1964973779,G001247745:0.1913875727):0.0654868841,(G000298215:0.2397571731,G000421185:0.2719095358):0.0537081059):0.0892373411,(G000017305:0.3029714212,((G000764165:0.3781106792,(G000314575:0.3723703213,(G000022025:0.209617989,(G000786195:0.2094966369,G000224415:0.2491280583):0.0429878892):0.0796301905):0.0362208662):0.0628318553,(G000576425:0.3562418029,((G000385135:0.2117923463,G000526515:0.2216278796):0.0653476002,(G900105765:0.2584492164,(G000741705:0.5769307568,(G001812065:0.3267885423,G000612055:0.3465253487):0.1007582412):0.083358091):0.0492506639):0.0451819741):0.0316066749):0.0420148708):0.0424223712):0.0433272312):0.0403468787,(((G000235425:0.3669305927,(G000024545:0.3119401185,G000962825:0.2405865115):0.1028480544):0.0470862268,((G000341105:0.2807240189,(G000468475:0.213690059,G000024865:0.2295089391):0.0482366186):0.0694551527,(G000024025:0.2821971726,((G000955975:0.1322012183,G000787795:0.1427387999):0.0482417247,(G000745345:0.1422793449,G001279985:0.1328220847):0.0551506528):0.106962322):0.061153096):0.0364332615):0.03972636,(G900129455:0.3298909162,(G000426645:0.3392439411,((G000341345:0.4520526774,((G000982715:0.1450342477,G000308655:0.1762530115):0.0461524915,(G001698225:0.2210920947,G000612825:0.2206134859):0.0445473524):0.0509280475):0.0915969464,(G000717175:0.2437146983,(G000062885:0.2215355061,(G000720955:0.175683935,(G000374445:0.1890307906,(G000196835:0.2039754916,G000974445:0.1688525075):0.0291533077):0.0311079208):0.0325842597):0.0450162415):0.0502404001):0.0404493144):0.0481866021):0.0471310389):0.0298359803):0.0671447279):0.2218664482):0.141909471):0.0589483045):0.0681905702):0.059383146,(((((G000212395:0.8609674737,(G001772385:0.3221711673,(G001771545:0.2794151168,G001772335:0.2778255266):0.0838996395):0.2980288691):0.0692146852,(G002011575:0.5872879618,(G001302425:0.6138621158,(G001767595:0.50046295,G000402235:0.4476048431):0.1336582591):0.0575380666):0.0514619127):0.0521780613,((G000284335:0.7835485423,((G000217815:0.3792342661,G000021285:0.4195229034):0.1158764611,(G000018605:0.5107920752,(G000023325:0.2491519078,G000147715:0.3433349426):0.2250904145):0.0635977931):0.2386632252):0.0762344147,(G001443005:0.5376443981,((G000177335:0.5628785196,G001604435:0.4040943704):0.0924494769,(G000160455:0.4132167719,(G000233775:0.4013988223,(G000526375:0.3375834751,G000165795:0.4044793024):0.0737164273):0.0486943743):0.0700451411):0.2221244336):0.1319723087):0.055012808):0.0494537243,((G000009905:0.504775467,(G001513145:0.5653551644,(G001544015:0.5157869632,G001513495:0.4373342116):0.0769187882):0.0629756507):0.0685453523,(((G000714935:0.3391864841,(G000444055:0.2990519858,G000702485:0.258161281):0.2059208069):0.0705455506,((G001311905:0.3675245983,(G001375555:0.3622155291,(G900102685:0.2786658799,(G000763315:0.1931556944,G000942395:0.2909869202):0.0694166011):0.0699244301):0.0423818751):0.0300030896,(G001561915:0.3425062351,(((G000455485:0.2229051109,(G000250655:0.1737464083,(G000739915:0.1667185745,G000422905:0.150845299):0.0431368678):0.0373080493):0.0355135102,((G900102965:0.2133605637,G000283315:0.2094121126):0.0565430397,(G000829465:0.2384527953,(G000227705:0.2056229588,G001280845:0.1737649396):0.0355098456):0.0346406989):0.0280162774):0.1678097738,((G001423865:0.2742015111,G001274715:0.2622181407):0.0677004776,(G000615945:0.2999715584,(((G001721685:0.2686359932,G002019695:0.161814375):0.1026306316,((G000334155:0.1535060793,G000513135:0.1747017803):0.0646116397,(G900099745:0.2112852222,G000698145:0.3837729689):0.078541119):0.0347331446):0.042765488,((G000430685:0.322649124,G000430745:0.2048677268):0.0592781834,((G900110685:0.2756385997,((G000770635:0.1895980859,G000723525:0.193609247):0.0607374369,(G000377765:0.2426717195,(G900112045:0.1812475154,G000821065:0.2298479693):0.0689015517):0.0387703492):0.0296407473):0.1031089206,(G000331575:0.2597027844,((G000430785:0.2386402227,G000313345:0.1858542603):0.0387161805,((G001274935:0.2114156331,(G000709935:0.1575830796,G001278705:0.229893465):0.0444507731):0.031133905,((G001054655:0.2232415311,(G000294775:0.1472956133,(G000986785:0.1411591992,G000759675:0.1737000696):0.0295648308):0.0328867174):0.0318449571,((G900156125:0.2472051996,G001591825:0.1946427542):0.041547568,((G000374565:0.2483384093,(G000751775:0.2398100919,G000526655:0.2147439266):0.0450714981):0.027137181,((G000220335:0.2518078415,(G000297555:0.2051759561,G001274945:0.1892535224):0.045548279):0.10517983,((G000702585:0.415613718,(G001559115:0.2828069775,G001005905:0.3294803413):0.1748276211):0.0515099404,(G001564995:0.2780362541,(((G000744285:0.2045797194,G000744375:0.183194749):0.0801009721,((G000245815:0.4033714202,G000429585:0.2216648982):0.1045841525,(G900109135:0.2774947375,(G000421665:0.3864975898,(G000518205:0.4021643508,G001543285:0.3410859891):0.0639460167):0.0467466948):0.0517170661):0.0315930209):0.0410245884,((G001832905:0.3885394539,(G000407505:0.1448621246,(G000415145:0.1420566221,G000407285:0.1240054504):0.0465592036):0.0822958606):0.0684990859,(G000432055:0.2986779358,(((G001435035:0.279402124,G000583695:0.2813794724):0.0480587305,(G001434815:0.4521807451,G001434295:0.311027969):0.0643740192):0.0482573135,(G000787735:0.4969947045,(G001437075:0.2819670115,(G001702175:0.2285488307,G001434475:0.2480650914):0.0545614939):0.0362245068):0.0336433531):0.0463649065):0.1239868736):0.0546347147):0.1563700955):0.1042545754):0.0595536987):0.0448637467):0.0205222456):0.022762552):0.0298194001):0.0203975262):0.0256727189):0.0273794947):0.0264305083):0.0228453455):0.0869129263):0.0605902845):0.0287276894):0.0227842357):0.0239345735):0.061738284):0.1624811753,((G000174415:0.524453618,((G900156285:0.364665632,G000020485:0.2762737649):0.1470661565,(G900114655:0.2467563414,G000517025:0.2802331801):0.1107412692):0.1358945472):0.042937764,((((G000219125:0.2663449208,(G000445445:0.2399334737,G000271665:0.2393750619):0.0514120742):0.1088278698,(G900104055:0.4232501251,(G000436295:0.4039210179,(G000428745:0.3843187607,(G000242435:0.4406048846,G000455225:0.3244271654):0.0662532986):0.1329357099):0.049023126):0.060760414):0.158013164,((G000512895:0.369137151,(G000235605:0.2367964392,G000021925:0.2364372378):0.0834769336):0.2036234198,((G000746025:0.3871281112,(G001508005:0.4105332805,G000620305:0.3938115093):0.0686019373):0.0545120377,((G000946815:0.4556064441,G001570625:0.5096026154):0.0926901031,((G000215085:0.3168526124,G900113335:0.3283234223):0.0508197308,(G000018425:0.4253199852,(G000681355:0.3737544585,G000686645:0.2037866241):0.0541561678):0.0566381593):0.1055896754):0.0353058743):0.0382608793):0.0426033689):0.034406103,((G900142995:0.2641418789,G000328765:0.3126408053):0.2207366893,((G000806225:0.4024403202,(G000526435:0.3860755218,(G000331995:0.3540791293,(G000179595:0.2594097516,G001512425:0.2970533905):0.079057932):0.1229114745):0.0506733152):0.0423288572,((G001515955:0.4744034578,((G001440545:0.3725611998,(G000495435:0.4818936223,((G900129955:0.2363522523,(G000765165:0.2388750846,(G001263795:0.2741487033,G000686725:0.2958593157):0.0467383559):0.036364987):0.0411934417,((G000732635:0.2338093925,G000816675:0.2100675815):0.1171631031,((G000686705:0.2303303263,G001403615:0.219386567):0.0503338147,(G001403635:0.2648454388,(G000424025:0.2060540474,G000401215:0.1965918798):0.0710874661):0.0809789945):0.0370705259):0.0327668029):0.0569187197):0.0880468037):0.0765955846,((((G000146855:0.4821613108,G000423525:0.4037718487):0.1188955694,(G000699585:0.3480818602,(G000953275:0.2199196645,G000381525:0.378421731):0.1416831557):0.0515273346):0.0746664714,((G001748365:0.4775569565,G900142245:0.2856063809):0.0632784869,(G001750685:0.2934584935,(G900101495:0.2526804969,(G000016985:0.2214088062,G001042715:0.2332135563):0.0439531509):0.1044490913):0.0695901083):0.0565399017):0.0281082009,(G900142005:0.5081726633,((G001190785:0.2816699656,G000387765:0.2512926313):0.0690140509,((G000511955:0.2333217066,G000751555:0.2276811382):0.1234063289,((G000146345:0.3358706567,(G900129925:0.3009668457,G000183565:0.3149459672):0.051106404):0.148161991,(G000758845:0.6217178546,(G000010185:0.414135499,(G000308275:0.579148038,G000173355:0.4201258285):0.0767607716):0.0744260745):0.0534376602):0.1430529395):0.0619427873):0.0313224072):0.0485988763):0.0493930503):0.0247496578):0.0390808385,((G001916175:0.6847642324,(((G001517865:0.3991749407,G000373345:0.246734765):0.2257640918,(G000165505:0.2604846191,(G000479045:0.2422440999,(G000691725:0.3406992628,G000158315:0.1658839412):0.07339734):0.0751275389):0.1435041196):0.2690891267,((G000178255:0.4220085,(G001512455:0.5411832815,(G000968055:0.3007239236,G001830015:0.3216718329):0.2610114248):0.1091401805):0.0725513528,((G000433455:0.4033005017,(G000433255:0.4571281264,G000434835:0.3860413991):0.0865696066):0.332517024,(((G000437235:0.4379365069,G000437395:0.523600424):0.2247170612,(G000227355:0.7910604145,G001262715:0.6376951094):0.2444856925):0.0773794519,(G001244545:0.4003888242,(G000327285:0.3573835053,(G900114575:0.2709933365,G000508965:0.2727382096):0.0872059334):0.1548106713):0.0737372174):0.0573208473):0.0296959593):0.1262682581):0.0484417808):0.0343518341,(((G000488855:0.4618845387,(G000435715:0.3493559836,(G900115385:0.3576545093,G900155555:0.4039391884):0.0692714068):0.0611118076):0.188625772,(G000185505:0.605351598,((G000023885:0.2955052494,(G900110565:0.2568839902,(G000024265:0.189511875,G000814825:0.2431280163):0.0677151992):0.0873828045):0.1371402126,((G000311845:0.1742742631,G000225705:0.172664998):0.1234220122,(G001494635:0.1594863746,G000468755:0.2393194392):0.1575838101):0.1561042684):0.3624492412):0.0538547329):0.0531475723,((((G000688035:0.461408991,G001512745:0.6428141062):0.1774061562,((G001940855:0.4578287632,G001513425:0.5625832841):0.0855391872,(G000435495:0.5322503654,(G001512685:0.4663342335,G000432975:0.4260472926):0.1219223733):0.1615178494):0.0698427549):0.0431822438,((G001305135:0.4476486743,(G900130065:0.4194728363,(G001454945:0.3046079881,(G000283575:0.2453574719,G000765235:0.2781343333):0.1302579967):0.0673132155):0.0655187099):0.0931452186,((G001797275:0.4864666757,G000433415:0.4716899556):0.149088051,(((G000436215:0.3256288626,G000432435:0.2761443388):0.1230999094,(G000435335:0.3494829535,G000752215:0.2920099331):0.0874680214):0.0623796097,((G000178115:0.4295121847,G000154565:0.3574721251):0.0685275626,(G000157955:0.5026528813,(G001603945:0.3142724796,(G000174895:0.2820527987,G000179635:0.30455364):0.0806222177):0.1353677235):0.0386012807):0.0316466523):0.0458741628):0.0369031577):0.0872435134):0.0381987492,(G900142265:0.4774604712,((G000178835:0.2872276003,G001995005:0.4176551791):0.1751998456,(G000154305:0.3405372117,((G900143645:0.2691360541,G900111595:0.2573740995):0.0818210295,(((G000185385:0.361128516,G000371705:0.2682965918):0.0912705476,(G900113595:0.2928847561,(G001404335:0.2494306183,(G000797495:0.19969923,G900129135:0.214036425):0.0641322447):0.0487460491):0.0340649872):0.0358152888,(((G000146185:0.3118782119,(G000156015:0.258997291,G000431895:0.2549245876):0.0557107603):0.0395489869,((G001414325:0.2582187188,G000434115:0.2891446654):0.0713677058,(G000432475:0.2499305908,G000431135:0.2112470462):0.1145326259):0.0302405275):0.0307212212,((G000469345:0.2516758355,(G001405615:0.2041062965,G000364225:0.2592168813):0.0537668238):0.065508105,((G900106615:0.3309502002,G000183525:0.3298887496):0.0556101812,(G000701625:0.3186483049,(G000621425:0.3309019102,G000424385:0.277293992):0.0533839183):0.0552672274):0.0541633076):0.0350077337):0.039049476):0.0295899139):0.0445943138):0.1182925785):0.0404725005):0.0635710915):0.0378430558):0.0480566418):0.063004243):0.0323100289):0.0526155706):0.0575775186):0.0235314594):0.0368032985):0.0420109594):0.0585745983):0.040145312,(((G000724625:0.6351073836,G000427095:0.4600796101):0.2438247324,(((G000431315:0.4546531984,G001784565:0.3466877724):0.255286489,(G001899315:0.5652565628,G001784555:0.5592841502):0.1157364681):0.1068583779,(G000484535:0.3694665472,((G000316515:0.1537781816,(G000063525:0.1865303853,(G001632145:0.1484092445,G000153065:0.1059644506):0.0756241118):0.0418459953):0.3431357067,(G000332275:0.3255730085,(G000332175:0.272407208,(G000316685:0.274239567,((G000332315:0.2706525829,(G000309385:0.1973136064,G000316115:0.2107432388):0.0718909371):0.027710667,(G000309945:0.1855275413,((G000332335:0.1800249329,(G000317555:0.1586487494,G001746915:0.1604540537):0.0255177124):0.0300505821,((G900010725:0.2054462441,G001657325:0.2186695975):0.0321052911,(G000155555:0.170065745,(G000380225:0.2136788883,(G000021825:0.1854781951,G000473895:0.270291362):0.0333024082):0.0385977223):0.030018421):0.0219646082):0.0259225179):0.0286266113):0.0370897048):0.0367456096):0.0452832391):0.0554249365):0.0862464133):0.2714418931):0.0910343434):0.0512504213,(G001791795:0.9672997111,((((G001304075:0.7281009353,G000406005:0.6764104483):0.0574174205,(G000989955:0.5425870179,(G001468865:0.4665282857,(G000991965:0.4877312606,G000996275:0.5332379305):0.0610589801):0.1294098874):0.6148692926):0.0430070584,(((G001871125:0.5133318461,G001800475:0.427587334):0.1065427673,(G001871115:0.7223493119,G001799975:0.5364928372):0.0658442019):0.1349500344,((G001874025:0.5375254536,(G000405945:0.4451006966,G001804315:0.4325373501):0.1569106234):0.0667884019,(G001804065:0.4400363156,(G001804395:0.5178960141,(G001806055:0.3664721528,G001805895:0.4652274787):0.0832917754):0.06996715):0.0837101206):0.1094511994):0.0752437567):0.0346015654,(((((G001045525:0.6175107006,(G001462345:0.203157146,G900142485:0.2234288283):0.5378503058):0.1687540363,(G000243715:0.8630054428,((G000092845:0.7114814017,G001829415:0.7088771108):0.092432565,(G000190435:0.6327569048,((G001749745:0.3756849549,(G000242595:0.4409477778,G000507245:0.393422096):0.1020248304):0.1308313193,(G001896565:0.5098347426,((G000297095:0.3022539815,G000219725:0.2074791654):0.1437087964,((G000513775:0.4240556674,G001604385:0.282743804):0.0524016427,(G000212415:0.2190350875,G000255555:0.3554454277):0.1352003006):0.1296936497):0.0645285445):0.1009744087):0.0619418084):0.2217465166):0.0404646793):0.0457157963):0.0665921461,(((G001723765:0.3413250963,G000949635:0.3130509142):0.3235918555,((G001999965:0.3925525046,(G001825665:0.3323134677,(G001603075:0.2398391758,G001303465:0.2919404171):0.1198073237):0.0688405802):0.3391377303,((G001956985:0.4557051653,G000255705:0.5179226653):0.0806244415,((G000153105:0.3275802196,G000346295:0.4102790332):0.1677231256,(G000181475:0.3221066089,(G000255655:0.307956209,G900113665:0.3240853778):0.0570309939):0.140644323):0.0907684788):0.1751168148):0.0535609032):0.0775161188,((G001897225:0.322035189,(G001464115:0.3278613144,G001796285:0.3859530853):0.0905655334):0.5591320224,((G001803225:0.6269719285,G001803315:0.6476694246):0.1519031915,((G000019965:0.3771949206,(G000025905:0.3511207036,G001872735:0.4181984358):0.1241955112):0.2252969891,(G000172555:0.4690696666,(G000526255:0.6610511783,((G900141815:0.300040858,G000739615:0.2514855829):0.2782489747,(G001613545:0.3404997132,G001919485:0.4086579308):0.0669119595):0.0729873236):0.0486486125):0.0513554844):0.1236100687):0.054661416):0.0551044897):0.0397862741):0.032552622,((G001780825:0.6224814542,(G001918595:0.4680427149,(G000522985:0.2506231353,G001919145:0.3603168587):0.1517134318):0.2869153648):0.128509053,(((G000403035:0.7186936222,(G001412365:0.8275537849,(G001577185:0.4940883128,G000397885:0.4668547705):0.2359903203):0.0849283072):0.0722514971,((G001304315:0.3564613403,(G001775405:0.2502729501,G001775365:0.3172343855):0.1179973998):0.2156643891,(G001303705:0.5664776607,(G001303785:0.6687320593,(G002010655:0.5728885131,G000980735:0.6648318325):0.1763204963):0.0991110172):0.0613758357):0.0594652209):0.0547099352,(((G001577025:0.6244993037,G001509335:0.6208657971):0.1294651442,(G001771235:0.5416458986,G001886815:0.5035373635):0.0835711805):0.0523386026,((G000020465:0.6607588446,((G001442925:0.3772465577,G001804625:0.4416857094):0.0973235467,(G001899175:0.6349220208,(G001803345:0.3231742551,(G001802205:0.2449223357,G000258405:0.1973975075):0.0859553424):0.1891733416):0.0608811489):0.048994762):0.0472114685,((G000013045:0.5390976358,G900129315:0.4612986733):0.1480201269,(((G001543405:0.430872966,(G001192835:0.2856159093,G001769115:0.4296479727):0.0582716533):0.0742260435,((G001303955:0.3755432401,(G001769535:0.3292988663,G001443605:0.3622813634):0.0442527755):0.04152392,((G000974365:0.3859904684,(G000621705:0.2871004557,G001310955:0.2731166229):0.0437015095):0.0418407082,((G000798815:0.2949340046,(G000231275:0.3204500601,G000473305:0.410790329):0.0472508031):0.0740685652,(G000183135:0.2684626754,(G000213575:0.2509071689,(G000803105:0.1884384271,G000315485:0.2372779761):0.0577368927):0.0490086139):0.1348786709):0.0464652167):0.0497410778):0.0545831425):0.0810307388,(((G001802265:0.2771697691,G000621625:0.2990330864):0.1474236809,(G000736515:0.463447668,((G000022605:0.6236606323,(G900142565:0.2625458689,G900142445:0.3320925607):0.0621993691):0.0794754513,(G000016645:0.2299964515,((G001439205:0.3548004918,G900116115:0.2031224042):0.0435842861,(G000186265:0.1917319992,G000430665:0.1751096152):0.0487570134):0.0397467814):0.101122367):0.0586864928):0.0487361667):0.0521696577,(((G000724545:0.4065923436,(G000212735:0.2709506788,G000379805:0.2831125056):0.1003827655):0.1170520107,(G001897535:0.4149995238,(G001897855:0.3146243429,(G001975825:0.2405542807,(G001898505:0.2026620603,G900156765:0.1878550941):0.0919410917):0.0542588563):0.1169828696):0.0569589684):0.0486121733,((G000403135:0.2056073947,(G900109365:0.1741756034,G000192845:0.1582096834):0.0823244847):0.1793974307,(G000379725:0.3493994583,((G000973725:0.2951537147,(G000296815:0.2988709629,G900100765:0.2626409428):0.0534067084):0.0288204773,((G001890965:0.31547524,(G000379765:0.2731143858,G900113045:0.2708858062):0.0543875224):0.0335550426,(G000020565:0.5431432078,(G000346615:0.2468154679,(G001592965:0.2654781177,G001657315:0.2491616087):0.0527706232):0.0256048325):0.0318399231):0.0349510808):0.0372896136):0.0876673773):0.0339884017):0.0431052375):0.0703514166):0.2519141474):0.0845592716):0.0587746177):0.0727974587):0.0289292802):0.0452086514):0.0260745832,((G000739515:0.7262682889,(G000242615:0.826393583,((G001920795:0.6131193251,(G001773915:0.3147104387,G000493965:0.3377054213):0.4034375521):0.0807496924,(G001919435:0.6904973038,((G000820845:0.2594285994,G001464455:0.3670671215):0.2571414944,((G001767075:0.4355610631,G000702445:0.5150427099):0.0526666783,(G001917435:0.4469428415,(G001918935:0.328053644,(G001006305:0.2126852422,G000745965:0.2279230499):0.1547184976):0.1074284672):0.0580448627):0.1079976287):0.0460322109):0.0435514105):0.0440441166):0.0520017079):0.034725799,((((G000469585:0.6180147453,(G000218625:0.349461948,G001603805:0.3396348187):0.2808357899):0.0985066156,((G000191045:0.4772554602,(G000010785:0.493972964,G000703085:0.3735890175):0.1669496673):0.1529672682,(G000420385:0.6119403696,((G000196135:0.2648596939,G000507845:0.4570005211):0.1037946309,((G000242915:0.313054978,G000010345:0.3060278042):0.0860073304,(G000495505:0.4098038792,G000597725:0.2540981407):0.0772042933):0.0551714179):0.4338089882):0.0827480144):0.0570864692):0.069425809,((((G001443455:0.5975252953,G001797435:0.5034622046):0.0607520535,(G001798085:0.5426328947,G001799095:0.5996064622):0.1193723663):0.0457829889,((G001798625:0.2594469931,(G001595385:0.1944431881,G001797465:0.1771664633):0.1688708465):0.211898452,(((G000091165:0.5294529151,G001790855:0.4595649727):0.0564910469,(G000375765:0.585973523,G001803525:0.3676033632):0.1204549807):0.0435222432,((G001805205:0.4624183759,(G000196815:0.4626134876,G000284315:0.7715778982):0.0868319429):0.05317325,(G001803765:0.4706546514,(G002011735:0.3052820048,(G001805125:0.3289543795,G002011745:0.2906887865):0.0759130595):0.1381835349):0.0670413457):0.048411158):0.0300122926):0.0328490281):0.0330980285,(((G000020725:0.2248401096,(G001802645:0.134088517,G001799505:0.1784934647):0.1307392647):0.1412909909,(G000012885:0.286801745,(G900107645:0.3603173336,(G000472285:0.196257526,G000820505:0.2240244952):0.0380836):0.0403177758):0.1231470659):0.1865080124,(((G001873745:0.2841610618,G001797845:0.3315124352):0.2485086334,((G001798855:0.4035019502,G001797745:0.4000270542):0.083736499,(G001873905:0.3796247016,G001798005:0.4486029464):0.0487721941):0.042332058):0.0633529162,((G001797785:0.6109339349,(G001652585:0.4967157567,G001577525:0.4606082758):0.064853914):0.0695939447,(((G001184205:0.5362406039,G900129305:0.4206510155):0.0750372147,(G000179315:0.5428362091,(G001751075:0.4339050212,(G000429905:0.4121099216,((G900101345:0.3593459419,G000420085:0.4083377631):0.0953834016,(G001311845:0.3889088989,(G001751005:0.2854360501,G001443525:0.2942180035):0.0590278347):0.0486390909):0.0500049387):0.0528488411):0.0734235483):0.0542866389):0.0448138937,((G000092205:0.3682936956,(G900104445:0.3395894198,G000429965:0.3097498365):0.1340222004):0.1884725341,((G001672295:0.3097305509,(G000701705:0.3125270204,G000430005:0.3554000234):0.0810382768):0.0947418534,((G000420485:0.3252011324,(G000422205:0.2713181864,G000702665:0.3355545039):0.0563329921):0.0560517242,(G000428825:0.3331505772,(G000934755:0.3720962087,G000024325:0.3242295717):0.0540536371):0.0570954844):0.0399947899):0.2919145357):0.0587690711):0.0358592573):0.0453498415):0.0420192231):0.0373674207):0.048415777):0.0285728472,(((G000335475:0.5236853112,(G000737335:0.7377894138,(G001263205:0.3520648695,(G001931535:0.1880650871,G000067165:0.2041593017):0.1628046663):0.2454446184):0.0611402458):0.1058746837,(G001627865:0.8508582931,(G001748245:0.7608555484,(G000196175:0.6532227051,(G001769835:0.6057862302,(G001770125:0.4312342279,G001874305:0.4239782215):0.3755878543):0.0688336784):0.0756154071):0.0562425958):0.0455846811):0.0473041236,((((G000190415:0.5187881281,G000432275:0.6161376445):0.0532394006,((G000299095:0.3715377798,G000195085:0.354916945):0.3615182508,((G000964795:0.5060911224,G000632985:0.6972877612):0.1982927906,(G000815465:0.4470417556,(G000012145:0.5011182889,G000746585:0.3716561475):0.0809064797):0.0397239799):0.1038080325):0.0661344345):0.0599051315,(((G001941945:0.2766019037,(G000202835:0.2575932373,G000429165:0.3124216159):0.0682744169):0.1772195322,((G000515255:0.3416944097,(G000024465:0.4763985242,G000423805:0.2643834607):0.0810127936):0.0472272212,((G000518365:0.2849202148,(G000283655:0.1925305697,G001939945:0.232728506):0.0807136268):0.0401054664,((G000513295:0.2408992813,G001746755:0.3393330091):0.057029263,(G000013085:0.2698201617,G000381985:0.2537154539):0.0683184637):0.0463810007):0.0336608953):0.0318216516):0.0386168473,((G000375545:0.3610196995,(G000767465:0.260008805,(G000427645:0.2112126721,(G001421665:0.1939997458,G000744515:0.1887911626):0.0367490056):0.0533550263):0.2187639318):0.0769848716,(((G000733125:0.4239866507,((G000017265:0.2414921947,G000204015:0.327033738):0.1289193506,(G000685315:0.3632266627,G000014745:0.349300521):0.0674148091):0.0522866816):0.0668789185,(G900113695:0.2450751141,((G000763885:0.2095007244,G000012905:0.1641205204):0.059568448,(G001687105:0.1911301625,(G900099935:0.1898748099,G001879715:0.1773649716):0.0396550778):0.035756837):0.0964783235):0.1784966734):0.0356557,(G000739695:0.3173779044,((G000828475:0.2890628881,G000253295:0.3104924606):0.0889722624,(((G900100155:0.2557064294,G000011365:0.2803704792):0.038450025,(G000746085:0.2790845031,G001006805:0.269094269):0.0540625109):0.0610675033,((G000688515:0.3147615998,(G001720135:0.269119382,(G900148505:0.2330623265,G000380505:0.2195910047):0.037858661):0.0279659693):0.0267774305,((G001404515:0.280123937,(G000423365:0.2418562705,G001185205:0.2447235817):0.1599467484):0.0440240776,(G000018545:0.2250028694,(G001676765:0.1857964004,G001558695:0.1638262198):0.0425263923):0.1098163419):0.0334335647):0.0359418791):0.0443034868):0.0553732797):0.0503151303):0.0441814366):0.0349745689):0.0925584382):0.1918645497,(G000153765:0.6140867147,(G001756595:0.5353412286,((G000735045:0.4168171434,(((G001044335:0.5149952653,(G000378225:0.1958580654,G000023745:0.1564300918):0.059273173):0.099338005,(G001007935:0.3177659197,(G000145255:0.1585754825,G000025705:0.1366091272):0.1104042975):0.051971329):0.0502296157,(((G000969645:0.181775802,G000374805:0.1518449684):0.1081550401,(G001308005:0.39026264,(G000711885:0.1899602641,G000021025:0.1984763877):0.0442408018):0.0547187477):0.1038202019,(((G000828635:0.2375076196,G000310185:0.22483631):0.0393427711,(G900099695:0.2426423248,(G000012425:0.1764922076,G000236665:0.145502005):0.03967977):0.0622370585):0.081176162,((G000434855:0.5483950164,(G000373745:0.3320760329,(G900129885:0.1761064473,G001571365:0.1628677736):0.0634299493):0.1003858539):0.0469897575,((G000818395:0.2128302016,(G000069785:0.1689389942,G000013645:0.2049237317):0.0728837118):0.0489460264,(G000253115:0.2844547304,(G000430725:0.1971543421,(G000723405:0.1690969,G000013605:0.1916587236):0.0641513297):0.080184523):0.0752591624):0.0289509528):0.0771935054):0.0402566736):0.0265214973):0.0398006957):0.1078119459,(((G000426685:0.4564629103,(G001677435:0.4624906911,((G000620485:0.2117446772,G000378125:0.2143945659):0.0690105264,(G000747155:0.1864780266,G001442515:0.2058419227):0.0930216841):0.2061962327):0.0605570491):0.0671369484,(((G001730015:0.4007958141,G001629395:0.5251087519):0.1029193606,(G000371925:0.3754357492,G001051235:0.3412093559):0.0408551206):0.0400410977,(((G000633935:0.209764503,G000321415:0.3008740621):0.100218604,(G000374645:0.2923937308,G000014785:0.2391125519):0.1060047643):0.0569476347,(((G000024725:0.3357663997,(G900102855:0.2496094136,G001303045:0.4068963893):0.0587595284):0.0486057814,(G001785035:0.4477409304,(G000170715:0.3725701673,(G001801885:0.2533939589,G001801825:0.3538966091):0.131345843):0.0375257357):0.0368971078):0.0294587179,((G000427385:0.2572866541,(G000733935:0.1767677475,G000383855:0.161486294):0.154120526):0.1415375506,((G000828615:0.2899719581,(G001709035:0.2397257209,G000428045:0.2380225479):0.047194089):0.0400778787,(G001044195:0.4146686691,(G000224005:0.2076276731,G001469165:0.237073423):0.0825556963):0.0428278712):0.071567948):0.0290883005):0.0250596103):0.0387689723):0.0243885885):0.0233692643,(((G000379445:0.5837912191,(G002006795:0.4898005742,G001889065:0.5165793721):0.0974596475):0.069870711,(G001898235:0.4794535562,(G000953135:0.4512075405,((G001801755:0.378866508,G000007765:0.2986248536):0.1312979059,(G001801495:0.3858123628,(G001801405:0.4130786049,G001801345:0.4749564502):0.0584911302):0.0497056989):0.036632986):0.0547674479):0.0820723553):0.0488608641,((G000024765:0.4237548746,(G000526715:0.3707237615,G001281385:0.5101484402):0.0853457166):0.0602017665,(((G000015285:0.365118915,((G001077885:0.1576399199,G000333895:0.1480066316):0.1207505586,(G000014805:0.2138257944,(G000701925:0.5456488733,G000648515:0.2542752645):0.0520497281):0.0496931593):0.0403898786):0.0366897775,((G000425405:0.2267893597,G001957125:0.2380594858):0.0857119813,(G000948975:0.2790436519,((G001750165:0.2680000722,G900108485:0.264144904):0.0474126812,(G000320945:0.3180002568,(G000314995:0.1840035973,G000172635:0.1942741959):0.1029745257):0.0366032195):0.0247409841):0.0480915259):0.0357966389):0.1776343158,((G000300005:0.3363141316,G001439525:0.8384669916):0.07844039,(((G001709345:0.2737236498,(G001648175:0.2609079373,G000246875:0.200824908):0.103647418):0.0886244446,(G001708485:0.2980303982,(G001606025:0.3291262982,G001713665:0.2699002027):0.2446455463):0.0624017543):0.0416917452,(((G000378045:0.2868320607,G000376785:0.2901594706):0.0513051939,(G000710775:0.3400166069,(G000153185:0.3655880699,G000422845:0.3043052223):0.0553434266):0.026675942):0.0329803246,((G000373485:0.2637580838,G000158155:0.3537403663):0.0738979232,(G000511875:0.357999671,(G000423345:0.2285010991,G000013665:0.2669740937):0.0583095805):0.0433084044):0.0785506457):0.0318465923):0.0232883343):0.0414739205):0.0626554523):0.0215800175):0.031907932):0.0436937959):0.0517999959):0.0794481114):0.060642638):0.1197795774):0.0651224031):0.0286644273):0.0317435804):0.0202291403):0.02511312):0.0205385522):0.0256132054):0.0386676048):0.0375587545):0.073836783):0.0705598359);
  TREE rand.1k.R = (((G000830275:0.7536953833,G001871415:0.8864600819):0.2051811685,((G001940645:0.9694554086,(G001875345:0.6980246239,G001629205:0.8758552855):0.2082668026):0.1480342241,((G000376445:0.223311623,((G001767315:0.3826790385,G001488575:0.1837493563):0.070811067,((G000328685:0.26435608,(G000337775:0.2222466663,G900100385:0.2680910165):0.0690166608):0.046308532,((G900109065:0.2594729002,G000739595:0.2514452335):0.0504555844,(G000495475:0.2695070863,(G000283335:0.1840191606,G000172995:0.1944686762):0.0450860886):0.0330934343):0.0477510821):0.0377722181):0.0604611883):0.646082504,(G001871535:1.0748430437,(((G001723835:0.8517016031,((G000017165:0.3441729336,(G000243455:0.1581979948,G000371805:0.312672412):0.0810389136):0.301182208,(G000024185:0.4272891164,(G000191585:0.3411208069,G000008645:0.2973320113):0.07926098):0.2837062452):0.1276587318):0.0653538477,((G000025505:0.2567188155,(G002011235:0.3302864273,(G000008665:0.2530153186,G000194625:0.2693742949):0.0499899345):0.0508671389):0.4104738126,((G000063445:0.5807746207,(G001602685:0.6929494576,((G000243255:0.3914290017,G001571385:0.3400914765):0.0619864934,(G000327485:0.3541394553,G000013445:0.4335833255):0.0754907973):0.1077099675):0.1933218177):0.0612585241,(G001766815:0.6019794362,((G000204415:0.5478250623,G000711905:0.5081661646):0.0793990907,(G000685155:0.449058595,(G000969945:0.3368868359,(G000196655:0.3225319844,(G900114835:0.2513086641,G000013725:0.2332871487):0.0788776811):0.0656943547):0.1355447935):0.0785406417):0.0604522899):0.0525829048):0.0724679102):0.0583044637):0.0753165763,(((G001800825:0.6746869252,(G001800815:0.5527548133,(G000308215:0.4777552471,G001560915:0.6967292152):0.1525387526):0.110237915):0.1083951717,(G001595945:0.8223744691,(G000327505:0.6693863238,(G900090055:0.5568086783,(G000008265:0.5379687891,G000965745:0.430561431):0.0814617425):0.4150576027):0.1115359842):0.0560739385):0.0830484015,((G001717035:0.8960674819,((G001577155:0.7680601853,G001563325:0.787291695):0.117899008,(G001515205:0.6213166896,G001399805:0.5690647453):0.1001507869):0.0477017043):0.0802605245,(((G001775955:0.6973623237,G001915065:0.6703412056):0.1340352638,(G000380705:0.8333822498,(G000270325:0.6936364092,(G000204585:0.4579262999,G000730285:0.3681853991):0.3799623794):0.0878483057):0.0694156481):0.067061309,((G002009975:0.2244128481,(G000263735:0.2241377789,G000009965:0.2048875899):0.1005068153):0.4455774445,((G000813245:0.6557015556,(G000234805:0.5234167256,(G000148385:0.3027781256,G001663375:0.3519745523):0.2364338537):0.2124681876):0.0783680556,((G001412615:0.5667371751,G000231015:0.7338881958):0.11285879,(G000317795:0.6910739572,(G000565255:0.2961496038,G000011205:0.2652278169):0.3729620827):0.1343275354):0.0746076327):0.1917243757):0.0994185783):0.0482315599):0.0791778523):0.0442237166):0.027207584):0.0367381998):0.0431705008):0.0370476193):0.0747260023,((((G001787485:0.3766334267,G001872575:0.3596651579):0.4977566388,(G000992695:0.5540492892,(G000993615:0.5298400656,G001788805:0.4865654216):0.1021557273):0.1244186077):0.1960876108,(((G000997185:0.6682538496,(G001790525:0.5215097004,(G001790365:0.2508808409,G001897295:0.2410022284):0.3269829463):0.4202939392):0.0927610657,(G001771275:0.8759783174,(G001776195:0.7320146666,(G001774395:0.8175799399,G000991925:0.706151585):0.119348061):0.0711828928):0.059929013):0.0657440717,(((G001567355:0.7743940738,G001771775:0.9306223286):0.3007107881,((G001772665:0.8274562436,(G000503835:0.5206321828,(G001772865:0.3625016046,G001772985:0.4537384627):0.1190315061):0.2542496632):0.2279749801,(G001771165:0.8222841989,(((G001816645:0.6878298791,(G001776505:0.3220500934,(G001775155:0.3256419603,G001776535:0.318640591):0.0539960263):0.3227315722):0.0838579503,((G000996555:0.3876166482,G000992645:0.4005914062):0.0770707735,(G001777435:0.2773813075,(G001777055:0.3047189659,G001776635:0.2543458336):0.0537654666):0.1539769147):0.2478881678):0.0700896983,((G001779145:0.7912180952,(((G001779055:0.4055713064,(G001780955:0.2988505602,G001871285:0.3875565042):0.0616195712):0.1985456886,(G000998865:0.4167325835,(G001779095:0.4280202977,G001003345:0.4013451043):0.0576517218):0.1918181695):0.102035813,((G001782605:0.5089490882,(G001782355:0.3806469044,(G001782595:0.4081304777,G001782525:0.407149137):0.0660511209):0.075459187):0.1749068057,((G001788225:0.4664012947,(G001789365:0.5846163264,(G001567245:0.4590674485,G001788095:0.3662945314):0.120267152):0.0605386429):0.0918836662,(G001788195:0.5004488927,(G001789535:0.4764911473,(G001789645:0.3832271147,(G000990565:0.3652525345,G001790155:0.3754428296):0.090931602):0.0533063718):0.049116954):0.0892004581):0.2169583133):0.0446251838):0.0555706554):0.0359897314,(((G000992285:0.8962419676,G001776255:0.7027972499):0.1552466116,((G001872035:0.6109831263,G001002885:0.7090565544):0.0858868442,((G001816955:0.5366106383,G001803465:0.5113602498):0.1084055227,(G001873435:0.6469097015,G001000345:0.5796173441):0.2027583288):0.0552709147):0.0678018101):0.0558545618,((G001002035:0.3740881443,(G001773695:0.3126457162,G000998545:0.3604663064):0.08829063):0.2796740638,(G001816475:0.5852923869,(G001793475:0.5382348647,((G001792165:0.356191817,(G000989245:0.3788370946,G000996165:0.3614315953):0.1131261612):0.0640858151,(G001792535:0.504936646,(G001793095:0.4184129882,(G001792585:0.2917911172,G001793105:0.2979334209):0.0996912624):0.068505636):0.0591086113):0.0524779468):0.0877460548):0.0909480556):0.0972129945):0.0743753644):0.0536416454):0.0602404031):0.0336686427):0.0634006431):0.0984603478,(((G001779925:0.5349577234,(G001779895:0.2470956693,G001777655:0.2516617929):0.2953264817):0.2593001176,((G001889965:0.6358623101,G001818155:0.7073760504):0.1233099139,((G001791385:0.6785394828,((G001783145:0.5265183155,(G001784435:0.4202184677,(G001783065:0.322331547,G001784285:0.4297960407):0.1219143213):0.1545147293):0.1321769231,(G001791415:0.6449495986,(G001791745:0.5971372502,(G000997445:0.5522684335,(G000996715:0.4198035046,G001791455:0.4386668688):0.1138226143):0.132087143):0.0629480806):0.058194712):0.059359405):0.0447715466,((G001817495:0.6147247808,(G001791465:0.7093521125,G001003705:0.6383261292):0.0798349876):0.0722885671,(((G000999255:0.5113002097,G001818495:0.55886544):0.1351118377,(G001817255:0.5548762424,G000996245:0.5686316875):0.107346221):0.0352194316,(G001783595:0.6873042784,(G001778285:0.5164683685,(G000999715:0.4901679667,(G001778255:0.4015794393,G000997945:0.3655428816):0.0750128914):0.0996459208):0.1374351522):0.0641060759):0.0447792414):0.0424459673):0.03730106):0.0706717865):0.0331395111,((G001817095:0.8854725232,(G001873875:0.5013350758,(G000991245:0.3399005927,G000991855:0.3784607892):0.1199205465):0.2519653876):0.0886132857,(((G001822905:0.6621182774,G001819985:0.6487274791):0.1178046374,((G001000145:0.4151885632,G001819495:0.3508894849):0.2424138922,(G001872425:0.6542500389,(G001823235:0.5721021439,((G001821575:0.5277215155,(G001820115:0.3503861226,G001820475:0.3020865461):0.2291480938):0.060996382,(G001819295:0.4203812414,(G001303125:0.3357910027,G001872265:0.3069497487):0.1155197312):0.088362054):0.0584188848):0.0591783521):0.1145191171):0.0541690616):0.0496054509,((((G001774195:0.5798073283,G001774085:0.6230004275):0.07535785,(G001795715:0.540246977,(G001794375:0.4087611022,(G001794025:0.3950806906,G001794675:0.3138364913):0.0656932753):0.1611655166):0.2161732989):0.0392422659,((G001001795:0.5219931192,G001817215:0.4549375787):0.4287111983,((G000993695:0.5419888796,G001793815:0.6715268952):0.1122979629,((G001004105:0.5056866433,(G001817755:0.4877820524,G001002165:0.5822852174):0.1335595345):0.0502990708,((G001817975:0.4157341435,G001817995:0.4676609404):0.1135806026,(G001818015:0.5712758954,(G001818625:0.392762155,G001818895:0.4768933551):0.1325537091):0.0444013329):0.0439792558):0.0556427573):0.1322340371):0.0742800879):0.041379276,(((G001004285:0.5643116018,(G001822345:0.5030117709,(G001822385:0.5314025109,G001820775:0.4292206269):0.0737467844):0.0480216522):0.1085617233,(G001819735:0.6144104302,(G001778855:0.4961145475,(G001778395:0.283276794,G001778595:0.3274030339):0.1887229581):0.0986483679):0.0789209011):0.0824671835,((G001890035:0.5838105939,G000993015:0.5103586811):0.0902191136,((G001819095:0.5622127092,G001825075:0.4841901888):0.1046475037,((G000992205:0.4108132036,(G001786805:0.2676524074,G001785805:0.2337372339):0.1686573362):0.1843871885,(((G001781805:0.5556381752,G001189075:0.5386126599):0.0954833547,(G001004665:0.5471915022,G001781355:0.4408972082):0.0768518972):0.1099356369,((G001823895:0.4185959993,G001823825:0.462327291):0.1159320838,(G001821215:0.4804223806,(G001820985:0.3542787183,G001004005:0.4447095303):0.0552107147):0.0606612281):0.0554151122):0.0522326385):0.032517627):0.0424686351):0.2072104783):0.0687969806):0.048966059):0.0945858518):0.0466976654):0.0738611786):0.0435959427):0.0786031571):0.1697933764,(((G000383835:0.7379733701,(G001302685:0.6063613335,(((G001796575:0.4296181709,G001795035:0.3833777183):0.093579027,(G001796515:0.3274705955,G001795015:0.3183225465):0.135333761):0.0568435331,(G001005265:0.479039986,(G001796805:0.3909998394,(G001796865:0.3468909066,G002011495:0.2392586232):0.0556535039):0.0601371086):0.0857022664):0.1126605573):0.047551518):0.1426690468,((G001914715:0.6775379014,(G000024985:0.2792971029,G000744775:0.3218313747):0.2831216572):0.0726557588,((G000018565:0.4158196805,(G000021945:0.3148215517,G001399705:0.3661593908):0.0922933156):0.2128959772,(G001796635:0.7002951775,(G000281175:0.527005949,((G001796965:0.4776787882,G001797105:0.3710404173):0.0880388615,((G001508595:0.4724413371,(G001050235:0.3116385775,(G001192795:0.5819437281,G001306115:0.2804506774):0.0641298699):0.0398093216):0.0651128241,((G001567105:0.3270323441,G001796365:0.2518648899):0.0962337599,((G001795165:0.2792144074,G001795335:0.3138319253):0.0706432165,(G001797095:0.363927897,G001795285:0.3664741069):0.0772894515):0.0490578987):0.0445887129):0.0720863694):0.1803638117):0.0456401702):0.064362846):0.0713323001):0.0526522054):0.0902900822,((((G000430865:0.2781635367,G000317835:0.2236308739):0.2742186365,(G000195335:0.2242003082,(G000421625:0.2982939087,G000430045:0.2908300262):0.0549467383):0.1764382381):0.3885090217,(G001766895:0.8938795805,((G000661895:0.6699810886,(G000423665:0.2929187534,G000424625:0.3189417247):0.3761659251):0.0980696841,((G000949255:0.7202293513,((G001439005:0.4001400329,G000348785:0.3160014252):0.1785587887,(G000817085:0.5172520243,G000455525:0.4314870899):0.0744277534):0.1121798189):0.1522603315,((G001437855:0.2865228338,G001438925:0.2141499238):0.2974293055,(((G000960475:0.3656609189,(G000270245:0.2657958051,(G900092135:0.3188974763,(G900163845:0.3057162729,G000423465:0.2729798371):0.0644082479):0.0638575932):0.1156802985):0.0612981022,(((G001429685:0.2158704953,G001247745:0.2101103126):0.0724961845,(G000298215:0.2631987707,G000421185:0.2975468623):0.0586961444):0.0966188961,(G000017305:0.3350093921,((G000576425:0.3839966168,(G000314575:0.4092334935,(G000764165:0.4087746404,(G000022025:0.2304846111,(G000786195:0.2295964622,G000224415:0.2738891865):0.0464493007):0.0855669796):0.0397697796):0.0572504655):0.039341531,((G000385135:0.2339832079,G000526515:0.2418299445):0.0721897423,(G900105765:0.2835659592,(G000741705:0.6293365147,(G001812065:0.3584095163,G000612055:0.3788379881):0.1102139741):0.0924948879):0.0553125046):0.0597708308):0.0482390499):0.0441471686):0.0483107436):0.0446659211,(((G000235425:0.4022145024,(G000024545:0.3417444598,G000962825:0.2638525944):0.1129039271):0.0516116198,((G000341105:0.3076569774,(G000468475:0.2347393944,G000024865:0.2518156648):0.0529662874):0.076320585,(G000024025:0.3097251018,((G000955975:0.1453749197,G000787795:0.1568224704):0.0529462128,(G000745345:0.1562748268,G001279985:0.1459572173):0.0606845286):0.1176797562):0.0669957611):0.0403467853):0.0431792799,(G900129455:0.3615293617,(G000426645:0.3718662435,((G000341345:0.495112528,((G000982715:0.1592297161,G000308655:0.1937862536):0.0508722146,(G001698225:0.2425617543,G000612825:0.2421052191):0.0488338412):0.0559053522):0.1005608266,(G000717175:0.2674914098,(G000062885:0.2433330895,(G000720955:0.1931816281,(G000374445:0.2077783359,(G000196835:0.2241985963,G000974445:0.1856727751):0.0320443527):0.0341858603):0.0359334625):0.0495494873):0.0550007754):0.0446730322):0.053275185):0.0518694963):0.0318344383):0.0750378451):0.2415053736):0.1537846834):0.0605631894):0.0660842283):0.0764741815,(((((G000212395:0.9387359339,(G001772385:0.3525653816,(G001771545:0.3053035052,G001772335:0.3058288218):0.0918373754):0.3262840659):0.076015472,(G002011575:0.6421951687,(G001302425:0.6699338188,(G001767595:0.5432552959,G000402235:0.4916624208):0.1465047701):0.0618876419):0.055772352):0.0598380139,((G002011415:0.8947451544,(G000284335:0.8534369648,((G000217815:0.4129610424,G000021285:0.4590266816):0.1263261127,(G000018605:0.5589336498,(G000023325:0.2726933182,G000147715:0.3765257975):0.2458916293):0.0698206134):0.2542798397):0.0591275261):0.043335919,(G001443005:0.5889395891,((G000177335:0.6132484094,G001604435:0.4421524426):0.1000881726,(G000160455:0.4511902205,(G000233775:0.4396510145,(G000526375:0.3696238596,G000165795:0.4424756643):0.0808504632):0.053605172):0.0774600945):0.2438475827):0.1484628677):0.054566993):0.0534118733,((G000009905:0.5516846222,(G001513145:0.6167417803,(G001544015:0.5639350616,G001513495:0.4778350765):0.0844639424):0.0688098924):0.0749718154,(((G000714935:0.370289716,(G000444055:0.3274338816,G000702485:0.2831902402):0.2262966541):0.0788850875,(G001561915:0.3679503233,((G001311905:0.4044676116,(G001375555:0.397575743,(G900102685:0.3061606184,(G000763315:0.2123118644,G000942395:0.3184194465):0.0753899228):0.0768845348):0.0461756903):0.037885861,(((G000455485:0.245245231,(G000250655:0.1909809486,(G000739915:0.1833532148,G000422905:0.1659110404):0.0475306606):0.0406514159):0.0393563226,((G900102965:0.234350692,G000283315:0.2301411624):0.0624653169,(G000829465:0.2618756841,(G000227705:0.2259510337,G001280845:0.1910904138):0.0390311679):0.037761754):0.0306485486):0.1839434438,((G001423865:0.3005194274,G001274715:0.2879765766):0.0743392167,(G000615945:0.3295711874,(((G001721685:0.2949061699,G002019695:0.1778156616):0.1127231129,((G000334155:0.1687629654,G000513135:0.1920770112):0.0708627734,(G900099745:0.2317969477,G000698145:0.4208062957):0.0861593606):0.0382541377):0.0471667073,((G000430685:0.3540235957,G000430745:0.2249142204):0.0651277498,((G900110685:0.3026869378,((G000770635:0.208230249,G000723525:0.2127318675):0.0667615558,(G000377765:0.2661809404,(G900112045:0.1989355102,G000821065:0.252485099):0.0757067908):0.0426228108):0.0326148731):0.1134283725,(G000331575:0.2853329812,((G000430785:0.2621471943,G000313345:0.2041610759):0.0426224563,((G001274935:0.2324842907,(G000709935:0.1732294079,G001278705:0.2525402286):0.0488668618):0.0342129254,((G001054655:0.2451606701,(G000294775:0.1620938224,(G000986785:0.1552992209,G000759675:0.1909992013):0.0325579432):0.0362029081):0.0351211779,((G900156125:0.2714896134,G001591825:0.2138855621):0.0457377477,((G000374565:0.2722924563,(G000751775:0.2633798293,G000526655:0.2360240146):0.0494918747):0.0300887629,((G000220335:0.2763403399,(G000297555:0.2253276016,G001274945:0.2080396337):0.0498891266):0.1155887292,((G000702585:0.4550565751,(G001559115:0.3095327714,G001005905:0.3609912878):0.1913828076):0.0567380411,(G001564995:0.3048178538,(((G000744285:0.2247387501,G000744375:0.2012636147):0.0879937899,((G000245815:0.4409191681,G000429585:0.2427064902):0.1148822309,(G900109135:0.3042944989,(G000421665:0.4232176338,(G000518205:0.4399683419,G001543285:0.3728206532):0.0704471718):0.0510556803):0.0566627242):0.0347526532):0.0452284576,((G001832905:0.4258029668,(G000407505:0.1594818044,(G000415145:0.1563606188,G000407285:0.1365326615):0.0511534824):0.0906069908):0.0750245784,(G000432055:0.3279510219,(((G001435035:0.3065028698,G000583695:0.3085081264):0.052644994,(G001434815:0.4943436836,G001434295:0.3405325273):0.0707026583):0.0531844083,(G000787735:0.5439718761,(G001437075:0.3096228509,(G001702175:0.2511590107,G001434475:0.2721998137):0.060030247):0.03955024):0.0370881656):0.0507859966):0.1361694445):0.0602559514):0.1712269082):0.1141549633):0.0658186665):0.0492638224):0.0224692177):0.0252191712):0.0328761401):0.0225194006):0.028282201):0.0301216814):0.0291433169):0.0251976709):0.0955788321):0.0666409167):0.0325411955):0.030786805):0.0277382624):0.0607444665):0.1757419729,((G000174415:0.5727170506,((G900156285:0.3992979152,G000020485:0.3032664591):0.1612057286,(G900114655:0.2700807041,G000517025:0.3076430507):0.1214905445):0.1489256709):0.0474865848,((((G000219125:0.2927193697,(G000445445:0.2636006272,G000271665:0.262944427):0.0559626759):0.1195608686,(G900104055:0.4631771859,(G000436295:0.4416062891,(G000428745:0.420544315,(G000242435:0.4814964223,G000455225:0.3554119988):0.0724813258):0.1454412913):0.0534992231):0.0665112252):0.1737654416,((G000512895:0.4042361128,(G000235605:0.2600106777,G000021925:0.2595258104):0.091465676):0.2232895665,((G000746025:0.4240434296,(G001508005:0.449679128,G000620305:0.4313898754):0.0747273802):0.0595299997,((G000946815:0.4988564767,G001570625:0.5572898292):0.1010294491,((G000215085:0.3473207841,G900113335:0.3594342641):0.0556483522,(G000018425:0.4650604365,(G000681355:0.4087601551,G000686645:0.2238582976):0.0589816162):0.0624030694):0.1162225056):0.0385802436):0.0419746791):0.0463032408):0.0378927522,((G900142995:0.2889679707,G000328765:0.3421385315):0.241977492,((G000806225:0.4416092554,(G000526435:0.4230562078,(G000331995:0.387513647,(G000179595:0.2847148809,G001512425:0.3244934696):0.0861175727):0.1344349305):0.0554515452):0.0471777209,((G001515955:0.5219129232,((G001440545:0.4082667197,(G000495435:0.5269065522,(((G001263795:0.3036132118,G000686725:0.3248015203):0.0605574252,(G000765165:0.2579787844,G900129955:0.2425797126):0.0474853577):0.0442073389,((G000732635:0.2559547468,G000816675:0.2312868516):0.127003494,((G000686705:0.2529794075,G001403615:0.2408628608):0.0553715286,(G001403635:0.2898616476,(G000424025:0.2256137925,G000401215:0.2162490274):0.0783991918):0.0899854809):0.0414156947):0.0348233993):0.0639017069):0.0956756069):0.0846901463,((((G000146855:0.5263420433,G000423525:0.4439523177):0.128096754,(G000699585:0.3824526189,(G000953275:0.2419016469,G000381525:0.4136565674):0.1535836303):0.0576744458):0.0794133582,((G001748365:0.5210877894,G900142245:0.3134648631):0.0702370805,(G001750685:0.3221637023,(G900101495:0.2771504642,(G000016985:0.2432699509,G001042715:0.255849378):0.0482608295):0.1149030624):0.0755194473):0.0645337015):0.0319147592,(((G001190785:0.3075545162,G000387765:0.2725427094):0.0597752818,(G000511955:0.2619760268,G000751555:0.2425172969):0.1605253269):0.0676058473,(G900142005:0.5151792762,((G000146345:0.3674098283,(G900129925:0.3328488986,G000183565:0.3408700133):0.056246561):0.1675020082,(G000758845:0.6820268431,(G000010185:0.4597252928,(G000308275:0.6325120914,G000173355:0.4577669484):0.0819864664):0.0799190952):0.0487529532):0.1520112994):0.0569786632):0.0568721977):0.0534513386):0.02851814):0.0415604969,((((G000023885:0.322554847,(G900110565:0.282716824,(G000024265:0.2094233249,G000814825:0.2664321087):0.0745289694):0.0970957413):0.1559824074,((G000311845:0.1915088206,G000225705:0.1894689864):0.1350119467,(G001494635:0.175460784,G000468755:0.2631729545):0.1741975492):0.1690905789):0.4491380935,(((G001517865:0.4360866083,G000373345:0.2705717598):0.2461225402,(G000165505:0.2864474381,(G000479045:0.2657164558,(G000691725:0.3736206533,G000158315:0.1818550516):0.0802808821):0.0822007637):0.1583095499):0.2976939111,((G000433455:0.4384756173,(G000433255:0.5013733941,G000434835:0.4199904256):0.0963433623):0.3650928217,((G000178255:0.462767722,(G001512455:0.5904545986,(G000968055:0.3296745769,G001830015:0.3520674988):0.2853531844):0.1183773863):0.0818762705,(((G000437235:0.4817478598,G000437395:0.5704898935):0.247177253,(G000227355:0.8607293394,G001262715:0.693014732):0.2699643762):0.0837562333,(G001244545:0.4381887944,(G000327285:0.391438303,(G900114575:0.2973110941,G000508965:0.2993854331):0.0951464695):0.1686675643):0.0828439244):0.0715735523):0.0318179973):0.1239017507):0.0439427056):0.0548896726,((G000185505:0.6880133698,(G000488855:0.5056203022,(G000435715:0.3813111044,(G900115385:0.3921344533,G900155555:0.4431771174):0.0770263901):0.0649946564):0.1875659442):0.076778062,(G001916175:0.780159098,((((G000688035:0.5037558545,G001512745:0.7029830805):0.1936542015,((G001940855:0.5012649282,G001513425:0.6142799551):0.0936631158,(G000435495:0.582296187,(G001512685:0.5082252341,G000432975:0.4660771932):0.1326223297):0.1751915438):0.0766656476):0.0474078542,((G001305135:0.4887544709,(G900130065:0.4584574133,(G001454945:0.3332318943,(G000283575:0.2688162479,G000765235:0.3059443821):0.1436800746):0.0737599983):0.0724776483):0.1028684156,((G001797275:0.5306855244,G000433415:0.5164880994):0.1619444537,(((G000436215:0.3565461383,G000432435:0.3025867737):0.1359175173,(G000435335:0.3822959181,G000752215:0.320742155):0.0956872048):0.0666989341,((G000178115:0.4996612254,(G000157955:0.5246647414,G000154565:0.3806930728):0.0567487494):0.0390184468,(G001603945:0.3441872252,(G000174895:0.3093161469,G000179635:0.333629005):0.0909057691):0.1721568781):0.0354100028):0.051559846):0.0406954799):0.0951122122):0.0418794637,(G900142265:0.5247090157,((G000178835:0.3144090069,G001995005:0.4566862911):0.1923098992,(G000154305:0.3733682517,((G900143645:0.2948865646,G900111595:0.2820907132):0.0899537096,(((G000185385:0.395720425,G000371705:0.2942848614):0.1002423962,(G900113595:0.3213519511,(G001404335:0.2739999198,(G000797495:0.2192214378,G900129135:0.2349890007):0.0704278326):0.0535784817):0.0374095093):0.0395075727,(((G000146185:0.3420513644,(G000156015:0.2842058999,G000431895:0.2795026954):0.0611131274):0.0434774302,((G001414325:0.2832237628,G000434115:0.316532645):0.0784598988,(G000432475:0.2737246644,G000431135:0.231636329):0.1256200822):0.0332540089):0.0339385926,((G000469345:0.2759561953,(G001405615:0.224079956,G000364225:0.284153442):0.0588613366):0.072351998,((G900106615:0.3626862647,G000183525:0.3615361501):0.0610753961,(G000701625:0.3496385515,(G000621425:0.3624764903,G000424385:0.3039965937):0.0585787722):0.0605766534):0.0597781871):0.0385768156):0.0428598956):0.0326766801):0.0490787956):0.1289208171):0.0436415285):0.0714214286):0.0261413608):0.0213913663):0.0388471243):0.0760573703):0.0353769812):0.0574058894):0.063315997):0.0258890947):0.0400624182):0.0469975918):0.0650272914):0.0435899588,(((G000724625:0.691991812,G000427095:0.5031954309):0.2654065066,(((G000431315:0.49554532,G001784565:0.3792650811):0.2783355684,(G001899315:0.6171165154,G001784555:0.6107303099):0.1252320261):0.118701888,(G000484535:0.4047584301,((G000316515:0.1684124058,(G000063525:0.2046848647,(G001632145:0.163109337,G000153065:0.1164508822):0.0830384877):0.0462407733):0.3778630822,(G000332275:0.3566575227,(G000332175:0.2964700507,(G000316685:0.3008125337,((G000309385:0.2184619405,G000316115:0.2306811039):0.0926017173,(G000309945:0.2001586908,((G000332335:0.1974523761,(G000317555:0.173843712,G001746915:0.1775078716):0.0287423335):0.033129485,(G900010725:0.2466560661,((G000332315:0.2943942412,G001657325:0.2173588221):0.0497940273,(G000155555:0.1879611283,(G000380225:0.2331562893,(G000021825:0.2047404004,G000473895:0.296449041):0.0377047494):0.0402172312):0.0295747334):0.0243915699):0.0200060268):0.0294944865):0.0300322994):0.0385608629):0.0409501298):0.0519033626):0.0610746682):0.0920769967):0.2963191373):0.0996403355):0.0593926384,((((G001304075:0.800499885,G000406005:0.7436575679):0.109090103,(((G001871115:0.8295856496,(G001799975:0.6213538419,(G001871125:0.5607019163,G001800475:0.4609409052):0.0972650836):0.058386734):0.138744537,((G001874025:0.5873381073,(G000405945:0.4876519945,G001804315:0.4729422023):0.1722534872):0.0716601519,(G001804065:0.4802531106,(G001804395:0.5615787995,(G001806055:0.4012786247,G001805895:0.5095276774):0.0908067357):0.0773303155):0.0943932126):0.1082168191):0.0877059089,(((G001803225:0.6882112861,G001803315:0.7009060028):0.1646628427,((G000019965:0.4115725367,(G000025905:0.3842089872,G001872735:0.4578129062):0.1344057112):0.249786212,(G000172555:0.5104850651,(G000526255:0.7209964321,((G900141815:0.3284592982,G000739615:0.2751272144):0.3053714459,(G001613545:0.3726513017,G001919485:0.4478289371):0.0712215683):0.0810420753):0.0517354188):0.0517566039):0.1455352706):0.1007318513,((G001723765:0.3727875182,G000949635:0.3431516693):0.3426081949,((G001999965:0.4314090767,(G001825665:0.3637496184,(G001603075:0.2619554017,G001303465:0.3206938264):0.1308118629):0.0736564818):0.3708399867,((G001956985:0.4967423474,G000255705:0.5671721538):0.0843473137,((G000153105:0.3579862097,G000346295:0.4486651151):0.1840886751,(G000181475:0.3531421035,(G000255655:0.3376489422,G900113665:0.3552522853):0.0614520753):0.1534245299):0.102743709):0.1920658641):0.0627786396):0.0818919108):0.0400102936):0.0260283435):0.0252033097,((((G001897225:0.3538467798,(G001464115:0.3572584836,G001796285:0.4224401279):0.0979514609):0.5951839394,(G001045525:0.669723227,(G001462345:0.2229033325,G900142485:0.2445528206):0.5913103313):0.1448853047):0.0610853138,((G000243715:0.9105646163,(G000092845:0.7734118693,G001829415:0.7749486616):0.0804495815):0.0521791684,(G000190435:0.6926597913,((G001749745:0.4110816929,(G000242595:0.4826821181,G000507245:0.4304334293):0.1111646817):0.1415865833,(G001896565:0.5578175912,((G000297095:0.3312050977,G000219725:0.2278138666):0.1571370233,((G000513775:0.4640384119,G001604385:0.3096829638):0.057113615,(G000212415:0.2401765644,G000255555:0.3898617766):0.1484183837):0.1423956401):0.0708570193):0.1118583821):0.0679730558):0.259650802):0.0714988819):0.0734281001,((G001780825:0.6755663157,(G001918595:0.5127120939,(G000522985:0.2749920007,G001919145:0.3941668425):0.1632541167):0.3186501142):0.1452029024,(((G000403035:0.783695648,(G001412365:0.9012698606,(G001577185:0.5373824436,G000397885:0.5088370278):0.2556059573):0.0933110898):0.0777260527,((G001304315:0.3908828428,(G001775405:0.2738850034,G001775365:0.347469962):0.1291854111):0.2357703944,(G001303705:0.6226060509,(G001303785:0.7294364618,(G002010655:0.6255590893,G000980735:0.7271705109):0.1922845067):0.1067735201):0.0662030916):0.0653233563):0.0590895922,(((G001577025:0.6806546169,G001509335:0.6760820842):0.1418522197,(G001771235:0.594178861,G001886815:0.5504576599):0.0896526622):0.0561254242,((G000020465:0.7225080437,((G001442925:0.4125394277,G001804625:0.4835848305):0.1068643974,(G001899175:0.6942318389,(G001803345:0.3541350512,(G001802205:0.2684189827,G000258405:0.2170062002):0.0941832666):0.2067756093):0.0652616669):0.0534622383):0.0526020952,((G000013045:0.5901571265,G900129315:0.5040171742):0.1632442698,(((G001543405:0.4721491248,(G001192835:0.3128884361,G001769115:0.4700810614):0.0639867747):0.0813155941,((G001303955:0.4110523196,(G001769535:0.3614325382,G001443605:0.3967663779):0.0483216187):0.0457116028,((G000974365:0.4230474161,(G000621705:0.3151023607,G001310955:0.2999022981):0.0477283579):0.0463356352,((G000798815:0.3235745004,(G000231275:0.3512676292,G000473305:0.4493561848):0.0518964207):0.0811846516,(G000183135:0.2947423396,(G000213575:0.2755022634,(G000803105:0.2067430054,G000315485:0.2605028627):0.0634841051):0.0538681217):0.1477921134):0.05085739):0.0545773629):0.0601821004):0.0886734504,(((G001802265:0.3037597773,G000621625:0.3282188946):0.1617174044,(G000736515:0.5073316053,((G000022605:0.6819230857,(G900142565:0.2876466083,G900142445:0.3636159511):0.068021195):0.0872274533,(G000016645:0.2526658143,((G001439205:0.3889780811,G900116115:0.223097464):0.0478763276,(G000186265:0.2105785485,G000430665:0.1923426958):0.0535783261):0.0437638137):0.1110893682):0.0642447443):0.0536758823):0.0575271373,(((G000724545:0.4450556429,(G000212735:0.2965792968,G000379805:0.3102268395):0.1097041169):0.1284026522,(G001897535:0.4538024064,(G001897855:0.3450145019,(G001975825:0.264106241,(G001898505:0.2224744203,G900156765:0.2064825591):0.1010436114):0.0592888869):0.1288171139):0.0622848104):0.0536208317,((G000403135:0.2257648536,(G900109365:0.1912826227,G000192845:0.1739696291):0.0905465523):0.1968254527,(G000379725:0.383278904,((G000973725:0.3238521712,(G000296815:0.3278065915,G900100765:0.2881684922):0.0586656482):0.0317228442,((G001890965:0.3459978951,(G000379765:0.2991646979,G900113045:0.2970885987):0.0597521461):0.0369499939,(G000020565:0.5946512485,(G000346615:0.2708480363,(G001592965:0.2911252867,G001657315:0.2732297928):0.0581263901):0.0281586847):0.0348187776):0.0386020437):0.0409994271):0.096057831):0.0374420259):0.0470958692):0.0773440164):0.2739882876):0.0915850608):0.0654488374):0.0787617791):0.0284934927):0.0412180706):0.0325443623):0.0252358001,((G000739515:0.7392514532,(G001791795:0.9299026035,(G000989955:0.5949338621,(G000996275:0.5843036541,(G001468865:0.5056129311,G000991965:0.5382055928):0.0676320407):0.1317479579):0.5963276955):0.066112903):0.087941355,(((G000469585:0.6792170554,(G000218625:0.3820197149,G001603805:0.3719789996):0.3067666395):0.1113284343,((G000191045:0.5266455683,(G000010785:0.5405897086,G000703085:0.4068341669):0.1815190187):0.1636426615,(G000420385:0.6756848416,((G000196135:0.2906977954,G000507845:0.4990579136):0.112130774,((G000242915:0.3433493925,G000010345:0.3350486495):0.0936672754,(G000495505:0.4488655086,G000597725:0.2787145044):0.0843981583):0.0616164616):0.4691931343):0.0914389774):0.0598629534):0.0825759399,((((G000196815:0.5178060125,G000284315:0.8329527946):0.1488833869,(G000091165:0.6107004006,((G001920795:0.6632115931,(G001773915:0.3459136752,G000493965:0.3692477974):0.4470344542):0.0814708058,(G001919435:0.752069877,((G000820845:0.2828183995,G001464455:0.4029030986):0.2846999372,((G001767075:0.4747953107,G000702445:0.5634820735):0.0570766196,(G001917435:0.488637314,(G001918935:0.3573719753,(G001006305:0.2330996101,G000745965:0.2506099858):0.1701732922):0.1173907545):0.0627719674):0.1145966442):0.0499883363):0.0514533961):0.0634760321):0.0389221804):0.0472482642,((G001797435:0.5875534524,(G001798085:0.596042372,G001799095:0.6546235983):0.108892356):0.0718877912,(((G001443455:0.6882342608,(G001798625:0.2847646045,(G001595385:0.2133748239,G001797465:0.1944367072):0.1849957887):0.1675308513):0.0646191509,((G001790855:0.5231942628,(G000375765:0.6435969766,G001803525:0.3899230892):0.1052642934):0.0704471751,(G001805205:0.5316329116,(G001803765:0.5130178045,(G002011735:0.3353936103,(G001805125:0.3606616079,G002011745:0.3174965864):0.08089147):0.1480917724):0.0545867979):0.0578817519):0.0425920619):0.0558171586,(((G000020725:0.247596555,(G001802645:0.1472560464,G001799505:0.1959744896):0.1427776103):0.1536001666,(G000012885:0.3147782878,(G900107645:0.3948841537,(G000472285:0.2152219433,G000820505:0.2460937175):0.0419544989):0.043943814):0.1354363856):0.206130146,(((G001873745:0.3110529955,G001797845:0.3625898506):0.2733938545,((G001798855:0.4418416605,G001797745:0.4372805401):0.0925507438,(G001873905:0.4143144001,G001798005:0.4913982034):0.0530183258):0.0440538957):0.0644511982,((G001797785:0.6647978919,(G001652585:0.543465337,G001577525:0.5028426838):0.0712767477):0.0743618511,(((G001184205:0.5861699702,G900129305:0.4602917007):0.0822464504,(G000179315:0.5920733031,(G001751075:0.4738112344,(G000429905:0.4508123327,((G900101345:0.3931899655,G000420085:0.4466595934):0.1042617927,(G001311845:0.4251286774,(G001751005:0.3129222127,G001443525:0.3227432406):0.0647792358):0.0532866775):0.0555012551):0.0584620832):0.0805210373):0.0592631765):0.0472422055,((G000092205:0.4025681223,(G900104445:0.3716238836,G000429965:0.3383527833):0.1467934861):0.205001306,((G001672295:0.3397525518,(G000701705:0.3426208325,G000430005:0.3889440093):0.0887855497):0.1043549963,((G000420485:0.3563557194,(G000422205:0.2979482611,G000702665:0.3678959212):0.0615685011):0.0616019985,(G000428825:0.365160343,(G000934755:0.4076714146,G000024325:0.3549442846):0.059205489):0.0627485085):0.0434690445):0.319878601):0.0668276024):0.0419951649):0.0534974548):0.0431943352):0.0393933825):0.0356084683):0.040804054):0.0326862767,(((G000242615:0.8333684207,G001627865:0.8811688133):0.0945498978,((G001748245:0.8300464808,(G000196175:0.7115003474,(G001769835:0.6583085997,(G001770125:0.4734693385,G001874305:0.4613938934):0.4134810852):0.0738855965):0.0831601612):0.0877551945,(G000737335:0.8370462501,(G000335475:0.5437859292,(G001263205:0.3838686521,(G001931535:0.2068457401,G000067165:0.2233872528):0.1790370965):0.2872487792):0.0697012582):0.0867111685):0.0447382454):0.0363599313,((((G000190415:0.5665454713,G000432275:0.6739138588):0.0570779756,((G000299095:0.4058558341,G000195085:0.3886886888):0.393472731,((G000964795:0.5526434116,G000632985:0.7591736853):0.2152783947,(G000815465:0.4880433509,(G000012145:0.5467188934,G000746585:0.4048842504):0.088707751):0.0437263487):0.1130692818):0.0721631355):0.065645952,(((G001941945:0.3031474404,(G000202835:0.2821215954,G000429165:0.3427370201):0.0746314578):0.1944922025,((G000515255:0.3747904672,(G000024465:0.5213112238,G000423805:0.2901473724):0.088508737):0.0520377025,((G000518365:0.3128878569,(G000283655:0.211454988,G001939945:0.2555902443):0.0885407717):0.0440852186,((G000513295:0.2644120258,G001746755:0.3718873257):0.062464772,(G000013085:0.2959076327,G000381985:0.27803367):0.0750028805):0.0507677391):0.0371347493):0.0352045728):0.0420837431,((G000375545:0.3948870781,(G000767465:0.2855136846,(G000427645:0.2320229597,(G001421665:0.212911484,G000744515:0.2076363683):0.0404776998):0.0583507046):0.2400459047):0.0844692689,(((G000733125:0.4641971653,((G000017265:0.2646170588,G000204015:0.3580361727):0.1414830799,(G000685315:0.3976660439,G000014745:0.382471359):0.0736156013):0.0573950811):0.0732451237,(G900113695:0.2688170215,((G000763885:0.22950516,G000012905:0.1802119292):0.0652863684,(G001687105:0.2098346779,(G900099935:0.2083091776,G001879715:0.1948509332):0.0436357129):0.0394101771):0.1057171163):0.1962518388):0.039468956,(G000739695:0.3471274999,((G000828475:0.3169559555,G000253295:0.3396841596):0.0970131849,(((G900100155:0.2796697623,G000011365:0.3080853965):0.0427604975,(G000746085:0.3057376796,G001006805:0.2949504105):0.0588779199):0.0662645117,(((G900148505:0.2558650178,G000380505:0.2441893934):0.0550278269,(G001404515:0.3106069443,G001720135:0.2689803876):0.0550120949):0.0297501633,((G000018545:0.2452795296,(G001676765:0.203874618,G001558695:0.180404563):0.0482306916):0.1236907522,(G000688515:0.3174584716,(G000423365:0.2697422953,G001185205:0.2650278117):0.1800382075):0.042938355):0.0308837756):0.0406496715):0.0496584738):0.0614376824):0.0559873276):0.0485472587):0.0383834448):0.1019397842):0.211842758,(G000153765:0.6701686912,(G001756595:0.5849869699,((G000735045:0.456592117,(((G001044335:0.5631254841,(G000378225:0.214991322,G000023745:0.1718374868):0.0650996886):0.1088125006,(G001007935:0.3481215663,(G000145255:0.1740402626,G000025705:0.1504292483):0.1214609155):0.0568082787):0.0546343226,(((G000969645:0.1993854931,G000374805:0.1670516764):0.1187773834,(G001308005:0.4279604057,(G000711885:0.2083596932,G000021025:0.2179130708):0.0487980776):0.0600368376):0.1139778587,(((G000828635:0.2604496465,G000310185:0.2467808372):0.0436828237,(G900099695:0.2663609465,(G000012425:0.1938509242,G000236665:0.1600683839):0.0436111538):0.0684002203):0.0890559238,((G000434855:0.6000556529,(G000373745:0.3639118294,(G900129885:0.1936511257,G001571365:0.1788690601):0.0695447731):0.110307077):0.0515348263,((G000818395:0.2338465454,(G000069785:0.1857859906,G000013645:0.2251503798):0.0798826395):0.0537106995,(G000253115:0.3117765092,(G000430725:0.2165026607,(G000723405:0.1858207974,G000013605:0.2106975701):0.0705724958):0.0880948745):0.0829005455):0.0319189092):0.0850614964):0.0442731747):0.0300014007):0.0436373336):0.1182326278,(((G000024765:0.4966315396,(G000426685:0.4914593276,(G001677435:0.5088875924,((G000620485:0.2323688798,G000378125:0.2353244138):0.0762791642,(G000747155:0.2048879843,G001442515:0.2260421092):0.1012946947):0.2225903609):0.0671636466):0.0497256248):0.0415406646,((G000371925:0.4387097361,(G001051235:0.3806767986,(G001730015:0.4348282288,G001629395:0.5762634081):0.0926827247):0.0355866452):0.0471778796,((G001785035:0.4911227149,(G000170715:0.4119882381,(G001801885:0.2794545597,G001801825:0.388711172):0.1424731035):0.0435932143):0.0518855324,(((G000024725:0.3697220787,(G900102855:0.2690083709,G001303045:0.4519370547):0.0665256895):0.0598138553,((G000633935:0.2286586221,G000321415:0.3305974991):0.1073118571,(G000374645:0.3221907398,G000014785:0.2603857956):0.1189550623):0.0525432966):0.0270172275,((G000427385:0.2825223614,(G000733935:0.1940880879,G000383855:0.1773806499):0.1689789496):0.1556575098,((G000828615:0.3177354818,(G001709035:0.2628994348,G000428045:0.2617239835):0.0518081775):0.0453013221,(G001044195:0.4547972451,(G000224005:0.2281748758,G001469165:0.260141277):0.0901117882):0.04681239):0.0784643534):0.0335077419):0.0269333512):0.0376444467):0.0289005548):0.0264604374,((G000379445:0.6715918287,(G001898235:0.5223360336,(G000953135:0.4905346409,((G001801755:0.4148492988,G000007765:0.3271528997):0.1430139198,(G001801495:0.4218383295,(G001801405:0.4514288743,G001801345:0.5197880066):0.0649760809):0.0547110357):0.0409556694):0.0562427696):0.0544050388):0.0898455332,(((G002006795:0.536540967,G001889065:0.5668322091):0.1443807493,(G000526715:0.4133199851,G001281385:0.5537821237):0.0940256454):0.0531227448,(((G000015285:0.4014559442,((G001077885:0.1733500401,G000333895:0.1628019703):0.1332914916,(G000014805:0.2356732062,(G000701925:0.5980052279,G000648515:0.2797765399):0.0566102203):0.053729284):0.0437913995):0.0396387032,((G000425405:0.2495189542,G001957125:0.2607724033):0.0940301371,(G000948975:0.3062219579,((G001750165:0.2943563151,G900108485:0.2897969328):0.0520820197,(G000320945:0.3489873546,(G000314995:0.2021607588,G000172635:0.2136103136):0.1127729071):0.0405312923):0.0273615145):0.0530253637):0.0407946383):0.192103821,((G001439525:0.9498903917,(G000300005:0.3862303734,(G001606025:0.355695035,G001713665:0.3022173874):0.2579284665):0.0427671872):0.039805835,((G001708485:0.3733915283,(G001709345:0.2997418728,(G001648175:0.2850363229,G000246875:0.2215991698):0.1125094874):0.0882021253):0.0562685127,(((G000378045:0.3148535188,G000376785:0.318159966):0.0574323974,(G000710775:0.3730978858,(G000153185:0.401505808,G000422845:0.3329256136):0.0604620548):0.0286665633):0.0351040745,((G000373485:0.2886399265,G000158155:0.3892203125):0.0802976271,(G000511875:0.3928619679,(G000423345:0.2505254601,G000013665:0.2929981655):0.0639453543):0.0480510726):0.0872281739):0.0329433291):0.0344119421):0.0457465633):0.0651882931):0.0281282502):0.0353043891):0.046448927):0.056209223):0.0873622694):0.0665540266):0.1308747066):0.0720981225):0.0239439004):0.0275082087):0.0227665208):0.0520200973):0.0280984985):0.0417373387):0.0394815312):0.0810126648):0.0747260023);
  TREE rpls.1k.G = ((G001871415:0.7992078212,(G000830275:0.8204643154,(G001515205:0.5329285231,(((G001563325:0.6475867167,G001940645:0.8301424967):0.1013087673,((G001399805:0.4678951647,(G000270325:0.7028348106,(G000204585:0.4897333442,G000730285:0.3428668529):0.4262592326):0.0885919259):0.0839573122,(G001717035:0.6508418696,(((G000231015:0.4713327204,G001412615:0.3595134229):0.0767226419,(G000317795:0.5613977435,(G000011205:0.2168711331,G000565255:0.2580851207):0.3189930457):0.0691749144):0.1627129208,(G000380705:0.7945944695,(G000813245:0.4872883872,(G000234805:0.4262643664,(G000148385:0.2907666514,G001663375:0.3923899691):0.0843368744):0.2179786774):0.0982717069):0.0569276473):0.0827665956):0.071069985):0.0739198414):0.0992109434,(((G000008645:0.1586033372,(G000024185:0.2762520592,G000191585:0.2147415024):0.0519452952):0.3260737285,((G002009975:0.0887302796,(G000009965:0.0980491479,G000263735:0.0888604113):0.0457527556):0.3436455784,(G000371805:0.1800013104,(G000017165:0.3388815675,G000243455:0.0962680654):0.0973922464):0.3148261371):0.0609461665):0.0482956357,(((G000327505:0.3169435686,(G000008265:0.2923779579,(G000965745:0.3231751656,G900090055:0.4527211095):0.083286678):0.4997449512):0.1028831534,((G001595945:0.4849276879,G001875345:0.7244929392):0.0774061533,((G000308215:0.2889078409,G001560915:0.4243681998):0.1121173833,(G001800815:0.3659860371,G001800825:0.3659540909):0.0691945206):0.0882331701):0.0797635633):0.147612139,((G000025505:0.1429496707,(G000008665:0.1815104807,(G000194625:0.1145890846,G002011235:0.2196916615):0.0462233989):0.0560440922):0.3379257521,((G000243255:0.2609046458,(G001571385:0.2610629643,(G000013445:0.2845835848,G000327485:0.2343695515):0.0627281429):0.0469117573):0.3003346482,(((G000711905:0.3968878496,G001766815:0.4801969564):0.0521742483,(G000204415:0.4414708527,(G000685155:0.3340120312,(G000969945:0.2288721793,(G000196655:0.2596770796,(G000013725:0.1590284914,G900114835:0.1620519969):0.0531859894):0.0506400113):0.1373990534):0.0645776387):0.0440904152):0.0450863175,(G000063445:0.3900364581,(((G000172995:0.1049330411,G000283335:0.1123661642):0.0497204492,(G000495475:0.1599342159,(G000739595:0.1492049156,G900109065:0.1497626899):0.033245488):0.0197816178):0.0393790359,((G000328685:0.1600898895,G000376445:0.1471412787):0.0323805344,((G000337775:0.1357644761,G900100385:0.1759867271):0.0682120176,(G001488575:0.1247567027,G001767315:0.2019430655):0.059630722):0.0389669665):0.0263473926):0.5508139293):0.1199088117):0.0497768444):0.1003718556):0.0741051054):0.0900067275):0.0545649439):0.0518422535):0.1131811359):0.1012851077):0.8595233455,((((G001567355:0.6856453879,G001771775:0.882176318):0.2865183194,((G001772665:0.9033414754,(G000503835:0.4614240133,G001772865:0.4634379709):0.2657501615):0.2020823208,(((G001816645:0.6588363451,(G001776505:0.3253131962,G001776535:0.3323848187):0.3414058228):0.0549305952,((G000992645:0.330691579,G000996555:0.3461778708):0.0604795919,(G001777435:0.234375002,(G001776635:0.194218251,G001777055:0.2352485104):0.0542293431):0.1245695714):0.3349755823):0.0609714695,((((G001788225:0.5190286253,(G001788095:0.3895687078,G001789365:0.5853468297):0.0779433252):0.0756468026,(G001789535:0.5247607406,(G001788195:0.4713700914,(G001789645:0.3422367985,(G000990565:0.38543058,G001790155:0.3925576083):0.056617247):0.0549808891):0.0527196983):0.1124791543):0.3701829797,((G001779095:0.6513057266,(G001779055:0.4542755063,G001871285:0.4094698577):0.1488771653):0.0822778516,(G001779145:0.7393587695,((G001782355:0.353937064,G001782595:0.3716971393):0.1118599819,(G001782525:0.382850238,G001782605:0.5336063365):0.1157692822):0.1658811503):0.0612015045):0.0564932358):0.0701082851,(((G001776255:0.8398990601,(G000992285:0.9679329524,G001002885:0.697975468):0.1449679167):0.0699331697,(G001872035:0.61796737,((G001000345:0.5613447091,G001873435:0.6219652409):0.1840182546,(G001803465:0.5194976993,G001816955:0.4827728202):0.078849815):0.0720522701):0.0600686397):0.0753693275,((G001002035:0.4505881781,(G000998545:0.3712237838,G001773695:0.3754791821):0.1036074816):0.2769957049,(G001816475:0.534487452,((G001792165:0.3520967575,G001793475:0.547900026):0.0625866699,((G001793095:0.4378555083,(G000989245:0.4384396787,G001792535:0.4865991128):0.0445030376):0.1304492844,(G000996165:0.4577770491,(G001792585:0.3267493617,G001793105:0.2937649494):0.1124182828):0.0731729132):0.0709034624):0.1738109228):0.1292265632):0.0666501052):0.065075896):0.074296279):0.1100168886):0.0814652087):0.0715734621,((G000997185:0.5683644305,(G001790525:0.516324284,(G001790365:0.1934838493,G001897295:0.1848689744):0.3354264317):0.4155473869):0.1102556906,((G001771275:0.8030477445,(G001774395:1.002299636,G001776195:0.8129641157):0.1747820046):0.0783237259,(((G001787485:0.3597379585,G001872575:0.3548239146):0.5130526649,(G000992695:0.4891556002,(G000993615:0.4875542095,G001788805:0.4586938528):0.0979016666):0.140306067):0.1785483028,((G001817095:0.922675467,(G001779925:0.4653507916,(G001777655:0.1921479656,G001779895:0.1907899515):0.2847942201):0.2903266105):0.082232747,(((G001003705:0.606228038,(G001818155:0.6979345569,G001889965:0.6242525301):0.0757553768):0.0864455288,(((G001791385:0.5692620587,G001817495:0.4967678297):0.1004650314,(G001791415:0.6055248366,(G001791745:0.5335754771,(G000997445:0.5652329723,(G000996715:0.4465170262,G001791455:0.4042326899):0.1023440422):0.0827901293):0.0582223985):0.0427329164):0.0746232741,((G001783145:0.5133208721,(G001784435:0.4647116577,(G001783065:0.3150899736,G001784285:0.402522992):0.1160787098):0.1614752677):0.1050293384,(((G000996245:0.5694862064,G001817255:0.4172202789):0.0740714352,(G000999255:0.4348291764,G001818495:0.5704704192):0.1162900244):0.0406183707,(G001783595:0.6420640983,(G001778285:0.4218764104,(G000999715:0.4049987035,G001778255:0.2982702924):0.1224743441):0.1219639404):0.0468060996):0.0344357567):0.0412313614):0.056098045):0.0938329396,((G000991855:0.3445865701,(G000991245:0.3181988934,G001873875:0.4664454627):0.0779902759):0.3085692945,(((G001000145:0.4458338355,G001819495:0.3949705041):0.1656867731,(G001819985:0.6113404329,((G001303125:0.3155579889,G001872265:0.2675655941):0.1204480552,(G001819295:0.4332390966,(G001821575:0.4861388383,(G001872425:0.6312174939,(G001820115:0.2974950969,G001820475:0.2633323177):0.2124973873):0.0621977364):0.0489068368):0.0874087036):0.1370044608):0.0546911103):0.0530714006,(G001822905:0.7520448462,(((G001774085:0.600874555,G001774195:0.5755893683):0.1043469832,(G001795715:0.5040881848,(G001794375:0.3095223105,(G001794025:0.3584430327,G001794675:0.2629843069):0.0743807565):0.1953619197):0.2559687542):0.072095114,(((G001001795:0.4894438936,G001817215:0.4530785968):0.4089947311,((G000993695:0.5478265561,(G001817975:0.4276515676,G001817995:0.4085627225):0.0790795052):0.0694420762,((G001002165:0.5854060025,G001817755:0.49686183):0.1696247088,((G001004105:0.5495421967,G001793815:0.6301534649):0.0595578517,(G001818625:0.3495045791,G001818895:0.4463297178):0.2009457345):0.0573933359):0.0550595052):0.1780416841):0.0892288723,((G001820775:0.4127167933,G001822385:0.5238827143):0.1941853599,(G001819735:0.6360940449,((G001778855:0.5356502635,(G001778395:0.3019222776,G001778595:0.2961531798):0.2363512252):0.1650760212,((G000993015:0.5431066996,G001890035:0.5612870103):0.0735732006,(((G000992205:0.3910956533,G001786805:0.3838473425):0.1921353138,(G001819095:0.5640047729,G001825075:0.4490414557):0.0741673746):0.0434661985,((G001004665:0.5200256865,(G001781355:0.5635791561,(G001189075:0.5760207589,G001781805:0.487224229):0.0811690935):0.0733644811):0.1135506044,((G001823825:0.5221532561,G001823895:0.4507524717):0.076750115,(G001821215:0.4592612945,(G001004005:0.4674185813,G001820985:0.3658813705):0.0728314752):0.0970737799):0.0644553154):0.0538817579):0.0547331298):0.2397464363):0.053664281):0.0621285718):0.0601293293):0.0400727478):0.0268741596):0.0349885916):0.0906431348):0.076163256):0.0333515002):0.0598453247):0.0361045932):0.0358467436):0.0479994614):0.0707565108,((G000989955:0.5528948094,(G001468865:0.5090645037,(G000991965:0.4460607336,G000996275:0.5576619274):0.0663778329):0.1202591649):0.5336539275,((G000420385:0.5283254837,((G000196135:0.1731068248,G000507845:0.2457681706):0.1319721426,((G000010345:0.2666304901,G000242915:0.3038512499):0.0800975923,(G000495505:0.2622747364,G000597725:0.2219547658):0.0820851152):0.0631073593):0.5979152963):0.1311162286,(((G000092845:0.6791009245,G001829415:0.7507730298):0.0986267085,(G000243715:0.8203712542,((G000507245:0.2904498607,G001749745:0.2884979032):0.0567017387,(G000242595:0.3411124358,(G000190435:0.3649559604,(G001896565:0.3314370442,((G000219725:0.1132303337,G000297095:0.1662366305):0.0961360605,((G000212415:0.1063315726,G000255555:0.2140879651):0.0697302948,(G000513775:0.2287608802,G001604385:0.1313372255):0.0462659602):0.1126940168):0.0601323857):0.1062587713):0.0412110193):0.1314612598):0.3048365326):0.1020735052):0.1132984041,(((((G001871115:0.7127032079,(G001799975:0.5357728026,(G001800475:0.3791208589,G001871125:0.4721094432):0.0683561168):0.0801492711):0.2329155341,(((G000405945:0.3810936691,G001804315:0.4511468261):0.2440927475,((G001804065:0.4618876644,G001874025:0.6390127842):0.0607677814,(G001804395:0.5376770561,(G001805895:0.3665044507,G001806055:0.4461594825):0.1340364257):0.1673686932):0.0687689496):0.1143675318,(((G000949635:0.3055720852,G001723765:0.3208379267):0.2443954098,((G001999965:0.3059298236,(G001825665:0.3191165968,(G001303465:0.1788118465,G001603075:0.1736739485):0.1292407075):0.0608399427):0.3324902098,((G000255705:0.5907563626,G001956985:0.3824082163):0.0639904455,((G000153105:0.3010593445,G000346295:0.3420695181):0.1961026653,(G000255655:0.4179885733,(G000181475:0.3315967979,G900113665:0.4174654225):0.0683312704):0.1484675434):0.073167402):0.1619887794):0.0920075225):0.2002067698,((G001897225:0.293337323,(G001464115:0.2992520476,G001796285:0.3944528004):0.0975335112):0.5308249988,((G001803225:0.5541744157,G001803315:0.5987519462):0.128642191,((G000019965:0.3648992178,(G000025905:0.325512551,G001872735:0.466173669):0.104232759):0.3213862382,(G000172555:0.4785479021,(G000526255:0.6019845897,((G000739615:0.2313253513,G900141815:0.2202731407):0.278900837,(G001613545:0.256567429,G001919485:0.3015591689):0.0930768064):0.1126543098):0.0909970742):0.0557739365):0.0802754731):0.1098863395):0.080859963):0.0346118587):0.0495042128):0.030951182,((G000406005:0.5852741284,G001304075:0.6240243424):0.0936780024,((G001412365:0.8245887469,(G001303705:0.4499441851,G001303785:0.7763375619):0.0803261214):0.074588633,(((G000522985:0.5732621515,G001780825:0.4854834664):0.1451135433,((G000397885:0.4527463345,G001577185:0.5018713279):0.2499896205,(G001045525:0.5295167818,(G001462345:0.127006212,G900142485:0.1413841291):0.5674895069):0.1398418836):0.0453093313):0.0400076278,((G000403035:0.5736630193,G001775405:0.4841579853):0.0758054862,((G001771235:0.4897520117,G001886815:0.3917355381):0.0822359887,((G001509335:0.4614615383,G001577025:0.5789948055):0.1490875963,((G001442925:0.3419222668,((G001804625:0.3542366484,G001899175:0.5229044559):0.0784472846,(G001803345:0.2714207309,(G000258405:0.1578919686,G001802205:0.2154247221):0.064336495):0.1788669665):0.0431890967):0.0575384784,(G000020465:0.5937137673,((G000013045:0.5048667996,G900129315:0.4349387119):0.1278192631,((G000020565:0.4661263255,((G000379765:0.2330143605,G900113045:0.2494057899):0.0519412138,((G000346615:0.1964244022,(G001592965:0.1889234629,G001657315:0.1851331267):0.0356449234):0.0508747721,(G001890965:0.2631257893,((G000296815:0.216108755,G900100765:0.2326661007):0.0446794167,(G000379725:0.2800511065,G000973725:0.2281619039):0.0442629835):0.0232385173):0.0226192602):0.0187107266):0.0436784638):0.0776512803,(((G000724545:0.2993664643,(G000212735:0.2214608108,G000379805:0.2492075696):0.0799299892):0.1251154082,(G001897535:0.3606035792,(G001897855:0.199676311,(G001975825:0.166323719,(G001898505:0.1389781932,G900156765:0.139839085):0.071378458):0.0460103004):0.1634817129):0.0654841993):0.0752910127,((G000403135:0.130921407,(G000192845:0.0816991948,G900109365:0.1022944506):0.050460448):0.1754120101,(((G000621625:0.2397695085,G001802265:0.2367256636):0.1385617427,(G000736515:0.3660983899,((G000022605:0.6790306746,(G900142445:0.2636210872,G900142565:0.2039198882):0.063571671):0.0453633361,(G001439205:0.2680523436,(G900116115:0.1641328755,(G000016645:0.166267126,(G000186265:0.1615070957,G000430665:0.119054364):0.0348608177):0.0227895355):0.0363796466):0.065341855):0.0592919003):0.0713862494):0.0415951209,((G001769115:0.3423726814,(G001192835:0.2004570087,G001543405:0.2774302273):0.0467684175):0.0698684455,((G000473305:0.2651901236,(G000231275:0.1911159358,G000798815:0.1716768794):0.0412525621):0.0806553494,((G001303955:0.2449421223,G001769535:0.2150618559):0.0538262037,(G001443605:0.281487216,((G000621705:0.1978732807,G001310955:0.1836501391):0.0422035208,(G000974365:0.2351584865,(G000183135:0.1709810243,(G000213575:0.1653659029,(G000315485:0.1463466333,G000803105:0.1143832931):0.0201042948):0.0411246365):0.112423441):0.0408858421):0.0329639206):0.0195151604):0.0236197832):0.0637436592):0.0359892531):0.0402830334):0.0347790529):0.0405144922):0.2234414047):0.0745248752):0.0552932293):0.0806486286):0.0254420624):0.071069151):0.0271415327):0.0276817697):0.0477089315):0.0257853932):0.0224408935,(((G000493965:0.2868472069,G001773915:0.2758036288):0.445075533,(G000242615:0.6796513366,((G000820845:0.2296698143,G001464455:0.3201847652):0.2295269827,(G000702445:0.476364739,(G001767075:0.3991211001,(G000745965:0.1799876461,G001006305:0.1526702974):0.23654287):0.0663888143):0.1234682525):0.0507550135):0.0545101852):0.1312625671,((((G000091165:0.517972244,G000739515:0.4749438362):0.083049064,((G001790855:0.4635383329,G001803525:0.4303797066):0.0832582997,(G001803765:0.4161208613,((G001805205:0.3983905619,(G000196815:0.4550488511,G000284315:0.64186441):0.1165104681):0.1036780288,(G002011735:0.2933763629,(G001805125:0.3205963884,G002011745:0.2536671912):0.0672118195):0.136084144):0.035369541):0.0474645228):0.0372111968):0.0353476135,(((G001799095:0.6259630922,(G000335475:0.4888666402,(G000737335:0.6326798927,(G001263205:0.2267291026,(G000067165:0.1212142487,G001931535:0.0939996885):0.1637732371):0.3024248609):0.1002288258):0.0641412904):0.0452588425,(G001748245:0.7869517602,(G001798085:0.6162861554,(G000196175:0.6612964567,(G001769835:0.5077004345,(G001770125:0.2879663575,G001874305:0.2717892703):0.547426795):0.0768509916):0.0625788669):0.0361756569):0.0577301399):0.0480948233,((G001443455:0.5431899927,(G001797435:0.4997046168,(G001798625:0.2783091007,(G001595385:0.1710831871,G001797465:0.1845709835):0.1799050435):0.1405619891):0.0395978833):0.0322738563,(((G000020725:0.1651728361,(G001799505:0.0955031728,G001802645:0.1074996341):0.1225554394):0.1370661265,(G900107645:0.2722054832,(G000012885:0.1864474722,(G000472285:0.1248354255,G000820505:0.1949787376):0.0279201715):0.049649002):0.1060906447):0.148071388,(((G001798005:0.383239263,(G001797745:0.3432744783,G001798855:0.3232017203):0.0764652637):0.0291853167,(G001873905:0.3288746845,(G001797845:0.2136672459,G001873745:0.2069472985):0.251191358):0.0411555491):0.0580820288,(((G000179315:0.437373455,(G000092205:0.2955217129,(G000429965:0.2626811739,G900104445:0.3124886148):0.1077186852):0.2142761758):0.0466346005,(G001751075:0.3204635217,(G000429905:0.3089942143,((G000420085:0.3658572494,G900101345:0.2555579742):0.0803254386,(G001311845:0.2226173939,(G001443525:0.2631921182,G001751005:0.1919727994):0.0466834129):0.0459866285):0.0488365886):0.0652004281):0.1139046586):0.0333807458,((G001184205:0.4109561219,G900129305:0.3189927793):0.0659148645,((G001577525:0.3663298956,G001652585:0.4187556897):0.0861526491,((G000024325:0.2830001192,(G000428825:0.2759518844,G000934755:0.279374354):0.0510386852):0.0519845595,(G000702665:0.2648561407,((G000420485:0.2389893599,G000422205:0.2510019313):0.0362842754,(G001672295:0.1994675203,(G000430005:0.2556210754,G000701705:0.1796083004):0.0622266882):0.1016482942):0.0235386359):0.0483636218):0.3198271158):0.0449705775):0.0360896012):0.062756479):0.0273748354):0.026190275):0.0383112534):0.0437780387):0.0303700056,((G000469585:0.5255343548,(G000218625:0.2829578773,G001603805:0.2993485257):0.3082544519):0.1031452535,(G001627865:0.7642868124,(((G000195085:0.3697441517,G000299095:0.4304486135):0.3899742908,(((G000012145:0.5498272147,G000746585:0.3985304044):0.0847104188,(G000815465:0.4589639338,(G000632985:0.8871279843,G000964795:0.589874187):0.2809543555):0.0613671428):0.0811293737,(G000190415:0.4417479182,(G000432275:0.3809959162,(((G001746755:0.2923944393,(G000513295:0.1982177013,(G000013085:0.1969457877,G000381985:0.1838803948):0.0711770161):0.0420800839):0.0330570575,((G000518365:0.2455530548,(G000283655:0.1334128293,G001939945:0.1795258782):0.0692033597):0.0378401561,((G000515255:0.3439609315,(G000024465:0.3429056139,G000423805:0.2020313321):0.0675943201):0.0333407806,(G001941945:0.183240146,(G000202835:0.1760007277,G000429165:0.1690266702):0.0556094898):0.2037879421):0.0249931402):0.0276066381):0.0430904011,((G000375545:0.2538433017,(G000744515:0.127314407,(G000427645:0.1405802381,(G000767465:0.1800474728,G001421665:0.1293864343):0.0481393434):0.036790556):0.2373364956):0.0834506011,(((G000733125:0.3498607908,((G000014745:0.2348635432,G000685315:0.3311207793):0.0468644343,(G000017265:0.1523622497,G000204015:0.2135842608):0.1607292905):0.053212562):0.0506384234,(G900113695:0.1684784563,((G000012905:0.1094700979,G000763885:0.1119795401):0.0491812367,(G900099935:0.1157988191,(G001687105:0.1155296462,G001879715:0.0999308528):0.0286971499):0.0367299049):0.076388196):0.1749766032):0.0271236156,(G000739695:0.2433526633,((G000253295:0.2815482858,G000828475:0.1986576079):0.0862069971,((G000423365:0.1704596898,G001185205:0.1755126722):0.1318734043,(G000688515:0.2592939404,(G001404515:0.2190863794,((G000018545:0.1348053699,(G001558695:0.0976414545,G001676765:0.1309193786):0.0279264102):0.1177885598,((G000380505:0.1905193907,(G001720135:0.1660600946,G900148505:0.1703548498):0.0302943101):0.0262252172,((G000011365:0.2490061579,G900100155:0.1715691163):0.0323618015,(G000746085:0.1829501906,G001006805:0.15773282):0.0487304541):0.0738236539):0.0250378639):0.0213870605):0.0239157093):0.0218362323):0.0338705244):0.0403345996):0.0381499047):0.0468874657):0.0615290068):0.0622081967):0.0472685615):0.0640169031):0.0592481133):0.1985569759,(G000153765:0.5971081196,(G001756595:0.4298029765,(((G001629395:0.4252191438,G001785035:0.3695209626):0.0794361511,((G001044335:0.3774748893,(G000023745:0.104042566,G000378225:0.1331337468):0.0677096676):0.0700222753,(((G000025705:0.1198125024,G000145255:0.1671146399):0.106423282,(G000735045:0.2910583663,G001007935:0.3223529563):0.0436149586):0.0302027569,(((G000374805:0.0890685973,G000969645:0.1314942093):0.0805253872,(G000021025:0.1263126739,(G000711885:0.088309103,G001308005:0.2269092271):0.037191403):0.0441968332):0.0916622531,(((G000310185:0.1470656342,G000828635:0.1631042523):0.0461503632,(G000012425:0.1259820297,(G000236665:0.0934630387,G900099695:0.1329464283):0.029488216):0.0516189846):0.0438686988,((G000818395:0.1527309493,(G000013645:0.106129112,G000069785:0.1152060823):0.0632284024):0.0397915511,((G000253115:0.2086688508,(G000430725:0.1329402552,(G000013605:0.119230614,G000723405:0.1100510484):0.0726480198):0.0678606534):0.0741605668,(G000434855:0.3190939096,(G000373745:0.2007080454,(G001571365:0.0763767534,G900129885:0.0929402287):0.0559519318):0.0921215948):0.0509131323):0.0253790607):0.0789315651):0.0456593114):0.0288860696):0.0355163701):0.1469294279):0.0314806368,(((((G000024725:0.2916048389,G900102855:0.2326349614):0.0363188095,(G000170715:0.3318687138,(G001801825:0.2672446074,G001801885:0.2097308362):0.1355698621):0.0509248161):0.0306290327,((G000427385:0.2449373477,(G000383855:0.1245777408,G000733935:0.1191897736):0.139156599):0.1172449365,((G001044195:0.3059561846,(G000224005:0.1314706305,G001469165:0.2001504919):0.0779478158):0.0383091065,(G000828615:0.2057728595,(G000428045:0.1726321712,G001709035:0.1763174198):0.0375497803):0.0251991415):0.0751985516):0.0364585145):0.0237515733,((G001051235:0.2692219194,(G001889065:0.4177755499,G002006795:0.3262118037):0.0876834108):0.0508354713,((G000014785:0.1772676941,G000374645:0.2239849783):0.1412119311,(((G000024765:0.3793776045,G000371925:0.2786879869):0.0493096335,(G000321415:0.2508200186,G000633935:0.1806493499):0.0959786511):0.0372431185,((G001677435:0.3347292383,G001730015:0.331911085):0.0572879647,(G000426685:0.3954620098,((G000378125:0.1807305043,G000620485:0.16998722):0.0453678715,(G000747155:0.1298270709,G001442515:0.1452738333):0.0708439383):0.1939675756):0.0778573393):0.0269423311):0.0203602008):0.0191498571):0.0243221156):0.0305271363,(((G000953135:0.4050458759,G001898235:0.4089347189):0.0611950683,((G001801405:0.39484524,G001801495:0.387467656):0.0587393639,(G000007765:0.2740202492,G001801755:0.3719148331):0.1285778224):0.054465707):0.0578877004,((G000379445:0.377760683,(G000526715:0.3175699659,G001281385:0.4431261229):0.085190173):0.0499585866,(((G000320945:0.1858786026,(G000172635:0.1009727953,G000314995:0.1062441627):0.0804060266):0.0327480978,((G001750165:0.1491708536,(G000948975:0.1547927671,G900108485:0.1721070113):0.0274048367):0.0246369991,(G000015285:0.2164446096,((G000425405:0.1170700335,G001957125:0.147466287):0.0433216156,((G000014805:0.0947604053,G000701925:0.3729218591):0.0503317171,(G000648515:0.1496568042,(G000333895:0.0653397026,G001077885:0.0767678867):0.0681717238):0.0320529291):0.0202161602):0.0213103):0.0323132806):0.0261325239):0.1354622063,((G000300005:0.2496994792,(G001606025:0.2364312566,G001713665:0.1785379863):0.2025166138):0.0569609734,(G001439525:0.7739710562,(((G000710775:0.1887247827,G001708485:0.2070057922):0.0546646474,((G000158155:0.2244633774,G000373485:0.1703701499):0.0518322639,(G000511875:0.2507787756,(G000013665:0.1504698395,G000423345:0.1510361654):0.0455518798):0.0427978461):0.0570312716):0.0246209729,(G000376785:0.2512255388,((G000153185:0.2422207362,G000422845:0.1977365473):0.0580114071,(G000378045:0.2044000778,(G001709345:0.169175669,(G000246875:0.0839883897,G001648175:0.1180611262):0.0821072957):0.0862821994):0.0288555302):0.0204949626):0.0296341481):0.0262131164):0.0176807601):0.0388618237):0.0370762332):0.0269054718):0.022678018):0.0699600256):0.0755658533):0.1613704177):0.0603421211):0.0972606734):0.0416962342):0.0459643949):0.0235382079):0.0370295012):0.0236565,((G001791795:0.6920383761,((G000373345:0.1516491814,G001517865:0.2190331675):0.1934302594,(G000165505:0.1311052313,(G000479045:0.108364931,(G000158315:0.0888855991,G000691725:0.1672381585):0.0509178452):0.055135893):0.1692703918):0.3246771631):0.089915412,((((G000212395:0.6723279746,G000284335:0.7257677197):0.1337335964,(G002011575:0.4828574378,(G001302425:0.6561781319,G002011415:0.6779396231):0.1134040919):0.0425249679):0.0456833986,((G001443005:0.4133448432,(G000160455:0.2882791571,(G000233775:0.2517810665,((G000165795:0.2596629006,G000526375:0.2378987396):0.0601363905,(G000177335:0.4086543004,G001604435:0.2816181992):0.0883515667):0.0399537135):0.0674749343):0.2506025753):0.1303322104,((G000191045:0.3664525825,(G000010785:0.4623818539,G000703085:0.327479721):0.1716638457):0.1635915659,(((G000021285:0.2759367981,G000217815:0.3215983209):0.0825822588,(G000018605:0.4753813521,(G000023325:0.1580552432,G000147715:0.2800864989):0.1776453251):0.0550133068):0.2632016617,((G000317835:0.1450387648,G000430865:0.1618049572):0.2839660616,(G000195335:0.1287033055,(G000421625:0.1955838781,G000430045:0.2293839517):0.0472661904):0.1508348614):0.4062236218):0.0460297425):0.0344126035):0.0358189512):0.0480371469,((((G001772385:0.504173187,(G001771545:0.3292247327,G001772335:0.3156892299):0.1273663598):0.267549111,(((G000431315:0.3327977749,G001784565:0.2952070954):0.2092882344,(G001784555:0.5269438318,G001899315:0.4347099021):0.0974689237):0.1089364677,(G000484535:0.313954886,(G000332275:0.2720699177,(G000332175:0.2340057478,(G000316685:0.2383194242,(((G000309385:0.1557834724,G000316115:0.1925525078):0.0708592965,(G000332315:0.1764014331,(G000063525:0.1222016135,(G000316515:0.0990902604,(G000153065:0.0740257591,G001632145:0.1027341756):0.0641665752):0.0515480072):0.3209956654):0.0521984748):0.0234291285,(G000309945:0.1459047397,((G001746915:0.1534343525,(G001657325:0.1956481639,(G000332335:0.1268570581,G900010725:0.182863043):0.0245733245):0.021110843):0.0141175991,(G000317555:0.1513052562,(G000155555:0.1470479653,(G000380225:0.1871332339,(G000021825:0.1590003323,G000473895:0.2329612367):0.0410970495):0.0445182782):0.0283330591):0.0209335664):0.0258053173):0.0334699159):0.0315020979):0.0346215622):0.0583833461):0.0951660314):0.2841637975):0.098340165):0.0680296547,(((G000427095:0.4211216083,G000724625:0.609165697):0.2068839983,((G001914715:0.513053413,(G000383835:0.6086144235,(G001796575:0.3568199726,((G001795035:0.4324683498,(G001795015:0.251284852,G001796515:0.330677692):0.0997910532):0.0434391683,((G001005265:0.4251583508,G001796805:0.2854013181):0.0500051217,(G001796865:0.2975988874,G002011495:0.176200411):0.0597657694):0.0745640608):0.0407767846):0.0584305183):0.1116739721):0.063151286,(((G000024985:0.1920762887,G000744775:0.2567618835):0.2402542392,(G000018565:0.3395931419,(G000021945:0.2081552192,G001399705:0.236642104):0.1047125557):0.147518724):0.0792290218,(G000281175:0.434103445,(G001508595:0.2925640531,((G001192795:0.3251162277,(G001050235:0.2225911992,G001306115:0.2114126331):0.0298321479):0.0443385544,((G001567105:0.2665200177,G001796365:0.1883339775):0.0800604081,((G001795165:0.1864935446,G001795335:0.187914577):0.0305442993,(G001795285:0.1770415418,G001797095:0.1368411584):0.0838791198):0.0667058006):0.036969661):0.0577488446):0.2334713656):0.147988394):0.0478382862):0.0951568358):0.0302570614,(((G000661895:0.5492586454,(G000423665:0.2133088311,G000424625:0.2074425649):0.3514879952):0.1480638916,((G000023885:0.1648329852,(G900110565:0.1540722607,(G000024265:0.1131802376,G000814825:0.1628987362):0.0343860308):0.0466303289):0.1406254317,((G000225705:0.0970093656,G000311845:0.0963909229):0.1351926305,(G000468755:0.152094955,G001494635:0.1065917037):0.1066843149):0.12367532):0.2579071297):0.0402934311,((G000949255:0.5562813837,(G000455525:0.3439923668,(G000348785:0.3233691583,G000817085:0.3645454093):0.0539173721):0.1115481244):0.1420081198,((G001437855:0.1973385658,G001438925:0.1455550379):0.2143522314,(((G000235425:0.2296696257,(G000024545:0.2196015637,G000962825:0.1769567977):0.0983556785):0.0339643429,(G900129455:0.2178687267,(G000426645:0.2238761928,((G000341345:0.3175116304,(G000612825:0.1266465,(G001698225:0.1181988882,(G000308655:0.1086942559,G000982715:0.0716838844):0.0306809778):0.0236171572):0.0307157115):0.0807214161,(G000717175:0.1432931815,(G000062885:0.1357119888,(G000720955:0.1261667664,(G000974445:0.0835046236,(G000196835:0.1227753664,G000374445:0.0810679225):0.0215413667):0.0203860234):0.0198241008):0.0357871824):0.029306228):0.0350418658):0.0485955731):0.0388341857):0.0331501996,(((G000024865:0.1578477051,(G000341105:0.175196396,G000468475:0.1293268853):0.0401518978):0.0762303146,(G000024025:0.2003673107,((G000745345:0.0649138639,G001279985:0.0590104859):0.0262131975,(G000787795:0.0656006725,G000955975:0.0690437693):0.0395990899):0.0863058337):0.0388706876):0.0361117276,((G000960475:0.2206754804,(G000270245:0.1713041359,(G000423465:0.1667413498,(G900092135:0.1804366091,G900163845:0.1411014442):0.0320262241):0.0377613608):0.1189952931):0.0646844821,((G000421185:0.1395788148,(G001247745:0.1121707337,(G000298215:0.1137200301,G001429685:0.1176254446):0.0213998882):0.0237191138):0.0707346126,((G000017305:0.1786485321,G000576425:0.2253716927):0.0454321043,((G000314575:0.2358779808,(G000764165:0.2692160639,(G000022025:0.1280948284,(G000224415:0.1582743176,G000786195:0.132622204):0.0313473404):0.0594691783):0.0394781159):0.0400020737,((G900105765:0.1597122254,(G000385135:0.1105632202,G000526515:0.1150917322):0.0467521085):0.0321269821,(G000741705:0.4326942878,(G000612055:0.2618858801,G001812065:0.2274210851):0.0510107364):0.0502437317):0.0392829089):0.0275476337):0.0193672001):0.0679561425):0.0277426746):0.0295584982):0.0462792401):0.2566725819):0.1251285573):0.1350232276):0.0402983194):0.0301229306,(((G001513145:0.4620158706,(G001513495:0.2633788902,G001544015:0.4592349019):0.0907878468):0.0583527259,((G000020485:0.2011508076,G900156285:0.2987517669):0.1219876849,(G000517025:0.2408637439,G900114655:0.1924908266):0.1075139777):0.154012789):0.029067141,(((G000328765:0.2130150138,G900142995:0.1970553845):0.182747209,((G000526435:0.2590783841,G000806225:0.2809770923):0.0612612193,(((G001515955:0.2748046789,(G001440545:0.2342695387,(G000495435:0.2414218445,(((G000686705:0.1275370664,G001403615:0.1164342417):0.0285638564,(G001403635:0.1397705606,(G000401215:0.095721203,G000424025:0.0915309787):0.0417131177):0.0402471326):0.0274070622,((G000765165:0.1273924411,G900129955:0.1027806606):0.0331511662,((G000686725:0.2012236876,G001263795:0.1751177109):0.0368431418,(G000732635:0.0985991587,G000816675:0.077762431):0.0797193588):0.016821954):0.0280194635):0.0318279839):0.1081305063):0.0822480344):0.0531071169,((G900142005:0.3232857051,((G000387765:0.1567979537,G001190785:0.1786338601):0.0445234478,((G000511955:0.1588960083,G000751555:0.1850281828):0.0576249708,((G000010185:0.2707951776,(G000173355:0.341359055,G000308275:0.441232483):0.0864436867):0.0976133358,(G000758845:0.4350120267,(G000146345:0.2058877916,(G000183565:0.1924561913,G900129925:0.15794059):0.0463627783):0.1061053082):0.0599971308):0.0890901274):0.0519152382):0.0248247026):0.0752507289,(((G001750685:0.1998003349,(G001748365:0.3196163115,G900142245:0.1797722982):0.0587635913):0.0317901879,((G000435715:0.1439703922,G000488855:0.2133636068):0.0485917288,(G900115385:0.2041625763,G900155555:0.201660397):0.1615331992):0.218205364):0.0290206811,((G000016985:0.1661800051,(G001042715:0.1438646211,G900101495:0.1290170572):0.0374859421):0.1191959693,((G000146855:0.2912739102,G000423525:0.2478440879):0.1069961334,(G000699585:0.2098068141,(G000381525:0.1706416507,G000953275:0.1079733292):0.1228397632):0.0350711917):0.0763195021):0.0356341117):0.0428994939):0.0554468421):0.0275262984,((G000185505:0.4704797968,((G001513425:0.4029832504,G001940855:0.2966704103):0.0824129959,(G000435495:0.4284051537,(G000432975:0.2989452943,G001512685:0.328757274):0.087013223):0.1271646199):0.0697320273):0.0358810071,((((G000688035:0.3242801646,G001512745:0.4498309357):0.1435210362,(G000331995:0.2335973133,(G000179595:0.1725145445,G001512425:0.1829420836):0.0598486642):0.0533260974):0.0520094157,(G001916175:0.4720671157,((G000433415:0.3862646683,G001797275:0.2903660007):0.1170672379,((G001305135:0.2431857699,(G900130065:0.2270643573,(G001454945:0.1498413114,(G000283575:0.1342093245,G000765235:0.1328362677):0.0861353751):0.0601650608):0.0803001336):0.0863119106,((G000154565:0.2051995385,(G000157955:0.4076914619,(G000174895:0.1671201984,G000179635:0.1780272862):0.0911887585):0.0416976521):0.0317842528,(G000178115:0.2575096613,(G000752215:0.1874975287,(G000432435:0.2035532362,(G000435335:0.2217964698,G000436215:0.2106829448):0.1252041344):0.0355669325):0.0486918013):0.0368754012):0.0603597566):0.0389131847):0.0997325925):0.0434356939):0.0314372153,((G900142265:0.2294456905,(G000178835:0.1600906534,G001995005:0.2161084209):0.1272858953):0.0434747337,((G000154305:0.1659897403,(G000431135:0.1079763409,G000432475:0.1509956377):0.0619678212):0.0416033596,((G900143645:0.1478346541,(G900111595:0.1199089389,(G000434115:0.1510758257,G001414325:0.1490213846):0.0425992088):0.0305693946):0.0437558035,(((G000156015:0.1503235601,G000431895:0.1028809788):0.1392174679,(G000146185:0.1815132533,(G000185385:0.2241335278,G000371705:0.1192243443):0.0474136929):0.0175174369):0.014808138,((G001404335:0.1272207777,(G000797495:0.0890458289,(G000183525:0.2174161639,G900129135:0.0845822347):0.0362921275):0.0317383314):0.0256430126,((G000469345:0.1042289811,(G000364225:0.148382686,(G001405615:0.097463022,G900106615:0.1858988634):0.0389564231):0.0238136132):0.0433889601,(G900113595:0.1185139705,(G000621425:0.1814593218,(G000424385:0.1587749583,G000701625:0.2005955818):0.0377005588):0.0333520704):0.0533337378):0.0183768759):0.0246040642):0.0304487699):0.0220262247):0.1350371603):0.1396962031):0.0389523851):0.0258949551):0.0450803707):0.0384560689):0.0577578208,(G000009905:0.4460956732,((G000174415:0.378024743,(((G000620305:0.3013353015,G001508005:0.3376308166):0.0574497822,(G000946815:0.3918282316,G001570625:0.4038484678):0.0462929909):0.0330795477,((G000746025:0.2596336343,(G000512895:0.2252101732,(G000021925:0.1249253045,G000235605:0.1550743377):0.0618102909):0.1672865179):0.0476230311,(G000215085:0.2388636941,(G000018425:0.3393344588,(G900113335:0.2251449903,(G000681355:0.306042801,G000686645:0.145957268):0.0350538417):0.0335724596):0.0300756273):0.0913624928):0.0316729022):0.0387220936):0.0310133444,(((G000436295:0.2609993408,(G000219125:0.1688432763,(G000271665:0.1544631341,G000445445:0.1407650254):0.0300452697):0.0581062626):0.0399374362,(G900104055:0.2480719435,(G000242435:0.3614582481,(G000428745:0.1932908018,G000455225:0.2310419107):0.0451882328):0.090569712):0.0324698782):0.1605863192,((G000714935:0.2310210479,(G000444055:0.198689123,G000702485:0.160915118):0.1406181718):0.0759607693,(G001311905:0.215995067,((G001375555:0.241808152,(G900102685:0.1964454608,(G000763315:0.1208667113,G000942395:0.1688664069):0.0638536335):0.0713571577):0.0503114627,((G001561915:0.1907661685,((G000455485:0.1498296367,(G000250655:0.1025397226,(G000422905:0.0996151059,G000739915:0.090442555):0.0289060902):0.0255342311):0.031064533,((G000283315:0.1208156047,G900102965:0.1230147118):0.0292896896,(G000829465:0.1789599505,(G000227705:0.1426755863,G001280845:0.1091127477):0.0234143562):0.0231930264):0.0307719661):0.1187569116):0.0314881727,((G001274715:0.1732965173,G001423865:0.2091681928):0.0495814888,(G000615945:0.1877047655,(((G000334155:0.0708356195,G000513135:0.0945662437):0.0652566404,((G000698145:0.2584498624,G900099745:0.1387015511):0.0669999552,(G001721685:0.1764916793,G002019695:0.094588279):0.0713002681):0.0265510975):0.0342593131,((G000430685:0.2226808697,G000430745:0.1340051476):0.0305716202,((G000702585:0.2623520594,(G000178255:0.2336893727,((G001512455:0.4029985994,(G000968055:0.2030138219,G001830015:0.2049604748):0.2509820781):0.0795279472,((G000433255:0.3804684819,(G000433455:0.3951280082,G000434835:0.2770522642):0.060871033):0.2139442866,((G000227355:0.8640909661,G001262715:0.519757579):0.2341018982,(G001244545:0.3292262505,((G000437235:0.2447199619,G000437395:0.4599504202):0.2253221385,(G000327285:0.1992719864,(G000508965:0.1575938741,G900114575:0.134875986):0.0726439973):0.1499837272):0.0459513594):0.0470234086):0.0614632007):0.0538247206):0.0741824154):0.1031027165):0.0576593159,((G900110685:0.18874922,((G000723525:0.1327233351,G000770635:0.137492077):0.0379663794,(G000377765:0.1201641265,(G000821065:0.1308645054,G900112045:0.1188269284):0.0539029064):0.0337193788):0.0305811824):0.086072698,(G000331575:0.1381776451,(G000313345:0.1423220914,(((G000430785:0.1315690823,G001274935:0.1005507187):0.024036267,(G000709935:0.0968626788,G001278705:0.1444018843):0.0326742712):0.0153272566,(((G001591825:0.1024510032,G900156125:0.1579708692):0.0273889328,(G001054655:0.1206567109,(G000759675:0.0857671593,(G000294775:0.060795777,G000986785:0.0905424287):0.0196748602):0.0224806465):0.0204646499):0.0145676124,((G000374565:0.1296701893,G000526655:0.0993876714):0.0268755311,(G000751775:0.1519670844,((G000220335:0.1318433865,(G000297555:0.1093914854,G001274945:0.0992276793):0.0336304863):0.0880584169,((G001005905:0.1990631447,G001559115:0.1597285727):0.1643901869,(G001564995:0.1761192543,((G000421665:0.2525347136,(G000518205:0.2640551692,G001543285:0.2563814264):0.0446796015):0.0502115463,(((G000245815:0.2842682906,G000429585:0.1274345452):0.0944957151,(G900109135:0.1562405884,(G000744285:0.1206067709,G000744375:0.0983372791):0.056539834):0.0309748052):0.0274082577,((G001832905:0.2478250462,(G000407285:0.0492989471,(G000407505:0.0761253732,G000415145:0.0583444005):0.0208600245):0.0660505064):0.0551234599,((G001435035:0.1963830997,(G000583695:0.1924494721,(G001434295:0.2407075348,G001434815:0.3104620215):0.0671007501):0.034374025):0.0589706935,(G000432055:0.1658085375,((G000787735:0.3378749577,G001434475:0.1579671504):0.0390065528,(G001437075:0.1837489704,G001702175:0.1551045526):0.0300588357):0.0483791911):0.0459831435):0.1002861122):0.0338126207):0.0218577591):0.122037206):0.0498295638):0.0352891536):0.0348036776):0.0186551304):0.0156552249):0.0253504843):0.0170350913):0.0280910746):0.0271917822):0.0220617264):0.0191143471):0.0228608552):0.0776354585):0.0473193267):0.0244039101):0.0352394734):0.0317985117):0.0304906292):0.1213367035):0.0338429732):0.0193910981):0.0228684203):0.0367859616):0.0711551784):0.032329168):0.0236860997):0.0283012588):0.0464728175):0.0303797773):0.0561848955):0.0358045655):0.8595233455);
  TREE rpls.1k.R = ((G001871415:0.7331160649,(G000830275:0.753329698,(G001515205:0.4927176532,(((G001563325:0.5990157304,G001940645:0.763371532):0.0920661014,((G001399805:0.431453793,(G000270325:0.6469243648,(G000204585:0.4500707603,G000730285:0.3174168475):0.3915739731):0.0807939211):0.0770992075,(G001717035:0.5966801779,(G000380705:0.7365635646,((G000813245:0.4526414269,(G000234805:0.3929311912,(G000148385:0.2693883145,G001663375:0.3605323391):0.0789145361):0.1995186991):0.1114735916,((G000231015:0.4322901042,G001412615:0.3312916251):0.069272997,(G000317795:0.5170161524,(G000011205:0.2000409172,G000565255:0.2384439561):0.2923029482):0.0648451967):0.1455766827):0.05511401):0.0534884496):0.0634346006):0.0677106895):0.0917437131,(((G000008645:0.1462760159,(G000024185:0.2553168733,G000191585:0.1979393653):0.048454526):0.3008324492,((G002009975:0.0820087115,(G000009965:0.090938352,G000263735:0.0820723041):0.0424581658):0.316874547,(G000371805:0.1667522325,(G000017165:0.3125886472,G000243455:0.0891019339):0.0897148464):0.2895676703):0.0563613531):0.0453062294,(((G000327505:0.2916015625,(G000008265:0.2697810071,(G000965745:0.2979738783,G900090055:0.4182540687):0.0768719392):0.4593091689):0.0947130056,((G001595945:0.4459559633,G001875345:0.6646966229):0.0723184585,((G000308215:0.2662169751,G001560915:0.3912118577):0.1030281784,(G001800815:0.3363703633,G001800825:0.3370351542):0.0641549787):0.0808432194):0.0744820102):0.1355138049,((G000025505:0.1324225906,(G000008665:0.168499184,(G000194625:0.106134691,G002011235:0.2036357807):0.0428376816):0.0516384198):0.312160845,((G001571385:0.227396429,(G000243255:0.2582792085,(G000013445:0.2618639441,G000327485:0.2185884471):0.061845024):0.0371757819):0.2757371767,(((G000711905:0.3671340063,G001766815:0.4426839503):0.0484718002,(G000204415:0.4070855284,(G000685155:0.3090347102,(G000969945:0.2119127223,(G000196655:0.2405519621,(G000013725:0.1471573722,G900114835:0.1506609198):0.0493628567):0.0466851498):0.1276022953):0.0596723727):0.0403268575):0.0417678935,(G000063445:0.3608829304,(((G000172995:0.097177662,G000283335:0.103559928):0.045841748,(G000495475:0.1478817008,(G000739595:0.1377997146,G900109065:0.1381570204):0.0309709003):0.018200409):0.0366263071,((G000328685:0.1479759089,G000376445:0.1363623754):0.0298649466,((G000337775:0.1253201808,G900100385:0.1624054906):0.0631203726,(G001488575:0.1153089174,G001767315:0.1862860039):0.0550334879):0.036303793):0.0242430548):0.5069676748):0.1104996764):0.0468603902):0.0919101252):0.0693333987):0.0828151421):0.0502578367):0.0474431265):0.1049835884):0.0922314555):0.7772230145,((G000989955:0.5081603954,(G001468865:0.4694292402,(G000991965:0.4096337358,G000996275:0.512954098):0.0600539583):0.1110147237):0.4308266505,((((G001567355:0.6302022325,G001771775:0.8099542807):0.2619840024,((G001772665:0.8290914613,(G000503835:0.4240493625,G001772865:0.4269152052):0.2438185458):0.1845538206,(((G001816645:0.6065704348,(G001776505:0.2987716657,G001776535:0.3066083513):0.3159575435):0.0491132221,((G000992645:0.3043023943,G000996555:0.3193017516):0.0547869792,(G001777435:0.2168358346,(G001776635:0.1799914871,G001777055:0.2165907614):0.0488861166):0.1154441708):0.3085919816):0.0554694351,((((G001788225:0.4769403678,(G001788095:0.3583332088,G001789365:0.5344141106):0.0725464641):0.0688097559,(G001789535:0.4795113594,(G001788195:0.4335948535,(G001789645:0.3139274576,(G000990565:0.3543776194,G001790155:0.3604913161):0.0520124834):0.0502360225):0.0493272946):0.102781565):0.3426446427,((G001779095:0.602202378,(G001779055:0.414700008,G001871285:0.3797965839):0.1341218707):0.0755928722,(G001779145:0.6606165187,(G001782605:0.5126704395,(G001782525:0.3891174596,(G001782355:0.322628659,G001782595:0.3400829954):0.0981384721):0.0963639947):0.1164366448):0.0664639459):0.0517890327):0.0632599718,(((G001776255:0.7703349049,(G000992285:0.886571362,G001002885:0.6415803702):0.1300138714):0.06476759,(G001872035:0.5672303403,((G001000345:0.5158860714,G001873435:0.5697415736):0.1681207524,(G001803465:0.4765436842,G001816955:0.4454941312):0.0718786649):0.0660204586):0.0541151757):0.0704913794,((G001002035:0.4143745645,(G000998545:0.3421739757,G001773695:0.3450199815):0.0943525424):0.2540583476,(G001816475:0.491419908,((G001792165:0.3227439671,G001793475:0.502775235):0.0590669765,((G001793095:0.4019651004,(G000989245:0.4029450876,G001792535:0.4458177557):0.041530054):0.1200416884,(G000996165:0.4215867384,(G001792585:0.3008781058,G001793105:0.2703049869):0.1032615716):0.0672499674):0.0647769274):0.1586031223):0.1176204579):0.0626188321):0.058710382):0.0689002415):0.1007163936):0.074708865):0.0664143738,((G000997185:0.5197491652,(G001790525:0.4732558025,(G001790365:0.178062611,G001897295:0.1714221113):0.3075027716):0.3817843353):0.1025609466,((G001771275:0.7358485833,(G001774395:0.915490889,G001776195:0.7439242502):0.1615346314):0.0736972273,(((G001787485:0.332349192,G001872575:0.3261971549):0.4709066108,(G000992695:0.4530765384,(G000993615:0.4492148212,G001788805:0.4217552264):0.0882083504):0.1283392493):0.1651478506,((G001817095:0.8465798659,(G001779925:0.4263727319,(G001777655:0.1770644968,G001779895:0.1749754379):0.2606150116):0.2659018028):0.0748689828,(((G001003705:0.5585004911,(G001818155:0.6395402928,G001889965:0.5746944043):0.0692681755):0.0794371432,(((G001791385:0.5231672654,G001817495:0.4569361356):0.0935231464,(G001791415:0.5539659529,(G001791745:0.4913861281,(G000997445:0.519304702,(G000996715:0.4103088095,G001791455:0.3714723478):0.0942878493):0.0754014974):0.0524432988):0.0398891988):0.0687006429,((G001783145:0.4727270899,(G001784435:0.4268931336,(G001783065:0.2907783716,G001784285:0.3700675863):0.1061505944):0.1484346598):0.0965336605,(((G000996245:0.5234030989,G001817255:0.3832642531):0.0680357168,(G000999255:0.4011881776,G001818495:0.5232967601):0.1073242765):0.0375537963,(G001783595:0.5899861702,(G001778285:0.3888835103,(G000999715:0.3728040664,G001778255:0.2754825303):0.1130646822):0.1127167934):0.0423087273):0.0319982781):0.0378010812):0.0518764389):0.0864622512,((G000991855:0.3179756303,(G000991245:0.2928184357,G001873875:0.4292498256):0.071043):0.2827359997,(((G001000145:0.4074096156,G001819495:0.3626859463):0.1525634096,(G001819985:0.5638105011,((G001303125:0.2898329071,G001872265:0.2468479895):0.1101686029,(G001819295:0.3968909616,(G001821575:0.4472417829,(G001872425:0.5760974307,(G001820115:0.2732035635,G001820475:0.242153128):0.1937032238):0.0583284203):0.0451701247):0.0805739043):0.1255723182):0.0505429465):0.0498260805,(G001822905:0.6905040774,(((G001774085:0.54843016,G001774195:0.5281919576):0.0951463796,(G001795715:0.4638675294,(G001794375:0.2854699786,(G001794025:0.3292631642,G001794675:0.24183849):0.0675641457):0.1771181543):0.2361144326):0.066352689,(((G001001795:0.4493409445,G001817215:0.4166776117):0.3748939998,(((G000993695:0.4444731079,G001793815:0.5679274184):0.0862743804,(G001817975:0.3970847406,G001817995:0.3761406561):0.0809373786):0.0536630773,((G001002165:0.5338298852,G001817755:0.4560804832):0.1421247478,(G001004105:0.5200187972,(G001818625:0.3147796533,G001818895:0.4109102288):0.1660656059):0.0593153995):0.0708022905):0.1601914338):0.083788814,((G001820775:0.3790410544,G001822385:0.4821298952):0.178214724,(G001819735:0.5845424113,((G001778855:0.4912889439,(G001778395:0.2774858669,G001778595:0.2711999087):0.2170256241):0.1490276697,((G000993015:0.4974971723,G001890035:0.5131390318):0.0684918344,(((G000992205:0.3595481275,G001786805:0.3528547758):0.1761964119,(G001819095:0.5171557632,G001825075:0.4111035273):0.0697739814):0.0396804923,((G001004665:0.4768580007,(G001781355:0.5150992597,(G001189075:0.5274526479,G001781805:0.4456524626):0.0753634503):0.0658949059):0.1053943218,((G001823825:0.4785514916,G001823895:0.4134814901):0.0701408872,(G001821215:0.4207846553,(G001004005:0.4290799279,G001820985:0.3350638083):0.0672302545):0.0892074355):0.0596383133):0.0488671482):0.049837121):0.2200360952):0.0500722871):0.0574294397):0.0553323099):0.0358474827):0.0247826115):0.0321319169):0.0840095488):0.0698336308):0.0301273905):0.0557392836):0.0330371474):0.0325577096):0.0440209303):0.0925429979,((G000420385:0.4871725806,((G000196135:0.1603189621,G000507845:0.2259953179):0.1212899428,((G000010345:0.2464990447,G000242915:0.2802248921):0.0741843021,(G000495505:0.242015369,G000597725:0.2050149831):0.0755727158):0.0579350652):0.5490952627):0.1213369936,(((G000092845:0.6247182804,G001829415:0.6932571877):0.0888881154,(G000243715:0.7528594935,((G000507245:0.2673147777,G001749745:0.2659893766):0.0519594005,(G000242595:0.3136126587,(G000190435:0.3366466859,(G001896565:0.3053139965,((G000219725:0.104598763,G000297095:0.1534841522):0.0886079952,((G000212415:0.0984884671,G000255555:0.1972167956):0.0641271502,(G000513775:0.210885355,G001604385:0.1212932275):0.0428156035):0.1040384124):0.0550502639):0.0977866149):0.037797302):0.1213862768):0.28162046):0.09284748):0.1046725346,(((((G001871115:0.6546151793,(G001799975:0.4918644841,(G001800475:0.347852956,G001871125:0.4344450776):0.0632852072):0.0733323388):0.2135094985,(((G000405945:0.3508685254,G001804315:0.4152858802):0.2236910718,((G001804065:0.4249931374,G001874025:0.5866314756):0.0560283362,(G001804395:0.4945755237,(G001805895:0.3327397966,G001806055:0.4134208046):0.1224982068):0.1533400513):0.0639521423):0.1050945361,(((G000949635:0.282501248,G001723765:0.2948497892):0.2246094528,((G001999965:0.2817080779,(G001825665:0.2938020766,(G001303465:0.1644859245,G001603075:0.1597399682):0.1188040667):0.0555756497):0.3063696667,((G000255705:0.5437794782,G001956985:0.3534346711):0.0578439071,((G000153105:0.278237437,G000346295:0.3152199356):0.1811286972,(G000255655:0.3851623128,(G000181475:0.3061600098,G900113665:0.3834153643):0.0630082147):0.1359133697):0.0672926118):0.1484329809):0.0845174367):0.1843457805,((G001897225:0.2700783271,(G001464115:0.2773022164,G001796285:0.3632419781):0.0904055873):0.4895981188,((G001803225:0.5067717621,G001803315:0.5507078287):0.1182072314,((G000019965:0.3364502179,(G000025905:0.2997269931,G001872735:0.4290227388):0.0952155464):0.2948532081,(G000172555:0.4401265913,(G000526255:0.5530377072,((G000739615:0.2129311897,G900141815:0.2037726478):0.2571180704,(G001613545:0.2356008718,G001919485:0.2774639083):0.0860458419):0.1040606237):0.0829183701):0.0529360304):0.0734998358):0.1006690468):0.074756942):0.0321854119):0.0455010534):0.0285704763,((G000406005:0.5410742463,G001304075:0.5737916088):0.085720061,((G001412365:0.7567617257,(G001303705:0.4145340387,G001303785:0.7143807367):0.073512548):0.0688619095,(((G000522985:0.5268626309,G001780825:0.4480637313):0.1338795675,((G000397885:0.4161290146,G001577185:0.4633477513):0.2310446748,(G001045525:0.4880947615,(G001462345:0.1172536684,G900142485:0.1310652912):0.5216481441):0.1289342181):0.0404014824):0.0369954253,((G000403035:0.5279429133,G001775405:0.4457856212):0.0699520849,((G001771235:0.45153406,G001886815:0.3627345078):0.0751850932,((G001509335:0.4249477889,G001577025:0.5303296963):0.1383367666,((G001442925:0.3159707253,((G001804625:0.3255922875,G001899175:0.4818854819):0.072804206,(G001803345:0.2502196652,(G000258405:0.1459778842,G001802205:0.1996984295):0.0594218406):0.1652384807):0.0395033194):0.0533074413,(G000020465:0.5484807598,((G000013045:0.4647059538,G900129315:0.4012574972):0.1173934976,((G000020565:0.4291208939,((G000379765:0.2155124601,G900113045:0.2305660916):0.0485032082,((G000346615:0.1816463003,(G001592965:0.1747470924,G001657315:0.1715382197):0.0329232643):0.0473352387,(G001890965:0.2433391263,((G000296815:0.2003297067,G900100765:0.2155782408):0.0412235569,(G000379725:0.2592973785,G000973725:0.2115752867):0.0409297632):0.0217281719):0.0209616275):0.0172217887):0.0407395427):0.0715213241,(((G000724545:0.2768175704,(G000212735:0.2048215361,G000379805:0.2302775009):0.0741786843):0.1160813263,(G001897535:0.3330090854,(G001897855:0.1846677813,(G001975825:0.1541305397,(G001898505:0.128645982,G900156765:0.1295258984):0.0662408957):0.0426568988):0.1513288365):0.0603275794):0.0698005336,((G000403135:0.1212706773,(G000192845:0.0756355618,G900109365:0.0949240129):0.0467539523):0.1626159011,(((G000621625:0.2217324174,G001802265:0.2189936193):0.128486783,(G000736515:0.3385965076,((G000022605:0.6248537458,(G900142445:0.2438233548,G900142565:0.189101428):0.0582192489):0.0425184119,(G001439205:0.2475744024,(G900116115:0.1519478706,(G000016645:0.1539384948,(G000186265:0.1497070722,G000430665:0.1102632137):0.0325803625):0.0209632135):0.0338053073):0.0606765106):0.0553466685):0.0654632553):0.038735024,((G001769115:0.3157984192,(G001192835:0.1853354468,G001543405:0.255423638):0.0429197329):0.0647458849,((G000473305:0.2451045505,(G000231275:0.1769648094,G000798815:0.1589105614):0.0380671009):0.0749161239,((G001303955:0.2261815054,G001769535:0.1988263821):0.0499004184,(G001443605:0.2605100499,((G000621705:0.1831915348,G001310955:0.1699634658):0.0392594738,(G000974365:0.2174776431,(G000183135:0.1583357212,(G000213575:0.1528852679,(G000315485:0.135488957,G000803105:0.1058869574):0.0188386213):0.0381699312):0.1044296218):0.0376807502):0.0303885166):0.0181586801):0.0217298911):0.0593742292):0.0336554998):0.0373233751):0.0322126051):0.0375168174):0.206584354):0.0684224818):0.0512730693):0.0738335114):0.0234611514):0.0660623762):0.024863509):0.0263842923):0.0442221126):0.0238977713):0.020147567,(((G000493965:0.2642731498,G001773915:0.2532899331):0.4084825981,(G000242615:0.624569746,((G000820845:0.2116471402,G001464455:0.2955352255):0.2108928238,(G000702445:0.4374588248,(G001767075:0.3698568396,(G000745965:0.1653659036,G001006305:0.1415551208):0.2172533065):0.0615057075):0.1129697459):0.046310634):0.0507269634):0.1203791207,((((G000091165:0.4775083411,G000739515:0.4366098041):0.0777680972,((G001790855:0.4267069825,G001803525:0.397023702):0.0777927343,((G002011735:0.2700853748,(G001805125:0.2949815686,G002011745:0.2347970902):0.0616644805):0.1364148385,(G001803765:0.3636455073,(G001805205:0.3672507558,(G000196815:0.4177023113,G000284315:0.5897017687):0.097729001):0.0813053867):0.0460604111):0.052521244):0.033688358):0.0326795749,(((G000335475:0.4511721248,(G000737335:0.5802713961,(G001263205:0.2112152422,(G000067165:0.1120852721,G001931535:0.0865140552):0.148686624):0.277892456):0.095248217):0.0840441926,((G001798085:0.5235159874,G001799095:0.5157491044):0.080474537,(G000196175:0.6125257961,(G001769835:0.4682659497,(G001770125:0.2648759274,G001874305:0.2518025195):0.5013051483):0.0710918097):0.0890279346):0.0359191445):0.0469838224,((G001443455:0.5011853893,(G001797435:0.4632215697,(G001798625:0.2562530631,(G001595385:0.1580902467,G001797465:0.1705691678):0.1658812594):0.1279046866):0.0354227198):0.0297596289,(((G000020725:0.1527078885,(G001799505:0.0886332151,G001802645:0.0996226444):0.1132033145):0.126277729,(G900107645:0.2509129503,(G000012885:0.1727578984,(G000472285:0.1153414555,G000820505:0.180268331):0.0258002315):0.0459995555):0.0978848477):0.1385037053,(((G001797845:0.1961413196,G001873745:0.1923013843):0.2497335516,((G001797745:0.3164818612,G001798855:0.2985882688):0.0791677851,(G001798005:0.3358615037,G001873905:0.2944843545):0.0360728416):0.0289921826):0.0468691087,(((G000179315:0.4027735623,(G000092205:0.272783666,(G000429965:0.243114322,G900104445:0.2875823318):0.0989878869):0.1971780791):0.0426277705,(G001751075:0.2952104169,(G000429905:0.2849313487,((G000420085:0.3376802084,G900101345:0.2359886622):0.0741600581,(G001311845:0.2056688722,(G001443525:0.2436903814,G001751005:0.1776274185):0.0429096352):0.0424466313):0.0454466385):0.0606512378):0.1056411073):0.0310229777,((G001184205:0.3782678505,G900129305:0.2937856658):0.0623701116,((G001577525:0.337310492,G001652585:0.3858845804):0.0793044841,((G000024325:0.2615990097,(G000428825:0.2557279145,G000934755:0.2575462516):0.0468521649):0.04958623,((G000420485:0.229130626,(G000422205:0.2270641497,G000702665:0.2333361477):0.035811918):0.0233738107,(G001672295:0.1843801603,(G000430005:0.2351858247,G000701705:0.1679016496):0.057114206):0.0933750179):0.0472193087):0.2932965229):0.0423355942):0.0321262711):0.0571854453):0.0252271884):0.025026842):0.0323534242):0.0423086631):0.0304783012,((G001627865:0.7036438059,(G000469585:0.4765006211,(G000218625:0.2610442423,G001603805:0.2753448035):0.2829427417):0.0736380506):0.035460425,(G001748245:0.7128825864,(((G000195085:0.3404631146,G000299095:0.3979073584):0.3578937665,(((G000012145:0.5057999931,G000746585:0.3663918902):0.0788375022,(G000815465:0.4239667545,(G000632985:0.8166456043,G000964795:0.5402040561):0.2590614397):0.0553544611):0.0782072347,(G000190415:0.4065694947,(G000432275:0.3502373357,(((G001746755:0.2696989108,(G000513295:0.1835681021,(G000013085:0.1815880003,G000381985:0.1703100916):0.0659533775):0.0391653311):0.0306862396,((G000518365:0.2275952999,(G000283655:0.1234987654,G001939945:0.1660385875):0.0637379028):0.0343373257,((G000515255:0.3174593739,(G000024465:0.3165135631,G000423805:0.1868877534):0.0625931506):0.0311567366,(G001941945:0.1689931483,(G000202835:0.1624877794,G000429165:0.1565316077):0.0513484491):0.1878998363):0.0233966583):0.0252980245):0.0394957546,((G000375545:0.2350966726,(G000744515:0.1180777707,(G000427645:0.1298413546,(G000767465:0.1660409067,G001421665:0.1195754695):0.044353823):0.0337173878):0.218140574):0.0764481798,(((G000733125:0.3203060925,(G000014745:0.2326198368,(G000685315:0.3025173114,(G000017265:0.1391934545,G000204015:0.1992788033):0.1323046719):0.0434118929):0.0502693138):0.0482710054,(G900113695:0.155980359,((G000012905:0.1012574685,G000763885:0.1040179537):0.0449225202,(G900099935:0.1075888273,(G001687105:0.1066642215,G001879715:0.0929504702):0.0262956093):0.0343991932):0.0708357258):0.160986257):0.027214679,(G000739695:0.2255279805,((G000253295:0.2572066394,G000828475:0.1870527487):0.0769767506,((G000688515:0.2297111482,(G000423365:0.1589082939,G001185205:0.1593451478):0.1142318806):0.027162185,(((G000011365:0.226094758,G900100155:0.1615392775):0.0296677649,(G000746085:0.1713852058,G001006805:0.1459079654):0.0457061125):0.0668901973,((G001404515:0.1972282558,(G001720135:0.1510706811,G900148505:0.1596868005):0.0293358104):0.0241343194,(G000380505:0.1724471159,(G001558695:0.088126254,(G000018545:0.1306318363,G001676765:0.1200643262):0.0201078686):0.107967353):0.0270679631):0.0233578915):0.0338536157):0.031088831):0.0396092498):0.0354150354):0.0427833726):0.0574178886):0.0590051963):0.0441646089):0.0564506273):0.0563232871):0.1779167426,(G000153765:0.5462571217,(G001756595:0.3979164319,(((G001629395:0.3904535252,G001785035:0.3404981223):0.0731839444,((G001044335:0.3478021945,(G000023745:0.0965410294,G000378225:0.123033942):0.063108777):0.0644596628,(((G000025705:0.1111527759,G000145255:0.1543732744):0.0978634626,(G000735045:0.269089964,G001007935:0.2972504499):0.0400658719):0.0282144407,(((G000374805:0.0821469715,G000969645:0.1218053505):0.0743836216,(G000021025:0.1166341824,(G000711885:0.0815250668,G001308005:0.2096180187):0.0346083239):0.0410556014):0.0847508633,(((G000310185:0.1358970071,G000828635:0.1508645535):0.042677934,(G000012425:0.1166442594,(G000236665:0.0865422848,G900099695:0.1227992177):0.0272346164):0.0478621052):0.0407498538,((G000818395:0.141207437,(G000013645:0.0981985094,G000069785:0.1066747424):0.0584694932):0.0368016193,((G000253115:0.1925792051,(G000430725:0.1229243845,(G000013605:0.1104376848,G000723405:0.1017011769):0.0672710675):0.0628651266):0.0687088015,(G000434855:0.2947930125,(G000373745:0.1857217014,(G001571365:0.070587696,G900129885:0.0859047794):0.0516857498):0.0849175062):0.0472170467):0.0237062058):0.0728402873):0.0423837862):0.0263730825):0.0335246099):0.1361301736):0.0286426949,(((((G000024765:0.3377086548,G000371925:0.2686953986):0.0529794469,(G001889065:0.3769670978,G002006795:0.3108184726):0.0835537271):0.029697685,((G001677435:0.3097253363,G001730015:0.3067496134):0.0543347823,(G000426685:0.3626628635,((G000378125:0.1672421681,G000620485:0.1565128838):0.0424802273,(G000747155:0.1199550617,G001442515:0.1342566559):0.0650129342):0.1802216817):0.0708763173):0.0258545307):0.0230338043,((G001051235:0.2735735685,((G000014785:0.1619049474,G000374645:0.2059413588):0.1093557934,(G000321415:0.2384315742,G000633935:0.159830568):0.0955694753):0.0245894722):0.0304014955,(((G000024725:0.270372677,G900102855:0.2131754529):0.0326097586,(G000170715:0.3057179138,(G001801825:0.2462664267,G001801885:0.1935858825):0.1258961694):0.0481954419):0.0296488168,((G000427385:0.2253521206,(G000383855:0.1155810087,G000733935:0.1101960143):0.1304556923):0.1084497429,((G001044195:0.2825675812,(G000224005:0.1215263633,G001469165:0.1846956057):0.0715690265):0.0338663316,(G000828615:0.1905689712,(G000428045:0.158479237,G001709035:0.1642338286):0.0348012054):0.0246330667):0.0685297466):0.031214597):0.0187766456):0.0280748715):0.026007385,(((G000953135:0.3726151963,G001898235:0.3774471911):0.0560592328,((G001801405:0.3634603859,G001801495:0.3554733609):0.0543887126,(G000007765:0.2549109141,G001801755:0.3416431165):0.1191869403):0.0507727257):0.0534723021,(((G000379445:0.2983592692,G001439525:0.6542429016):0.0653880962,(G000526715:0.2928780009,G001281385:0.4064924168):0.0836996994):0.0371496041,(((G000320945:0.1720345962,(G000172635:0.0935933344,G000314995:0.0984545615):0.0740425662):0.0302743241,((G001750165:0.1380927434,(G000948975:0.1435373515,G900108485:0.1592841672):0.0252295958):0.0226666717,(G000015285:0.2002655718,((G000425405:0.108503477,G001957125:0.1367261149):0.0400170093,((G000014805:0.0877942109,G000701925:0.3449521268):0.0463214806,(G000648515:0.138695497,(G000333895:0.0604354147,G001077885:0.0713356013):0.063099725):0.0298588779):0.0189618242):0.0199232687):0.0301340786):0.0245674154):0.1248782868,((G000300005:0.2300114793,(G001606025:0.2192993657,G001713665:0.1639352649):0.1866781644):0.0530917266,(((G000710775:0.1742622679,G001708485:0.1924974198):0.0503313414,((G000158155:0.207410033,G000373485:0.1581932098):0.0478382345,(G000511875:0.2321722162,(G000013665:0.1394558332,G000423345:0.1397431491):0.0419764225):0.0393966473):0.0529601261):0.0235902875,(G000376785:0.2329755976,((G000153185:0.2236545812,G000422845:0.1828238147):0.0543238837,(G000378045:0.1896238391,(G001709345:0.1564568366,(G000246875:0.0776807233,G001648175:0.1089853598):0.0759192376):0.079292068):0.0265197687):0.0185907671):0.0270053387):0.0350196496):0.0362689999):0.0381926498):0.0253940197):0.021445651):0.0616182819):0.069297687):0.1505235855):0.0555801745):0.0683182251):0.0605045884):0.0450812562):0.0200848919):0.0347072732):0.0224876779,((G001791795:0.6359469209,((G000373345:0.1406625794,G001517865:0.201630594):0.1781653947,(G000165505:0.1213559507,(G000479045:0.1004014328,(G000158315:0.0826579115,G000691725:0.1548145688):0.0469987133):0.051210012):0.1562821682):0.2980510747):0.0815643769,((((G001302425:0.6096195117,G002011415:0.6283125456):0.1220890409,(G002011575:0.4480385958,(G000212395:0.6146339317,G000284335:0.6649802569):0.102679982):0.0380179821):0.0415652916,((G001443005:0.380662883,(G000160455:0.2652214046,(G000233775:0.2326221054,((G000165795:0.2388437902,G000526375:0.2197533734):0.0556217368,(G000177335:0.3758073505,G001604435:0.2592668701):0.0810843063):0.036710934):0.06215502):0.2304392294):0.1199487664,((G000191045:0.3376772675,(G000010785:0.4261327118,G000703085:0.3022510337):0.1579621908):0.1506406272,(((G000021285:0.2541414401,G000217815:0.2965021643):0.0766317401,(G000018605:0.4367080641,(G000023325:0.1461144277,G000147715:0.2583121532):0.1642283256):0.0498672086):0.2430722082,((G000317835:0.1341779952,G000430865:0.1489076594):0.2601354616,(G000195335:0.1191432485,(G000421625:0.180577164,G000430045:0.211415507):0.0433658597):0.1397650216):0.3724904195):0.0425158214):0.0331136902):0.0328281402):0.0441792926,((((G001772385:0.4642494753,(G001771545:0.3035978453,G001772335:0.2914328064):0.117151557):0.2477755234,(((G000431315:0.3070622528,G001784565:0.2731886875):0.1928352756,(G001784555:0.4840857091,G001899315:0.4008933166):0.0902525891):0.1004463889,(G000484535:0.290513628,(G000332275:0.2508446669,(G000332175:0.2162874294,(G000316685:0.2201733104,(((G000309385:0.144509079,G000316115:0.1773706067):0.0654952693,(G000332315:0.1628065538,(G000063525:0.1130554248,(G000316515:0.0917598556,(G000153065:0.0686503429,G001632145:0.0951971278):0.0593469366):0.0478244618):0.2956397148):0.0484422704):0.0218732503,(G000309945:0.1344905524,((G001657325:0.1817597175,(G000332335:0.1178211704,G900010725:0.1687468223):0.0236463768):0.0192669802,((G000317555:0.1327242744,G001746915:0.1344595541):0.0256879393,(G000155555:0.1371449201,(G000380225:0.1728700022,(G000021825:0.14764736,G000473895:0.2149084283):0.0376908745):0.0407550972):0.0306491654):0.0135640503):0.02452963):0.030302298):0.029771077):0.0319043482):0.0541975543):0.0880533013):0.261198029):0.0899690405):0.0616392376,(((G000427095:0.3892996817,G000724625:0.5597212367):0.1909322538,((G001914715:0.4730325407,(G000383835:0.558901607,(G001796575:0.3277275773,((G001795035:0.3977260926,(G001795015:0.2299279535,G001796515:0.3048004948):0.0928861888):0.0399101009,((G001005265:0.3913469976,G001796805:0.2637973285):0.046040172,(G001796865:0.2746646312,G002011495:0.1633335162):0.0554801413):0.0686482844):0.037269931):0.053022103):0.103621887):0.0585171793,(((G000024985:0.1773222126,G000744775:0.2367503464):0.2218982868,(G000018565:0.3135600986,(G000021945:0.1923785204,G001399705:0.2174190704):0.0963303948):0.1354141872):0.0724005379,(G000281175:0.4004291081,(G001508595:0.2704094098,((G001192795:0.3001372671,(G001050235:0.2053321975,G001306115:0.195234736):0.027718291):0.0406710008,((G001567105:0.2466027546,G001796365:0.1742379066):0.073827988,((G001795165:0.1718849859,G001795335:0.172801262):0.0284742352,(G001795285:0.163512505,G001797095:0.1261318853):0.0775330065):0.0614708115):0.0344699099):0.0532423675):0.2155727136):0.1360404807):0.0439799989):0.086956995):0.0281020509,((G000661895:0.5040018633,(G000423665:0.197362573,G000424625:0.1909025455):0.3225225846):0.1481273166,(((G000023885:0.1526098647,(G900110565:0.143137024,(G000024265:0.1046473179,G000814825:0.1502207067):0.0315949961):0.0426044082):0.1301877538,((G000225705:0.0895504226,G000311845:0.088962098):0.1247141489,(G000468755:0.1402672641,G001494635:0.0982982651):0.0974418575):0.11464796):0.2412172268,((G000949255:0.5137039993,(G000455525:0.3168714229,(G000348785:0.2972314737,G000817085:0.3345071539):0.0497482945):0.1020817782):0.1300733366,((G001437855:0.1814961744,G001438925:0.1344372771):0.1986079792,(((G000235425:0.2120791163,(G000024545:0.2026328498,G000962825:0.1631135292):0.0905054799):0.031172219,(G900129455:0.2010201029,(G000426645:0.2060350272,((G000341345:0.2935839346,(G000612825:0.1171430635,(G001698225:0.1092597576,(G000308655:0.1002951041,G000982715:0.0663870912):0.0283425388):0.0218725816):0.0281421871):0.0745597697,(G000717175:0.1323915026,(G000062885:0.1254949112,(G000720955:0.1166236373,(G000974445:0.0771274145,(G000196835:0.1133601611,G000374445:0.075062517):0.0199294163):0.0189031555):0.0183039302):0.0332063381):0.0270620523):0.0327973569):0.0446536906):0.0359646969):0.0313955148,(((G000024865:0.1458192194,(G000341105:0.1619761668,G000468475:0.119205523):0.0370452691):0.0702656181,(G000024025:0.1849840374,((G000745345:0.0599274387,G001279985:0.0546203629):0.0242888116,(G000787795:0.0607072927,G000955975:0.0636757108):0.0365086286):0.0796201988):0.0358777302):0.0341170213,((G000960475:0.2042430608,(G000270245:0.1582098811,(G000423465:0.1539479279,(G900092135:0.1667517526,G900163845:0.1303206766):0.0296405409):0.0349211816):0.1096428178):0.0596187673,((G000421185:0.1291338658,(G001247745:0.1037238565,(G000298215:0.105111462,G001429685:0.1086822079):0.0198094011):0.0218074735):0.0657857569,((G000017305:0.1648014735,G000576425:0.2077782463):0.0422001164,((G000314575:0.2175813368,(G000764165:0.2482831575,(G000022025:0.1184356768,(G000224415:0.1462675512,G000786195:0.122427323):0.0291779791):0.0548274274):0.0365028345):0.0370705973,((G900105765:0.1477015579,(G000385135:0.1023040312,G000526515:0.1062328239):0.043328186):0.0297032684,(G000741705:0.3984299344,(G000612055:0.2407507105,G001812065:0.2100008349):0.0474954382):0.0464334734):0.0364425355):0.0253493954):0.0175583473):0.06298743):0.0255137244):0.026814163):0.0411886294):0.2346489448):0.1053237899):0.041550082):0.1140829545):0.0379704558):0.0287861282,(((G001513145:0.4242886274,(G001513495:0.2411972883,G001544015:0.4232042312):0.0853740206):0.056575295,((G000020485:0.1864118053,G900156285:0.2745690869):0.1117409766,(G000517025:0.2226727438,G900114655:0.1778284335):0.098957863):0.1409475573):0.0254428948,((((G000328765:0.1954652485,G900142995:0.1823354875):0.1586551118,(G000526435:0.2413850618,G000806225:0.2522835016):0.039233649):0.0427731417,(((G001515955:0.2534907791,(G001440545:0.2169917767,(G000495435:0.2230010634,(((G000686705:0.1180331874,G001403615:0.1080231068):0.0263788913,(G001403635:0.129333168,(G000401215:0.0887768859,G000424025:0.0848080703):0.0387708373):0.0371988545):0.0254078886,((G000765165:0.1181100994,G900129955:0.0953416087):0.030846371,((G000686725:0.1861325062,G001263795:0.1622392608):0.0340422824,(G000732635:0.0911235394,G000816675:0.072160875):0.0739190251):0.0156523805):0.0261281962):0.029551801):0.0997940958):0.0761125216):0.050409583,((G900142005:0.2973240676,((G000387765:0.1448413007,G001190785:0.1649211087):0.0414530708,((G000511955:0.146926597,G000751555:0.1710713695):0.053166051,((G000010185:0.2493448905,(G000173355:0.3150134993,G000308275:0.4053609881):0.080018153):0.0901596781,(G000758845:0.4008057665,(G000146345:0.1899784108,(G000183565:0.1776637248,G900129925:0.1456204669):0.0430255888):0.0976763224):0.0552348197):0.0823813347):0.0482903137):0.0232876265):0.0696897241,(((G001750685:0.1845131603,(G001748365:0.2948462471,G900142245:0.1664047051):0.0546721937):0.0292094594,((G000435715:0.1334619605,G000488855:0.1968808375):0.0448904481,(G900115385:0.1883131722,G900155555:0.186138576):0.149101661):0.2012860874):0.027273714,((G000016985:0.1535462481,(G001042715:0.1332147618,G900101495:0.1193269983):0.0346309636):0.1103567825,((G000146855:0.2687755999,G000423525:0.2288507197):0.0990441406,(G000699585:0.1941337168,(G000381525:0.1577718805,G000953275:0.1000559157):0.1136636656):0.0327716251):0.0706370628):0.0329583171):0.039680394):0.0508123114):0.0254455701,((G000185505:0.4352697516,((G001513425:0.369940883,G001940855:0.2742189915):0.075573658,(G000435495:0.3951800197,(G000432975:0.2753736217,G001512685:0.3029473864):0.0790661282):0.1175904665):0.0640303285):0.0340810099,((((G000688035:0.2990978574,G001512745:0.4142647918):0.1314918437,(G000331995:0.2166233213,(G000179595:0.1595276918,G001512425:0.1692276911):0.0548817711):0.049454705):0.0488223059,(G001916175:0.4360172713,((G000433415:0.3556501974,G001797275:0.2672916915):0.1081341002,((G001305135:0.2250386874,(G900130065:0.2103251262,(G001454945:0.138833836,(G000283575:0.1243144929,G000765235:0.1229807416):0.0794147922):0.0556456829):0.0740725442):0.0798429283,((G000154565:0.1901103006,(G000157955:0.3760918578,(G000174895:0.1545799865,G000179635:0.1647215444):0.0844780875):0.0384460766):0.029236228,(G000178115:0.2379014606,(G000752215:0.1735850174,(G000432435:0.1876645586,(G000435335:0.2051826466,G000436215:0.1943208956):0.1155557609):0.033291926):0.0448697004):0.0344189657):0.0559430582):0.0360813799):0.0917350979):0.0402375339):0.030090782,((G900142265:0.2126516385,(G000178835:0.1470732169,G001995005:0.2002323944):0.1175959124):0.0405402891,((G000154305:0.1550697049,(G000431135:0.1007471662,G000432475:0.1390940902):0.0571850436):0.0389686502,((G900143645:0.1366010066,(G900111595:0.1108641037,(G000434115:0.139667785,G001414325:0.1382081073):0.0395855032):0.0287966581):0.0411967369,((G000156015:0.1400404952,G000431895:0.0942865726):0.1288164143,((G000146185:0.1676211792,(G000185385:0.2075078001,G000371705:0.110333684):0.0438961136):0.0227641567,((G900113595:0.1106209419,(G000621425:0.1680337949,(G000424385:0.1468471915,G000701625:0.1852435301):0.0348199051):0.0304058616):0.0517537301,((G001404335:0.1186769904,(G000797495:0.083111962,(G000183525:0.2021611704,G900129135:0.0781294003):0.0335051546):0.0282778502):0.0219865498,(G000469345:0.0936061976,(G000364225:0.1352418846,(G001405615:0.0912593668,G900106615:0.1717424415):0.0371634219):0.0240578152):0.0422405647):0.0185968825):0.020779493):0.0125438231):0.0234421795):0.0187738168):0.1251979533):0.1279613365):0.0348177492):0.023185376):0.0494066588):0.0644771637,((G000174415:0.3500751547,(((G000620305:0.2774600626,G001508005:0.3111545962):0.0532173929,(G000946815:0.3618818918,G001570625:0.371201742):0.0434768958):0.0310315697,((G000746025:0.2403843957,(G000512895:0.208413838,(G000021925:0.1156317759,G000235605:0.1438295304):0.0570345944):0.1548983646):0.0436959009,(G000215085:0.2200070636,(G000018425:0.313747865,(G900113335:0.2079115882,(G000681355:0.282658219,G000686645:0.1353324107):0.0321514564):0.0307780609):0.0282294143):0.085228625):0.0289423813):0.0355062746):0.0310601779,((G000009905:0.378624692,((G000436295:0.2411610464,(G000219125:0.1556562654,(G000271665:0.1431798948,G000445445:0.1300996591):0.0281547399):0.0543274436):0.0363768492,(G900104055:0.2274175429,(G000242435:0.3339129428,(G000428745:0.1790203602,G000455225:0.2129878367):0.0413470207):0.0843121121):0.0305728758):0.120979266):0.0433621246,((G000714935:0.2149943051,(G000444055:0.1829957912,G000702485:0.1486692521):0.1286290723):0.0702141886,(G001311905:0.1968727376,((G001375555:0.2234257568,(G900102685:0.1815826117,(G000763315:0.1120295205,G000942395:0.1561719438):0.0591062764):0.0657693539):0.0467670209,((G001561915:0.1767382907,((G000455485:0.1399713769,(G000250655:0.0953266313,(G000422905:0.0919502265,G000739915:0.0842436052):0.0264808363):0.0230384826):0.0277466332,((G000283315:0.1126129918,G900102965:0.1133447668):0.0262219357,(G001280845:0.1079113625,(G000227705:0.125276347,G000829465:0.154569747):0.0255360861):0.0249924001):0.0293023842):0.1113702799):0.0289994314,((G001274715:0.1598871553,G001423865:0.1936203625):0.0463201872,(G000615945:0.1726279255,(((G000334155:0.0657540818,G000513135:0.0875509651):0.0617009477,((G000698145:0.2394532622,G900099745:0.12796432):0.062287517,(G001721685:0.1629359761,G002019695:0.0880042228):0.06555873):0.0238064983):0.0291666665,((G000430685:0.2058926865,G000430745:0.1245847563):0.0294519438,((G900110685:0.1728664405,((G000723525:0.1235666031,G000770635:0.1266424458):0.0356764771,(G000377765:0.111041995,(G000821065:0.1213127127,G900112045:0.1100105128):0.0499412496):0.0307650465):0.0302903606):0.0802137993,((G000331575:0.1318756408,(G000313345:0.1317210482,(((G000430785:0.1220436327,G001274935:0.0928962351):0.0221530237,(G000709935:0.0902621516,G001278705:0.1332090774):0.0302065768):0.0148523363,((G000751775:0.1466800666,(G000374565:0.1222500701,G000526655:0.0905014995):0.0220674166):0.016324416,((G001054655:0.1118940501,(G000759675:0.0796629294,(G000294775:0.0564341304,G000986785:0.0839320346):0.0179796478):0.0210361766):0.0196561382,(G001591825:0.1032039556,(G900156125:0.1297936544,(G000220335:0.1261474227,(G000297555:0.1026208318,G001274945:0.0908944979):0.0266099362):0.0937715745):0.0299647626):0.0186690228):0.0118113407):0.0223649157):0.015655107):0.0228753134):0.0258138414,((G000702585:0.2534586276,(G000178255:0.2191586955,((G001512455:0.3733903402,(G000968055:0.1878944003,G001830015:0.1885708532):0.2289789356):0.0735865698,((G000433255:0.349461752,(G000433455:0.3630329693,G000434835:0.2564736146):0.0560685825):0.198163352,(((G000227355:0.784151908,G001262715:0.4859727968):0.1897631343,(G000437235:0.2318704987,G000437395:0.4159102204):0.1852629901):0.046392791,(G001244545:0.2966796656,(G000327285:0.1840116259,(G000508965:0.1446552834,G900114575:0.1258035139):0.0666019265):0.1479028352):0.0506564589):0.071300969):0.0490898649):0.068776746):0.0803601143):0.0339246543,((G001005905:0.1813828613,G001559115:0.1503547416):0.1417949916,(G001564995:0.1791663396,((G000421665:0.2331723162,(G000518205:0.2449577313,G001543285:0.236265494):0.0414132482):0.0452388797,(((G000245815:0.2622076283,G000429585:0.1177592999):0.0863764125,(G900109135:0.145017895,(G000744285:0.111581966,G000744375:0.0910552196):0.0518085851):0.0295791366):0.0264094309,((G001832905:0.2285705721,(G000407285:0.0459761881,(G000407505:0.070452291,G000415145:0.0540128698):0.0190384852):0.0618821122):0.051040165,((G001435035:0.1812024992,(G000583695:0.1783115795,(G001434295:0.2221567396,G001434815:0.2856450724):0.0611979295):0.0320065014):0.0548011666,(G000432055:0.1531268689,((G000787735:0.311127693,G001434475:0.1457797114):0.0362558374,(G001437075:0.169783206,G001702175:0.143788343):0.0278113431):0.0449701595):0.0424972507):0.092036414):0.0307181471):0.0218736762):0.0971046023):0.0479731984):0.0321942654):0.0401052255):0.0179757253):0.0254152852):0.0211581861):0.0738134963):0.0445356103):0.0218160672):0.0338274169):0.030125442):0.0289118974):0.1166520323):0.023672994):0.0299620211):0.0369599356):0.0678115515):0.0296510862):0.0222868451):0.0262132298):0.0430140848):0.0283836292):0.054764012):0.056956078):0.7772230145);
END;
