# Supplementary material for: Phylogenomics of 10,575 genomes reveals evolutionary proximity between domains Bacteria and Archaea
Source: Nat Commun. 2019 Dec 2;10:5477. doi: 10.1038/s41467-019-13443-4 (PMC6889312; doi:10.1038/s41467-019-13443-4)
Supplement: Supplementary file 6 — Source Data [file 41467_2019_13443_MOESM6_ESM.zip › Source Data/File15.nex]

#NEXUS
BEGIN TREES;
  TREE cons.ft = (((G000415945:0.193651943,(((G900110215:0.106811064,(G000026045:0.078438537,G000591055:0.101250227):0.063396284):0.023616043,((G900100385:0.109515814,(G000416085:0.130481285,G001564135:0.140790487):0.027443807):0.042714926,(G000337455:0.110836147,((G000755225:0.100571671,(G000023945:0.057475078,G000470655:0.057034317):0.08359569):0.031756353,(G000023965:0.076474005,(G000223905:0.019523169,(G000337775:0.030868977,(G000337755:0.011542739,G000337275:0.010895651):0.011412038):0.011966069):0.080706372):0.030886323):0.015724189):0.012664066):0.015392888):0.014313237,((G900103505:0.116128357,(G000403645:0.13993987,((G000337515:0.110419914,(G001564285:0.049598758,G001563955:0.06215681):0.08279801):0.017055844,((G000691505:0.059453505,G000517625:0.047362957):0.042597012,(G001563885:0.128543256,((G000337555:0.062607297,(G000337575:0.030433614,G000025625:0.030663006):0.03948624):0.025499021,((G000383975:0.061851091,(G000337215:0.059269001,(G000337715:0.036293815,G000337735:0.032780183):0.028289132):0.022399432):0.022314231,(((G000025325:0.068019558,G000455365:0.057481544):0.015520538,(G000337475:0.083401163,(G000731985:0.036732326,(G000784335:0.056818268,(G000230735:0.045000208,G000337195:0.045509523):0.01633634):0.009870893):0.01531087):0.019520359):0.008779429,(G000455345:0.064294522,((G000336655:0.047419753,(G000337895:0.060898653,G000230715:0.051043691):0.017967364):0.02954362,(G000217715:0.063726791,(G000337695:0.037037881,(G000328685:0.037933272,G000337675:0.041918776):0.023316945):0.039649362):0.013363698):0.012447309):0.008772184):0.016608342):0.012946404):0.014298397):0.009539069):0.02476012):0.045742858):0.018709471):0.022261779,(((G000474235:0.147675324,((G001767315:0.135640994,G001305655:0.106797605):0.077994289,(G000069025:0.118353464,(G001488575:0.059884144,G000230955:0.079048295):0.019898174):0.03771972):0.015423697):0.032852592,((G000376445:0.044361592,G000710615:0.059675058):0.082559791,(G000196895:0.131404797,(G000336675:0.086802791,((G000334895:0.021019147,(G000336915:0.035720056,G000336935:0.042069279):0.01336951):0.045494,(G000755245:0.041060715,(G000336695:0.017883878,G000336715:0.018084299):0.025802381):0.033377025):0.020180219):0.059510838):0.027712663):0.01577708):0.014025037,(((G001564175:0.19679001,((G000496215:0.049861267,G000416025:0.031907005):0.067875822,(G900109065:0.058671925,G001563795:0.099420184):0.029720918):0.056559288):0.028275887,((G000283335:0.083907863,G001469955:0.093831614):0.019300729,((G000025685:0.04848855,(G001469865:0.043724138,(G000336755:0.047932628,(G000337815:0.032120647,G000306765:0.031326596):0.021869498):0.014633783):0.016461029):0.056457734,((G900100875:0.065922795,(G000337095:0.066159208,G000172995:0.064581139):0.019148742):0.020004671,(G000739575:0.080350898,(G000416005:0.157119743,(G000415985:0.046563825,(G000415965:0.027796874,(G000237865:0.007603211,G000009185:0.007970699):0.021334865):0.014689727):0.066273161):0.051899857):0.032699941):0.013017939):0.020639172):0.014851277):0.014970244,(((G900129775:0.070347723,G000495475:0.090463552):0.033384687,(G000224475:0.071472253,(G000739555:0.045140799,G001282785:0.054816281):0.040946942):0.068282958):0.018035963,((G000427685:0.101110297,G000496195:0.169108992):0.038884694,((G000416045:0.073385093,G000496235:0.026646609):0.12172145,((G001462205:0.08255683,G000447865:0.104868575):0.026015218,((G000496175:0.081286822,G001564205:0.12355168):0.029151056,(G000746205:0.072504348,((G000337415:0.027172817,(G000337035:0.04077361,G000336875:0.041128558):0.013967381):0.021950674,(G000336995:0.049607136,(G000337355:0.045063429,(G000022205:0.033075199,(G000337375:0.044690396,G000739595:0.059490839):0.012650337):0.007738805):0.014455668):0.0182125):0.020477508):0.013066931):0.033467115):0.021826724):0.028353484):0.016849926):0.013874116):0.023805018):0.014713885):0.017515616):0.050378758):0.284498872,(((G001940755:0.374252674,(G001940725:0.335567256,G001940645:0.33003626):0.104576514):0.073548976,(G001940655:0.424220456,(G001563325:0.149780489,(G001940705:0.092649699,G001563335:0.089245159):0.072615204):0.220193698):0.043162376):0.077003944,((((G001871535:0.347554495,G001871475:0.306610362):0.172839961,((G000402355:0.283771905,G000830275:0.226802381):0.197835307,(G001871415:0.353503052,G000830295:0.36582357):0.088307222):0.079871426):0.044689273,((G001587605:5e-09,(G001587595:6.8698e-05,G001587635:6.9232e-05):0.004175045):0.052453616,(G001587715:0.064363327,(G001587675:0.106212658,(G001587655:0.007844088,(G001587575:6e-09,G001587695:5e-09):0.001084801):0.032573129):0.015990809):0.026213499):0.3845347):0.047377534,((((G001875425:0.155813067,G001875345:0.152899666):0.186959069,(G000246735:0.20558775,(G001628435:0.099607395,((G001629205:0.1514083,(G001629165:0.047104317,G001628475:0.006313645):0.04596925):0.023447773,(G001629245:0.02098253,(G001629235:0.032185535,((G001629155:0.022474201,(G001629255:0.013902354,G001629295:0.027903462):9.0572e-05):0.013833706,(G001628455:0.002515997,(G001628485:0.008501309,G001629185:0.011845334):0.008768981):0.008493959):0.005423743):0.00855721):0.075969723):0.045546535):0.097337665):0.223423853):0.163555166,(((G002011395:0.251247054,(G000025665:0.064576384,G000327505:0.075915422):0.171943748):0.130603069,(G001856825:0.349859728,((G000496135:0.202093661,(G001856845:0.014666816,G900090055:0.011336457):0.203604848):0.098402702,((G000965745:0.189493163,G000447225:0.198698756):0.03806585,((G000011185:0.093046186,G000195915:0.097661938):0.132774587,(G000008265:0.147576801,(G000152265:0.148355658,(G000949015:0.002867069,(G001399695:0.009210318,(G001316225:0.049496061,(G001402935:0.00776916,G001402945:0.011917621):0.006262074):0.000225465):0.005045063):0.105051049):0.077136947):0.136836029):0.031170011):0.034199384):0.132270751):0.107838527):0.077009707,((G001800755:0.193524996,(G001800745:0.108494831,(G001800795:0.11053653,G001800825:0.094861215):0.029313261):0.076207288):0.158720128,((G001595885:0.28020733,(G001595945:0.169900073,G001595875:0.176683751):0.205863865):0.085820171,((G001800735:0.11647482,(G001800815:0.039545579,G001800675:0.045918415):0.064266394):0.182956615,((G000404225:0.201156823,(G000308215:0.143161406,(G001512965:0.052755041,G001421185:0.063919315):0.091179609):0.057690452):0.064689129,(G001421175:0.154636995,(G000800805:0.16618473,(G001563305:0.163518783,(G001560915:0.106961601,(G000350305:0.113207034,(G001481295:0.149176434,(G000437835:0.00531807,G000300255:0.008321049):0.052616675):0.059850715):0.027000917):0.073683341):0.058052901):0.041648137):0.153587382):0.095336082):0.04502052):0.030826183):0.027935262):0.022846702):0.035966028,((((G001940665:0.383786523,(G001717015:0.154460118,(G001717025:0.062366363,(G001717035:0.003048321,G001717005:0.014148046):0.045868275):0.150871185):0.193314357):0.066045293,((G001774245:0.222135596,(G001577155:0.219795912,(G001776015:0.101252766,G001775965:0.051260267):0.090470942):0.061519573):0.205981196,(((G002011035:0.014989479,G002009985:0.015007084):0.298982025,(G001273495:0.35601616,G001775955:0.247244084):0.122043058):0.040703457,((G001399805:0.233100201,(G001273385:0.287953145,G001399795:0.205537449):0.049618707):0.041117931,(G001593865:0.334086298,(G001593925:0.075822113,G001593935:0.063826355):0.164972486):0.065872392):0.054684516):0.023813193):0.026916231):0.033866457,(((G001768965:0.256652043,((G001919285:0.099162147,(G001920575:0.059893256,(G001915065:0.011004409,G001918315:0.075161189):0.014187873):0.091294232):0.048546531,(G001920655:0.175027723,(G001918765:0.066302769,(G001918745:0.011563139,G001919175:0.022528167):0.043318475):0.069460901):0.037706142):0.174650251):0.086591677,(G001830115:0.290802003,(((G000802205:0.076782803,G001870125:0.07759016):0.160449145,((G000730285:0.028618835,G000698785:0.016823319):0.058914258,(G000303155:0.053780662,(G001918455:0.035704893,G001917965:0.039339114):0.065029908):0.037357266):0.073499901):0.071449743,((G001920395:0.069434985,(G001917995:0.009156508,(G001917505:0.032435362,G001918475:0.013883779):0.013993472):0.036291964):0.076948914,((G000723185:0.070755874,(G000685395:0.067567412,G000955905:0.062407758):0.016091055):0.05159196,(((G000484935:0.049855821,(G000402075:0.019384734,G000399765:0.031476906):0.020305547):0.077926627,(G001510295:0.037863224,(G000812185:0.02150958,(G001627235:0.005620295,(G001627015:0.01420299,(G001627095:0.003471548,G001627075:0.013938973):0.019815894):0.00120279):0.025293206):0.022323661):0.085378687):0.05448294,(G001443365:0.088654616,(G000200715:0.168088726,((G000220175:0.032593295,(G000204585:0.013389049,G000241145:0.011451336):0.029147005):0.03016046,((G000242875:0.094165504,((G001438895:0.00402238,G001437625:0.003114173):0.041989219,(G001541925:0.035003502,G001510225:0.035729686):0.008367304):0.029751122):0.015134383,(((G000956175:0.013561962,G001674955:0.020951801):0.033386047,(G000299395:0.036063142,(G000484975:0.049037058,G001510275:0.029545638):0.020516895):0.012735102):0.009898329,(G000018465:0.039674263,((G000875775:0.026885426,(G000328945:0.001590293,G000299365:0.009022627):0.025498924):0.005225418,(G000724145:0.001967535,(G000722915:0.010160739,(G000746765:0.006022168,G000746745:0.011961015):6e-09):0.003157843):0.029855854):0.014764489):0.031286446):0.013162994):0.021904783):0.052860873):0.0219547):0.013050851):0.021107756):0.052396504):0.106107623):0.125079944):0.099802995):0.052523327,(((G000270325:0.266806954,G000405685:0.297515759):0.118552682,(G002011075:0.351379377,(G000375685:0.236575972,(G000402095:0.0388871,(G000399825:0.039759011,(G000380705:0.00027219,(G000494205:6e-09,(G000398765:0.009951054,G000405885:0.012915944):0.009370625):0.003666635):0.020799335):0.015151228):0.188563677):0.200994555):0.044583738):0.036197244,(G000019605:0.381345045,((G000993805:0.12087462,(G000015225:0.104216088,(G000446015:0.010614399,G000813245:0.00323547):0.109932796):0.05542553):0.237743767,(((G000258425:0.334008439,(G000145985:0.312195749,((G000092465:0.066621236,G000015945:0.057577732):0.15161317,(G000264495:0.200951477,(G000092185:0.152377169,((G000186365:0.013281378,G001006085:0.010885413):0.074024262,(G000513855:0.003205608,(G000020905:0.007507305,G000231015:0.029950148):0.012525079):0.073093249):0.091391167):0.050974418):0.064361535):0.113440044):0.044770334):0.031865844,(((G000017945:0.108810033,G001481685:0.135171053):0.28099361,(G000223395:0.231037168,(G000015145:0.120085642,(G001412615:0.069511226,G001462395:0.090941353):0.05834682):0.093030243):0.065226991):0.042336461,((G000011125:0.03815771,(G000591035:0.009721508,G001316065:0.023185105):0.032293581):0.211550724,(G000317795:0.208747821,(G000144915:0.07987133,(G000495735:0.006437269,(G000495695:0.036600806,(G000495715:0.012845766,G000495675:0.022719731):0.013414991):0.010476119):0.074672895):0.110950434):0.131908442):0.089387113):0.029710309):0.039077166,((((G000960885:0.100691415,(G000253055:0.08420636,(G000193375:0.038490582,(G001516655:0.004650535,G001516665:0.030208143):0.040518999):0.040253556):0.029634605):0.054529524,((G001189275:0.068370596,(G000019805:0.055960206,G000015205:0.06277599):0.033694097):0.015841105,(G000015805:0.077359677,(G000234805:0.056741667,(G000007225:0.049714724,(G000247545:0.019849128,G000016385:0.017168786):0.053606843):0.023347338):0.019121476):0.023416271):0.097156669):0.157509419,((G001516585:0.232023603,(G000018305:0.082379581,(G001663375:0.025080668,G001516725:0.03414873):0.049722121):0.094509901):0.03922613,(G001748385:0.088215992,((G001516705:0.025575737,(G001516745:0.046375447,G001515905:0.03110256):0.024404491):0.060072192,(G000190315:0.067460588,(G001316245:0.067793059,((G001316025:0.102506002,(G001315985:0.043345447,G001316265:0.053414525):0.01908995):0.008373086,((G001316005:0.046566306,G001316285:0.078512946):0.008319816,(G000148385:0.022202374,(G001316145:0.041628177,G001316125:0.053588346):0.024732534):0.018693317):0.011750252):0.008311538):0.015618664):0.029786326):0.03328795):0.099230705):0.096902948):0.12282437,(G000389735:0.20843453,(((G000213215:0.125110551,((G000961135:0.004503389,G000565255:0.006117748):0.141515957,(G000632495:0.144058999,(G001316045:0.080496813,G001316085:0.067893611):0.145127753):0.038918197):0.019412425):0.023435629,(G000243315:0.092274651,((G000204925:0.084906177,G001315825:0.0781071):0.018915971,((G000747605,G001266695):6e-09,(G001266715,G000016605,G001266655,G001266675,G001266735):5e-09):0.070337727):0.046047296):0.070731611):0.033479611,((G001719125:0.093590882,(((G000175555:0.000106838,(G000007005:0.004496181,G900079115:0.00414555):0.012701464):0.001789987,(G000024745:5e-09,(G000968355:5.5606e-05,(G000968435:6e-09,G000968395:5e-09):6e-09):0.003954251):0.006022969):0.024247624,(G000022485:0.003698409,((G000245175:0.000119793,(G000245235:9.9094e-05,(G000245275:0.007327442,(G000022425:5e-09,(G000245255:0.013043579,(G000245135:0.00386743,G000245195:0.004725025):0.001960327):0.001353746):0.000325324):0.000509465):0.00423749):0.002979859,((G000022445:6e-09,G000245215:0.005460545):0.000306449,(G000189555:0.002188078,((G000022385:0.005327741,G000364745:0.010352013):5e-09,((G000245095:0.003618838,G000022405:0.000901883):0.000496906,((G000245115:0.000969159,G000245155:0.000224088):0.004929026,(G000022465:0.004969397,(G000024305:0.004735906,G000189575:0.005519926):0.003613018):0.003391379):0.005240427):0.004456943):0.007464568):0.005256725):0.006949331):0.01138435):0.02119959):0.060824097):0.094960456,(G000011205:0.104928482,(G001560795:0.000450152,(G001560605:0.003235598,(((G001481635:5e-09,(G001481595:0.004053381,G001560245:6e-09):0.000174049):0.002547738,((G001560675:0.000173911,(G001560725:6e-09,(G001560595:6e-09,G001560815:5.8523e-05):5e-09):5e-09):6e-09,(G001560135:6e-09,(G001560525:5.8138e-05,(G001560085:0.000101767,(G001559975,G001559985):6e-09):1.5351e-05):5e-09):5e-09):6e-09):0.001701285,((G001560165:0.00394585,(G001560835:0.000820002,(G001560715:9.5995e-05,(G001560275:0.000361078,G001560125:0.000186192):0.003620407):9.4085e-05):0.005922074):5e-09,((G001560205:5.815e-05,(G001560515:6e-09,(G000338775:6e-09,(G000012285:5.7782e-05,G000340315:0.000809407):5e-09):0.000115564):5e-09):5e-09,(((G001560065:5e-09,G001560285:5e-09):6.1659e-05,(G001560115:0.000117332,(G001560765:0.000242046,G001560435:0.00011959):0.000110851):6e-09):0.003518598,(G001560555:0.00023514,(((G001560035:6e-09,G001560375:6e-09):6e-09,(G001560755:5e-09,(G001560215:0.000117633,G001560305:6e-09):5e-09):5.7372e-05):0.000172293,(G001559965:0.000191229,((G001560465:0.002862522,((G001560455:5.7994e-05,G001559955:5e-09):0.000119725,(G001560565:6e-09,(G001560485:0.00041812,G001560635:5e-09):0.002742647):0.004756904):2.199e-06):0.002661172,(G001560405:0.000117686,(G001560685:6e-09,(G001560315:0.000238236,(G001560645:5e-09,(G001560045:6e-09,(G001560195:6e-09,G001560355:0.000478899):0.000472319):0.000189133):5e-09):9.0882e-05):4.1e-08):6e-09):5e-09):0.000575381):1.81e-07):3e-08):5e-09):0.001700613):0.004976038):5e-09):0.002801415):0.143763172):0.046976515):0.023167017):0.047545159):0.206556036):0.056926254):0.047005979):0.037494993):0.060189489):0.046365803):0.039482338):0.050806137,(((G002011125:0.278683235,(G001742785:0.290807543,(G001873845:0.344624979,(G001723845:0.175974959,(G001723855:0.11830014,G001723835:0.172801269):0.098449244):0.061163989):0.031861963):0.116416847):0.048116669,(((G001515205:0.180280311,G001515215:0.194405444):0.168886712,((G000215995:0.068674573,((G000007305:0.004367123,G000275605:0.007095842):0.068909627,((G000011105:0.093550683,(G000211475:0.08326875,G000195935:0.053955737):0.013697267):0.01783668,(G000263735:0.042296592,(G900012635:0.024925771,G001577775:0.041749368):0.019295918):0.020958707):0.022779372):0.03346135):0.03255302,((G000966265:0.086915621,(((G002009975:0.100078022,G000725425:0.089047639):0.015787666,(G000517445:0.040604936,(G001433455:0.01136456,G000151105:0.015036093):0.023385009):0.035637552):0.029513863,(((G000430485:0.031735386,G001507935:0.059495414):0.027220937,(G000246985:0.042054544,G001484685:0.048106304):0.020379164):0.028637863,(G001317345:0.071184043,(G001508175:0.040247652,(G000022545:0.017938094,G001508065:0.039230671):0.016453777):0.049075426):0.028214868):0.04757407):0.024910302):0.026436171,(((G000018365:0.044930258,G001647085:0.048218871):0.054512308,(G900109425:0.003969292,G001418715:0.004030186):0.068302569):0.016619166,((G001484195:0.048587686,G000221185:0.034985162):0.047073767,(G000265525:0.047062911,((G000585495:0.064150795,G000769655:0.062657495):0.020026283,((G001592435:0.053463376,G000009965:0.056428117):0.033167699,(G000258515:0.087442493,(G000816105:0.058645921,(G000151205:0.041291183,G000022365:0.049604506):0.028935359):0.021858379):0.021420219):0.013491379):0.029608782):0.015430311):0.019193435):0.026823553):0.050487178):0.272593295):0.042234631,(G000007185:0.41292696,((((G000092305:0.106642267,(G000371805:0.002228263,G000363885:0.006650618):0.105572101):0.033849594,(G000023985:0.050056038,(G000739065:0.036998265,(G000091665:0.02708125,(G000024625:0.051735023,G000025525:0.0220163):0.009158055):0.014059243):0.006201507):0.039548148):0.051836897,((G000214415:0.046132674,G000243455:0.046647984):0.031180621,(((G002009965:0.018765193,G000376965:0.003159504):0.065343304,(G000179575:0.066733596,G000017185:0.10793511):0.046095971):0.019499398,(G000006175:0.148155017,(G000017165:0.080177707,(G000220645:0.020109312,(G000018485:0.010342481,G000017225:0.011557176):0.012218968):0.035717092):0.042240368):0.069867422):0.06456971):0.030333908):0.172702748,(G000166095:0.171286325,((G001507955:0.127592241,(G900095815:0.043543521,(G000145295:0.031754853,(G000008645:0.018181944,G000828575:0.0111129):0.016889565):0.031215031):0.073616932):0.048106126,(((G000745485:0.023369272,G001729285:0.037694383):0.096484947,((G000214725:0.093848061,(G000744455:0.05601684,G000191585:0.080946162):0.035495401):0.034972596,((G000302455:0.041402379,G000309865:0.037819174):0.026500695,(G000499765:0.044359195,((G001458655:0.00717601,G000762265:0.003619346):0.003493916,(G000953115:0.011364508,(G001509005:0.012076882,G001316325:0.049521555):0.013147554):0.007732774):0.008940416):0.024201038):0.077751634):0.028019181):0.046036073,((G001729395:0.003844333,G000012545:6.2085e-05):0.230107823,(G000513315:0.135784419,((G000621965:0.050115835,G000404165:0.051665821):0.085577873,(G000024185:0.110488809,((G001639275:0.086074985,(G001477655:0.055727899,G001548675:0.071536101):0.018380961):0.016976053,(G000016525:0.00415686,((G000824705:0.000819129,G000437055:0.008803722):0.005944651,(G000190095:0.002579695,(G000190135:0.002731452,G000190155:0.00673257):0.001865683):0.026945768):0.005466466):0.076934047):0.046719398):0.03887154):0.053388149):0.055358374):0.036924722):0.035873909):0.042751328):0.132234963):0.036647599):0.044687891):0.029649938):0.019821736,(((G002011155:0.026828164,G002011165:0.011854647):0.274457973,(G002010305:0.22755803,(G000025285:0.159896794,((G002010215:0.132574836,(G000025505:0.113897303,(G001006045:0.06238963,G000789255:0.080138883):0.070309818):0.038844799):0.031161246,((G002010285:0.095444124,(G002010295:0.053817171,((G001508745:0.000470034,G001508815:0.005314555):0.00470639,(G000734035:0.010837488,G000008665:0.000712943):0.003701896):0.070296539):0.037663852):0.0662143,((G000194625:0.110518024,(G002010125:0.052209939,G002010045:0.033552247):0.163712014):0.03917154,(G002011215:0.108842546,(G002011235:0.129627339,((G002010155:0.014448339,G002010195:0.009900215):0.092067067,(G002011315:0.09190333,G000385565:0.104042695):0.017852988):0.019831483):0.026718896):0.053004928):0.017233492):0.02176046):0.032947179):0.084119895):0.063845462):0.051237188,((G001914405:0.39597614,(G001766815:0.093814361,G001766825:0.098751455):0.160563758):0.053657049,(((G000063445:0.118093229,(G000011005:0.075419164,G000251105:0.06725998):0.05681719):0.16983247,((G001602695:0.168410865,G000013445:0.062422933):0.147673959,((G001508455:0.174193221,(G001940805:0.116375876,(G001602685:0.176968414,(G000430905:0.036229598,G000015765:0.025231579):0.024306326):0.059072255):0.13904042):0.040134495,((G000235685:0.18847882,(G000017625:0.132990771,G000327485:0.120711935):0.063179145):0.019889255,(G000021965:0.178915915,((G001412355:0.142954002,(G001315945:0.201184143,(G000711215:0.181617331,(G000243255:0.131641439,(G000147875:0.039896485,G000784355:0.023471019):0.08663566):0.022638928):0.032730517):0.034911233):0.026577093,((G001571385:0.070718028,G000275865:0.083568239):0.075596351,(G001315965:0.141799083,(((G001512375:0.01016964,G900025055:0.014372343):0.066339212,(G900079125:0.02830357,G000304355:0.023484063):0.020056715):0.025614765,(G001896715:0.09799147,((G001571405:0.019028239,G001512385:0.030225961):0.040339373,((G001509255:0.046449872,G001508665:0.032936188):0.061942966,(G001017125:0.034646547,(G000691865:0.033775453,G000015825:0.026581434):0.008413952):0.024703456):0.010386425):0.021352474):0.013977633):0.02787236):0.074001505):0.017842487):0.024869624):0.027827496):0.026936911):0.027700165):0.114340425):0.030532609,(((G000014945:0.140421167,(G001603205:0.227132727,(G000204415:0.016700632,G001603225:0.052109848):0.082481846):0.043901208):0.032050995,((G001509375:0.012498119,G001508615:0.012142671):0.04582039,(G000235565:0.054726012,G001602645:0.04083184):0.027640879):0.091557964):0.139947439,((G002010075:0.173567879,(G001507975:0.001473884,(G000711905:0.002256417,G001508185:0.001127338):0.008374307):0.15469111):0.12415173,((G001317315:0.097033959,G000685155:0.089890604):0.141875182,(((G000217995:0.127746559,G000196655:0.155057974):0.028250374,(((G000328665:0.057962697,G001896725:0.060645433):0.076189202,((G001577565:0.075048183,G000306725:0.059791715):0.032574571,(G900114835:0.043624252,(G000504205:0.032258344,G900100715:0.036339401):0.025956077):0.05575219):0.033296559):0.035995181,((G000013725:0.074093013,(G000970325:0.03416382,(G900111645:0.049754248,G000765475:0.030362221):0.016480428):0.034264244):0.053851293,((G001726015:0.009491714,(G001577555:0.009574974,G001683555:0.035169263):0.01792111):0.013580106,(G000025865:0.028285895,(G001888095:0.016366413,(G900106905:0.001184817,G001889405:0.002812589):0.024728183):0.005825866):0.005951239):0.116902054):0.027214142):0.025608994):0.029863695,(G000970045:0.073757758,(G001714685:0.065126834,(((G001304615:0.012449532,(G000969925:0.004550161,(G001402855:0.002296914,(G000969885:0.001062016,G001512365:0.015710676):0.00894587):0.006641561):0.022965893):0.040690219,(G000970305:0.041578103,((G000969985:0.006835289,G000195895:0.004184655):0.029684862,((G000969905:0.012130017,G000969945:0.003579833):0.03218333,(G001316305:0.073802629,((G001729375:0.006358646,G000970025:0.003189816):0.000142415,(G000970065:0.009523621,G001027005:0.003565652):0.004286846):0.00672064):0.017088615):0.014982841):0.018014779):0.027922446):0.024153733,(((G000007345:0.021981438,(G000970145:0.010297982,(G000970085:0.0061452,G000970125:0.001129446):0.004596292):0.021763264):0.025301272,(G000979455:0.039771058,(G000970265:0.03281997,(G000969965:0.01830551,G000970005:0.008401492):0.030370846):0.018090715):0.017417429):0.013524176,(G000970285:0.046088864,(G000970185:0.002918725,(G000970205:0.010861522,(G000341715:0.005777762,(G000979105:0.000497136,((G000979515:0.001684624,G000979825:0.002351178):0.001749413,((G000978935:0.006236438,(G000979745:0.000243696,((G000979675:0.001088419,G000970245:0.000523464):0.000848508,(G000970165:0.001001059,G000979185:0.003457601):0.00051908):0.001253825):0.00245354):0.001683694,((G000979815:0.004250109,G000979555:4.9735e-05):0.000184441,((G000979845:0.001859988,(G000979895:0.001345696,G000979995:0.004505377):0.001324622):0.001797438,((G000978955:0.002603593,G000979125:0.003965799):0.001656853,(G000979095:0.000397771,((G000979855:0.000305813,G000979755:0.00672359):9.2741e-05,(G000979015:0.003793322,(G000978945:5e-09,G000979575:6e-09):0.0002899):0.003608322):0.004060293):5e-09):0.004015177):6e-09):0.003547201):5e-09):0.000163254):0.000170792):0.001082913):0.007723441):0.042689677):0.012488656):0.019236481):0.014996969):0.036658835):0.09078617):0.072351997):0.030107005):0.021719737):0.042421678):0.029117801):0.020080392):0.051101791):0.036229484):0.024673826):0.021090753):0.020488029):0.030421277):0.053397219,((G001778455:0.283212736,((G002011365:0.148988662,G002011415:0.078755508):0.047011416,((G002011425:0.018133864,G002010355:0.047419791):0.044190382,(G002010365:0.070990041,(G002011435:0.013243816,G002010385:0.016223582):0.034969735):0.025089405):0.081805355):0.170042512):0.090188103,((((G000183745:0.140799039,G000195335:0.074030729):0.037213732,((G000092125:0.071254087,((G000430045:0.027349642,G000373205:0.023337994):0.043163978,(G000423425:0.039237162,(G000376665:0.025166105,G000620065:0.027335624):0.0193634):0.050933735):0.023184587):0.063112633,(G000771745:0.048853855,(G000309885:0.03837382,((G000091545:0.041498024,(G001399775:0.036551139,G000421625:0.035606089):0.009113836):0.008711854,(G001880325:0.035602096,((G000745065:0.021412779,G000376265:0.024904983):0.006905879,(G000744885:0.031380969,(G000423905:0.009801828,G000187005:0.011445905):0.01464123):0.010819514):0.01040639):0.007209527):0.011958015):0.033680603):0.074348283):0.024990241):0.082554416,(G000092425:0.200899695,(G000745915:0.129595953,((G000317835:0.064113823,G000519345:0.092948555):0.03286891,(G000190555:0.12918629,((G001644565:0.056621103,(G000482805:0.04651432,(G000381345:0.033700878,(G000599865:0.027244734,(G000196275:0.023096002,G000745175:0.033649943):0.009395834):0.005726534):0.00915839):0.013914788):0.008606467,((G000430865:0.061106612,G000020685:0.04384703):0.011678621,((G000252445:0.048044769,(G000478785:0.021940943,G000008565:0.025111737):0.042484446):0.014603206,((G001413985:0.078985519,(G001007995:0.01378375,G001507665:0.011039365):0.021748169):0.017529616,(G000800395:0.017205619,(G000701425:0.023783046,G000701405:0.018200144):0.01200123):0.043851115):0.009256527):0.00836602):0.010550188):0.028148814):0.051560559):0.036814025):0.089319531):0.02932121):0.142328448,((((G001917855:0.276598316,(G001918235:0.032918295,(G001920725:0.033557955,(G001919305:0.044051886,G001918845:0.055217288):0.009900706):0.02288107):0.335359809):0.052710043,((((G001643585:0.200081612,(G001302685:0.081570262,G001303625:0.101315595):0.110796689):0.079783335,(G001644275:0.314013145,(G000372165:0.331582245,G000383835:0.243632834):0.054580508):0.023789719):0.024408153,(G001796605:0.260867546,(G002011475:0.191204907,((((G001796575:0.229348487,G001304345:0.203501184):0.025491789,(G001796595:0.162398246,(G001795035:0.100591622,G001796685:0.151933476):0.066019958):0.060661539):0.028655587,(((G001796515:0.116219823,G000464595:0.142683753):0.043031611,(G001873005:0.121680425,G001872925:0.145233555):0.025406511):0.05066802,(G001796725:0.261466847,(G001795275:0.117408708,(G001796445:0.09224183,(G001795015:0.09799153,G001795315:0.077348677):0.022069353):0.026960108):0.05019466):0.027548262):0.03658217):0.021489675,(G001796655:0.201466113,(((G001303565:0.196948914,(G002010445:0.153593187,G002011495:0.026568381):0.080121499):0.045860129,((G001796765:0.129804094,G001455825:0.205606133):0.024452004,(G001795205:0.168099048,(G001796865:0.110846335,(G001796675:0.124218653,((G001796495:0.054433729,G001796525:0.072503442):0.027586124,(G001796755:0.06085502,G001796555:0.111865395):0.028923751):0.037823077):0.01563643):0.022586837):0.032291266):0.040904064):0.031784367,((G001794985:0.222136591,(G001796805:0.15777405,G001796415:0.150130129):0.029271093):0.029634683,(((G001466665:0.054943861,G001953175:0.064693517):0.025612154,(G001005265:0.072019023,G000143165:0.098251327):0.018963509):0.092514962,(((G000025025:0.008887786,(G001010485:0.001734999,(G000499365:0.000885393,(G000830925:6e-09,G001889305:5e-09):0.006715302):0.000869072):0.000894885):0.005211743,((G000011905:0.004197978,(G001459095:0.008427874,G000830905:0.001156983):0.003815011):0.000143884,(G001678055:0.008546168,(G002007825:6e-09,G002007905:5e-09):0.006098349):0.00416483):0.019401675):0.009056757,(G000741845:0.002743825,((G001761445:0.00018885,G000830885:4.6688e-05):4.6722e-05,(G001610775:6e-09,(G000009025:0.000324759,((G001547795:0.001216569,(G000341655:0.000208712,G001515295:0.000267925):0.000641655):0.000460494,((G001678035:0.000606993,(G000016705:0.000715749,(G000341695:0.000143198,G001460955:0.000971144):0.00064642):0.000287572):0.000542313,(G000025585:0.00061602,(G002021775:0.000272475,(G002007865,G002007845):0.001766529):0.000762663):0.00066663):0.000286001):0.000393929):0.000524537):4.7323e-05):0.00028287):0.013563892):0.15413229):0.074320827):0.018188698):0.016939453):0.029683451):0.032523275):0.023715642):0.050649339):0.056305185,(((G001898225:0.251199022,((G000702505:0.009660634,G001748285:0.009434581):0.100061602,(G001918255:0.213505994,(G001919845:0.116095459,(G001914715:0.019531738,(G001919995:0.072731156,(G001920235:0.064610612,G001915055:0.078355654):0.030344993):0.035078492):0.037614974):0.036309583):0.045869657):0.149143263):0.033332987,((G000025005:0.228002122,((G000744775:0.090589378,G000021685:0.084914763):0.061588517,(G000297255:0.138356796,G000024985:0.101870586):0.036691796):0.09799095):0.043018184,((G000526415:0.137125206,(G001306135:0.012249363,G000018565:0.011745047):0.163746857):0.02794256,((G001399705:0.158153971,(G000016665:0.022146014,G000017805:0.019842077):0.073968317):0.033718465,(G000152145:0.098254849,(G000021945:0.022833455,((G000018865:6.3138e-05,G000022185:0.000394789):0.017657631,(G000516515:0.009690454,G000735195:0.008476151):0.012826732):0.015976575):0.057186594):0.05198941):0.047138403):0.08305538):0.019375943):0.018422572,(((G001796635:0.283643369,G001796885:0.220479061):0.033567531,(G002011655:0.041293213,G002010545:0.041054216):0.220638027):0.035856928,((G000281175:0.211117355,(G001293545:0.171306359,G002011535:0.210672644):0.028937067):0.023742891,(G001303105:0.262722534,((G001795115:0.171231481,(G001802405:0.238516944,G001797105:0.126203602):0.031130508):0.048081816,((G001795155:0.251924898,(G001796965:0.164929735,G001795045:0.248727396):0.052527817):0.035072728,((((G001508595:0.156876826,(G001508475:0.143571382,G001603765:0.156525636):0.069308388):0.053296202,(G001192795:0.131610374,(G000406785:0.0232702,G000406905:0.042640657):0.202113024):0.14046921):0.034667028,((G001603775:0.217503797,(G001306115:0.128255601,(G001603795:0.247065642,(G001050275:3.5259e-05,G001306095:6e-09):0.123521488):0.023099232):0.01792222):0.01304564,((G001050255:0.1145695,G001050235:0.118639978):0.025226955,((G001306145:0.089789462,G000199675:0.109523401):0.020577646,(G001899005:0.156580437,(G001796355:0.111809998,(G001050215:0.003216397,G001306055:0.000561627):0.072558859):0.027738066):0.014400306):0.025500103):0.019119685):0.019126411):0.037944131,(((G001872165:0.132067655,(G001794965:0.000722257,(G001796335:0.004184209,G001796365:5e-09):0.001312289):0.107283166):0.020752845,((G001796785:0.150756824,G001567105:0.118588423):0.020762782,(G001797155:0.079644233,(G001871895:0.101104882,G001797165:0.064823793):0.022391012):0.087218802):0.028537868):0.039545681,((G001796835:0.170072828,G001795335:0.123822297):0.044938253,((G001795125:0.141175294,G001795165:0.12054736):0.042200067,((G001797095:0.173060473,G001796915:0.178281601):0.022570675,((G001797045:0.170735,(G001795085:0.10912592,G001795285:0.110843279):0.02370357):0.03056388,(G001796845:0.120297655,(G001796475:0.073975111,G001797075:0.084040355):0.042568575):0.027571794):0.04066983):0.027803273):0.01445409):0.022983712):0.01966915):0.02519506):0.016810856):0.053216501):0.041299353):0.021137335):0.044607089):0.021994724):0.027165389):0.018467695,(((G001766895:0.241610257,G001767615:0.234111237):0.147913507,((G000014185:0.068325783,(G001029505:0.113315898,G000661895:0.090793932):0.027240895):0.197124986,(G900108055:0.182624647,((G000240225:0.069274694,(G000420025:0.049270391,G000519325:0.068482645):0.041722269):0.117071055,((G000424625:0.062632576,G000688095:0.049307496):0.07996252,(G000025265:0.122466267,(G000423665:0.079513386,G000425945:0.071826407):0.065217686):0.022392674):0.025661337):0.051127977):0.109275235):0.024123627):0.023521064,((G000384495:0.579430844,((G001311945:0.248251149,((G001443565:0.005710306,G000949295:0.007577018):0.200703058,(G900128965:0.190149033,(G000023265:0.152083024,(G000949255:0.000636907,G000745905:0.000753308):0.143291747):0.083505893):0.045988029):0.048771347):0.04581471,(G001023575:0.218476736,(((G000455525:0.169269164,G001025035:0.15044626):0.056495349,(G000817105:0.21352594,(G000817095:0.224714375,(G000817115:0.122414998,G000817085:0.119359577):0.071863636):0.030166491):0.028814038):0.032048561,((G001510385:0.120337666,(G000350145:0.070991643,G000348785:0.06451435):0.083962455):0.038749478,(G001510335:0.161328593,(G001437825:0.136157322,(G001438985:0.031743762,G001439005:0.012979054):0.098299941):0.057803232):0.025520421):0.082475368):0.035517988):0.028314054):0.046624229):0.024185159,(G000969705:0.259522703,((G000177615:0.078627011,((G000013345:0.051379701,G000058485:0.037818223):0.033739182,((G000235425:0.033598911,G000166135:0.036338465):0.056125553,(G000373365:0.025955859,(G001854655:0.008597924,G000374165:0.020454555):0.03235549):0.040872783):0.015562092):0.028464034):0.089715221,((G000015025:0.148801872,(G000428345:0.22051113,(G000485495:0.120921809,(((G000372185:0.053813054,G000384535:0.095541187):0.052251134,((G000438965:0.072143463,(G001437635:0.01970756,G001438925:0.013045503):0.021117237):0.030633852,(G000378885:0.01284238,(G000372265:0.085261532,G000372025:0.04638057):0.032190596):0.034217124):0.029141812):0.041449622,(((G001439035:0.015602035,G001437845:0.008884696):0.009633101,(G001439025:0.0190168,(G001437695:0.022871191,(G001437665:0.015695972,(G001439355:0.020248873,G001438315:0.021544527):0.025275667):0.005675604):0.013636214):0.013023871):0.114268875,((G000378925:0.091590705,(G000383815:0.056309529,(G000378865:0.048662604,(G000294575:0.011077923,G000378905:0.036907155):0.024262497):0.011018892):0.011069552):0.006902938,(G000754505:0.079688513,((G001437755:0.00280805,G001439085:0.019694914):0.015522948,(G001437905:0.017956887,(G001437855:0.012897907,(G001438395:0.007260529,G001439225:0.009005992):0.013726925):0.005399413):0.006056096):0.039001491):0.014476626):0.067291347):0.01798378):0.019698147):0.073399192):0.06186336):0.034818734,(G000384115:0.149876087,((((G000012405:0.095000329,((G000981225:0.071878338,G000826685:0.068933226):0.013377639,(G000341165:0.056214261,((G000341105:0.045025632,(G000341185:0.024894285,G000341205:0.025701201):0.027874551):0.023874108,((G000341025:0.036223576,(G000341145:0.019192112,G000340965:0.022992084):0.018748049):0.031862247,((G000341085:0.02276408,(G000341005:0.029802993,G000294515:0.035401475):0.009695762):0.009788602,((G000341065:0.037790106,G000092985:0.017588625):0.019891265,(G000515115:0.065422402,(G001279585:0.042323764,G000341125:0.032933637):0.008522253):0.007590109):0.009943998):0.011306527):0.047778437):0.012948511):0.011784484):0.026281526):0.06657959,((G000024385:0.06074542,((G000374305:0.045253809,G000381885:0.047562694):0.022041767,(G000718255:0.03980184,(G000518265:0.061685606,(G000425065:0.037007064,G000468475:0.035512365):0.018402742):0.009415776):0.008550477):0.024585595):0.038762864,(G000715975:0.081601297,((G001570525:0.064764723,(G000092645:0.073010127,(G001552515:0.042325524,(G000718475:0.027249094,G000511135:0.031912253):0.018535057):0.013075787):0.019187562):0.012746819,(((G001696485:0.031932955,G001653075:0.02949525):0.014879854,(G000721075:0.031212949,G000024865:0.044943778):0.01683592):0.02370232,(G900100605:0.068326225,(G000379885:0.031548122,(G000725485:0.034252722,G001417755:0.034501425):0.01465601):0.036435624):0.010863815):0.0092769):0.013991852):0.044111462):0.017592052):0.039306238,((G000024025:0.107219948,G000504285:0.108118099):0.041658399,(G000372745:0.091359304,(G000380165:0.065628665,(((G000744815:0.07125642,(G000744705:0.060531236,(G000744655:0.021061886,(G000787795:0.025147631,G000787835:0.023084292):0.01616159):0.024124232):0.023879877):0.01480242,(G001418575:0.0579184,(((G001429805:0.045007029,G000955975:0.039231696):0.015409262,(G000710465:0.047796277,(G000744225:0.045610046,G000744785:0.041666645):0.018451342):0.009975912):0.007120423,(G000717715:0.04192552,((G000696185:0.02900662,G000269985:0.028392691):0.025038335,(G000718025:0.030971065,(G001625365:0.028524181,G001888885:0.033548108):0.013221267):0.018196042):0.008683372):0.00857895):0.030177443):0.013089291):0.018555384,((G000373665:0.053238345,(G900142575:0.039542349,G000745345:0.058074001):0.025321359):0.013237431,(G000240165:0.066412435,((G001011035:0.077933997,((G000718985:0.062288492,(G000424845:0.054011442,(G000993785:0.046281692,(G000719135:0.04763641,(G001493375:0.041229791,G001083795:0.050047792):0.015554133):0.015785943):0.022799677):0.013716846):0.011992921,((G000424825:0.04804301,(G000426325:0.016632979,G000497405:0.039820584):0.027615779):0.018780389,((G000424965:0.02755058,(G000964305:5e-09,G900090125:6e-09):0.026001714):0.034604319,(G000381025:0.056820518,(G000721445:0.032313819,(G000424785:0.032311012,G001751375:0.038575588):0.0135001):0.015943309):0.012225728):0.01155248):0.013314539):0.011743657):0.007803577,(((G000092385:0.039484727,(G000158915:0.044650793,(G000147815:0.019544772,G000938975:0.013043062):0.020361824):0.016250304):0.031563447,(((G000718635:0.04997779,G001418495:0.054795098):0.007940964,(G000719265:0.029452568,(G000342125:0.031605532,G001187435:0.022792481):0.014329367):0.01656004):0.009155209,(G000717745:0.045315399,(G000718015:0.037080427,((G001729485:0.005738957,G000717345:0.008905239):0.018568495,(G000935125:0.020176316,G000695235:0.030847174):0.009408598):0.009522804):0.007699921):0.013078314):0.006333696):0.009751454,((((G001278075:0.040197333,(G001693675:0.002006183,G000163875:0.00729254):0.047952707):0.011724957,(G000429085:0.041094756,((G001750785:0.041802041,(G001646665:0.022270756,G000384175:0.035815256):0.008786411):0.006591244,(G000721275:0.026277306,(G000718595:0.023429615,(G000253235:0.019910695,G000830005:0.016462289):0.004238593):0.004637658):0.018813326):0.005273712):0.007502098):0.007565492,((G001279695:0.04469373,(G000719335:0.036190528,(G001279725:0.023458962,(G001746425:0.015667172,G000720455:0.02469628):0.011726481):0.025347036):0.019479842):0.015681788,(((G001905365:0.021979365,G000375725:0.029896199):0.014695797,(G000717025:0.027868381,G000010605:0.036867189):0.013042338):0.013644886,(G000721265:0.069398884,(G000497425:0.050853931,(G000818195:0.040689124,G000718095:0.028700506):0.012574146):0.006370973):0.008550758):0.005921025):0.006474943):0.010565718,((G000827005:0.048290272,(G000719955:0.036669942,G000213055:0.066764948):0.01455614):0.007846977,((G000373565:0.049937755,((G001418465:0.029645263,G001419745:0.022912512):0.015209809,(G000716675:0.024908576,G000720475:0.022853489):0.011568221):0.008876661):0.01551527,(((G000331005:0.03720872,G000716805:0.044132104):0.011896032,(G000242715:0.035663587,(G001418585:0.03904601,(G000091305:0.027436359,(G000317595:0.023671364,G001418475:0.039296531):0.007330179):0.00796513):0.010073752):0.004836675):0.010234311,(((G000968255:0.004710544,G000009765:0.004621614):0.035731738,(G001418335:0.031067704,G001418655:0.020462299):0.012097052):0.006648244,(((G001514045:0.033144674,G000721105:0.024158656):0.014459354,(G000716215:0.029904742,(G001298575:0.043388952,G000376565:0.031221682):0.013583875):0.006782369):0.009978748,((((G000802245:0.040746668,G000497445:0.03062943):0.012670938,(G000819545:0.033381279,G000725495:0.034437864):0.009273417):0.007392614,((G000444875:0.031106868,(G001005085:0.032038725,G000718315:0.035875269):0.006690034):0.008694479,(G000725795:0.033331132,(G001654495:0.023083757,G000204605:0.038102014):0.014103098):0.004075568):0.004628198):0.008098502,(((G000156435:0.041823639,(G001419695:0.031000724,G001418415:0.016618326):0.020013255):0.012468751,(G001013905:0.034810775,(G001513975:0.026551585,G001511815:0.024944926):0.012178857):0.008360401):0.007655918,((G001509795:0.022832349,G000225525:0.035897417):0.012002288,((G001611795:0.015845609,G000158955:0.031841107):0.02047668,((G000349325:0.03295117,G001279985:0.032265973):0.006292551,(G001660045:0.018956526,(G000721235:0.015822804,(G000158935:0.006355634,G000203835:0.006083962):0.023186407):0.007690935):0.015928388):0.008517896):0.002636823):0.004893826):0.005067648):0.00611134):0.006941691):0.00504481):0.016246126):0.010664018):0.006543804):0.014597122):0.008140423):0.012899034):0.006826505):0.020401425):0.014487758):0.025239866):0.03086684):0.025541678):0.015124909,(((G000585375:0.114715576,(G000720965:0.119461638,((G000379825:0.101785445,(G000024545:0.104312099,(G000527155:0.110168234,(G000719515:0.042372668,(G000427885:0.02661779,G000482705:0.027525274):0.026133417):0.041428052):0.061177308):0.05729599):0.019379861,((G000428945:0.072966903,G000379685:0.082659821):0.034689467,(G000716715:0.099041478,(((G000145235:0.033245235,G000297395:0.036717163):0.009138406,(G000876225:0.031011964,((G000204155:0.019832132,G900109115:0.022331542):0.017003887,(G000018265:0.017999405,G000016425:0.029356279):0.039627642):0.008167384):0.00559164):0.042939208,(G000717135:0.090965422,((G000494755:0.032934425,(G001884705:0.052671795,G000389965:0.057365686):0.010215355):0.015259167,(G000379645:0.049336723,((G000962825:0.035739423,G000284295:0.03035599):0.011080881,(G000785985:0.032615361,G000237145:0.034791495):0.009432584):0.020661588):0.011991342):0.033601547):0.016776677):0.015958457):0.015845249):0.024577212):0.016771837):0.031678148):0.029931762,(((G900129455:0.096320914,G000421445:0.101875124):0.053305845,(((G001424455:0.020489726,G001424485:0.022966644):0.038271776,(G000761485:0.038193822,G000306785:0.0335223):0.022937493):0.013001965,(G000701365:0.051481287,(G000025345:0.053089488,(G000284015:0.043467147,(G000582785:0.048588187,(G000620185:0.042543294,G000702465:0.03255001):0.02523429):0.009061137):0.013053268):0.012606634):0.012396825):0.092699629):0.025308888,(((G000379625:0.153106278,((G000429025:0.06820226,G000620785:0.073052375):0.042381983,((G001902615:0.027558809,G001420995:0.030292044):0.07368581,(G000717175:0.053876648,(G000423625:0.073048357,G000196675:0.063810275):0.01624994):0.021062825):0.025966638):0.019750437):0.018180402,(((G900129375:0.07119928,G000718005:0.089195782):0.01618058,(G000720955:0.082392895,((G000715825:0.088610712,(G001302585:0.076046119,(G001921215:0.084289336,((G000374445:0.03742336,G000482865:0.041308595):0.022441834,(G000564855:0.065393108,G900104505:0.048443082):0.010883268):0.029015614):0.02027229):0.019103288):0.009360892,((G000525635:0.044017239,G000568255:0.074435161):0.037394839,(G000715895:0.082287997,((G000719115:0.021228524,(G000974445:0.027041309,G001701025:0.031018681):0.008325715):0.045478315,(G000328705:0.038482411,(G000023245:0.054345385,(G000716595:0.037219566,G000716755:0.038460629):0.010552633):0.007215794):0.014742445):0.011728744):0.027858345):0.012045635):0.00936052):0.012233289):0.012459273,((G000379465:0.120806187,((G000062885:0.053634652,G000194155:0.056158729):0.017027518,(G000497205:0.055342785,(G000763095:0.031025433,(G000371785:0.032419935,G000384035:0.034160002):0.02268376):0.066203888):0.017159151):0.049604728):0.015460329,((G000504245:0.091506748,(G000427825:0.018496571,G000427905:0.027089461):0.048589218):0.031185709,((G900115565:0.057913942,((G000739085:0.046538884,G000519205:0.063997353):0.016194046,(G000384315:0.046433897,((G000717335:0.02233966,G000383915:0.026597487):0.021105358,(G000732925:0.037203848,G000196835:0.04413764):0.013538585):0.028490309):0.017734842):0.016343858):0.012774511,(G000719975:0.062361649,(G000244955:0.054671257,((G000231035:0.046181014,G000383795:0.035090727):0.033499334,(G000527075:0.03572072,(G000023865:0.045297289,((G000244975:0.017011601,G000243395:0.016472679):0.005328624,(G000231055:0.023402908,G000258175:0.041846205):0.006487708):0.008306703):0.012623199):0.014490652):0.01838961):0.015899102):0.018891122):0.017844824):0.032428821):0.009339353):0.028786764):0.027347167,((G000024365:0.08209839,G000426645:0.103527109):0.065911322,((((G000185725:0.037687101,G000092825:0.036182921):0.153723693,((G001632805:0.019510108,G000069185:0.022782):0.056559157,((((G000240505:0.018582171,G000214155:0.029314973):0.006508864,(G001673105:0.006218287,(G001021505:0.013096457,(G000970885:0.022537779,G000972925:0.035482153):0.008164858):0.002720026):0.009518574):0.041935284,((G000759695:0.032848701,(G001881585:0.00912652,G000257745:0.010455446):0.028899871):0.020490002,(((G001584765:0.03024277,(G000689255:0.006988807,G000526915:0.03274244):0.012137459):0.017435017,((G001021495:0.021573577,G000164135:0.023051024):0.012902595,(G000277125:0.018127862,(G000007865:0.025077295,G000222105:0.023642432):0.008180423):0.009573574):0.012969772):0.007687677,((G001417955:0.021613663,G000613245:0.034771601):0.029462803,((G000195835:0.048596928,(G000723425:0.038934087,G000157895:0.042462964):0.011633253):0.008432088,(G000340435:0.010547016,(G000975265:0.024200328,G000195855:0.015291):0.045179147):0.024062635):0.006347336):0.008460054):0.014439333):0.015131348):0.034497908,(G001291445:0.056037267,((G001494595:0.033251728,(G000559085:0.023118043,(G000230935:0.029367628,G001021385:0.02517001):0.007590605):0.022392185):0.024608929,((G000613185:0.035485967,(G001428895:0.032738866,G000317305:0.032365201):0.019255691):0.015180227,((G000620625:0.038598205,G001426545:0.048887991):0.014779822,((G000015405:0.05234986,(G000015005:0.04854987,((G000612825:0.022740424,(G000373905:0.041879775,G001570425:0.017474326):0.016787367):0.011270847,(G001307545:0.020626607,(G000455325:0.016307013,G000805385:0.021133036):0.008224874):0.018806929):0.007295333):0.016566108):0.008719832,(((G000230895:0.042693337,G000328565:0.044055202):0.009552321,(G001583415:0.047971008,((G001499855:0.021856183,G001499915:0.024293115):0.018929613,(G001005175:0.038163991,(G000379865:0.037919753,G000234585:0.046726041):0.016574215):0.012400903):0.00903571):0.008747512):0.008670339,((G000266905:0.034238904,(G001044245:0.024486819,G001044235:0.02419869):0.011636845):0.007497734,((G000455165:0.03128598,G001049355:0.035866036):0.009064923,(G000015305:0.026822982,(G000184435:0.031521624,G001655245:0.02266113):0.008535934):0.005996796):0.011587831):0.018811807):0.006721033):0.009957642):0.00994278):0.00817433):0.010270285):0.016858369):0.028369349):0.034393062):0.019185198,(((G000312385:0.028150472,G000092225:0.024774621):0.083794767,((G000380485:0.080168984,(G000964005:0.070177284,(G000383535:0.046221351,G001598915:0.031461445):0.025287051):0.014614692):0.009901432,((G000241265:0.078000316,((G000344135:0.04752131,G000333015:0.065458533):0.01515418,(G000423025:0.047901731,(G000192435:0.027057136,G000333035:0.028663149):0.016343335):0.018955953):0.032706279):0.019995883,(G000241305:0.067834277,(G000334455:0.051945713,(G000298195:0.060548462,((G000241345:0.069380474,(G001485495:0.032744742,G000247715:0.035170432):0.013657794):0.008439624,((G000248055:0.022282651,G000332975:0.021523071):0.039577855,(G000024785:0.04570328,(G001698225:0.032674194,(G000332995:0.022186557,G000344155:0.029135422):0.007351245):0.014951506):0.016718564):0.005238542):0.005548169):0.01032342):0.010852611):0.009571664):0.021883895):0.020691359):0.018737767,(((G001552615:0.097633806,(G001426185:0.059249183,(G000760735:0.035693698,G001620305:0.033803552):0.030772514):0.017851554):0.015041498,(G000389715:0.073558523,((G000982715:0.042696627,(G001312925:0.080662633,G000511305:0.025383549):0.020522297):0.025388986,((G000454045:0.047775996,G000014565:0.046744406):0.016551824,((G000196695:0.018694108,G000738775:0.017514211):0.034152401,(G001894865:0.042008611,G000341795:0.035506349):0.016646866):0.006699382):0.014175628):0.011242809):0.01221034):0.011986513,((G000380645:0.10209002,(G000524475:0.096961988,G000214175:0.101215099):0.018964602):0.014669579,(G001552855:0.076982266,(((G000308635:0.038497257,(G000308655:0.024812969,G001865855:0.02418851):0.024540982):0.020404788,(G000381925:0.059260566,((G000308875:0.031250502,G000526215:0.036194723):0.01522844,(G000308615:0.050540461,(G000523235:0.035018469,(G001613505:0.019722085,G000308855:0.023254613):0.007679823):0.023719081):0.006385112):0.005553127):0.010863643):0.009194909,((G000284035:0.036484919,(G000308795:0.033523556,(G001886715:0.027235015,(G000308355:0.001400596,G000719275:0.002460639):0.017040344):0.00987685):0.018003892):0.006415925,(((G000308495:0.027807277,G000308675:0.022574872):0.015797212,(G000720425:0.025847886,G000308515:0.029173943):0.021010523):0.013725098,((G000308835:0.042936007,(G000482385:0.054318909,(G000308755:0.017260212,(G001612765:0.020039509,G001613465:0.019766242):0.0053413):0.014775989):0.005791939):0.008090647,((G000250675:0.030649497,G000308715:0.024450574):0.019074648,((G001310275:0.031962037,G000308695:0.039173552):0.018651451,(G000308595:0.032620592,G001182745:0.025988818):0.015313759):0.009172928):0.006920533):0.004665017):0.004284831):0.009114522):0.030470063):0.018425638):0.009511876):0.012158199):0.009631131):0.022224771,((G000226215:0.040934881,(G000349585:0.039854765,G001630765:0.032292228):0.015528548):0.100791078,((G001281505:0.001785386,G001293125:0.001645758):0.177243276,((G000372445:0.111738607,(G000427865:0.112212476,((G001274895:0.035478739,G000173655:0.03272939):0.047855253,(G000758965:0.021772245,(G001056295:0.031575952,G001552415:0.015680496):0.009020779):0.033792038):0.015596942):0.02470875):0.025437395,((G000023145:0.116537387,(((G000177535:0.057981301,G001054945:0.06063673):0.018776555,(G000525655:0.050957484,(G000006605:0.062069041,G000069945:0.081345102):0.017133184):0.009400598):0.028707273,(G000183325:0.069384258,(G000626675:0.052488159,(G000213935:0.046647354,(G000179395:0.036828065,G000418365:0.032703761):0.023003827):0.019371646):0.038940897):0.015790486):0.035916773):0.019590644,(((G000372385:0.092342788,(G000156595:0.031265707,G000411375:0.027733349):0.107713718):0.021163321,((G000428805:0.068541497,G000318135:0.061175493):0.027123842,(G000590555:0.093095955,G001021025:0.088429587):0.016729748):0.007623836):0.01167276,(((G000296405:0.126605429,((G000375365:0.022293145,G001412105:0.026059873):0.049569487,(G000732945:0.099856268,(G001044175:0.098563655,G000379705:0.088187235):0.029874819):0.015649197):0.020572924):0.019711023,(((G001021045:0.04893774,(G000835165:0.045581615,G000819445:0.041475158):0.025183849):0.01611436,(G000341345:0.063500921,(G000011305:0.043856893,(G001277995:0.031047938,(G000420585:0.003644581,G000344785:0.003243793):0.030557805):0.028130853):0.047379321):0.017639549):0.019582389,(((G000442645:0.088313714,(G001021065:0.079362831,G000767055:0.064287714):0.023833559):0.014157679,((G000373805:0.048881326,G000379425:0.056110741):0.032229451,((G000143825:0.046095877,G000759055:0.037250588):0.037223627,((G000312345:0.053824598,(G000159635:0.053926312,G000372085:0.0521583):0.011218692):0.010891537,((G001263755:0.054999228,G000739455:0.054297719):0.01234232,(G000577555:0.041802187,(G001639025:0.023991464,G000747315:0.03175278):0.007552575):0.026258475):0.02106632):0.016841015):0.028169082):0.022984817):0.01766623,((G000420605:0.097259334,((G000477935:3.6824e-05,G000477955:5e-09):0.008622963,(G001665955:0.0073406,(G000466825:0.015111861,G000688415:0.004076985):0.003173488):0.003459529):0.095632621):0.017891385,((G001941345:0.022397424,G000550785:0.029854185):0.059999908,(G000980815:0.057132685,((G001054195:0.029359034,G000159115:0.039486932):0.030001287,(G001586215:0.048951343,(G000805675:0.017558083,(G000833575:0.016154182,G000022905:0.017546471):0.0154052):0.027643839):0.017202803):0.012144366):0.016046752):0.019278761):0.026134488):0.011057964):0.01588487):0.015429857,((G000175375:0.068092915,G001020985:0.061789974):0.034280694,((G000550805:0.055020578,G000980835:0.078396192):0.011817309,((G001876055:0.001229252,((G001875845:6e-09,(G001875905:5e-09,G001876115:0.002297345):0.002179207):3.5938e-05,(G001876085:3.6045e-05,(G001876095:0.000535664,(G001457455:0.005924313,(G001876195:0.003733302,(G001876005:3.5553e-05,(G001876175:0.000107514,(G001875875:0.001963945,(G001876035:6e-09,G001876255:0.001921342):6e-09):0.002691697):0.002976043):0.002327855):0.00121591):0.003225169):0.001775826):0.002447942):0.003166746):0.050487634,((G001481755:6e-09,G001653295:0.000446898):0.002767497,(G001447295:0.001038359,(G001298505:0.000219519,(G001975165:0.000258278,(G001653315:5e-09,((G000730445:7.2939e-05,G000730365:0.00032807):0.00025538,(G001481715:0.000146943,((G001026945:6e-09,(G001481675:3.6634e-05,G001865765:0.000146465):3.6558e-05):3.6435e-05,(G001719645:0.001404015,((G000258385:0.000653257,(G000255935:0.000992097,G000152065:5e-09):3.6437e-05):3.6264e-05,((G000227175:5e-09,(G000221625:7.2946e-05,G000144675:5e-09):0.000181301):7.2409e-05,((G000972805:0.000145816,G001969465:0.002163916):0.002039812,(((G000730405:0.000578138,(G001433475:0.000106154,(G001969485:0.000666265,G001942005:0.00257645):0.006329153):0.002370109):0.002510582,((G000241855:0.00025535,G000143705:0.000145843):5e-09,(G001017615:0.000109458,(G000144935:6e-09,(G001682255:7.2924e-05,(G000814865:2.9193e-05,G002009415:2.2476e-05):2.1146e-05):6e-09):6e-09):0.000109029):5e-09):3.6164e-05,((G001989595:0.000867113,(G001663495:0.000290732,(G001047215:0.001630537,(G000265545:0.001630761,G001889145:0.000245205):0.000910085):0.002849677):0.000143294):0.002390629,(G001456175:0.000762273,(G001969175:0.005821953,(G001922265:0.004940848,(G001867045:3.6184e-05,(G000259155:5e-09,(G001866985:7.2389e-05,G001867005:6e-09):5e-09):5e-09):0.000763474):0.00246572):0.004120139):5e-09):7.3295e-05):7.2309e-05):5e-09):5e-09):0.001428155):0.003365283):0.000253986):6e-09):0.000155017):0.000154976):0.002644596):0.00019496):0.002650148):0.047309452):0.025117727):0.014399119):0.022799693):0.01430903):0.034327328):0.01584193):0.053645564):0.031267199):0.033698083):0.057660394):0.021311201):0.036288268):0.01621591):0.024490566,((G000373925:0.13544622,(G000515395:0.038373281,(G001005145:0.031025407,G001270745:0.021032737):0.02646271):0.088598362):0.030320462,(((G000372465:0.027466744,G000024345:0.025595384):0.113678858,(((G000270245:0.085818694,G900105065:0.084369301):0.032797345,(G900101785:0.107020426,(G900092135:0.137802844,(G000423085:0.127308216,((G000826085:0.120306987,G000423465:0.105734644):0.030115845,((G000421525:0.119520149,(G000277715:0.106882382,(G000619965:0.09866957,G000826065:0.080647038):0.021024772):0.042234131):0.016143912,(G900163845:0.109402017,((G000426605:0.128823555,(G000423485:0.137121035,G000413315:0.110686252):0.030284635):0.045150896,((G001441165:0.035497681,(G000425285:0.028021638,G000423445:0.040730474):0.026640986):0.037119548,(G000463665:0.087226162,(G000221145:0.022263496,(G000367205:0.031083741,(G000204235:0.023124176,(G000008345:0.005596828,(G000145555:0.002600717,(G000144735:0.006341958,G000145515:0.010146027):0.006176128):0.002225801):0.020492806):0.007583297):0.009115434):0.050560432):0.037420391):0.073950321):0.024211873):0.020869616):0.021321717):0.027726789):0.019181444):0.028002332):0.018734365):0.052017998,((G000312105:0.070113771,((G001423365:0.058172722,G001426755:0.060249725):0.021524541,((G001428805:0.050959559,G001426485:0.037624325):0.028293764,(G000471045:0.060980659,G000160775:0.061468848):0.036281919):0.01178376):0.016025848):0.072673203,((G000426045:0.067083438,(G001424755:0.048033125,G000720335:0.067220954):0.023803421):0.037083333,((G001427925:0.041906155,G001429555:0.048521829):0.047988896,((G000426525:0.082643743,(G001428125:0.06882729,(G001429625:0.046049602,G000389985:0.065523505):0.017143335):0.024154435):0.01264567,((G001423135:0.063178998,(G000422805:0.078683856,(G000620705:0.056005104,(G000015265:0.048185131,G000620645:0.045394729):0.017412133):0.014521847):0.014379643):0.014216987,((G000364605:0.086014306,(G000960475:0.085075082,G000422825:0.075115235):0.016988357):0.025267885,(G000519005:0.035941661,(G000785495:0.03365748,(G001428765:0.041067487,(G001428565:0.037080467,G001427795:0.045613275):0.011888578):0.013095924):0.013368083):0.045830468):0.021351273):0.014715815):0.010579041):0.024614549):0.04440355):0.035500121):0.015731009):0.022464624,((G001426435:0.107931392,(((G000023925:0.159745732,(G000421185:0.054318479,(G000224715:0.038557833,G000421245:0.036398611):0.041412157):0.065764278):0.039165069,((G000426385:0.031130122,G001189535:0.032596036):0.081868361,((G000298175:0.093539429,G000429885:0.135595351):0.023989512,((G000826525:0.047000244,G000247995:0.053215464):0.051099038,(G000298215:0.048854601,G001515525:0.046871065):0.04471782):0.016512769):0.031480951):0.023503208):0.014886439,(((G000376825:0.074990685,(G001247745:0.035383208,G001190945:0.035614762):0.033091887):0.027273461,(G001594145:0.099774107,(G001021715:0.02922955,G000725405:0.037761556):0.076553004):0.019586327):0.034061714,((G000576575:0.068209488,(G000184685:0.056470338,((G000576595:0.041833878,G001758225:0.066629049):0.014751045,(G001956915:0.07886395,(G000720035:0.02334835,(G001428505:0.016500317,G000383675:0.010634764):0.007773959):0.016104976):0.014523783):0.016674386):0.016771404):0.053056631,((G001046855:0.100141493,((G001050535:0.059940297,G001046875:0.046082721):0.047786749,(G001552435:0.098582041,(G001428305:0.032505157,G000297495:0.043576814):0.068903168):0.025511964):0.017432686):0.016199871,((G001429685:0.037274533,(G001427915:0.029884087,G001428025:0.024410083):0.017111347):0.044385778,((G000367525:0.089770376,(G001428065:0.046683516,G000720925:0.034399485):0.028001366):0.015185472,((G000768685:0.027292317,G000768705:0.024030926):0.014499638,((G000152705:0.02357734,G001427985:0.02568812):0.010303977,(G000768695:0.028612325,G000768675:0.01754733):0.007227522):0.005316058):0.042103823):0.018590687):0.013680601):0.020973657):0.016412539):0.013229905):0.037048626):0.022540772,((G000719025:0.134304056,(G000017305:0.120530065,G900101335:0.118415061):0.027326267):0.017419002,(((G000975095:0.07379367,G000759715:0.068211944):0.10204423,((G000023105:0.094800292,(G900105765:0.072184142,G000421225:0.063876978):0.0596864):0.034135226,(((G000024925:0.062972993,(G000312125:0.064151383,(G000024065:0.05257563,G000423205:0.038099248):0.042738952):0.049585673):0.028295672,(G000701465:0.08425482,((G000526595:0.046646732,G000718325:0.049602645):0.01575499,(G000307245:0.096744279,(G000385135:0.070558442,(G000215105:0.041531098,(G000024965:0.026147596,G001592145:0.044102028):0.05476864):0.014647405):0.02550859):0.014354586):0.00823128):0.016794357):0.021790198,((G000526515:0.066494113,(G000767165:0.0765738,(G000767175:0.047668523,G000603945:0.046149244):0.018953055):0.013210794):0.029224911,(G000767135:0.093481817,((G001552375:0.02861416,G000092865:0.031281432):0.03746204,((G000212695:0.03598323,(G001429255:0.02662237,G000688475:0.046218861):0.02696287):0.008617094,(G000312005:0.050910158,(G000708885:0.049617721,(G000218545:0.028520526,G001040865:0.027320234):0.019203633):0.00764206):0.010673237):0.011649166):0.018985192):0.014872329):0.019022445):0.019238618):0.015094925):0.025765801,(((G000485475:0.323184958,(((G000376885:0.037471132,G000420505:0.04280493):0.066056988,(G001042675:0.055024009,(G001042695:0.046798975,G000269605:0.072656732):0.014461217):0.055812717):0.023974636,(((G000414525:0.016653696,G000159155:0.00709836):0.030947222,(G000025205:0.016777086,(G000414445:0.004552073,G000414465:0.002983422):0.01198128):0.016224589):0.073840982,(((G000738005:0.033467721,G000741705:0.031805733):0.041560188,(G001263395:0.069431288,(G000304215:0.045419639,G000737865:0.031886418):0.029637144):0.033811441):0.017756741,((G000737845:0.067168941,G000741525:0.05759094):0.034316438,((G000741645:0.068613413,(G000347695:0.055592779,(G000741775:0.048578349,G000741285:0.058577468):0.023282333):0.007790667):0.012311819,(G000741765:0.061064755,(G000741215:0.058796942,(((G000741205:0.048218555,G000741255:0.071716057):0.0174046,((G000741575:0.039909402,G000800475:0.028824113):0.010420317,(G000741135:0.040288584,G000022965:0.04847909):0.011194616):0.014140907):0.038075844,((G000165905:0.050843571,(G000741165:0.043108838,G001042635:0.031170607):0.011448952):0.006888393,(((G000007525:0.020965037,G001025175:0.017733039):0.00735853,(G000741695:0.028058518,G000741715:0.026630551):0.010279628):0.025657039,((G001025155:0.043852498,(G001042595:0.026802805,G000010425:0.022986089):0.025891158):0.024704011,(G000741175:0.030531831,(G000741785:0.026122388,G001417815:0.019962759):0.020604209):0.020975839):0.010775013):0.013945305):0.012697923):0.00776664):0.011147995):0.009387003):0.010694307):0.010994312):0.020729694):0.023799345):0.134149223):0.087025039,((G001375495:0.14439114,((G000612055:0.092411752,(G000758825:0.130091214,(G000092365:0.033638086,G900105865:0.042566463):0.078429237):0.035288886):0.052385716,((G000162895:0.064810149,G000466165:0.070718398):0.053813672,((G000420445:0.107521508,(G000411135:0.009639982,(G000429205:0.001782286,G000724605:0.00299975):0.007449637):0.061534138):0.02576954,(G000315465:0.072952133,(G001685165:0.005613412,(G001685155:0.000989169,(G001183565:0.003834545,G900102025:0.010472415):0.005259322):0.003224726):0.063562809):0.048787123):0.077523076):0.030581828):0.021537449):0.038270099,(((G001687305:0.079203913,G000239695:0.106665471):0.018892249,(G000295095:0.065613153,((G000428685:0.056060815,(G001553935:0.029399767,G000466245:0.021656275):0.033576031):0.016778254,(G000159035:0.060875485,(G000429225:0.053332252,(G000220835:0.053321356,(G000711965:0.038020054,(G000269805:0.03817828,G000429265:0.037445098):0.019618373):0.011331199):0.016661122):0.012056539):0.013145827):0.014548078):0.036756323):0.067340438,(((((G000176775:0.007655248,G000160615:0.006591575):0.007636635,(G000146895:0.003547364,G000148485:0.007255546):0.002730935):0.076266213,(G000185425:0.009178308,(G000146285:0.003738353,(G000185445:0.00360691,G000196535:0.00508544):0.002710873):0.010441741):0.078161844):0.136404948,((G900120415:0.034171657,(G900106855:0.034842106,(G000508625:0.023199649,(G001553285:0.012419305,G000420065:0.006837177):0.020492143):0.016978303):0.015005759):0.148763407,((G000296485:0.001387748,(G001055535:0.00404476,G001807435:0.000924324):0.005883896):0.025681673,(G001807285:0.003202583,(G000420405:0.000148526,(G001812345:0.005357059,(G001812065:0.002184318,G001546135:0.003224169):0.002559362):0.001761874):0.004484775):0.023779231):0.113677335):0.028786972):0.01451543,((G001856685:0.098088628,G001936115:0.11063266):0.083408398,((G000159015:0.116170905,(G000411155:0.015136889,(G900119695:0.010358996,(G001813085:0.013683156,(G000758775:0.008108474,G001812395:0.01136595):0.003238039):0.006318799):0.011101326):0.081654338):0.050402643,((G000820725:0.084321071,(G900106055:0.007640219,(G001814535:0.002837806,G001457875:0.003631349):0.005980257):0.080877242):0.025151052,(G000429105:0.076374349,((G000420425:0.071960149,(G000364865:0.061419662,G000296505:0.072986419):0.019382891):0.011931865,((G001070095:0.006837289,(G000308055:0.009397127,(G000318335:0.006754902,G001070855:0.008569875):0.002052535):0.004340725):0.100485524,(G001746855:0.077792394,(G001262055:0.034101775,(G001057055:0.017808834,G000154225:0.021806618):0.017938989):0.02431384):0.028036759):0.017639882):0.016983602):0.020676449):0.04088776):0.015333624):0.012182222):0.023951158):0.023852084):0.051594825):0.03494751,(((G900070355:0.09882562,(G001678905:0.015551138,G001403775:0.019484222):0.120716148):0.025380643,(G000576425:0.05895439,((G000233655:0.034532003,G000023405:0.04196541):0.036487924,(G000225825:0.061050962,G000338055:0.066049013):0.013129764):0.018884278):0.03835441):0.085873737,(((G000314575:0.039853796,(G001606005:0.030894406,G001729525:0.030578719):0.023701292):0.070215123,((G000426445:0.065441404,G000285835:0.069336902):0.048958623,(G000178455:0.097524935,G000285915:0.100615392):0.033627245):0.02015873):0.08492145,(((((G001476195:0.056340959,G001063195:0.062206573):0.030640086,(G000011025:0.044044462,(G000164695:0.028597815,G000763765:0.034089532):0.020600021):0.096480545):0.027932848,((G000800955:0.047680569,G001275345:0.068705085):0.039404697,((G000786655:0.024258546,(G000010285:0.019189594,G001408335:0.016370927):0.013210385):0.061189006,(G001482365:0.035615118,(G000786195:0.025887883,G001580365:0.022650547):0.017488155):0.031952451):0.013263097):0.026598735):0.041626137,(((G001887245:0.088785946,(G000348945:0.058099571,(G001281115:0.019733049,(G001302565:0.021810287,G000197735:0.017248455):0.018488287):0.058498655):0.0319007):0.021580968,(((G001483765:0.051636086,G000220985:0.069874876):0.011160682,(G000455245:0.047446587,G000421745:0.072779732):0.024905396):0.077299663,((G001657475:0.044355267,G000420805:0.059374128):0.115638469,(G000224415:0.078336875,G000023205:0.08733609):0.020155262):0.025225349):0.027009263):0.018684603,((G001968835:0.098587282,G000688395:0.108869446):0.015076799,(((G000430705:0.051170783,G000520495:0.034848321):0.065218621,(G000328305:0.072523388,(G001307035:0.055588956,((G000816565:0.031495228,G000520555:0.040168669):0.020461403,(G001428435:0.03916169,(G000520515:0.04538965,G000520595:0.037235228):0.010826708):0.00863086):0.019930348):0.012250755):0.009622192):0.009796615,(((G000482545:0.039007541,G000785535:0.057936991):0.021027621,(G000376245:0.072260027,(G000950575:0.042554849,G000018885:0.052705092):0.021347187):0.028394612):0.017817821,(G000802235:0.0837213,(G001428365:0.031304782,(G000238915:0.034624701,(G001263615:0.091164391,((G000014925:0.015690166,G001542565:0.023028967):0.019920734,(G000196235:0.033795201,(G001484605:0.022945376,(G001424565:0.017010213,(G000189535:0.018749471,(G000813845:0.02214449,G000022025:0.017061735):0.012372945):0.011419726):0.006532347):0.007477302):0.010718009):0.007751331):0.008992342):0.012443884):0.02454345):0.013822189):0.015333144):0.014982737):0.016796992):0.017287747):0.044931375,((G000423505:0.16566241,G000007485:0.362620955):0.024701878,((G000699505:0.08727949,(G001437715:0.017671764,G000257665:0.007004319):0.117483151):0.084839155,((G000381765:0.077368211,G000425685:0.082594232):0.100665667,((G000980875:0.055874861,((G000349545:0.040879881,G001273835:0.039179993):0.013027005,(G000350525:0.053367811,((G000834055:0.068795571,G000633415:0.035368302):0.01407086,(G000231305:0.011943781,G001477055:0.012314379):0.041783221):0.008220062):0.004894196):0.017569246):0.087701619,((((G001426925:0.052059553,(G000422385:0.067700513,G000422745:0.067616069):0.048160032):0.032877012,(G000956505:0.053949298,((G000685355:0.047757885,G000763375:0.035499505):0.026909888,(G000956475:0.036525133,((G000633215:0.028068723,G000455825:0.026478065):0.011125116,((G001552455:0.013416204,G000956415:0.017979901):0.010525846,(G001262495:0.029413075,G000956525:0.039011515):0.006436999):0.008700901):0.009598727):0.014443768):0.015152943):0.018884697):0.012317128,((G000802305:0.066364928,(G000422405:0.070908428,G000826185:0.079668515):0.015970826):0.011963378,((G000582705:0.067130185,G001427525:0.059912849):0.019051562,(((G000799385:0.051707804,G000956535:0.054955844):0.012368495,(G000333395:0.040269175,(G900104345:0.030257144,G000202635:0.019846441):0.013182991):0.034951505):0.010691454,(((G001887285:0.044618704,G001314225:0.069912483):0.015259972,(G001552475:0.0507087,(G000746195:0.047591951,G001592125:0.039329655):0.00924691):0.008233335):0.015527876,(G001652465:0.052903058,((G000304335:0.034995649,G000956465:0.027930623):0.00989426,(G000956575:0.035774542,(G001427145:0.033319274,G001428485:0.031508573):0.011082995):0.005084892):0.014771398):0.013138735):0.007191499):0.009868419):0.010019405):0.010853):0.058892938,((G000425105:0.132004768,(G001429705:0.07569692,((G000477555:0.02552553,(G000153145:0.021313938,G000247645:0.028324328):0.016069177):0.078959605,(G000754435:0.155013673,(G001438965:0.084045716,G000754445:0.055123575):0.082848717):0.033182938):0.016218957):0.015865537):0.019007916,((((G000938265:0.064523085,G000333435:0.087240729):0.021158659,(G001465855:0.053583021,(G001423045:0.024681089,G001423885:0.021450532):0.015458092):0.054995307):0.011085806,(G000069225:0.077668585,((G001422145:0.046463469,G001423105:0.047711411):0.025847273,(G001422205:0.043797655,(G001424385:0.019813025,(G000349565:0.021980975,G001475745:0.026659347):0.00765814):0.028754313):0.047402655):0.027077313):0.019067999):0.014435833,((G001423185:0.055142699,G000718085:0.100542631):0.024089374,(((G000419445:0.087038761,G000421825:0.084424285):0.027391409,(G001424905:0.06193209,(G001428745:0.029321646,((G000383315:0.023124842,G001423695:0.028502332):0.010150313,(G000469485:0.025389958,G000470775:0.049330658):0.009683736):0.013578555):0.022829809):0.018638762):0.021743741,((G000764165:0.059428346,G000421145:0.04733153):0.03290644,((G001428255:0.048584832,(G001421565:0.050655423,(G000421545:0.037156061,G000421565:0.030450623):0.013660772):0.011265669):0.040075051,(G001425325:0.059459526,(G000799285:0.027808008,(G001542775:0.02225156,G001425085:0.023610115):0.015449438):0.034008657):0.011732749):0.010145105):0.011363133):0.008153287):0.009045715):0.014015733):0.017105733):0.019274089):0.016734359):0.018809813):0.018468644):0.042452212):0.01434523):0.025735555):0.018744088):0.02274559):0.033548093):0.017539564):0.027995343):0.016503143):0.017263925):0.015311733):0.015969132):0.019291035):0.022397211):0.080141391):0.040066073):0.062085543):0.040886509):0.015391616,((((((G001767755:0.070048287,(G001768645:0.006812243,G001767605:0.010603982):0.016823941):0.25921257,(G001767575:0.207003209,(G002011575:0.040445729,(G002011565:0.037223178,G002010555:0.042890766):0.037906474):0.195764752):0.02554618):0.04611502,((G001805475:0.315602965,(G001767595:0.192912536,G001767735:0.213185283):0.118285985):0.048904305,(G001950395:0.189230064,(((G000296445:0.089001637,(G000023885:0.127163246,G000162875:0.108388087):0.02716287):0.056336931,((((G900110565:0.001542457,G001643775:0.002631732):0.087479601,(G000023845:0.089097105,G001486445:0.089292773):0.02130021):0.049282766,(G000434775:0.083738537,(G000435475:0.072698016,(G000436075:0.016749202,G001915265:0.023664393):0.050660312):0.029177645):0.066280731):0.016954655,((G000814825:0.073806289,G001552935:0.165151915):0.06026392,(G000236865:0.090593187,((G000478885:0.03832061,(G000422625:0.04434462,G000403355:0.033488454):0.017831787):0.08820598,(G000210055:0.07054096,(G000270285:0.05285914,G000024265:0.041472876):0.017128669):0.036491904):0.022510579):0.015336133):0.020798649):0.038621293):0.063548338,((G000195315:0.118921479,((G000321165:0.045700075,G000311845:0.053669027):0.04418676,((G000225705:0.055293865,(G000156215:0.044601728,G000156175:0.028682657):0.038816355):0.027008715,(G000821265:0.071280415,(G000434535:0.014980315,(G000169035:0.006697343,(G001405375:0.007385278,G001404695:0.017926035):0.00712192):0.006060134):0.067379798):0.027913679):0.016970402):0.01720001):0.041794471,(G900143685:0.11021911,((G001552785:0.085712349,(G000483125:0.039611047,((G001437015:5e-09,G900105895:0.002606356):0.000968827,(G000364325:0.004152385,G000468815:0.001019471):0.000915957):0.03115059):0.033779504):0.071055927,(((G001494635:0.01390262,G000752675:0.015109606):0.067853874,((G000024225:0.008394368,(G000565075:0.008863378,(G000564995:0.002596523,G000758945:0.004689795):0.004172483):0.005705069):0.055395391,(G000411555:0.032574292,(G001813205:0.00312456,(G000174015:6e-09,G001438885:6e-09):0.008518427):0.031594811):0.034466783):0.074721808):0.020664062,((G000468855:0.116325886,(G000179715:0.094948495,(G001049775:0.00553698,(G001562845:0.001819323,(G000159235:6e-09,G000178335:0.003479113):0.003830825):0.007157294):0.069785769):0.099474235):0.02204529,((G900108495:0.003129264,G900111255:0.010332905):0.086322766,((G001457795:0.076806243,G000468755:0.09366166):0.027770306,((G900155635:0.070065554,G000233535:0.052523441):0.022767194,(G000524335:0.003987215,(G000143845:0.002224579,G001437585:0.001583421):0.007488735):0.059084167):0.016319787):0.011630685):0.020352664):0.014727154):0.023865473):0.040433475):0.037611044):0.097307378):0.113299959):0.065976561):0.012433303):0.038150662,(((G000405325:0.155092106,(G000402235:0.100923392,G001509285:0.09314602):0.054755548):0.170131941,(G000347575:0.297898756,(G001871865:0.386354833,(G001302425:0.164202509,(G000402295:0.18786297,G000404345:0.197086512):0.031532224):0.107327504):0.04668569):0.027181966):0.032887542,(((G001443005:0.088393861,G001508835:0.124493757):0.158827626,((G001508935:0.173734892,((G900107215:0.012581201,G000160455:0.008409085):0.055421322,(G000266925:0.014201563,G900129645:0.008981038):0.044869602):0.125258377):0.037954651,((((G001604435:0.144711461,G001604445:0.190070462):0.061288738,(G000526395:0.084654474,(G000025885:0.001581557,G001896635:0.000932165):0.077049539):0.088596114):0.032985084,(G000210715:0.297127645,(G000172975:0.142281231,(G000177335:0.173769797,(G000237805:0.000494988,G000161995:0.000427335):0.164455603):0.079062157):0.047939555):0.023185454):0.04135882,((G000402835:0.222789542,((G001509095:0.010674568,G001508975:0.026181207):0.16193665,(G001509155:0.141605633,(G000233775:0.017078987,G001508955:0.072722391):0.114936205):0.0407286):0.045606035):0.023660789,(G000526375:0.181915164,((G000165795:0.129303494,(G000237825:0.061904952,G000024905:0.056199181):0.089854286):0.056637245,(G000712295:0.087418837,(G001701045:0.03148736,(G000585335:0.019088795,G000238615:0.010946092):0.028656116):0.040046579):0.192951145):0.034999838):0.022877833):0.019084533):0.026636209):0.122206422):0.060081759,((G000021645:0.025293921,G000020965:0.033009194):0.272677471,(((G001871575:0.199480714,G000284335:0.131921847):0.21436899,(G001896705:0.024364192,(G000020945:0.020434638,G000378005:0.12509504):0.035351373):0.332011563):0.068542813,(G000745455:0.281028374,((((G001027025:0.102174493,G000023325:0.092643784):0.035218331,(G000147715:0.143994256,G001509135:0.182389165):0.032072463):0.113663581,((G000255135:0.062627993,G001021165:0.066147759):0.119039137,(G900102615:0.184923261,((G001513315:0.012447503,G000953715:0.006977048):0.100995012,(G000018605:0.020642624,G001508055:0.030939315):0.07285681):0.084589901):0.067016847):0.09269157):0.037730849,(((G000016905:0.06993015,G000021285:0.065377221):0.101954844,(G000017545:0.063950153,(G000235405:0.026293289,G000767275:0.030615081):0.036195834):0.088361305):0.070797582,((G000217815:0.095292588,((G000828655:0.03793401,(G000816145:0.019531372,G001508795:0.033779159):0.028823724):0.075552445,(G000828675:0.071723513,(G000017865:0.000621273,G001508115:0.006451049):0.077752934):0.034609866):0.027591168):0.095509902,((G000832145:0.009989252,(G000750655:0.001981505,G000018945:0.000745812):0.006885187):0.026854537,(G001508875:0.039122998,((G000784835:0.009636311,(G000025105:0.005643201,G000016785:0.003676544):0.002750968):0.001603041,(G000230655:0.000527585,(G000008545:0.000728694,(G000978555,G000390265):5e-09):0.004153783):0.00546671):0.006948898):0.025586188):0.14814466):0.02796832):0.05498282):0.046376932):0.098296581):0.027170396):0.021145887):0.021553446):0.022361496):0.0168234,(((G000009905:0.201867112,(G001280565:0.288095782,(G000184705:0.021158334,G000183545:0.022429484):0.167023902):0.029515004):0.032369197,((G900016865:0.268467856,(G001513145:0.223283656,G900019985:0.181458093):0.029918998):0.035486792,(G001512545:0.230036291,((G001544015:0.205551246,G001513395:0.202022843):0.034864146,(G001513495:0.17988038,(G900018335:0.040150326,G001512825:0.042533145):0.177136066):0.036241598):0.018046585):0.021352101):0.024128764):0.01957649,((((G001513125:0.222775943,((G000174415:0.121436742,G001513245:0.154666229):0.084033691,(G900111575:0.181505512,G000020005:0.232574189):0.03960116):0.01673816):0.016739631,((G002010535:0.189518435,((G001512695:0.079702204,(G000328765:0.060531015,(G001485475:0.0083262,G001896645:0.01967986):0.064642125):0.044082586):0.080569322,(G001601575:0.118756055,(G000144645:0.053762819,(G900142995:0.041018092,G001562425:0.023356226):0.036287237):0.038741962):0.033634911):0.051685918):0.035236136,(((G000427425:0.042175749,G900129075:0.03554185):0.103627998,((G000145615:0.026689626,G000189775:0.03097313):0.07757505,((G001507995:0.021527695,(G000156275:0.046413233,(G000473865:0.012886072,G000007085:0.008265762):0.004023442):0.005189534):0.064238315,(G000763575:0.049387295,((G000147695:0.022712738,G000806225:0.026158007):0.00623111,(G000025645:0.025719404,(G001508895:0.066465487,G001508735:0.010602492):0.016833933):0.008255038):0.008204797):0.018945008):0.04525425):0.059499436):0.03469491,((G000526435:0.059419986,(G001513075:0.02983251,(G001513505:0.0461974,G001513065:0.05443731):0.018423086):0.050793348):0.125436661,(G000213255:0.164674319,(((G000404025:0.005140821,G000016545:0.008510664):0.009530526,(G000955745:0.028038753,G000955735:0.028057643):0.019544572):0.012534016,(G000955725:0.013711725,(G000166355:0.01440395,(G000022325:0.015974489,(G000166695:0.006936604,(G000193435:0.010132844,G000145215:0.022758924):0.008135503):0.009056845):0.004856106):0.010448424):0.015224955):0.188038656):0.035818427):0.023283317):0.031829406):0.028419662):0.015766418,((((G000328625:0.097104217,(G000379025:0.07639039,G000517025:0.07859505):0.028519015):0.044854724,(G000144695:0.083719915,(G900101375:0.001617321,(G900109985:0.000131525,G900114655:9.8065e-05):0.000451473):0.060465497):0.055858962):0.050793753,((G001512435:0.160995537,G000020485:0.109926143):0.030115562,(G900103135:0.245524552,(G000166415:0.075438695,(G900114545:0.068813622,(G900156285:0.032608937,(G000350165:0.026965695,(G000165465:0.07149236,(G001730715:0.039091703,G001723995:0.058701133):0.019282694):0.008405196):0.016458549):0.02102652):0.025612194):0.104462447):0.026075934):0.05793772):0.063342912,(((G900101835:0.319235416,(G000802045:0.161373824,(G000746025:0.096830499,G001512665:0.182319725):0.042133326):0.026937992):0.028976627,((G000019165:0.17403866,((G000190635:0.13217248,(G001516055:0.104040635,(G001515265:0.085337495,G000512895:0.098287953):0.037602642):0.024231535):0.048275788,(G001029295:0.116269357,((G000231405:0.091490575,(G000243135:0.044410053,(G000243155:0.02868287,(G001468785:0.005410523,(G000021925:0.005662299,G000379505:0.003896623):0.005268025):0.027198923):0.024074127):0.06417746):0.02954006,((G000255115:0.034858615,G001029285:0.043665517):0.043529381,((G001516045:0.085148208,(G000960765:0.041902281,G000961805:0.054552673):0.020760622):0.014223268,(G000224515:0.061132904,(G000244895:0.047791731,(G000235605:0.044696396,G000231385:0.038386919):0.015126574):0.022672069):0.014082315):0.01477972):0.051854146):0.016979966):0.035617249):0.064927933):0.020788269,((G000092405:0.126520106,(G001513155:0.122231927,(G900129805:0.124343361,((G001512785:0.134982175,G001311885:0.143600069):0.022926314,(G000983115:0.127768622,(G000014725:0.023094592,G001570625:0.021508709):0.095054682):0.019061058):0.016059577):0.017852531):0.047374127):0.085157272,(((G001508855:0.1220377,((G001508215:0.045284235,G000305935:0.019743055):0.064794887,(G001513545:0.083241599,G000946815:0.091553729):0.046342782):0.05135397):0.085948172,((G001594015:0.044378591,G000013105:0.052872794):0.109591571,((G000620305:0.061669747,G001515945:0.071914773):0.126878147,(G001513335:0.131464315,G001508005:0.115511672):0.080207538):0.019464622):0.015173686):0.023504276,((G001263415:0.133700291,(G000012865:0.005328127,G000427565:0.004521692):0.179914244):0.02202981,((G000024605:0.17014388,(G000018425:0.079761117,G001899445:0.069517488):0.082599076):0.051951606,((G000010565:0.119645951,(G001509075:0.229897483,(G000740855:0.079106589,(G000740865:0.037740896,(G000740805:0.043640574,G000681355:0.003799141):0.015142342):0.01360976):0.126987437):0.047856377):0.022334822,((G000376385:0.117738075,(G000429345:0.096646723,G000686645:0.053199125):0.046852809):0.026746349,((G000024205:0.14668386,(G000233715:0.089075707,(G000430885:0.03336357,G900113335:0.054054551):0.050186637):0.06193249):0.021323138,(G000711975:0.143183434,(G000214435:0.052697546,(G000315365:0.057831117,(G000215085:0.090744709,G000016165:0.070203828):0.01670805):0.018367855):0.056755282):0.025699389):0.016460938):0.014774225):0.016219469):0.022671966):0.01663631):0.01369529):0.020561853):0.012291195):0.025064743,(((((G000430605:0.004527282,G000374545:0.00888176):0.136002668,(G900110485:0.10338751,((G900104455:0.087296905,(G000271665:0.024976104,G900114615:0.025403693):0.084236359):0.019307654,((G000219125:0.099438298,G001611555:0.104506315):0.031567773,(G000445445:0.111035617,(G000169155:0.020541873,G900102435:0.019439778):0.087368242):0.015437849):0.014409879):0.010996535):0.01908088):0.026999573,(G000381065:0.11216787,((G000423385:0.0350171,G000245775:0.033163719):0.105934497,((G000621545:0.01276554,G000622005:0.016482293):0.110033458,(G900129225:0.101658374,(G000208405:0.096995837,((G000160695:0.039528647,((G000213975:0.023642485,G000160555:0.029129405):0.007026816,(G000426665:0.003029051,(G000287655:0.010664226,G000187125:0.008909878):0.002218629):0.038445485):0.014935522):0.092807894,(G000469545:0.07880034,((G000381005:0.073986924,G000155955:0.046583691):0.017290779,(G000702545:0.076288616,((G900116485:0.021333861,(G900100835:0.008531633,G000702005:0.006110887):0.019809763):0.026320232,(G000686945:0.022803726,((G000284095:0.012282744,G900104055:0.018975589):0.020244078,(G900111915:0.004259074,G900107615:0.006038618):0.011717504):0.009593233):0.0397958):0.014739553):0.018724232):0.010642983):0.025276971):0.021203769):0.012774822):0.019433067):0.031160488):0.031048952):0.062497887):0.029793489,((G000384135:0.161466238,((G900101645:0.140303242,((G000188175:0.007206012,G001916865:0.002337112):0.07650043,(G000436095:0.073213601,G000436295:0.062503251):0.022680041):0.028146397):0.027090041,((G000431295:0.005749783,G000230275:0.001670637):0.072716145,(G000437815:0.020758533,(G000025305:0.000865145,(G900107075:0.0009624,G900115425:0.004454436):0.00367508):0.005822877):0.052440528):0.093718636):0.055098586):0.038359765,(((G000426745:0.078131599,(G000286635:0.021376455,(G001553335:0.009828993,G000024945:0.009091814):0.015363076):0.054027848):0.0244195,(G000221605:0.122556005,(G000428745:0.068616951,(G000315505:0.023140478,G000431435:0.020076964):0.056997711):0.025554856):0.011685564):0.106493919,(((G000221545:0.073290301,G000177555:0.054064617):0.052740396,((G001045675:0.064609137,(G000283495:0.031891944,G000455225:0.033598951):0.034651401):0.01559584,(G000478965:0.066196184,(G000239275:0.061318409,G000165735:0.057712292):0.067513924):0.026700484):0.018950235):0.095412862,(G900155405:0.17626372,((G000194985:0.123063501,(G900103425:0.056500249,G000438335:0.077947008):0.058453154):0.020402772,((G000433275:0.004557103,G000160055:0.003423466):0.075274079,(G000435155:0.061292687,(G000242435:0.032648323,G000434475:0.050525595):0.018840759):0.024970038):0.027716815):0.112901127):0.040737278):0.021214037):0.05687083):0.036900754):0.062384156,((((G000024405:0.11538308,(((G000023905:0.026875492,(G000373345:0.019006796,G000373045:0.016432695):0.016390633):0.052991714,(G001274535:0.044523508,(G000516535:0.006529116,G000176335:0.004592622):0.048579529):0.023815983):0.060577271,((G001517865:0.114880897,(G000973085:0.13096111,G001517915:0.119321762):0.028445227):0.0667237,(G001559795:0.087701486,(G000024565:0.025094545,(G001612575:0.003792484,(G001902585:0.002162042,G001902575:5e-09):0.006659685):0.03080426):0.063558235):0.079905403):0.068124332):0.039369929):0.098095215,((G000426625:0.14734766,G000165505:0.108861775):0.038879823,((G000622245:0.145627725,G000479045:0.122491829):0.022363917,((G000158195:0.063734056,G000158315:0.055061494):0.036356964,((G000381725:0.06789038,(G000158215:0.028441897,(G000007325:0.017489139,(G000158275:0.027339421,G001854465:0.013701377):0.006377365):0.012152692):0.04891813):0.073156177,(G000242215:0.026831807,((G000158295:0.006776665,G000622045:0.003958371):0.003564907,(G000262225:0.006628359,((G000691725:0.002263503,(G900104395:0.002066795,G000691645:0.000233156):0.000634983):0.001583893,(G000691685:0.000672191,(G000691745:5e-09,G000691665:0.002247028):0.000716763):0.001380014):0.00942665):0.003655648):0.006983287):0.105179812):0.059794502):0.026192961):0.048487806):0.059951669):0.129110737,((G000433875:0.241432665,((G000436255:0.208036166,G000434835:0.247855249):0.033622255,((G000437335:0.189468408,(G000438295:0.175632723,G000433455:0.151436062):0.043937512):0.053664795,(G000432575:0.224269662,(G000438415:0.303219361,(G000433475:0.104830182,G000433255:0.099526629):0.133595729):0.049184179):0.031268087):0.027265264):0.040717067):0.188735175,((((G000433035:0.099943691,G000433995:0.100172646):0.157085771,((G001940985:0.089213575,G001604495:0.161968083):0.098087569,(G001512985:0.166418792,(G001512455:0.000771442,G001512995:0.002059382):0.177772476):0.041915538):0.045716543):0.060966414,((G000753575:0.096070669,G000755705:0.086405102):0.152235601,((G001916215:0.008466612,G000437575:0.006337578):0.277009806,(G000967915:0.163404786,(((G001830035:0.014706956,(G001829995:0.02071075,(G001830895:0.012272122,(G001829935:0.016810095,G001829955:0.013644679):0.008125474):0.010221174):0.005576889):0.07179706,(G001830945:5.9616e-05,(G001830065:6e-09,(G001830095:6e-09,((G001830165:8.2366e-05,G001829915:0.012467957):0.002543468,((G001830015:0.001372788,G001830045:0.005035853):0.001294821,((G001830975:0.000711491,G001830905:6e-09):6e-09,(G001830865,G001829965):5e-09):5e-09):6e-09):0.00207811):5e-09):0.000991337):0.079809149):0.077404992,((G000687835:0.124915146,G000428705:0.10613836):0.088892546,((G000687735:0.110704773,(G000702765:0.081780583,(G000953195:0.066718491,(G000018785:0.05228348,G000526235:0.04865757):0.039878926):0.032277664):0.023010648):0.073166313,(G000968055:0.094015618,(((G000970395:0.089661177,G000069925:0.08299274):0.036011675,(G000009845:0.011109573,(G000495255:0.014079279,G000012225:0.018810421):0.00562015):0.060536847):0.098977597,(G000026205:0.220511097,(G000364425:0.283792639,(G000309465:0.018863569,(G000309485:0.009937514,G000300695:0.015572414):0.009616549):0.130794369):0.09950869):0.031895894):0.178057452):0.033687706):0.033214138):0.025112962):0.042124958):0.083761218):0.031193817):0.028650108):0.064965862,(((G000433015:0.268988945,((G000434395:0.348479664,G000437395:0.19365634):0.102709066,(G001604505:0.270823329,G000437235:0.196732318):0.051205908):0.073260238):0.048690244,(((G000227355:0.155500115,G000011225:0.192363017):0.149954662,(G000687795:0.211292361,G000518305:0.279509219):0.116784432):0.162975713,(((G001029265:0.017480095,G000565195:0.031824149):0.087280426,((G000400955:0.013435161,G000400935:0.012494595):0.080789514,(G000820525:0.050601384,(G000236085:0.017274034,G001274875:0.031999992):0.026726477):0.051531431):0.026598045):0.123160863,((G000483165:0.148506185,(G000518285:0.056923986,G000526855:0.063276143):0.10517367):0.083478645,(G000565215:0.170009143,((G001267155:0.080665722,G001262715:0.083000648):0.088164666,((G000439435:0.076545326,G001281045:0.091838533):0.042651642,(G000565175:0.090531817,G000500935:0.090608442):0.026900046):0.027212999):0.069153915):0.027835732):0.093631355):0.11503877):0.11088335):0.03238594,((G000829905:0.128958904,((G000752095:0.096392726,(G000154805:0.047865541,(G000686665:0.037782249,G000154485:0.049304911):0.020635424):0.047374435):0.038555663,((G000269565:0.037036859,G001244545:0.03833573):0.057599902,((G000437715:0.008915711,G000173795:0.010619562):0.089493661,((G000622125:0.003900987,(G000702065:0.00250772,(G900103115:0.002301765,(G000621925:0.000586712,G900109215:0.000393091):0.004910861):0.000638721):0.00048583):0.078537681,(G000340375:0.10466675,(G900108995:0.000336718,(G000702165:0.000914098,(G900112735:6e-09,G900114425:6.9199e-05):0.002913824):0.004629307):0.070678341):0.026985821):0.032053338):0.058730251):0.018577396):0.04051082):0.103795813,(((G001800865:0.016101618,G001800835:0.003865436):0.178559987,(G001545095:0.138896525,(G000373785:0.021483407,G000270085:0.023132191):0.109301504):0.112029826):0.053712367,(((G000327285:0.016951666,(G900120005:0.016113664,G000157995:0.013064865):0.01077224):0.135661235,(G000701725:0.12560055,(G000177375:0.161985577,(G000186945:0.010844768,G000425005:0.007785167):0.089801587):0.043314821):0.12462451):0.041515732,((G900104665:0.128816356,(G000313565:0.007900761,(G000508965:0.002406454,G001305055:0.052014348):0.005580605):0.09712237):0.054920722,(((G000154285:0.010140837,G000437615:0.011320203):0.094813603,((G000163515:0.002554169,G000242955:0.002659935):0.074819233,(G001688965:0.005766962,(G000371425:0.001909144,(G900114575:0.002344079,(G000450985:0.001661204,(G001406695:0.002061395,(G000183585:0.000111421,(G000242195:0.001846923,G000435955:0.001449285):0.000397523):0.000233583):0.001543028):8.2231e-05):0.002587559):0.00267356):0.054870603):0.031386468):0.044764372,(G900155395:0.11098428,(((G000156655:0.085990236,G000434355:0.134953429):0.024317233,(G000420345:0.078751422,(G000210615:0.025420708,(G000434715:0.012723653,G000469305:0.002685623):0.009772724):0.079536467):0.023397514):0.024173189,((G001945605:0.066396411,G000403415:0.058859926):0.045878818,((G001945535:0.003890423,G001564455:0.003311492):0.104261361,(G001945525:0.096330673,G000384195:0.124831939):0.045178539):0.02258093):0.03062122):0.094576573):0.031423072):0.040050292):0.043874383):0.026960056):0.048971071):0.033308359):0.030625066):0.017322662):0.060600803):0.032099019,((((G001317355:0.180491377,(G001047375:0.190300529,(G000601455:0.106845941,((G000430995:0.032631017,G900129265:0.043818319):0.068890658,(G000297115:0.052481284,G001440545:0.058591085):0.052999154):0.033584466):0.028367313):0.033267924):0.023880791,((G000283555:0.028488678,(G000252745:0.049529238,((G000284435:0.00011176,G000709435:0.000629273):0.004103526,(G000270205:0.000423083,(G000252765:0.002919413,(G000252785:6e-09,(G000225365:0.000133934,(G000252685:0.015639187,(G000252725:0.008456961,(G000252705:0.020593945,G000252665:0.008458214):0.007789653):0.00023966):0.002500179):0.004016982):0.005542898):0.007206318):0.001469863):0.001937716):0.0329442):0.301294874,((G000495435:0.126219831,(G000701905:0.032252236,G900115135:0.019818621):0.113651896):0.109963091,((G000466585:0.141934593,(((G000686705:0.105736063,G000424205:0.132782386):0.030291257,((G900142075:0.04574286,G000820705:0.061748424):0.078224255,(G001403615:0.094360433,(G000753355:0.054044563,G000703125:0.079486284):0.05473607):0.021606533):0.018186271):0.015350397,((G001403635:0.103814749,(G000013285:0.083440927,G001485185:0.11182353):0.024819401):0.035115512,(G000469625:0.123601993,((G000401215:0.086984318,(G000320405:0.08353301,G001405015:0.060287656):0.039362589):0.026840769,((G000371465:0.076054403,(G000498355:0.047633715,G000789395:0.04993712):0.026100981):0.051963829,(G000424025:0.09579332,(G000020165:0.08672515,(G001458595:0.057177295,(G001456065:0.064073114,(G000473995:0.050417177,(G000340885:0.043206006,G000833105:0.041524146):0.02815808):0.018909026):0.01285056):0.03098514):0.032204796):0.015898747):0.012550715):0.018649436):0.016963436):0.03658736):0.020209341):0.011444104,((G900142225:0.188771852,((G000732635:0.070308179,G000751675:0.082911519):0.057822784,((G000447315:0.032116673,G000300195:0.027159998):0.07196559,(G000816675:0.088797954,(G000612845:0.061953061,G000285575:0.06562698):0.038207688):0.029522798):0.016703894):0.041719415):0.025391475,(G000145275:0.180621649,(((G000765165:0.101888999,(G000619945:0.074994222,G000007625:0.105026252):0.02862084):0.034493704,(G000744935:0.140609075,(G001243045:0.090722295,(G000063585:1.6e-08,G000017045:0.000471799):0.068293961):0.055121223):0.020916225):0.016942175,((G001263795:0.118855325,(G000014125:0.037851286,(G000204565:0.021576893,(G000219255:0.021493395,G000175395:0.010507003):0.027977947):0.021123456):0.058534854):0.053986841,(((G001038625:0.081906817,(G900129955:0.003869196,G001623875:0.002835083):0.069558164):0.035599621,(G001642655:0.090713215,(G000016505:0.08415785,G000484505:0.086773558):0.027519571):0.034393103):0.030218859,((G000008765:0.086415449,G001270375:0.102333744):0.046346434,(G000686725:0.106447044,(G000807255:0.036228405,(G000389635:0.025318211,G000246895:0.038152967):0.01537951):0.053321889):0.037513761):0.037182451):0.021793015):0.014672091):0.012333389):0.010962905):0.012809274):0.024648539):0.013198544):0.035223847):0.029642655,((G900142105:0.153606197,(G001797185:0.128582334,G001515955:0.133345895):0.04041478):0.061738319,((((G900107405:0.208096662,(G000018325:0.13810569,((G900101495:0.096758766,G000621485:0.092505037):0.036410863,(G000016985:0.108989358,(G001042715:0.084849577,G900111615:0.075113429):0.039828557):0.01643965):0.019776133):0.027190558):0.046433778,(((G001748365:0.107872152,G001897605:0.123884357):0.088904175,(G900103005:0.163446669,G001512625:0.326514569):0.042095818):0.04758364,((G900142245:0.092044347,G900142285:0.08782879):0.060827186,(G001282725:0.143158984,(G001562415:0.083841207,G001750685:0.102509938):0.028492902):0.031366679):0.025177744):0.014540278):0.016550593,(((G000423525:0.173386284,G000163895:0.204741775):0.049587733,(G000196455:0.134304423,(G001693775:0.154571016,(G000146855:0.080619997,G000238095:0.072940284):0.052056134):0.137999582):0.028669332):0.053131949,((G000597865:0.110003917,G000699585:0.097545777):0.075373803,(G900142235:0.113972522,((G000156055:0.105678286,(G000147675:0.079908747,(G000431415:0.005040311,G000381525:0.005814262):0.077430537):0.135971866):0.045519598,((G000439105:0.077360113,G000154445:0.09321385):0.050436304,((G900129815:0.071715325,(G000687955:0.104767189,(G000009205:9.8017e-05,G000953275:6e-09):0.05573326):0.028985679):0.018429181,((G001950115:0.035135575,G000452245:0.030302012):0.059583418,(G000686145:0.058251876,G000499525:0.057791164):0.029567533):0.024648989):0.017531689):0.019202417):0.061295795):0.030885459):0.021463517):0.032086577):0.012478997,((G000309315:0.182883725,(G001509345:0.134168693,G900142005:0.113253399):0.079879518):0.069348487,(((G900095305:0.111701371,(G000299355:0.101860157,G001190785:0.070975797):0.05697371):0.034009106,(G000620125:0.132631808,(G000387765:0.093314302,(G001316435:0.045019629,G000761095:0.030740157):0.064804544):0.032228652):0.029819218):0.023742461,(((G000751555:0.10649473,G900095615:0.143931354):0.027002566,(G001282665:0.074430091,(G900106765:0.072157942,G000511955:0.055560058):0.043950899):0.041417508):0.045541621,(G001940565:0.161646981,((G001299475:0.239876047,((G000221565:0.072873233,G001299455:0.086569283):0.130819729,((G000478985:0.093479218,G000146345:0.121746011):0.059484935,((G000227315:0.145252013,((G000311865:0.11480941,G000952975:0.095950467):0.059180606,(G900129925:0.120337166,G000468535:0.09666317):0.02668186):0.022746646):0.0301905,(G000378725:0.125296307,(G000246925:0.035260479,((G000311825:0.018748801,G000321025:0.03304071):0.014022661,(G000312025:0.03187028,G000183565:0.038300296):0.015142398):0.018949302):0.08924356):0.058558746):0.021319577):0.038813202):0.035113586):0.031773729,((G000312505:0.238035122,(G900120165:0.130612001,G000758845:0.12977088):0.139194071):0.06400516,((G000800295:0.215264587,(G001407835:0.152681005,G000010185:0.173429866):0.038629182):0.040970454,(G000467935:0.232982977,(((G000423145:0.102723392,G000245755:0.098079409):0.163981606,(G900120375:0.163725607,((G900119705:0.059480529,G000308275:0.053986855):0.103280817,(G900120365:0.140892243,(G000311985:0.029192825,G001286805:0.026463588):0.112896882):0.051021821):0.047131706):0.086651379):0.033000545,((G000311745:0.043428039,G000173355:0.049687825):0.081097094,(G000156575:0.09988211,((G000159095:0.055253552,(G000024105:0.046288829,G000191725:0.044155498):0.015550033):0.04116771,(G000312365:0.064177607,(G000312325:0.001190677,G000308255:0.000804217):0.064559084):0.045437319):0.021645347):0.032841772):0.12469851):0.031443922):0.017451779):0.037667503):0.020771084):0.057561835):0.026127807):0.047012358):0.019959655):0.021950514):0.018521266):0.016926144):0.019539108,(((G000154825:0.264717487,(G900128885:0.177695422,((G001263355:0.05103199,(G000472665:0.042878885,G000247605:0.047105193):0.034447924):0.094666586,(G000152245:0.084658296,(G900107125:0.093828304,G000185505:0.1816853):0.034765555):0.054476636):0.074647992):0.024017027):0.048986227,(G000426305:0.165319657,(G001604025:0.246404779,(G001602975:0.249409397,((G000488855:0.188198086,G000161975:0.259288243):0.054095178,(G000758905:0.177698065,((G001189495:0.168064505,(G900086585:0.112747473,(G000435615:0.109927379,G000435715:0.100925437):0.061361031):0.020579108):0.02226655,((G000688015:0.130524812,G000510425:0.131998863):0.050893564,((G900115385:0.00152829,G900116785:0.000853617):0.177163675,(G001513255:0.188957086,(G900155555:0.117343411,G000525775:0.129605649):0.039146116):0.089674259):0.03020903):0.020923768):0.022377214):0.042372314):0.014158235):0.019035375):0.023441315):0.091489736):0.021007317,((((G000433755:0.261046515,(G000433915:0.119134702,(G000434195:0.067879809,(G000435175:0.007435859,G001916175:0.010932154):0.0702185):0.07748114):0.109419847):0.154690951,((G001941225:0.052065012,G000431615:0.046119259):0.207894589,(((G000025225:0.251143694,(G001512745:0.183964785,G001512945:0.184835183):0.131662474):0.040742161,(G001603035:0.182313604,((G001604185:0.068432191,G001604165:0.139560858):0.089631505,(G000688035:0.091287513,(G900099715:0.114905122,(G000621765:0.035242795,G900107185:0.039665899):0.084438842):0.039704026):0.084111598):0.039680658):0.061176092):0.062574242,((G001512425:0.143229946,(G001512555:0.140365603,(G001512485:0.11640512,(G001513105:0.06248687,G000331995:0.058992035):0.042814549):0.052810169):0.050921941):0.033109935,(((G000745845:0.002119907,G001262605:0.003560629):0.125818809,((G000237085:0.04579911,G000179595:0.072072757):0.041292547,(G001512505:0.05721869,(G000015865:0.024950172,G000521465:0.044148658):0.03331762):0.03687033):0.033321064):0.028061867,(G001797195:0.247524301,((G000621505:0.007192559,G000350485:0.010547321):0.052674148,(G000526495:0.020048189,(G000022065:0.031747702,(G000175795:0.020662707,G000421965:0.012055807):0.008179639):0.009411842):0.047730494):0.081654437):0.019397719):0.029415619):0.051266015):0.019323496):0.012066529):0.009992651,((((G001604115:0.185893603,G001513425:0.196680925):0.090654279,(G001678845:0.053949208,G000981035:0.065351635):0.176936174):0.02685853,(((G001940855:0.007411694,G000431035:0.00584878):0.140490367,(G000435055:0.099168191,G001940845:0.098501265):0.107121657):0.100842892,((G000435495:0.248624344,G000437915:0.236851113):0.046621089,((G001512685:0.190137238,G001604065:0.167346703):0.090463898,(G000434435:0.217652087,(G000434675:0.186354129,(G000432975:0.068573703,G001940895:0.073418406):0.111514198):0.037402324):0.052388434):0.049534996):0.073014138):0.030761546):0.042967554,((G001725215:0.24037929,((G000398925:0.086527481,(G001643385:0.074577467,(G001305135:0.052632705,G000701665:0.050735583):0.01887658):0.053717631):0.117816258,(G900130065:0.20730354,((G000620945:0.185339381,(G000421005:0.193952859,((G001244495:0.070315544,(G000492175:0.104598848,G000177015:0.072500361):0.018680627):0.04885652,((G001454945:0.061289023,G001244995:0.062273978):0.031893767,(G000169255:0.06958758,G001688625:0.072915954):0.026800228):0.03020815):0.021594828):0.023080048):0.023387081,(((G000431075:0.058329997,G000436275:0.071464052):0.14642471,(G000435995:0.022238353,G001916635:0.090697685):0.172280158):0.025975228,(((G000283575:0.045354908,G000307265:0.052350335):0.063976059,(G000469445:0.065122319,(G000403435:0.078487557,G001916835:0.109940498):0.018374097):0.032261873):0.041869539,(G000765235:0.122475966,(G001915895:0.245657648,(G000431575:0.075509481,(G000435555:0.028067327,G001916695:0.141439728):0.057693057):0.04273522):0.037125414):0.043871532):0.040712935):0.028488268):0.029112856):0.028780251):0.019973624):0.030918022,(((G000433115:0.182637946,G001797275:0.205136662):0.046276916,(G001513385:0.216333246,((G000437015:0.16032988,(G001604005:0.183889262,G000433415:0.136576342):0.027995687):0.035612176,((G000433515:0.035556163,G001916755:0.095682704):0.148774962,(G000437375:0.121041201,G000432075:0.139488361):0.082198431):0.023910823):0.038496731):0.037179154):0.073973464,(((G001513365:0.204176689,(G000953215:0.115701867,G000178115:0.140129637):0.068079503):0.023780965,(((G900095865:0.099658875,G000158655:0.075326234):0.08934727,(G001486165:0.185799092,G000820765:0.128429081):0.028627139):0.029195426,(G900103835:0.165889176,(G900110045:0.143712115,((G000435455:0.167281411,G900104615:0.140370365):0.032912752,(G900104675:0.184210048,(G000154565:0.080531425,G000403395:0.086636786):0.071550885):0.017541287):0.013984312):0.022910347):0.015984934):0.019956374):0.018989688,((((G000436835:0.09095573,(G000431535:0.073277868,G000433975:0.04902353):0.043209939):0.121677794,(G000432435:0.13642639,(G001513045:0.165625484,((G000434055:0.018899208,G000434915:0.015498653):0.124150142,(G000436215:0.114615973,G000431775:0.109068436):0.04098554):0.02922892):0.03116028):0.031258143):0.045127742,((G000431855:0.132119594,(G000435335:0.111726665,(G000437975:0.120106586,(G001917065:0.095237788,G000436775:0.055351125):0.04541159):0.033744535):0.04362008):0.053248834,((G000435395:0.077799464,G900048895:0.068281271):0.114318985,((G000435275:0.183698837,(G000431955:0.009615638,G000154345:0.005492969):0.097421553):0.03057675,(G000383295:0.118611306,(G000752215:0.089108052,(G001305115:0.047958323,G001261775:0.045335681):0.048647494):0.025572207):0.030853785):0.021185183):0.015618103):0.032598837):0.022141227,((G001481375:0.122987647,(G001486665:0.102459273,(G000157955:0.101888495,(G000162015:0.030725443,G001916495:0.1014865):0.082508262):0.051463592):0.032446147):0.10498616,(G001941055:0.237982199,(((G001916415:0.008038816,G000382085:0.00352585):0.127222564,(G000432175:0.032959266,G000436675:0.030926654):0.110402606):0.087104797,((G001940995:0.149252864,((G001917015:0.009000667,G000723465:0.006875804):0.086222116,(G000686125:0.103367262,(G000621805:0.097182393,G000179635:0.097653825):0.020766877):0.019556115):0.042845632):0.054871177,((G001941135:0.123794781,G001603945:0.141923053):0.035629329,((G000434255:0.021309451,G000210095:0.005040384):0.10728241,(G000712055:0.14665218,((G000437255:0.060937269,(G000433635:0.069179669,(G000468015:0.039112157,G000437175:0.036062108):0.040523915):0.019227687):0.070488545,(G000438435:0.098618332,((G900119535:0.052596186,G000701945:0.061325072):0.011540365,(G000174895:0.045279501,(G000518765:0.032621549,(G001603985:0.014210206,G000247525:0.021159504):0.025551741):0.021468453):0.013018272):0.068379644):0.029619486):0.014695663):0.019076037):0.035442699):0.01902796):0.024915264):0.028209817):0.039116389):0.015459767):0.016511806):0.028816266):0.01845547):0.037852398):0.02573365):0.018440783,((G001797255:0.085997152,(G001795385:0.037058289,G001797235:0.037804853):0.053913188):0.235884694,((G001466305:0.142779665,((G001282685:0.103838139,(G000178835:0.063905486,G001311925:0.087379409):0.054481446):0.026599115,((G002007375:0.037073241,G002007305:0.107111962):0.097684228,(G001995005:0.122230118,(G002007295:0.077304648,G000171335:0.061630091):0.067410309):0.031968661):0.081919164):0.061980227):0.025223069,((G000364165:0.120609037,(G000436415:0.07534079,(G900142265:0.015299472,(G000436155:0.016370047,G000432875:0.006334858):0.010315343):0.063386272):0.091262733):0.108692966,(((G900141895:0.176252912,G900096945:0.094051496):0.03694096,((G900111595:0.10862211,G900112775:0.087434766):0.04591657,((G900142955:0.095089075,G001461035:0.126006995):0.020069692,(G000018685:0.105731137,(G900115365:0.072042497,(G900143645:0.05125221,G000702945:0.040026772):0.057214442):0.025681687):0.022295196):0.016433165):0.026962416):0.017682087,((G900112085:0.168041142,G001604195:0.201338287):0.026385791,(((((G000160035:0.21700789,(G000242235:0.169416386,(G000235445:0.142474267,(G000209465:0.019160335,(G000296385:0.014107448,G000185385:0.036511228):0.009023962):0.086380511):0.038969172):0.023003156):0.021392921,((G900101295:0.010099558,(G000711825:0.000835483,G900112885:0.002061026):0.008719606):0.134481375,((G000160135:0.088425128,(G000160635:0.061706453,G000238055:0.070209789):0.065486869):0.054238536,((G000702885:0.029566227,G900113415:0.035872438):0.016257294,(G000424445:0.010594208,(G900107835:0.002931144,G000701645:0.006964339):0.00998259):0.020269454):0.076670259):0.074486235):0.038677404):0.030179411,(((G000435795:0.077418806,G000431995:0.0688183):0.050608491,(G000189595:0.073561457,(G000159055:0.039687209,G000435655:0.040621083):0.039953687):0.036350176):0.031332631,((G000235505:0.085760559,(G000160095:0.071091152,(G000687555:0.053181639,(G000732605:0.019919853,G000144625:0.029142771):0.03007386):0.029966619):0.025247357):0.015170017,(G000158075:0.073975411,((G000155435:0.028907651,(G000233455:0.008002723,G900115855:0.004597244):0.022873602):0.020969909,((G000371705:0.009350064,G000431175:0.016900374):0.020274483,((G900113155:0.00241492,G000438215:0.057600091):0.003089428,(G000436455:0.014671297,(G900100685:0.001723079,G900108895:6e-09):0.00210939):0.002692279):0.020172271):0.033470058):0.01994032):0.034245397):0.032458427):0.020590612):0.03347665,(((G000173815:0.104860339,G000797495:0.09665009):0.030835082,((G000156675:0.085641349,(G000373885:0.060320989,G000436935:0.080818132):0.029384686):0.041221658,((G900129135:0.091177501,G000425525:0.101828527):0.024679774,((G000431095:0.006663416,G000157975:0.006256424):0.103336517,(G000702025:0.055464415,(G000431355:0.075411855,(G001404455:0.051791498,(G000466565:0.071375121,(G000436615:0.035434991,(G000436995:0.019489794,G000153905:0.011775729):0.014784959):0.041492396):0.016058604):0.019780604):0.033179059):0.02582094):0.024649374):0.010812419):0.01988224):0.022022973,((G900142165:0.085370504,((G001404335:0.024227111,G001028025:0.018620633):0.048867465,((G001311035:0.071326965,(G000403295:0.084549191,G001487105:0.084553383):0.016823151):0.007901325,(G000526735:0.06428879,((G000432115:0.004671539,G000153925:0.003007688):0.068734133,(G001312505:0.063007118,G000155205:0.036501309):0.032434721):0.018124338):0.014223249):0.011866381):0.019831449):0.019484619,(((G000154505:0.063912603,(G000156515:0.062315241,(G000403455:0.071329096,G000403475:0.085022351):0.023726004):0.011769875):0.021874597,(G000765215:0.088874639,(G000433215:0.062774161,(G000169235:0.077507338,(G000154065:0.012821692,G001916345:0.073676878):0.040710443):0.017251878):0.020232782):0.014546398):0.022587562,(((G000156035:0.00747618,G000431655:0.014270007):0.068746191,(G000209385:0.081482302,G000411355:0.054997249):0.024142295):0.023657353,((G001280875:0.006306869,G001049915:0.009176387):0.094005563,(G900086725:0.058984997,(G001916295:0.071589304,G000155875:0.018952882):0.083180121):0.027860911):0.014264048):0.012597259):0.010423614):0.053956707):0.028827983):0.013632261,((G000875945:0.168097887,((G000702845:0.148252936,G000183525:0.124933192):0.049603848,(G001406335:0.010539596,(G000438275:0.013284903,G001915695:0.012810938):0.007041393):0.107353852):0.02806347):0.021728758,((((G000431895:0.13085834,(G000435595:0.126644446,(G001915735:0.002515437,(G000432395:0.003399839,G000156015:0.010843963):0.002006338):0.114406015):0.028646201):0.026805343,((G000155855:0.014935579,G000434155:0.005909214):0.091436783,(G000424105:0.114442137,(G000146185:0.073372489,(G000436475:0.01638875,G000436535:0.030629508):0.057691989):0.018296346):0.036094862):0.052468529):0.019240178,(((G000435815:0.068238345,G000153885:0.04797908):0.115120387,((G000621985:0.15202649,((G000434115:0.079635394,G000518685:0.118841561):0.029936775,(G000687695:0.166718526,(G001916225:0.066369895,G000433735:0.076603473):0.023996072):0.016269568):0.044901764):0.025863762,((G000432755:0.027618729,(G001916135:0.010586377,G000438095:0.008132911):0.017172728):0.079351174,(G000435575:0.081615889,(G001916165:0.003228811,(G000433155:0.009136243,G001414325:0.013272208):0.00491907):0.076581742):0.02602033):0.059823437):0.028555415):0.017729655,(((G000431695:0.020994985,G000173975:0.016623732):0.12865188,((G000154305:0.010335282,G000432215:0.011690837):0.076496485,(G000435775:0.070801917,G000332875:0.025623073):0.057946154):0.076215761):0.037239148,(G000621905:0.18344982,((G000431515:0.108357789,G000431135:0.099243134):0.032257053,(((G000687975:0.019834747,G900110635:0.025775662):0.102598452,(G000703065:0.100101292,(G000702245:0.089892911,G000687655:0.089355753):0.016823217):0.019377659):0.089739584,(G000432475:0.116464967,((G000154245:0.005280956,G000432315:0.011963069):0.063202595,((G000154425:0.005209544,G000433295:0.00952715):0.011638375,(G000436635:0.01019611,G001916305:0.058448201):0.012106052):0.054192952):0.063926329):0.022496718):0.016844361):0.024978304):0.024362721):0.020610243):0.018811562):0.014424034,(((G000160115:0.190509511,((G900106615:0.129108643,(G000702145:0.00245939,G000702525:0.003801912):0.093653432):0.030154285,(G900107545:0.023606293,(G900104335:0.032820259,((G000209815:0.030241659,(G900115215:0.015877749,G900141825:0.01014916):0.008316375):0.012481441,(G000621865:0.030884724,(G900115355:0.009354368,(G900109715:0.002569012,G000703005:0.011113202):0.003122285):0.025527393):0.011370023):0.00781915):0.010358884):0.122430619):0.022296534):0.038441992,(((G000469345:0.090438005,(G001941025:0.152426538,G000270305:0.122879719):0.036666472):0.049891567,(G000364225:0.115658909,(G000403255:0.031355292,(G000403315:0.043271092,G000403845:0.051174834):0.011222793):0.071410043):0.033569537):0.016892353,((G000174195:0.065761448,(G000156535:0.060141264,G000225345:0.049983534):0.023255886):0.035728517,(G000687515:0.1198443,((G001916895:0.07737307,G001405615:0.043034337):0.025239818,(G000020605:0.071907492,G000701545:0.1218287):0.023034054):0.020112761):0.024472798):0.024138131):0.017419844):0.024739298,(((G000403335:0.046500281,G000403215:0.059492244):0.09723107,((G000434955:0.021958868,G000435355:0.039607225):0.075931563,((G000403495:0.095626272,(G000403275:0.071070357,G000732725:0.076265762):0.0295129):0.017992662,(G000431875:0.100598399,(G000466465:0.039025068,(G001717135:0.007736639,G900113595:0.003849429):0.033898071):0.058959324):0.02761466):0.014785961):0.013424247):0.020756227,(((G000702685:0.035739466,G000702085:0.038519351):0.15514185,((G000687675:0.124481617,G900100245:0.174424466):0.036139049,(G000621425:0.078725276,G000421045:0.09056679):0.067333493):0.028936516):0.021459008,((G000621405:0.171337587,((G000702125:0.071296518,G000746015:0.060804811):0.037998837,(G000622025:0.136841941,(G000701625:0.012945319,G000424365:0.018054562):0.067688033):0.0336556):0.035034401):0.046795544,((G900101015:0.153915707,(G900107575:0.079444755,G000431495:0.075920158):0.06017415):0.045849066,((G000424545:0.080743786,(G000424425:0.058778041,G000424585:0.074275185):0.024245191):0.047072297,((G000702265:0.046964151,((G000424265:0.009108554,G000424165:0.012158423):0.033614982,((G000424385:0.027346796,G000703165:0.029466872):0.009008006,(G000424145:0.025849977,(G000423925:0.031274909,(G900104155:0.005714221,(G900109475:0.004511653,(G000420905:0.004333339,G000424485:0.007403754):0.001830646):0.006426838):0.019917413):0.01335948):0.004638724):0.019560882):0.01043639):0.044837818,((G900116875:0.037688622,(G000621565:0.006553061,(G900116865:0.008194017,(G900101605:0.01337567,(G000686065:0.003953813,(G000424465:0.000623786,G000686965:0.010865201):0.003855057):0.003170692):0.006200404):0.007603087):0.03050162):0.024468907,((G900112195:0.034418289,(G900102515:0.027256077,(G000420945:0.017035073,(G000621465:0.004470454,G000145035:0.002540866):0.016617006):0.009094351):0.013760532):0.013664031,((G000420845:0.019399785,G000621605:0.017727088):0.030866332,((G000420825:0.008677879,G900115735:0.008659177):0.031023921,(G000622085:0.041680775,(G000424525:0.007696159,G000421405:0.007316527):0.050979968):0.012645635):0.007284032):0.004692106):0.013460792):0.035391399):0.032312426):0.033860504):0.020609671):0.024714506):0.01954911):0.030392286):0.014115234):0.01196055):0.016522631):0.017217447):0.020828452):0.071181401):0.022081147):0.015537705):0.029055583):0.02709963):0.018893093):0.023555058):0.035112624):0.018902475):0.008338043):0.011191361):0.018599955,(G001742305:0.193895118,((G000092905:0.156380555,((G000714935:0.129865432,G000376225:0.089193296):0.037755086,(G001642725:0.191583974,((G000702485:0.091264715,(G000429525:0.058244146,G000472905:0.053151415):0.039945419):0.019351147,((G001399675:0.109157183,G001767765:0.116990139):0.024004102,(G000430585:0.096674031,(G000444055:0.092151112,(G000024285:0.073266853,(G900107035:0.001282333,(G001447355:0.006613852,G000294675:0.001683063):0.003932808):0.050027097):0.036805726):0.052291257):0.020087515):0.009083007):0.073899804):0.034754406):0.015548109):0.024146718,((G001884825:0.161321671,(G001543875:0.182011669,G000510645:0.112106118):0.040688582):0.020246834,((G001730235:0.081284107,G001561915:0.074987745):0.085928407,(((G000218765:0.093114337,G000615945:0.114864702):0.053807146,(G001311905:0.158728548,((G002005165:0.087126106,G001375555:0.107482513):0.061876888,((G900113175:0.083183493,(G900106775:0.09133046,(G900102685:0.077686479,(G000213595:0.008934745,G900156615:0.002836501):0.056655668):0.029717515):0.035746406):0.016164677,((G000763315:0.058978502,(G000421885:0.069666373,(G001187615:0.005044923,(G001606065:0.000264363,G000753855:0.004128102):0.002152473):0.078874524):0.015802313):0.02158034,((G900114055:0.081183724,G900110165:0.052670534):0.015452437,((G000428065:0.111021065,G900129355:0.145039822):0.02637981,(G000942395:0.100151919,(G900107305:0.012431569,G900119485:0.012650332):0.093992955):0.026669532):0.016574362):0.011356846):0.031158457):0.033442598):0.015188143):0.01217657):0.011211884,((((G000430625:0.069089636,(G001015055:0.065300032,(G001439585:0.054291128,(G000466385:0.029337345,((G001294525:0.001841858,(G001282905:0.003069247,G000878885:0.00083517):0.004670092):0.002720809,(G900100065:0.000899755,(G000878905:5e-09,(G001282925:5e-09,G001274715:0.003069182):0.002335926):0.000598816):0.008492147):0.017923274):0.025559722):0.026405727):0.019748244):0.0531148,((G000311785:0.069468937,(G001645205:0.001437941,(G000733515:0.00340399,(G000374385:0.014315942,(G001696705:0.001756797,G000219535:0.002624873):0.002943846):0.0047289):0.001316142):0.085579712):0.011948854,((G000948185:0.001652794,G000454065:0.002881068):0.034525757,((G000612185:0.000531169,(G000353565:0.000662594,G000738785:0.001662567):0.00018566):0.039344291,(G000503775:0.030177733,(((G900114075:0.020178835,G001420695:0.011717437):0.014508754,(G001187725:0.021902289,G000612125:0.026127363):0.005680396):0.004201108,(G001012775:0.006435781,((G001423865:0.001824606,G001039275:0.001262282):0.005860442,((G001748185:0.00066884,G000296715:0.001953535):0.003380295,(G000282075:0.006025646,((G001184755,G000346255):0.003261809,(G001649505:0.002240554,G000010165:0.001586062):0.001688994):0.001768322):0.002318706):0.001143361):0.00185237):0.019322366):0.013949514):0.02669754):0.010052886):0.021250325):0.054817167):0.017993268,((G000285515:0.090296387,G001806105:0.147559747):0.022184276,(((G000380965:0.08431402,((G900114475:0.061064028,G000686845:0.055814786):0.021825623,(G000250655:0.056692807,((G900119055:5e-09,G900101595:0.001605249):0.059269941,(G000612225:0.010688066,G900100345:0.01713014):0.033025368):0.010295289):0.011929525):0.012583328):0.016426037,((G000739915:0.063209098,(G000153605:0.022706124,G000511405:0.006111281):0.087463237):0.022816476,(G000829455:0.081767417,(G000620565:0.0415499,(G900103825:0.025397155,(G001426375:0.011570458,G000422905:0.014156764):0.009861997):0.010605946):0.042510981):0.015261464):0.010355453):0.015170082,((G000455485:0.05867619,G001457415:0.074982318):0.041867697,((((G000378425:0.0520427,G000429825:0.047165358):0.016570052,(G000829465:0.06368462,G000515335:0.069649112):0.016420041):0.032765168,((G000598065:0.074378451,G000227705:0.074651575):0.020328751,((G000961095:0.05656451,(G001188365:0.040278818,G000422485:0.033789184):0.043197979):0.01656909,(G000179615:0.06920442,((G900106745:0.064654807,(G000378385:0.055113939,G000422505:0.057282756):0.023347734):0.010092318,((G001280845:0.028678766,G000422465:0.025809669):0.026290633,(G000971975:0.053655556,(G000513275:0.040533739,G000023585:0.042830608):0.013628582):0.009661545):0.017743512):0.009074234):0.009203958):0.007281403):0.013867426):0.013623963,((G000374845:0.067324889,((G000422445:0.072779812,G000425125:0.047729371):0.017789033,((G000315235:0.054151972,G000245555:0.027549073):0.033057212,(G000283315:0.039816243,(G000293805:0.015134278,(G900102125:0.002546183,G000686865:0.001410135):0.010877897):0.033290376):0.011587552):0.016845599):0.038600692):0.013519932,(((G900102965:0.027131567,(G000758725:0.008898107,G001012825:0.017653699):0.017869653):0.015185169,(G000758685:0.025103658,(G900110315:0.009288794,(G000520635:0.017640914,G000756615:0.007690627):0.00421273):0.016545941):0.020417518):0.037701891,((((G000381905:0.023589282,G001403875:0.020255026):0.030748771,((G000455265:0.044362001,G900102215:0.036504209):0.018713946,(G000403375:0.022889683,(G000746875:0.038464408,G000374825:0.043886683):0.008855681):0.014885851):0.010863716):0.029069629,((G000787385:0.072572636,(G000949425:0.058237197,G000576305:0.049304305):0.013212157):0.010484357,(G001373415:0.037881124,(G000230915:0.019705508,(G001632305:0.014968212,(G001275645:0.002371673,G001277345:0.003812215):0.023608106):0.010333693):0.017124534):0.027613002):0.008128333):0.011292033,((G001421015:0.062970317,(G000378145:0.025739042,G000585395:0.021961909):0.062735984):0.019403872,(((G000732325:0.010759847,G900116105:0.014250699):0.051071295,(G001514495:0.010607457,((G900107875:0.003061439,G900143165:0.006965071):0.009437617,(G001908275:0.007866606,G900102085:0.024682568):0.005255535):0.008822108):0.040364152):0.013484141,((G000377505:0.004488224,G000426545:0.00888801):0.043866497,((G000520815:0.0208841,(G000236805:0.004069175,(G000245715:0.006000493,G001705305:0.005706956):0.002445903):0.005122031):0.003859446,(G000520755:0.010113132,((G000164985:0.001706699,G000520795:0.004149038):0.006233247,(G001277855:0.004105655,(G000520775:0.007461655,(G000686825:0.001504949,G900116035:0.000240834):0.002757507):0.00275376):0.004252126):0.006237105):0.004093154):0.036269489):0.021306844):0.007139939):0.008481681):0.006611895):0.027579215):0.020244446):0.020698397):0.011648484):0.014255344):0.062515466):0.01488509,(G001049895:0.17764681,((((G002003465:0.074653949,G000430685:0.075976079):0.046353582,(G000377985:0.062419943,(G000648615:0.054659098,G000497245:0.051747681):0.031966353):0.10757251):0.041850445,((((G000429705:0.079741544,((G002019695:0.057591179,(G900107275:0.055907153,G000177235:0.059286694):0.027225988):0.017707252,((G900111295:0.044373911,G002019735:0.050658412):0.021508522,(G000429725:0.098894428,(G900111285:0.075045004,(G001721685:0.034435551,G000093085:0.031444777):0.052160171):0.018992211):0.016498531):0.025873478):0.011863368):0.039420088,(((G900100185:0.099932993,((G000698125:0.022052208,G000698185:0.035634352):0.043504448,(G000698145:0.043296624,G000698105:0.041237081):0.045982938):0.043177674):0.064134694,((G000377705:0.092741052,G001310615:0.111104199):0.019081541,((G900106595:0.010521596,G000420725:0.008619844):0.120834585,((G000429685:0.043502636,(G900114715:0.027439866,G900115625:0.021589924):0.045279768):0.042724788,(G900113025:0.093881531,(G900099745:0.041329111,G900099605:0.055018588):0.025682278):0.016142777):0.019448354):0.023006886):0.01205092):0.034457374,((G001484965:0.073635024,((G001310595:0.071705866,G001420645:0.052013516):0.025533716,(G001598215:0.005960507,(G000009825:0.000715384,G900142675:0.00297503):0.005999466):0.046680111):0.027037346):0.053567956,((G000621445:0.083688798,(G000334155:0.056399861,G001274915:0.067046276):0.016919036):0.013338256,((G000513115:0.073630809,(G000513095:0.047301653,G000513135:0.04061056):0.020741294):0.018793036,(G000005825:0.062457872,(G001590785:0.046529868,(G001038565:0.040855302,G000292245:0.039354801):0.023366001):0.040443227):0.008929777):0.010769776):0.014076121):0.022442617):0.014710362):0.023658555,(G001039475:0.097377559,((G900111405:0.090935018,((G900110685:0.045718816,G900103915:0.052249478):0.033028537,(G000423105:0.066075162,G000269905:0.074132063):0.028420914):0.056829098):0.02034625,((((G000775595:4.4811e-05,G000425205:0.000800586):0.090645712,((G000770675:0.059169003,G000425225:0.064739065):0.013981791,(G000770635:0.047525715,G000775615:0.089470066):0.015126967):0.01761126):0.025712935,(G000496835:0.064042668,((G900100295:0.034369057,G001685435:0.048762005):0.064844302,((G000284515:0.04625434,G000786645:0.041716928):0.008691471,((G000469135:0.042490471,G000425705:0.041681494):0.007988998,(G000723525:0.023147303,G900114165:0.027045596):0.012351208):0.009848865):0.026462593):0.023062153):0.019237479):0.015874917,(((G900110015:0.001216485,G000725365:0.007607412):0.125824354,((G900156915:0.042751937,(G000485775:0.00865797,G000496855:0.000712807):0.044519401):0.03097218,((G001368815:0.058855515,((G900096905:0.073731218,G000306965:0.056329804):0.016781402,(G001310395:0.108149323,G000307165:0.086464955):0.014023008):0.034790989):0.03578426,(G000359605:0.074899314,(G900111195:0.045021626,(G000521485:0.068090271,(G001458115:0.033656253,G000377765:0.040919835):0.00930948):0.014021931):0.016526189):0.0320034):0.025267856):0.011617527):0.011441397,((G001038425:0.03787702,(G001038485:0.031293633,(G000190475:0.04480439,G000482485:0.035890283):0.015958138):0.014768089):0.045191161,((G000709085:0.098600204,(G000224785:0.057855308,G900112045:0.035597167):0.037668893):0.014705809,(((G000612865:0.055075048,G001878675:0.053382694):0.014135393,(G001189575:0.066649662,(G000480335:0.032880234,G000723585:0.033706584):0.017045304):0.01913913):0.009554328,(G001298135:0.096805062,(G000285495:0.05282551,(G000011245:0.049361348,(G000821065:0.027990759,G000750635:0.018379385):0.053013312):0.031252741):0.011826781):0.012582444):0.014393092):0.011536958):0.037769426):0.019750858):0.00954053):0.035595941):0.017118294):0.015373523,((G000430745:0.068049062,(G000269865:0.062120806,G001273895:0.033448265):0.032787714):0.046119112,((G001375675:0.136165721,(G000307855:0.059923333,G000331575:0.054970062):0.047222008):0.016816837,(((G000428165:0.141333441,(G900112535:0.001185065,G001712755:0.001371869):0.030154757):0.078655499,(G000430785:0.064120067,(G000746135:0.030530574,(G000712595:0.044101315,(G000017425:0.041713064,((G001420855:0.009449388,(G000832605:0.00716293,G000291295:0.010949769):0.016504251):0.005393379,(G000007825:0.010597328,(G000008505:0.006052673,(G000007845:0.000185745,G000008165:0.001788895):0.009107802):0.012745231):0.006863203):0.021942937):0.018769377):0.014783237):0.034381978):0.02994116):0.033348382,((G001187595:0.051716717,(G000620165:0.030532154,(((G001618685:0.014459608,(G000015745:0.000757656,G001412125:0.000448872):0.027300441):0.00688992,(G001610955:0.014883507,(G000744755:0.001902298,(G000750005:0.002485467,G001587475:0.00155617):0.003202766):0.015606221):0.005301194):0.029019841,((G001598935:0.024893835,(G900111865:0.016846421,G001295365:0.020540016):0.009476448):0.008127667,(G000632515:0.013097246,(G000632715:0.003599249,(G000313345:0.00315753,G001587505:0.002957532):0.000981494):0.008198011):0.006475402):0.010800487):0.019384544):0.015827924):0.037053364,((((G900115845:0.007456861,G000972245:0.011299221):0.084923321,(G000504165:0.060801559,(G001274935:0.075101327,(G001591565:0.043323553,((G001429825:0.004425886,G000527015:0.006026102):0.003495135,(G900113355:0.004220317,(G001591525:2.9034e-05,G000832985:5e-09):0.005369954):0.00411326):0.039037888):0.028753711):0.012711448):0.010212236):0.017328005,(G001278705:0.062264311,((G900093775:0.020889803,G000011645:0.02418952):0.030431954,(((G001017485:0.007564466,(G001653905:0.002697354,(G000715205:0.005137629,G001578205:0.00671786):0.002235454):0.003211935):0.003778512,(G000986655:0.000857691,(G900119345:0.000835104,(G000701305:0.001092801,(G900094985:5e-09,G001457015:0.002764549):0.00306701):0.001822567):0.001679581):0.003519403):0.053901748,(((G001663575:0.004887895,G000740655:0.006945342):0.003544997,(G000747645:0.008898116,(G000696615:0.004143259,G900110305:0.003883476):0.001672449):0.003626386):0.019328184,(G000196735:0.004098734,((G001517185:0.002692557,G001617995:0.001939295):0.000176463,(G001440465:0.003036067,(G001461825:0.000885386,(G001461845:4.2302e-05,(G000740715:0.000174871,(G001975995:0.000676707,(G900156245:0.000557613,((G001587325:0.001458632,G001687195:0.001980348):0.000414028,(G000275785:0.000545115,G000746035:0.002821988):0.001437102):0.000661399):9.4337e-05):0.000610416):0.000277724):0.00229938):0.002532476):0.001012505):0.00257778):0.01970966):0.024510709):0.008822731):0.018294202):0.051475997):0.009606438,(((G001439915:0.030720309,G000285535:0.025860617):0.05037123,(G001648575:0.089302627,(G000518865:0.064687444,G000709935:0.064908304):0.018144922):0.014778732):0.016095775,((((G001183965:0.094348439,(G001243895:0.051709125,(G000321185:0.049131788,G000380245:0.054337847):0.020435195):0.039304985):0.015948853,(G000430765:0.077696838,(G000305495:0.058114559,(G000504145:0.055338024,(G001054655:0.014279784,G001578185:0.013872577):0.040690249):0.016349591):0.030032342):0.01236584):0.012089942,((G001591585:0.091801237,G000724485:0.058087708):0.010232954,((G000311725:0.07589935,(G000473245:0.066834237,(G000294775:0.045094192,(G001420595:0.040461654,G001439625:0.04079394):0.015539277):0.011835891):0.014600181):0.012318637,((G000986785:0.056972252,(G000934845:0.041530558,G000517385:0.063157505):0.028956156):0.016782433,(G000242895:0.073659984,((G000426085:0.056636937,(G000821085:0.0357173,G001278805:0.040604365):0.033377983):0.011707345,((G000612665:0.060387299,(G000747345:0.041394954,G000752035:0.049480056):0.009340948):0.006577684,((G000612625:0.030925788,(G000307875:0.030319421,G000508325:0.030585905):0.015359572):0.009777807,(G000482325:0.051019117,(G001591445:0.04086862,G000759675:0.04698501):0.010338706):0.013036979):0.009619676):0.022041437):0.0149923):0.009261687):0.00564824):0.00667537):0.011969953):0.007313043,(((G000383875:0.102603901,(G000751775:0.037294245,G000752395:0.046792929):0.053979744):0.034439914,((G001431195:0.084000835,G000374565:0.089725242):0.034509994,((G001439965:0.059433825,G001420715:0.048154286):0.031244652,(G000526655:0.052688054,(G000374345:0.034938059,(G000482605:0.008850986,(G000223155:0.010697044,(G900128875:6e-09,(G000832905:0.00183155,G000420205:5e-09):5e-09):0.003489334):0.010783198):0.036622258):0.035621775):0.046567853):0.018687485):0.010602406):0.013812353,((G001050115:0.090560084,((G000812025:0.062033028,(G001591605:0.001229035,G000829555:0.002123067):0.04465158):0.033381228,(G001643245:0.053593325,(G000970675:0.025576342,(G000970685:0.033128866,G900156125:0.027695827):0.009045413):0.025128417):0.049931112):0.019165792):0.019403043,(((G001274775:0.037957984,(G001591825:0.027026935,(G900094975:6e-09,G001456935:5e-09):0.03498579):0.018974694):0.050097101,((G000171615:0.021448251,G001516895:0.005691879):0.081317439,(G000818095:0.059204904,(G000829515:0.052004038,G000829435:0.057980027):0.015896842):0.040544365):0.011669163):0.013922932,(((G000411295:0.033563948,(G000484595:0.026568936,(G000286315:0.039989152,G000297555:0.036084174):0.018526834):0.010633843):0.038776424,(G900099655:0.032159814,(G000775575:0.055196117,(G001465835:0.018735532,G001687565:0.015937711):0.027810031):0.011443978):0.051039317):0.017982963,(((G000348905:0.035108479,(G000826125:0.02725197,G900156305:0.026122145):0.022168166):0.067444583,((G000826145:0.034955896,G000586555:0.037304996):0.044947814,(G000829195:0.051411263,(G000425545:0.042929543,G000220335:0.034380426):0.047297232):0.015087724):0.036382955):0.020601115,((G001278755:0.038284307,G900115805:0.04123469):0.05335831,((G001274945:0.062002507,(G001617605:0.075867044,(G000285595:0.039607829,(G000505545:0.027682761,(G000307285:0.093570675,G000285555:0.032580566):0.009932119):0.013257479):0.055623887):0.024115373):0.022753571,((G000743635:0.08587471,(G001281525:0.017350244,(G001708185:0.024500172,(G000733585:0.011813718,G000724775:0.01729966):0.007353083):0.009092506):0.031369975):0.01636673,((G000284835:0.063876538,(G000772955:0.04628781,(G000772945:0.044671548,G000772965:0.037291258):0.013362758):0.012091754):0.021654395,(G000612805:0.057141948,(G000773015:0.039971168,(G001700325:0.085140186,(G001586195:0.027874484,G001439635:0.04434251):0.016099612):0.012349111):0.012425428):0.009361643):0.010329002):0.026910278):0.018023418):0.015330166):0.014527204):0.053650848):0.016931076):0.008437563):0.01302018):0.014206545):0.007306176):0.008225186):0.007062775):0.010097022):0.010903812):0.014257385):0.012463486):0.012581695,(((G001909285:0.022804311,(G000702585:0.014428201,(G000411915:0.010006803,G001766415:0.004603501):0.013397809):0.014989303):0.060334679,((G001650325:0.010314309,G000019905:0.011596908):0.013444682,(G000414195:0.006936078,(G001456895,G900096925):0.003047284):0.019291077):0.068903631):0.096494081,((G000798955:0.210862049,(G000178255:0.041125035,(G001406595:0.000836624,(G001406535:0.004901298,G001543345:0.007495276):0.002490463):0.027746709):0.142864411):0.074835896,(((G000469465:0.041532844,(G000701685:0.036103835,G000173915:0.031577989):0.021803405):0.237194637,((G000438455:0.171348105,(G900110815:0.12563301,((G000425825:0.053094207,(G900101065:0.034622785,(G000756715:0.021104125,G000425845:0.020371479):0.009571186):0.026809709):0.068674561,((G900142805:0.049037603,G001265075:0.039987093):0.048201709,(G000712035:0.055989364,(G000385175:0.078244562,(G001005905:0.030528766,G000330705:0.031255338):0.025844668):0.012952558):0.024940157):0.021289824):0.023044512):0.021261505):0.062369629,(G000010585:0.092307368,((G000286335:0.03139877,G000286395:0.034285463):0.057618117,((G000298075:0.06252011,(G000934465:0.051352562,(G000816085:0.043862021,(G000185885:0.033364606,G001188915:0.02743782):0.014806516):0.009645397):0.025415552):0.021585293,((G001559115:0.03466161,G001618885:0.030943567):0.04844781,(((G000260275:0.058749217,G001500315:0.069344522):0.015190547,((G000295715:0.03637112,G001074355:0.040079382):0.013214352,(G000972575:0.031317493,((G000875895:0.029934918,G001902315:0.026346629):0.017384755,(G001432245:0.027760366,(G000706685:0.027009581,G000010125:0.019809086):0.008310993):0.007853038):0.006448661):0.016998922):0.015968201):0.009096847,((G000235645:0.031429107,G001456215:0.049365561):0.028005985,((G000025085:0.047281925,(G000183685:0.037554558,G000009865:0.030948485):0.013573475):0.010158306,(G000332735:0.033695535,((G001471555:0.008704492,G001028645:0.00160033):0.027708001,(G900113395:0.00385177,((G000934225:0.00286912,(G000007645:0.001764065,G000245655:0.008637457):0.001411189):0.000191175,((G000186205:0.004981854,(G001068545:8.3592e-05,G000508745:0.062620252):0.001967697):5.9992e-05,(G001814805:0.00138433,(G001914135:0.004271701,(G000443975:0.000380723,G000308395:0.001924922):0.002102944):0.000923032):0.002123381):0.004060223):0.002613478):0.032899902):0.011859039):0.011497249):0.014222783):0.022653644):0.014298148):0.01217465):0.0382119):0.037081031):0.037070115):0.055181467):0.038359786,(((G000620985:0.040167962,G000525915:0.043947087):0.109965355,(G000148995:0.062212876,((G000766865:0.020934577,(G000525955:0.020500854,(G000525975:0.02285818,G001050305:0.012444358):0.010050637):0.007734322):0.047537631,((G000252625:0.058218131,(G000525795:0.046587113,G000525875:0.039438309):0.023602626):0.024328009,(G000027145:0.016569242,((G000183885:0.02374116,G000960735:0.004994972):0.007824425,(G000619785:0.007111256,(G000972995:0.002519651,(G001564695:0.00055306,((G000973005:0.002041852,(G001564995:0.000771163,G000620885:0.000285802):0.000219861):0.000345293,((G001463995:9.356e-05,G000196035:0.004123597):0.000395143,(G000567965:3.2146e-05,G000620905:6e-09):0.000515223):0.000200247):0.001125568):0.000182487):0.003074088):0.005879087):0.008456866):0.04047623):0.012630853):0.014103799):0.056418019):0.029361927,(((G900111355:0.093766612,(G000744255:0.037285048,(G000317975:0.038622611,G000744375:0.035760551):0.024518609):0.039889926):0.028886701,((((G000429585:0.089480555,G000425865:0.100874947):0.02821816,((G900101525:0.08579078,G000585255:0.085340676):0.039922715,((G000315445:0.146124484,G000245815:0.123440703):0.060091275,(G900129085:0.128293712,G000374325:0.179536881):0.042905615):0.033810494):0.031610909):0.045723729,((G900115825:0.066321665,(G000798825:0.003061327,G900113675:0.010696403):0.068406717):0.024662149,((G000493735:0.016141233,(G000744285:0.027966507,G000745125:0.017364124):0.006997029):0.044448539,(G001483965:0.040356602,(G000744825:0.030234218,(G900109585:0.031200174,G000744185:0.017467948):0.035674422):0.018260624):0.025748926):0.022654411):0.024509983):0.030761937,((G001975685:0.114522031,((G900129415:0.013211592,G900113645:0.009537992):0.009747044,(G900109135:0.022503505,(G900107505:0.013639002,G900112935:0.009196341):0.012390814):0.010469924):0.0730255):0.042070288,(((G000160675:0.04816761,G000162475:0.062220701):0.089214366,(G000421665:0.118855803,G000526675:0.141642797):0.056918259):0.023228947,((G001543285:0.124421806,(G001649715:0.00580902,(G001811135:0.001163457,(G001543175:0.003300602,G001544335:6e-09):0.007723131):0.003065799):0.133656455):0.065494231,((G000245795:0.101688381,G000301035:0.096156304):0.070158617,((G000428865:0.125841525,(G000518205:0.118539193,G900110675:0.112373077):0.01932918):0.016324416,((G000160075:0.103433606,G001552295:0.104603036):0.032358113,(G000301055:0.151615983,G900100125:0.127880155):0.032225201):0.013231415):0.013131442):0.064243966):0.02439683):0.018098658):0.031507279):0.02718519):0.014951495,((G000498295:0.122094477,(((G000407165:0.044206405,G000270185:0.104110081):0.016581891,((G000415005:0.000295081,G000007785:0.003610418):0.001878489,(G000415085:0.002282099,(G000648175:0.00045513,G000648015:0.000462963):0.001869428):0.001069693):0.049430224):0.021246831,((G000407505:0.057389438,(G000415185:0.040000398,(G000504125:0.03465936,(G001267865:0.036611587,G000174395:0.036370165):0.015403482):0.020838641):0.026332679):0.010006149,((G000407485:0.047209183,(G000407545:0.015813732,(G001808965:0.005124325,G000407245:0.000698811):0.022582086):0.03513071):0.051374051,((G001050095:0.046657016,(G000406945:0.04583546,(G000393955:0.001083239,G000407365:0.000278728):0.061210269):0.014390762):0.015848927,((G000829545:0.024733846,(G000157355:0.00835393,G000415145:0.008007077):0.027879487):0.036087262,((G000406925:0.034829101,G001318405:0.033516864):0.069628066,((G000407605:0.064352076,G000185365:0.057592017):0.037109338,(G000407285:0.042923785,(G000283615:0.036462588,G000423785:0.047423249):0.087788777):0.010351267):0.011552831):0.00914304):0.011661346):0.011371091):0.00872224):0.018364966):0.030299032):0.020777012,(G000313915:0.191398565,(((G000981525:0.092231475,(G000269945:0.055196968,G000006865:0.057897291):0.071363453):0.024626317,(G001832905:0.104587418,(((G000380085:0.070313169,((G000440115:0.010201368,G000026745:0.008938202):0.042354038,(G001182825:0.060562468,(G000380125:0.031562774,G000377005:0.038742558):0.014230101):0.008712394):0.012424291):0.016366208,((G000164675:0.039786684,(G000187465:0.01565952,(G000027165:0.012005726,G000344275:0.020472665):0.006815594):0.024522424):0.01323372,(G000380065:0.045560677,((G000463355:0.018481285,G000463505:0.016782066):0.027527238,(G000017005:0.023249877,(G000385925:0.021764549,G000014205:0.025763116):0.008152829):0.007996876):0.00990752):0.011841005):0.028480316):0.015688669,(((G000423765:0.030587083,G000423745:0.036323824):0.025236678,(G000380045:0.086001329,G000380025:0.065188634):0.012359153):0.012857242,(((G000188055:0.074090788,G001598035:0.059997915):0.011265547,(G000007265:0.062372613,(((G000188015:0.042046151,G000772915:0.046109484):0.010831088,(G000317855:0.020189296,(G000006785:0.006537273,G001638255:0.036475763):0.028401037):0.015511285):0.015187593,((G000380005:0.040087483,G000188035:0.043261646):0.010976197,(G000831485:0.038354778,(G000213825:0.04077397,G000009545:0.032052889):0.007618454):0.010288948):0.008919284):0.023384401):0.010919794):0.018287902,(((G000379985:0.028771688,(G000270145:0.041286682,(G000376985:0.037091656,G000380105:0.021904457):0.015651278):0.012283749):0.014092847,((G000785515:0.010591339,(G000253395:0.004206315,G001514435:0.004741251):0.016561743):0.042980377,(G000187975:0.015544915,((G000228505:0.002992544,G000686605:0.008064467):0.010984578,(G000228185:0.008094324,(G000228205,G000228385):0.00614919):0.012009383):0.00996749):0.033917016):0.007827576):0.009821522,(G000372425:0.051243081,(G000187995:0.040698597,((G000423725:0.018999483,(G000286075:0.002193427,G000347915:0.002547322):0.010895394):0.014096496,((G000228845:6e-09,G000228925:3.7955e-05):0.000817241,(G000229545:0.003313664,((G000229145:0.000677403,(G000007465:0.001559292,G000229705:0.000823014):0.001700796):8.4181e-05,((G000230225:3.603e-05,G000228805:0.000144193):0.002574227,(G000229225:0.000143316,G000347835:0.002103069):0.000725031):0.000106085):0.000181459):0.000228419):0.023966093):0.008434996):0.013358049):0.023283237):0.018596172):0.010354373):0.015577559):0.082226723):0.018232207):0.089165565,((((G000691805:0.08953707,(G000219805:0.05417011,G001438705:0.067042968):0.068511982):0.025506377,(((G900095015:0.039938341,G000160575:0.035108972):0.049996339,(G001308145:0.038736104,(G001436895:0.006626414,(G000239955:0.000560111,G001884305:0.013394595):0.003192575):0.0223751):0.035576034):0.020059801,((G001437425:0.04844339,G001437355:0.053705001):0.051363829,((G000420365:0.002937802,G001436865:0.003942117):0.077595634,(G000320345:0.001366276,(G000732905:6e-09,(G000750515:4.5012e-05,G000750535:0.002741043):0.00088202):0.000133144):0.095225198):0.015239513):0.03320218):0.016658166):0.05403577,(((G900096935:0.073610815,((G001047135:0.023701686,(G001047115:6e-09,G900108455:6e-09):0.020145715):0.037078222,(G900112405:0.025171818,(G001438695:5e-09,(G000185045:0.004878432,G001047095:5e-09):0.000480618):0.036194183):0.043566986):0.062995884):0.046278169,(G000165675:0.080184187,((G000300135:0.047039027,((G001698145:0.052386343,G000026405:0.039206047):0.017824692,(G000196855:0.039566904,(G000092505:0.004234989,G000219785:0.001686727):0.036852934):0.013396372):0.01020509):0.015235244,(G000686505:0.04059666,(G000756355:0.004234948,((G000234825:0.000981233,(G000512955:0.000279132,G001886915:0.000716395):0.001636599):0.001157853,(G000014445:0.0009958,(G001047695:0.009193415,(G001541125:0.000322694,G000787735:0.00279975):0.00072504):0.006311571):0.004827595):0.007591911):0.041738733):0.012417658):0.028199108):0.024364104):0.053566868,(G000241055:0.061693259,(G000762045:0.004434139,((G001868145:4.1209e-05,(G000286215:0.006373841,G001869445:4.1118e-05):5e-09):5e-09,(G001868115:0.002818549,(G001868805:6e-09,(G000309425:6e-09,(G001868105:4.059e-05,(G001867535:6e-09,(G001868055:0.000123388,((G001869735:0.001971015,(G001868345:5e-09,(G000725035:0.000673174,G001868545:0.002461658):0.001083277):5e-09):0.001852161,(G001868045:6e-09,(G001867875:6e-09,(G001869945:4.0605e-05,((G001868275:0.001225939,(G001868555:4.0871e-05,(G001867975:8.1874e-05,(G001867795:8.1824e-05,(G001869305:0.002588073,G001869985:0.000325477):6.8119e-05):6e-09):6e-09):5e-09):0.001774049,(G001869815:0.000204173,(((G001869395:5e-09,G001869885:8.1066e-05):5e-09,((G001869655:5e-09,G000286115:6e-09):4.0788e-05,(G001867835:6e-09,G001868195:0.000123905):5e-09):0.001062204):0.0018294,(G001868405:4.0587e-05,((G001869295:0.001643922,(G001868715:0.001993768,G001867525:4.2033e-05):5e-09):0.003531414,(G001867615:8.1335e-05,(G001868525:6e-09,(G001868315:4.1267e-05,(G001867555:6e-09,(G001867465:8.176e-05,((G001939485:0.001474736,(G001868185:0.000124681,(G001867915:4.1246e-05,G001868225:0.00170797):5e-09):5e-09):0.001066094,(G000014385:0.006732813,((G001870005:0.002926755,G001868425:0.000531873):5e-09,(G000725025:4.0979e-05,(G001870015:8.1898e-05,(G001868205:0.003078345,G001869405:6e-09):8e-09):0.002431809):6e-09):5e-09):5e-09):6e-09):5e-09):6e-09):0.002022733):5e-09):5e-09):0.002433518):5e-09):6e-09):5e-09):5e-09):6e-09):0.002504953):5e-09):5e-09):4.2419e-05):5e-09):0.00129236):5e-09):5e-09):4.9542e-05):0.007993585):0.051943759):0.152478058):0.048599737):0.080827889,(((G001434575:0.083253297,(G001433765:0.050427108,G001436505:0.092611729):0.024157895):0.065101894,(((G001437205:0.128314368,((G001435065:0.001559731,G000615805:0.006169032):0.031197256,((G000026065:0.007433569,(G001981825:0.004426481,(G001434065:0.001848332,(G000615365:0.008413686,G001981705:0.002574425):0.0079894):0.002092122):0.004472554):0.031277671,(G001436415:0.038704723,(G001311645:0.027701539,(G000235705:0.00658098,((G001981925:0.002570675,G001982045:0.002760082):0.001083482,(G001982025:0.002688979,(G001698165:0.00410858,(G001723545:0.00316057,G001663835:0.011756061):0.001329461):0.004935559):0.005472131):0.004741147):0.00645421):0.009499865):0.015953033):0.020861733):0.069883229):0.021010665,(G000583695:0.139747549,((G001435585:0.033270022,(G000469325:0.030436376,(G000425885:0.000230161,(G001436325:5e-09,(G001636165:0.002450072,G001636145:0.006304524):0.006808282):0.000753799):0.016832739):0.021995101):0.100627007,((G001436225:0.067885917,((G001436135:0.007344817,G001312865:0.032559309):0.022527628,(G001311175:0.027876928,(G001435155:6e-09,G001591865:6e-09):0.004817428):0.020554664):0.056828566):0.053689553,((G001311785:0.067156441,G001436115:0.04048438):0.03373439,((G001435035:0.072005499,(G001311195:0.120544536,(G001434705:0.002089916,G001311255:0.024384652):0.052539634):0.014360788):0.022125975,((G001013375:0.018006102,(G000508405:0.004087873,G000195375:0.046328805):0.011816926):0.005994824,(G000376145:0.01061844,(G000309705:0.001666172,((G000014525:0.001627265,(G000410435:0.010907249,((G000309585:0.000540506,G000472345:0.000150054):0.001510782,(G001982095:5e-09,G001982085:6e-09):0.001076885):0.001482643):0.002303564):0.001896425,((G000418515:0.000386553,(G000309565:0.000270138,G000155515:0.00343654):0.001415729):0.000244066,(G000958505:0.00053721,((G000474615:7.106e-05,G000309765:0.002897883):0.002412742,((G000829035:6e-09,G000159495:0.000109651):0.002336921,((G000410175:0.00036312,G000309605:0.003304583):0.000120919,((G000410215:0.007605977,G000410475:0.003680473):0.001953522,(G000409815:0.004592519,G001436385:0.00358737):0.001636525):0.000959464):0.00053806):0.000262594):0.000819736):3.6944e-05):0.001498419):0.000836834):0.000537943):0.017023524):0.066386177):0.011745167):0.019805933):0.034935468):0.020366541):0.012150385):0.010373353,(((G000967245:0.080682245,G000970795:0.075299768):0.089562884,((G001050475:0.028596152,(G000260455:7.2987e-05,G001434295:0.001441467):0.037126605):0.038346847,((G001434665:0.047152169,G000615905:0.050078111):0.020626977,(G001951175:0.036415055,(G001434275:0.028537857,((G000831645:0.028303669,G001438805:0.030199109):0.008972264,(G000184535:0.037662054,(G001434745:0.030373714,G001435445:0.022287541):0.020151224):0.007072103):0.006360099):0.009405455):0.035111978):0.016246596):0.082996848):0.029520304,((G001435835:0.058494069,G001436095:0.048767474):0.102323365,(G001436605:0.159812161,(G001434555:0.107530026,((G000160875:0.115178474,(G000014425:0.044155247,(G001436125:0.003949493,G000296835:0.004379285):0.046191377):0.025290754):0.019475801,(((G001434815:0.042616745,G000056065:0.045968585):0.085727999,((G001435695:0.000134102,G000425905:0.000100013):0.025296099,((G001936235:0.002804802,((G000155915:0.007168565,G000466805:0.008035173):0.003884187,(G000175035:0.000454557,G001436455:0.000320951):0.003894821):0.00087715):0.008729154,((G001012735:0.00334454,(G001742045:4.3059e-05,(G000159335:0.001952604,G001012675:9.2021e-05):9.6225e-05):0.001762705):9.4541e-05,(G000161895:5e-09,(G000162435:0.001748623,(G001012655:9.3088e-05,G001012745:0.002998896):6e-09):0.003974396):4.6375e-05):0.006098083):0.017253034):0.07683745):0.021458987,(((G001042405:0.007167328,(G001311725:0.035623293,G001436775:0.005333504):0.0033287):0.057327715,((G000970735:0.007003253,G900094785:0.007341609):0.034485541,((G000967195:0.014363981,G000760615:0.015403013):0.018277594,(G000970775:0.016036151,G000970855:0.031268656):0.011737047):0.025527987):0.055373464):0.031069533,((G001435325:0.043134595,((G000297025:0.002176587,G001433915:9.1802e-05):0.032013254,(G001436575:6e-09,G000296855:0.001972663):0.027212935):0.04487106):0.011003104,((G000615445:0.045965338,(G000178475:0.050211918,G001434335:0.040790206):0.012069146):0.010916492,((G000091765:0.029489142,(G000214785:0.032046994,G000422165:0.035716248):0.016282723):0.014032438,(G000191545:0.022598139,(G000011985:0.004725386,G000497815:0.039802048):0.0186473):0.011554327):0.023260134):0.007772357):0.016799343):0.025128746):0.015926336):0.089221395):0.024395299):0.040500243):0.017525299):0.027426321):0.017464335):0.018214695,((G001434695:0.122456772,(((G000255495:0.051992889,(G001435235:0.035027055,G001434225:0.034089069):0.031543579):0.04830854,((G001434845:0.028629503,G001436735:0.040887362):0.047353664,((G001436275:0.050628505,G001435195:0.037250557):0.033890043,((G001436705:0.001058722,G000612445:0.006844555):0.022614891,(G001434915:0.032855093,(G001434935:0.021096633,G001436755:0.022591293):0.008971731):0.008958086):0.045349516):0.015207387):0.01418042):0.032308203,((G000423265:0.094489548,G000423245:0.108392208):0.028892525,((G001436315:0.13039352,(G000260635:0.0411928,G000349725:0.044283377):0.08187006):0.017869389,(((G000615845:0.080348956,G000008925:0.053156203):0.035705907,(G001436215:0.05235622,G000615765:0.096091464):0.027339725):0.010922441,((G001953785:0.015199779,G001434535:0.015745081):0.071934927,(G000813025:0.006281161,(G000432055:0.002962774,(G000224985:0.00376489,(G001591905:0.001812731,(G001436475:0.002259036,(G900113455:6.5941e-05,G001008755:0.004136998):0.002185204):7.443e-06):0.000924577):0.002434355):0.003396106):0.074411236):0.023644075):0.009945289):0.006385695):0.014816586):0.025767762):0.027693207,(((G001611135:0.034215894,(G001438725:0.028318214,(G001438655:0.040974876,G001437405:0.021647594):0.027865841):0.015179129):0.077911745,((G000237995:0.073264053,G001437605:0.073155728):0.019525626,(G001437075:0.028807385,(G001767275:0.077754446,G000014505:0.031341547):0.015435323):0.042971377):0.046977481):0.044595624,((G001660655:0.13445036,((G001039045:0.028382412,(G000498955:0.034501084,G001438845:0.040979599):0.011500865):0.011246775,((G001982205:0.003685958,G000203855:0.00334892):0.010343362,(G000271445:0.003548045,G000463075:0.003545676):0.009414454):0.009962116):0.035975477):0.064961088,(((((G001313205:0.06179591,G001433995:0.007249635):0.049292995,((G001313225:0.06738002,(G001434895:0.00440487,G001313185:0.02728682):0.022562441):0.013654701,((G001311075:0.016367181,G001436595:0.002879206):0.046494576,(G001312845:0.049596872,G001702175:0.018301383):0.038502171):0.012932689):0.026760571):0.032784203,((G001436395:0.042831957,G000740055:0.050136344):0.051538008,(G000014465:0.035384838,((G001434835:0.038518089,G001435095:0.03585654):0.017265155,(G001050435:0.021752273,(G001437125:0.037452759,(G001434395:0.014670885,G000383435:0.015122065):0.014823574):0.010450171):0.010802161):0.012339594):0.065648268):0.016419084):0.017577009,((G001436555:0.088954985,(G000785105:0.063730872,((G001436255:0.034206977,(G001922025:0.02219892,G000298115:0.019285573):0.019625383):0.008592184,(G001434255:0.044857817,(G000159315:0.023587443,(G000583655:0.03079667,(G000238835:0.009992812,G001311355:0.030008045):0.029424233):0.009251381):0.020181337):0.012047237):0.032662831):0.022870419):0.027115316,((G001435995:0.073362938,(G001281175:0.030363832,G001314945:0.029942199):0.060935188):0.051199736,(G000185465:0.083513116,((G000225325:0.08419046,(G001702135:0.000473735,G001702115:0.000460964):0.052983149):0.02296711,(G000512295:0.001516714,(G000304715:0.001874156,(G001436645:6e-09,G001311215:0.039762495):0.004332983):0.001956264):0.090020417):0.042375562):0.069942904):0.039955931):0.027199465):0.023960964,((G001437435:0.041102178,G000428925:0.039404257):0.095697099,((G001434315:0.096789615,((G001436295:0.037532548,G001434475:0.038781629):0.047773511,(G000876205:0.047303004,G000829395:0.042041475):0.030730339):0.014871522):0.036111371,(((G001437235:0.012496076,G000312405:0.00446324):0.081752204,((G000161935:0.060027889,G001437055:0.072888961):0.039482865,(G000248095:0.078923498,((G001435345:0.047781201,(G000159435:0.040703559,G001436045:0.040272936):0.025433388):0.008494638,((G900156885:0.037598738,G000016825:0.036694424):0.019632089,(G001435935:0.040216625,(G001435475:0.000544381,G000160835:0.003851759):0.037058166):0.030728263):0.009258468):0.039856378):0.017052999):0.013284846):0.014530438,((G001311375:0.080483016,G001434365:0.06728362):0.040165684,(G001010245:0.007481782,((G001297025:0.0160746,G001807655:0.0038052):0.004135707,((G001297905:0.016842269,(G000496435:4.4219e-05,G001010185:0.015970175):7.1939e-05):0.005014047,((G000162395:0.00208244,G001941785:0.006477305):0.000137912,(G000159215:0.001791228,(G000966835:0.003237836,((G001368755:0.011903107,(G001436835:0.004918717,G001982185:0.00356765):0.003584557):0.00304233,((G001854105:0.001170702,(G000010145:0.004752329,G000472265:0.000894246):0.002545641):0.000662583,(G001742205:0.002730051,(G001039735:0.001868398,G000397165:0.004683163):0.00161561):0.003470837):0.001640396):0.000343742):0.003925053):0.003726933):0.002221165):0.002958778):0.002670481):0.075577346):0.023465982):0.078676508):0.024766528):0.012326638):0.015946644):0.014284415):0.023232334):0.018270562):0.024682825):0.060109781):0.017520467):0.01241257):0.027614319):0.062287703):0.050795306):0.015964495):0.022964453):0.030647185):0.031389804):0.014303152):0.008465951):0.006810236):0.010453947):0.018922092):0.020973817):0.048823445):0.015973357):0.023855441):0.015742588,((((G001768085:0.269033455,G001302805:0.316628274):0.053594023,((G000724625:0.119287835,G001898035:0.111459251):0.193486983,(G000404425:0.290123653,(G000427095:0.001356328,(G001458035:0.00172602,(G001457975:0.000582776,G001457855:0.000816301):0.003855871):0.003678936):0.156788529):0.059914435):0.052702283):0.044529541,((((G001899315:0.107729248,G001464165:0.098252473):0.177327863,(G001899385:0.375356244,(G001784555:0.084832554,(G001786505:0.005396004,G001784585:0.006371094):0.084307526):0.15282067):0.069024456):0.045821972,(G001858525:0.264063569,(((G001786555:0.016195942,G001784615:0.011022184):0.100557585,(G001784535:0.111172304,G001784565:0.123724605):0.034971622):0.047470424,(G001917285:0.284933885,((G000980375:0.002577794,(G000980455:0.00125595,G000431555:0.007739116):0.001394686):0.117396556,((G001917235:0.004042917,G000433235:0.003550472):0.112600264,(G001899335:0.09353273,(G001899395:0.108348902,(G000431315:0.059101109,((G000437435:0.029060132,(G001765415:0.000635171,G000431115:0.004610053):0.041489725):0.014426898,(G000433095:0.01429273,(G001899365:0.005925346,(G001917115:0.002232663,(G001899425:0.002885123,G000437655:0.003187863):0.007231021):0.00512079):0.013804949):0.015487622):0.026383246):0.028604167):0.01681629):0.029257998):0.061198221):0.042669793):0.072183208):0.092578309):0.047223681):0.04336332,((G000011385:0.044454087,G000484535:0.053441003):0.118203221,((G000332275:0.120575183,(G000013225:0.020727259,G000013205:0.01922794):0.0955657):0.03646597,((G001870225:0.157301754,((((G900047545:0.044905376,G000586015:0.040864978):0.013521126,(G001007665:0.02246135,G001007625:0.028818062):0.006242037):0.006615325,((G001007635:0.018934811,G002018015:0.011384848):0.007172534,(G002018045:0.014912381,G002017915:0.067141866):0.005799384):0.021893255):0.118692234,((G002006815:0.076184976,G000063525:0.05018143):0.030978608,(((G000179255:0.035517634,G000179235:0.038167248):0.029439153,(G000316515:0.066171871,(G000153045:0.059872574,(G000155635:0.036535295,G001039265:0.083886869):0.017509455):0.014215036):0.013669232):0.014822918,((((G000515235:0.015546073,G000737535:0.012288005):0.02776752,(G000737575:0.024649556,(G000195975:0.038021,(G000737595:0.028862345,(G000153805:0.010236463,G000012505:0.010043995):0.037255826):0.01412316):0.009242068):0.008485301):0.027615011,((G000153065:0.031737249,G000153825:0.039322369):0.011235125,((G000230675:0.00627826,(G000014585:0.006484354,G001040845:0.006935262):0.012884517):0.038852148,((G000153285:0.014681924,G000063505:0.01451693):0.022930228,(G001632165:0.017880835,(G001632105:0.002801552,G001631935:0.000415463):0.012721362):0.032442875):0.010768689):0.011701965):0.011227534):0.009982726,((G001632025:0.005112127,((G001632125:0.002293855,G001632005:0.003644373):0.004480983,(G001632075:0.002914193,(G000011485:0.007660389,(G001632145:0.004517784,(G000015705:0.007137352,(G001631985:0.002819991,G001631965:0.004275602):0.004186862):0.002709106):0.000867234):0.00331089):0.00478974):0.002868388):0.047172134,((G000760175:0.076534419,(G000760215:0.064115416,((G000760275:0.000109714,G000760155:7.1835e-05):0.002881613,((G000760355:3.6711e-05,G000760375:0.00011032):0.000846146,(G000007925:0.000462294,G000760255:3.7539e-05):0.000370362):0.001260156):0.048791922):0.033514897):0.035209267,((G000757865:0.012928819,(G000012465:0.003661499,(G000015685:0.004569745,G000760235:0.00869999):0.003326679):0.004192151):0.071688128,(((G000291825:0.060148741,G000218745:0.011442272):0.03594864,(G000291945:0.06227277,G000291785:0.100083266):0.053236597):0.023224041,((G000015665:0.038017341,G000011465:0.02702031):0.020712668,(G000634675:0.073495989,(G000015965:0.015122084,(((G000635715:0.010762396,G001627475:0.095624139):0.0071979,(G000012645:0.019499973,(G000158595:0.018451071,(G000759955:0.019617834,(G000759935:0.000118873,(G000759855:3.8214e-05,G000759865:0.00011475):5e-09):0.033744029):0.004007427):0.005481771):0.002675149):0.002244979,(G000015645:0.01234122,(G001180325:0.017176174,(((G000635515:0.037905271,G000635595:0.020818583):0.017830866,(G000634635:0.038575845,G000634855:0.024313022):0.01402122):0.002133183,((G000635875:0.046641359,(G000634435:0.034038639,G000635535:0.027275319):0.006258345):0.016345946,((G000634355:0.034478532,G000635575:0.069261078):0.014960386,(G000634595:0.026155346,(G000635455:0.016488735,G000634615:0.040352388):0.005922466):0.015684823):0.007291946):0.009570286):0.006285552):0.003141743):0.003376874):0.00282131):0.012814644):0.023814538):0.033633834):0.113792943):0.026287335):0.069784278):0.016879521):0.03577209):0.017845439):0.03863373):0.119649597):0.031112816,((G000317065:0.088061832,(G000332175:0.072779899,(G000317085:0.091484888,(G001873375:0.04329092,(G000332215:0.008623768,G001402795:0.010023484):0.021839706):0.064485689):0.014076941):0.016667899):0.056864783,(((G000238775:0.010540087,G000018105:0.010137276):0.099840129,(G000022045:0.066970684,(G000316685:0.069266676,(G000505665:0.007711062,G000011345:0.009089353):0.077768443):0.035677833):0.018432498):0.017133984,(((G000332315:0.099797181,(G000817325:0.002253965,(G000010065:0.006613549,G000012525:4.0341e-05):0.001912341):0.116718897):0.02640828,((G000332095:0.070763803,(G000763385:0.031733465,G000309385:0.027033773):0.061256935):0.021116046,((G000316115:0.026031539,G000482245:0.027674056):0.059333409,(G001314865:0.044857114,G000155595:0.054657791):0.049285041):0.029953458):0.032320046):0.013870013,(((G000775285:0.109203995,G001939115:0.077179327):0.010061761,(G000733415:0.081187697,(G000309945:0.062739217,((G001650195:0.030687699,G001895925:0.027485612):0.035851296,(G000353285:0.030131701,(G001548435:0.020060902,G001485215:0.015851306):0.023274872):0.033823264):0.027280164):0.012360243):0.012385446):0.012869616,((G000317045:0.0783773,(G000317145:0.133825875,(G001913845:0.010380208,G001698445:0.014021768):0.093815938):0.01738719):0.017299179,((((G001746915:0.06567917,G001890975:0.084127458):0.026797249,((G000155555:0.07192326,G000317515:0.063968175):0.012640667,(G001942495:0.009341569,(G001767235:0.00586367,G001854205:0.013927339):0.005140104):0.078813319):0.018181339):0.008036974,(((G000332335:0.066582369,(G000317105:0.069396837,G001276715:0.081891256):0.023794632):0.016392938,((G000317475:0.014375533,G000214075:0.013149987):0.048344544,(G001698425:0.033634619,(G000332155:6e-09,G000180455:0.001981114):0.026577034):0.032403212):0.037363074):0.013638451,((G001904725:0.071210187,G000317495:0.07589924):0.012066725,(((G000332075:0.040562596,G000952155:0.037391698):0.044255345,(G000317125:0.06687372,(G001904655:0.014766878,G000317555:0.007040875):0.039545908):0.013896479):0.013878529,(G000316665:0.079467921,((((G000760695:0.017527404,G000346485:0.02412813):0.028291256,((G000828085:0.039860413,G000315565:0.023215872):0.012844107,(G000828075:0.024499961,G000817735:0.084072869):0.008677853):0.02087395):0.010829116,((G000332255:0.050204134,(G000317285:0.000797158,G000317265:0.002549095):0.024476093):0.014056068,(G000517105:0.031254433,((G000317205:0.010373203,(G000317225:0.005303708,(G001904645:0.003809132,G001548455:0.002926376):0.002997914):0.015365676):0.010693991,((G001275395:0.007047798,G000447295:0.008924265):0.007610247,(G000317245:0.010776696,(G000315585:0.005689442,G000934435:0.051619902):0.013497284):0.005574585):0.011006556):0.014378071):0.007476264):0.014630957):0.007276768,((G000340565:0.050981996,(G000613065:0.037464834,(G000350105:0.008618179,G000350125:0.071701745):0.0785377):0.042332489):0.017435061,((G000734895:0.047617954,(G000317435:0.056565614,G000331305:0.046227402):0.018723433):0.013226404,(((G000300115:0.030769773,(G000332295:0.032222157,G000316575:0.024372784):0.015502152):0.009229147,((G000020025:0.026841681,G001904715:0.022262275):0.022111791,((G000316625:0.015274177,G001298445:0.028630574):0.024075626,(G000316645:0.035458887,(G001548375:0.028225755,(G000009705:0.011395434,(G000204075:0.005334311,G001672205:0.00137758):0.007644592):0.021711306):0.016040601):0.00862205):0.007603948):0.008648296):0.00715441,(G000317535:0.031698434,(((G000332135:0.010409339,G001858025:0.012785651):0.015498129,(G000196515:0.025247797,G001586785:0.029134759):0.010447752):0.005455752,((G000426925:0.024662255,(G000521175:0.013386748,G000312705:0.019327381):0.012649006):0.023390935,((G000175855:0.013309348,(G001586755:0.004260963,G001858125:0.005189162):0.004856417):0.007023001,(G001432185:0.004376364,(G001858115:0.005070374,(G000175835:0.002248221,G001676585:0.000968003):0.000846139):0.005421091):0.010882331):0.056835666):0.009888473):0.014368106):0.012154004):0.009944039):0.005475971):0.011022199):0.009293729):0.030412245):0.018272115):0.010379491):0.01220288):0.009689286,(((G001870905:0.128552962,(G001314905:0.054351805,(G001657325:0.035118485,G000332355:0.043384579):0.019772727):0.043297544):0.017516038,((G000987385:0.104647031,G000014265:0.035603055):0.07315116,(G000478195:0.076270301,((G900010725:0.021008315,(G000710505:0.015852241,(G001873365:0.020083643,G900009135:0.012790102):0.007068027):0.015276636):0.051009336,((G001611905:0.005252251,(G000210375:0.001960445,G000175415:0.000594755):0.00181449):0.008219229,((G000973065:0.002473194,G000176895:0.00221227):0.000467324,(G000173555:0.011583154,(G000307915:0.002186315,G000974245:0.001632713):0.000295019):0.003598377):0.008177202):0.060461298):0.017394147):0.018532675):0.022580331):0.01911827,((G000473895:0.103044799,(G000317635:0.03920569,G000317615:0.049086372):0.058650096):0.037631803,((G000380225:0.089620975,(G000314005:0.059748713,G001890765:0.07609633):0.01802796):0.023229857,(((G000252425:0.003171888,(G000252465:0.009494223,G000252485:0.010108703):0.002924243):0.109370436,((G001904615:0.015722263,G000316605:0.024316815):0.027975088,(G000485815:0.029038562,(G001693255:0.004567487,(G001521855:0.003250965,(G000715475:0.003065005,(G001693275:0.004775447,(G001693295:0.000901526,G000019485:0.001491009):0.00134117):0.003312534):0.000456292):0.006169899):0.014369513):0.01697749):0.069917128):0.017471624,((G000317575:0.050813585,(G000332055:0.072387282,(G000756305:0.057206585,G000332195:0.068062028):0.019522743):0.01690926):0.036513201,((G000332035:0.088094719,((G001747005:0.021813646,G000317655:0.014713359):0.042551998,(G000317675:0.049993705,(G001548115:0.021446663,G000332235:0.022410507):0.022924529):0.017542674):0.052984851):0.017485829,(((G000478825:0.009776199,((G000009725,G000340785):5e-09,(G001318385,G000270265,G000284135,G000284215,G000284455):6e-09):0.014868457):0.092384159,(G000021805:0.048982602,((G000829235:0.068497779,(G000025125:0.03177273,G000737945:0.025437154):0.11705471):0.026751519,((G000169335:0.012632078,(G000231425,G000017845):0.010275417):0.017097749,((G001039635:0.005976531,(G001050835:0.007481338,G000235665:0.001235428):0.001383609):0.002761768,(G001039555:0.005237185,(G000167195:0.006413295,G001039615:0.011083175):0.001698425):0.00616288):0.036551041):0.032375427):0.010056073):0.019043144):0.011521665,((G001904635:0.011189289,G000317025:0.010933767):0.060699306,((G000147335:0.037529941,G000021825:0.040924474):0.033569759,(G000312185:0.005251973,((G000312165:0.003156866,(G001578075:0.003424641,(G000312265:0.004819404,G000010625:0.001145743):0.000923784):0.001040693):0.000796845,(((G000312285:0.002645267,(G001704955:0.001758624,G000981785:0.000827256):0.005519707):0.002883238,(G000297435:0.005881291,(G000312725:0.005138337,G000787675:0.0054917):0.00145212):0.001103219):0.003549006,((G000312205:0.002757132,G001706385:0.010705824):0.000423434,((G000599945:0.002247293,(G001885655:0.000209617,G000312245:0.002293766):0.004482148):0.002686636,(G000307995:0.003378728,(G001725075:0.004578198,(G000330925:0.00461918,(G000332585:0.002317381,G001264245:0.007692231):0.001265986):0.002487877):0.000701752):0.001333389):0.000167763):0.002352928):0.002179718):0.002948951):0.073508597):0.012723541):0.01055413):0.012426873):0.011166477):0.009923163):0.010627912):0.008575677):0.017152548):0.009008493):0.012123273):0.013000876):0.008474977):0.015638457):0.019955501):0.019098062):0.018617433):0.042725169):0.110668663):0.038755931):0.020205157,((G000372285:0.189939496,(G000406005:0.087430962,G000401015:0.188996426):0.071285465):0.204728501,(((G001784175:0.388880673,((G001828445:0.329021403,(G001302825:0.293465498,((G001828545:0.020493387,G001828415:0.032084617):0.203440621,((G001824605:0.100270429,G001723765:0.085373969):0.096680038,(G000315095:0.105543534,(G000949635:0.057650228,(G000296795:0.070643499,((G001828535:0.066722584,(G001828645:0.062188056,G001828635:0.040517134):0.0209377):0.030683392,(G001830285:0.104398483,(G001830315:0.012840658,(G001825655:0.012157024,(G001825635:0.017046519,G001824485:0.033154606):0.014609502):0.013427263):0.057246942):0.019033141):0.022013508):0.017259194):0.030901903):0.077892542):0.052165265):0.0562664):0.017825142):0.025926407,((G000284115:0.327475331,(G001303695:0.249404489,(((G002007645:0.130481632,(G001997385:0.17162497,G001999965:0.136185201):0.066166368):0.041301824,(G001824635:0.205413458,(G001825665:0.108227506,G001825715:0.159847279):0.068581492):0.024601445):0.026616558,((G001603075:0.107845866,G001824685:0.18804218):0.032954727,(G001824645:0.157466403,(G001303465:0.147449202,(G001304275:0.145465037,(G001824675:0.112529155,G001828345:0.094273965):0.050876085):0.030065499):0.028403549):0.020448232):0.049819637):0.077635423):0.072711496):0.044617589,(((G000255705:0.138560196,G000171775:0.146775231):0.132895846,(G000186345:0.1598703,(G000242455:0.10279406,(G001610895:0.068526481,G001956985:0.047242683):0.062045581):0.046217144):0.088792724):0.036627698,(((G001983935:0.173264608,G900113665:0.145741648):0.026284911,((G000165715:0.157015269,G000181475:0.152971367):0.024533436,(G000255655:0.117745483,(G000092105:0.006813764,G001707835:0.010390121):0.128227788):0.053223944):0.014775869):0.076433925,(G001828265:0.243670133,(G001464525:0.19535307,((G000153105:0.155548902,G000025185:0.135892905):0.035155778,(G001642875:0.236179026,(G001610875:0.172630109,(G001642915:0.111826195,((G000346295:0.082393626,G001642955:0.107826183):0.024923446,((G000346425:0.029791418,G000346505:0.024546146):0.046700399,(G001027925:0.019572099,(G000346315:0.014833007,(G000196115:0.005792709,((G000195185:0.00206576,G000330745:0.00411715):0.000964294,(G000338295:0.017295985,G000304635:0.010135655):0.00226621):0.00355207):0.003746172):0.009598228):0.061914171):0.043399162):0.038272915):0.06400138):0.032804692):0.033597487):0.020637274):0.022708335):0.046967325):0.036747425):0.076257636):0.038761805):0.037251154):0.014625616,(((G001873945:0.318600852,(G001304075:0.364387821,(G001790695:0.30262161,(G001780385:0.324942986,(G002010715:0.159470339,((G001775695:0.154831726,(G001773915:0.075757285,G001773925:0.102863967):0.051930756):0.056769189,(G000398345:0.327764374,(G000398305:0.071926784,(G000405625:0.061551918,G000493965:0.014254164):0.012079777):0.080544658):0.070149547):0.08010126):0.090686183):0.047690901):0.027084712):0.013674159):0.018628375,((G001787865:0.442025445,(G000380725:0.008588981,(G000494245:0.007531582,G000397765:0.038498756):0.022242198):0.3354283):0.051610278,(G000212395:0.395662533,(G000980755:0.104671416,((G000403075:0.017738822,(G000494225:0.001664049,G000402115:0.000761675):0.00657226):0.001785048,((G000404665:0.044336688,G000404685:0.014032118):0.005017359,(G000404705:0.02751517,G000404605:0.046899047):0.012087264):0.005917629):0.046222634):0.386276657):0.044136145):0.027751035):0.010974076,((G001778315:0.371057543,(G001784485:0.274098242,((((G001772435,G001771585):0.002888912,(G001771695:0.00024885,G001771415:5e-09):0.002724541):0.162118483,((G001771535:0.008252454,(G001771655:0.011254013,G001771455:0.059152367):0.01216338):0.067428835,((G001771505:6e-09,G001772385:0.002572233):0.005515277,(G001771395:0.004940467,G001771705:0.058199403):0.002580251):0.065308814):0.087103563):0.029808154,(((G001772375:0.012727991,(G001771365:0.010551859,G001772355:0.002738952):0.011501251):0.106813644,(G001772415:0.000175013,(G001771545:5e-09,(G001771665:0.002272797,G001772455:0.021636229):6e-09):0.002055589):0.126949907):0.035408503,((G001771345:0.002262824,G001772335:0.004334712):0.130266022,(G001771615:0.141813545,(G001771495:5e-09,(G001771425,G001771465,G001771575,G001771625):6e-09):0.117425009):0.025183088):0.030656833):0.033078368):0.118491762):0.043006918):0.033596978,(((G001800015:0.283633058,(G000020145:0.313528788,(((G001800375:0.004678408,G001800245:0.013543829):0.086290315,(G001799575:0.002077262,G001799775:0.001433534):0.061991334):0.06090002,((G001799795:0.112389568,G001871115:0.095589325):0.051646958,(G001799745:0.018127866,(G001799565:0.002869227,G001799915:0.014345309):0.006935523):0.125407313):0.025635552):0.13464582):0.073700331):0.079424148,((G001799555:0.162931308,(G001799975:0.127854596,(G001799925:0.022086443,G001800095:0.018366198):0.116414131):0.036319501):0.132392114,(((G001800565:0.004245239,G001800635:0.014624154):0.239638709,(G001871125:0.186975818,(G001800325:0.104110871,G001800495:0.103035518):0.128035323):0.063496684):0.044132518,(G001027545:0.263633264,((G001800355:0.012040692,G001800525:0.006728207):0.112337365,((G001800205:0.028182886,G001800425:0.029567519):0.006987446,((G001800475:5e-09,G001800315:0.002603641):0.001266149,(G001800235:6e-09,G001800455:0.018911999):0.001428629):0.005272553):0.112276052):0.054938776):0.051824176):0.041986072):0.029126513):0.047244384,(G001730085:0.400912095,(((G001804125:0.101675775,(G001874025:0.092854953,G001872105:0.149091753):0.043525388):0.145161547,((G000405945:0.087230783,G001804005:0.132699067):0.154915026,(G001804155:0.174867984,((G001804205:0.012142655,G001804055:0.005071505):0.092318217,(G001804315:0.116055921,(G001804105:0.019680592,G001804225:0.010865387):0.106929417):0.039925962):0.038893464):0.062158667):0.074959413):0.032571034,(((G001805805:0.214123422,(G001872775:0.182392026,(G001871815:0.059716486,G001803975:0.033724471):0.158545619):0.02916489):0.022652448,(G001873045:0.21000863,(G001804045:0.229070058,(G001804165:0.124504228,(G001804065:0.003665388,(G001805365:0.01311987,(G001804255:0.009512472,G001804305:0.008789228):0.00062108):0.00552258):0.105064865):0.063501448):0.03888184):0.021573271):0.032240649,((G001805375:0.166848731,(G001804395:0.123975212,(G001805565:0.116812648,G001805855:0.108106224):0.042501636):0.04404691):0.128194061,((G001805765:0.134999804,G001805895:0.177278048):0.069244454,((G001806055:0.098172479,(G001806075:0.040933668,G001804445:0.038775629):0.070435853):0.02522002,(G001805575:0.044504802,(G001805775:0.008903761,(G001805845:0.00927278,G001805605:0.011198113):0.003545624):0.036882703):0.072084319):0.06918198):0.047283498):0.036917313):0.033811538):0.031268807):0.032379157):0.014652934):0.018710078):0.017377267):0.010672256,(((G001791795:0.359546046,G001872985:0.326717085):0.095054892,((G001780165:0.292460797,((G001802045:0.20449755,(G001918595:0.172712878,G001918525:0.207559379):0.045703887):0.042437231,((G001919145:0.115899704,G001920195:0.080369666):0.091566461,(G000522985:0.099704831,(G000010305:0.051254922,G000695095:0.046335707):0.095366445):0.040482641):0.054932724):0.121868773):0.04392849,((((G001780825:0.024201371,G001780805:0.045819973):0.247333574,(G000478645:0.188409707,G000403035:0.169454866):0.180368773):0.050921683,((G000402455:0.402932612,((G001412365:0.372767133,G001875255:0.39595576):0.069179912,(G001779875:0.415435665,((G001577135:0.232991968,(G000404745:0.084795456,G000397885:0.035494455):0.116032901):0.111229704,((G001603745:0.068318723,G000146065:0.038296005):0.188397714,(G001412425:0.147393727,((G001577125:0.029472923,G001577185:0.011819453):0.136786858,(G000402415:6e-09,G000494005:6e-09):0.194771963):0.027528422):0.080929143):0.066763473):0.082648242):0.04020492):0.023156408):0.027442594,((G001774505:0.41855912,((G002010615:0.398305932,(G001508335:0.019999799,G001508575:0.016632098):0.36273261):0.043504834,((G000980765:0.314532889,(G000980745:0.053819674,G000980735:0.023158759):0.262429624):0.095157572,((G002010635:0.028147286,G002011615:0.007546771):0.206399735,(G002011635:0.220483016,(G002011675:0.079527918,G002010655:0.038218035):0.100078185):0.104539518):0.103610838):0.080703806):0.038798773):0.022573541,((G001777945:0.301695497,((G001302835:0.037423122,(G001304185:0.040336867,G001303705:0.014200746):0.01546055):0.20615041,(G001304335:0.250556569,(G001303225:0.133044906,(G001304255:0.202375226,G001303785:0.102671726):0.038651975):0.21116617):0.042761582):0.033683917):0.02426322,(G001304015:0.25903733,(G001780795:0.317217054,(G001302725:0.248457464,((G001304315:0.153970329,G001304155:0.137747968):0.05414402,((G001773425:0.083790483,G001775405:0.064618256):0.06751903,(G001773465:0.16623159,G001775365:0.101161437):0.066191244):0.061418691):0.032938968):0.033289312):0.022805128):0.031229452):0.020489257):0.021896196):0.021536038):0.01322176,((G001304035:0.311257595,G001304495:0.373770772):0.045008026,((((G001771055:0.24095088,G001886815:0.213518091):0.051718124,(G002011685:0.202164611,(G001643615:0.270948748,G001771235:0.213397507):0.043717624):0.025326642):0.030670873,((G001577215:0.245658016,(G001509335:0.016286121,G001508355:0.035505659):0.171698942):0.12627458,(G001872685:0.243719417,(G000405805:0.33790871,(((G001626655:0.028364408,G001626695:0.045250394):0.006048662,(G001626685:0.036393402,G001626755:0.048899671):0.013881439):0.196002669,((G000402755:0.027001532,G000402795:0.033903014):0.312320187,(G000375825:0.199953393,(G001576985:0.126808149,(G001626675:0.022715682,(G001626845:0.052030994,G001577025:0.034548275):0.009522657):0.02607212):0.110323199):0.039510447):0.036938198):0.056310582):0.049393539):0.033614781):0.05049469):0.01683445,(((G000020525:0.144079902,((G000020625:0.061504187,G000020545:0.073487945):0.032309869,((G000020505:0.032768058,G000006985:0.032716577):0.059329583,((G000016085:0.05053609,G000012485:0.044107145):0.035710939,(G000020465:0.063168907,(G000015125:0.065587605,((G000020645:0.035365879,G000012585:0.08652037):0.014937694,(G001975465:0.011486671,G000168715:0.015672117):0.041131418):0.023286951):0.010772242):0.011004601):0.023704921):0.02347339):0.09840103):0.121733017,((G001804565:0.292049795,(G001302225:0.179404387,(G001899175:0.110527681,G001567175:0.133465419):0.089639078):0.047518693):0.078929158,((G001567545:0.241869522,((G001804605:0.167041351,(G001516025:0.137216404,(G000279145:0.097240138,(G001803365:0.068212034,(G001802805:0.024210782,(G001804635:0.054422274,(G001803025:0.014085644,(G001803105:0.002622199,(G001804665:0.011515291,(G001803165:0.007058134,G001803345:0.002244895):0.002088957):0.001906566):0.004168048):0.003190712):0.007308657):0.025588588):0.091022628):0.026852858):0.023446495):0.038995457,(G001871325:0.144897481,((G000258405:0.094221299,(G001873185:0.100306387,G001802895:0.160942191):0.020512572):0.023432587,(G001802785:0.136660762,(G001802865:0.098482193,(G001802995:0.123657537,(G001803075:0.03825672,(G001804545:0.013916099,(G001802205:0.015300401,G001802795:0.013894468):0.004012144):0.008681057):0.033845689):0.034543486):0.037772937):0.019157482):0.025052248):0.027937047):0.091252665):0.029743668,((G001919105:0.198043403,(G001802215:0.17924439,(G001804625:0.017056803,G001804555:0.014651372):0.122719126):0.049284517):0.034853477,(((G001536065:0.045985157,G001442855:0.046833358):0.008826268,(G001536105:0.032833093,(G001485645:5e-09,G001442845:6e-09):0.027533005):0.014117517):0.008890658,((G001442925,G001485625):0.000425139,(((G001536185:0.036477008,G001536205:0.015227998):0.010855418,(G001536145:0.011362545,(G001536165:0.056201733,(G001442935,G001536085):0.009815082):0.012025206):0.001988815):0.002316936,(((G001536045:0.059135125,G001535985:0.012385775):0.005972786,(G001536025:0.026399593,G001458575:0.014798357):0.00564711):0.007132236,(G001535965:0.026386639,(G001458535:0.021907439,(G001536125:0.039728981,G001536005:0.013468583):0.007447879):0.005374268):0.002728336):0.002962789):0.000721412):0.02365755):0.180495075):0.029172437):0.021784595):0.018067355):0.022325191,(((G000024845:0.108143081,(G000419585:0.088987047,G000013045:0.118132994):0.083360886):0.09461109,(G001314545:0.146768977,((G000375425:0.07276664,(G000375465:0.052399868,G001650905:0.049673911):0.044181249):0.059492391,(G900129315:0.117711842,(G001715195:0.036761912,G001564065:0.046822262):0.077817067):0.022823739):0.045509104):0.092685468):0.048189077,((G000020565:0.165210431,(G000689375:0.023487755,G000304455:0.025262396):0.229896178):0.128948148,((((((G000426725:0.104554832,(G000014145:0.022225763,G000379725:0.031559702):0.109935799):0.051165816,((G001483135:0.072017492,((G000715495:0.022866659,G000972495:0.032129782):0.044217712,(G000801315:0.045760472,(G000420705:0.034432444,(G000961955:0.050033224,(G000576555:0.025224178,(G000737515:0.028869814,G000382225:0.052037434):0.017100787):0.01300785):0.010189491):0.013717312):0.012980489):0.018890479):0.086144746,((G000473365:0.093452171,(G001577755:0.049813158,(G001647285:0.047441097,G001078055:0.047109828):0.017819601):0.048681513):0.01722698,((G000373265:0.033392025,(G900156415:0.002694607,G000277005:0.024194849):0.023584372):0.02988297,((G900116885:0.00190659,G001611675:0.001948691):0.049345721,(G000472485:0.030400433,G000973725:0.042198229):0.011418508):0.020871415):0.055318617):0.018777181):0.047608593):0.011879136,((G900112255:0.108848568,G900100765:0.129716433):0.029717309,((G900103285:0.110416719,(G000427405:0.054140824,G900115665:0.046983043):0.056512402):0.030681622,((G001870735:0.056503765,((G000331105:0.067137963,G000383955:0.049132404):0.014144949,(G000296815:0.047462175,((G001898575:0.013157044,G000374025:0.011561405):0.024457381,((G000374085:0.022057001,G000374065:0.017261905):0.03081181,(G900112365:0.028837697,(G000024525:0.022001246,G000974425:0.019387238):0.013310355):0.01171384):0.006932285):0.023109665):0.019279615):0.014408727):0.048932013,((G001724175:0.124772652,(G000566685:0.0533137,(G000023125:0.026601861,(G000428845:0.028568494,G000701505:0.029799664):0.010088826):0.027797692):0.037992935):0.039108309,((G000218895:0.031190974,(G000423565:0.031104181,G000482465:0.038217632):0.013382438):0.055791488,(G000263195:0.079173909,(G001306455:0.107713272,G000166395:0.105324792):0.043122249):0.052692885):0.020310335):0.016364084):0.016163161):0.056684902):0.019870159):0.012429387,(((G900113045:0.136733638,(G000422585:0.110562491,G000265505:0.109534427):0.070667701):0.026713354,((G001281695:0.131273955,G000426825:0.134819461):0.041536208,(G000430505:0.123926211,(G001890965:0.044511748,G000169175:0.050018508):0.087499041):0.030030497):0.018127674):0.022072663,((G900142205:0.14886491,(G001308105:0.147292347,(G000379765:0.113229084,(G000812565:0.048776208,G000807855:0.039203796):0.110402263):0.041578045):0.017207429):0.027329589,((G001683905:0.132940203,(G000346615:0.084148314,G000348925:0.092525255):0.040667112):0.027397255,((((G001567185:0.090433073,G900129725:0.086255851):0.067458353,(G000331535:0.073901735,G001657315:0.090277258):0.034433982):0.024540269,((G001592935:0.018424515,(G001593005:0.005931894,(G001267955:0.004302583,G001592945:0.01552431):0.005514387):0.010715149):0.072446638,((G001747095:0.03532724,G001747105:0.038094554):0.029685156,(G900111145:0.051962743,G001592965:0.059803024):0.01713808):0.026656248):0.069770317):0.019279352,(G000183425:0.139167883,((G000373245:0.048946136,G000325705:0.033058313):0.042264069,(G000714815:0.079096346,((G000390185:0.06259152,(G000222485:0.026644885,(G001050135:0.020298569,G000427295:0.028625938):0.01007185):0.05801376):0.038088772,(G000265075:0.12460481,(((G000295935:0.046393758,(G000298295:0.042774657,G000330725:0.057952294):0.013494834):0.012580279,(G000265405:0.051909955,(G900107465:0.001281042,(G000381545:0.000640867,G000473765:0.002812101):0.001814519):0.057985314):0.011935982):0.014845785,((G000429405:0.008765564,G001314815:0.029078404):0.043483617,((G000429445:0.042073817,G000429425:0.029906182):0.014355181,(G000429465:0.037779583,((G900129785:0.027003618,G000166275:0.027747757):0.018461063,(G001442615:0.03635004,(G900112005:0.027621087,G900116615:0.015648321):0.009029518):0.027601164):0.016328199):0.005908193):0.01183578):0.033202599):0.012277544):0.012048145):0.011127985):0.017998946):0.067659976):0.029639122):0.013398477):0.013313856):0.019023238):0.014678014):0.055660492,((((G001897535:0.182291551,(G001438265:0.014500267,G001439115:0.02479804):0.157119891):0.04551686,((G000724545:0.119339491,(G000250635:0.010137478,G000275825:0.010091974):0.138763843):0.099871133,(G001567405:0.229704282,(G000212735:0.141045973,(G000759025:0.111715754,(G000379805:0.118379516,(G001625015:0.053351724,(G900110645:0.036664906,G000373105:0.05806642):0.022856179):0.109760919):0.032038455):0.025539556):0.039929042):0.024579002):0.049839459):0.030159606,((G001897525:0.127121332,G001897855:0.114891158):0.05823619,(G900116565:0.16587757,((G900129465:0.076351756,((G900109685:0.058140446,(G900142605:0.039315492,G900110835:0.040200792):0.031261496):0.011408187,(G900094705:0.078534111,((G900112615:0.021311938,G900110995:0.02552792):0.024403719,((G900119105:0.017840622,G001975825:0.027618302):0.035638175,(G900102545:0.026081259,(G000024005:0.012546048,G900114995:0.002779274):0.02548336):0.02140462):0.015155108):0.033252586):0.011160944):0.015611445):0.052801874,(G000374045:0.114445906,(((G900156765:0.091364997,(G900115755:0.100289187,G900107765:0.124657592):0.032353264):0.012958147,((G001623405:0.005850197,((G900089565:0.05936414,G900089555:0.038222495):0.034090164,(G900089575:0.031399504,(G900089525:0.060331554,G900089545:0.03023396):0.031564804):0.021620184):0.018552157):0.091404168,((G000515315:0.012447994,G900106985:0.014824395):0.054590023,((G001829005:0.00032758,G001829035:0.003490998):0.02307784,(G000511175:0.022885336,G000508085:0.011224575):0.02684438):0.061146968):0.026525893):0.016239875):0.020319928,(((G001898505:0.091418564,(G001302245:0.061071892,(G000246855:0.023926802,G900110245:0.024043154):0.063429223):0.024394157):0.017460741,(G001899605:0.116989285,((G000814475:0.050909504,G000974785:0.066399091):0.014808731,(G001601815:0.060316008,G000814325:0.055391442):0.016346272):0.042051568):0.014486376):0.012641947,((G900129015:0.07749167,(G001644645:0.070172373,G900129295:0.089017681):0.018320291):0.029001682,(((G001898485:0.058331681,G001898405:0.060609227):0.01732016,(G001464625:0.090546938,(G000425585:0.004909795,(G001724695:0.009516048,G001898495:0.007606607):0.003618854):0.06242576):0.017611799):0.014729431,((G001724455:0.108507576,G001896965:0.053869803):0.0728467,((G000374125:0.028037435,G900101395:0.028080099):0.018805057,(G000243115:0.036361926,G001654455:0.050818526):0.018160419):0.046058707):0.052644912):0.02897061):0.019465364):0.013317153):0.015261091):0.041618247):0.015598413):0.018325859):0.070017955):0.026482209,(G001567275:0.189366927,(G000242635:0.123805026,(((G900109575:0.035801358,G000192845:0.041082687):0.041800295,((G000427965:0.082476799,(G900109365:0.062383661,G900109895:0.085000764):0.021749806):0.01917361,((G000143765:0.034372222,G000783305:0.029847753):0.027461005,(((G000757725:0.04757934,G900102835:0.054541611):0.012858404,(G900116225:0.047674208,(G000416985:0.046985321,G000814685:0.070888396):0.018223438):0.009424993):0.018732536,((G000747525:0.031916041,G001006065:0.038353479):0.035367436,(G000686625:0.020254599,(G002000245:0.009132898,(G000988325:0.005478463,(G001899705:0.007500299,(G001952815:0.006796354,G001808025:0.010256493):0.004459954):0.003131031):0.014456696):0.008778432):0.036251152):0.020841881):0.013450259):0.061124242):0.012454614):0.044222633,((((G000302595:0.055633154,G001652725:0.040261014):0.031428135,(G000190735:0.068204107,(G000799115:0.015539827,G000425145:0.014033837):0.035872015):0.017681577):0.036886617,(((G000403135:0.017638684,G001730525:0.011657839):0.086621926,(G000422945:0.058596999,G900103545:0.053213166):0.024745756):0.015441973,((G001705515:0.053250569,G000166195:0.041329145):0.026548696,(G900142915:0.050855673,(((G900110415:0.035658081,G900100945:0.040168479):0.013488388,(G900103125:0.015551283,G900155965:0.016932433):0.022826762):0.006416566,((G000333295:0.074885321,G900101875:0.033697818):0.007329488,((G001636615:0.028327995,G001898335:0.048953602):0.008255983,(G001596135:0.03179117,G002013915:0.046714076):0.015566557):0.028754059):0.01327067):0.016048009):0.023411439):0.051303473):0.013936626):0.012477697,((G001412215:0.05478239,(((G001423945:0.016258464,G001424305:0.019646454):0.015387059,(G001027745:0.029506281,(G000708265:0.029434709,G000258495:0.025768888):0.007110871):0.007175001):0.008226803,((G900100705:0.014239415,G900111825:0.017281184):0.007612975,(G900101435:0.016004477,(G001442625:0.010209494,(G000633455:0.015102604,G001421515:0.015811296):0.006474787):0.004477632):0.005375383):0.013757876):0.040229603):0.013669571,(((G900107535:0.040738517,G000832545:0.034626275):0.009399178,(G900103515:0.009245608,(G000722885:0.002976852,G900112985:6e-09):0.004449931):0.047561989):0.022578718,((G001412655:0.030590291,(G001721645:0.010584006,(G900129215:0.009166141,G900103665:0.013429143):0.005810801):0.007681863):0.013197964,(G000170795:0.045371597,(G900100435:0.029515963,(G000410815:0.000957164,G000023825:0.001015554):0.031369947):0.025509942):0.010806965):0.020109467):0.017442167):0.051627625):0.02057884):0.034082577):0.048796519):0.018703956):0.018798555):0.024162712,((((G001437955:0.007234879,(G001439105:0.015183523,G001437985:0.024189403):0.003166733):0.197590032,(G000341755:0.283147501,(G000981645:0.179025474,((G000621625:0.078494639,(G001661595:0.055868332,G001874165:0.147806488):0.024727669):0.076572267,(G900116425:0.102710469,(G001899145:0.115859807,(G000194605:0.067900312,(G001800985:6e-09,(G001802265,G001801015):5e-09):0.057959334):0.045660082):0.033582212):0.031925341):0.042761025):0.018794952):0.017358035):0.021151161,((G000236705:0.132557901,(G000736515:0.175254986,(G001438015:0.098347748,(G001438175:0.003031071,G001438305:0.00039992):0.075568322):0.116108442):0.034312559):0.034403486,(((G000709555:0.213586398,((G000022605:0.044180341,(G000348805:0.035854613,(G000471965:0.04360287,G000262715:0.039117345):0.00648452):0.026900471):0.031222459,((G000093165:0.008544535,G000334405:0.012060419):0.054744542,(G000236405:0.065672463,G000233435:0.057109196):0.023864948):0.015151281):0.181212396):0.136720157,((G000265465:0.151319037,((G000189415:0.064464066,G900089075:0.04356222):0.031699944,(G900115015:0.030692238,(G000382425:0.021241545,G900142565:0.03647511):0.009866591):0.047175796):0.078750465):0.025536754,(G001418685:0.155008019,(G000495935:0.067769048,((G000426465:0.014711871,(G000735135:0.011259402,G000735105:0.005953523):0.024652999):0.043434779,(((G001747495:0.065175416,(G900141665:0.087622566,(G000301075:0.076602119,(G000374405:0.046497496,G000252855:0.045254167):0.037733835):0.016514067):0.009593773):0.011870224,(G001045435:0.042631388,((G000023725:0.033496878,G000735695:0.050072491):0.012158526,(G000812875:0.034618663,(G000422265:0.03831982,(G000812865:0.026996405,G000729985:0.043006995):0.013307828):0.012246994):0.010794595):0.014150611):0.026365161):0.023042248,(((G001507335:0.020825075,(G001507325:0.005332243,G001420285:0.001790916):0.025939211):0.009522355,((G001693475:0.008553964,(G000737665:0.002452425,G900116415:0.004376613):0.007087798):0.022326356,(G001424585:0.040543234,(G001424145:0.024073915,G001424105:0.018962281):0.015255089):0.008511414):0.007819683):0.011146338,(G000430845:0.033204067,(G000333355:0.021117341,((G900129245:0.018503294,(G900111495:0.020978346,G000430825:0.023095687):0.007113087):0.004428561,(G000799195:0.019156391,(G900142445:0.023114148,(G000737705:0.022489019,(G000737775:0.032245495,((G001021975:0.017172503,(G900113975:0.013817935,G000799335:0.020444679):0.009231681):0.010386994,(G001295265:0.024336357,(G001045465:0.010176275,(G900142785:0.013817147,G000737765:0.014907857):0.005024517):0.013082865):0.006132456):0.005980309):0.008754693):0.006797306):0.010893016):0.009163754):0.010488765):0.009209093):0.010972775):0.032909436):0.017550718):0.02739797):0.085077676):0.032605035):0.022046643):0.048630985,(((G900114085:0.047387679,((G001549985:0.004891453,(G000243275:0.002755712,G000297875:0.001525445):0.004318849):0.046235374,(G000246945:0.03950762,((G001481655:0.004858002,G000297855:0.000649328):0.002153438,((G000633375:0.005561562,(G000413415:0.005452512,G000242135:0.007392389):0.003899978):0.003299679,((G001865835:0.000876253,(G000833025:6e-09,G900111065:5e-09):0.010189593):0.000209834,(G900142635:0.004474834,(G001485415:0.00074988,(G000807225:0.000501122,(G000242075:0.0007989,G000242095:0.00121989):0.000836598):0.000621478):0.000394845):0.000151323):0.00144862):0.001927012):0.041782431):0.016605565):0.027648135):0.06493489,(((G000769915:0.036575121,G001874325:0.07029808):0.0165667,((G900115875:5.3299e-05,G001278115:0.001608346):0.040361132,((G000422725:5e-09,G000769935:6e-09):0.032364568,(G000378485:6e-09,G000769825:6e-09):0.037032619):0.023226267):0.030031528):0.02598423,((G001423985:0.003186488,G001899155:0.003579535):0.055226855,(((G000757385:0.05039816,G000425465:0.052510373):0.011059809,(((G000455605:0.057452241,G000686885:0.046534194):0.016657206,(G000422685:0.061824272,G000967805:0.063816254):0.014828956):0.015634277,((G000064305:0.057693246,G000240075:0.053115711):0.022142682,(G000430025:0.021799476,(G000498475:0.019224463,G000498495:0.029586761):0.012963482):0.033237941):0.015644451):0.015186846):0.014194764,((G900100375:0.056392992,(G000422705:0.029733199,G000419685:0.065361677):0.016153086):0.012123741,(G000253275:0.068896716,((G001761465:0.043937904,G000611675:0.040234808):0.020406468,((G000744835:0.032754529,(G000425505:0.040132519,(G000252125:0.033265251,G000264055:0.036223417):0.011825657):0.015318609):0.009306347,((G000695795:0.025486005,G900100165:0.031020189):0.037778385,(G000737695:0.029920484,(G001705175:0.015844277,G000016645:0.020959696):0.025084448):0.025382568):0.007204628):0.008866529):0.02043675):0.018266232):0.01563754):0.013765352):0.016012813):0.026159228):0.036098063,(((G000220625:0.055830397,(G000827695:0.032519242,G000379185:0.031268416):0.010911545):0.037289544,((G000192225:0.029637451,(G000174755:0.021468127,(G000466425:0.019531441,(G000293175:0.005981333,(G000411115:0.003254201,G900106575:6e-09):0.00190328):0.015084011):0.011535118):0.010003279):0.095143445,((G900115315:5e-09,G001553545:6e-09):0.064748285,(G000213295:0.027585968,((G000173675:0.016588654,G000318295:0.009179209):0.008037279,(G000318255:0.003332962,(G000023285:0.001692409,G000271925:0.008251432):0.001067214):0.015711932):0.013655711):0.03092205):0.022972823):0.035691166):0.08257483,(((G900116115:0.087616843,(G900130035:0.036328433,G000220525:0.048808977):0.079563678):0.021665979,((G000509405:0.037146884,(G001027945:0.038157964,(G000430545:0.030145292,G001483385:0.04227232):0.021292645):0.014967517):0.019311963,(G001439315:0.068925408,(G000153225:0.053819401,(G000766805:0.038046847,(G001280865:0.036248358,G001761365:0.034313105):0.017576197):0.013348281):0.013973593):0.027560358):0.032541205):0.04193696,((G001439205:0.157835037,G000173095:0.120523783):0.051794499,((((G900116665:0.080584218,G000260835:0.063052035):0.016613312,((G900116365:0.008118958,G000511935:0.002570686):0.068678946,(G900119185:0.079478401,(G000300875:0.060377817,G000260115:0.038166581):0.029848676):0.015951727):0.012188595):0.015292025,((G001439215:0.001238791,(G001438245:0.016497525,(G001438225:0.005892196,G000173115:0.030245121):0.006843922):0.002883503):0.104646586,(((G000382125:0.059439537,(G000024125:0.059119515,G900115205:0.05235813):0.039646077):0.017976079,(G000963865:0.060115602,((G001306415:0.054769091,G000220585:0.047693217):0.013381694,((G900129665:0.031520753,G001413955:0.039959183):0.011091486,((G900112295:6e-09,G900142405:5e-09):0.032933268,(G000224085:0.036019595,(G000745185:0.016552034,G001683915:0.023254722):0.011217501):0.00738015):0.024084928):0.012019591):0.008170181):0.017071878):0.012884899,(G000190595:0.069870571,((G001430825:0.040933612,(G900141935:0.043380649,((G000424985:0.016932004,G000429545:0.018329615):0.046179727,(G900129275:0.012924456,(G000733925:0.001817996,G001748465:0.000480292):0.010878067):0.02536779):0.010795561):0.018160252):0.009394959,((G000799565:0.043722832,(G000468615:0.014306586,G000186265:0.022740233):0.024985508):0.022674228,(G000153165:0.051273804,((G900101815:0.062759256,(G900141855:0.039342033,(G900103215:0.052599449,(G000744555:0.033139003,G000973105:0.014014386):0.01673174):0.011879815):0.012616878):0.013604425,(G001020565:0.041309585,(G000621125:0.058363419,((G000744105:0.009340443,G900155985:0.010162518):0.006219034,(G001447995:0.00128546,(G001865655:0.001614565,(G900105545:0.001647862,G900105105:0.005242521):0.003049711):0.006670115):0.027444875):0.025824795):0.010330798):0.017644337):0.008143541):0.009931105):0.011629827):0.014124638):0.013576049):0.011869542):0.025445269):0.011605387,(((G001005305:0.027240168,(G001005315:0.026588231,G000154725:0.023539738):0.015254454):0.058454584,(((G000423005:0.056288127,G000224335:0.063774814):0.023583082,((G000733475:0.057429768,G000348685:0.045484816):0.015146038,(G001280515:0.058783531,(G001280435:0.008044669,G001280505:0.012527464):0.040461252):0.014311808):0.015004904):0.00682013,(((G000723205:0.022291281,G001439665:0.016791543):0.045464897,(G000943555:0.05949758,((G000789235:0.03552414,G000283015:0.037011225):0.012611507,((G001310225:0.051433605,(G000941055:0.037392668,G000425645:0.039814081):0.01584402):0.008919169,(G000764755:0.059608622,(G001971785:0.039391105,(G000764775:0.037746378,G900111025:0.03174125):0.022045361):0.013669582):0.006891131):0.008958515):0.013847644):0.025652103):0.011221549,((G001418105:0.053167692,(G000427335:0.042794722,(G000171875:0.03496382,G000828715:0.028921807):0.026140867):0.026969633):0.014991999,(((G000422365:0.045196301,G000518485:0.024770201):0.014989667,(G000934685:0.035754276,(G000211855:0.030736559,(G001418015:0.024814507,G000797445:0.046157057):0.020805664):0.006337514):0.010670914):0.016440706,(G000688335:0.048105467,((G000826645:0.02276254,G000797465:0.036704026):0.023374513,(G000826655:0.035716926,(G000425305:0.029724366,G000799465:0.02710936):0.009230156):0.008532347):0.00964377):0.018389812):0.0104833):0.011511968):0.008556):0.024285946):0.014790409,((G000255455:0.095840202,(G900141785:0.035958465,((G000430645:0.03806314,G000520955:0.040872272):0.015387852,(G000520995:0.034149812,G000430665:0.03237265):0.015295602):0.006696071):0.031911625):0.034919581,(((G000423405:0.080602592,(G001564225:0.165928102,((G000153485:0.026628297,G000355905:0.010348184):0.025753785,(G900099815:0.032895586,G000378765:0.033878675):0.012647373):0.047353322):0.038469324):0.019041993,((G900102915:0.035509519,(G000423585:0.031955933,G000424665:0.025352909):0.022548544):0.040152264,((G000243235:0.056237276,(G000744275:0.050092921,G000258765:0.051388846):0.018388078):0.020686087,((G001431365:0.041780745,G000023465:0.078121327):0.015764256,(G001889005:0.028203523,(G000060345:0.032820197,(G900105035:0.028749669,G000423045:0.030093305):0.008055078):0.008424718):0.024906024):0.020693788):0.011514249):0.023953116):0.023031528,(((G001653755:0.00055335,G000769435:0.000110451):0.092035059,(G000733945:0.061820165,(G000687915:0.028712259,(G000152985:0.026513545,G900129005:0.021375274):0.025131195):0.027251861):0.034271776):0.019676441,((G900102055:0.055318994,(G001438125:0.104307144,(G000746845:0.054438899,(G000265385:0.035340124,G000429125:0.044360706):0.038967988):0.012385845):0.012243284):0.0331691,(G000196315:0.076219234,(G000755305:0.061849153,((G001413925:0.035201589,G000831385:0.035793498):0.03840367,(G000332115:0.034855964,(G000755265:0.039417159,(G000732625:0.005018973,G000153385:0.009981608):0.005583661):0.040458337):0.015819081):0.012703207):0.075553901):0.019168206):0.010704771):0.009156736):0.011585719):0.010267104):0.01209218):0.01356166):0.011450639):0.02511511):0.018486408):0.04707913):0.033666727):0.028160599):0.029849336,(((G001872995:0.190560133,(G001513285:0.263080479,(G001769115,G001769275):0.146505809):0.061556043):0.0298196,((G001543385:0.169226979,(G001543405:0.007305911,G001543395:0.014253741):0.190694712):0.066250297,((G001192835:0.050485526,G001603685:0.05918229):0.097228033,(G001769455:0.261857767,(G001603695:0.106704669,G001509275:0.109953759):0.067315165):0.020145656):0.022496743):0.016029844):0.044458367,((G001769295:0.198326829,(((G001304505:0.113501156,(G001303955:0.035657114,G001304045:0.113499948):0.07940332):0.073200039,(G001769615:0.20700828,(G001769625:0.14319815,((G001769635:0.047194764,G001769315:0.089877075):0.068682569,(G001769225:0.014694241,(G001768305:0.004945634,(G001768195:0.0034836,G001768485:0.008401717):0.006333275):0.006698061):0.081481722):0.021001217):0.071604035):0.026939814):0.032007394,(((G001769535:0.001834283,G001769705:0.007862697):0.128058624,(G001768155:0.173561423,(G001769505:0.00232727,(G001769695:0.024376487,G001769435:0.01474199):0.008279279):0.118825147):0.041382984):0.046570632,((G001603565:0.229545798,G001443605:0.146389064):0.065204179,(G001603415:0.190617699,((G001768405:0.00547054,G001768565:0.005771035):0.050136984,(G001768235:0.003627947,(G001768355:5e-09,(G001768285:0.003941619,G001769045:0.004987153):0.003386947):0.004695735):0.065253028):0.087539896):0.020817115):0.025624666):0.027115237):0.012791929):0.016979861,((((G001660705:0.064245969,(G001659685:0.048115796,(G000583675:0.021050215,G000517085:0.006606603):0.043277242):0.026164277):0.081146281,((G000517065:0.059654816,G000974365:0.091024491):0.047597687,(G000259075:0.043283401,(G000220155:0.051383006,(G000250735:0.018666573,G000191885:0.027311344):0.023586947):0.023027584):0.054854136):0.036562656):0.048382156,(G001310955:0.148819126,(G000621705:0.121154594,(((G900141875:0.067176708,G900129025:0.056391249):0.036472432,(G000949475:0.012850982,(G900111425:0.009460804,G000626635:0.002714744):0.017387171):0.074696506):0.041561066,(G001270965:0.093835476,(G001768245:0.094306954,(G001768535:0.00108539,(G001768205:0.004484851,G001769245:0.003558364):0.002971209):0.073623208):0.030681639):0.023870943):0.042196721):0.039604518):0.02342953):0.029812452,(((G001421095:0.244725286,(G900096565:0.138362581,G000798815:0.119608926):0.038113047):0.022547327,(((G000473305:0.10263082,(G001603425:0.1290663,(G001769725:0.087315336,(G001769775:0.025018415,G001768435:0.006370967):0.052904878):0.027010938):0.029525492):0.072409302,((G000432655:0.070969111,G001602885:0.097600217):0.051616003,((G000433355:0.020867402,G000431015:0.016894145):0.061568034,(G000435075:0.039441694,G000432515:0.047940684):0.064895309):0.036004922):0.148755478):0.059456423,((G000723505:0.119986639,G000427365:0.088616298):0.050913066,((G000231275:0.069837681,G000321205:0.05126755):0.046649871,((G001603555:0.229458349,(G000786575:0.003849428,G900104605:0.002418456):0.074548278):0.027336141,(G001915415:0.160444518,(G000154465:0.059650537,(G000311925:0.087859722,(G000265365:0.037607681,(G000210575:0.022424044,(G001941065:0.011605944,(G000285455:0.007661235,G000312145:0.013372388):0.004438094):0.013387859):0.022633963):0.033588168):0.014088539):0.022461981):0.043546484):0.046710955):0.031386606):0.042696142):0.023976559):0.029525269,((((G001487125:0.001814656,(G000832085:0.003777695,G000832075:0.000291918):0.005190922):0.054461299,((G900091675:0.014195597,G000379665:0.003787882):0.027220285,(G001915615:0.029209951,G000519105:0.01264804):0.017960994):0.027640638):0.040157505,((G001915655:0.016294586,(G000190535:0.007134274,G000435735:0.006484426):0.005868859):0.059615668,((G000432935:0.007166368,G000243215:0.001325625):0.042783755,(G000433935:0.004597415,G900091655:0.001327486):0.042351182):0.034060715):0.024476477):0.105334802,(((G000163695:0.043372409,G000768855:0.043447323):0.180883659,(((G000614355:0.104759039,G000769115:0.136378699):0.028329645,(G000375645:0.171457357,(G000379925:0.049005386,(G000372405:0.007022011,G000435035:0.013625071):0.044891752):0.067059703):0.045317287):0.050669288,((G000212375:0.157116017,(G000614585:0.086962776,G000174815:0.076202587):0.047911642):0.03591093,((G000768955:0.11555094,G000010505:0.086246803):0.019467927,(G000379945:0.106434535,((G001553215:0.046151751,G000565015:0.056868767):0.060841247,(G000768875:0.070527451,G000769075:0.055370782):0.029499885):0.036513953):0.028555942):0.020096548):0.033762886):0.052134858):0.02411373,((G001603405:0.216487205,(G000183135:0.087853181,(G001603385:0.091928436,(G001724935:0.091584538,G001898935:0.012167808):0.04969873):0.032026216):0.062397175):0.023524514,((G000010645:0.203521268,((G001897035:0.123632048,((G000426485:0.050234279,G001261715:0.043316127):0.033401678,(G000213575:0.050477948,(G001261735:0.051468799,(G000213555:0.023812647,G000711235:0.027019546):0.016993239):0.010794058):0.036544966):0.02141417):0.034696292,(G900095795:0.069110015,((G001768395:0.047568597,(G000953535:0.00242195,(G001896655:0.004869673,G001282625:0.004941531):0.002424807):0.052987337):0.012039599,(G001602775:0.135429237,((G000380985:0.003845536,G900114365:0.006660267):0.014472697,(G900095135:0.017492423,G900107785:0.011686875):0.00831078):0.015923172):0.026169461):0.031414599):0.078424307):0.024045262):0.015227962,((G000238215:0.123156687,(G001704385:0.075778912,((G000428565:0.019306658,G000969835:0.014053271):0.018343315,(G000012845:0.046178167,(G000433955:0.025763549,G000307375:0.011133253):0.024096544):0.009856141):0.030952679):0.026178505):0.031890838,(((G001403595:0.003071835,G000803105:0.006970501):0.076928164,((G000296465:0.034615214,G000512915:0.024909233):0.0685672,((G001701295:0.13823342,G000437495:0.134139723):0.059837215,(G001689425:0.10045094,((G001689645:0.096064657,G001689415:0.117969038):0.025925445,(G001701115:0.085146186,(G001689655,G001941205):0.082800975):0.01788004):0.015364986):0.027372582):0.057889238):0.02870583):0.029029094,((G000375405:0.062416446,G000212915:0.06240092):0.078370863,((((G000613805:0.083248899,(G000438395:0.023462637,(G000012825:0.005385621,(G000438035:0.002656208,G000436135:0.044860687):0.00370866):0.032001386):0.015596694):0.012527044,(G000434735:0.056318155,((G000190575:0.039510652,(G000436795:0.045142994,G000154845:0.017322964):0.012368444):0.007346478,((G000436055:0.006428844,G000374585:0.00436029):0.034516702,(G000187895:0.03468271,G000157915:0.040727228):0.008081924):0.006980331):0.014799779):0.025970079):0.014842878,(((G000315485:0.016078881,G001318345:0.017632276):0.020529787,(G000154205:0.02594996,(G000195635:0.024949226,(G000154525:0.016135194,G900128475:0.054415552):0.005900951):0.005273509):0.011298749):0.017222955,(((G000499785:0.039702339,G000428125:0.072572403):0.017422027,((G000381365:0.01324142,G001915435:0.061477853):0.01805918,((G000009925:0.001259964,G000434095:0.005832168):0.000829731,(G000599385:0.002007507,(G000598465:0.005020456,G000598965:8.8697e-05):0.001755199):0.001680026):0.034978607):0.007977609):0.007679961,((G000517545:0.050770312,G000511775:0.060107345):0.017317616,(G000614145:0.041053803,(((G000436855:0.011746852,G001915495:0.034877565):0.020135064,(G000436435:0.017019881,(G000159075:0.007173105,G001314995:0.002130693):0.005909653):0.008844932):0.00532161,((G000433575:0.014615389,G001915455:0.003908273):0.018101928,(G000011065:0.003917884,(G001314975:0.001208971,(G000437995:0.008314569,G000433375:0.044601511):0.009889201):0.006231575):0.011032161):0.004739616):0.007728999):0.008395426):0.011711948):0.010058227):0.030143474):0.018191953,(G000312445:0.13941176,((G000436895:0.013231762,G000205165:0.008538898):0.075670534,(((G900102385:0.004660186,(G000702225:5e-09,G000702285:0.00065005):0.003674281):0.109907483,(G000318095:0.123560993,((G000159995:0.090032126,G000234115:0.076175122):0.038461382,(G000437675:0.044170133,(G000434455:0.001526796,G900106785:0.002835672):0.037986846):0.039801373):0.016803732):0.040828419):0.014041719,(((G900115435:0.036249886,G900107705:0.030519417):0.023716496,((G000621725:0.031739699,(G900104295:0.00486089,G900100635:0.003686501):0.023637965):0.024334582,((G000746155:0.023894554,(G900107065:0.000696725,G900110895:0.00058761):0.031655471):0.010671753,(G900110085:0.036086299,((G000619985:0.005196203,G000702825:0.001085435):0.021187407,(G000687715:0.00236596,(G000025925:0.008558399,((G900112275:0.003184783,G900142855:0.000525772):0.004656542,(G900102205:0.006698358,G000701965:0.003010614):0.003225694):0.001325638):0.002718527):0.009528151):0.01559258):0.007716776):0.01856675):0.011440884):0.050929985,((G000585355:0.079939732,((G000436595:0.036625284,G000433175:0.033896997):0.015056556,(G000436695:0.019689965,(G001275135:0.003201212,G000431195:0.001525573):0.012953089):0.024470965):0.029057365):0.013154584,((G000431935:0.071261701,(G000834015:0.072005582,(G000434975:0.008719202,(G000437535:0.004712798,G000235885:0.008184271):0.005569717):0.057245671):0.025449795):0.012443213,((G000185145:0.063388143,((G000455445:0.044112053,G000177075:0.038618626):0.060111092,((G000379965:0.087958604,G000146675:0.070046908):0.024755084,(G001444445:0.062275036,(G000614205:0.045366596,G000378085:0.039149851):0.036281195):0.008881058):0.012814872):0.016451702):0.023790913,((G000435635:0.069521753,(G000287635:0.003909178,G000184945:0.001976252):0.058841067):0.013497696,((((G000426585:0.063650695,G000762865:0.060499324):0.011318341,(G000373185:0.056687954,(G000613785:0.07693157,(G000382385:0.04126621,(G000613505:0.037419875,G000185845:0.028378637):0.01231114):0.011073093):0.017050063):0.016467956):0.010622957,((G000426565:0.052131219,(G000424185:0.063337515,(G000424605:0.000650693,(G900103315:0.001547846,G000179055:0.003477919):0.007482151):0.061134877):0.012331461):0.013196259,(G000436915:0.073161234,(G000431915:0.01961881,(G000157935:0.033222007,(G000434515:0.035706627,G000436035:0.024567351):0.007490587):0.012065418):0.027807077):0.015364547):0.017578702):0.007360915,((G900111525:0.065967405,(G000218235:0.081812977,(G000242335:0.047386992,(G000160535:0.049283618,G000758925:0.053515467):0.023753434):0.013586306):0.018594224):0.019143822,(G000614105:0.0837021,(G000614065:0.04965377,(((G000262545:0.033070667,G000378745:0.053738688):0.042366079,(G000613925:0.031252281,((G000191065:0.010017416,G000193395:0.015522589):0.015797723,(G001262015:0.017765483,(G000144405:0.011846711,G001683355:0.016872263):0.011431713):0.011001542):0.011615185):0.021501704):0.013232362,(G000430525:0.039361577,(G000688375:0.040400687,(G000613345:0.029515914,((G000220235:0.008327806,G000220255:0.025609234):0.009635104,(G000261025:0.003501533,(G000614025:0.028741596,(G000439065,G000519165):0.003962171):0.004824881):0.007491733):0.012818749):0.019468466):0.0088909):0.025807042):0.010666054):0.009803):0.040197234):0.010866134):0.011088243):0.01513102):0.013604025):0.014449786):0.016531548):0.051881095):0.015272019):0.036887158):0.016365341):0.020845517):0.041333298):0.018054158):0.017712939):0.022481296):0.029184765):0.039747636):0.019452877):0.029090852):0.02456471):0.031662937):0.068469824):0.025320966):0.043661102):0.097701125):0.041830406):0.031519138):0.017620757):0.020963397):0.01037018):0.018802254):0.009825988,((((((G000405125:0.052081926,G000402275:0.070859373):0.016415999,(G000405145:0.044334509,(G000493945:0.000104098,G000380785:0.003611736):0.001538907):0.009427899):0.409096892,(((G001017655:0.261456546,(G001804885:0.158025836,(G001803255:0.081369763,(G001803315:0.017183356,G001803285:0.023492217):0.028321865):0.149227894):0.100594058):0.070449477,(G000170755:0.365733176,(G001603055:0.245811742,(G001803205:0.245451091,(G001803225:0.147182849,G001804785:0.127965387):0.06828521):0.073410112):0.037144688):0.049660676):0.047236718,(((G000155695:0.189968954,(G001580015:0.122784569,((G001746835:0.128408039,G000019965:0.085408572):0.019559466,(G000972765:0.094295944,(G000171235:0.050164118,G000242935:0.034535641):0.066741704):0.02910547):0.023815341):0.073522592):0.037679886,(G001604585:0.21382701,((G000438015:0.268818426,(G001831055:0.213670826,G001872735:0.168953082):0.036456928):0.029308131,((G000025905:0.071499741,G001439535:0.074298899):0.104394285,(G000383755:0.049142304,(G000382685:0.046153321,G000382665:0.046879769):0.043014477):0.225040706):0.027681846):0.023017307):0.03195611):0.109433841,((G001604605:0.303492298,(G001604625:0.360165767,(G000172555:0.117899285,(G000383715:0.052075515,G000385295:0.133852253):0.14012298):0.022785049):0.022033217):0.065371597,((G001438005:0.248509166,((G000526255:0.043202735,G000379365:0.045455663):0.11148327,(G000019665:0.054783922,(G000817245:0.010889261,G000953475:0.007173037):0.047942543):0.120347592):0.118457634):0.070879057,(((G001318295:0.203127344,G001613545:0.116862305):0.048074436,(G000173075:0.144244441,((G001919485:0.018198355,G001914875:0.038663223):0.053547306,(G001914855:0.076582551,G001917935:0.139844915):0.024390797):0.138761456):0.022505826):0.03245432,(G000172155:0.158606716,(((G000428305:0.18789437,G000739615:0.094021914):0.037324206,((G900141815:0.059641322,G000378105:0.095864388):0.074809159,(G000383735:0.067692846,(G000264605:0.057485977,(G000285795:0.071125976,G000264625:0.055889639):0.025508313):0.027568646):0.114644415):0.029598947):0.032553433,((G900097105:0.00062563,G001683795:0.006008494):0.101155688,((G001580195:5e-09,(G001647615:0.004033728,G001578645:6e-09):5e-09):0.013515301,(G000437075:0.008920726,((G000723745:0.009465254,G000020225:0.000822681):0.003194756,((G000980515:0.017042937,G001917295:0.000331205):0.00570406,(G001940945:0.013047739,G000436395:0.011491493):0.001710443):0.000832448):0.01277577):0.008654757):0.075079799):0.139364013):0.052483991):0.055932698):0.04020781):0.024719503):0.024298369):0.058163368):0.029285373):0.015587128,((G001829455:0.323991984,(G000266885:0.33016977,((G002009735:0.001646119,G000243335:0.004688347):0.241510222,((G000017685:0.022334943,(G000304275:0.01567087,G000332515:0.021562663):0.014831999):0.136402515,((G000243715:0.047807706,(G000244755:0.031681816,G000306115:0.033833286):0.02633412):0.048086506,(G000243735:0.017852206,(G000347175:0.020089014,(((G001568365:0.004105557,G000313175:0.004496184):0.014790468,((G000244815:0.012717382,G001969935:0.00632477):0.006209373,(G000243815:0.007197766,G000013945:0.017017096):0.00382105):0.006942084):0.014666315,((G001567725:0.001680722,(G000092565:0.002103359,(G000217175:0.017783262,G000217275:0.008547662):0.001112795):0.002439096):0.005285852,((G000342725:0.000146911,(G000347015:0.001625676,G000244515:0.002665867):0.000883689):0.006074641,(G000306255:0.002306203,(G000306195:0.003900936,G000350605:0.001529158):0.003871671):0.005668329):0.004484976):0.020533701):0.005327822):0.014048527):0.060223495):0.06857847):0.121606193):0.063114231):0.075368517):0.057425454,(((G001789275:0.273752169,(G000474745:0.275844593,(G001045525:0.124158187,G001462255:0.160288919):0.078872649):0.093826604):0.036519911,((G001462225:0.055367495,(G001462245:0.045760703,G001462235:0.058251444):0.019750464):0.149835557,((G001873075:0.144783046,(G001462345,G001603875):0.0790952):0.020551158,(G900142455:0.109713719,((G900142505:0.00227547,(G900142465:0.001320093,G900129715:0.004394089):0.003666489):0.057837869,(((G000024665:5e-09,G000146505:0.000177644):0.013094977,(G900143015:0.006662483,G900142485:0.003024854):0.007231996):0.036011763,(G900129735:0.033645212,((G900142475:0.014583505,(G001603905:0.002527416,G001462305:5e-09):0.013561542):0.015595659,(G900142495:0.011272457,(G900142545:0.0189923,(G001462315,G001603925):0.01550644):0.005617806):0.011101277):0.018525619):0.013508299):0.015956602):0.068914321):0.030338427):0.090731417):0.196409511):0.055856988,(((G001829155:0.357382353,(G900112165:0.338275989,(G001829415:0.077914811,G001829395:0.087200337):0.153283886):0.101169341):0.061815927,(G001829375:0.38645025,(G000325665:0.036610124,(G000518245:0.025842338,(G000092845:0.027309748,G001676785:0.031023939):0.011538389):0.019685215):0.309491088):0.044806643):0.031098319,((((G000500045:0.032199109,(G000500065:0.006379861,(G000568715:0.002639054,(G000523535:0.007222021,(G000019685:0.000816119,G000019705:0.003602032):0.000161111):0.001154664):0.005252861):0.021974787):0.019085121,((G000445425:0.053387078,G001936255:0.035408053):0.003567449,((G000568755:0.033623,(G000568735:0.006938511,G000012085:0.004571793):0.017237298):0.006471345,((G000568675:0.000862045,G000568795:0.000446722):0.008729515,(G000568775:0.005994032,(G000956315:0.000308293,(G000012065:6e-09,(G001598195,G001660005):5e-09):0.000615957):0.001793657):0.004243413):0.014291381):0.003469221):0.015176081):0.0531364,(((G000181895:0.011713923,G000304735:0.00931429):0.005871401,(G000739475:0.014099663,(G000222305:0.009197215,(G000502095:0.028494983,G000008685:0.000694518):0.008417726):0.006627801):0.002120285):0.003065832,((G000300045:5e-09,G000691545:6e-09):0.004608154,(G000714705:0.001491167,((G000501735:0.00428784,G001922545:5e-09):0.001488554,(G000501915:0.007428689,(G000501895:0.01070578,((G000501595:0.007661204,G000501275:0.013333152):0.002004223,((G000501675:0.004056739,G000501015:0.00566086):0.001562511,((G000501695:0.00379496,G000501155:0.01344927):0.002253851,(G000501235:0.007271262,((G000501875:0.021112745,G000500975:0.007709313):0.004745339,(G000501755:0.013796122,(G000501615:0.007844155,G000501215:0.0074338):0.001347972):0.007090449):0.002751659):0.001504922):0.000414631):0.006235828):0.000529438):0.00309792):0.000452744):0.000232635):0.002790978):0.005407128):0.079272037):0.39434115,((G001604265:0.257369908,((G001829255:0.04004777,G001829425:0.078133367):0.134106035,(G001940825:0.223283787,((G001604275:0.089130758,G000208385:0.165660231):0.032129132,(G000236685:0.074044807,(G001604325:0.12813651,(G001603115:0.064723285,G000190435:0.04395688):0.02278083):0.032351606):0.058289825):0.026546541):0.0251312):0.038316287):0.121298039,((G000143985:0.211668113,((G001749745:0.189097537,(G000184345:0.008149113,G000147075:0.008438328):0.207098168):0.025366121,(G000426705:0.242114075,((G000507245:0.152896492,G000758165:0.134041671):0.062106255,(G000242595:0.184141741,(G900156105:0.019767173,G000373545:0.02551667):0.199689462):0.04479511):0.043548288):0.027382945):0.030981918):0.031923284,((G001830645:0.231546135,(G001896565:0.008743315,G001603165:0.01337577):0.205411694):0.063443195,(((G000219725:0.088908027,G001830155:0.169555554):0.025685289,(G000214355:0.106458449,(G000297095:0.058829128,G000214375:0.054476036):0.068683397):0.060485587):0.066797242,((G001604385:0.096867327,G001604425:0.128305561):0.063495947,(((G000513775:0.111199148,G000008605:0.199600887):0.034153757,((G000412995:0.021656498,G000413035:0.027199677):0.098338718,(G000447675:0.07382548,(G000755145:0.021728242,G000008185:0.021494334):0.050706157):0.078072242):0.020785417):0.090896867,((G001028585:0.017701675,(G001028605:0.037818235,(G001028525:0.037103919,G001028545:0.054826866):0.021378303):0.016813656):0.208017514,((G000468055:0.092062461,G000413055:0.068865838):0.087684451,((G000212415:0.007209614,G001604355:0.006837994):0.10384697,(G001603145:0.154340038,((G000413015:0.023544213,(G000464455:0.000989155,G000468115:0.001414912):0.02783808):0.103464507,(G000255555:0.133561042,(G000195275:0.131930877,(G000619925:0.061055427,(G900111035:0.017120387,(G900113965:0.016030381,G000421345:0.025606739):0.014588704):0.055098136):0.07020365):0.025479774):0.032981432):0.045061148):0.020140145):0.022596361):0.018028707):0.042563593):0.027099332):0.063243445):0.037738542):0.051182508):0.027685102):0.03267549):0.092728417):0.024445672):0.022451412):0.021984242):0.015508212,((((G000739515:0.138519354,G000739535:0.125537026):0.162616492,(G000404445:0.38654952,(G002011895:0.266895997,G000483025:0.348344947):0.029514965):0.038703307):0.033669749,((G001799195:0.379594874,(G000522445:0.05654047,G000522425:0.049845654):0.242517753):0.032788138,(G001781965:0.348110154,(G000224765:0.181729352,((G001469005:0.023212242,(G001627675:0.039051642,(G001627685:0.060452373,(G001627895:0.083510322,G001627915:0.067499569):0.019604787):0.022963522):0.02325512):0.113309629,((G000213355:0.081071998,(G000213335:0.059607761,G000484715:0.136474957):0.038114965):0.037682327,((G001627955:0.043170924,G001627975:0.075642486):0.018315875,((G001627755:0.018508882,G001627765:0.047856579):0.010922145,(G001627835:0.018656422,((G001627865:0.005831141,G001627795:0.003578941):0.005442208,(G001627735:0.006758633,(G001627845:0.006264666,G001627815:0.018223844):0.002632653):0.00155864):0.004758352):0.005318863):0.004353995):0.061651181):0.077559559):0.046259353):0.135298037):0.071709913):0.029637324):0.014575409,(((((G000989255:0.004572233,G000989975:0.001524939):0.233303153,(G001468925:0.205871954,(G001468855:0.192204832,(G000989955:0.179509299,G000992305:0.19629807):0.041706987):0.046963199):0.038606365):0.086142345,((G000989525:0.250284398,(G000513475:0.207239983,(G000996695:0.322944265,(G000996275:0.128652988,G001000065:0.127863827):0.141584897):0.05686584):0.032165701):0.02988254,((G001772305:0.322138932,(G001771315:0.214849514,(G000991965:0.013087392,(G000991575:7.1153e-05,G000991385:5e-09):0.002630754):0.240184914):0.051372818):0.025651835,((G000989195:0.221619649,G001468885:0.28321891):0.035338565,(G000385635:0.277599222,(G001468845:0.173471616,G001468865:0.223788631):0.038893861):0.032792356):0.029274654):0.019337072):0.063693442):0.249384161,(G001794905:0.342226551,((((G000750955:0.195119073,(G000092785:0.002128177,G001618265:2.3573e-05):0.158751833):0.035191339,(G000253035:0.144238096,(((G001897185:0.007115349,G000756735:0.004383005):0.166405066,(G001897225:0.065217932,G000813665:0.08016637):0.069345108):0.021441203,(G000829755:0.161076349,(G001545115:0.058611406,(G000011565:0.070723872,(G001499655:0.002707815,G000751535:0.004096199):0.048362512):0.026966668):0.074388392):0.018273463):0.019987134):0.020262302):0.060775122,((G000237205:0.189354156,(G001794935:0.125439256,(G001794865:6e-09,(G001796235:6e-09,(G001796285:5e-09,(G001794895:6e-09,G001796255:6e-09):6e-09):6e-09):5e-09):0.125852353):0.085024849):0.026202413,(G001464115:0.136071507,(G001796095:0.012152292,(G001796065:0.009523287,(G001796275:0.000435627,(G001796175:0.000111998,(G001796315:0.000344191,(G001796185:0.000295844,G001796105:0.012728669):0.002852959):5.4266e-05):0.001763594):0.000973325):0.002091818):0.175459294):0.048282731):0.03823074):0.039359161,((G000493885:0.026097555,((G000008725:0.00298618,G000068585:0.001324298):0.033416021,((G000174995:0.000601656,G000830965:5.8861e-05):5e-09,(G000700865,G000700845,G000700885,G000700905,G000700925):6e-09):0.021152038):0.008215812):0.079247729,((G000454725:5e-09,G000417695:6e-09):0.06908647,((((G001625535:0.000374446,(G001469535:8.6743e-05,(G000470765:0.000467334,G001625515:0.000173099):0.000144444):5.8494e-05):0.000499634,((G000508025:0.000240114,G000508005:0.00016159):0.000348187,((G000470805:0.000499665,G000470825:0.000499574):6.3035e-05,(G000508065:0.000341663,(G001466415:6e-09,G000204135:5.6894e-05):0.000798421):0.000222898):0.000183063):0.001089052):0.082966461,((G000516655:0.001150941,G000024145:5e-09):0.000704465,((G001007125:6e-09,(G000011165:0.000396285,G000091085:6e-09):5e-09):0.00011317,((G001007045,G000007205):5e-09,(G001007065:5.6582e-05,(G001007025,G000008745,G001007085,G001007105,G001007145):6e-09):0.000113172):6e-09):0.002838115):0.07661861):0.030913518,((G000583875:0.033921881,(G000471025:0.000176874,G002007725:0.000764777):0.029353137):0.046321037,(G000009945:0.022594948,(G000007605:0.022197059,(G000298495:0.003365046,((G000298555:0.000166733,G001401475:6e-09):0.001285889,(((G001401455:0.002382914,G000298535:0.00163481):0.000111495,(G000786005:0.001369426,(G000317995:0.000165309,(G000298435:0.000554058,G001401485:0.000715886):0.000118006):0.000321311):6.4426e-05):0.001875721,((G000298475:0.000391384,G000298415:0.001285884):0.00139558,(G000298515:0.000327713,(G000298455:0.002387929,(G000204175:5e-09,(G000298375:0.001389022,((G000687395:5.5373e-05,(G000687415:6e-09,(G000191925:6e-09,G000204255:6e-09):5e-09):6e-09):0.000110174,(((G000270405:5.5086e-05,G001736055:5.5085e-05):5e-09,((G001401465,G000417585):6e-09,(G000270425:0.000220386,G000415565:6e-09):5.5079e-05):3e-08):5e-09,((G000415685,G000270385,G001563055):6e-09,((G000211155:5.5164e-05,G000270445:5.5086e-05):5e-09,((G001714565:6e-09,(G001736045:5.5132e-05,G001714575:6e-09):5.5087e-05):5.5086e-05,(G000338695:0.0040516,(G001714585:3.1538e-05,G000417845:0.02457976):2.4098e-05):6e-09):5e-09):5e-09):5e-09):6e-09):0.000445285):5e-09):0.00034552):0.000556223):0.000617853):5e-09):0.000440224):0.00135123):0.026789616):0.005495696):0.022724298):0.020934767):0.012983888):0.033786229):0.266730321):0.032209738):0.146112865):0.03437019,(G001873755:0.427836805,((((G001567355:0.145949815,G001567305:0.154156847):0.272989651,(G000993565:0.262873031,(G000991265:0.214768136,(G000990085:0.000910629,((G001771775:0.000474143,G001772465:0.001994299):0.000603058,(G000989675:0.001541309,(G000989775:6e-09,((G000990025:0.000225337,G000990125:0.000637731):0.000326984,(G000990985:0.001446088,G000989705:0.011650191):0.000355019):8e-09):0.000513067):0.000562595):0.000593646):0.181910169):0.110157435):0.245891639):0.13843914,(((G001871995:0.307079812,(G001771165:0.030956379,(G001772215:0.000103584,G000991025:0.000109955):0.021193989):0.285536584):0.135145752,((G001772955:0.084957385,(G001772805:0.002768769,G001772545:0.002808395):0.068438104):0.356703234,((G001772665:0.412156603,(G001873785:0.006153973,G001890045:0.003646462):0.308624874):0.062995107,((G001772615:0.000768589,G001772695:0.002198039):0.300417364,((G001772855:0.016375879,G000994815:0.01903094):0.30633526,((G001772985:0.202440185,G001772625:0.248527563):0.058733076,(((G000997355:0.007471762,(G001772705:0.013918749,G000997575:0.001845948):0.003632519):0.196372241,(G001772535:0.064272342,(G001772865:0.003822606,(G001772885:6e-09,(G001772815:0.000584515,G001772935:6e-09):9.4416e-05):0.00037248):0.075068902):0.158711245):0.046564833,(G001772575:0.310130445,(((G001773055:6e-09,G001773145:0.001470055):0.005108464,((G001773225:0.005134138,G001773015:9.1037e-05):6e-09,(G001773375:5e-09,(G001773065,G001773215):6e-09):6e-09):0.000889912):0.25947266,((G001773195:0.035382328,G001773295:0.028190187):0.178510408,((G001773035:0.011722238,((G000995715:0.001121791,G000997545:0.01466352):0.002905595,(((G000996615:0.001669592,G001773095:0.005559344):5e-09,(G000997865:0.000709932,(G000997615:0.000296537,G000997795:0.01091642):0.00094062):5e-09):5e-09,(G000996895:6e-09,(G000998555:6e-09,(G000994825:0.002730817,(G000997145:0.004109,(G001773275:6e-09,G001773315:6e-09):0.001191098):0.000270719):2.2e-08):2.2e-08):6e-09):5e-09):0.00716458):0.031872261,((G001772795:0.004764797,(G001773395:0.005069389,(G001772775:0.000571683,G001773175:0.000668009):0.008186807):0.002903315):0.028585201,((G000997025:0.00742521,(G001773385:6e-09,G000997745:0.015376843):0.000531035):0.047599317,((G000999505:5e-09,G000998145:0.001513604):8e-09,((G000997875:0.000927472,(G000999305:6e-09,G001000215:8.4117e-05):1.6e-08):5e-09,(G000998705:5e-09,(G000503835:6e-09,(G001000705:0.001266568,(G000999405:0.00017039,((G000999385:6e-09,G001773115:0.005497632):6e-09,(G000995235:6e-09,G000999585:0.000423872):6e-09):0.000169365):6e-09):5e-09):5e-09):5e-09):0.002954188):0.026118984):0.010661001):0.016512222):0.221626997):0.042079924):0.032531276):0.033761285):0.037680799):0.032808105):0.078697172):0.074514492):0.057546794):0.050800232):0.023936534,(((G001816835:0.009252646,(G001816795:0.005688246,G001816815:0.008393881):0.016948556):0.286993081,(G001816985:0.266426652,(G001816975:0.270961587,((G001816695:0.017516685,G001816735:0.02104587):0.177960938,(G001816995:0.151739212,(G001816635:0.008739463,G001816645:0.014114842):0.148886644):0.046875728):0.055263974):0.034519235):0.064394362):0.078068794,(((G000991295:0.435773997,(G000995995:0.224020563,(G001776335:0.159492061,((G001774995:0.138041992,(G001775085:0.022828112,(G001776505:0.004537657,G001776455:0.023688931):0.005998283):0.140313766):0.046864437,((G000404925:0.226717508,G001776475:0.141108214):0.053989887,(((G001776425:0.016864537,G001776415:0.018265696):0.161636868,(G001774945:0.025587445,G001776535:0.022606637):0.128453404):0.052616754,((G001774865:0.134933268,G001774895:0.074371456):0.068659725,(G001774705:0.175636519,(G000994385:0.014062206,(G001775155:0.046787061,(G000994225:0.010544423,G000994395:0.003735159):0.006916399):0.014841235):0.098913544):0.041046185):0.020991526):0.029232787):0.020279536):0.021362901):0.035994617):0.103123421):0.077173559,((G000992925:0.015222079,(G000992645:5e-09,G001776585:0.024582168):0.016264953):0.232585186,((((G001777345:0.005968157,G001776755:0.014170496):0.003486801,(G001776975:0.005455681,G001779755:0.004481297):0.001537656):0.247551247,((G001777495:0.030820011,G000997225:0.035729097):0.182922749,((G000994095:0.006085818,(G000997385:6e-09,(G000994545:0.002213407,G000996555:0.000463889):0.001430767):0.002374234):0.149831968,((G001777465:5e-09,G001776835:0.000795978):0.001495202,(G001776675:0.005459241,G000997105:0.036454147):0.001436733):0.149107402):0.040865552):0.033902507):0.044613913,((G001777025:0.038016227,G001775325:0.028334597):0.223994798,((G001776685:0.160796154,(G001777065:0.0012757,(G001776815:0.00282687,(G001777435:6e-09,G001779835:0.00305005):0.000130474):0.015098058):0.154971888):0.020351432,(((G001777055:0.020491794,G001779735:0.01163405):0.154139409,(G001776855:0.009363111,G001777015:0.006280641):0.155184801):0.037506272,((G000995285:0.155961876,G001779745:0.13871946):0.050056898,((G001776635:0.000224718,G001777335:0.000422005):0.098413558,(G001777455:0.013080668,(G001776735:0.010912334,(G001776945:0.003679434,G001777375:0.008716465):0.007519622):0.009535114):0.109835477):0.050393497):0.02542685):0.029913363):0.082527477):0.032562925):0.026827195):0.107787561):0.042420947,(((G000992285:0.00834893,(G000989305:5.4453e-05,G000992605:0.006264221):0.006026975):0.201474862,(G000992725:0.001537794,(G001790765:0.015416582,G001790905:0.006920208):0.006236196):0.198385413):0.361504232,(((G001003415:0.221334353,G001779145:0.267440476):0.172011018,(((G001782125:0.15182653,(G001782605:0.004337774,(G000993335:0.028051879,(G001782115:6e-09,G001782435:0.010315998):0.019426567):0.011298106):0.139640738):0.167324027,(((G001783905:0.004660225,G001784055:0.027130587):0.196125647,((G001782205:0.01707223,G001782445:6e-09):0.002312109,(G001782355:0.000152376,(G001784115:0.002458699,(G001783775:0.004733982,G001782685:0.015832232):0.006849703):5e-09):0.015091531):0.170120228):0.06535174,((((G001782415:0.006826639,G001782045:0.00030846):0.084351139,(G001782035:6e-09,G001782495:0.006741216):0.0791387):0.113361802,(G000994635:0.060107178,(G000996635:0.006713423,(G001782395:0.007280848,(G001784045:0.003475663,(G001782595:6e-09,(G001782265:9.1623e-05,(G001783845:0.00600841,G001782735:8.924e-05):0.006111447):5e-09):0.004093752):0.002879124):0.001526883):0.024056181):0.1838157):0.058557338,(G001781995:0.260770517,((G001782475:0.105975286,(G001783975:0.005150947,(G001782295:0.001418126,G001782085:0.017566173):0.008883908):0.084724781):0.119681495,((G001783885:0.10579182,G001784095:0.121488689):0.044977112,((G001783805:5e-09,G001782525:8.0151e-05):0.133432234,(G001782645:0.029333226,(G000990055:0.024888219,G000992095:0.003039164):0.01349217):0.089475787):0.046847795):0.090447323):0.023801788):0.029282804):0.026933011):0.040875023):0.101422216,(((G000998235:0.248142077,((G001779095:0.180499142,G001779065:0.195897877):0.069117815,((G001003305:0.242589709,(G001779345:0.014632413,G001780895:0.004052237):0.133021398):0.043505835,(G001003345:0.212767049,(G000993445:0.188513471,(G000999165:0.017834935,(G000998865:0.02007567,G001000435:0.026008497):0.01101123):0.152608794):0.061334421):0.036415797):0.029001754):0.05712079):0.051344747,(G001780865:0.218403894,(((G001779015:0.219283315,G001871285:0.17731328):0.038100324,(G001780955:0.156274442,G001779235:0.202296606):0.024926029):0.03922287,(G001779195:0.247208717,((G000993925:0.00768994,G001779135:0.001800084):0.162244942,(G001779055:0.158632632,(G001779255:0.00254112,(G001779275:0.000683447,(G001779115:0.004822633,(G001779265:0.007562573,G001779385:0.002438814):0.000257589):0.002251418):0.001936831):0.160358419):0.055701122):0.062371467):0.024989611):0.036343151):0.081603664):0.048792944,((G000997505:0.07494461,(G000997595:0.033213513,(G000994655:0.026298766,(G000996505:0.008766998,G001788215:0.015147325):0.001176942):0.021331535):0.029713122):0.295551288,((G001788325:0.009548109,(G001788275:0.00893954,((G001788295:0.000162492,G001788375:0.007677731):5e-09,(G001790075:0.007164822,(G001790165:0.001431729,G001790125:0.006075471):5e-09):6e-09):0.001497183):0.010687688):0.412278226,((((G001788225:0.088482138,G001789935:0.120302152):0.160413357,(G001789955:0.020527034,(G001789445:6e-09,(G001787945:5e-09,G001789775:0.011548861):0.004656493):0.012554582):0.235242153):0.042058824,((G001567515:0.330243552,(G001789365:0.004466033,G001789725:0.00871488):0.264887513):0.079250902,((G001567245:0.235715619,(G001788235:0.020744085,G001789515:0.014957092):0.241300187):0.032874888,(G001788165:0.202941533,(G001789715:0.002953866,((G001788095:0.007217343,G001790005:0.008355927):0.00231717,(G001787915:0.015006863,(G001789875:0.001350286,G001789435:0.004304586):0.00248078):0.007138575):0.001241805):0.157474124):0.043549816):0.058398312):0.026515955):0.053093081,((G001788045:0.281369496,(G001787965:0.000495453,(G001789475:6e-09,(G001789965:7.9605e-05,(G001790035:6e-09,(G001789535:5e-09,(G001789795:6e-09,G001788125:8.2429e-05):6e-09):5e-09):5e-09):1.1e-08):0.000181693):0.255925294):0.051521545,(((G001788195:0.009194763,(G001789555:0.003871449,G001789325:2.7046e-05):0.012616207):0.186144861,(G000990445:0.229165549,(G001789805:0.036410772,G001789995:0.034081339):0.179700878):0.0427928):0.086266124,((G001788305:0.006000947,(G001790155:0.00088651,(G001788355,G001790045,G001790095,G001790115,G001790195):0.005049742):0.002209388):0.23401446,((G000991535:0.200868797,G001873595:0.260608901):0.039277088,(((G000990305:0.119156499,G000402875:0.082078472):0.090136062,(G001789855:0.183002805,((G000990465:0.008567876,G000990565:0.002650177):0.123988038,(G000991135:5e-09,G000990725:0.000233877):0.098959738):0.033982832):0.032208393):0.047376435,(((G001787885:0.00836357,G001788055:0.015884796):0.002508147,(G001789895:0.006721975,(G001789695:0.007975369,G001789405:0.001955393):0.002050995):0.005292352):0.13259438,(G001789745:0.185751842,((G001789545:0.029831219,G001789675:0.030178491):0.113981878,((G001789645:0.005931807,G001787985:0.019426474):0.109520704,(G001789635:0.00522768,G001789285:0.016695111):0.085085094):0.041519943):0.025524254):0.03161877):0.096306658):0.031969839):0.034988192):0.029083616):0.018074413):0.055345924):0.035313389):0.062346167):0.026921925):0.026114224):0.031238806):0.026236283,((G001776045:0.355649748,(((G001803415:0.336147306,(((G001788675:0.002233444,(G001000345:6e-09,G001001575:6e-09):0.000604834):0.238193795,(G001787315:0.045112105,(G001002295:0.002995846,(G001002285:6e-09,G001001445:0.010571935):0.007357564):0.021371275):0.185292661):0.087018757,(G001872335:0.231846098,((G001508535:0.301977967,(G000991725:0.001138552,(G001029715,G000993185):6e-09):0.215102511):0.043158086,(G001873435:0.134504237,(G001003265:0.096426986,(G001787395:6e-09,(G001788645:6e-09,(G001787375:5e-09,G001787405:6e-09):6e-09):9.7067e-05):0.112930297):0.064653634):0.094770907):0.057182462):0.13403185):0.063665094):0.040612582,((G001803505:0.289775873,(G001803475:0.011935939,G001803465:0.008620225):0.231928846):0.073808916,((G001816575:0.268467532,(G001816915:0.165908201,(G001816955:0.00249845,G001816585:0.001704679):0.144559238):0.140120456):0.042581342,(((G001871835:0.108405024,G000995585:0.126012509):0.083183552,(G001776115:0.088291711,G001872035:0.11702919):0.094370879):0.058703838,(G001003755:0.022075829,((G001001955:5e-09,G001001885:0.010808746):0.003307648,(G001774275:0.000148591,((G001776075:0.000305167,G001774335:0.007268141):9.7334e-05,(G001774315:6e-09,(G001774295:0.003428296,G001029675:6e-09):5e-09):5e-09):6e-09):0.00101175):0.009708895):0.187390025):0.135301119):0.023497885):0.03530263):0.031105972,((G001003385:0.213522571,((G001002355:0.145904293,G001002845:0.151928732):0.044029936,(G001002205:0.01186142,((G001002785:0.021908056,G001000465:0.004544725):0.000192428,((G001002415:0.003875086,G001002885:0.002305459):6e-09,(G001002345:0.006100122,G001000205:0.006180129):0.006897259):0.002546327):0.004118514):0.140724869):0.047982336):0.193449746,((G001776225:0.067155717,(G001774535:1.879e-05,G001774555:0.003144024):0.012943652):0.214478757,((G001000745:0.03021027,G001000475:0.017307897):0.134917981,((G000996665:0.012428302,(G000997955:0.001510141,(G000998275:0.000606128,(G000994325:0.004871989,(G000995475:0.000252865,G000997565:0.001118468):0.002963273):0.006443348):5e-09):0.001845067):0.137248804,(G001776275:0.19431174,((G001001365:0.001044124,(G001001055:9.3681e-05,(G001001635:0.00038593,(G001001485:5e-09,G001001715:0.011976312):5e-09):0.000185177):0.004030078):0.077354839,(G000998025:0.110227588,((G001872005:0.057432365,(G001000865:0.000663455,G001000315:0.001030233):0.036294939):0.029452684,((G001001125:0.001076214,(G000998715:6e-09,((G000998105:0.005912026,G001000245:0.000431307):6e-09,(G001000965:0.009214712,G001000665:0.000715412):0.003668536):0.004809777):5e-09):0.051024077,((G001002605:0.008323268,G001000625:0.005997448):0.000137223,((G001774635,G001776255):6e-09,(G001774675:7.8702e-05,(G001774655:6e-09,G001774685:7.8698e-05):0.000158689):5e-09):0.008561976):0.054697738):0.014752262):0.038214037):0.020308031):0.050386621):0.025093423):0.044380142):0.127349398):0.150558409):0.044555586):0.020885907):0.037073163,(G001803445:0.375295744,(((G000995665:0.010556402,G000999595:0.037758253):0.335116426,(((G001002655:0.007299347,(G000999805:0.013734896,(G001002035:0.004906432,G001001555:9.5532e-05):0.000397463):0.00022769):0.125517973,(G001003245:0.024302745,(G001001455:0.00942701,(G001002455:0.000792056,G001002405:0.012124084):0.000271836):0.001647499):0.12196427):0.094142681,(((G001773615:0.005710156,G001773695:0.000955779):0.132919053,(G001773725:0.007445869,G001775605:0.004011516):0.160059652):0.076253304,(G001773775:0.239346237,((G001775565:0.000191412,(G001773655:0.000528906,(G001001375:0.009773101,(G001003585:0.004817483,G001001005:0.000361019):0.009463349):0.008695973):0.007493694):0.168176662,((G001773795:0.012158045,(G001002525:6e-09,(G001002325:6e-09,G000998545:0.001984866):5e-09):0.002138147):0.152143704,(G001773735:0.006166035,(G001003675:0.017334644,((G001003155:0.006285,G001773815:0.025180294):0.005491166,(G001003465:0.017202564,(G001773715:0.000226204,(G001775635:0.000642731,(G001775645:0.027181471,(G001773645:0.00108413,G001773585:0.004742622):0.007155817):0.011754889):0.000410825):0.014634745):0.004040587):0.005363104):0.016601105):0.113596034):0.041844725):0.051726734):0.02685022):0.032958161):0.101120717):0.045181844,(((G001816555:0.026342936,(G001816455:0.000210268,G001816425:0.000106065):0.003681979):0.246892372,(G001816895:0.202827306,(G001816475:0.000427106,(G001816405:0.005880754,G001816375:0.000103151):0.006274874):0.175977014):0.054397335):0.11488902,((G001792425:0.23756172,(G001793475:0.002825906,G001793335:0.014224843):0.233092813):0.06795907,(((G001793185:0.010532809,G001792465:0.002872629):0.242683087,((G001792495:0.015083186,(G001793005:0.004968627,G001792335:5e-09):0.00579851):0.227757172,((G001792305:0.002882665,G001793085:0.001138974):0.133340735,((G001792415:6e-09,(G001792935:6e-09,G001793165:0.003726131):6e-09):0.001716225,(G001793255:0.000436279,(G001792075:0.004540966,G001792535:6.8469e-05):2.2e-08):0.002158043):0.147512285):0.093708678):0.055646655):0.031273,(((G001791965:0.042551006,G001792035:0.030259176):0.195126531,(((G000992155:0.007395035,(G000993115:0.023240069,G000990505:0.000303274):0.006804203):0.216703652,((G000992825:0.027649069,(G000992255:0.016859989,G000993025:0.018273975):0.020074684):0.208855393,(G001793095:0.002734222,(G001792375:5e-09,(G001792065:0.00566381,G001792575:0.004429356):5e-09):0.003542998):0.191400628):0.054620196):0.03706556,((G001792005:0.202842062,G001792215:0.201201863):0.074199601,(((G001792585:0.140208398,(G001792995:0.009390446,G001792225:0.011946543):0.164006475):0.04051993,((G001792255:0.017134979,G001793015:0.002501724):0.155517955,(G001793105:6e-09,(G001791885:0.021170334,(G001792345:6e-09,G001792545:0.000335667):6e-09):0.001329746):0.135603624):0.039591387):0.020984865,((G001792265:0.035215482,(G000992125:0.032481661,G000993085:0.012234764):0.011574059):0.161627602,((G000993365:0.03319523,G000993405:0.013621715):0.102512268,(G000993305:0.000678283,((G000992365:0.011111251,G000994895:0.026119471):0.014807135,(G001792295:0.013767524,G001793075:0.004615383):0.007644513):0.007044264):0.111346504):0.06864021):0.030770739):0.037524164):0.024223342):0.021338143):0.02438548,(((G001792155:0.088583698,G001792925:0.110093783):0.097145467,(G001792165:0.160083082,(G001793755:0.006352555,(G001793625:0.010414688,G001793545:0.005719275):0.016911489):0.13796423):0.032791515):0.042700547,(G001793345:0.191942913,(((G000989245:0.000769221,(G001793635:5e-09,G000989325:0.000172796):9.1696e-05):0.138845887,((G000989865:0.003534356,(G000989845:0.000107511,(G000990005:0.000203634,G000989855:9.3537e-05):6e-09):0.001872954):0.082609955,(G001793665:0.00439382,(G001793465:0.021587475,((G000989765:6e-09,G000989825:0.000275242):1.6e-08,((G001791935:9.0594e-05,G000989595:0.00018104):6e-09,(G000989685:5e-09,G000989925:6e-09):9.0893e-05):5e-09):6.2423e-05):0.002157924):0.072602171):0.103566733):0.105050449,(G000994565:0.181331927,((G001793715:0.001206392,((G001793355:6e-09,G001793535:0.000255279):0.00010934,(G001001045:0.00792492,(G000999065:0.016361229,(G001000385:0.004429029,G001793615:0.000198719):0.001583958):0.001056254):0.005605335):0.008555317):0.120587806,((G000994465:0.022614395,G000996165:0.004557404):0.065876038,(G000995865:0.039492003,(G000996475:0.009436505,(G001793705:0.000201471,((G000996975:0.010646086,G001793575:0.000693603):0.010356882,(G000996785:0.004412802,(G000997405:0.01984327,G001793455:0.00100862):0.000188726):0.000198147):6e-09):0.001685344):0.005750234):0.093721135):0.065029543):0.05555899):0.059542404):0.03497441):0.021051664):0.034715015):0.021725699):0.030290084):0.056733977):0.044764907):0.029356373):0.02719985):0.026342538):0.017865357):0.021032793):0.031991464):0.021724477):0.03505383):0.034634585,((((G000993135:0.363400137,G001776195:0.331150176):0.060878127,((G000991925:0.369468234,G001776145:0.330056749):0.044030833,(G000991185:0.449134992,(G001776125:0.003864717,(G001774395:0.00060048,G001776175:0.014533176):0.009111213):0.396146809):0.06203172):0.03146692):0.053412862,((G001872935:0.317781313,((G001872945:0.041708966,(G000995565:0.005595113,G000993275:0.000317831):0.060616763):0.112211194,(G000995065:0.001496532,(G000997185:6e-09,(G000995395:0.003894054,G001771115:0.005448337):0.004144241):0.0015669):0.11621798):0.168897229):0.076755531,(((G001772255:0.160693427,(G001771275:0.011372059,G001772265:0.038037766):0.143812646):0.101254426,((G001771185,G001771215):0.080997653,(G001029795:0.001537929,(G001004375:0.019179121,G001004445:0.001678834):0.004487989):0.072095512):0.146965783):0.193888607,((G001790445:0.25610801,(G001790455:0.173637776,((G001788565:0.001356957,G001790625:0.003213827):0.129891081,(G001790525:0.064141677,(G001790575:0.004507384,G001002185:0.073723426):0.055807286):0.119454432):0.066021732):0.052476784):0.063704219,(G001790495:0.171088652,((G000503915:0.142138469,(G000392435:0.173419216,G000803625:0.154169043):0.028055188):0.021437737,((G001003725:0.140364948,(G001790435:0.004887286,G001790365:9e-09):0.101006743):0.039432,(G000463895:0.119501799,(G001873625:0.161861642,(G001897305:0.061668972,G001897295:0.056959364):0.093708993):0.019178959):0.017439452):0.023452939):0.058174961):0.122357488):0.216280225):0.03141332):0.020630567):0.022968311,((G001773455:0.395092852,((((G001788685:0.00532503,G001787455:0.004439419):0.278312819,(G000992695:0.011910757,(G000992775:0.025615285,G000993595:0.005048007):0.015893088):0.256500307):0.06353342,((G001788755:0.00464956,G001788835:0.005871157):0.328539641,((G001873565:0.148823507,((G000999315:0.000188002,G000999965:0.004911376):0.108311336,(G001788805:0.003039263,(G001788795:0.003716664,(G001788845:0.009243997,G001788875:0.018653604):0.011387562):0.004756025):0.112528616):0.042963622):0.135164522,((G001788765:0.006862857,(G001788885:0.016233337,(G000989565:0.005916967,G000989635:0.002693348):0.000903581):0.005935379):0.274260773,((G000999445:0.151752314,(G000995295:0.02917414,G000993615:0.00820911):0.138949443):0.109255996,(G000999945:0.265814502,(G001788715:0.01636464,G001787475:0.036581075):0.230921437):0.041424232):0.030764598):0.027494674):0.02703575):0.027263283):0.054167198,(G001787555:0.205346702,(((G001787485:0.001314664,G001788955:0.007381862):0.164474751,((G001789035:0.008758107,G001787625:0.002809397):0.002172356,(G001789005:0.0170766,(G001789045:0.000548337,(G001788915:0.001293527,G001787615:0.000329096):0.002595533):0.004477408):0.000472003):0.195164109):0.056332498,(((G001787535:0.00113947,G001787565:0.016490627):0.142753324,((G001788925:0.009521242,G001788995:0.018378966):0.053339112,(G001787705:0.00915964,(G001787585:0.010010446,G001787675:0.01065934):0.009259339):0.065482494):0.111668961):0.029896646,((G001787725:0.001333872,(G001789125:0.000843027,(G001787755:6e-09,(G001789085:6e-09,(G001789075:6e-09,(G001787795:0.003416524,((G001789165:0.002683153,G001004835:0.024667694):5e-09,(G001004735:0.034671979,G001004775:0.001261461):0.008789634):5e-09):6e-09):6e-09):5e-09):5e-09):5e-09):0.167099793,((G001789155:0.000604501,G001787805:0.008085955):0.148976452,(G001872575:0.077256701,(G001789115:0.0063469,(G001787775:0.001454427,(G001430755:6e-09,(G001430905,G001430805,G001430845,G001430885):6e-09):0.00102837):0.000637029):0.073523841):0.102884893):0.038141419):0.024161991):0.026932458):0.030015844):0.20647614):0.042791389):0.062294324,(((G001777585:0.280199479,(G001779925:0.100242788,(G001780065:0.000205391,G001777695:0.000131812):0.107279087):0.153231132):0.055690798,(G001779955:0.320643469,((G001779995:0.001845193,(G001777575:5e-09,G001777815:0.004385316):0.000140681):0.158733629,((G001777855:0.141971245,(G001777655:0.002762896,G001777825:0.000265008):0.101307398):0.028292969,(G001779915:0.108139675,(G001780145:0.00057225,(G001777775:0.005377534,(G001777545:0.003155769,(G001779895:5e-09,(G001777665:5e-09,(G001779985,G001780055):6e-09):0.002449786):0.000434324):0.001100665):0.006814552):0.137877836):0.02565828):0.042201144):0.128153845):0.040970858):0.108856859,(((G001873465:0.442475813,(G001818315:0.003655799,(G001818735:0.004551167,(G001818335:7.9e-05,G001818755:0.000150467):0.002635359):0.002619412):0.346500246):0.045930526,((((G001003705:0.008605473,G001004025:0.010450908):0.3243952,(G001791465:0.181588351,(G001791245:0.00239113,(G001791375:0.000245835,G001791575:0.01260727):0.017110525):0.177097318):0.18176971):0.056329597,((G001818435:0.18284807,(G001872435:0.183285039,G001889965:0.136921204):0.068157251):0.153213664,((G001818055:0.011481927,(G000999025:0.011169826,(G001818135:0.004643207,G001818105:0.000793036):0.000359926):0.003769371):0.303518786,(G001000505:0.268708768,(G001000955:0.221847253,(G001818085:0.005134773,((G001818155:0.000183206,(G001000795:0.000686,G001818075:0.007126656):0.002519431):2.2928e-05,(G001818175:0.000278318,(G001000815:0.024902292,G001818205:0.0171901):0.009585389):0.004273918):0.006274593):0.174442806):0.115778602):0.048804758):0.047682319):0.027171104):0.031446923,((((((G001818365:0.011285405,G001818395:0.002030356):0.323500064,(G000991205:0.178141206,(G001818445:0.007722498,G001818495:0.002358746):0.155771539):0.107310991):0.062339794,(G001872245:0.289381248,(G001818835:0.16969133,(G000999255:0.00615332,((G001001205:0.020613172,G001818855:0.015814897):0.001534758,(G001818475:0.010485907,G001001425:0.003376948):0.000976923):0.005377415):0.156767403):0.098029326):0.057318888):0.045383406,((G001871365:0.249779821,(G001783595:0.211803328,((G001781935:0.006249243,G000998185:0.021924199):0.001600431,(G001783645:0.011197713,G001783635:0.01387293):0.002180087):0.149059429):0.044386672):0.134203011,((G001000185:0.013448783,(G000995845:0.001241934,G001824755:0.005052569):0.000593095):0.002840742,(G001823015:0.002272976,((G001822975:0.013647762,G001000025:0.00641859):0.004977855,(G000998975:0.006213765,G000999675:0.004657167):0.00604325):0.00203897):0.004225577):0.320409787):0.044606457):0.029486911,((G001778195:0.305746758,(G001817505:0.334696959,(G000992395:0.295932062,((G001817305:0.041574642,G001817415:0.034723046):0.143742293,((G001817575:0.12653371,G001817345:0.055762254):0.126659822,(G001817385:0.224447115,(G001817495:0.012753272,G001817585:0.025828905):0.142278529):0.030675706):0.026423382):0.055413792):0.058378971):0.031677903):0.024777852,(((G001817265:0.168999444,G001817255:0.146328647):0.178418728,((G001780315:0.009798839,(G001778235:0.003172723,(G001778075:0.011213479,G001778155:0.010724043):0.003248339):0.004646286):0.247830041,(G001778275:0.203738945,(G000992955:0.060936404,(G000996245:0.006047151,G000993485:0.011742276):0.062362102):0.126603133):0.059954895):0.100129712):0.034974784,((G001780235:0.140429908,(G001778285:0.004948134,G001778085:0.013371451):0.138722057):0.146154042,((G001871235:0.167568557,(G001871165:0.140269436,G000999715:0.096465622):0.07481506):0.109385664,(G000995135:0.23729785,((G001873515:0.148514505,(G001778055:0.111846405,(G001780215:0.046460272,G000997945:0.003426321):0.081647112):0.070916351):0.077138172,((G001778165:0.001312708,(G001778255:0.000936058,G001780275:0.000130786):0.004286006):0.139789524,(G000992745:0.001610075,(G000992375:5e-09,(G000992665:6e-09,(G000992575,G000992615,G000992765):6e-09):5e-09):0.001303553):0.159968879):0.082570089):0.034232841):0.027051589):0.044786628):0.0829538):0.020130507):0.027286959):0.023278007,((G001873525:0.305561021,(G001791425:0.099395544,(G001002965:0.006936986,(G001791535:0.004638746,(G001790975:0.004772683,(G001791155:0.000338,G001791385:0.004646321):0.00047219):0.005310546):0.000803438):0.084790404):0.219380599):0.055096518,(((G001791475:0.260603512,(G001782815:0.02977554,G001782975:0.01391662):0.329572542):0.049170113,(((G001001925:0.024139439,G001001655:0.032573353):0.250965749,(G000996735:0.174848142,(G001783145:0.006142111,G000996105:0.005929758):0.181064068):0.068400059):0.054950009,(((G001784255:0.024227851,G001783035:0.012082173):0.221890182,((G000992085:0.150256494,G001784435:0.150404076):0.036084667,(G001783135:0.189381403,(G001784455:0.188135344,(G001783215:0.003082707,G001783315:0.012169072):0.172061648):0.024603468):0.030522418):0.025513532):0.046834358,((G000990355:0.183414479,(G001783065:0.002220529,(G001782965:8.663e-05,(G001783015:0.002051055,G001784235:0.001762439):5e-09):0.001539788):0.166338735):0.042386375,(((G001782935:0.003044494,G001784325:5e-09):0.001677411,(G001782805:6e-09,G001782895:0.034746563):0.000514552):0.222752262,(((G001871445:0.0526562,(G001000125:0.00692224,(G000998635:0.011712876,(G000999365:0.000551125,G000996965:0.005738173):0.005099984):0.003092982):0.057335336):0.164679052,((G001784275:0.180032853,G001782905:0.152882147):0.034814353,(G001783105:0.012645207,(G001784285:6e-09,G001783045:5e-09):0.001888491):0.176333762):0.031136179):0.026111186,((G001871435:0.072456284,G001783255:0.077929026):0.15345144,((G001784315:0.018340086,(G001782875:0.003106656,(G001782825:6e-09,G001782955:5e-09):6e-09):0.001232642):0.116789033,(G001784355:0.013916373,(G001783185:0.006880925,(G001784395:0.023256608,(G001783095:0.016776849,G001784365:0.002537684):6e-09):0.011555117):0.001154606):0.098710694):0.09479934):0.026990443):0.014047925):0.020541873):0.062671537):0.074290559):0.02666922):0.048937735,(((G001001705:0.019117767,G001001845:0.114874524):0.098818275,(G001791195:0.004104385,(G001790815:6e-09,(G001791555:0.004167983,(G001791415:6e-09,(G001791295:0.003859175,G001791005:0.005872421):5e-09):0.000252502):6e-09):0.001097364):0.138944081):0.180957975,(((G001791275:0.003984157,G001791145:0.006366759):0.325568491,(G001791115:0.246788195,(G001791135:0.248192356,(G001303185:0.152973078,(G001791745:0.034035193,G001872545:0.041142025):0.148960006):0.043547809):0.080370626):0.030944441):0.029500993,((G001791035:0.006791651,(G001791335:0.014213979,G001791505:0.010982638):0.005053903):0.318544144,((G001791065:0.267827763,(G001004485:0.206021509,(G001791635:0.009757919,(G000997135:0.017165128,((G000996525:5e-09,G000997055:6e-09):5e-09,(G000994165:5e-09,(G001791655:0.009153289,(G000998515:6e-09,(G000997065:0.000362347,(G000995215:6e-09,(G000996685:0.004207409,(G000996765:6e-09,G000997445:0.001172541):5e-09):6e-09):5e-09):0.004324618):5e-09):6e-09):0.003645134):5e-09):0.000353628):0.210917343):0.093157049):0.033312962,(((G001791645:0.00722443,(G001791725:0.006890971,G001791735:0.001894929):0.004227729):0.181588868,((G000995915:0.010235314,G001001645:0.005649562):0.211791251,(G000996715:0.011393415,(G000996355:5e-09,G000994285:0.056038265):0.006129494):0.158551411):0.049812659):0.026871685,((G001002765:6e-09,G001002565:0.008630248):0.196745955,((G001004575:0.128856385,G000993535:0.152334199):0.049347087,(G001791715:0.057802936,(G001791565:0.002766947,((G001791305:0.000600675,G001790825:5e-09):5e-09,(G001791205:0.004636667,(G001790985:0.001313186,G001791455:5e-09):0.000220667):3e-08):0.006094795):0.033971837):0.131859336):0.053391826):0.031820998):0.048001912):0.036537105):0.047711646):0.027374646):0.028341993):0.03428471):0.019439092):0.019800546):0.017141262):0.03160598,((((G001817115:0.126279658,(G001817035:0.00744573,(G001817095:0.011903188,G001817055:0.00084751):0.002800642):0.095997588):0.128384631,(G001817175:0.026696595,(G001817135:0.003983146,(G001817065:0.002984703,(G001817145:0.001196384,G001001305:0.002909744):0.003183481):0.000829847):0.011464571):0.219121221):0.22500814,(((G001784775:0.04623891,(G001784885:0.00030456,(G001784975:0.002896431,G001784875:6e-09):0.002655855):0.006564771):0.063455853,(G001784895:0.000815453,((G001784955:0.017142675,G001785005:0.012734673):0.00852104,(G001001525:6e-09,(G000995965:0.001372545,(G001784795:0.015930541,(G001000395:0.008874131,G000999765:0.024373861):5e-09):0.005057455):5e-09):5e-09):0.001153086):0.064681016):0.230374129,((G001786575:0.142352765,((G001784715:0.013353904,G001784695:4.9149e-05):0.105215916,(G001873245:0.060247517,G001873875:0.112804947):0.051396243):0.045298075):0.141492153,(((G001786615:0.010341151,G001784725:0.033144921):0.177094761,((G000990515:0.011616624,(G000990885:0.001319287,(G000990485:0.030733626,G000990945:0.008207762):0.017616132):0.008096501):0.248210545,(G000995125:0.182865706,(G001784815:0.143890627,((G000991935:0.003141363,G000991855:0.000739597):0.070460679,(G000990805:0.00333315,(G001784805:6e-09,(G001784915:0.012239018,G001784965:0.000198646):0.003869444):0.002294051):0.083924984):0.073193631):0.033004174):0.044203814):0.023580098):0.022149255,(((G001003065:0.005199486,G001003855:0.018104669):0.050614185,(G001001345:0.013265046,G001001155:0.018076702):0.041409235):0.092893285,((G000992565:0.000562011,G000992165:0.007266506):0.090076452,((G000991645:0.004677209,(G000991325:0.00174057,G000991815:0.008632744):0.005179269):0.058816817,(G000992325:0.051586376,(G000991245:0.003850333,(G000990595:0.010524175,(G000991495:0.00146586,G000991525:0.000614123):0.011942833):0.00549636):0.023422344):0.021407553):0.036677698):0.065543075):0.074707152):0.035204606):0.050225747):0.101856779):0.035941069,((G001003325:0.045235042,G001824325:0.024501148):0.426639537,((((G001822935:0.003532038,G001822835:0.004299771):0.335463201,((G001822815:0.007537371,(G001822865:5e-09,G001822905:6e-09):0.0026201):0.120461716,(G000996085:0.006078981,(G001822895:0.012291764,G000993865:0.051045588):0.004221072):0.12203401):0.154055334):0.128891345,(((G001821805:0.006285019,G001819985:0.003403777):0.273934878,((G001820055:6e-09,G001821845:5e-09):0.000861447,(G001821835:0.003699763,G001819975:0.001008821):0.00690825):0.355149518):0.097740205,((G001872425:0.23168019,G001872225:0.257510537):0.178699679,(((G001004055:0.00728502,(G001003785:8.8329e-05,G001003905:6e-09):0.000480046):0.18309436,((G001824985:0.142440967,(G001823155:0.010084866,G001825005:0.001035919):0.097523971):0.123040899,(G001823235:0.214475489,(G001823165:0.024860643,G001823295:0.032839436):0.176649049):0.033785244):0.028686703):0.11136406,(((G001823315:0.252357141,(G001823375:0.032500493,(G001824885:0.010169109,(G001003225:0.029241008,(G001823415:0.013085997,G001824925:0.018737277):0.013556904):0.004289769):0.013642242):0.239880026):0.044410946,((G001819335:0.156527208,G001819295:0.196465772):0.092363243,(G001302985:0.209234552,((G000398025:0.136423155,G001872265:0.151536141):0.057323026,(G001873405:0.170335435,(G001821455:0.201878708,G001303125:0.186277905):0.029333534):0.020939506):0.028910412):0.050025223):0.031684836):0.027649361,((G001821575:0.250185042,(G000993375:0.01460691,((G000992685:0.000629427,G001819315:0.000102365):0.015227078,(G001819255:0.015586638,G001819345:0.007575967):0.001120676):0.004191888):0.18179843):0.071759904,((G001820145:0.172127447,((G001822005:0.005299604,G001820095:0.000141217):0.103954391,((G000989665:0.015516342,G001820135:0.015822308):0.12435943,(G001820175:0.144090638,(G001820305:0.004525778,(G001820115:0.00912438,G001821935:0.003104373):0.004230239):0.14146792):0.035124617):0.020788761):0.027495682):0.048467001,(((G000989435:0.008298205,G001820355:0.016617181):0.18131765,(G000992015:0.109058911,(G001822165:0.103873803,(G001820475:0.007692545,G001820515:0.008022585):0.104430784):0.032038111):0.029407291):0.028627415,((G001820225:6e-09,G001821925:0.00473353):0.001956258,(G001820325:0.006073292,(G001820395:6e-09,(G001820535:6e-09,(G001820295:5e-09,(G001820445:9.3456e-05,((G001820555:0.00058134,G001822155:0.001259397):5e-09,(G001820405,G001822075,G001822135):6e-09):5e-09):5e-09):5e-09):5e-09):0.002946162):0.008274885):0.153674982):0.032919118):0.110261151):0.048196337):0.043462161):0.029304511):0.04705422):0.021372918):0.025333637,((((G001773975:0.199844879,(G001774085:0.002374669,(G001774035:0.003560948,G001775835:0.005806264):0.00239498):0.143567748):0.124291006,(G000992345:5e-09,(G000992505:0.001765613,(G000991445:0.001405975,(G000992135:0.001215016,G000992485:0.005744762):0.001860201):8.9257e-05):0.000375065):0.297524903):0.077554259,(G000992445:0.361358992,((G001819535:0.227251491,G001872305:0.318340892):0.041023855,(G001873495:0.291218104,((G001819475:0.224248299,(G001872385:0.089973304,G001819495:0.11171945):0.04861515):0.072905393,((G000997475:0.004408657,G000998935:0.006736164):0.172258831,(G001819635:0.026431057,G001000145:0.017176316):0.173084965):0.074480118):0.045062963):0.034248773):0.046615087):0.023263095):0.02608887,(((((G001774135:0.002927684,(G001775935:0.004438539,(G001774075:0.002097312,(G001774055:0.000277387,G001774005:5e-09):0.001699729):0.006705741):0.001765531):0.167843744,((G001775785:0.161930195,(G000998845:0.030101518,((G000994805:0.00263281,G001774195:0.024091583):0.00728081,(G000998395:0.01320052,G000998315:0.020004104):0.000619571):0.005711164):0.110539464):0.026400036,(G001775885:0.002782994,((G000999325:0.005598068,G000999865:0.004772555):5e-09,(G000999665:0.000113326,(G001774215:6e-09,((G000996315:0.01088289,G000995795:0.011526118):6e-09,(G001775915,G001774165):6e-09):5e-09):5e-09):6e-09):0.00389352):0.150488241):0.072424876):0.136232709,((G001825495:0.003674964,(G001824315:0.004412672,G001824375:0.000378238):0.005695842):0.296388427,(((G001795775:0.004054593,G001794605:0.009749331):0.252497736,(G001794195:0.20478328,G001795715:0.267053192):0.042779973):0.031342218,((G001794515:0.027808927,(G001795665:0.013357723,G001795795:6e-09):0.016643803):0.193557561,(((G001795655:0.002339671,(G001794215:6e-09,(G001794475:0.016408345,G000994085:0.003031545):6e-09):0.003863054):0.154182556,((G001794295:0.111736395,G001794015:0.175006629):0.04261302,((G001794635:0.00930504,G001794285:6e-09):0.173682357,(G001794555:0.001000417,(G001795825:0.007988895,(G001795585:6e-09,(G001795735:6e-09,(G001794375:6e-09,G001794095:5e-09):5e-09):0.003696576):6e-09):0.002648348):0.143604581):0.020286563):0.038316813):0.059557652,((G001794065:0.007282377,G001795975:0.027123726):0.192631859,(((G001795695:0.150172521,G001794025:0.172067162):0.072991718,(G001794595:0.020331516,(G001795875:0.000229823,(G001794755:6e-09,G001794485:5e-09):5e-09):0.003229277):0.205350456):0.036137816,(((G001794105:0.001175938,G001795615:0.012997969):0.119406168,(G001794145:0.012421439,(G001795625:6e-09,G001794435:0.005266398):0.001436824):0.113216974):0.080562193,((G001794675:0.009696246,G001794055:0.003744524):0.109839393,(G001795855:0.000289497,(G001794735:0.019716159,(G001794125:6e-09,(G001794695:6e-09,(G001794575:0.000317859,G001794385:9.7424e-05):5e-09):5e-09):5e-09):0.004373793):0.088657336):0.076659482):0.024958535):0.020801199):0.018134283):0.036390029):0.058782274):0.03917633):0.072104345):0.034819657,(((G001002095:0.141146202,G001817215:0.162700798):0.120912998,(G001001795:0.28197438,G001872485:0.23152):0.057323301):0.205074804,((G001824395:0.019311938,G001824435:0.027924202):0.30496601,((G001779575:0.322419126,((G001779475:0.146414592,(G001003525:0.00270899,G001004105:0.006423778):0.136057821):0.091659399,(G001779505:0.302361602,(G001779555:0.001252413,(G001002015:0.018448356,G001779535:0.000978517):0.011722293):0.259855481):0.045386441):0.049880448):0.031498769,(((G001000105:0.204772123,(G001793865:0.021006337,G001793815:0.0152563):0.247241457):0.140609602,((G001001115:0.008469597,G000996445:0.013907585):0.237710017,(((G000993695:0.009099383,G001000675:0.010564764):0.065382785,(G001793895:0.018790958,(G001793975:0.01568716,(G001793945:5e-09,G001793935:6e-09):5e-09):0.03220723):0.053921577):0.024182772,(G001000305:0.000852281,(G001002585:0.001844171,(G001002795:8.5251e-05,((G000998475:6e-09,G001000945:0.000165101):7.5608e-05,(G001029635:6e-09,(G001003095:0.000263566,(G001003645:0.005028868,G001003425:0.032645781):0.004271263):5e-09):0.00626886):0.005384349):1.2e-08):7.9216e-05):0.053934075):0.234703681):0.040932204):0.042315967,((G001817735:0.294270239,((G001817685:0.186251573,(G001817635:6e-09,G001002165:5e-09):0.251974559):0.100458291,(G001817755:0.265737113,(G001817715:0.017010068,(G001817805:0.000998328,G001817675:0.016467332):0.001839822):0.191228436):0.03886852):0.036452714):0.052633086,((((G001818535:0.009237267,G001818595:0.017412591):0.225937306,(G001002005:0.00010574,G001793855:0.000750224):0.227666122):0.053017611,((G001818705:0.170818599,(G001817975:0.007329506,G001818695:0.008984448):0.149433533):0.089800742,((G001817995:0.023945877,G001818675:0.008962109):0.228414504,(G001817915:0.004360265,G001817875:0.010797931):0.161436549):0.043566564):0.042787719):0.031069937,(((G001817925:0.001164084,G001818015:0.003233177):0.28517316,(G001818915:0.011047136,(G001821355:0.002630317,G001821375:0.005413):0.006569966):0.309325402):0.046501366,((G001818625:0.177038079,G001819945:0.239799465):0.057770483,(G001818615:0.22746818,((G001818895:0.231510148,G001005035:0.169824407):0.043077372,(G001004965:0.047421743,(G001818545:0.000708775,G001818655:0.000129498):0.008187309):0.176818448):0.049148714):0.023710725):0.069093511):0.021003244):0.014471383):0.018355655):0.013288205):0.032827564):0.043011464):0.029722818):0.015869588,(((G001820595:0.160709786,(G001822425:0.135706732,(G001004285:0.022250302,G001004435:0.025277906):0.090368421):0.035630892):0.170088473,(((G001822215:0.221631178,(G001822345:0.188199263,G001001625:0.205373279):0.057435129):0.043765309,(G001820725:0.004632667,(G001822455:0.018905096,(G001822375:0.007934036,G001822295:0.002614865):0.00432833):0.00872066):0.262005838):0.057325292,((G001822385:0.116628799,G001820755:0.143408879):0.154183638,((G001820715:0.008626073,G001820635:0.009061099):0.200114627,((G001820675:0.14522378,(G001820775:0.001027426,(G001822305:0.007772629,G000998135:0.004749087):0.002173642):0.119912685):0.035882484,(G001003045:0.012085856,(G001822325:0.054461072,(G001820565:0.006105423,(G001822415:0.013761181,G001820685:1.4083e-05):0.011945697):0.007190389):0.008146834):0.175635905):0.060087853):0.075623528):0.030877422):0.031585116):0.058354197,(((G001819875:0.200226022,(G001821725:0.071732114,(G001819785:0.049761924,(G001819735:0.0079107,G001819815:0.016292198):0.039701319):0.057926453):0.14444786):0.121652111,((G001821755:0.003768475,((G001821685:0.009107512,G001819855:0.000107192):0.004764764,(G001003085:0.012197041,(G001819905:0.006549619,G001821795:0.008343324):8.856e-05):0.000479547):0.003238917):0.320629934,(G001819395:0.291142264,(((G001778975:0.016939151,(G001778775:5e-09,(G001778535:0.009874386,G001778665:0.001177305):5e-09):0.001173548):0.138557862,((G001778855:0.005418252,(G001780775:0.006433011,(G001780555:0.002052638,(G001780475:6e-09,(G001780635:0.000200725,G001780415:0.007283098):0.005622678):0.004063094):0.010329886):0.000110418):0.057482324,((G001780535:0.015489462,G001778545:0.005310298):0.055658684,(G001780705:0.00736355,(G001778705:6e-09,(G001778905:0.009595692,G001780495:0.000104795):6e-09):1.2e-08):0.063540989):0.023390517):0.09606562):0.144176241,(G001780515:0.234793262,(((G001778595:0.002494851,(G001780445:0.002698495,G001780695:6e-09):0.006103158):0.11933202,(G001778735:0.104946841,(G001000585:0.001587752,(G001778555:0.001158737,(G001780565:0.000287143,(G001778875:9.5027e-05,G001778955:0.000281969):6e-09):0.002226666):6e-09):0.074413423):0.051774124):0.062808194,(((G001001285:0.000897495,(G000998195:0.00402129,G000994865:0.016609846):0.005384572):0.066039779,(G000999085:0.007435828,(G001778615:6e-09,(G001778435:6e-09,(G001780595:6e-09,(G001000005:0.004785228,G000999145:0.000355301):9e-09):0.000321971):5e-09):0.000285926):0.083007859):0.054044411,((G001778635:0.005347811,(G001780645:0.003908779,G001778465:5e-09):5e-09):0.095401117,(G001780605:5e-09,((G001780725:6e-09,(G000998125:0.011730542,G001778935:0.001361846):5e-09):5e-09,(G001778395:6e-09,(G001780425:5e-09,(G001000285:0.015316891,(G001778415:0.000417159,(G001778655:6e-09,(G001778755:6e-09,G001002485:0.023509493):6e-09):6e-09):0.004217013):0.000204138):6e-09):5e-09):0.004194571):0.095718024):0.032623999):0.06212755):0.047100722):0.069485581):0.030694653):0.02834427):0.029652873):0.031724821,((G001820815:0.273051693,(G000997345:0.268997579,G001822475:0.316154984):0.035198268):0.055020008,((G000994355:0.023023828,(G000995735:0.006042963,(G000993845:0.006386414,(G000993875:0.000476566,G000996035:0.005871749):6e-09):0.003288189):0.010907214):0.318210369,(G001825485:0.418668946,(((G000993015:0.274521356,G001825555:0.31347462):0.065132907,((G001004305:0.001949565,G001004355:0.004206):0.269255681,(G001824825:0.240733332,(G001890035:0.256971082,(G000998905:0.036022295,(G001823055:0.007798473,G000994995:0.005451174):0.00508678):0.193530544):0.052516048):0.038938665):0.036929832):0.026999862,((((G001819015:5.6594e-05,G001819075:0.003031847):0.328850031,(G001819135:0.119908375,((G000999395:0.108188788,(G001821395:0.00049875,G001818945:0.006341378):0.083310695):0.073509202,((G001821385:0.009400728,G001821435:0.012770622):0.099344036,(G001818995:0.095003972,(G001818975:0.022902657,(G001819095:0.013820598,(G001819055:5e-09,G001819035:6e-09):0.002996788):0.003079638):0.066844775):0.041414875):0.04826846):0.027646147):0.131883189):0.0371095,(G001823505:0.223195065,((G000997715:0.147682467,(G001825065:6e-09,G001823545:6e-09):0.01796547):0.119345479,(G000996605:0.121517155,(G001871765:0.122658075,((G000997825:0.000441231,(G000999475:5e-09,G000998425:6e-09):0.008478749):0.062389599,((G001000595:0.035537205,G001873305:0.045160094):0.025778127,(G001823535:6e-09,(G001823495:6e-09,G001825075:5e-09):6e-09):0.053885223):0.021120368):0.06035518):0.04139615):0.032967761):0.097390631):0.042689534):0.044860694,((G001785415:0.260686897,((G001786095:0.264545748,G001785485:0.324195828):0.073193375,(((G000990965:0.00801728,(G000990325:6e-09,(G000990495:8.4382e-05,G000990275:6e-09):1.2e-08):0.000735596):0.058696498,(G001786255:0.010690786,((G000991485:6e-09,(G000991845:0.010512419,(G001786325:0.011888401,G001786355:0.006200438):0.006457881):5e-09):5e-09,((G000991735:0.000363137,G000991405:0.000174328):6e-09,((G000992005:0.007225838,G000992205:0.000974634):5e-09,(G000991285:0.008785243,(G000991335:0.000176734,G000991655:8.8392e-05):5e-09):6e-09):5e-09):5e-09):0.000332002):0.035022778):0.19666238,((G000993105:0.126729111,(G000990665:0.076646787,G001785515:0.094980683):0.027635967):0.053765177,(G001785815:0.176701081,((G001786225:0.168932251,(G000993955:0.192766641,G001785805:0.114690352):0.038218525):0.02128557,(((G000998465:0.111134912,(G001000035:0.009315543,(G000999925:0.019744404,G000999185:0.001335753):0.003048475):0.111726766):0.043998066,(G000994705:0.120443596,(G001786735:0.050303272,(G001787245:0.004152324,G000995945:0.000747336):0.047596078):0.061672324):0.018632086):0.021852979,((G001786745:0.128571569,(G001785615:0.096781446,(G001786125:0.000803667,(G001787125:0.001182472,G001786965:0.000557834):0.000369629):0.134286642):0.040296886):0.026016386,(((G000997645:0.004089747,G000996985:0.008720079):0.108061919,(G001786805:0.124922378,((G001785985:0.105185546,(G000991975:0.045009035,G000990145:0.00533573):0.083281292):0.022008691,(G001785465:9.3061e-05,(G001785895:6e-09,(G001785275:6e-09,(G001786045:6e-09,(G001786195:6e-09,(G001785695:6e-09,(G001786885:6e-09,G000994675:0.000880407):6e-09):6e-09):5e-09):5e-09):6e-09):6e-09):0.110131608):0.035601495):0.036053962):0.015353619,((G001785295:0.107735005,((G001785785:6e-09,G001785675:0.008077703):0.005118042,(G001786175:0.00727545,G001785545:0.011735434):0.003680715):0.123822401):0.016192418,(G001786795:0.146014169,((G001785595:6e-09,G001786055:0.003717975):0.158490317,(G000994485:0.009623604,(G000994625:6e-09,((G000994515:0.007942358,G001786905:0.007186674):0.006398364,(G000995805:6e-09,G000994305:0.003320508):5e-09):0.005123067):0.001022629):0.132885724):0.026259934):0.028728926):0.014713668):0.01912311):0.016775043):0.019032864):0.021462744):0.014459015):0.073069916):0.048477079):0.024508773):0.068177342,((((G000998805:0.051218529,G000998045:0.036079641):0.266762402,((G001781205:0.044068589,(G001781255:6e-09,G001783515:0.000188878):0.041811363):0.231916808,((G001783525:0.028676847,G001779595:0.036028321):0.144679016,(G001873485:0.187608586,(G001783565:0.136743789,(G001567365:0.113331023,(G001781375:0.014310453,(G001781805:6e-09,(G001781415:6e-09,G001783435:0.000460634):0.004979869):0.00176695):0.115208796):0.04771631):0.028205687):0.040708888):0.049434354):0.104418417):0.039643976,(((G001781525:0.013333901,(G001781435:0.009879015,G001779665:4.274e-06):0.002264831):0.221020469,(G001775475:0.171147882,(G001775445:0.146670281,(G001004755:0.00574095,(G001004665:0.015553145,G001775435:6e-09):0.008127289):0.139251213):0.054717224):0.122746733):0.040727441,((G001779615:0.32748711,((G001189075:0.143315672,(G001189095:0.15074026,(G001189195:0.025528705,G001189215:0.035227282):0.11683636):0.040510471):0.062142746,(G001781625:0.167688535,(G001781095:0.110584642,((G001872505:0.099903534,(G001004905:0.004113567,G001005015:0.00516016):0.088456379):0.023389773,(G001779585:0.116212963,(G001781885:0.020010437,(G001783465:0.016091978,(G001781565:6e-09,G001781285:0.007444619):5e-09):0.003745663):0.077485825):0.014551216):0.021685556):0.045148384):0.03834377):0.102186051):0.036639327,(G001824355:0.260176685,((G001779655:0.003009509,(G001783485:0.005192263,G001783335:0.000917527):0.002385553):0.243066959,(((G001781605:0.008287505,G001781195:6e-09):0.006578787,(G001781335:5e-09,G001783415:0.000455784):0.00590554):0.172526225,((G001781685:0.145999765,((G001783375:0.032660015,G001783355:0.049282181):0.087881633,(G001004985:0.059324807,(G001781445:0.000442609,(G001781795:8.0883e-05,(G001781355:0.000160438,G001783445:0.004426866):0.002142881):0.001707593):0.008614759):0.091690885):0.017319392):0.050219042,((G001781875:0.20928946,((G001781725:6e-09,G001781105:0.000699968):0.112247087,(G001781275:0.106288772,(G001781515:0.011836008,G001781175:0.001419761):0.086918502):0.025685304):0.022257417):0.029642077,((G001781845:0.019211427,G001003805:0.005557453):0.185750325,(G001004265:0.178688047,((G001781465:0.060394091,G001003845:0.277961484):0.076003007,(G001781675:0.019844404,G001781555:0.007996833):0.107398065):0.029252788):0.027750203):0.019467652):0.020359424):0.027716685):0.031478375):0.025196307):0.090622264):0.026034894):0.026271451):0.038137801,(G001774495:0.298555983,((((G001823875:0.202353857,(G001823895:0.001297656,(G001823995:0.001625131,G001823695:0.011219361):0.007027608):0.189199882):0.069704611,((G001824025:0.125851094,((G001823745:0.001464189,G001824135:0.005316279):0.104819491,(G001823945:0.013028329,(G001823715:6e-09,G001825315:0.000118274):0.001891741):0.104211878):0.033225116):0.041321739,((G001824005:0.025967675,G001823735:0.05040168):0.113201826,(G001823795:0.000315415,(G001824075:0.007185878,(G001824255,G001825215):0.000257075):0.00032774):0.090010448):0.069374956):0.121829807):0.031144912,(((G000992905:0.092047057,(G001823825:5e-09,G001825295:0.000517534):0.008783767):0.117001653,(G001825325:0.1408218,(G001825335:0.111433785,(G001824275:5e-09,G001825445:6e-09):0.103704171):0.016910758):0.023013065):0.151713364,((G000996185:0.00693854,(G000995155:6e-09,((G000998065:6e-09,G000994785:0.00011288):6e-09,(G001824295:6e-09,(G000995625:0.001168369,(G000994025:0.007994939,G000993415:0.000322946):5e-09):6e-09):6e-09):5e-09):0.001822867):0.12589958,((G001825395:0.000730095,G001824235:0.00062694):0.142704834,(G001824195:0.029051277,(G001825405:6e-09,((G001823815:0.010006528,G000996025:0.007352061):0.005958628,(G001824155:6e-09,(G001825235:0.013250672,G001824095:0.001070185):5e-09):6e-09):0.000110653):0.006144424):0.136822615):0.031548066):0.122011707):0.0390349):0.048931214,((((G001821185:0.004548338,G001820955:5e-09):0.006015133,(G001822505:6e-09,G001821065:0.01011078):0.005863257):0.285093913,(G001003165:0.261672059,((G001001935:0.105354626,((G001821305:0.000673319,G001821135:0.000109303):0.000167685,(G001822615:0.006092507,(G001822765:0.000433152,G001820885:6e-09):0.004344146):0.003758356):0.048954407):0.188371934,(G001004005:0.14176949,(G001820935:0.122187884,((G001003605:0.005526452,G000999035:0.019657882):0.077625335,(G001822535:0.003293475,((G001821155:6e-09,(G001824735:6e-09,G001821275:0.006365489):5e-09):0.001548942,(G001820905:6e-09,(G001004225:0.023466005,G001821165:8.5417e-05):6e-09):0.001331892):0.002048833):0.104191734):0.043587547):0.032056049):0.075881688):0.031560225):0.018955127):0.027179429,((G000996205:0.240760986,(G001822655:0.232867185,(G001820825:0.005865157,(G001821215:0.010353028,(G001821295:5e-09,(G001822625:6e-09,(G001821035:6.8057e-05,G001822555:6e-09):9.7e-08):1.4211e-05):0.00120156):0.002662239):0.206195357):0.042490525):0.028945297,((G001189105:0.14711878,(G001822735:0.012951277,(G001821235:0.00203583,(G001821115:6e-09,(G001822595:6e-09,(G001821055:0.000185098,G001822495:0.002209748):0.001379528):8.9676e-05):8.9886e-05):0.002030677):0.135035583):0.160890373,(((G001822705:0.092115479,G000999175:0.08639196):0.170143844,(G001820875:0.168285974,G001821015:0.153694578):0.10023807):0.021448664,((G001821245:0.006763671,G001822755:0.013052011):0.2513129,(G001822675:5e-09,(G001820985:6e-09,G001820855:6e-09):5e-09):0.171665266):0.047783383):0.019271143):0.015370681):0.017650857):0.026931581):0.022248067):0.013493778):0.022132999):0.020351497):0.017838324):0.018962184):0.034432838):0.029943327):0.018417571):0.026879045):0.025191868):0.021778418):0.017307533):0.020910469):0.027814159):0.027196812):0.01771618):0.021116633):0.023283077):0.020537026):0.050969028):0.074364211):0.034789497):0.012807773):0.010213981,(((((G000469585:0.114272809,G000177635:0.111636492):0.158201272,(G000487995:0.260211572,((G000025725:0.147165064,(G000421105:0.095174698,G001603805:0.095437608):0.044666042):0.047835285,(G000183405:0.141582562,(G000218625:0.150217435,G000010985:0.119044613):0.021975457):0.034626954):0.032123863):0.091577732):0.036273813,((G001547735:0.251077897,(((G001968985:0.01611313,G000421485:0.012150324):0.072144381,(G000185805:0.07830858,G000191045:0.068115005):0.038478161):0.146354762,(((G000021565:0.063778754,G000703085:0.053358066):0.055372063,(G000173615:0.060835817,(G000619805:0.015945417,G000021545:0.013237128):0.039863026):0.054436386):0.104466316,(G000020785:0.224512385,(G000008625:0.127202786,((G000010785:6e-09,G000164905:3.7203e-05):0.094578285,(G000025605:0.093755936,(G000702425:0.050281723,G000512735:0.046812122):0.048713179):0.024890185):0.051204878):0.044460729):0.080797443):0.077302448):0.047556055):0.029469465,((G000517565:0.190229423,(G000744435:0.077782886,(G000420385:0.06860224,(G000526195:0.039077103,G000194135:0.038860688):0.044448176):0.023516193):0.092441386):0.161175313,((G000170735:0.051282408,(G000021725:0.049903495,G000523275:0.071895071):0.023912402):0.146421745,(G000010325:0.123625168,(G900115615:0.116871533,(((G000186245:0.104680131,(G000830175:0.133116719,(G000375865:0.152688668,(G000296775:0.063520562,(G000987835:0.012283061,G000010345:0.018312609):0.049528703):0.025964391):0.023292234):0.031672435):0.063930757,(G000276965:0.231999222,(G000830255:0.141197502,((G000747095:0.047250264,(G000183725:0.030731379,((G001830725:0.003206865,(G001830745:0.000702431,G001829555:0.02404306):0.003530209):0.025967253,(G001829605:0.005717482,(G000310245:0.006860202,(G001830685:0.011913173,(G001830715:0.050140344,G001830665:0.023885939):0.005897361):0.014152394):0.001127397):0.020610096):0.009697826):0.021683093):0.065496721,(G000147355:0.072984877,(((G000242915:0.040160582,G000445475:0.070448857):0.022333522,(G001873135:0.05700244,(G001871315:0.047399446,G001829625:0.064878009):0.018682999):0.010858398):0.011948731,((G000012965:0.050351722,(G001829695:0.008583458,(G001830805,G001829785):0.009018635):0.038850831):0.009174335,((G001829775:0.035098261,(G001829715:0.005153663,G001829755:0.072367782):0.005167003):0.03428718,(G001829705:0.015946488,(G001829675:0.003917952,(G001830775:0.012551756,G001829655:0.006388774):0.000947587):0.003725195):0.030312125):0.011820113):0.03467586):0.020902572):0.054529349):0.034748661):0.029020154):0.02651567):0.021533269,((G000196135:0.12136939,((G000765745:0.072447503,((G000162575:0.032766304,G000155495:0.033622149):0.026760508,(G000687535:0.041806594,G000158455:0.043851837):0.023936159):0.017653339):0.092252464,((((G000762875:0.101150832,G000686565:0.087345942):0.120872584,(G000509365:0.088154834,(G000507865:0.085798666,G000507845:0.105433175):0.025123096):0.067256456):0.025098276,(G000765665:0.076018768,((G000763135:0.062271116,G000349975:0.060016898):0.009836563,(G000007905:0.043373717,(G001460635:0.039349289,G000762845:0.032899862):0.02146762):0.011462183):0.032648276):0.08096089):0.018768492,(G000518225:0.177852391,(G000091985:0.154878641,(((G000237285:0.064996438,G000200595:0.079497807):0.017954551,(G000187625:0.066263247,(G001283065:0.032423211,G001282945:0.02372271):0.048844699):0.024739717):0.103501042,((G000259255:0.032252683,G000259275:0.017656044):0.016002531,(G000009305:0.018040981,(G000740095:0.010275944,(G000274945:0.008530753,(G000008525:0.006267227,(G000274085:0.007256027,G000274045:0.005008375):0.001828336):0.002640319):0.00234705):0.009864692):0.022109242):0.114616489):0.082256593):0.036199014):0.020507143):0.054510435):0.0379137):0.068647247,(((G000935065:0.073954899,(G001655195:0.068998434,G000092245:0.067799659):0.020782636):0.016374358,(G000284235:0.039378978,(G000014025:0.042298627,(G000585195:0.039374797,(G000522465:0.038274023,G000585155:0.023163241):0.029373365):0.031540985):0.029479527):0.037959833):0.133585786,((G000597725:0.121934469,((G000265295:0.025534149,G000024885:0.037693992):0.021736534,((G000789415:0.003459545,(G001548055:0.00436354,G001602955:0.001603161):0.004864505):0.041110715,(G000813345:0.023415732,(G000568815:0.013662599,G000743525:0.014299589):0.016647353):0.012293626):0.010684462):0.067349436):0.042171514,(((G000705255:0.087170833,(G001298465:0.05413777,G000017465:0.053483513):0.035784054):0.047429322,((G000736415:0.044423768,(G001643955:0.036578898,G000495505:0.038491524):0.015434088):0.074664806,((G001190755:0.077532006,G000597805:0.087914885):0.055197315,(G001190745:0.105097723,G000017585:0.107805862):0.033160661):0.037225757):0.01683715):0.035084413,((G000816345:0.023702591,(G000816185:0.034101351,G000019205:0.028523932):0.010659447):0.065459942,(G000620965:0.078750381,(G000621005:0.070118256,(G000509875:0.039948621,((G000583775:0.002700215,G000314405:0.005136229):0.005542672,(G001497255:0.006305084,(G001483845:0.008866083,G002019865:0.007754643):0.003334732):0.006056582):0.017537244):0.02676932):0.013772673):0.033761877):0.128487424):0.083424841):0.028852296):0.018339355):0.025348413):0.020681617):0.023846094):0.036039497):0.184112965):0.039445049):0.021866891):0.024351864,((((G001643535:0.181582034,(G001914375:0.123136047,G000091165:0.068583066):0.085765386):0.091323258,(((G001798805:0.248752485,(G001797435:0.103507733,G001918165:0.185418059):0.102380412):0.034468978,((G001443455:0.137747698,G001798055:0.18515184):0.127611596,(G001775245:0.04891143,G001443445:0.037544627):0.210578914):0.02262258):0.018190034,((G001795505:0.006634726,(G001798535:0.004528964,(G001798715:0.004138254,G001798235:0.004283151):0.002525146):0.001902373):0.226618951,(G001798395:0.26421741,((G001799065:0.003778709,G001798185:0.001603582):0.23334073,(G001799115:0.149966296,(G001799015:0.03333714,G001799095:0.011513053):0.103458294):0.110444055):0.031898551):0.039811564):0.061149005):0.010075332):0.014974739,((((G001798415:0.155217243,((G001798015:0.117782341,(G001797505:0.02401913,G001797465:0.01045119):0.061511536):0.019905089,((G001798975:0.086625182,G001795535:0.06106265):0.040356121,(G001798425:0.008481547,(G001595385:5e-09,G001795545:6e-09):0.000952047):0.065482871):0.03157901):0.026560212):0.052900713,(G001797495:0.109560427,(G001799025:0.112706152,(G001797665:0.006285245,(G001798625:0.003638728,((G001798155:0.012413915,G001798485:0.003079207):0.007335567,(G001797585:0.008910911,(G001797515:0.033670351,(G001795495:0.031901869,(G001806225:0.005334866,G001797595:0.01119422):0.010694675):0.003116491):0.01147956):0.00215252):0.007396668):0.001867767):0.051930319):0.050413981):0.034830921):0.078911546,((G001803565:0.239988535,((G001790645:0.03507509,G001790715:0.041720723):0.066222072,(G001788635:0.168922077,(G001790785:0.009260823,(G001790675:0.008332666,(G001790865:0.002401004,G001790855:0.001096794):0.004248463):0.001206019):0.054640832):0.030303101):0.120936226):0.030283567,((G001803615:0.16158222,(G000341545:0.120130096,((G001044505:0.111736453,G001044495:0.041030411):0.088837296,(G000375765:0.032500243,(G000372225:0.048918324,G000375745:0.090389263):0.028064646):0.080709525):0.05762504):0.026475638):0.124300898,((G001804965:0.079143002,G001805005:0.068101005):0.031515001,(G001804905:0.015496279,(G001803525:0.007760154,(G001804945:0.007776533,(G001804975:0.004128728,(G001804915:0.00152397,G001803535:0.006203279):0.002244878):0.003115753):0.004902506):0.005460411):0.070341323):0.112725011):0.040354198):0.023917345):0.012082378,(((G001803815:0.184221541,(G001805165:0.115614197,((G001805025:0.01076804,G001805205:0.018385098):0.011859982,(G001803925:0.018070444,G001805235:0.026212497):0.015302061):0.070663958):0.104600956):0.024100388,(((G001914935:0.133075228,G001917575:0.127762675):0.033009354,(G001643555:0.23348626,((G001724505:0.09586139,G000196815:0.029145454):0.049873277,(G001273775:0.050547578,G001464735:0.07423411):0.032318157):0.040063485):0.030607493):0.08336709,(G000284315:0.137810012,(G000755505:0.014745702,((G001186405:0.000377986,(G001280545:0.010963928,G000262365:5e-09):0.006301484):0.000693875,((G000695975:0.003032406,G002002505:0.001074644):0.002878048,(G002002665:0.004765565,G000299235:0.004793166):0.003145574):0.003329427):0.010979302):0.115282263):0.235615881):0.03232373):0.021211478,((G001803845:0.107992926,(G001803705:0.095383798,(G001803765:0.030604552,G001805085:0.0329282):0.074019152):0.026983988):0.100930234,((G001803885:0.17780642,(G002011715:0.121722258,(G002011735:0.064064407,G002010775:0.20826544):0.020573979):0.031509035):0.036252135,((G000714715:0.197843081,(G002011745:0.133504601,(G002011815:0.097771835,(G002010755:0.001349121,G002011795:0.000504981):0.167867709):0.027477366):0.01933742):0.018002797,(((G000020985:0.045206846,G000423865:0.055052286):0.154424315,(G001803605:0.009897465,(G001803635:0.002662513,G001803685:0.10080394):0.00458163):0.104323187):0.033739308,((G001803785:0.15292884,(G001303745:0.179582986,(G001805125:0.083449718,(G001830135:0.096436154,(G001873265:0.051965525,G001805135:0.117070021):0.011428203):0.009401837):0.017001354):0.020414895):0.037709068,(G001803645:0.139774288,(G001871685:0.043573534,(G001805185:0.051699548,((G001803715:0.042325858,G001803955:0.035355849):0.009257139,(G001805295:0.031499307,(G001803945:0.007981907,G001805105:0.003348366):0.001801918):0.00722859):0.019005043):0.013969967):0.070855486):0.02283951):0.020208991):0.018517788):0.029871023):0.05901352):0.028724092):0.023917216):0.022337378):0.015042066,((G000526155:0.242530926,(((G000012885:0.09626428,G001751225:0.130502641):0.047913752,(((G000820505:0.07017401,G000827125:0.072431887):0.042749411,(G001278055:0.09458134,G000472285:0.078789794):0.021654937):0.016871734,((G001751155:0.107616275,G000167355:0.066373101):0.072264023,(G000384395:0.106337502,(G900142125:0.084522348,(G900107645:0.082990108,G000711225:0.071756128):0.018790342):0.027569656):0.043864531):0.024176721):0.018668674):0.050669828,(((G000020725:0.090508393,(G000022265:0.058126163,G000016745:0.04441488):0.027332587):0.01838029,(G000813145:0.093360442,(G000817955:0.039107443,(G000007985:0.056703716,G000012925:0.046047102):0.018211022):0.029371547):0.013008704):0.018314825,(G000020385:0.096240076,((G000015045:0.085834184,G001802615:0.128064629):0.01775808,(G001802095:0.125918869,(G001802645:0.06654176,(G001824455:0.055009275,G001799505:0.044798514):0.05851543):0.011665904):0.010927401):0.021501175):0.034843824):0.064603731):0.054378665):0.020057232,(G000266945:0.284720102,((((G001798005:0.149900811,(G001797735:0.173574363,G001304105:0.122920835):0.032360248):0.088742401,((G001873905:0.170144206,(G001302765:0.237821045,G002011845:0.252414721):0.031460831):0.038018409,((G001797935:0.098097922,G001797745:0.072648901):0.12329464,(G001798855:0.103757355,(G001797895:0.162101933,G001798755:0.148767444):0.03043748):0.091771164):0.0316297):0.018048267):0.017454622,(G000512235:0.284958367,(((G001797845:0.031380737,G001798915:0.066194384):0.05909905,((G001412345:0.038339573,G001683985:0.038572894):0.021658975,(G000747625:0.036000419,(G000753945:0.016943816,G000816445:0.012344867):0.090253702):0.020342788):0.060172362):0.08695925,(G000013405:0.126986938,((G000485155:0.185147825,G001873675:0.125194239):0.025317044,((G001797945:0.010325736,(G001830835:0.009336593,G001829835:0.038297997):0.008561814):0.06849235,(G001873745:0.071450699,(G001830855:0.071076331,G001829875:0.045792064):0.075681598):0.022086729):0.059679072):0.021273092):0.014601802):0.091737253):0.028386593):0.021015593,(((G001577525:0.12882483,G001304365:0.19320066):0.116104777,(G001797675:0.229009259,(G000195295:0.119240102,(G001797785:0.135743603,G001799325:0.132088547):0.072916897):0.085216919):0.02439401):0.027176639,(((G001577715:0.321957572,(G000931935:0.128203312,(G001184205:0.102834306,G000143965:0.146669354):0.034051221):0.091872693):0.060107108,((G900114975:0.155214267,(G900129305:0.103940842,G000014965:0.129729365):0.030298849):0.085102202,((G000179315:0.156179776,(G000422285:0.1461116,(G001874005:0.150944168,G001798945:0.21092282):0.031491419):0.022080414):0.092500579,((G001750905:0.165994425,(G001751075:0.136599988,G001751085:0.125788355):0.055177915):0.043390941,(G001292585:0.248720461,(((G000472805:0.159791809,((G001871035:0.199027469,G001797695:0.158814395):0.019149778,(G001751005:0.087909258,G001751165:0.159754962):0.052718382):0.018253075):0.024850503,((G000429925:0.138233089,G001443525:0.10415595):0.046416981,(G001854245:0.13035452,(G000961655:0.127357351,G001311845:0.162037805):0.034150875):0.02725451):0.015190104):0.019579815,((G000018405:0.165589147,(G000429905:0.009539198,G000021905:0.005611427):0.171223551):0.036179069,(G000426225:0.175727698,(G900101345:0.160888485,(G000020365:0.118791894,((G000373985:0.033236172,(G000233695:0.049739101,G000745975:0.043749283):0.013495222):0.081273812,(G000421285:0.111810458,(G000420085:0.085615524,((G000307105:0.019825939,G900105645:0.026637184):0.072699894,((G001799425:0.078171494,G001798685:0.051103084):0.034083308,(G001799405:0.086843115,G001799395:0.015890822):0.031092265):0.05146524):0.040360674):0.017353313):0.016622925):0.050147034):0.06313095):0.028825422):0.032786839):0.015047905):0.015950275):0.036013931):0.033484588):0.021961208):0.012853941):0.015911921,(((G001687335:0.187240356,((G000421585:0.056954108,G000217795:0.050989091):0.07478308,(G001652585:0.103347012,(G001548275:0.128488377,((G000746255:0.063396787,G000215975:0.094354529):0.03326266,(G000421605:0.007076933,(G000423845:0.017859831,(G000746435:5e-09,G000734015:0.005327203):0.00778372):0.005405348):0.092327194):0.040268764):0.125786373):0.03577633):0.084941947):0.049991625,((G001914235:0.128159252,(G001873115:0.133248171,(G000092205:0.129558175,(G001799255:0.046542396,G001799285:0.037941755):0.069043068):0.021296895):0.022991055):0.05050083,(((G000429965:0.091304167,G000429945:0.088520426):0.032319438,((G000621145:0.052804923,G000186885:0.049554286):0.041325095,(G000403925:0.10641988,G000403885:0.098020965):0.145330168):0.029245705):0.054189334,(G000341395:0.133366794,(G000025945:0.1513062,((G900130015:0.130737538,G900143695:0.091588899):0.017210564,(G900104445:0.09996893,(G001750995:0.026134413,(G001750925:0.02150798,G001751145:0.030742282):0.011946021):0.114485359):0.024359025):0.018575005):0.029419339):0.037699917):0.05150861):0.086239948):0.021904477,((G001311565:0.247082873,G000620765:0.145884665):0.044918617,(G000024325:0.155575864,(((G001748225:0.137425476,(G000023225:0.048234879,G000428825:0.033132498):0.101971581):0.042510317,((G900104045:0.074053354,(G000445205:0.015214214,G001507915:0.014315285):0.064983921):0.093842066,(G000174435:0.134619823,(G000934755:0.070925042,G000686525:0.060262255):0.039333566):0.064220219):0.034602565):0.014305568,((G000934745:0.039126383,(G000717475:0.020030258,G000519265:0.017347843):0.025922244):0.142194357,((G000468495:0.167086043,(((G000482745:0.001635273,G000012665:0.001304868):0.082416307,(G900129975:0.016820256,(G001672295:0.026218836,(G000422525:0.005813819,(G000384815:0.001982709,G900142115:0.001592681):0.004540612):0.016593822):0.005932507):0.118401566):0.027774502,((G000021385:0.065392764,G000195755:0.06072289):0.031400635,((G000430005:0.141433954,G900143255:0.157220165):0.05024843,((G000701705:0.094250269,(G001975945:0.000297076,(G000055945,G000331715):0.000146635):0.169436343):0.046639164,(G900116045:0.073772225,(G001553605:0.064785274,(G000420465:0.05173721,(G900119095:0.003040547,G000022125:0.004742142):0.046411519):0.027444356):0.025724997):0.086213269):0.029237202):0.034596513):0.01887234):0.039650228):0.023802927,((G000429305:0.142061567,(G000429325:0.121968081,(G000179555:0.043492865,(G000702665:0.038096357,(G000245055:0.041146467,(G000526455:0.030084668,G000010665:0.048751273):0.02524122):0.010918133):0.014772787):0.091587906):0.028010845):0.039600792,(G000519125:0.142333625,((G000212675:0.120455376,(G000711295:0.112340348,(G000422205:0.062502142,G000422245:0.070236508):0.037634639):0.03821824):0.026894384,((G000429985:0.078650417,(G000711735:0.052158354,(G000331025:0.030896185,(G000023445:0.048871951,G000425265:0.029843777):0.013161305):0.020935476):0.039587007):0.083798253,(G000422565:0.111571319,(G000420485:0.118777014,((G000375485:0.047787102,G001311825:0.057737008):0.0557347,(G000189295:0.059651944,(G000341895:0.052722948,G000176915:0.066355614):0.013846876):0.044565883):0.02815418):0.019470865):0.016908942):0.031081515):0.015424246):0.009663663):0.014313243):0.026305725):0.01869442):0.014481286):0.030998855):0.123192657):0.019660938):0.012662825):0.023582918):0.010751765):0.02217641):0.020892778):0.015281802):0.015310039,((((G000242615:0.125352726,G000428885:0.121089291):0.258312881,((G000687145:0.30016006,(G001918335:0.172285227,G001920795:0.117705224):0.153172776):0.03864155,(G001919385:0.269910125,((G000226295:0.210015884,((G000820845:0.097527487,G001918905:0.270000326):0.029480714,(G001567505:0.093582651,(G001464665:0.070110807,G001464455:0.076634943):0.023049794):0.105542578):0.064047528):0.057099162,(((G001919435:0.155746407,G001920835:0.1145664):0.073025677,(G001918885:0.044487208,(G001919455:0.027362205,G001920875:0.022542322):0.011523344):0.07040264):0.141552791,(((G001767115:0.135883061,(G001767075:0.099927771,G001767145:0.201896935):0.024290378):0.090425359,((G001918395:0.059146173,(G001920815:0.074190663,G001919445:0.056615251):0.022678406):0.077877806,(G001914735:0.062155902,((G001920375:0.057619608,G001919715:0.081231958):0.050334503,((G001917435:0.021580199,G001914775:0.075079073):0.016065165,(G001914785:0.009228386,(G001920155:0.075530995,G001917455:0.05454951):0.074943756):0.019751749):0.014684816):0.021481235):0.046727703):0.123304261):0.024707021,((G000014905:0.115516276,(G000702445:0.15652463,G000381625:0.124688826):0.030132423):0.095346879,((G000014005:0.11873798,(G001920165:0.164923072,(G001918935:0.048222622,(G001917825:0.136574028,G001917495:0.087372932):0.021612321):0.045753121):0.059631525):0.034830605,((G000620725:0.06437705,G001449115:0.077423746):0.05877391,((G000381585:0.101036674,(G000688455:0.061589546,(G001006305:0.068223479,G000022565:0.075972591):0.016876371):0.016291888):0.02305397,((G000179915:0.0761593,(G900105625:0.036907063,(G000800015:0.013309227,G900102185:0.009996858):0.03629207):0.047132385):0.037822407,((G000178975:0.079449655,G000178955:0.086885744):0.021894211,((G001725305:0.131298144,G000381605:0.043863887):0.016412699,(G000745965:0.045225903,(G000688615:0.042074385,G000421065:0.040843805):0.017490567):0.025450937):0.018849981):0.017952705):0.046322176):0.017117884):0.067162194):0.05821441):0.01965444):0.033521549):0.022823833):0.013669931):0.016642763):0.026105049):0.025909211,(((G001724515:0.43040049,(G001798655:0.027498691,G001798605:0.022936717):0.278140782):0.047217613,((((G000022145:0.066888718,G000017505:0.057037503):0.126935313,(G001263175:0.181015546,G001917705:0.277451689):0.035296189):0.029518647,((G001027285:0.041325684,G000335475:0.060217985):0.031734002,((G000165485:0.055698075,G000737315:0.049319624):0.018181966,(G000255295:0.048895555,(G000331735:0.040543746,(G000012685:0.01000018,G000219105:0.01555404):0.023996092):0.023295671):0.027219606):0.024273605):0.129643552):0.052673267,((G000024805:0.234966249,(G900112715:0.1601771,(G000737335:0.09925275,G000170895:0.081459841):0.091108722):0.14617322):0.046912815,(G000737325:0.20750792,((G001263205:0.128205048,G001931505:0.260667709):0.051167335,(G001312805:0.165338046,(G001931535:0.095029313,(G000067165:0.088748772,(G001189295:0.039989062,G000601485:0.038437917):0.066641399):0.031264657):0.024117863):0.062550333):0.058802988):0.056137533):0.027511059):0.02427342):0.021261009,(((G001907975:0.352314672,G001748245:0.280643414):0.071899933,((G001769855:0.199824182,(G000210915:0.122477688,(G000447755:0.111353853,(G000443995:0.119329585,(G000447795:0.093865971,(G001874305:0.063316908,G000447775:0.070858922):0.039902202):0.026195277):0.047939802):0.029390768):0.076825795):0.051754838,((G001770035:0.000102561,(G001770125:0.000566848,(G001771845:6e-09,G001770085:0.005185219):0.003804037):0.002346979):0.191412131,(G001770005:0.163386277,((G001769995:0.023704802,G001769975:0.064412594):0.022592313,(G001770105:0.002387533,(G001770015:0.001147406,G001771825:0.003252035):0.000596559):0.018423167):0.052734756):0.148881407):0.043540052):0.184571532):0.037882823,((G001798265:0.263519326,(G001798105:0.158399874,(G001798315:0.009942925,(G001798085:5e-09,(G001797335:0.003397443,G001798475:0.021448282):0.001496455):0.004841438):0.106561361):0.117102523):0.064322095,((G001770165:0.221991961,((G001770175:0.01583299,G001770075:0.018751541):0.09155937,(G001769835:0.144908657,(G001769915:0.054960105,(G001769475:0.021457148,G001769805:0.007464433):0.012972877):0.104307314):0.028832173):0.053208596):0.142841738,(G001464715:0.177872616,((G001464795:0.173982547,(G000348725:0.087528809,(G001769935:0.001405702,G001771815:0.005469643):0.097876067):0.069194396):0.027182458,(G000525675:0.076256233,(G001592735:0.04380496,((G000196175:0.001804441,(G000317895:0.011926188,G000691605:0.000679032):0.003484106):0.044817665,(G000786105:0.021113903,(G001592745:0.008761655,G001592755:0.006785457):0.011220053):0.02215977):0.01422048):0.03055496):0.072637355):0.072418219):0.150010682):0.026550079):0.022019417):0.025980591):0.016306723):0.01210309,((G000014865:0.224197564,((G000434295:0.199278979,((G000434135:0.008411562,G001917135:0.000883347):0.144527863,(G000432275:0.082884994,(G000980655:0.000329107,(G000436195:0.005736594,G001917125:0.001023611):0.000461625):0.07923553):0.037300813):0.175927151):0.095025573,((((G000742475:0.30187258,(G000388175:0.072405869,G000469665:0.072855105):0.387100953):0.087975365,((G001897475:0.198100431,G001768885:0.271783888):0.036579802,(G001192655:0.186911475,(G000757605:0.115673116,(G000742835:0.050188614,G000190415:0.055580396):0.082067753):0.099565362):0.023740972):0.019176145):0.045871882,((G000299115:0.372728435,(((G000371825:0.018724653,G000419485:0.043611901):0.134575693,(G000163555:0.139941866,(G000195085:0.063021917,G000750175:0.093534218):0.06089489):0.047965376):0.040890941,((G001719325:0.146740285,(G001179945:0.065760152,G001180145:0.086916916):0.055620847):0.068360058,(G001703975:0.189666315,(G000012345:0.057453267,((G000472605:0.034963139,G000155895:0.035503094):0.019343382,((G000299095:0.07045883,(G001179925:0.049771847,G001180065:0.085301852):0.028716244):0.017812012,(G000504225:0.011019748,(G001180045:0.062004889,G001180165:0.03923076):0.026533857):0.028826123):0.016366373):0.021239313):0.051985758):0.060167782):0.061877365):0.118026082):0.084950161,((G001768805:0.021256883,(G001767955:2.6306e-05,(G001768015:6e-09,(G001767865:5e-09,G001768925:0.000196029):5e-09):0.000204736):0.006839599):0.252844978,(((G000219355:0.233022142,(G000815465:0.013611214,G000730245:0.011183537):0.142180868):0.076412259,(G000746585:0.192348408,((G001897445:0.215210107,G000970895:0.218872254):0.029238161,((G000309075:0.105872348,(G000964595:0.06161368,(G000063545:0.006576033,((G001654775:0.004773179,(G001654785:0.000200954,G000964585:0.000617889):0.00282228):0.001561917,(G000964615:0.024624508,(G001654795:0.002784807,(G000964605:0.001923267,G000010205:0.005918589):0.002563084):0.001069704):0.000614472):0.002593552):0.034640926):0.135788333):0.116516576,((G000012385:0.002643547,(G000018245:0.00388785,G000965005:0.003626561):0.006304566):0.039296719,((G000195735:0.010785024,G000008045:0.012819848):0.034491859,((G000283915:0.001981195,G000014345:0.00373273):0.028149278,((G000018205:0.017306874,G000284155:0.010960842):0.011995054,(((G000751075:0.007544062,G000696365:0.008509314):0.007575932,(G000255355:0.018132952,(G000012145:0.014106249,G000828125:0.010070422):0.006745821):0.004358571):0.004034075,(G000964995:0.017984271,((G000284075:0.003315432,G000283855:0.003029864):0.004400532,(G000007025:0.003946907,G000283595:0.00542865):0.005366587):0.001228241):0.008596336):0.00140907):0.003249738):0.009190621):0.022260996):0.131573069):0.102597464):0.025597346):0.023771373):0.021360444,((G000512675:0.435764855,(G000632985:0.095598736,(G001593535:0.024665235,(G000022525:0.01337337,G000013165:0.019027889):0.010545817):0.094772185):0.226458622):0.093945494,((G001752665:0.124900377,((G000829315:0.032820453,(G000008385:0.048005522,G000306885:0.077353731):0.012392256):0.005806848,((G000689175:0.027666788,G000008025:0.009461215):0.025836208,(G001637495:0.016282418,(G000376585:0.012193273,(G000073005:0.008799028,G000331595:0.012423813):0.00232027):0.003083536):0.033213911):0.012467794):0.042164342):0.114992832,((G000964795:0.119900329,(G000026005:0.059131272,((G000825765:0.014848691,G000012565:0.014574298):0.020615447,(G000013145:0.022624095,(G000632845:0.011008526,G000508225:0.011367054):0.01845136):0.013309002):0.030332145):0.082348075):0.034201423,((G900000025:0.000664117,((G000689635:0.000998628,(G000964785:0.004545378,G000964745:0.001635529):0.000828842):0.000214031,((G000689615:6.5116e-05,(G000478445:0.000374423,G000964915:0.00032021):6.1655e-05):0.002574904,(G000689655:0.000952574,(G000013125:6.2462e-05,(G000968455:0.005767708,(G000968465:5e-09,G000965125:6e-09):5e-09):6.2464e-05):0.000987457):0.00056296):0.000804016):0.000443973):0.115358352,(G000024505:0.018105267,((G000215525:0.00057177,G000011945:0.000457591):0.000517523,(((G000495535:0.004812495,G000495495:0.00103716):0.00122222,(G000215605:0.003393632,G000215565:0.001077887):0.000349111):0.00040083,(G000020305:0.00022649,(G000215505:0.000971794,(G000215485:0.001783966,(G000172515:0.002277516,(G000172475:0.010337524,G000172495:0.002503428):0.000278168):0.000479403):5e-09):5.6184e-05):0.000544624):0.000402832):0.013410997):0.086221612):0.099631161):0.078934977):0.070698359):0.087613476):0.020225629):0.041362702):0.025345758):0.028042729,((G000226315:0.228754223,((G000384615:0.050288059,G000421325:0.043429634):0.212126168,(G001510185:0.162998065,(G000024465:0.100480477,G000238815:0.124776961):0.037285709):0.033999117):0.0725989):0.018041271,(((G000427665:0.197092532,(G000378465:0.110628218,((G000425365:0.090947844,(G000745835:0.076739728,((G000164635:0.051780864,G000245075:0.057698556):0.027991199,(G000711725:0.07997989,G001941945:0.089626987):0.019547405):0.026138759):0.020553398):0.035790239,(((G000687875:0.034539718,G000964385:0.036588956):0.082666473,(G000202835:0.040061028,G000701585:0.054753338):0.052459259):0.037473817,((G000014285:0.102702367,(G000964365:0.100958941,G000759655:0.139949068):0.023003173):0.016801102,((G000231445:0.029708339,G000527695:0.028208619):0.156036636,((G000021325:0.049178682,(G000164395:0.050003998,(G000550765:0.025121542,G000182745:0.023114846):0.030263188):0.02567192):0.024865714,(((G000963905:0.065866269,G000429165:0.052837161):0.035732319,((G000010825:0.032106516,(G000613285:0.083716815,(G000964225:0.014483658,G001499675:0.021016851):0.023534879):0.013221186):0.016060917,(G001580615:0.038161496,((G001499615:0.02209322,G000963945:0.02452684):0.012355286,(G000963925:0.028829838,G000963965:0.024505764):0.016848058):0.009761678):0.01879941):0.037070347):0.022861419,((G000963885:0.076522408,((G002005465:0.037358491,G000617865:0.082741):0.014458149,(G001787335:0.046232219,(G001547995:0.021202664,G000613845:0.041710289):0.043979686):0.01412053):0.018588981):0.01600216,((G000378165:0.056342013,(G000723565:0.013784453,G002003665:0.01169807):0.04798924):0.070616261,(G001598495:0.075951975,(G000311765:0.041300765,(G000234355:0.036162077,G000011685:0.037336364):0.013063734):0.017489372):0.018979939):0.030262632):0.046994749):0.014869814):0.024973417):0.059063747):0.012066924):0.028622956):0.021960882):0.055879754):0.021124697,((((G000300235:0.022650553,(G000421265:0.021413707,(G000300275:0.023941942,G000763295:0.019644302):0.014164502):0.013049022):0.127026945,(G000616095:0.152814777,(G000374005:0.043810671,(G001026905:0.028210038,G000982415:0.015243381):0.036089057):0.098126722):0.021507606):0.014403176,((G000420625:0.132815364,(G900100655:0.12717318,G000515255:0.090685685):0.052417199):0.032793169,(G000299935:0.110188921,(G000426505:0.103640586,(G000171835:0.080107829,(G000423805:0.031662984,(G000510265:0.035428769,G000319385:0.032181177):0.161706693):0.045162306):0.043328724):0.039860167):0.022841921):0.014180599):0.014814153,((G000963705:0.148939627,G000264455:0.145812113):0.03114936,(((G000620685:0.143645321,(G000312425:0.151256584,G000518365:0.103557344):0.024600343):0.016370835,(G000423185:0.14417022,((G000225995:0.108837404,((G000429645:0.043149631,G001296005:0.038832321):0.034321833,(G000016185:0.05852753,G001939945:0.055731059):0.018972128):0.026888783):0.033404797,((G000576635:0.026054959,G000936425:0.031286724):0.068676817,(G000429625:0.052743271,(G001315015:0.042708446,(G001305595:0.022649217,G000283655:0.009904001):0.034866454):0.026446024):0.034551742):0.015380291):0.018371144):0.021121516):0.010280831,(((G000688235:0.042008335,G900093605:0.052953492):0.108143558,(G000968135:0.120152288,(G001746755:0.115414802,G001510075:0.180958882):0.021252565):0.023315116):0.031640805,((G000513295:0.07152357,(G000294655:0.083914595,(G000342045:0.019480353,G000009985:0.018437731):0.042347975):0.027672525):0.059599409,((G000315795:0.098090122,(G900156605:0.079044175,(G001611975:0.126193263,G000381985:0.057034631):0.029244098):0.032203113):0.025898762,((G000013085:0.07280408,G000284415:0.089326101):0.050549613,(G900101965:0.116991854,G900100455:0.121234065):0.025934393):0.011576384):0.01844445):0.015210332):0.019078262):0.008432796):0.008916106):0.013036471):0.018531248,(((G000710935:0.133991124,G000375545:0.132096688):0.038231893,(G000342165:0.132554861,((G001295935:0.06912028,(G000331225:0.016874225,G000420765:0.018339369):0.070613111):0.072639737,((G000620665:0.082213309,(G000711715:0.083522442,G000585415:0.064802956):0.024803237):0.079688451,((G000218875:0.032081064,(G000277755:0.003056301,((G000498655:3.5309e-05,(G000576125:6e-09,G000576165:0.00017933):6e-09):0.002397696,(G000175255:0.003756532,(G000007105:6e-09,G000303025:6e-09):0.000313758):0.000169203):0.006574768):0.035441789):0.166413765,(((G000383095:0.049283476,G000333335:0.062112224):0.046399107,((G001853345:0.039362622,G000214335:0.03060272):0.040582577,(G000744515:0.048901755,(G000971055:0.033623863,G000016765:0.04222578):0.022992657):0.030329233):0.012961559):0.011459151,(G000512205:0.086326338,((G000974765:0.080319785,((G001421785:0.067786432,(G001421285:0.074804764,(G000786205:0.066251519,((G001469845:0.018414837,G000226955:0.023620223):0.03920925,(G000935025:0.042845679,G001428865:0.040197117):0.015243965):0.028463453):0.014484671):0.009499705):0.009055462,(((G000241465:0.03745547,G000242835:0.037940656):0.025026607,(G001423845:0.04249841,G000803065:0.045326593):0.016342214):0.019052726,((G000980895:0.079516644,((G000427645:0.027124915,G001421995:0.030653824):0.02439224,(G000382485:0.040776982,G001425405:0.041483938):0.012525205):0.015020826):0.016718363,((G001421505:0.04645149,G001421805:0.040906487):0.01111602,((G001423765:0.040240721,G001426195:0.034320346):0.022378258,(G000739895:0.061919075,(G000764535:0.028399308,G001761345:0.031115695):0.025498786):0.009755261):0.007360858):0.013158519):0.009500388):0.012068878):0.027264919):0.016671837,((G000283515:0.066500929,(G000447205:0.032399676,(((G001598535:5e-09,G000632125:6e-09):0.029602192,(G000147835:0.019853392,G000091125:0.016343695):0.015372133):0.014074244,(G000445145:0.037428916,(G000315525:0.029300822,((G000445105:0.029559214,G000508185:0.029622632):0.015135479,(G001421665:0.035589133,(G001713415:0.016301296,G000367345:0.024086945):0.01138996):0.008327513):0.010931458):0.01320146):0.008380237):0.01038628):0.046052764):0.026101718,(((G001713435:0.028562327,G000331245:0.017480594):0.07253869,(G900128895:0.086821329,(G001889025:0.098299111,G000420305:0.098608852):0.018872928):0.019861647):0.021514775,((G000763945:0.033187503,((G001427085:0.034542525,(G001314325:0.024489761,G000803645:0.02826101):0.008367405):0.009568898,((G001278035:0.02948981,G001610975:0.029827666):0.012235988,(G001468395:0.0248377,G000013985:0.025859971):0.005978124):0.006500016):0.016599066):0.076093846,(((G001598375:0.054044005,(G000429005:0.056085503,G000192575:0.049917491):0.029082893):0.01309216,(G001296055:0.06379189,(G001295795:0.039585654,(G000807925:0.019637634,G000013325:0.022353454):0.012932691):0.025534345):0.014702762):0.027644761,((G001476695:0.07210539,((G000767465:0.04890006,(G000813185:0.06695938,G000802225:0.034185144):0.016420629):0.01501954,((G001742225:0.038991194,G001421325:0.034528284):0.014441177,(G000445125:0.046843491,(G001046635:0.034766391,G000272475:0.053468661):0.015039189):0.010027083):0.011519478):0.013764176):0.025377549,(G001028705:0.088406527,((G001305965:0.05704695,G000466945:0.074242826):0.023178025,(((G000802385:0.088161815,(G001427865:0.051985105,G001008165:0.056350836):0.015732639):0.014566906,(G001010945:0.038749239,(G001886695:0.051779216,(G001021555:0.033400833,G001077815:0.048289925):0.012240778):0.010657027):0.029819459):0.014634309,(G001028625:0.054474802,(G001441535:0.071238597,((G001235865:0.040589643,G000756795:0.04389633):0.0276034,((G000013005:0.052404872,(G000176355:0.024009389,G000186705:0.019322344):0.07036352):0.018894112,((G000744895:0.022104982,(G001296025:0.024405242,(G000331285:0.024344015,G000422985:0.046667724):0.012821241):0.007392474):0.025128678,(G001719165:0.049242369,(G000714765:0.020709482,(G000715015:0.040341271,G000152865:0.027530508):0.014761858):0.014417478):0.009933511):0.034217074):0.011338567):0.012139457):0.009931538):0.018888046):0.014979729):0.010615117):0.013717731):0.011144296):0.037794122):0.013254858):0.017996746):0.017738413):0.01262421):0.012489957):0.015296675):0.015869251):0.028564218):0.018699941):0.071761992):0.035869078,((G000374145:0.15883982,(G900107585:0.129717584,((G900143155:0.066079098,G900113695:0.095676337):0.026976463,((G001548075:0.070747911,G900156525:0.125657867):0.017339848,(((G900107025:0.071900011,(G001884735:0.029950369,(G001870675:0.023363662,G001870665:0.023206338):0.017354593):0.042153208):0.0326218,(G000687435:0.07418353,(((G001303875:0.064133569,G000429765:0.070319224):0.013793862,((G000012905:0.018761458,G000016405:0.013883563):0.064218526,((G000176015:0.056640189,G001294535:0.06893817):0.01398198,((G001438045:0.034159626,(G001439135:0.011221192,G001438235:0.011113074):0.00898515):0.087332611,(G001202035:0.034796393,(G001202015:0.043889327,(G000420745:0.028595341,G001202025:0.056328988):0.012344555):0.007769418):0.038361063):0.014139283):0.011529174):0.010321007):0.014477981,((G000740795:0.080786214,(G000223375:0.127191282,G000739715:0.07785201):0.023415269):0.023865586,(((G000740785:0.078824355,G000021865:0.059562776):0.023285042,((G000714545:0.02794933,G000715505:0.03699788):0.013105855,(G000714535:0.026108567,G000737065:0.027977649):0.019069813):0.033778771):0.017772744,((G000420145:0.042389237,G000967825:0.036212394):0.030621103,((G000763785:0.025733101,G000763805:0.024337198):0.042123651,(G000444995:0.073401256,(G000763905:0.048707929,((G001546115:0.020484256,G000622145:0.050626731):0.011693576,(G000185925:0.029006921,(G000513975:0.016373608,(G000763885:0.018073375,G000203895:0.017409216):0.011633078):0.00902494):0.010995804):0.010244489):0.013475697):0.021543083):0.01242426):0.041116943):0.012740419):0.00882306):0.012352222):0.010819029):0.013856829,((G900102905:0.083301778,(G900112335:0.053984957,G900099935:0.055331157):0.041728504):0.011716828,(((G900115595:0.068266659,(G000299575:0.066610191,(G900113405:0.067622759,G000743715:0.043238372):0.028017289):0.025774814):0.016720888,((G000877395:0.071279333,(G001408515:0.0758923,(G001403735:0.037800864,G001403795:0.050181516):0.014890337):0.013707357):0.048259379,((G000379485:0.065774379,(G000600335:0.067842675,G000442315:0.098590475):0.047821444):0.012949937,(G000153305:0.081807762,(G000600975:0.019622023,G000466965:0.032443437):0.043302112):0.01349334):0.020331416):0.007634153):0.013037536,(((G000647975:0.070561867,(G000744955:0.051645027,(G000671395:0.06210123,G001305615:0.05194762):0.01684145):0.011868725):0.017822777,((G000018145:0.079228429,G000152805:0.086297875):0.016599151,(G001879715:0.06813813,(G000013565:0.079119521,(G000590925:0.052684073,G001510085:0.165162474):0.015916152):0.020451869):0.020466846):0.009116325):0.008043634,((((G001307765:0.076746508,(G000812685:0.077306817,G000812665:0.083681398):0.016840364):0.014288826,(G900109555:0.064643991,(G000299875:0.040441032,G000819565:0.051595148):0.025809092):0.045833619):0.008159585,((G001321835:0.14023887,(G000153745:0.012364431,G000383155:0.037601212):0.128488071):0.019797734,(G000384635:0.146523906,((G001627375:0.008014993,G001627595:0.030275322):0.039584986,(G000382645:0.149781286,G000383135:0.113894299):0.01411165):0.061027615):0.035304136):0.022039877):0.010920719,((((G000472185:0.070453188,G001510135:0.083791316):0.027221354,(G001205715:0.066415391,G001078595:0.091690276):0.016806337):0.008309285,((G900107355:0.079802812,(G000156115:0.026269104,G001890925:0.017177756):0.04647085):0.015225026,((G000169395:0.084301964,(G000981705:0.04847602,G000738435:0.034316131):0.064406953):0.018690902,((G001049735:0.085864357,(G000442275:0.074553258,G001458315:0.075023957):0.016039137):0.010816471,(G000161835:0.068038394,((G000155735:0.047723052,(G900142425:0.00470055,G001187845:0.001275005):0.031976816):0.051639998,(G900129845:0.06148341,(G001420005:0.059439148,((G001411945:0.025810845,G000169435:0.034193229):0.024139654,(G000382265:0.047462801,G000967725:0.056020628):0.010565695):0.015101082):0.00979834):0.019831624):0.014136388):0.012252197):0.006922543):0.009109853):0.006898617):0.010487214,(((G001046955:0.063974371,(G900115865:0.081526367,(G000220565:0.059463376,(G000688295:0.053283447,(G000152725:0.050467585,G000768315:0.026116108):0.03128021):0.01151835):0.022126929):0.014034666):0.00869068,(G900111875:0.079541439,((G900129875:0.05809956,G001038505:0.054538073):0.011231035,((G900107235:0.063946794,(G000521865:0.037320218,(G000520615:0.034014248,G000521785:0.039004632):0.019811564):0.032387417):0.014187704,((G001482405:0.050811686,(G000807715:0.044256817,(G000169415:0.058799517,(G001458375:0.045097602,G000504185:0.044458306):0.010536457):0.011654075):0.010501502):0.013747726,(G000442255:0.047426999,(G001687105:0.056433369,(G000259095:0.051536552,(G001969385:0.030331273,(G000161755:0.031303023,G000153725:0.031819106):0.012540203):0.01079402):0.013275901):0.009547001):0.024609579):0.00868628):0.010544983):0.013127037):0.010456019):0.008118385,((((G900110775:0.046891987,(G001458435:0.054983233,G001458355:0.04102194):0.016399481):0.014950052,(G000423645:0.074413478,(G000526275:0.042271824,G900100005:0.033176068):0.026895416):0.012790299):0.014636291,(G900110425:0.071601168,(G001458335:0.069908418,((G001458215:0.037921388,G900142085:0.041251974):0.015093414,(G001458175:0.043669356,G001292625:0.037632402):0.022655593):0.011255179):0.014892207):0.01783314):0.008305347,(((G001441635:0.053736484,G001441615:0.042408927):0.015240164,(G000152625:0.061079627,(G000170875:0.048593412,(G001247715:0.035139505,G000152845:0.028641394):0.025418483):0.010653174):0.010306318):0.025282756,(((G000712315:0.048780008,G000814025:0.058946187):0.011453002,((G000154785:0.018579123,G000014045:0.015392363):0.062987293,((G000156335:0.030542319,G000647675:0.030395195):0.022047287,((G000622425:0.039279625,(G000712275:0.004128309,G000622405:0.002919783):0.032897202):0.030665908,(G000172095:0.045951623,(G000622345:0.03484075,(G000622325:0.027493004,(G000622365:0.026947952,G000622385:0.02383154):0.009129544):0.014396567):0.011148251):0.01341444):0.010065337):0.013433303):0.011912411):0.017517282,((G001262635:0.051118713,G000473225:0.051365112):0.014122637,(G900109035:0.04714544,(G000429365:0.074960055,((G000011965:0.045159991,(G000161775:0.028753778,(G000743705:0.028012507,G000192475:0.02466609):0.010775825):0.018440412):0.013504748,((G001258055:0.015739995,G000511385:0.019940238):0.016465721,((G900102795:0.061527166,(G001458415:0.045936704,G000376545:0.040598773):0.017192478):0.012808096,((G000511355:0.016394445,(G001458395:0.007631509,G000473145:0.00707131):0.012448144):0.024215527,(G000169455:0.027754102,(G000473205:0.017303735,G001294455:0.011935636):0.021424946):0.012179804):0.010530306):0.008375503):0.019744405):0.006867889):0.010412722):0.010450586):0.01046327):0.008409219):0.006839496):0.006400153):0.00773214):0.008573817):0.009244562):0.011088338):0.008925746):0.010244092):0.009634613):0.050501351):0.017227938):0.036782797):0.057802405,(((G001644385:0.259800636,((G000017565:0.082770361,(G000509225:0.091098497,G000739695:0.074504402):0.021362868):0.031337207,(G000689395:0.124670628,(G000293845:0.015633686,G000469155:0.021689539):0.160914395):0.023841635):0.024589682):0.0174795,((G000733125:0.092850937,G000152825:0.109747909):0.110365721,((((G000428525:0.095378936,G000365025:0.089225444):0.094853841,(G000412185:0.138835164,(G000014745:0.105446267,(G000382325:0.097085908,(G000744995:0.088190494,(G000152745:0.014909899,G000420265:0.018679185):0.067025526):0.021615128):0.039151571):0.049857305):0.026031015):0.026306703,((G000023785:0.035919176,G000378345:0.039722972):0.11389044,(G000420665:0.12236497,(G000376805:0.091022949,((G000685315:0.022479261,G000013025:0.024462083):0.05313848,((G000685295:0.033550111,G000685275:0.031150308):0.0318709,((G000685215:0.013453624,G000685235:0.016557459):0.038960975,(G000682755:0.034360344,(G000682775:0.026994318,G000682715:0.016290235):0.019857959):0.025809643):0.012992618):0.011711673):0.041487968):0.043541562):0.024776311):0.055085636):0.022070489,((G000733915:0.11161656,((G000017265:0.068318042,(G001425305:0.032915714,G001429025:0.029937811):0.044036758):0.036915681,((G000745545:0.039412936,G000744465:0.034848115):0.011863983,(G000022005:0.041288411,G001449105:0.0367873):0.00806425):0.046678127):0.025354348):0.017330311,(((G000495855:0.031928634,G000175215:0.037762927):0.033552934,(G000204015:0.054079965,(G000376105:0.042988051,G000495815:0.024170118):0.019976219):0.026243359):0.095366046,(G000428765:0.07859579,(G000466985:0.089793579,((G001427825:0.04516482,G001425945:0.032848695):0.017930728,((G000144605:0.044240466,G000701445:0.038584879):0.023599303,(G001424025:0.059841861,(G000204035:0.076839732,(G000813765:0.026211552,G001310255:0.023738851):0.022322779):0.01150187):0.011539703):0.008818778):0.01448878):0.03118171):0.055906901):0.02184757):0.065717083):0.025851726):0.035835803):0.019148822,((G000746275:0.166642458,((G001708935:0.101335913,G000828475:0.08709347):0.062152801,(G000166055:0.137395281,(G000981545:0.090870099,((G000503895:0.058868713,G000383415:0.03516799):0.044012305,(G000143145:0.046500896,(G000384335:0.028470136,G000253295:0.041181545):0.016267902):0.056253943):0.019690685):0.049004769):0.017804041):0.022450656):0.017188741,(((G000423365:0.104221076,G000429865:0.081803038):0.029203615,(G000230555:0.082649386,((G000970465:0.086332116,G001185205:0.060525977):0.018249072,(G000969415:0.05307249,((G000969445:0.037566179,(G000970455:0.024283001,(G000743575:0.021131207,G001427875:0.018881369):0.011907243):0.021010211):0.018402716,((G000971295:0.038321382,G001426345:0.04090311):0.010274156,(G000971275:0.038169993,G000735585:0.040171074):0.007444395):0.017612868):0.024547884):0.016931535):0.038890827):0.026427444):0.074310615,(((G000496075:0.131435464,(G900104485:0.111848749,(G000380505:0.017970736,G000423225:0.019881359):0.079450536):0.03013781):0.015042411,((G001720135:0.093051271,(G000422965:0.036966912,G000425185:0.037203722):0.082939566):0.043213479,((G001305515:0.100200363,G900148505:0.103566275):0.021344476,((G000526315:0.048299896,G000384475:0.063229352):0.090939043,(((G000751295:0.097730886,G001676615:0.131601773):0.026990737,((((G000379125:0.032718958,G000178815:0.036261489):0.034551459,(G000372845:0.04315413,(G000283235:0.038933082,G000188155:0.026827308):0.017279741):0.032806966):0.059968665,((G000019845:0.03570598,G000745425:0.031979158):0.061467586,(G000385335:0.086042177,(G000021745:0.070040059,(G000746085:0.04292467,G000427445:0.051384055):0.017965975):0.017091756):0.014518811):0.030364161):0.048166542,(G001418005:0.081647981,((G001426225:0.032535452,((G001429505:0.042423281,G000735605:0.047561173):0.013974405,((G001429395:0.026471825,G001298265:0.039246634):0.011191339,(G000745475:0.030518031,(G001420315:0.021946179,G000800935:0.026550343):0.010086971):0.017077216):0.010122724):0.010640056):0.071118235,(G000429045:0.106275769,((G000745135:0.067562829,(G001006805:0.076370058,(G001017175:0.030283555,(G000518665:0.028927829,G000262405:0.026997183):0.014915566):0.037456302):0.019838947):0.011704069,(((G001548015:0.013462084,G001043915:0.026752767):0.027493072,(G000022085:0.026727645,G000019365:0.024681687):0.023378467):0.020290183,((G001262595:0.014477471,(G000019725:0.0024507,G001280145:0.004027147):0.015351924):0.031571383,((G001425465:0.025921933,(G000019945:0.001009874,G001643095:0.005513699):0.021927955):0.028979777,((G001422375:0.023647856,G001422215:0.024346472):0.008688276,(G000372825:0.025185768,G001424525:0.038868887):0.009585978):0.020031646):0.012206116):0.036678984):0.05116691):0.01081075):0.016033966):0.011342115):0.02375147):0.012240036):0.010176281,(((G000702305:0.040082405,(G000092925:0.022448487,(G000378025:0.005056303,G900100155:0.011381158):0.030001968):0.024306155):0.050964094,((G000017645:0.025302034,G000526175:0.027394958):0.035735291,(G000010525:0.025996452,G000473085:0.024135562):0.032395448):0.040002869):0.031047242,(G001402875:0.117643981,((G000293785:0.103603834,(G001579845:0.091251093,G001426945:0.086593261):0.022484074):0.016146003,(G000516555:0.063071635,(((G000012725:0.031010997,G000013885:0.021420531):0.038934764,(G001425835:0.039589994,((G000218565:0.034057468,G000314735:0.025422948):0.046735955,(G000308295:0.017175727,(G000336555:0.02574607,G000314675:0.018187039):0.010065339):0.025300089):0.012309815):0.020357879):0.010982175,((G900108575:0.052378353,(G000935205:0.050311026,((G000013745:0.039060912,(G000504425:0.048187127,G000014825:0.026375721):0.01787022):0.011902743,(G000013365:0.024725526,(G001295845:0.021564745,(G000195775:0.02876853,G000333455:0.03722063):0.009485258):0.00734972):0.019779419):0.009431899):0.014171798):0.008465278,(G000701345:0.036389864,(((G000472865:0.030553113,(G000379145:0.021099185,G000938305:0.031037897):0.017456791):0.010690034,(G900104755:0.040869253,(G001440405:0.013102859,(G001440475:0.024980673,G001693385:0.016811186):0.006825043):0.015370769):0.009793392):0.006989438,(((G000239815:0.018701676,G000344805:0.027694061):0.032337609,(G000472385:0.028256343,G000472425:0.028381098):0.020501081):0.008319127,(G001641695:0.015452648,((G001908185:0.01758604,(G900011245:0.022209822,G000938285:0.017314229):0.007654708):0.006105154,(G000473125:0.013569907,(G000011365:0.017447794,G000284375:0.009995685):0.007755803):0.006687628):0.00723377):0.02850796):0.010819254):0.012930908):0.014288617):0.016282607):0.021984337):0.047126524):0.025260983):0.014214809):0.013210919):0.01271498):0.02004159):0.010831002):0.013673649):0.008163927,((G900110915:0.117578318,G000688515:0.103158431):0.036149047,(((G000374525:0.096926263,G001927245:0.146627535):0.041802802,(G900115225:0.148668537,(((G001907205:0.002621046,G000422785:0.001809517):0.051848444,(G001562055:0.062887484,(G900104145:0.026328253,(G900114245:0.013697862,G001310815:0.018468787):0.013066093):0.040203819):0.015022931):0.043274725,(G000423705:0.078571699,((G001484065:0.054868183,G000192745:0.03843501):0.018562838,(G000148725:0.058559213,(G000158095:0.04025844,(G000168975:0.037762645,(G001404055:0.033948973,G001404515:0.037010977):0.011482635):0.006688698):0.02085363):0.029993041):0.017764334):0.014869551):0.028309566):0.017646942):0.014223033,(G000179775:0.157994923,(((G000153705:0.088932848,G000153465:0.059664666):0.027829945,((G001424685:0.061556154,G001425575:0.058256595):0.015125422,(G001463885:0.067804336,(G001423245:0.043350864,(G001475935:0.025347944,G000382705:0.022692558):0.024548453):0.026832536):0.018851286):0.018171455):0.049569599,(((G001293565:0.016911091,(G000620605:0.004720289,G000374465:0.012320729):0.01210486):0.114071153,((G000154705:0.04135623,(G001011155:0.036397344,G000759435:0.034237233):0.01360181):0.054527401,((G000325745:0.115505441,(G000496595:0.089077386,((G000183665:0.003474151,((G001983675:4.9314e-05,G001983655:0.000249305):0.006607802,(G000968085:1.66e-05,(G000756225:0.00556823,(G001414235:5e-09,G000968075:0.001976359):3.0395e-05):4.8802e-05):0.004569729):0.002115032):0.047071815,(G001021085:0.055647121,(G000829355:0.00015406,(G000346595:4.9721e-05,((G000023765:6e-09,(G000590865:0.000266811,G001430705:0.000425911):0.000165033):6e-09,(G001296945:6e-09,(G001969535:0.0009682,(G000820625:0.000448594,G000724755:0.002886559):5e-09):6e-09):5e-09):6e-09):4.5078e-05):0.045823356):0.024091839):0.051084194):0.095380367):0.116681549,((G000960975:0.032720178,(G000376125:0.034577738,G001578105:0.029528225):0.014638094):0.070539525,((G001652565:0.048563449,((G001424985:0.034552476,(G000379605:0.034901905,(G001687365:0.015354512,G001426665:0.014417871):0.007907298):0.01434787):0.015733046,((G000697965:0.013970717,G001695855:0.023269698):0.011142587,((G000006965:0.009552792,G000017145:0.02161239):0.016547153,(G000261485:0.027458803,(G000018545:0.020046634,G001889105:0.017549892):0.013816289):0.010500886):0.015258626):0.021495398):0.012088823):0.012920018,(((G000426285:0.020309786,(G000696095:0.030392987,(G000330885:0.016394461,(G000745735:0.015907586,G000745725:0.012445717):0.011382111):0.010573301):0.010091042):0.019266257,((G000744505:0.026158741,(G000092045:0.0270653,G000517605:0.015128252):0.008318254):0.009930724,(G000816845:0.037032757,(G000745655:0.03247984,(G001542405:0.012148703,G000312665:0.012311195):0.010739688):0.008516627):0.009691176):0.014734778):0.024872026,(((G000016285:0.037729437,G000621665:0.040232528):0.023181866,(G000518785:0.045362981,(G000247475:0.030552886,G000300855:0.035854712):0.015272968):0.013642225):0.012244089,(((G000722615:0.027633583,G000967425:0.038509436):0.025720429,(G000757525:0.034612214,(G001005825:0.033297856,G000731315:0.028019873):0.012120318):0.013801663):0.015962018,((G000518585:0.025368369,G000739935:0.023504082):0.009789863,(G000949895:0.013552018,(G001427625:0.007412347,G000092025:0.015733453):0.00825637):0.024702998):0.030614018):0.008713334):0.008946063):0.013934851):0.024254447):0.011810292):0.014288582):0.016962657):0.016209257,((((G000014245:0.029060475,G000518985:0.024561757):0.038368156,(G000733725:0.061049144,(G000300335:0.030161912,(G000615975:0.048468329,G000300515:0.038869654):0.010242223):0.024518989):0.014161307):0.026393503,((G001014615:0.05490499,(G000526635:0.054646608,G000497755:0.062649545):0.012817485):0.013608795,(G000304395:0.056798365,(G000236565:0.05533308,((G000372965:0.0239851,G001424795:0.019276775):0.025992372,((G000585625:0.057666512,G001427385:0.041366966):0.015399427,(G001426965:0.04228595,((G000568555:0.000139283,G001705425:0.00024787):0.042733409,((G001672375:0.034525797,G000185905:0.019352):0.007145269,(G001686985:0.01983737,(G001676765:0.014797648,(G000824785:0.01557659,G000824825:0.018823255):0.016795717):0.010123552):0.004473051):0.026308919):0.00753543):0.007526163):0.009391397):0.008303196):0.008807111):0.020341676):0.012815674):0.020039757,((G001558695:0.060259126,((G000686005:0.023600354,G000282595:0.030324164):0.040157685,(G000409565:0.066413573,(G000480315:0.030116396,(G000017405:0.024314158,(G001586735:0.064724105,(G000344725:0.006593336,G001652485:0.002349392):0.005647068):0.017032141):0.00894223):0.032044357):0.025864685):0.008217879):0.011933489,(G002005325:0.079379711,((G002007565:0.017846866,((G002007485:0.008190515,G002007505:0.002378779):0.013877885,(G001952065:0.003767366,(G001952045:0.004955563,G001952075:0.001682111):0.005978739):0.010336522):0.006979244):0.046992789,((G000279995:3.8555e-05,G000278275:6e-09):0.060858355,(G000341355:0.041681405,(((G000706645:0.024472479,(G000518185:0.003592389,G000253015:5e-09):0.018932886):0.030558249,(((G000384965:0.00508567,G000385395:0.008548248):0.008034785,(G000385435:0.005260917,G000278255:0.011346901):0.004876594):0.028473951,(G001281405:0.054599467,(G000709795:0.013030624,(G001625425:0.000489972,(G001624625:8.7975e-05,(G000607245:6e-09,(G000709755:6e-09,((G000709775:0.001468055,(G000709835:0.000132476,(G000607225:6e-09,(G000709875,G000709735):6e-09):0.000514644):0.000601488):0.000985158,(G000709855:0.000749249,(G000709815:0.000318395,(G001559035:8.6908e-05,(G000607205:6e-09,(G000311905,G000015445):6e-09):5e-09):0.000285316):0.00026972):0.000234455):0.000310829):0.003126644):8.4539e-05):0.000582399):0.014292441):0.029543845):0.01340746):0.010395742):0.005796745,(G000278155:0.024545352,((G000294715:0.029362569,(G000312545:0.021477548,(G000706625:0.015028644,((G000046705:0.000273046,(G001932225:0.000120795,G000708545:0.001922286):0.000251931):0.002314939,((G001932215:0.002655625,G001932235:6e-09):0.001504578,(G001932175:0.002209763,G001932165:9.1552e-05):0.001126724):0.003377636):0.010543317):0.003022171):0.013100427):0.005720326,(((G000278135:0.002303842,G000278195:0.001790233):0.018870011,((G000278115:0.009544347,G000278295:0.006431442):0.008391245,(G000273375:0.016028356,G000312525:0.022957232):0.00918443):0.003844407):0.005062785,((G000022725:0.008702735,((G000196435:4.1322e-05,G000689355:5e-09):0.011025993,(G000278215:1.309e-05,G000312605:0.00155711):0.020297821):0.002531245):0.01698508,(G000280015:0.025925978,(G000312565:0.028762719,(G000341385:0.000988705,(G000385415:4.9866e-05,G000518105:0.003162926):0.000767919):0.019756635):0.003065553):0.003089077):0.002813954):0.003414715):0.006044511):0.018635287):0.011707684):0.08250811):0.012261564):0.031454925):0.057215199):0.025073724):0.015790154):0.017166037):0.01773701):0.024703635):0.010558778):0.012308059):0.015052631):0.022434698):0.025558964):0.01251846):0.019364626):0.019242769):0.018524106):0.022283876):0.017514384):0.059782529):0.021394923,(((G000379225:0.123326648,G000372125:0.147448879):0.030574916,((G000744415:0.059417975,G001873795:0.065010445):0.064349725,(G000379345:0.138075558,(G000153765:0.05483626,G001871925:0.068233637):0.02632424):0.022362154):0.021538826):0.169389614,(G001399755:0.211610585,((G000423825:0.101531008,(G000175575:0.084865313,(((G001857665:0.003046746,G000214095:0.001665814):0.017788073,(G000021485:0.001771283,((G001308895:6e-09,G001559335:7.0295e-05):0.000235877,(G001418795:0.004736921,G000179815:0.026353639):0.000391165):0.003059683):0.02492475):0.022105759,((G001705695:5e-09,G001705805:0.000338749):0.003087385,((G000227215:0.004776095,G001931655:0.010454419):0.002950678,(G000709715:0.007205754,(G001705755:0.000223074,(G001705725:0.002179079,(G001705645:0.001790895,(G000559045:0.001235866,(G001756595:0.000471262,G001705625:6e-09):6e-09):5e-09):0.00081284):0.000215736):0.00369333):0.000441248):0.001131632):0.043974171):0.037571514):0.09298122):0.064480434,(((G001431705:0.108818419,G000735045:0.109954131):0.067809774,((((G000981505:0.107094073,(G001044335:0.147635585,(G000168995:0.025733132,G001438385:0.015790513):0.081270247):0.049090298):0.065918549,((G000953015:0.056638639,(G000023745:0.049683073,(G000013705:0.030159519,G000617925:0.046085486):0.044096636):0.020387021):0.016176477,((G000093025:0.053231813,G000023705:0.036201194):0.023410061,(G000384375:0.044797967,((G000384355:0.011658281,G001464125:0.016535842):0.034013903,(G001424665:0.021496058,(G000378225:0.030337092,G000515275:0.016895099):0.008209594):0.045809914):0.012654732):0.013913836):0.017985911):0.026410094):0.056122914,((G000297055:0.090022853,(G000373385:0.026052386,(G000012745:0.035290585,G000376425:0.030327335):0.014139749):0.097938304):0.018617729,(((G001802335:0.074213542,(G000145255:0.012279988,(G001806235:0.105626883,G001802355:0.027789195):0.013028886):0.022838036):0.040395833,(G000746095:0.062175674,(G000025705:0.039679949,(G001872865:0.094613632,(G001830535:0.065292584,G001801235:0.125086557):0.013929048):0.037176593):0.020484913):0.013094418):0.057460353,((G000196355:0.053360294,(G900109785:0.039747651,((G000619905:0.011472842,G900103145:0.01459867):0.030263113,(G900113575:0.048246087,(G000355765:0.018561984,G000832065:0.027893747):0.024191566):0.012428673):0.009746293):0.010581543):0.036258256,(((G000009145:0.03324335,G000014765:0.031328092):0.054809746,((G900107335:0.009929881,G900100485:0.007909652):0.022084443,(G900107265:0.023496704,(G900114745:0.008147897,(G900106545:0.00491859,(G900113925:0.01079955,G001007935:0.006554591):0.002776972):0.009470575):0.020183307):0.01088974):0.03649655):0.023060545,(G900143275:0.064009603,((G900114305:0.037689278,(G900111165:0.031935701,(G900110145:0.009714479,G900111605:0.007169349):0.017471148):0.023938007):0.038118869,((G001464045:0.03845762,G000219585:0.01587955):0.0153411,(G000175095:0.009783409,(G900111055:0.002029246,(G900105875:0.001468933,G001455205:0.000231675):0.005654057):0.010156338):0.030514952):0.026866086):0.015045352):0.022683555):0.020918505):0.064804139):0.013138129):0.016104808):0.018805671,((G000376945:0.123901602,((G000428465:0.095270526,(G900115065:0.103600555,((G000969645:0.079283949,((G000430805:0.022231154,G000428145:0.026627727):0.042767691,(G000429785:0.039602435,G000620145:0.049039643):0.026263155):0.020670729):0.012762497,((G000711875:0.055567392,G001808185:0.060482731):0.014378182,(G000374805:0.052411924,(G001313065:0.0914544,G001294205:0.015368918):0.064044049):0.013560756):0.01154783):0.019782086):0.02985189):0.019434379,(((G000420525:0.086640905,(G000620105:0.050644129,G000021025:0.052438005):0.031070632):0.018770902,(G001619695:0.074891703,(G001418035:0.053710403,((G001037925:0.032764489,G000335715:0.032534141):0.035428392,((G000174355:0.04112532,G000422925:0.080064301):0.01632423,(G001515305:0.045727183,(G000711885:0.038344468,(G000007705:0.016417151,(G001020585:0.019256484,G000812585:0.013848793):0.008536668):0.024271879):0.015167172):0.020054873):0.012190052):0.01387145):0.020245781):0.016192392):0.012806275,((G001457815:0.028513484,G000382305:0.043720196):0.064770353,((G000600005:0.068194017,G000745895:0.065668907):0.024955787,((G000226875:0.032661647,G000158615:0.058613141):0.01777514,(((G000428785:0.027500847,G000620925:0.027196315):0.041098288,(G000160435:0.056576396,((G000745955:0.035050974,G000163775:0.036346788):0.018528407,(G001458475:0.029237529,G000190695:0.05039179):0.013410386):0.016475386):0.016347005):0.035076846,(G001027865:0.036384675,((G000227765:0.04209446,(G001308005:0.028296182,G900086555:0.031077165):0.010098906):0.008802748,((G000818035:0.027954072,G000194925:0.044136782):0.018932638,(G001592185:0.038593893,(G001063255:0.017963417,(G000186165:0.02113807,(G000173895:0.016273403,(G000196295:0.009640039,(G000008805:0.007093049,G000006845:0.008415837):0.002609014):0.00849723):0.017696634):0.006808133):0.013228986):0.015169901):0.015303695):0.012424748):0.013726197):0.016297352):0.029479287):0.02774079):0.081331801):0.025088048):0.015013949):0.035526352,((((G900099695:0.093676459,G000024165:0.080014826):0.037480566,((G000236665:0.061011453,G001307855:0.069327566):0.017285273,(G000429665:0.065548301,(G000429605:0.04493272,(G000519045:0.025894387,G000012425:0.036492782):0.01520839):0.036598103):0.022444879):0.01409517):0.02891355,(((G001586935:0.209580154,(G000828635:0.063137327,G000934545:0.073187009):0.036763826):0.022933274,(G000372885:0.031297861,(G000527135:0.021218107,G000214035:0.016074944):0.019118181):0.086691073):0.013202449,(G000373965:0.140907269,((G001418245:0.009190351,G000425565:0.013380905):0.113841925,((G000025965:0.043176437,(G000349945:0.04428179,G000378245:0.030287199):0.014438102):0.01863715,(G001682385:0.046855463,((G000443165:0.049067187,G001051995:0.027505121):0.011294305,(G000310145:0.034194901,G000310185:0.03484095):0.010163571):0.031539917):0.018761):0.029102004):0.019054327):0.011269563):0.009637805):0.032804753,((G000441555:0.301455671,(G001460935:0.089307216,G900078795:0.088392122):0.264082068):0.066263054,((G000828975:0.135091703,(((G000205025:0.003936966,G000431455:0.014862044):0.006448054,(G000980495:0.001523029,G000434815:0.007421356):0.003452628):0.141777931,(G001182045:0.154191691,(G000434855:0.115825327,(G000437635:0.137293048,(G000297775:0.080257825,(G000250875:0.078192882,(G000432615:0.008045409,G000411515:0.002792695):0.091380282):0.027310979):0.057242718):0.029238753):0.020731653):0.032921177):0.096348431):0.03802093,((G000186425:0.156367344,G000170915:0.14299196):0.025314083,((((G000340825:0.075175948,G000340795:0.081567075):0.056909818,(G000319245:0.033780996,(G000340865:0.042207741,G000340905:0.026202921):0.011554497):0.094671508):0.118171425,((G000743945:0.142629245,(G000521505:0.086536197,((G000506865:0.067496366,(G000276685:0.035753783,G000226625:0.031067713):0.119966491):0.036771387,(G000621025:0.099330947,(G000373745:0.035692471,(G000759065:0.001756857,(G000372065:0.011501791,G001808335:0.006947175):0.005057047):0.034900399):0.072529523):0.025484544):0.020415038):0.016472656):0.027790279,(((G000967305:0.066134852,G002005365:0.108718285):0.023870931,(G000612685:0.086916864,(G000308195:0.059827564,(G000209655:0.041066183,G900129885:0.050219632):0.017544044):0.014558414):0.010899192):0.01829286,((G000988095:0.082792007,G900089455:0.059364561):0.024498369,((G001433395:0.057403572,G000382185:0.072582092):0.014724566,((G000067205:0.038492418,(G000195715:0.006495231,(G000317935:0.007856775,G000318015:0.002897857):0.004462221):0.035610027):0.00965271,((G001571365:0.018961587,G001457475:0.017079431):0.024694672,(G900078695:0.031879445,(G001078275:0.012731871,G000612485:0.03123422):0.011010378):0.031727958):0.00844095):0.013833567):0.019190181):0.018206499):0.015089716):0.015455448):0.049018087,((((G000158475:0.028348169,G000158495:0.028315181):0.131892735,((((G000312045:0.040211551,(G001428545:0.04804927,G000818395:0.040944378):0.016546767):0.020226304,(G000195205:0.068593642,(G000013625:0.023693721,(G001464355:0.01650954,G000026125:0.02277077):0.012535082):0.048783719):0.013777185):0.008491706,(G001584185:0.04419477,((G001189915:0.024888849,(G001189965:0.021954997,G001267925:0.014027565):0.015540424):0.010248013,(G001040945:0.022515402,(G001571165:6e-09,G001189955:5e-09):0.021211028):0.019722632):0.025044533):0.021923216):0.009510194,(G000622895:0.07558892,(((G001941825:0.032903758,(G000745265:0.03495887,G001412595:0.024032397):0.005777342):0.016552359,(G001424165:0.037729838,(G000427785:0.031531913,(G001866515:0.033011913,G000382345:0.026964681):0.014715579):0.013801591):0.011674189):0.026143327,((G001191005:0.024994505,G000425385:0.034513034):0.025828964,((G000723165:0.033459993,G000344615:0.026722367):0.013890517,(G900114705:0.025799072,(G000383895:0.055895994,G000335815:0.013342059):0.013267084):0.008916835):0.011227553):0.023302185):0.03353062):0.012366564):0.018014756):0.033910097,(((G000973625:0.020347579,G001830325:0.014959059):0.013497878,(G000016345:0.018382588,G000019745:0.034201379):0.009298581):0.134254543,(((G000009125:0.02776525,(G000020205:0.015375754,(G000953875:0.002336516,G000954135:0.002434762):0.008938774):0.009866839):0.041140232,(G000272025:0.072039039,(G001281465:0.029021595,(G000832305:0.040163056,(G000196015:0.037956959,G000069785:0.031234883):0.011243407):0.011545523):0.024588918):0.013542207):0.026292528,(G000767615:0.078238473,(G000970345:0.097906761,((G000198775:0.051740371,(G000227585:0.128129412,G000775775:0.068350839):0.038818407):0.018697603,((G000959725:0.039513749,((G000011705:0.010222757,G000011545:0.009598929):0.04067789,(G000959245:0.014585005,G001411495:0.019144811):0.018837806):0.007928692):0.01300822,(G000373005:0.045181483,(G000739795:0.033097853,((G000785435:0.024790853,G000684975:0.027665352):0.014325944,((G000020045:0.033447866,(G000013645:0.027609011,G001865575:0.024333148):0.014300959):0.009585273,(G000698575:0.024395668,(G000698595:0.017682262,(G001544555:0.015330816,G001190015:0.058519731):0.030453932):0.012035241):0.023712252):0.008674678):0.004748251):0.009646515):0.009613699):0.01929023):0.013683911):0.015204391):0.023315514):0.013790838):0.013960221):0.018235512,((G000482785:0.113735898,G001295775:0.118406753):0.02505758,(((G001418255:0.019708927,G000253115:0.016067402):0.057444565,(G000733775:0.058089553,G000377645:0.073781525):0.046873362):0.060416932,(((G000381125:0.053983681,G001017435:0.056274738):0.02031889,(((G000333615:0.089200793,(G001447195:0.051944513,G000768065:0.04125292):0.053524676):0.017500114,((G001598255:0.031631871,G001483865:0.029565454):0.036402302,(G001477625:0.046562825,G001427705:0.05141389):0.014687961):0.033145854):0.01098406,((G000015725:0.066412369,(G000689195:0.060617111,G000019785:0.050782695):0.031944401):0.015498759,(((G001293525:0.069073593,G001425865:0.055867113):0.022703354,(G001425785:0.059279853,(G000799305:0.045788058,G001424785:0.042817651):0.011779931):0.018898422):0.015610881,(G000430725:0.076696867,(G000969605:0.055151897,(G000284255:0.067951771,(G000244995:0.058628949,(G001295865:0.020472722,G001295905:0.017271451):0.050771071):0.013213831):0.014550264):0.009159995):0.012549085):0.008712117):0.006676399):0.01186659):0.024089221,(((G001713375:0.048841812,G000723405:0.044022935):0.030309911,(G000496475:0.118046555,(G000807215:0.05820869,(G000828915:0.023223226,G000828895:0.022180907):0.056154111):0.026816851):0.013331768):0.016025734,((G000422885:0.069688329,(G000374625:0.100692642,(G001262075:0.092430569,G001005215:0.10473204):0.019592021):0.019937036):0.020259337,((G001270065:0.047428513,G001412575:0.054697035):0.039682227,(((G001044395:0.048899535,(G000215705:0.035177215,(G001424545:0.036506751,G000426125:0.043491926):0.011964957):0.015512931):0.031730749,((G001432305:0.046130725,G000211835:0.074508945):0.024445924,((G000015505:0.048078923,(G000688115:0.043955556,G000013865:0.039543774):0.012318253):0.035154973,(G001955715:0.053672062,(G001771035:0.189509334,(G000477435:0.15238943,G000013605:0.049397345):0.012549993):0.011804639):0.015756747):0.007688474):0.008890917):0.0086968,((G001421705:0.074829033,((G001422445:0.036536744,G001422405:0.025276113):0.037379018,((G000620225:0.036990077,G000184745:0.053394064):0.015701843,(G000745855:0.040198267,G001476815:0.047984377):0.020695697):0.015913496):0.013838922):0.009918906,(G000381265:0.065031733,(((G000193225:0.046520386,G000015565:0.051190113):0.039259073,(G001428645:0.030989763,(G000204195:0.025152374,G001714725:0.024513522):0.009946991):0.013828792):0.013408801,((G000688255:0.043019303,G900111115:0.058695955):0.019745338,((G001424265:0.029827606,G000176855:0.034449507):0.017614703,((G000410635:0.066336528,((G000935165:0.021811044,G001294445:0.027823496):0.031840396,(G000739375:0.043969207,(G000429845:0.035025576,G000018665:0.030265405):0.012515514):0.012764288):0.014770983):0.020994522,(G000484635:0.093852824,((G001298675:0.037999817,G000739995:0.046201988):0.014091826,(G000204645:0.034173767,(G000282995:0.067487253,(G000022305:0.006392798,G001310795:0.033141416):0.025141008):0.00833742):0.013840371):0.006202377):0.00887007):0.011689707):0.00708319):0.007436197):0.016460721):0.010113224):0.008265934):0.00879082):0.006449955):0.008351367):0.026060853):0.036466344):0.027708136):0.010992755):0.016902213):0.008093633):0.013422485):0.0143579):0.016432739):0.017201622):0.016534995):0.016144838):0.044342681,((G001705075:0.178262488,G001697225:0.166555515):0.033368498,((((G000419525:0.138955932,((G000371925:0.081055389,G000380185:0.073512019):0.023783422,(G000260135:0.039899331,(G000621325:0.028506107,G900107695:0.028830207):0.018179625):0.047572393):0.034301014):0.057455101,((G000583135:0.202391499,G001730015:0.173760392):0.038936186,((G001643475:0.160748725,G001785035:0.15441433):0.035795912,(G001543005:0.16785346,(G001576965:0.179354046,((G001629315:0.085585132,(G001629515:0.046113444,(G001629475:0.074098258,G001629435:0.087659954):0.02032208):0.01186132):0.006422091,(G001629445:0.019047155,(G001629395:0.024798066,(G001629355:0.064049993,(G001629495:0.033006904,G001629415:0.027608369):0.012563531):0.005346985):0.012795855):0.007875144):0.045827363):0.128265601):0.049164032):0.026588655):0.024270002):0.01916143,((((G000024725:0.039971101,(G000012805:0.01522313,G000143085:0.016704256):0.037077325):0.095827851,((G000214595:0.043491766,(G000156355:0.004101489,G000767155:0.005023012):0.042160174):0.023514839,(G000260965:0.069708026,(G000349205:0.048169302,(G001720165:0.021993579,G000260985:0.022790768):0.031017576):0.012668989):0.011964517):0.097504578):0.029875697,((G001566825:0.078553603,G000384415:0.031183129):0.140567653,((G001566965:0.05945537,G000421465:0.080476542):0.077482706,((G001312345:0.148175618,(G000427385:0.083414456,(G000008325:0.083597071,G000934725:0.094589416):0.021053203):0.020958435):0.025494295,(G001901525:0.125524539,(G900094635:0.186293326,(((G000341735:0.007035501,G000968535:0.011362556):0.066787634,(G000733935:0.07259712,(G000214665:0.039947022,(G001312005:0.059061917,G000785705:0.028412278):0.030313907):0.037305091):0.020528765):0.014252654,((G000190755:0.067585303,(G000427625:0.028180607,G000383855:0.026926812):0.03409006):0.012752046,((G000372865:0.050769652,(G000527095:0.032042245,G000733855:0.037494161):0.028560894):0.020280225,(G000496735:0.068390563,(G000384075:0.046663563,G000963695:0.094455978):0.024400522):0.011982301):0.014465571):0.020039937):0.013639667):0.017320373):0.042185494):0.012712503):0.023138837):0.03164234):0.012744323,(((G001614315:0.163820138,((G900110585:0.107680776,(G000015585:0.135874911,G000014785:0.077221601):0.032346036):0.017859142,(G000153205:0.127238041,(G000374645:0.103536216,(G000319575:0.063007816,(G001715285:0.182766777,G000485905:0.034497226):0.029870942):0.076422514):0.021496882):0.023010637):0.028052717):0.02735719,(G000754095:0.116175305,(((G000378965:0.044372446,G000021985:0.038305632):0.034988969,(G000227725:0.108270004,(G900156225:0.084769452,(G000633935:0.047591304,G000225005:0.043770769):0.018054159):0.01938982):0.018944842):0.019268614,((G000321415:0.014016116,G000227685:0.016758062):0.059972788,((G000377885:0.013236192,G000377785:0.021264221):0.036171819,(G000385215:0.022488348,(G000745395:0.019928472,(G000381825:0.023134476,G001020955:0.016685085):0.005505803):0.011992234):0.023143267):0.044929207):0.060251901):0.027605121):0.02363544):0.019236281,(((G001051235:0.069418229,G000531125:0.054351526):0.099495128,(((G001305575:0.029313207,G000245015:0.022926434):0.079680713,(G000828835:0.077201774,(G001723675:0.101485129,(G000170715:0.083530969,G001640045:0.12415517):0.017657574):0.022608512):0.035209777):0.056174011,((G001801825:0.146742153,(G001801945:0.05949879,G001802535:0.069687999):0.08724381):0.045045388,(G001643635:0.167259634,(G001801885:0.011198792,(G001802575:0.030629645,G001801725:0.039625931):0.017952905):0.090979262):0.028228112):0.062195574):0.018626409):0.016781025,(((G001303065:0.152950305,G001303045:0.166928791):0.051787072,(G900112605:0.165204782,(G001447805:0.116233912,(G900102855:0.098703832,G002020875:0.106058655):0.021755241):0.014238952):0.012916163):0.025393485,(((G001276605:0.123625232,(G001276625:0.197103589,(G001044195:0.00335507,G001276615:0.039400924):0.05206479):0.04505237):0.091399919,(G900092645:0.114275927,(G000327045:0.083643569,((G000228725:0.094182442,(G001469165:0.068704926,G000495615:0.074847027):0.024311215):0.024120644,((G000223985:0.053062743,G000379525:0.078868326):0.01619147,(G000224005:0.069696281,(G000227745:0.046855406,(G000025485:0.047285933,(G000585215:0.027536501,G000224065:0.038304186):0.025850437):0.012050411):0.01322288):0.012397417):0.03388425):0.013356932):0.019371953):0.022967869):0.016405452,(((G002020805:0.103980984,(G000428045:0.031479478,G001007875:0.033228385):0.057800706):0.034256881,((G000168735:0.111553541,G001443675:0.010275592):0.073229684,(G001709035:0.016742517,((G001708975:0.000147575,G001708965:0.000114884):0.002485816,(G001708985:0.002369887,G001708955:8.1788e-05):5.4375e-05):0.011513499):0.079633409):0.034445988):0.012339899,((G000801295:0.076017651,G000828615:0.104121688):0.02122566,((G002020385:0.034646537,G002020605:0.011481943):0.003731547,(((G002020795:6e-09,G002021025:6e-09):6e-09,(G002020995:3.3951e-05,(G002021075:6e-09,G002021005:6e-09):5e-09):5e-09):0.004770539,(G000787395:0.004232253,((G002021855:0.002688123,((G002020845:5e-09,G002021035:3.5224e-05):0.012948256,(G002020965:6e-09,(G002020745:5e-09,(G002020685,G002020715,G002020725,G002020775):6e-09):5e-09):0.01183461):0.013685099):0.000620981,((G002021175:0.001774406,(G002021105:0.008328429,(G002021265:0.004360122,G002021235:0.000185725):1.3484e-05):3.3169e-05):9.906e-05,(G002020915:0.000163757,(G002021315:0.002659946,(G002021195:0.002914093,(G002021115:3.578e-05,(G002021255,G002020935):6e-09):0.002140185):0.017026268):0.006502509):0.001855753):0.002989692):0.000110721):0.002031156):0.002318487):0.111120784):0.018715526):0.017557304):0.030823994):0.012914875):0.009667848):0.008938857):0.01017485):0.009895013,(((G000024765:0.078002478,G001469965:0.096790273):0.105463481,(((G001628405:0.038517344,G001281385:0.030165859):0.087661665,(G001293165:0.054918994,(G000297135:0.139482767,(G000010405:0.057640049,G000015105:0.037900588):0.031648905):0.015511142):0.052152073):0.147155568,(G900141795:0.104067228,((G000711195:0.047058342,(G000934765:0.049278642,(G000214825:0.016689746,(G000227665:0.013397081,G900112445:0.020175859):0.009751589):0.059193318):0.01320113):0.045408452,((G000483485:0.051692987,(G000381085:0.055172769,(G000478585:0.028450143,G000702325:0.036739411):0.021032997):0.017299059):0.028740936,((G000744875:0.032477821,(G000526715:0.02873561,(G000711315:0.001547598,G000696325:0.002907273):0.028022081):0.009935866):0.040218593,(G000384235:0.086409266,(G001873715:0.048314155,(G000711305:0.034024579,G000012605:0.03978512):0.018780178):0.011347725):0.01271634):0.020693453):0.029867961):0.038895138):0.06732207):0.023979908):0.025620782,(((G000155715:0.172152198,((G000215955:0.074057628,G000732535:0.075711874):0.118646987,((G000733765:0.148224863,G000711245:0.116260928):0.030417499,((G900113085:0.081974548,(G000474945:0.034521801,G000426685:0.040793678):0.047218584):0.023762934,(G000271305:0.104424299,(G000420645:0.079810564,G000711955:0.097245073):0.033144942):0.019997112):0.028160946):0.056759388):0.036980415):0.022732177,(((G000198515:0.158752744,(G000299335:0.079102234,(G000300005:0.066555683,(G000300995:0.027092851,(G000756665:0.037838575,(G000756655:0.029831626,G000009365:0.023462675):0.01181288):0.015293461):0.037890235):0.031700622):0.07329665):0.020734522,(G000420045:0.122050232,((G000619845:0.069625514,((G001627135:0.001408218,(G001626975:0.030191217,G001626995:0.02438676):0.011653076):0.058484339,(G000368825:0.046060727,((((G001953195:0.039547973,(G000488215:0.073630844,G000488275:0.02544857):0.013733652):0.008364208,(G000368905:0.036487398,(G000746645:0.007379375,(G001713665:0.009327653,G000191145:0.008002067):0.008889225):0.02678431):0.009224075):0.011051802,(G000368025:0.019372306,((G000488195:0.023860482,(G001941805:0.019568739,G000369005:0.013458575):0.004169407):0.006498293,(G001584645:0.001430281,(G001575095:0.001301101,(G000475335:0.005613862,(G000368585:6e-09,(G000271425:0.001961876,G001484985:0.001098082):6e-09):0.002147633):0.000906273):0.003614142):0.01132068):0.006473521):0.020403181):0.005036,((G000368925:0.032965257,(G000829675:0.04835942,G000368565:0.030608139):0.015411667):0.008827006,((G000400735:0.028263986,(G000219275:0.018695287,(G001484935:0.001870109,(G001592855:0.003140806,G001828765:0.00578781):0.004450517):0.005082346):0.026552292):0.008798276,(((G000368865:0.025258673,G001307195:0.041390601):0.009890672,(G000816495:0.034191332,(G900116265:0.010182852,G000367925:0.002568387):0.016433637):0.011818313):0.009630832,((G001758345:0.026775961,(G000964095:0.005629828,G000488255:0.00294257):0.018937244):0.009469002,(G000632455:0.032512622,(G001647675:0.025089801,(G000368625:0.019868029,(G000369105:0.013336693,(G001878775:0.006013063,G000369145:0.002381079):0.006186576):0.022202758):0.009902626):0.008090621):0.006642337):0.010888061):0.004650479):0.00968659):0.009987623):0.00721261):0.024616003):0.033490216):0.047349983,((((G000379845:0.022472599,G000320365:0.032835986):0.051686839,(G001188545:0.006929299,(G001679275:0.006929031,G001553955:0.007901636):0.007545888):0.046786858):0.041758182,((G000382145:0.03232688,(G000685805:0.02925813,G000016885:0.018962341):0.011136454):0.040699393,(G000012305:0.023643441,((G000511655:0.028896897,G001462175:0.038536715):0.009151861,(G000471625:0.018928814,(G001435295:0.01488601,G001606025:0.014307442):0.004292868):0.004311368):0.012066439):0.043017489):0.036723322):0.016910151,((G001636015:0.039121653,(G000426885:0.032324151,(G001679155:0.004865721,G001679005:0.00537029):0.029103171):0.043661895):0.02346515,(G002014855:0.022769295,((G001656335:6e-09,(G001656375:0.0026366,G001656355:0.001181356):0.001537364):0.013231779,((((G001656195:0.002302954,G001656125:0.001912158):0.000217924,(G001656415:0.00204527,(G001656275:0.002555846,G001656095:0.00038201):0.001521384):0.000575944):0.000154383,(((G001656105:0.001979825,G001679075:0.003755902):0.000382987,(G001656285:0.003029979,(G001656455:0.000560712,G001656255:0.000792116):0.000814044):0.000255534):0.00012792,(G001656475:0.001704848,(G001656215:0.004325323,((G001656115:0.005872967,G001656425:0.002218664):0.000306205,(G001656205:0.000868799,(G001656175:0.000931941,G001656385:0.000159456):0.000642549):0.000712841):0.000153655):0.000218723):0.000270227):0.001123891):0.00171829,(G001063475:0.000472284,(G000740455:0.000528859,(G000193085:0.000782252,(G000193045:0.00075793,(((G001679105:0.00080458,G001809255:0.000852775):0.000111778,(G000193005:0.001049948,(G001064665:6e-09,G001064655:5e-09):0.000645064):8.1563e-05):0.001560557,((G000192925:0.000912073,(G000192905:0.00029841,G000192985:0.000226258):0.000466385):0.00018916,(((G001679345:0.000188346,G000302495:0.000575245):0.000194674,(G001632285:0.00074897,(G000192965:0.00146161,(G000193025:0.000583936,G001997265:0.000194698):0.000428302):0.000135853):0.000145423):0.00013529,(G000766665:0.00032786,(G000192945:0.001009476,(G000092265:0.00074087,((G001065675:6e-09,G001065625:3.7834e-05):0.000139434,(G001062845:6e-09,G001062815:5e-09):0.000190304):0.000423325):0.000201941):0.000144704):8.3945e-05):0.000112276):0.000150993):0.000184307):0.000151265):0.000145678):0.000131322):0.004535931):0.029319946):0.02338255):0.035899876):0.054485961):0.072884331):0.080353577):0.044397917):0.022964597,(G000227525:0.230867331,((G001444425:0.197386649,((((G000169075:0.099467042,G000373485:0.088458442):0.036830102,((G000259575:0.003293686,G001586255:0.004405072):0.050888357,(G001010805:0.058195416,(G000422345:0.03991038,G000420325:0.036185775):0.029209736):0.013591822):0.05731065):0.026281803,((G000204315:0.127255546,(G000227505:0.110388896,(G000158175:0.090634916,G000169115:0.09419603):0.02476474):0.042900316):0.016926645,((G000423125:0.067354434,(G000156295:0.045500809,G001953075:0.045313718):0.041403785):0.020208265,(G000764025:0.086903783,(G000153125:0.028937883,G000158155:0.034390908):0.066904892):0.029895077):0.016837006):0.050465268):0.024790549,((G000744735:0.102166727,(G001875605:0.170443228,(G000384995:0.202422891,(G000383395:0.128452248,(G001438085:0.101990587,((G001438605:0.00706075,G001439295:0.007664381):0.033199886,(G000153445:0.00990843,G000511875:0.014016061):0.041791769):0.025826901):0.009074935):0.0179163):0.037499008):0.022891496):0.042936562,(((G000220505:0.046642637,G000380565:0.057527058):0.076152094,((G000420285:0.002163932,G000305785:0.002220066):0.101566582,(G000209515:0.06262109,G001723645:0.086383919):0.063825849):0.016284977):0.014727049,(((G000019225:0.03741309,(G000263355:0.027698394,(G001183545:0.027760561,G000953825:0.021813717):0.013124184):0.017969041):0.047071496,((G000463525:0.027053588,G000423345:0.027310072):0.052859987,(G000377745:0.050985319,(G000832015:0.023957259,G001187555:0.04367418):0.026363757):0.041340363):0.018826339):0.038838914,(G001292705:0.11999549,(G000013665:0.072905998,(G000964245:0.094277794,((G001922955:0.053348313,G000966245:0.051298878):0.029705346,((G000372925:0.000580823,G000023025:0.006444224):0.002111376,(G000381665:0.001069094,(G000379165:0.000321874,(G000620425:0.002105415,G000426805:0.002518504):0.001219296):0.000114703):0.000759361):0.058691857):0.025862424):0.015285977):0.024571779):0.036361607):0.021752201):0.01734642):0.014547108):0.020155299):0.018930436,((((G000940805:0.119835758,(G000423605:0.084935663,G000153185:0.095986096):0.040222337):0.048116275,((G000153565:0.108038153,(G000967895:0.096504577,(G000422845:0.077273198,(G900156675:0.050689029,G000355675:0.048907368):0.026536404):0.032386205):0.032921482):0.040004326,(G000153025:0.070359205,((G000192865:0.051193956,G001418205:0.055124312):0.014345567,(G000214215:0.030197054,(G000521805:0.045266284,(G000508165:0.018404858,G900129155:0.023020872):0.007797993):0.010597842):0.019938847):0.031437603):0.084684841):0.017451597):0.021206895,((G000012985:0.062037372,G000376785:0.061733072):0.053797668,(G900106945:0.042032363,(((G000284615:0.014944283,G000421165:0.019032072):0.00842485,(G000475255:0.026351498,G000934705:0.025519675):0.010789377):0.017561221,((G000397065:0.038873704,(G000347775:0.029215086,G000708045:0.027132118):0.005186947):0.004645578,((G001858325:0.048816595,(G000169375:0.012488857,G001043175:0.01402607):0.046575657):0.024211906,((G000830985:0.044906818,G000831005:0.053438312):0.010634119,(G001045555:0.01499454,(G001626795:0.058321052,G000166295:0.016146833):0.010487521):0.009580652):0.007094519):0.00724567):0.008381665):0.018685336):0.070134085):0.032332717):0.012857887,(((G000428585:0.107472975,((G000373945:0.001251869,G000710775:0.000564058):0.054974246,(G001583435:0.051685829,G000722635:0.055115127):0.027588316):0.061358798):0.034148728,((G000939975:0.045141531,G000410875:0.054667549):0.048859933,((G001267175:0.076943936,G000421765:0.05331426):0.040493221,(G001580025:0.109968134,(G000806415:0.051328719,((G000425625:0.048414561,(G900103375:0.024586984,(G000219605:0.035518379,(G000590475:0.028432107,(G000756775:0.022263569,G001705225:0.020961152):0.01717926):0.012753625):0.008607387):0.014772103):0.022731035,(G000021045:0.069295419,(((G000364625:0.042166104,(G000349845:0.024855044,G000689415:0.019440412):0.032209844):0.009154383,((G001597285:0.041515162,(G900111835:0.018924439,(G000412695:0.031713185,G000455385:0.026011684):0.009143416):0.020668047):0.009530053,(G001446935:0.04666866,(G000213805:0.038404104,(G000222125:0.045602313,(G000498575:0.034710457,G000016565:0.045744443):0.010232687):0.009495411):0.012498458):0.010355974):0.00869595):0.007228104,((G001518815:0.047756728,G000282775:0.064654255):0.035535013,(G000826105:0.046659163,((G000746525:0.025001944,(G001644955:0.023342765,(G000759535:0.033315284,(G000026105:0.020287123,G000007565:0.016692791):0.012670526):0.011432124):0.005378569):0.011206328,(G000761155:0.031668076,((G000829415:0.042106601,(G000759445:0.030835698,(G000012245:0.012293665,G000007805:0.017005309):0.024145962):0.008903889):0.006974592,(G001543265:0.030740745,(G000237065:0.022024631,(G001605965:0.015618805,(G000397205:0.026498609,(G001708485:0.024780221,G000467065:0.050638679):0.006629285):0.008506394):0.006996724):0.006932822):0.009224446):0.010504825):0.007129538):0.008333087):0.025268393):0.012251869):0.013208338):0.00981652):0.012111855):0.010306592):0.009995364):0.026284297):0.049725867):0.015160825,((G000619885:0.108936037,((G000981725:0.147645756,G001968815:0.094130983):0.022490452,(G000416315:0.140810961,((G000378045:0.07984851,((G000220545:0.063304127,(G000705555:0.047282862,G000428985:0.041915006):0.032431216):0.013687957,(G000585235:0.06454064,(G000691225:0.034125132,G000764495:0.062417151):0.027549868):0.049489197):0.019705845):0.014004641,(G000620085:0.067440589,(((G900111095:0.036335341,G000381785:0.030363711):0.045455749,(G000153345:0.039617735,G001566885:0.08370517):0.043441419):0.022424512,((G001922575:0.005351397,G001922565:0.003866044):0.062492958,(G000422765:0.033130392,(G001305295:0.000742702,G900156635:0.001002297):0.03702599):0.028969743):0.028498402):0.013274301):0.011433219):0.013340936):0.018672842):0.020366366):0.024517238,(((G001709345:0.097165828,(G900119735:0.054179055,(G000422325:0.015921918,G000686905:0.025621358):0.061063982):0.051528231):0.032020164,(G900108915:0.110214861,(G000422425:0.043115091,(G000422865:0.035939867,G001995095:0.023011454):0.032944106):0.069539021):0.017755541):0.018456792,(G000591415:0.091088062,((G000382245:0.09996208,(G000620025:0.11938831,(G000526695:0.095408808,G001648175:0.051468743):0.026936995):0.038366523):0.034947345,(((G000055785:0.018865993,G000821045:0.025276019):0.04509832,(G001937155:0.039610637,G000737985:0.035009849):0.04495591):0.014836397,(G001039575:0.083625476,((G000378505:0.037232593,G000731955:0.046996687):0.015416551,(G000759345:0.050056526,(G000409775:0.044894829,(G900106955:0.057004223,(G000246875:0.055589425,((G000425725:0.076824531,((G000967645:0.028483889,G001431725:0.046172631):0.025036847,(G000265245:0.038924731,G000196875:0.039557825):0.01487781):0.007604512):0.007877747,((G000821105:0.040341928,(G000620045:0.041346502,G000475415:0.028969699):0.01900663):0.010709628,(G000334215:0.08603304,((G000275725:0.027958385,(G000236625:0.022080421,G000696485:0.021548983):0.011278054):0.013157036,(G000236035:0.02859778,(G900086985:0.004415035,G001314745:0.021284076):0.035793241):0.006650116):0.022720289):0.025696392):0.008643605):0.007731898):0.013976785):0.010439998):0.009402801):0.016482024):0.011324193):0.010231606):0.019913674):0.018360493):0.056280639):0.029939973):0.011178813):0.011269534):0.018903753):0.014025729):0.01389938):0.032041307):0.011541355,(((((G001888055:0.142638284,((G000160655:0.039142375,G000239355:0.048395941):0.091090432,(G001889065:0.09186966,G000015345:0.125434588):0.035859103):0.030376366):0.123635291,(G000510805:0.128662635,(G002006795:0.049402741,(G000375345:0.01023625,(G001634425:0.004068672,(G000334955:0.002633301,G001632485:0.008728239):0.005423392):0.004001706):0.034965854):0.097670558):0.115239924):0.042789676,(G000376165:0.327248942,((G000953435:0.228410721,(G000300075:0.119645128,(G000349745,G000953395):0.043134018):0.243224781):0.148850624,(((G001439285:0.009812574,G001437675:0.015542276):0.003226661,(G001438425:0.000108521,((G001438585:0.0145138,G001438485:0.006132802):0.002996455,(G001439525,G001438495):0.003554286):0.004369476):0.00092713):0.137336707,((G000385115:0.096096117,G000252525:0.049355695):0.052840018,((G000384935:0.00811187,G000383375:0.036612476):0.056386084,(G000385035:0.087486242,(G000385055:0.009446026,G000384955:0.029155349):0.032979671):0.01921703):0.033203482):0.089699827):0.224881641):0.049365706):0.024465999):0.016532611,(((G001629325:0.01846322,G001629365:0.023772636):0.322445478,(G001579945:0.150919695,G001677435:0.150806451):0.027432002):0.05011577,((G002000055:0.199180857,G001187785:0.177258186):0.038830067,(((G900115085:0.088842222,G000378125:0.095933976):0.023249049,(G000953855:0.086317615,(G000761445:0.079720962,(G000242255:0.107141717,((G001182895:0.065777712,(G000964085:0.030791625,(G000800155:0.017882759,G001887595:0.025944359):0.012055624):0.060773137):0.011410838,((G000632805:0.039624911,G000620485:0.046210309):0.018290954,((G000264315:0.057478797,(G001617355:0.01949674,G000230695:0.022570687):0.035081829):0.026217187,(G001428405:0.035378251,(G000264335:0.057760197,G001641285:0.064573366):0.016614249):0.006911094):0.01391063):0.015368815):0.01530409):0.02403921):0.019732988):0.02173439):0.033139809,(G900101825:0.100520317,((G000429065:0.108810263,(G000420545:0.063782204,(G000426365:0.058421293,(G000747155:0.046187061,(G000747075:0.030706347,G000743535:0.035469446):0.022354604):0.017708697):0.030175456):0.019729401):0.01649807,((((G001427225:0.048684016,G000768355:0.054847024):0.0114955,(G001429315:0.03290778,(G001442535:0.018021123,(G001442785:0.017722187,G001442515:0.028780241):0.012541525):0.01834868):0.026021958):0.009401341,((G000422305:0.093415847,G000770795:0.057860483):0.016675748,(G000426005:0.06965122,(G000768335:0.044007116,(G000423325:0.067876371,(G000855665:0.049087224,G000768345:0.039704021):0.033454139):0.01357451):0.017624631):0.01142062):0.012078204):0.016581419,(G000423885:0.087568732,((G000472505:0.06839107,((G001014645:0.02763552,G001306995:0.02946955):0.036354724,(G000559025:0.031925897,G001482195:0.046447782):0.029049269):0.014604276):0.02094576,((G001556105:0.046424601,G001431405:0.045516077):0.021172997,((G000972865:0.027218722,(G000185965:0.037608511,G000513955:0.020731052):0.014886708):0.032359404,(G000233915:0.082041416,(((G001431525:0.016531406,G001431485:0.018362284):0.063299764,((G001431505:0.029621312,G001314305:0.020126408):0.016386221,(G001700965:0.036835703,(G000661955:0.024239067,(G001431535:0.030059033,(G000072485:0.01261289,G001499755:0.007279802):0.013645953):0.010884721):0.026298864):0.015212171):0.012044743):0.017268907,(G001431645:0.037792013,(((G000576405:0.016494423,G000006725:0.019926778):0.063593832,(G000815185:0.019908405,G001021935:0.018131977):0.029426289):0.009697705,(G000401255:0.03377762,((G001908775:0.015740865,G000007145:0.009834655):0.007632901,(G001705565:0.017210279,G000007385:0.015717819):0.005338506):0.011974491):0.020224032):0.014293216):0.011138707):0.016509491):0.011099152):0.010455822):0.021537578):0.017621021):0.011573893):0.039751473):0.021490457):0.026193976):0.063768845):0.034480654):0.030724915):0.011552793,((((G001720395:0.041625354,(((G001932735:0.000148615,(G001932595:7.4061e-05,G000401515:3.92e-05):5e-09):5e-09,(G000756435:5e-09,((G001932755:0.00588029,G001932775:5e-09):7.2365e-05,(G001932795:0.000655444,(G000764075:5e-09,G000297215:6e-09):3.657e-05):1.2e-08):3.6402e-05):0.001643321):0.003789469,(G001932955:0.004048416,(((G001932895,G000756415):6e-09,(G001932855,G001746795,G001932935):6e-09):5e-09,((G000576045:0.004565283,G001534725:0.000222687):5e-09,(G001932915:6e-09,(G001029935:3.6717e-05,(G001932835:0.00018354,(G001932815:5e-09,(G001932875:0.000183086,(G000300295:0.000822161,G001514395:0.000598323):5e-09):0.001658217):0.000110272):5e-09):5e-09):5e-09):5e-09):3.841e-05):0.00670004):0.031033489):0.149081468,(G000379445:0.126930045,((G000710735:0.028511157,G000815225:0.022683103):0.032797437,(G000764555:0.034650485,(((G000219045:0.020155241,G000019285:0.009159805):0.004212304,(G000505725:0.001003666,(G001042525:6e-09,(G001042545:3.8265e-05,G000262205:0.000230958):3.8193e-05):5e-09):0.022792365):0.019887266,(G001753795:0.042353592,(G001608445:0.010709028,(G000742095:0.008966673,((G000154145:0.000371151,G001696945:0.000198899):0.000452011,(G000524575:0.000956814,((G001412545:0.001802385,G000153845:0.004246671):0.002537393,(((G000681495:6e-09,G000170295:0.000618314):3.8727e-05,(G001574835:3.799e-05,(G001574755,G001574475,G001574485,G001574495,G001574565,G001574585,G001574605,G001574705,G001574795):6e-09):3.799e-05):0.000271165,((((G001574785:0.000228423,G001696955:6e-09):5e-09,((G001574735,G001574655):5e-09,(G001574675:6e-09,G001611815:0.00213483):5e-09):6e-09):5e-09,(G001574885:3.7891e-05,(G001574695:6e-09,((G001574865:6e-09,G001696935:7.6586e-05):3.7179e-05,(G001574555,G001574775):3.7494e-05):5e-09):6e-09):3.6759e-05):0.000115892,(G001574635:5e-09,(G000478845:6e-09,((G000014605,G000011405):0.00011525,((G000017785:6e-09,G000313385:0.000152826):0.000300741,((G001696925:3.7342e-05,(G000009245:6e-09,G000833335:5e-09):5e-09):5e-09,(G000168775:3.7569e-05,(G001574945:5e-09,(G001574935:5e-09,G001574905:6e-09):3.7087e-05):3.6822e-05):3.6822e-05):0.000110447):0.000995316):0.001732757):2.2e-08):0.00115557):6e-09):0.002129425):7.0809e-05):0.002237453):0.004271228):0.011612052):0.004137675):0.019859711):0.011971365):0.026423895):0.151703233):0.116394318):0.042051452,((G001431315:0.129004429,G001898235:0.135490765):0.092047555,((((G001801465:0.197868925,((G001801405:0.006900086,G001801785:0.02472865):0.173533252,(G001801315:0.046422645,G001801305:0.036574849):0.131228096):0.053294532):0.034095596,((G000257395:0.124611418,(G001881495:0.037528833,(G000168295:0.001973225,G001881485:0.001812082):0.04626858):0.051369):0.110952001,(G001644445:0.139270321,(G001801575:0.105662173,(G001801625:0.142201062,((G001801635:0.095151483,G001801665:0.151017809):0.025698159,(G001801495:0.045345074,G001801485:0.051487827):0.047211443):0.016881152):0.024173242):0.021828809):0.051970199):0.020183298):0.018011044,((G001302865:0.224134109,(G001801345:0.169124356,G001801285:0.15511646):0.05063996):0.048469877,(G001801985:0.284591782,((G001797285:0.142642191,((G000007765:0.002503914,G000017105:0.003734394):0.067306297,(G001077715:0.050303569,G000815025:0.129129403):0.032278272):0.076603984):0.035615936,(G001802505:0.176874532,((G001801815:0.068061268,(G001802445:0.002334198,G001802455:0.000847604):0.070170289):0.031463444,(G001801755:0.000828923,(G001801915:4.2048e-05,(G001801425:6e-09,(G001801375:0.028133425,G001801605:6e-09):5e-09):5e-09):0.001849242):0.094395335):0.053671108):0.048267022):0.019637733):0.031476566):0.015736172):0.024613124,(G001467645:0.117556721,(G001467785:0.085133764,(((G001467055:0.092134663,(G000512355:0.057038081,G001467825:0.075439313):0.015014552):0.025992398,(((G001467975:0.028314297,G001467505:0.024675846):0.071589518,(G001468165:0.0608605,(G001467615:0.010316885,G001468125:0.01167279):0.03920006):0.023727237):0.015114124,((G000756815:0.052048001,(G000953635:0.047041641,(G001467895:0.024287582,G001467585:0.016226443):0.021248897):0.016109746):0.018153394,(G000621525:0.063696801,(G000308315:0.071632814,((G001467025:0.035077565,(G000953655:0.027273753,G001467745:0.028793897):0.013140903):0.009467897,(G000622185:0.039096538,(G001648675:6e-09,G001467765:5e-09):0.0500644):0.01329959):0.018733187):0.010122439):0.0092519):0.013338251):0.010972456):0.013325905,((G000953135:0.054642033,((G001899505:0.088959574,(G001465875:0.038323401,G000162755:0.040178243):0.014577399):0.015314551,(G000701265:0.026664942,((G001468035:0.023810807,(G000091785:0.000649178,G000176095:0.001479038):0.047378117):0.00802715,(G001467035:0.023689228,(G000236165:0.000364841,G000236145:0.002215899):0.018609284):0.013309001):0.011044557):0.023529634):0.017627075):0.010629033,((G000373765:0.039465306,(G000423305:0.022734386,G001467535:0.037661969):0.019887377):0.010998865,(G001468085:0.060260819,(G000770585:0.032266301,(G001583575:0.004874504,((G002002625:0.004376168,G001582555:0.001910098):0.001168003,(G001582545:0.000884284,((G001582735:0.000160262,(G001600985:6e-09,(G001601175:6e-09,((G001601155:3.3767e-05,G900057755:0.001965019):5e-09,(G001989475,G001652645,G001652665,G001652685,G001969405):6e-09):0.001958472):5e-09):0.00028753):0.000645573,((G900060365:6e-09,(G900070165,G900059955,G900061575):6e-09):0.001580362,(G900073035:0.001086682,((G001677115:5e-09,((G900053745:5e-09,G900051025:0.003007595):0.001502444,(G900119765:6e-09,G900057625:0.001172475):1.2e-08):0.001797456):5e-09,((G900065905:0.000211286,(G900053355,G900048935):0.006031624):0.002471541,(((G001601215:5e-09,G001601235:6e-09):0.005361894,(G900054435:5e-09,G900064345:6e-09):0.00011233):0.002690887,((G900063815:5e-09,(G900061635,G900061675):6e-09):5e-09,((G900061715,G900061645):6e-09,(G900061655,G900061665,G900061685,G900061695,G900061705,G900061725,G900063805):6e-09):6e-09):0.0011547):0.001954954):0.00105922):0.001599824):0.002562414):0.001448597):0.002609596):0.000867415):0.004570983):0.02559074):0.017228632):0.016037824):0.009728344):0.03561248):0.0157922):0.027000377):0.10401995):0.024374066):0.018858033):0.030827339,((G000981765:0.052600979,G000024085:0.04480748):0.157021251,(G000299915:0.125166539,((((G000764205:0.044147867,(G001652445:0.001141059,G001831495:0.000544375):0.059707188):0.049625947,(G900111755:0.077984004,(G000948975:0.069053812,(G001957175:0.07333019,(G000012325:0.035928028,(G000764185:0.019024327,(G001444365:0.0395933,G000378625:0.02336993):0.013970336):0.013947172):0.041974952):0.017191292):0.012244051):0.017287277):0.061736209,((G000374485:0.125401111,((G000153245:0.061245464,(G001269985:0.078941222,G000238255:0.062537694):0.012725373):0.01375565,((((G001401795:0.002757411,G001306895:0.004187332):0.008050871,(G001469895:0.002765889,G001550135:0.007128836):0.004639073):0.020848077,(G001661495:0.033893795,((G001596795:0.025135213,(G000238395:0.015847989,G000814675:0.011162928):0.01138862):0.008115911,(G001465295:0.028874648,(G000238275:0.004971475,G001924935:0.003182599):0.021763643):0.007986485):0.014992193):0.017911452):0.036293542,((G000382005:0.045001843,(G000336495:0.00295625,(G000967625:5e-09,G000967585:0.001535908):0.00693004):0.068639246):0.022591096,((G000333235:0.057430133,(G001482385:0.033773939,(G000495575:0.017808979,G001750165:0.015756086):0.032239438):0.015532655):0.009220229,((G001444405:0.042569248,G000238375:0.038270179):0.011862803,(G001854555:3.2127e-05,G001854605:3.1754e-05):0.034066776):0.008588756):0.009161573):0.011581093):0.015627813):0.063706616):0.02433501,(((G900107845:0.069287333,((G000711985:0.06164706,(G001275035:0.01771291,G001795365:0.075950759):0.034352679):0.031171828,(((G001513785:0.012733214,G900108485:0.015561467):0.018623778,(G000296695:0.028058914,G000425345:0.034875015):0.009315797):0.015888946,((G000272005:0.021805451,G001704375:0.027071008):0.037809738,(G000987765:0.027947028,(G000987775:0.023212371,G000382165:0.022210036):0.010674086):0.026609699):0.014994424):0.015515929):0.018519474):0.054984647,((G000218785:0.077000348,(G001314555:0.002891112,G001458075:0.002209049):0.065275198):0.045003683,(((G001418345:0.00432574,G900116895:0.005565381):0.042830407,(G000753715:0.05835704,(G000423165:0.033386641,G000753735:0.032653842):0.023275588):0.010885666):0.033070009,(G000299895:0.067439543,((G000152885:0.007820882,G001577655:0.004844404):0.050212187,(G001294745:0.0262134,((G001294685:6e-09,G900116625:6e-09):0.016147237,(G000320945:0.006843775,(G000008465,G000401175):0.010210288):0.015075252):0.018475384):0.030064571):0.033397512):0.016394246):0.032709494):0.054331552):0.015913296,((G001050375:0.054100982,(G000300815:0.078767444,(G000568405:0.021121245,G000281085:0.021445059):0.031709665):0.02200306):0.08092089,((G000314975:0.066718225,((G001565895:0.054260887,(G000314995:0.034926236,(G000347635:0.003534052,G000315075:0.005597005):0.04225401):0.031594505):0.0156372,(G000315055:0.020690443,((G000014225:0.006143342,(G000315015:0.003054164,G000767305:0.000896071):0.006813053):0.00765188,(G000212335:0.001334369,(G000314935:0.004514172,G000314955:0.00601078):0.003196448):0.00761277):0.010662102):0.050977899):0.026178722):0.016148379,(((G000429145:0.06321495,G001466725:0.086949679):0.016424735,(G000155775:0.099834261,((G000252165:0.000464769,G001756615:0.005117288):0.09773282,(G000226565:0.024108827,(G000428905:0.002371979,G000315035:0.000176191):0.030305587):0.037557167):0.028494714):0.023636638):0.013074539,(G900129565:0.054803198,((G001757105:0.05231553,G000378185:0.066171718):0.011246085,((G000730385:0.0356416,(G001562115:0.006780222,(G001562125:6e-09,G001562155:5e-09):0.003030836):0.028400613):0.009601109,(G000753865:0.046238523,(G001626275:0.003377995,((G001626115:0.012903193,G001626315:0.032750585):0.002475464,((G000172635:0.002035157,G001924945:0.001669784):0.006471416,((G001562295:5e-09,G001562315:6.1727e-05):0.004560821,(G001886395:0.00135203,G001886435:0.003188522):0.00763646):0.018935878):0.013003141):0.004353997):0.012509573):0.007339863):0.027673904):0.02260792):0.031947578):0.011896687):0.045402788):0.017313493):0.014281262):0.012991323):0.023104689,((((G000422645:0.033858928,G000425405:0.028741792):0.047623223,(G000422665:0.079229308,G000148645:0.052665953):0.026949863):0.046725568,(G000614975:0.065038087,(((G000015245:0.053685875,(G000753795:0.076065072,G000947195:0.036695515):0.021437552):0.008065282,((G000712635:0.007727415,G000146165:0.018080976):0.008295024,(G000519065:0.090240732,(G000178875:0.004989618,G001620325:0.003169725):0.005986152):0.011478298):0.026541972):0.012243215,(((G001675935:0.003190803,G001401775:0.00540015):0.053772542,(G000014705:0.047921391,G000013765:0.047995194):0.016890007):0.015439869,((G000518805:0.049716803,(G000518705:0.022744023,G000016065:0.03356406):0.013453191):0.009462705,((G000018285:0.03301648,G000014885:0.027376682):0.018444147,((G000019525:0.041989596,G000018025:0.034325818):0.010053438,(G001957125:0.028497157,(G000172075:0.03450704,(G000091325:0.016997753,G002005305:0.015668747):0.008322223):0.02123906):0.015706511):0.017164869):0.009917535):0.020681226):0.010554424):0.018345049):0.049919967):0.030699876,(((G000276805:0.014556054,G000953735:0.020037053):0.089602141,((G000429485:0.058174964,(G001420915:0.031145917,G000414175:0.0254848):0.041085773):0.060168916,(G000381745:0.03942727,(G000015285:0.075977439,(G000482725:0.054358215,(G000420245:0.042464474,(G000153405:0.025683064,G001321825:0.142840554):0.053556347):0.035157104):0.015600498):0.012896226):0.086203229):0.019401681):0.019451177,(((G000381965:0.034609241,G001870485:0.04075475):0.07133655,(((G000820125:0.025283512,G001447335:0.0225721):0.015020665,(G000388115:0.037152111,(G000820205:0.012451976,(G000819865:0.01593658,(G001593245:0.00997646,(G000196395:0.017132611,G000014805:0.012477656):0.00432356):0.004819904):0.00623239):0.007647709):0.016727667):0.054183937,(G000023065:0.087702877,((G000378405:0.110155312,(G000222855:0.118452066,(G000701925:0.001593672,G900115655:0.002336376):0.085029321):0.027564453):0.060940625,((G000188195:0.091324578,G000482845:0.11619081):0.034230826,((G001940885:0.008395617,G000431835:0.011931842):0.038321594,(G900114195:0.014031322,(G900116345:0.014617189,G000702045:0.018642656):0.006754473):0.049518046):0.067789854):0.112412904):0.103641306):0.022839587):0.022715022):0.016926129,((((G001310455:0.084288351,((G000333895:0.016416106,G001558255:0.028154087):0.012648504,(G000621165:0.023360452,G000286895:0.03325661):0.010543965):0.028352164):0.011220141,((G000565345:0.025166662,(G000513715:0.02003863,(G000565325:0.016653563,G000513735:0.041966566):0.011296408):0.016600721):0.00902455,(G001996105:0.004215825,(G001995405:0.006443763,(G001995415:0.006441286,(G001996115:0.015446191,(G001996265:0.008428773,G001996245:0.002309571):0.002213335):0.002412608):0.000941979):0.004221118):0.004164191):0.064145944):0.015421983,((((G001077885:0.045975373,G000196255:0.048519141):0.011990934,(G000176795:0.036672684,(G000950415:0.026241889,(G000949955:0.017169064,G000950095:0.010192518):0.027904133):0.025849461):0.021151867):0.007756256,((G001029445:0.035132984,(G000940995:0.019623785,G000730475:0.048011599):0.014861461):0.007848854,(G000331515:0.036016819,(G001029455:0.02634033,(G000695255:0.053301684,G000425165:0.021942819):0.028868492):0.008815001):0.008441932):0.009076333):0.021314416,((G000011805:0.021977245,(G000953695:0.021709553,G000196495:0.024144002):0.010654817):0.04384933,((G001677275:0.046616611,(G000478685:0.12924408,G000731795:0.097091101):0.084859578):0.009917427,((G000711805:0.064797641,G000426765:0.062685883):0.016431252,(G000801275:0.044995009,(((G001012815:0.055406516,(G001591125:0.018778305,G000755385:0.044347396):0.030732092):0.007193955,((G001874155:0.06064183,G000287055:0.021205033):0.018884963,(G000272145:0.028021396,(G000091465:0.011286019,G001486525:0.005797912):0.02659071):0.009567341):0.010300909):0.003998704,((G001685465:0.044927862,(G000467125:0.02622335,((G000217675:0.027804977,G001267945:0.021611049):0.014498561,(G000006745:0.042344503,(G000176155:0.047362866,(G000740015:0.030348764,G001558415:0.027794466):0.010308884):0.011742071):0.007613112):0.015059416):0.007481081):0.005144732,((G000176235:0.021541985,(G000763535:0.026737214,(G000711795:0.022879996,(G001399455:0.009213654,G000772105:0.011794063):0.011721193):0.005879246):0.00749989):0.013448035,(G000009745:0.035842417,(G000017705:0.02750093,((G000493225:0.014640875,G000196095:0.002944167):0.007356844,((G000354175:0.00266099,G001525595:0.005396731):0.0032268,(G000695055:0.000478345,G001315205:6e-09):0.046732909):0.009749548):0.012148285):0.013047285):0.01340281):0.005879548):0.006302537):0.011805559):0.007685391):0.006143807):0.012869907):0.020464236):0.019401372):0.043558176,(G900087055:0.073717928,(((G000772535:0.060496752,(G000771955:0.00390666,(G000772395:0.002386506,(G000772365:0.002188243,(G000771795:0.00246814,((G000209675:0.001912578,G000772295:0.004450187):0.00215997,(G000771775:0.004675221,(G000771785:0.001511055,(G001678465:0.0035661,G000771805:0.001683067):0.002112895):0.001345984):0.000128334):0.001701036):0.003528027):0.001530449):0.001932383):0.063615564):0.013751786,(((G000376645:0.042158283,(G000238795:0.056163945,(G000007945:0.05767003,G000015885:0.01710317):0.008985234):0.011380422):0.011443604,((G001652405:0.009717205,(G000347595:0.003275314,G000521765:0.005313742):0.002687764):0.040518113,(G001038205:0.037773769,((G002015085:0.00211061,(G001938355:0.003823419,G000444565:0.02657166):0.001531227):0.000948911,((G000688835:0.004728183,G001611775:0.004726642):0.004876768,((G000444545:0.006749488,(G000021885:0.002740289,G000172375:0.032110247):0.000370197):0.005185918,(G000444605:0.008017699,(G000444705:0.037558301,(G000444645:0.030585588,G000444685:0.054470524):0.015190794):0.007001874):0.00184926):0.000797037):0.003182443):0.031758876):0.012627833):0.016567067):0.044436204,(G000754275:0.053387271,(((G000017245:0.05571629,(G000262245:0.040151399,(G900110905:0.003044721,G000007745:0.004442206):0.026111245):0.013360224):0.021522646,(G000019405:0.058226323,(G000827595:0.035012074,(G000221945:0.005366667,(G000969305:0.001815533,(G000442905:0.001776239,G000348525:0.006137867):0.003682339):0.002970744):0.036739372):0.00706942):0.007862639):0.006716676,((G001594265:0.024190924,G001262035:0.022355568):0.028517837,((G001055885:0.010290674,(G000259485:5e-09,(G000261285:0.003140882,G001679325:5e-09):0.002130725):0.003969111):0.019099183,(G000379905:0.023030231,(G000968335:0.001431196,(G000027305:0.00383144,(G001007605:0.001166289,G001276545:0.00210573):0.002465144):0.002478917):0.022807028):0.011400814):0.020801212):0.015052067):0.010991348):0.018360821):0.015668618):0.101304975,((G000471645:0.058948712,(G000807275:0.051097335,((G001690195:0.027892712,((G000725175:0.077091034,(G001690445:0.004056879,G001693745:0.003054586):0.009140622):0.010547152,(G000599985:0.004260521,(G001693435:0.001480765,G000725165:0.066066654):0.007278336):0.021388286):0.00615505):0.007096615,((G001690525:0.011800363,(G001690515:0.009690996,G001690435:0.003717253):0.009952871):0.003649129,((G001690255:0.002887286,G001690495:0.000290687):0.012942664,((G001690425:0.008487759,G001690535:0.004540574):0.00512566,(G001690585:0.000983924,(G001690355:0.002459942,G001690385:0.001002006):0.001271982):0.027475249):0.003808969):0.003758973):0.007871979):0.035353219):0.028384105):0.084559816,((G900111395:0.119331619,(G900048045:0.172372383,(G000478905:0.115612352,(G000828515:0.162776193,((G000828815:0.197983621,((G000007725:0.174305989,(G000090965:0.17601011,G000217635:0.172426024):0.136585843):0.044195738,((G000007365:0.067086029,G001280225:0.092148028):0.027230154,(G000521565:0.059049521,(G000225465:0.083848758,G000225445:0.043439675):0.019030146):0.028453344):0.084309958):0.079356816):0.030684509,((G000973545:0.148204202,(G000973505:0.154510107,(G000011745:0.073799784,(G000185985:0.089677664,G000043285:0.084996945):0.05660479):0.064695787):0.028802599):0.053095394,((G000247565:0.108567848,G000008885:0.116854725):0.142807347,(G001242845:0.20623122,(G000093065:0.099745556,G000817295:0.08985117):0.233420965):0.034806404):0.037287545):0.021632382):0.029142886):0.021978313):0.030983956):0.025874549):0.01699379,((G000021705:0.111750309,(G000143625:0.06430406,G900128755:0.050817948):0.02057771):0.038666697,(((G001010285:0.039270977,(G000252955:0.033925998,(G000027225:0.024918216,(G000968175:0.017921283,G000968195:0.018135724):0.004859893):0.007051267):0.023928297):0.013118141,((G000286435:0.011508604,(G001676155:0.005499094,G001676225:0.008875657):0.010604664):0.040540343,((G000429565:0.01932914,(G001640365:0.075253783,G000757905:0.004357607):0.010293458):0.068808786,((G001654855:0.018946728,G000069965:0.016225564):0.037885737,(G001294465:0.033602223,(G000259175:0.019871022,(G000314895:0.031966533,G001874625:0.024944094):0.00569954):0.018804261):0.013804371):0.007898019):0.010281819):0.008768436):0.022936511,(((G000022885:0.04974668,(G001586165:0.015839003,G001816025:0.010414426):0.024911385):0.014558889,(G000307305:0.047161503,(G000439085:0.037503346,(G000427805:0.027787088,(G900112475:0.000618697,G001026985:0.002113844):0.021386335):0.007784159):0.037481238):0.017658725):0.010436994,(((G900002265:0.058327356,((G001514455:0.016980554,G000520015:0.020435409):0.006443909,((G000513215:0.008801895,G000422085:0.016415888):0.006619513,(G000163595:0.013080961,G001572725:0.02001929):0.00909664):0.004648363):0.006096273):0.01198312,(G000964565:0.021659214,((G001122605:0.009153587,(G000009345:0.008475999,G000253175:0.001603881):0.008245792):0.009141606,(G000325085:0.004929306,(G000323585:0.000931259,((G000324725:0.003309845,G000323725:0.007995747):0.002859509,(G000324265:0.001228671,(((G000324445:0.003210078,(G000324485:3.0198e-05,G000324305:8.9688e-05):5e-09):0.000507751,((G000324625:0.005088422,G000168835:0.046738231):0.003095441,(G000324685:0.001211179,(G000325165:6e-09,(G000323565:0.001364277,G000324505:0.001333915):0.001450231):0.001413832):0.000389535):0.00083586):6e-09,((G000324985:0.001432018,(G000325285:0.000364743,G000325245:0.003305961):8.9866e-05):0.001351848,((G000169655:2.9795e-05,(G000323825:6e-09,(G000009065:0.001197282,(G000323285:2.983e-05,G000323785:0.002365376):0.000599442):0.000682954):0.000957844):5e-09,((G000324145:2.996e-05,G000324905:6e-09):0.00062771,(G000324005:3.0066e-05,(G000320465:6e-09,(G000323645:5e-09,(G000325265:0.001022969,G000325145:6e-09):5e-09):5e-09):6e-09):5e-09):6e-09):5e-09):0.000923177):6e-09):5e-09):0.001442995):0.002992889):0.023117781):0.010558842):0.017136465):0.011752994,((G900130115:0.036151856,(G000735345:0.021349583,(G000951135:0.037119105,G000255535:0.033101603):0.010458689):0.021334848):0.008704454,(((G000023605:0.019701876,G001049335:0.032366443):0.010269195,(G000463345:0.028043191,(G900107885:0.036364128,(G000400505:0.025077699,(G000147055:0.00638631,G000400795:0.009683792):0.012179397):0.008128074):0.005443915):0.011216189):0.021622871,(((G000517425:0.011786426,G000010085:0.026021712):0.023099729,(G000287335:0.091516371,((G001283625:0.18658101,(G000754265:0.03764245,(G000013185:0.081143054,G001269425:0.091237809):0.017707647):0.056719728):0.018150391,((G900044015:0.08941923,G000219175:0.100661752):0.006729365,(G900039485:0.070066602,(G900048035:0.107331639,G000287355:0.121559659):0.019809807):0.010997124):0.008993564):0.010129647):0.022896795):0.03562721,(((G000757425:0.038356049,(G000518745:0.071491023,(G900111105:0.009933066,(G001602535:0.021806662,G001602605:0.00094965):0.016719657):0.044555497):0.021044593):0.03279445,(G002006995:0.045152518,((G000784965:0.030386996,((G000025405:0.01815732,G001709315:0.02984203):0.01084604,(G000612605:0.014187542,(G000759475:0.015454787,(G000465555:0.007323405,G000180175:0.030713019):0.005666177):0.011290676):0.004172656):0.014823594):0.005843317,((G001267535:0.014001465,G000336255:0.020938482):0.01213364,(((G001602545:0.018557549,G000091565:0.025561524):0.003871773,(G001571305:0.013773655,G001422605:0.02658348):0.006721846):0.013783758,((G000196615:0.021253543,G000773975:0.014467988):0.011445852,(G000599885:0.022472493,(G000770305:0.023168898,(G000404125:0.032438589,G000590885:0.026425299):0.011016968):0.005992537):0.004146745):0.00835429):0.007257657):0.008657407):0.008127506):0.007297526):0.011319781,(G000705335:0.032282507,((G000248015:0.019299455,(G000463155:0.024127665,(G000982825:0.027427002,G000621185:0.013895608):0.00848105):0.006297554):0.005544299,((G001654915:0.015836518,G000757825:0.021587127):0.01378761,(G000302695:0.037648843,(G000262305:0.039794774,(((G000759795:0.025690418,G000757785:0.023978811):0.004526249,((G001571285:0.011952359,G000735365:0.013016816):0.016705688,(G000247895:0.018772007,(G001022195:0.016985872,(G000240185:0.015403228,G000215745:0.013517271):0.006539062):0.008997738):0.009866174):0.00506897):0.003525631,((G001187865:0.025609919,((G001297765:0.014404914,(G000735455:0.020476705,G000164865:0.030122368):0.006701387):0.005128105,((G001022135:0.018045558,G000300455:0.015923246):0.005803467,(G000016325:0.017273372,(G000735515:0.017033259,(G000694955:0.015984171,G000025565:0.018844633):0.006721445):0.008606938):0.012974581):0.001405725):0.005224661):0.003708568,(G000195995:0.039417779,((G000648515:0.018226762,G001558935:0.010280861):0.005647517,(G000012005:0.017665648,(G000008865:0.002732875,(G000026345:0.00404438,((G000006925:0.007247829,G000026325:0.00235111):0.001663223,(G000299455:0.008333283,G000183345:0.005470723):0.001637666):2.7005e-05):0.003523133):0.00117006):0.013120507):0.004650195):0.006884638):0.007212133):0.008761644):0.006652667):0.004980599):0.003168417):0.009449798):0.014822676):0.008922849):0.009371877):0.005241677):0.006542115):0.01260802):0.016511728):0.007836932):0.013314674):0.017441842):0.021354239):0.020839499):0.032670112):0.021186542):0.014305505):0.025870248):0.020007367):0.016617743):0.055860317):0.032188489):0.017034142):0.019127841):0.007567563):0.008216029):0.015786815):0.009225903):0.020613798):0.020074005):0.028705826):0.022637397):0.042029958):0.014013691):0.014447731):0.009606725):0.008499426):0.009908638):0.012076618):0.010812659):0.018869072):0.018248406):0.028191576):0.053397219);
[truncated: 320,272 more chars]
