# Supplementary material for: Phylogenomics of 10,575 genomes reveals evolutionary proximity between domains Bacteria and Archaea
Source: Nat Commun. 2019 Dec 2;10:5477. doi: 10.1038/s41467-019-13443-4 (PMC6889312; doi:10.1038/s41467-019-13443-4)
Supplement: Supplementary file 6 — Source Data [file 41467_2019_13443_MOESM6_ESM.zip › Source Data/File22.nex]

#NEXUS
Begin taxa;
	Dimensions ntax=100;
	Taxlabels
		G000007005
		G000009905
		G000011385
		G000011485
		G000014905
		G000017685
		G000018565
		G000018605
		G000020945
		G000024265
		G000025725
		G000092245
		G000172555
		G000174415
		G000196815
		G000212395
		G000235605
		G000242615
		G000255655
		G000263735
		G000270325
		G000271665
		G000281175
		G000283655
		G000305935
		G000308215
		G000309385
		G000311725
		G000315095
		G000316515
		G000332315
		G000335475
		G000341545
		G000379765
		G000406005
		G000423665
		G000522985
		G000585335
		G000703085
		G000716715
		G000724625
		G000745485
		G000760695
		G000806225
		G000965745
		G000969945
		G000992445
		G000997185
		G000998635
		G000999255
		G001007625
		G001042715
		G001304015
		G001399675
		G001469005
		G001544015
		G001567355
		G001593935
		G001595385
		G001708485
		G001717035
		G001749745
		G001768645
		G001769855
		G001773295
		G001774395
		G001777435
		G001777945
		G001779195
		G001784485
		G001788755
		G001789275
		G001791795
		G001799095
		G001800475
		G001803205
		G001803345
		G001803415
		G001804395
		G001816645
		G001818155
		G001819985
		G001824395
		G001829415
		G001858525
		G001871415
		G001872685
		G001886815
		G001899315
		G001899335
		G001940645
		G002010385
		G002010535
		G002011215
		G002011495
		G002011615
		G900016865
		G900113335
		G900143695
		G900156285
		;
End;
Begin trees;
	Translate
		1 G000007005,
		2 G000009905,
		3 G000011385,
		4 G000011485,
		5 G000014905,
		6 G000017685,
		7 G000018565,
		8 G000018605,
		9 G000020945,
		10 G000024265,
		11 G000025725,
		12 G000092245,
		13 G000172555,
		14 G000174415,
		15 G000196815,
		16 G000212395,
		17 G000235605,
		18 G000242615,
		19 G000255655,
		20 G000263735,
		21 G000270325,
		22 G000271665,
		23 G000281175,
		24 G000283655,
		25 G000305935,
		26 G000308215,
		27 G000309385,
		28 G000311725,
		29 G000315095,
		30 G000316515,
		31 G000332315,
		32 G000335475,
		33 G000341545,
		34 G000379765,
		35 G000406005,
		36 G000423665,
		37 G000522985,
		38 G000585335,
		39 G000703085,
		40 G000716715,
		41 G000724625,
		42 G000745485,
		43 G000760695,
		44 G000806225,
		45 G000965745,
		46 G000969945,
		47 G000992445,
		48 G000997185,
		49 G000998635,
		50 G000999255,
		51 G001007625,
		52 G001042715,
		53 G001304015,
		54 G001399675,
		55 G001469005,
		56 G001544015,
		57 G001567355,
		58 G001593935,
		59 G001595385,
		60 G001708485,
		61 G001717035,
		62 G001749745,
		63 G001768645,
		64 G001769855,
		65 G001773295,
		66 G001774395,
		67 G001777435,
		68 G001777945,
		69 G001779195,
		70 G001784485,
		71 G001788755,
		72 G001789275,
		73 G001791795,
		74 G001799095,
		75 G001800475,
		76 G001803205,
		77 G001803345,
		78 G001803415,
		79 G001804395,
		80 G001816645,
		81 G001818155,
		82 G001819985,
		83 G001824395,
		84 G001829415,
		85 G001858525,
		86 G001871415,
		87 G001872685,
		88 G001886815,
		89 G001899315,
		90 G001899335,
		91 G001940645,
		92 G002010385,
		93 G002010535,
		94 G002011215,
		95 G002011495,
		96 G002011615,
		97 G900016865,
		98 G900113335,
		99 G900143695,
		100 G900156285
		;
tree TREE1 = [&R] ((((((((21[&length_range={1.4846404621108786,5.521745377800276},height_95%_HPD={0.0,4.440892098500626E-16},rate_95%_HPD={0.2562638414434472,0.3905312376773224},length_95%_HPD={1.7361378354290857,2.5628212585074985},rate=0.3218315138909981,length=2.132566551070306,rate_median=0.32159143087296144,length_median=2.109088911094736,height_median=0.0,rate_range={0.12122545641785248,0.4…
End;
