# Supplementary material for: Phylogenomics of 10,575 genomes reveals evolutionary proximity between domains Bacteria and Archaea
Source: Nat Commun. 2019 Dec 2;10:5477. doi: 10.1038/s41467-019-13443-4 (PMC6889312; doi:10.1038/s41467-019-13443-4)
Supplement: Supplementary file 6 — Source Data [file 41467_2019_13443_MOESM6_ESM.zip › Source Data/File24.nwk]

((((G002763225:0.4867639935,(G000830275:0.2706768623,(G000402355:0.2733617344,G002762975:0.2606050445):0.1329120667):0.1115138705):0.1699132592,(G004299525:0.556004184,(G001871415:0.4612057397,(G000830295:0.4480281777,G002686855:0.3429799732):0.0568340543):0.0442648766):0.0917400958):0.1027416054,(((G001940645:0.4269356731,G001940725:0.4472430583):0.2979369775,((G001871475:0.4262684489,(G001871535:0.0081702129,(G002778915:0.0199085018,G002792955:0.023739982):0.0118688996):0.4211888899):0.2923638676,((G003663415:0.7469322783,((G002011125:0.2445081484,(G002897955:0.0345517504,G003229935:0.0522087275):0.2618198657):0.1768934958,((G001587675:0.1070840802,((G001587605:2.0172e-06,(G001587595:8.82565e-05,G001587635:8.96274e-05):0.0052839678):0.0856144041,(G001587715:0.0854483164,(G001587655:0.0102882751,(G001587575:2.5846e-06,G001587695:2.9054e-06):0.0012894478):0.0493658938):0.0242200952):0.0317922113):0.4588848529,(((G000725425:0.1215933693,G002009975:0.1270868009):0.024281397,((G000517445:0.0521677038,(G000151105:0.0202128259,G001433455:0.0141674531):0.0312543193):0.0576147104,((G001317345:0.0898446193,(G000022545:0.020437799,(G001508065:0.04126819,G001508175:0.0583366844):0.0208234945):0.0706983523):0.0353517364,((G000246985:0.0548354418,G001484685:0.061698615):0.0281236934,(G000430485:0.042722241,G001507935:0.0753032666):0.0335753195):0.0444618037):0.0674885797):0.004419663):0.0473489272,((G000215995:0.0902828093,((G000007305:0.0051936752,G000275605:0.0096983361):0.0888049679,((G000195935:0.075641404,(G000011105:0.1170457977,G000211475:0.1029917391):0.0163645612):0.0263530893,(G000263735:0.0532950079,(G001577775:0.0545038586,G900012635:0.0318631064):0.0255842301):0.0304823107):0.0270979137):0.0465025472):0.0811780263,(G000966265:0.1244407358,(((G000018365:0.0581051615,G001647085:0.0617025717):0.0749080467,((G001418715:0.0056398684,G900109425:0.0048045146):0.0991938959,(G000265525:0.0651539712,(G000221185:0.0482366784,G001484195:0.0596855493):0.0538514558):0.0323918288):0.0082792687):0.0248580166,(G000258515:0.1145056009,((G000009965:0.0756058192,G001592435:0.0675493161):0.0383827333,((G000769655:0.0884849322,G000816105:0.091991057):0.0224354513,(G000585495:0.0911952352,(G000022365:0.0728358056,G000151205:0.0424255442):0.03885782):0.0216447247):0.027360773):0.0231394981):0.0335899266):0.0328753752):0.0258747894):0.0276723007):0.365927977):0.0611371108):0.0220543184):0.0276191871,((G001940755:0.5006046536,G003144275:0.4760690996):0.1470306924,((G001515205:0.2316776366,G001515215:0.2554809794):0.2888821067,(((G001563325:0.1954534882,(G001563335:0.1169135456,G001940705:0.1198098089):0.0910387746):0.3383390696,((G005191415:0.2785704506,G005191425:0.3076942271):0.1949217917,(G001940655:0.4087444702,(G004524535:0.2364826671,G005223125:0.2669615631):0.1454364108):0.1464922421):0.0671161959):0.0816918708,((G001774245:0.2888242207,(G001577155:0.2789224371,(G001775965:0.0675540513,G001776015:0.1277959654):0.1210950881):0.0774922444):0.302735545,(((G001593865:0.5047304501,(((G002009985:0.019229872,G002011035:0.0199463105):0.3956451632,((G001593925:0.1019759708,G001593935:0.0785400447):0.2648842147,(G001273385:0.3892748352,(G001399795:0.2517871044,G001399805:0.2762197033):0.0530784969):0.0445963645):0.0955486408):0.0400114848,((G001273495:0.4685058762,G001775955:0.3301800725):0.1603131417,(G001768965:0.3324233191,(G001920655:0.2150492216,((G001918765:0.085259103,(G001918745:0.015406293,G001919175:0.0284482728):0.0558773795):0.1017839018,(G001919285:0.1219934894,(G001918315:0.0921815267,(G001915065:0.0137169332,G001920575:0.0957440559):0.0092996385):0.1349665264):0.0739903248):0.0449420764):0.2067754475):0.1014379166):0.0480782076):0.0269943686):0.0221196463,((G000270325:0.3433337034,G000405685:0.3782884567):0.1599627063,(G001830115:0.3780703476,(((G000802205:0.0994799822,G001870125:0.0981541897):0.2054986302,((G000698785:0.0217718099,G000730285:0.0368284418):0.0751030552,(G000303155:0.0692816559,(G001917965:0.0505734944,G001918455:0.0458074637):0.0828884832):0.0491010882):0.094232231):0.0890757724,((G001920395:0.0891650516,(G001917505:0.0361214879,(G001917995:0.0248720826,G001918475:0.0207816899):0.0092177935):0.0496273044):0.1003584017,((G000685395:0.0826182751,(G000723185:0.0945929017,G000955905:0.0765588159):0.0217089326):0.0660774919,(((G000484935:0.0641280021,(G000399765:0.0406872225,G000402075:0.0248872579):0.0255988991):0.1017349398,((G000812185:0.0250293621,G001510295:0.0703918049):0.0114757303,(G001627075:0.0305456968,(G001627015:0.0260554079,(G001627095:0.0239920525,G001627235:0.0082209237):0.0001730952):0.0005093256):0.0327901692):0.1252661487):0.068490332,(G001443365:0.1133723663,(G000200715:0.2151124239,((G000220175:0.0418880637,(G000204585:0.0173621575,G000241145:0.0143884488):0.0368629385):0.0375166629,((G000484975:0.0652584643,G001510275:0.0443334167):0.025872439,(((G000875775:0.0351008345,(G000299365:0.0113961863,G000328945:0.0021981513):0.0354096093):0.0072653734,(G000018465:0.0557006612,(G000724145:0.0027685319,(G000722915:0.0130712668,(G000746745:0.0153815614,G000746765:0.0077343092):2.2736e-06):0.0032459594):0.0412683771):0.0085510798):0.0480295925,(((G000242875:0.1342866764,G000299395:0.0500086725):0.0107278754,(G000956175:0.0173201703,G001674955:0.0266938087):0.0448711607):0.0127769908,(G001541925:0.0433607327,(G001510225:0.0452190669,(G001437625:0.0041204952,G001438895:0.005079339):0.0546578565):0.0114397948):0.0616981666):0.006925801):0.0097829388):0.0280067866):0.0676497056):0.0291594909):0.0180385227):0.026393853):0.0665127051):0.1397578927):0.1489286457):0.1300826212):0.072957384):0.036655902,((G000375685:0.2971685029,(G000399825:0.0462023803,(G000402095:0.0455369961,(G000405885:0.0040211151,(G000398765:0.0138617241,(G000380705:0.0047831761,G000494205:2.5846e-06):0.0119583133):0.0110353061):0.0335407676):0.0201947753):0.2385328753):0.3513212637,((G001940665:0.5270334944,(G000019605:0.2826327933,(G003947435:0.0301825968,G004347975:0.0500034062):0.2760815733):0.2459512385):0.0574128336,(G002011075:0.5227565547,(((G004347915:0.0183682932,G004347965:0.0344532852):0.4327456587,(G001717015:0.1983489428,(G001717025:0.0814807125,(G001717005:0.0181712272,G001717035:0.0039949941):0.057712282):0.1944606666):0.2386106997):0.0917079613,((G003019475:0.0034614417,(G003019515:2.4375e-06,G003019535:0.0050073874):0.0024902446):0.518885092,(((G000993805:0.1557222078,(G000015225:0.1353012718,(G000446015:0.0138721603,G000813245:0.0042256798):0.1429949324):0.072663654):0.2965192856,(((G000960885:0.1306246936,(G000253055:0.1091534472,(G000193375:0.0504977447,(G001516655:0.0060473169,G001516665:0.0392523598):0.0519188866):0.0520126586):0.0381165462):0.0722121269,(G000015805:0.0976773799,((G001189275:0.0861446627,(G000015205:0.0814273282,G000019805:0.0729111725):0.0468481458):0.0306298782,((G000007225:0.0711704361,G000234805:0.0802052478):0.0206132924,(G000016385:0.0243132765,G000247545:0.024298624):0.0728756583):0.0320048296):0.0191931916):0.1198737913):0.1996649021,((G001516585:0.2983537737,(G000018305:0.105764723,(G001516725:0.0436042781,G001663375:0.0327995496):0.0648931109):0.1213562687):0.05218645,(G001748385:0.1147151769,((G001515905:0.0566311731,(G001516705:0.039474953,G001516745:0.0724420595):0.0109061697):0.0809604796,((G000190315:0.0781862854,G001316025:0.1232120356):0.0183018418,(G001316245:0.0877773468,((G001315985:0.0561694033,G001316265:0.0687239844):0.0301737897,((G001316005:0.0591951616,G001316285:0.1013131232):0.009729481,(G001316125:0.0917941218,(G000148385:0.0209835174,G001316145:0.0765055805):0.0164128055):0.0212661972):0.0140421099):0.010593491):0.0169677125):0.0393975135):0.0434651322):0.1244857831):0.1297300702):0.1618364827):0.0513138664,(((G000017945:0.1438377327,G001481685:0.1686654281):0.3724355958,(G000145985:0.4567468668,(((G000015945:0.077547083,G000092465:0.0830599105):0.1954177662,(G000264495:0.2596571821,(G000092185:0.197476189,((G000186365:0.0100970393,G001006085:0.0213563901):0.1006837011,(G000231015:0.0330838021,(G000020905:0.0108794911,G000513855:0.0189987197):0.0072932123):0.0958041032):0.1207120862):0.0667285564):0.0851131945):0.2048665979,(G000258425:0.4525080959,((G000223395:0.3043164867,(G000015145:0.1547638801,(G001412615:0.0904985012,G001462395:0.1167671678):0.0753634552):0.1168480789):0.1030240663,((G000011125:0.0491776706,(G000591035:0.0126982471,G001316065:0.0303152307):0.0423702578):0.2695543678,(G000317795:0.2634856232,(G000144915:0.1076663754,(G000495695:0.04749931,(G000495675:0.0342182155,(G000495715:0.0281895931,G000495735:0.0230365966):0.0068599106):0.0028600433):0.1009241393):0.1449153328):0.167298876):0.1047527042):0.0351719734):0.0236499768):0.0178806657):0.0306992192):0.0442292385,(G000389735:0.2579517477,((((G001316045:0.1073462339,G001316085:0.0845724618):0.212844131,(((G000213215:0.1414460056,G000632495:0.2018355006):0.0427504022,(G000565255:0.007214687,G000961135:0.0065317746):0.194189257):0.0207118557,(G000243315:0.1210089653,(G000204925:0.1110467576,(G001315825:0.105557589,(G000747605:2.5846e-06,((G001266655:2.5846e-06,G001266675:2.5846e-06):2.5465e-06,(G001266695:2.5846e-06,(G001266715:2.5846e-06,(G000016605:2.5846e-06,G001266735:2.5846e-06):1e-06):2.0969e-06):1e-06):2.4993e-06):0.0931491761):0.0187572995):0.056184708):0.0893339971):0.0392302476):0.0285350178,(G001719125:0.1230827669,(((G000007005:0.0054676694,G900079115:0.0057292249):0.0032481044,(G000175555:0.000108645,(G000968395:2.8538e-06,(G000024745:0.0051395236,(G000968355:7.26332e-05,G000968435:2.5846e-06):2.3795e-06):2.049e-06):0.0132826599):0.0155670697):0.0336030658,((G000022485:0.0278332714,(G000022465:0.0096783275,(G000022385:0.0117649293,G000024305:0.0082449746):0.0001387893):2.9245e-06):0.0004511955,((G000189555:0.0120298446,(G000189575:0.0115579638,G000364745:0.0125804825):1e-06):0.0008440442,((G000022405:0.0008689762,(G000245095:0.0045225103,(G000022445:2.5846e-06,G000245215:0.0070815962):0.0106315254):0.0005342316):0.0001562494,((G000245115:0.0012418775,G000245155:0.0002901637):0.008148227,((G000245255:0.0176658813,(G000022425:2.9814e-06,G000245135:0.0092910579):2.2072e-06):0.0001481973,(G000245275:0.0096552616,(G000245195:0.0095502629,(G000245175:0.0055164172,G000245235:0.0001419833):0.0002113245):0.0004232505):0.0002723477):0.0254920375):0.0028447706):0.0068889816):0.0070751302):0.0368756668):0.0846165259):0.1139380924):0.0291355079,(G000011205:0.1407930501,((G001560165:0.0100818945,((G001560125:0.0002350111,G001560275:0.0004672858):0.0057885712,(G001560285:2.5846e-06,(G001560765:0.000279604,(G001481595:0.0109544484,(G001560065:0.0001182485,G001560435:0.0002277415):2.6343e-06):2.2909e-06):0.0001544835):2.278e-06):0.0004764728):2.6076e-06,(G001560115:0.0003768371,(((G000012285:7.57446e-05,(G000338775:2.5846e-06,G000340315:0.0010500688):2.0947e-06):0.0001500747,(G001560675:0.0002264062,(G001560725:2.5846e-06,(G001560605:0.0057608567,(G001560795:0.0055577598,(G001560245:0.0002267681,(G001481635:2.1321e-06,(G001560525:7.6006e-05,((G001560085:5.27066e-05,(G001559975:2.5846e-06,G001559985:2.5846e-06):2.5913e-06):9.88992e-05,(G001560815:7.65035e-05,(G001560135:2.5846e-06,G001560595:2.5846e-06):2.8639e-06):2.2996e-06):2.6048e-06):0.0033323648):2.3261e-06):0.0032847657):2.5352e-06):2.2191e-06):2.4395e-06):0.0064474784):2.4184e-06,((G001560205:7.60483e-05,G001560515:2.5846e-06):2.2982e-06,((G001560555:0.0003051196,((G001560375:0.0002275276,G001560405:2.771e-06):2.2999e-06,(G001560565:0.0035031585,(G001560485:0.0005405794,G001560635:2.9639e-06):2.2137e-06):0.0062323638):1e-06):0.000153155,((G001560715:0.000113007,G001560835:0.0006533711):0.0089637203,(G001560465:0.0071327835,(G001560315:0.0002977687,((G001560035:0.0002274701,G001560685:2.5846e-06):2.716e-06,(G001560355:0.0012983449,((G001560195:0.0003754375,G001560755:0.0001852548):4.76524e-05,(G001560045:7.69513e-05,(G001560645:7.77408e-05,(G001559965:0.0001487024,((G001559955:0.0034662174,G001560305:2.5846e-06):2.815e-06,(G001560215:0.0001523916,G001560455:0.003339209):1e-06):0.0002255865):2.8072e-06):1e-06):1e-06):2.963e-06):0.0001296818):2.7583e-06):2.6045e-06):1e-06):8.40258e-05):0.0009156285):1e-06):0.0040668241):7.59748e-05):0.1953704714):0.053554144):0.0603837476):0.2928760928):0.0433748718):0.0844104884):0.0542170648):0.0296907066):0.0164639355):0.0189565454):0.039122325):0.030991794):0.0276816498):0.0216363395):0.0133728878):0.0235484962):0.0204152817):0.0022281034):0.0219912584,((((G002841105:0.1293077834,(G001873845:0.0029311575,G002785505:0.0084127454):0.0854646057):0.3767847316,((G001742785:0.2809999125,G002254565:0.3322562201):0.1022319991,(G001723845:0.2247366005,(G001723835:0.22269191,G001723855:0.1507185488):0.1232631956):0.1031926769):0.0391589587):0.1510495079,(G000007185:0.5343050328,((((G000092305:0.1360078151,(G000363885:0.008562282,G000371805:0.0029812779):0.1362288542):0.0433052933,(G000024625:0.0696661979,(G000023985:0.0731526569,(G000739065:0.0526025787,(G000025525:0.0351348914,G000091665:0.0352989449):0.0141005185):0.0027488566):0.0137511802):0.0479184596):0.0666393203,((G000214415:0.0603672916,G000243455:0.0593595852):0.0385209251,((G000017185:0.1411950484,G000179575:0.0841253447):0.0550278688,((G000376965:0.0040192541,G002009965:0.0244393423):0.084245152,(G000006175:0.1899196714,(G000017165:0.1028690056,(G000220645:0.0258221037,(G000017225:0.0147497287,G000018485:0.0135972874):0.0160315428):0.0463472526):0.0529642381):0.0948163852):0.0209919358):0.0838058826):0.039266893):0.2257262796,(G000166095:0.2185112912,((G001507955:0.1617334867,(G900095815:0.0561398203,(G000145295:0.0405324427,(G000008645:0.023254215,G000828575:0.014062503):0.0214484062):0.0394019537):0.0951794478):0.0629094613,((G000513315:0.1706247945,((G000404165:0.0671625591,G000621965:0.0640000996):0.1117457182,(G000024185:0.14205138,((G001639275:0.1104713999,(G001477655:0.0723667923,G001548675:0.0918267368):0.0241613025):0.0217600805,((G000016525:0.0110002496,(G000437055:0.011404858,G000824705:0.0010604733):0.0081928001):0.0066942232,(G000190095:0.003459463,(G000190135:0.0035352975,G000190155:0.0088181253):0.0023695967):0.0298525363):0.0996760107):0.059779083):0.0491909334):0.0741907859):0.0937197311,((G000012545:8.80541e-05,G001729395:0.0049462):0.3120397823,((G000745485:0.0310537587,G001729285:0.0478149466):0.1223275402,((G000214725:0.1199669248,(G000191585:0.1035829572,G000744455:0.0732006734):0.0460617475):0.0454359316,((G000302455:0.0525382532,G000309865:0.0496544271):0.0346796322,(G000499765:0.0589060295,(G001316325:0.0821147096,((G000762265:0.0028198988,G001458655:0.0111539684):0.0075571399,(G000953115:0.0174360249,G001509005:0.0297527989):0.0065445167):2.7527e-06):0.0140308767):0.0299892589):0.1006924203):0.036541669):0.0528826273):0.0241423786):0.0449444801):0.0532112029):0.1674664466):0.0407742191):0.0681967134):0.0663194006,((((G001875345:0.1956341569,G001875425:0.2009969905):0.2300851217,(G000246735:0.2618380542,(G001628435:0.1357437445,(G001629205:0.1868465265,((G001628475:0.0088064539,G001629165:0.0615874865):0.0675016538,((G001628455:0.001855399,G001628485:0.0196277954):0.0115065388,((G001629155:0.028478958,(G001629255:0.0176098514,G001629295:0.0360256351):0.0001161081):0.019566993,(G001629245:0.0362060263,(G001629185:0.01221632,G001629235:0.036647118):0.0023371362):0.0103964526):0.0016972181):0.1143546394):0.0284141635):0.0490507997):0.1201236384):0.2876965188):0.2210832891,(((G002011395:0.3221088301,(G000025665:0.0811598888,G000327505:0.0981966588):0.2148305798):0.1600767524,(G001856825:0.4435780133,(((G000447225:0.2529313613,G000965745:0.2415449282):0.0474214258,(G000496135:0.2575480126,(G001856845:0.0186517646,G900090055:0.0147800525):0.2583483237):0.1456891766):0.0273399039,((G000011185:0.1194580654,G000195915:0.1252695187):0.170603499,(G000008265:0.1892666433,(G000152265:0.1888235132,(G001316225:0.0494142496,((G000949015:0.0101878919,G001402935:0.0166274943):2.1413e-06,(G001399695:0.0083360908,G001402945:0.0191984375):0.0058402526):0.0123929399):0.1292326234):0.0974293587):0.1703160677):0.039466666):0.183139804):0.1466719303):0.1048553685,((G001595875:0.2239553123,G001595945:0.2194569701):0.3606248177,((G001595885:0.4345381037,(G001800755:0.2477597219,(G001800745:0.1418613489,(G001800795:0.1425170864,G001800825:0.120042103):0.0373148501):0.0977360678):0.1785108173):0.0404367179,((G001800735:0.1488312547,(G001800675:0.0584226611,G001800815:0.0512215759):0.0833534177):0.2330751168,((G000404225:0.2562362818,(G000308215:0.1835921696,(G001421185:0.0826390698,G001512965:0.0686506854):0.1180752642):0.0754687527):0.0832473524,(G001421175:0.1995147182,(G000800805:0.2122098603,(G001563305:0.2103722802,(G001560915:0.1376844858,(G000350305:0.1464550203,(G001481295:0.1914231699,(G000300255:0.0108638411,G000437835:0.0068650961):0.068441821):0.0769328738):0.0347788751):0.0943218285):0.0753946208):0.0530903598):0.1950571185):0.1224726118):0.065693779):0.0314565551):0.0271871942):0.0279701676):0.0498008007,((G001914405:0.4960194783,(((G001305655:0.1377934181,G001767315:0.1722358609):0.0997527779,(G000474235:0.184631251,(G000069025:0.1490893804,(G000230955:0.1020231233,G001488575:0.0770564437):0.0266259312):0.0484406191):0.0191565855):0.0258248546,((G000496195:0.2591455623,((G000427685:0.1860824389,((G000283335:0.1068513908,G001469955:0.1227829238):0.025684864,((G000336755:0.064491512,(G001469865:0.06081539,(G000025685:0.0675968485,(G000306765:0.0375696073,G000337815:0.0444460406):0.0307531304):0.015557486):0.0180436852):0.0752789758,((G900100875:0.084838939,(G000172995:0.0828660767,G000337095:0.0852370991):0.0248594873):0.0273831162,(G000739575:0.1040352071,(G000416005:0.2030132769,(G000415985:0.0595431181,(G000415965:0.0362321282,(G000009185:0.0103439777,G000237865:0.0099041849):0.027605399):0.0196660678):0.0846884869):0.0668950611):0.0403662981):0.0153693216):0.0258994279):0.023523994):0.011363078,(((G000495475:0.1161020466,G900129775:0.0910713576):0.0423825528,(G000224475:0.0913364975,(G000739555:0.0586592371,G001282785:0.0699872945):0.0526671266):0.0896059428):0.0268306702,((G001564175:0.2496117469,((G000416025:0.0412464401,G000496215:0.0637729205):0.0835423677,(G001563795:0.1287296275,G900109065:0.0744893182):0.039859637):0.0714218521):0.0316024973,((G000416045:0.0952426735,G000496235:0.0336420677):0.1585589877,((G000447865:0.1341850507,G001462205:0.1075975238):0.0362069989,(G000496175:0.1298978198,(G001564205:0.1862235527,(G000746205:0.0916482215,((G000337415:0.0350192034,(G000336875:0.0530034469,G000337035:0.05260542):0.0182062182):0.0292996718,(G000336995:0.0625214315,((G000022205:0.0420405411,G000739595:0.0846452014):0.0073319837,(G000337355:0.0561175641,G000337375:0.0639195296):0.0105033741):0.0197862301):0.0243177495):0.0263219438):0.0090342995):0.0220895984):0.0364935438):0.0238819405):0.0372891085):0.0226020391):0.0170674258):0.0115367629):0.0289325924,((((G000334895:0.0285847509,(G000336915:0.0471334113,G000336935:0.0537245233):0.0164379687):0.0542761487,(G000336675:0.1228988061,(G000755245:0.0547792308,(G000336695:0.0231411868,G000336715:0.0235628463):0.0320325445):0.0411088165):0.0206313658):0.1102999251,((G000026045:0.1002105864,G000591055:0.1332076552):0.0870082311,((G000415945:0.2671260451,(G900100385:0.1463727458,(G000416085:0.1675331467,G001564135:0.1835282851):0.0270870198):0.0201079122):0.0438954828,((G000755225:0.1260010816,(G000023945:0.0714120318,G000470655:0.0757583924):0.1105723771):0.0507632661,(G900110215:0.1502783201,(G000337455:0.1368015724,(G000023965:0.0974046462,(G000337775:0.0326691183,(G000223905:0.0347986591,(G000337275:0.014612328,G000337755:0.014518127):0.0158417505):0.0125532568):0.1061258968):0.042728557):0.0204708713):0.0141662795):0.01042535):0.0281074388):0.0201055007):0.0158171474,((G000196895:0.1735361216,(G000376445:0.0594439453,G000710615:0.0743102387):0.0951811697):0.0399070566,(G000403645:0.1898461724,(G900103505:0.1463479751,(G000337515:0.1470310515,((G001563955:0.0814731363,G001564285:0.0626640338):0.1206772622,((G000517625:0.0612959072,G000691505:0.0762884661):0.0573020319,(G001563885:0.166332393,(((G000337555:0.0819500409,(G000025625:0.0385429327,G000337575:0.0400527398):0.0488970796):0.0370801802,(G000337675:0.054566722,(G000328685:0.0518640589,G000337695:0.0598962507):0.0140606738):0.0665337898):0.0128986862,((G000455365:0.0871106872,(G000217715:0.0971338536,(G000455345:0.0755169507,(G000230715:0.0698468184,(G000336655:0.0659647619,G000337895:0.0817297224):0.0135857153):0.0364518834):0.0170977509):0.0073981299):0.0096778081,((G000025325:0.0966949177,(G000337215:0.0830038225,(G000383975:0.0847707936,(G000337715:0.0442122644,G000337735:0.0439357524):0.0397715427):0.017274376):0.0310394866):0.0103939339,(G000784335:0.0738141459,(G000337475:0.1079340917,(G000230735:0.0605873104,(G000337195:0.0692462158,G000731985:0.0428161718):0.0181909904):0.0176438949):0.0135298736):0.0231288115):0.0197776931):0.0217415802):0.0211776108):0.0118271969):0.0277315658):0.0208202542):0.0525385649):0.014438818):0.0314171601):0.0140258667):0.0166426942):0.029422328):0.3545150028):0.0773851895,(((G002011155:0.0347516552,G002011165:0.0156460448):0.3564273378,(G002010305:0.2906480586,(((G000194625:0.1453516509,(G002010045:0.0427259534,G002010125:0.0688234132):0.2077323668):0.0494865956,(G002011215:0.1356588639,(G000385565:0.1380682374,(G002011235:0.1739336562,(G002011315:0.1152297732,(G002010155:0.0183446435,G002010195:0.0132585257):0.1098975297):0.0309580058):0.0169234376):0.039174175):0.0713682915):0.0264494127,((G002010215:0.1696313632,(G000025505:0.145658247,(G000789255:0.1030995386,G001006045:0.0800823192):0.0909266828):0.05160035):0.0445176793,(G000025285:0.2234537092,(G002010285:0.1219397197,(G002010295:0.0690683988,((G000008665:0.0009225577,G000734035:0.0140514019):0.004976491,(G001508745:0.0006137248,G001508815:0.0069010973):0.0059539181):0.0906736428):0.0481696038):0.0739458848):0.0326372047):0.0141442307):0.1324829212):0.0840559102):0.0775206209,(((G001508455:0.2239443148,(G001940805:0.1404706753,(G000430905:0.0356908203,(G000015765:0.0263602356,G001602685:0.2426879214):0.022631789):0.0950173661):0.1828383325):0.0435487761,((G000013445:0.0689531116,G001602695:0.229189373):0.2109684131,((G001412355:0.1930104307,(G001315945:0.2606718275,(G000711215:0.2336739961,(G000243255:0.1700520181,(G000147875:0.0511444042,G000784355:0.0308805303):0.1118314212):0.029002702):0.0387994849):0.0425833318):0.0347681392,((G000021965:0.2199129098,(G000235685:0.2456244695,(G000017625:0.1654733189,G000327485:0.1589360232):0.0835874409):0.021485787):0.0336038889,((G000275865:0.1067709066,G001571385:0.0930321894):0.1009457014,((G001896715:0.125155282,((G000304355:0.0288104135,G900079125:0.0372517024):0.0243442382,(G001512375:0.0151209231,G900025055:0.0166548983):0.0868096145):0.0333732948):0.0179424591,((G001512385:0.0363724418,G001571405:0.0277344911):0.0533343779,((G001508665:0.0401564895,G001509255:0.0626070825):0.0823340333,(G001315965:0.1970880633,(G001017125:0.0373079422,(G000015825:0.0349486532,G000691865:0.0436044828):0.0188605953):0.016254966):0.0194879686):0.0172403877):0.024300084):0.1274719198):0.0297442756):0.0239746027):0.0452532638):0.0356509267):0.177444008,((G001766815:0.1222530482,G001766825:0.1281464926):0.2680076332,((G000063445:0.1540540728,(G000011005:0.0974857446,G000251105:0.0864775542):0.0724953092):0.2370060256,((G002010075:0.225374391,(G000711905:2.288e-06,(G001507975:0.0129877846,G001508185:0.0014450847):0.0030159633):0.201733384):0.1707468541,(((G000014945:0.1809180821,(G001603205:0.2904207664,(G000204415:0.0215624446,G001603225:0.0673658347):0.1063977537):0.0546028813):0.0410892452,((G000235565:0.0703272228,G001602645:0.0527259437):0.0354162695,(G001508615:0.0156262181,G001509375:0.0163606057):0.0590779094):0.1168386294):0.184581021,((G000685155:0.1168558833,G001317315:0.1234525233):0.1791291222,(((G000196655:0.1983594722,G000217995:0.1634230302):0.0369891479,(((G000328665:0.0750782335,G001896725:0.0780485904):0.0988801072,((G000306725:0.0770029267,G001577565:0.0972846011):0.0419973012,(G900114835:0.0561684319,(G000504205:0.041974288,G900100715:0.0468086557):0.0337999616):0.0715346185):0.0430244377):0.0462374202,((G000013725:0.096668872,(G000970325:0.0441409867,(G000765475:0.0399284058,G900111645:0.0638918486):0.0214509281):0.0436785472):0.0686955462,(G000025865:0.0299276411,((G001889405:0.0037952335,G900106905:0.0013611466):0.0352221809,(G001888095:0.0247884059,(G001726015:0.0121333425,(G001577555:0.0120978116,G001683555:0.0458396774):0.0233322342):0.0229015392):0.0050193257):0.0077525779):0.1493581603):0.0361775001):0.0335574918):0.0379045213,(G000970045:0.0949328726,((G001714685:0.0902759447,((G001304615:0.0154022054,(G001512365:0.0206070637,(G000969885:0.0023655588,(G000969925:0.0145076519,G001402855:0.0027697586):0.0106633174):0.0002427182):0.0431511833):0.0485953965,(G000970305:0.0556485524,((G000969905:0.014912293,G000969945:0.0055194691):0.0408216639,((G000195895:0.0056524421,G000969985:0.0086289584):0.0404643722,(G001316305:0.0980495805,(G000970065:0.0126340395,(G001027005:0.0076906365,(G000970025:0.0042769487,G001729375:0.0081305647):0.0017055365):0.0033173849):0.0077285833):0.0230325755):0.0188721606):0.0195623933):0.0390065168):0.0319609756):0.0102687478,(((G000007345:0.0282861398,(G000970145:0.0132274986,(G000970085:0.0079884493,G000970125:0.001469139):0.0061338724):0.0285610606):0.0334545198,((G000969965:0.0222994502,G000970005:0.0123615802):0.0461357351,(G000970265:0.0477915976,G000979455:0.0539150024):0.011780759):0.02679992):0.0194175864,(G000970285:0.0611948921,(G000970185:0.0038443135,(G000970205:0.0141567119,(G000341715:0.0072530615,(G000979755:0.0141515605,(((G000970165:0.0026885354,(G000979015:0.0104552381,G000979995:0.0078653759):0.0041036777):0.0002476252,(G000979185:0.0057467243,(G000979895:0.0085546077,(G000979855:0.0050087256,(G000979105:2.5846e-06,G000979845:0.0084086482):2.0978e-06):0.0005986326):0.0002015893):0.0001810965):0.0001847489,((G000979095:0.0097633069,G000979745:0.0046472426):0.000458985,(G000978955:0.0148100733,(G000970245:0.0076471849,((G000979825:0.003883249,(G000979675:0.0008861874,G000979815:0.0048817714):0.0046972406):0.0006974879,(G000979515:0.0039361712,((G000979125:0.0117666911,G000979555:5.87004e-05):0.0047608697,(G000978935:0.0049296094,(G000978945:2.5846e-06,G000979575:2.5846e-06):0.0083706396):0.0040646279):2.4694e-06):2.6625e-06):0.0003005595):2.8348e-06):0.0006074869):0.0007938941):0.0003060699):7.0595e-05):0.0015548895):0.0097328953):0.0541304928):0.0142576787):0.0262346813):0.0487814305):0.1192981616):0.0954671312):0.0453249247):0.0098539573):0.0439041262):0.0284269441):0.0175682664):0.0324412533):0.0432955711):0.0496698897):0.0254948959):0.032797804):0.0673470851):0.0618705001,((G001873755:0.5440590396,((((G001567305:0.1963835298,G001567355:0.1862720353):0.3469985552,(G000993565:0.3354929068,(G000991265:0.2742497082,((G001771775:0.0005519582,G001772465:0.0025735721):0.000215605,(G000990085:0.0018056899,(G000990125:0.0011490136,(G000989675:0.0025507522,(G000989705:0.0153066739,(G000990985:0.0022400676,(G000989775:2.6158e-06,G000990025:0.0007251908):2.3168e-06):2.1651e-06):2.3216e-06):0.0002099867):0.0010679247):0.0007222073):0.2308178497):0.1396326325):0.3120208098):0.1748493324,(((G001772955:0.1061670209,(G001772545:0.0035027598,G001772805:0.0035754368):0.0883235216):0.4522222781,((G001772665:0.5205906171,(G001873785:0.0077639434,G001890045:0.0047271775):0.3890703584):0.0832143765,((G001772615:0.0009855214,G001772695:0.0028189856):0.3778948817,((G001772625:0.3141305625,G001772985:0.2578833903):0.0700196203,((G000994815:0.0245930203,G001772855:0.0210194079):0.4046403209,(((G000997575:0.0018854451,(G000997355:0.0141006807,G001772705:0.0176708475):0.0006779147):0.257658478,(G001772535:0.082324629,(G001772865:0.0048970373,(G001772885:2.5846e-06,(G001772815:0.0007508569,G001772935:2.5846e-06):0.000121104):0.0004807221):0.0957421328):0.2006351585):0.057096688,(G001772575:0.3942466214,((G001773195:0.0444477917,G001773295:0.0369001997):0.2417222767,((G001773225:0.0062932995,(G001773375:2.6973e-06,(G001773145:0.0019145911,(G001773055:2.1349e-06,(G001773015:0.0001186959,(G001773065:2.5846e-06,G001773215:2.5846e-06):2.0967e-06):0.0077059278):2.0755e-06):0.0077828311):0.0004053661):0.3162949343,(((G001772775:0.0125260485,(G001773395:0.0067271011,(G001772795:0.0097509758,G001773175:0.0114989543):0.0001200996):5.0533e-05):0.0468768588,(G001773115:0.0062286287,(G000999405:0.0002209925,((G000999505:0.0039071784,(G000995235:0.000219954,(G000997875:0.0011995891,G000999305:2.5846e-06):2.1824e-06):2.0437e-06):2.926e-06,(G000998145:0.0060432145,(G001000215:0.000109099,(G001000705:0.0016431176,(G000999385:0.0002232105,(G000503835:2.5846e-06,(G000998705:2.5846e-06,G000999585:0.0007689727):2.3909e-06):2.8705e-06):2.2645e-06):2.8184e-06):2.2066e-06):2.3737e-06):2.61e-06):0.0010494007):0.0374335246):0.0145889225,((G001773385:0.0005186752,(G000997025:0.0096596288,G000997745:0.0197671207):2.2982e-06):0.0529306695,(G000997795:0.0145818088,(G000994825:0.0034898697,(G001773035:0.0230706396,(G000995715:0.0053082898,(G000997615:0.0015721213,((G000997145:0.0056229117,(G000996615:0.00214669,(G000996895:2.5846e-06,G000997865:0.0008910398):2.0186e-06):2.3115e-06):1e-06,(G000997545:0.0230354626,(G001773315:0.0008446165,(G001773095:0.0060693272,(G000998555:2.5846e-06,G001773275:2.5846e-06):1e-06):2.1401e-06):0.0010411084):2.97e-06):2.0178e-06):2.8689e-06):2.5722e-06):2.578e-06):0.00040083):0.0550737042):0.0089030234):0.2850264991):0.0425817272):0.0555630577):0.0436854655):0.041236402):0.0360287044):0.1104320572):0.0977258772):0.0745312084):0.0774134351,((G001871995:0.3845407769,(G001771165:0.0410216352,(G000991025:0.000145399,G001772215:0.0001367746):0.0268989129):0.3673128064):0.1846655463,(((G001816815:0.0084177625,(G001816795:0.0123969606,G001816835:0.0283255168):0.0025052232):0.3788675305,(G001816975:0.352001817,(G001816985:0.3357729568,((G001816695:0.0215512502,G001816735:0.0276210882):0.2213893769,(G001816995:0.1917104532,(G001816635:0.0115740752,G001816645:0.0176908918):0.1911724447):0.0625042346):0.0719771885):0.0386998642):0.0837289277):0.0974398236,(((G001776335:0.1957262894,(((G000404925:0.3069989622,G000995995:0.2813537971):0.0440078097,(G001776475:0.2155889686,(G001774995:0.1704314282,(G001775085:0.0289458081,(G001776455:0.0300853773,G001776505:0.0054610805):0.0083730239):0.1809585244):0.0476563886):0.0301327884):0.0242453997,(G001774865:0.2362122082,((G001774895:0.1524240058,(G001775155:0.0616312025,(G000994385:0.036144984,(G000994225:0.0138986043,G000994395:0.0043001748):0.0071943508):0.0038594166):0.1712889381):0.0291768281,(G001774705:0.2433068883,((G001774945:0.0324362426,G001776535:0.0291284782):0.1649553698,(G001776415:0.0250621944,G001776425:0.0200384106):0.2046674631):0.0582003221):0.0235054503):0.0157355628):0.0518096444):0.0344181118):0.2410853557,(((G001776685:0.2056986515,(G001777065:0.0016442762,(G001779835:0.0038797599,(G001776815:0.0036980874,G001777435:2.0792e-06):2.2962e-06):0.0193577469):0.1964602823):0.0244834967,(((G001776855:0.0120354385,G001777015:0.0079474863):0.1961593566,(G001777055:0.025912088,G001779735:0.0148548279):0.1983580621):0.0516273362,(G000995285:0.2476755787,(G001779745:0.2238138613,((G001776635:0.0002815938,G001777335:0.0005489075):0.1285034918,(G001777455:0.015962895,(G001776735:0.013910115,(G001776945:0.0047162409,G001777375:0.0110431004):0.0095590691):0.0129544162):0.1377041634):0.0678872009):0.0078208801):0.0349225381):0.0412942643):0.112628038,(((G001775325:0.035288309,G001777025:0.0484121003):0.2745044262,(G001776585:0.0256701679,(G000992645:0.0008922333,G000992925:0.0390499693):0.0063015686):0.2929301953):0.0510031849,((G001779755:0.0044602205,(G001776975:0.0069485999,(G001776755:0.01744525,G001777345:0.0077398099):0.0065321928):0.0020337333):0.3132523053,((G000997225:0.0462739853,G001777495:0.0391095973):0.2318837255,((G000994095:0.0077486791,(G000994545:0.0028289872,(G000996555:0.0024182061,G000997385:2.6315e-06):2.4344e-06):0.0030546092):0.1901185234,(G000997105:0.0454837349,(G001776835:0.0010230952,(G001776675:0.0110019016,G001777465:2.1286e-06):2.2574e-06):0.0038777014):0.1879469027):0.0521516801):0.0444396961):0.0536044978):0.0380813585):0.1404675823):0.064763526,(((G001003415:0.2812650953,G001779145:0.3390276366):0.2153195876,(((G001782125:0.1961158347,(G000993335:0.0424192991,(G001782605:0.0063124123,(G001782115:2.1286e-06,G001782435:0.0133220692):0.0323707533):2.4811e-06):0.1800559767):0.2155900371,(((G001783905:0.0066768879,G001784055:0.0343896979):0.2415879716,(G001782685:0.0136659618,(G001783775:0.0077316365,(G001782355:0.0002500215,(G001782205:0.0503561229,(G001782445:0.0195420347,G001784115:0.0032727946):2.1587e-06):2.5739e-06):0.007333769):0.0071719471):0.2247450848):0.0914240046,(((G001782475:0.1366238276,(G001782295:0.0004491393,(G001782085:0.0241513844,G001783975:0.0159662256):0.0016234102):0.1175237787):0.1580019628,((G001783885:0.1344106641,G001784095:0.1545601194):0.0560328837,((G001782525:0.0001028309,G001783805:2.5846e-06):0.1694252263,(G001782645:0.0379771056,(G000990055:0.0318941408,G000992095:0.0039127355):0.0167344999):0.1138338009):0.0617843675):0.1166227697):0.0454141299,(G001781995:0.3346938119,(((G001782035:2.1289e-06,G001782495:0.0085807522):0.1003796721,(G001782045:0.0003867818,G001782415:0.0088315164):0.1082242504):0.1431645436,(G000994635:0.0749937237,((G001783845:0.018707979,G001784045:0.0019879395):0.0002351257,(G000996635:0.0132406442,(G001782735:0.0074839649,(G001782395:0.0177525612,(G001782265:0.0001175277,G001782595:2.5846e-06):2.7586e-06):2.2618e-06):0.0054659761):0.0038928342):0.0311350048):0.2358760187):0.0725913519):0.0216249154):0.0362505725):0.0536187388):0.1284093423,(((G000998235:0.3217630892,((G001779065:0.2494088632,G001779095:0.2296909402):0.0882571231,((G000993445:0.249062563,(G000998865:0.0222553144,(G000999165:0.034839255,G001000435:0.0336135441):0.0062033765):0.2099814605):0.0870448928,(G001003345:0.284999197,(G001003305:0.3117494742,(G001779345:0.0175811118,G001780895:0.0065553887):0.1636342477):0.0494777004):0.0382911479):0.0323485651):0.0739664846):0.064271314,(G001780865:0.2798477876,(G001779195:0.3198420121,(((G001779015:0.2803066418,G001871285:0.2270816613):0.0476301092,(G001779235:0.2588162888,G001780955:0.1981142568):0.0323645339):0.0493947729,((G000993925:0.0098610921,G001779135:0.0024091113):0.2033193573,(G001779055:0.2043000697,(G001779265:0.0082855609,(G001779385:0.0031664804,(G001779115:0.0063960566,(G001779255:0.0056912135,G001779275:0.0036787698):2.0944e-06):0.0002533265):0.0016255597):0.208905805):0.0712193046):0.0923861371):0.0273026533):0.0380184351):0.1030295935):0.0613408084,((G000997505:0.0955613055,(G000997595:0.0423331333,(G000994655:0.0337265979,(G000996505:0.0112841303,G001788215:0.0194237975):0.0015278383):0.0271920727):0.0378994357):0.3756265793,((G001788325:0.0123612401,(G001788275:0.0115282458,(G001790165:0.0018410918,(G001790075:0.0092371618,(G001790125:0.0078016971,(G001788295:0.0002077724,G001788375:0.0098153091):2.3797e-06):2.565e-06):2.792e-06):0.0019368773):0.0137513203):0.5225863976,((((G001788225:0.1139187035,G001789935:0.152729905):0.2054913655,(G001789955:0.0289625631,(G001789775:0.0082934695,(G001787945:0.0003929289,G001789445:0.0047524104):0.0062304533):0.0199308674):0.2915541604):0.0530783811,((G001567515:0.4155689505,(G001789365:0.0057570689,G001789725:0.0111303212):0.3348968657):0.1013278309,((G001567245:0.300862622,(G001788235:0.0269835877,G001789515:0.019193355):0.3102062941):0.0424865793,(G001788165:0.2558221329,(G001790005:0.012520642,(G001789715:0.0059894866,(G001787915:0.0182965607,(G001789435:0.0038807694,(G001788095:0.022454306,G001789875:0.004413703):2.4547e-06):0.0040830955):0.0102837373):2.4118e-06):0.2037325392):0.0574430268):0.0751821003):0.0349480959):0.0670375839,(((G001789805:0.0450453496,G001789995:0.0450883533):0.2504726015,(G000990445:0.2912625743,(G001788195:0.0116945304,(G001789325:6.59254e-05,G001789555:0.0050090235):0.0164247697):0.2086057128):0.0656088153):0.0997473003,((G001788045:0.3587069329,(G001789965:0.0001021726,(G001790035:2.5846e-06,((G001789535:2.5846e-06,G001789795:2.5846e-06):2.3909e-06,(G001787965:0.0008628631,(G001788125:0.0001062421,G001789475:2.5846e-06):2.4182e-06):2.9456e-06):2.1378e-06):2.5979e-06):0.3271109628):0.0654940981,((G001873595:0.3474005726,(G001788305:0.0092152908,(G001790155:0.001151634,((G001790045:2.5846e-06,G001790115:2.5846e-06):1e-06,(G001790095:2.5846e-06,(G001788355:2.5846e-06,G001790195:2.5846e-06):1e-06):1e-06):0.0065328774):0.0013958859):0.2736123232):0.0443043558,((G000991535:0.2918399702,((G000402875:0.1079702961,G000990305:0.1478650644):0.1211090834,((G000990725:0.0002995433,G000991135:2.2609e-06):0.129022015,(G001789855:0.2431678383,(G000990465:0.0110822084,G000990565:0.003271852):0.1522974315):0.0256036674):0.0546931447):0.0473851127):0.0410129928,(G001789745:0.2431671523,(((G001787985:0.0252194915,G001789645:0.0078093141):0.1371573479,(G001789285:0.0214533443,G001789635:0.0067400634):0.1126030606):0.0607469041,((G001789545:0.0390001298,G001789675:0.0398616994):0.1521548949,(G001789895:0.010422087,(G001788055:0.0184548594,(G001789695:0.010207,(G001787885:0.0145800196,G001789405:0.0047431027):0.0060643858):5.71791e-05):0.0047960555):0.1740530617):0.035903132):0.0376804782):0.1199316153):0.046364284):0.0381813267):0.0279383206):0.0766024044):0.045365387):0.0796330947):0.0347872912):0.0361197158):0.0404544278):0.0327095928,(((G000992605:0.0090933792,(G000989305:2.086e-06,G000992285:0.0174749289):0.000230338):0.2658271039,(G000992725:0.0018998171,(G001790765:0.0196097119,G001790905:0.0088911132):0.0080443737):0.2469523082):0.4633136132,(((G001776045:0.4171838315,(((G000995585:0.1625579888,G001871835:0.1381646471):0.1069996415,(G001776115:0.1116774638,G001872035:0.1502013958):0.1173714827):0.0676507344,(G001774335:0.0082194229,(G001776075:0.0004203056,(G001774295:0.0043804872,(G001003755:0.0402395137,(G001001885:0.0171270386,(G001001955:0.005510792,(G001774275:0.0001904125,(G001029675:2.3367e-06,G001774315:2.5846e-06):2.6082e-06):2.5296e-06):2.2661e-06):2.8482e-06):2.6509e-06):9.80486e-05):0.0011285005):0.2581457083):0.169257871):0.0587876432,(((G001816575:0.3547685739,(G001816915:0.213699706,(G001816585:0.0020197182,G001816955:0.0033847569):0.1830089924):0.1772074303):0.0720703268,((G001803415:0.4068351649,(G001803505:0.3679079408,(G001803465:0.0103017929,G001803475:0.0160081742):0.2959847922):0.0751486105):0.0532339629,((G003176165:0.344777803,((G001788675:0.0027720213,(G001000345:2.5846e-06,G001001575:2.5846e-06):0.0009210476):0.3104180112,(G001787315:0.0584859533,(G001001445:0.0136636994,(G001002285:2.2094e-06,G001002295:0.0134878504):2.391e-06):0.027255797):0.2404163463):0.0749674501):0.0618403562,(G001508535:0.3741769039,(G001872335:0.3026922655,((G000991725:0.0014745114,(G000993185:2.5846e-06,G001029715:2.5846e-06):2.415e-06):0.3105678758,(G001873435:0.1649671488,(G001003265:0.1226867984,(G001787395:2.2197e-06,(G001788645:2.5846e-06,(G001787375:2.2316e-06,G001787405:2.5846e-06):2.5307e-06):0.0001240492):0.1432909179):0.085750161):0.1157292962):0.0608926994):0.0660243531):0.1459785983):0.1005869736):0.0338283831):0.0372126982,((G001003385:0.2697898585,((G001002355:0.1862213942,G001002845:0.1950425766):0.0556251829,(G001002785:0.0244725701,(G001002885:0.0030041133,((G001002205:0.0207525153,G001002415:0.0008527523):0.0042253913,(G001000465:0.0089714334,(G001000205:0.0079277952,G001002345:0.0078424032):0.0089020057):2.3306e-06):2.0293e-06):0.0066299376):0.1835614345):0.0604198436):0.2434200099,((G001776225:0.0859470579,(G001774535:2.2758e-06,G001774555:0.0040441847):0.0166493938):0.2714947475,((G001000475:0.0218775338,G001000745:0.0395256857):0.1711845121,((G000994325:0.0083773351,(G000996665:0.0244354323,(G000995475:0.0006559339,(G000997565:0.0022002354,(G000997955:0.0016564719,G000998275:0.0008922574):0.0089169519):2.5938e-06):0.0040948245):2.7493e-06):0.1834553673,(G001776275:0.248079871,((G000998025:0.1409538176,(G001001715:0.0151325407,(G001001635:0.0005016302,(G001001485:0.0001178357,(G001001055:0.0001239768,G001001365:0.0065760857):0.0001411236):2.0034e-06):0.0003167228):0.1013289277):0.0229605295,((G000998105:0.0076487922,(G001000245:0.0005625839,(G001000965:0.0171919507,(G001000665:0.0057070162,(G000998715:2.2316e-06,G001001125:0.0013907078):0.0056808424):2.4544e-06):2.2429e-06):2.4561e-06):0.0658550822,((G001872005:0.0702897351,(G001000315:0.0012885886,G001000865:0.0008787236):0.0505737518):0.0381798314,(G001000625:0.0065363865,(G001002605:0.0109083009,(G001774655:2.6158e-06,(G001774685:0.0001026992,(G001774675:0.0001026698,(G001774635:2.5846e-06,G001776255:2.5846e-06):2.0968e-06):0.0002057606):2.9683e-06):0.0114156811):0.0011820786):0.0674958931):0.0268340997):0.0534762175):0.0683311644):0.0320669448):0.0584606099):0.1659093979):0.1977449921):0.0591587537):0.0255266487):0.0569376595,(G001803445:0.4701109698,(((G000995665:0.0137341567,G000999595:0.0481384304):0.426461342,(((G000999805:0.0177589217,(G001002655:0.0097065997,(G001001555:0.000123255,G001002035:0.0063298388):0.0005172236):2.2772e-06):0.162034597,(G001003245:0.0316117108,(G001001455:0.0120894215,(G001002405:0.0156198549,G001002455:0.0010339975):0.0004133183):0.00194218):0.1547372167):0.1192657632,(((G001773615:0.0072647476,G001773695:0.001303916):0.170778978,(G001773725:0.0094688896,G001775605:0.0051977272):0.2030129371):0.0952917003,(G001773775:0.3035790658,(((G001001005:0.0004839273,G001003585:0.0061993019):0.0145348598,(G001001375:0.0130633576,(G001773655:2.364e-06,G001775565:0.0102162112):0.0093242812):2.6094e-06):0.2340426493,((G001773795:0.0154556316,(G000998545:0.0025389842,(G001002325:2.5846e-06,G001002525:2.5405e-06):2.6081e-06):0.0027537022):0.1850915594,(G001773815:0.0387335752,(G001003675:0.0285738793,(G001773735:0.0251975793,(G001003465:0.0314679048,(G001775645:0.0394054133,(G001773645:0.0066094635,(G001773585:0.010107644,(G001003155:0.0365214612,(G001773715:0.0005424749,G001775635:0.0009797159):0.0036285216):0.0117784963):2.5219e-06):2.307e-06):0.0262697147):0.0082905828):2.4657e-06):0.0069021164):0.1573042198):0.0590076918):0.0639461577):0.0348724111):0.0431383488):0.1310891202):0.0570700305,(((G001816555:0.0340052118,(G001816425:0.0001400816,G001816455:0.0002666165):0.0046273329):0.3126820887,(G001816895:0.2556773027,(G001816405:0.0062683066,(G001816375:0.0001247008,G001816475:0.0086521756):0.0012571807):0.232413271):0.0683731104):0.1469010919,(((G001792465:0.0039902365,G001793185:0.0132020695):0.2984630455,(G001792425:0.2990441608,(G001793335:0.0185339972,G001793475:0.0035804884):0.2905326479):0.0696452425):0.0475702914,(((G001792495:0.021215627,(G001792335:2.9034e-06,G001793005:0.0063754725):0.0055265369):0.2842938144,((G001792305:0.0037043534,G001793085:0.0014554091):0.1725813054,(G001793255:0.000466446,(G001792075:0.0057938203,(G001792415:2.5846e-06,(G001793165:0.004829299,(G001792535:0.0050248031,G001792935:2.5846e-06):2.0973e-06):2.4185e-06):0.0051511109):2.2679e-06):0.1875428995):0.124764758):0.0929204026,(((G001791965:0.0534227037,G001792035:0.0403492934):0.2553553434,(G001792005:0.3288675943,(((G000992155:0.0106732272,(G000990505:0.000392333,G000993115:0.0297943865):0.0076790145):0.2741919412,((G000992825:0.0352407089,(G000992255:0.0219015267,G000993025:0.0233213355):0.0257725656):0.2639270759,(G001792575:0.0055095722,(G001792065:0.0072309644,(G001792375:2.2276e-06,G001793095:0.0080675053):2.0491e-06):0.0001424087):0.2492593035):0.0679941286):0.0460725848,(G001792215:0.3369994643,((G001792585:0.1856717498,(G001792225:0.014886538,G001792995:0.0124913448):0.2041201218):0.0570636046,((G001792265:0.0433410991,(G000992125:0.0414349454,G000993085:0.0159813817):0.0166381527):0.2233361192,(((G001792255:0.0213885746,G001793015:0.0038390301):0.2012569859,(G001791885:0.0259002192,(G001792545:0.0001482933,(G001792345:2.5846e-06,G001793105:0.0017018935):2.5349e-06):0.0016754439):0.174957004):0.0469142756,((G000993365:0.0419338985,G000993405:0.0185814738):0.13765655,(G001792295:0.0147172413,(G001793075:0.0057399848,(G000994895:0.0460619631,(G000992365:0.0281237489,G000993305:0.0091866014):0.0119544868):0.0018393125):0.003898016):0.1578296435):0.0904853594):0.0226282144):0.0222326339):0.045048915):0.0337171017):0.0182604887):0.0235283875):0.0268786845,(((G001792155:0.1145003362,G001792925:0.1391598573):0.1344027737,(G001793345:0.2469864557,(G001792165:0.2022833957,(G001793625:0.0107453864,(G001793545:0.0018779741,G001793755:0.0271486121):0.0128238208):0.1992253212):0.0380399989):0.0213169122):0.0442733674,(((G001793635:2.3124e-06,(G000989245:0.0011096209,G000989325:0.0002236911):2.9695e-06):0.175889841,((G000989865:0.0045864996,(G000989845:0.0001385502,(G000989855:0.0001194722,G000990005:0.0002626763):2.5821e-06):0.0023683413):0.1055463121,(G001793465:0.0268431794,(G001793665:0.0083932597,((G000989595:0.000232087,G001791935:0.0001175596):2.3614e-06,(G000989685:2.5846e-06,(G000989825:0.000209163,(G000989765:0.0001182109,G000989925:2.5846e-06):2.0972e-06):0.0001451008):0.0001177025):2.5668e-06):0.0009089186):0.0944640155):0.1336612938):0.1360595492,(G000994565:0.2350024276,((G001793615:0.0204681009,(G001793715:0.0034599224,(G000999065:0.0191174926,(G001793535:0.0003320724,(G001793355:2.5186e-06,(G001000385:0.0084094352,G001001045:0.0101273378):0.0074847568):2.2025e-06):0.0104020933):2.9219e-06):2.0126e-06):0.1541241954,((G000994465:0.0298712489,G000996165:0.0050646296):0.0821151108,(G000997405:0.0243098991,((G000996785:0.0008703539,G000996975:0.0252326548):0.0044531028,(G000995865:0.0596674648,(G001793455:0.0015675929,(G001793575:0.0147893024,(G000996475:0.013609393,G001793705:0.0003238494):2.6976e-06):0.0001388659):0.0007878075):2.3209e-06):0.0013409419):0.1254976331):0.0839493569):0.0691249788):0.0775471494):0.0581583726):0.0470231675):0.0239944504):0.0331717939):0.080150198):0.0591576865):0.0379367253):0.0326994717):0.0208111269):0.0277014914):0.0342908589):0.0453335986):0.0256027992):0.0205000395):0.0426786511):0.0476858083,((G001773455:0.5088730958,((G002783265:0.5035589286,(G002771035:2.0573e-06,G002786835:0.0001798064):0.6020067418):0.1064137933,(((G000999945:0.375741185,((G001787455:0.0053045803,G001788685:0.0070931581):0.3423791943,(G000992695:0.0183899976,(G000992775:0.033003486,G000993595:0.0064281842):0.0171580164):0.3282218617):0.0676436029):0.0335183538,((G001788885:0.0150233051,(G001788765:0.0154903594,(G000989565:0.0076079054,G000989635:0.0035448183):0.0014236956):0.0064279883):0.3584220274,((G001788755:0.0062078173,G001788835:0.007300283):0.4146208634,((G000999445:0.1955914023,(G000993615:0.00965381,G000995295:0.0377998451):0.1766735864):0.1582488124,((G001787475:0.0442243612,G001788715:0.0216491452):0.3435944794,(G001873565:0.1870974202,((G000999315:0.0002586524,G000999965:0.0062321734):0.1352206661,(G001788845:0.0104466234,(G001788875:0.0298123535,(G001788795:0.0069298176,G001788805:0.0076068979):0.012171254):0.0007974877):0.161234301):0.054190527):0.151101792):0.0316642606):0.0340000463):0.0266178468):0.0337403245):0.0720575721,((G001787555:0.2744969373,((G001787485:0.0016260286,G001788955:0.0095274884):0.2084108078,(G001787625:0.0049685056,(G001789005:0.0229711622,(G001789035:0.0124301254,(G001789045:0.0014798086,(G001787615:0.00044692,G001788915:0.0016603244):0.0027771647):0.006746433):2.4719e-06):0.0002245268):0.2449994503):0.0616856534):0.0219555403,((G001787535:0.0014015467,G001787565:0.0211987538):0.1961570962,((G001004835:0.0315180735,(G001004735:0.0593365542,(G001004775:0.01384113,(G001789165:0.0034657324,(G001789125:0.0010899579,(G001787795:0.0044151737,(G001787725:0.0017287,(G001787755:2.5846e-06,(G001789075:2.5846e-06,G001789085:2.3382e-06):2.0963e-06):2.4688e-06):2.1311e-06):2.4807e-06):2.5764e-06):0.0005639397):2.2187e-06):0.0017861253):0.2206761823,(((G001788925:0.0124450323,G001788995:0.023444431):0.0689720806,(G001787675:0.0136706035,(G001787585:0.0131894858,G001787705:0.022112609):0.0021281751):0.0962253721):0.1540330824,((G001787805:0.0099877379,G001789155:0.0011552666):0.1871617445,(G001872575:0.0982660082,(G001789115:0.008186537,(G001787775:0.0018401781,(G001430755:2.5846e-06,(G001430885:2.5846e-06,(G001430905:2.5846e-06,(G001430805:2.5846e-06,G001430845:2.5846e-06):2.0966e-06):1e-06):2.6294e-06):0.0013450034):0.0007984941):0.0940136638):0.1321714561):0.0531849181):0.0187602105):0.0260407435):0.0316278802):0.2947658534):0.0444058536):0.0323181401):0.0723440768,((((G001772255:0.203296633,(G001771275:0.014296505,G001772265:0.0485849776):0.1824857236):0.1321417247,((G001771185:2.5846e-06,G001771215:2.5846e-06):0.104199664,(G001004375:0.0213131955,(G001004445:0.0024263025,G001029795:0.0067169581):0.0040667318):0.0933138514):0.1865481855):0.2760722944,((G001872935:0.4041695112,((G001872945:0.0535456702,(G000993275:0.0004036261,G000995565:0.0072441625):0.0773743832):0.1423644085,((G000995065:0.0039888227,G000997185:2.6394e-06):2.0536e-06,(G000995395:0.0050800025,G001771115:0.0071082204):0.0054057981):0.1524966631):0.2132159923):0.0904976065,((G001790445:0.322649221,(G001790455:0.2219298755,((G001788565:0.0017340417,G001790625:0.0041536468):0.1653478815,(G001790525:0.0819902733,(G001002185:0.0935835513,G001790575:0.0057114505):0.0710132562):0.1511628621):0.0833700028):0.0691557105):0.0816891324,(G001790495:0.2186949515,(G000803625:0.2074939559,((G001873625:0.2080184557,(G001897295:0.0739226768,G001897305:0.0784734223):0.1168348993):0.0357577032,((G000392435:0.2300074616,G000503915:0.1707725876):0.0507118875,(G000463895:0.1546225465,(G001003725:0.1792677902,(G001790365:0.0002322358,G001790435:0.0060375023):0.1280935486):0.0412224692):0.0260078771):0.0161281683):0.040535229):0.0613005226):0.1545513428):0.2937756117):0.0239328958):0.0349106917,(((G000993135:0.4625777771,G001776195:0.4229588707):0.0789969711,((G000991925:0.4686096433,G001776145:0.4171634798):0.0571110621,(G000991185:0.5632830097,(G001776175:0.0159706957,(G001774395:2.288e-06,G001776125:0.0167453242):0.0034628846):0.5133378813):0.0814282535):0.0409347268):0.0758624622,(((G001779955:0.4279389323,((G001777585:0.3578134582,(G001779925:0.1274087432,(G001777695:0.0001671582,G001780065:0.0002661905):0.1361255622):0.1892330468):0.0663412207,((G001777815:0.0056087735,(G001777575:0.0001140409,G001779995:0.0024342681):2.0864e-06):0.1999606378,((G001777855:0.182954459,(G001777655:0.0035184467,G001777825:0.0003876767):0.1296786998):0.0363593033,(G001779915:0.1386983531,(G001777775:0.007427959,(G001780145:0.006041231,(G001777665:0.0002389917,(G001777545:0.005041247,(G001779895:0.0023563125,(G001779985:2.5846e-06,G001780055:2.5846e-06):0.0002331743):2.3618e-06):2.9072e-06):0.0068806904):5.28987e-05):0.1812889175):0.0315735572):0.0554194782):0.1860745822):0.0395179315):0.1267726597,(G001873465:0.5974314549,((((G001003705:0.011454884,G001004025:0.01304024):0.4090301267,(G001818335:0.0001009051,(G001818755:0.0001927278,(G001818315:0.0080921115,G001818735:0.0058138948):0.0034227544):2.5568e-06):0.4255105478):0.0833024007,((G001818435:0.2347894519,(G001872435:0.2330119052,G001889965:0.1749598184):0.0836134388):0.1929401021,((G001818135:0.0059377894,(G001818055:0.0182189902,(G000999025:0.0147879245,G001818105:0.0011165995):0.0011212608):2.7069e-05):0.3810856717,(G001000505:0.3384619766,(G001000955:0.2849359437,(G001818205:0.0199593018,(G001818085:0.0205861409,(G001000815:0.0370066702,(G001818175:0.0040304283,(G001818075:0.0094473009,(G001000795:0.0010518008,G001818155:0.0034256188):2.039e-06):0.0052697043):0.0048301096):0.0001184699):0.0079069803):0.2299636351):0.1442074727):0.0701752969):0.0630788297):0.0342833845):0.0322503206,((((G001791465:0.233085426,(G001791245:0.0026079944,(G001791375:0.0003115004,G001791575:0.0163004062):0.0223047239):0.2261696069):0.2429500621,(G001871365:0.3183938008,(G001783595:0.2638989917,(G000998185:0.0271369966,(G001783645:0.0176077585,(G001781935:0.0099969047,G001783635:0.0204659269):2.1656e-06):0.0036845716):0.1926004584):0.0584032427):0.1659839776):0.0603215954,(((G000995845:0.0018298862,G001824755:0.0072480847):0.0022000925,(G001823015:0.0039399044,((G000998975:0.0072270609,G001822975:0.016160051):0.0128986049,(G001000025:0.0125789005,(G000999675:0.0071357493,G001000185:0.0184099929):0.0073403078):0.0001833017):0.0008883139):0.0049102953):0.4345326531,(((G001818365:0.01448917,G001818395:0.0025143836):0.4040207447,(G000991205:0.2265870939,(G001818445:0.0097632735,G001818495:0.0031470076):0.1982280003):0.1395780363):0.0789437043,(G001872245:0.3641516214,(G001818835:0.217524244,(G001818855:0.0168381282,(G000999255:0.0147087245,(G001001425:0.0056516076,(G001001205:0.0277022466,G001818475:0.0145719474):6.87936e-05):2.0746e-06):0.0061308657):0.2003008714):0.125140649):0.0712019748):0.0493108263):0.0394677751):0.0337638531,((((G001817505:0.4245150515,(G000992395:0.372647102,((G001817345:0.0736795405,G001817575:0.1575670244):0.1673857124,(G001817385:0.3003966292,((G001817305:0.0547270175,G001817415:0.0453775228):0.1787270684,(G001817495:0.0199889532,G001817585:0.0293038465):0.1990491546):0.026214377):0.0202760055):0.0806687649):0.077680973):0.0459185417,((G001817255:0.1903354228,G001817265:0.2134786135):0.2215376325,((G001778275:0.2588566368,(G000992955:0.0776999221,(G000993485:0.0152372421,G000996245:0.0075810553):0.0796721963):0.1598624921):0.0756794273,(G001780315:0.0129532207,(G001778155:0.018052621,(G001778075:0.0178643376,G001778235:0.0047865827):2.031e-06):0.0064198613):0.313907373):0.1289122287):0.0523300069):0.0226260851,((G001780235:0.1768679125,(G001778085:0.0170640498,G001778285:0.0065662911):0.1779956297):0.1837092033,((G001871235:0.2144954458,(G000999715:0.1242540349,G001871165:0.1758233161):0.0937791083):0.1403165709,((G001873515:0.1848798568,(G001778055:0.1440837098,(G000997945:0.0044106832,G001780215:0.0607179374):0.1035155616):0.0944408738):0.1083197376,(G000995135:0.2978161308,((G001778255:0.0012061742,(G001778165:0.0071065036,G001780275:0.0001697858):2.2414e-06):0.1842646718,((G000992615:2.5846e-06,G000992765:2.5846e-06):2.9486e-06,(G000992375:2.029e-06,(G000992745:0.0037521496,(G000992575:2.5846e-06,G000992665:2.5846e-06):2.0964e-06):1e-06):1e-06):0.2051087049):0.1044852382):0.0319007686):0.0477743897):0.0607219497):0.1177347697):0.0392936865,((G001873525:0.3802339561,(G001791425:0.1261847458,(G001002965:0.0082877223,(G001791535:0.0064308057,(G001791155:0.0004327539,(G001790975:0.0065867244,G001791385:0.0059792081):2.7345e-06):0.0068693273):0.0011304241):0.1082890322):0.2805450706):0.0753786513,(G001778195:0.4024817802,((((G001001655:0.0404335959,G001001925:0.0326096158):0.3172046447,(G000996735:0.2207173088,(G000996105:0.0074630998,G001783145:0.008267178):0.2327927026):0.092820331):0.0730314684,((G001782815:0.0354793555,G001782975:0.0204731651):0.4608819152,(G001791475:0.3684411335,(((G001783215:0.0065817913,G001783315:0.0130898631):0.254644768,((G001783035:0.0162237379,G001784255:0.0304538036):0.2862035322,(G001783135:0.2585707108,(G001784455:0.2540461424,(G000992085:0.1870782579,G001784435:0.1907219582):0.0410514441):0.0200028482):0.0258345211):0.0151835634):0.0723637227,((G000990355:0.235030199,(G001784235:0.0021244485,(G001783065:0.0047822513,(G001782965:0.0001114934,G001783015:0.0026207761):2.2963e-06):0.000134933):0.2124660918):0.0543902459,((G001782905:0.2294890394,((G001784315:0.023181268,(G001782955:2.596e-06,(G001782825:2.5846e-06,G001782875:0.0039589572):2.0974e-06):0.0016951844):0.1525894889,(G001784355:0.0214866878,(G001783095:0.0215009062,(G001784395:0.0316050713,(G001783185:0.0261838347,G001784365:0.0017601765):1.80773e-05):0.000155171):0.0068263575):0.1298926457):0.1168505089):0.0378454972,((G001783255:0.0965474832,G001871435:0.0969704247):0.2045451965,(((G001782805:2.8519e-06,G001782895:0.0445125801):0.0006503642,(G001782935:0.0039082012,G001784325:2.8495e-06):0.0021648726):0.2768288925,((G001784275:0.2455239235,(G001783105:0.0163082318,(G001783045:2.4375e-06,G001784285:2.3382e-06):0.0023812075):0.2024936675):0.052728412,(G001871445:0.0685799124,(G000996965:0.0145042434,(G001000125:0.0134783199,(G000998635:0.0157806044,G000999365:0.0065486963):2.4403e-06):2.4499e-06):0.075918111):0.1972564359):0.0399077458):0.0213210359):0.0182840889):0.0271462752):0.0816131568):0.0812081385):0.0245069981):0.0178731458):0.0721263357,(((G001001705:0.024527343,G001001845:0.1469564785):0.1263183076,(G001791005:0.0078157454,(G001791195:0.0054097282,(G001791555:0.0053024187,(G001791295:0.0052582164,(G001790815:2.2276e-06,G001791415:2.2852e-06):2.4199e-06):2.3914e-06):0.001242563):2.46331e-05):0.1762542183):0.2269734708,((G001791115:0.3207376036,(G001791135:0.3164122219,(G001303185:0.1971599891,(G001791745:0.0477027939,G001872545:0.0481047614):0.1890426719):0.0564673759):0.1063052147):0.05463516,((G001791145:0.0086570132,G001791275:0.0044802079):0.4178934854,(((G001791335:0.0171020323,(G001791035:0.0126529682,G001791505:0.0162945391):0.0017294414):0.3825603315,(G001004485:0.2619157073,(G001791635:0.0120658762,(G000997135:0.0222952528,(G001791655:0.0114335519,(G000997065:0.0004639831,(G000997445:0.0015005402,((G000996525:2.572e-06,(G000994165:0.0047387761,G000997055:2.029e-06):1e-06):0.0102154047,((G000995215:2.5846e-06,G000998515:2.5846e-06):2.4157e-06,(G000996685:0.0053791461,G000996765:2.5846e-06):2.0977e-06):2.2e-06):2.038e-06):2.5972e-06):0.0004189431):0.0122481069):2.0014e-06):0.2669746431):0.1127575178):0.0538968205,(G001791065:0.3565939562,(((G000995915:0.0130365929,G001001645:0.0072857125):0.2671292945,(G000994285:0.064779183,(G000996355:0.0061614624,G000996715:0.0163635584):0.0062881548):0.1971986539):0.0706627138,((G001791735:0.0033082871,(G001791645:0.0137560128,G001791725:0.0088397119):2.2399e-06):0.2399861392,((G001002565:0.0109770103,G001002765:2.1578e-06):0.2520772685,((G000993535:0.1947684919,G001004575:0.1601368695):0.063394388,(G001791715:0.0719593464,(G001790985:0.0018927068,(G001791565:0.0112621284,(G001791205:0.0059637479,(G001790825:2.5846e-06,(G001791305:0.0007724723,G001791455:0.0002867646):2.4025e-06):2.6828e-06):8.44637e-05):2.7791e-06):0.0517284391):0.1662296755):0.0651603405):0.0381421846):0.0337919175):0.0484794103):0.0342678985):0.0612459124):0.0296932983):0.0344925119):0.0394945503):0.0272124803):0.0296271699):0.0174702652):0.019258263):0.0224299852):0.0273683077):0.0264064142):0.0229378923,(((G001817115:0.1598256459,(G001817055:0.0011255898,(G001817035:0.0132420232,G001817095:0.0153284121):2.6561e-06):0.1276619858):0.1711647907,(G001817135:0.005047226,(G001817175:0.048323026,(G001817145:0.0015387456,(G001001305:0.0037345994,G001817065:0.0079467969):2.57e-06):0.0013247249):2.449e-06):0.297440847):0.304982117,((((G001784775:0.0558953475,(G001784975:0.0037223747,(G001784875:2.3883e-06,G001784885:0.0040310229):2.2266e-06):0.0148025528):0.081221095,(G000999765:0.0282390028,(G001784795:0.0219338255,(G001785005:0.0275374784,(G001784955:0.0334279344,(G001000395:0.0180920517,(G001784895:0.0024848912,(G000995965:0.0017661251,G001001525:2.5846e-06):2.469e-06):2.0732e-06):0.0008941069):2.9192e-06):0.0050117948):0.0037786257):0.0815390884):0.2835256788,((G000995125:0.2382394351,(G001784815:0.1812367955,((G000991855:0.0011543954,G000991935:0.0038286268):0.0951543657,(G001784915:0.0201296242,(G000990805:0.0073538237,(G001784805:2.2125e-06,G001784965:0.0054934259):2.7929e-06):0.0019017306):0.106701552):0.0983248753):0.0382287313):0.0700772274,((G001786575:0.1852652755,((G001784695:0.0001066839,G001784715:0.017240783):0.1356837352,(G001873245:0.0777647547,G001873875:0.1446932739):0.0639003595):0.0557395329):0.2024039881,((G001784725:0.0424608864,G001786615:0.0132859772):0.2293076665,((G000990485:0.0266638794,(G000990945:0.0128097159,(G000990515:0.0228142963,G000990885:0.0019075386):0.0221027763):0.013472566):0.3400509069,(((G001001155:0.0226199177,G001001345:0.0175732504):0.0520569534,(G001003065:0.0074163353,G001003855:0.0228241993):0.0644379309):0.1154538292,((G000992165:0.0093290108,G000992565:0.0007136175):0.114303697,((G000991815:0.0119649235,(G000991325:0.006164373,G000991645:0.007777776):2.2849e-06):0.0751366512,(G000992325:0.0630851036,(G000991525:0.0008269927,(G000991495:0.0023524729,(G000990595:0.0157898001,G000991245:0.0106896286):0.011587473):2.2399e-06):0.0532522772):0.0259862309):0.0459460786):0.0823680481):0.0872778767):0.0337444924):0.0161945315):0.0267971394):0.0749069145):0.163838992,(((G001003325:0.0558899643,G001824325:0.0330176996):0.5522804961,(G000992445:0.4569835762,(G001872305:0.4392001024,(G001819535:0.326968226,(G001873495:0.362225347,((G001819475:0.285567818,(G001819495:0.1421644978,G001872385:0.1131496167):0.0612690454):0.0916049531,((G000997475:0.0057108309,G000998935:0.0086598216):0.2190988229,(G001000145:0.0222963384,G001819635:0.0336748968):0.2236650052):0.0964471871):0.0592965568):0.0382184586):0.0252585957):0.057487348):0.0298933664):0.0146820265,((((G001819985:0.0043170162,G001821805:0.0081794748):0.3506344113,(G001819975:0.0103848096,(G001821845:2.873e-06,(G001820055:2.0755e-06,G001821835:0.0151526209):2.523e-06):0.0008113467):0.4477685354):0.1353706388,(G000991295:0.538840707,((G001872225:0.3261234496,G001872425:0.2898766168):0.2296161724,(((G001820145:0.2039074345,(((G000989665:0.0199836868,G001820135:0.0204434224):0.1618299808,(G001820095:0.0001392691,G001822005:0.0069131197):0.1342775052):0.0225686949,(G001820175:0.1840860909,(G001821935:0.0040883171,(G001820115:0.011728938,G001820305:0.0109342679):2.9098e-06):0.1867430652):0.0468078382):0.0453503788):0.0578214415,((G000989435:0.0108290873,G001820355:0.0216814455):0.2294212179,((G000992015:0.1423309692,(G001822165:0.1328911288,(G001820475:0.0101525311,G001820515:0.0100400407):0.1346232177):0.0399806117):0.0336886515,(G001822155:0.0016193738,(G001820555:0.0007494094,((G001820225:2.5846e-06,G001821925:0.0060969314):0.0122988562,(G001820325:0.0119056606,(G001820395:2.4155e-06,(G001820445:0.0001205448,(G001820295:2.5846e-06,(G001820535:2.5846e-06,(G001822075:2.5846e-06,(G001820405:2.5846e-06,G001822135:2.5846e-06):1e-06):2.0957e-06):2.322e-06):2.9659e-06):2.649e-06):2.059e-06):2.194e-06):2.996e-06):2.3979e-06):0.2190420864):0.0419482488):0.0385468226):0.1882878521,(((G001004055:0.0093323644,(G001003785:0.0001137726,G001003905:2.0217e-06):0.0006529482):0.2313382681,((G001824985:0.1807328938,(G001823155:0.012816074,G001825005:0.0013629984):0.1230582273):0.1585433555,(G001823235:0.2718965669,(G001823165:0.0307835577,G001823295:0.0430810432):0.2228278941):0.0416623615):0.0387711127):0.15142455,((G001823415:0.0218506502,(G001003225:0.0451980854,(G001824925:0.033587067,(G001823375:0.0600073386,G001824885:0.0126363386):0.0091589116):2.1101e-06):0.0038566601):0.3676168164,((G001821575:0.3179302003,(G001819255:0.0192593197,(G001819345:0.0098501576,(G000993375:0.0233422838,(G000992685:0.0008056338,G001819315:0.0001362905):0.0187943147):0.0024670557):0.0010748692):0.2311324133):0.121272884,((G001819295:0.2538038608,G001819335:0.1980223023):0.1162094965,(G001823315:0.3414790656,(G001302985:0.2682193267,(G001821455:0.2819777261,((G000398025:0.1751310684,G001872265:0.194031268):0.0702928068,(G001303125:0.2380880598,G001873405:0.2026851235):0.0431866678):0.022271623):0.0311154535):0.0506853959):0.0344367972):0.0333129198):0.0390745238):0.0369989825):0.0224327142):0.0366625399):0.0285636959):0.0505994514):0.0387109841,(((G001825495:0.0047900905,(G001824315:0.0056296524,G001824375:0.0004821153):0.0071502561):0.3725391255,(((G001794195:0.2591213616,G001795715:0.339831662):0.0564647551,(G001794605:0.0127433283,G001795775:0.0049011545):0.3219223678):0.0401476212,((G001795795:2.1413e-06,(G001794515:0.0573411234,G001795665:0.0171834854):2.0614e-06):0.2696829058,(((G001794025:0.217588761,G001795695:0.1953272913):0.0914874879,(G001794595:0.0257863679,(G001795875:0.0002952689,(G001794485:2.5846e-06,G001794755:2.2852e-06):2.7023e-06):0.0043532925):0.2658898627):0.041158813,(((G000994085:0.0028294775,(G001794475:0.0210438669,(G001794215:2.6315e-06,G001795655:0.0078772346):2.1482e-06):0.0010577872):0.2004287607,(G001794295:0.1791920672,((G001794015:0.2519387576,(G001794285:0.0005572602,G001794635:0.01137417):0.2181673834):0.0235305098,(G001795825:0.0083028573,(G001794555:0.0046621128,(G001795585:2.5846e-06,(G001795735:2.5846e-06,(G001794095:2.5846e-06,G001794375:2.5846e-06):2.0971e-06):0.0047953502):9.58316e-05):0.0021788655):0.1951250913):0.012445408):0.0490404431):0.0836496052,(((G001794105:0.0014865474,G001795615:0.016866237):0.15338541,(G001794145:0.0159053155,(G001794435:0.0067566656,G001795625:2.2276e-06):0.0018665574):0.1448717079):0.1118392476,((G001794065:0.0097815576,G001795975:0.0339235182):0.2380206536,((G001794055:0.0050070893,G001794675:0.0122707812):0.1360493816,(G001794735:0.0250439495,(G001794385:0.0001255652,(G001795855:0.0059924476,(G001794575:0.0004093263,(G001794125:2.5846e-06,G001794695:2.5846e-06):2.322e-06):2.0285e-06):2.5531e-06):0.0002373587):0.1230658722):0.0891242429):0.0317537074):0.0301965869):0.0362228647):0.0385295495):0.078070675):0.0568611908):0.1216106849,(((G001773975:0.2563378417,(G001775835:0.0059213749,(G001774035:0.0046142129,G001774085:0.0060656312):0.0015684521):0.1835077173):0.1628069069,(G000992135:0.0014052861,(G000992345:1.35735e-05,(G000992485:0.0100701679,(G000991445:0.0019214782,G000992505:0.0022693912):0.000115802):0.0004367654):4.15917e-05):0.3761130309):0.1193513585,(((G001822835:0.0053292249,G001822935:0.00470335):0.4280664796,((G001822895:0.0124690552,(G000993865:0.0648017323,G000996085:0.0109421119):0.0057742243):0.1566388023,(G001822865:2.0043e-06,(G001822815:0.0129843783,G001822905:2.2337e-06):2.6294e-06):0.156322882):0.1941147016):0.192083746,((((G001775935:0.0062826059,(G001774135:0.00533524,(G001774075:0.002680523,(G001774005:2.5846e-06,G001774055:0.0003558059):0.0021745349):0.0085398278):0.0002349371):0.2119431566,((G001775785:0.2068524719,(G001774195:0.0299786018,(G000994805:0.0039458661,(G000998845:0.0454805339,(G000998315:0.0254846583,G000998395:0.0169673627):2.9512e-06):0.0099871459):0.0021056071):0.1569143023):0.0363091162,(G000999865:0.0057945733,(G000995795:0.014768245,(G000999325:0.0071618694,(G000999665:0.0001451395,(G000996315:0.0138929906,(G001775885:0.0085801524,(G001774215:2.5846e-06,(G001774165:2.5846e-06,G001775915:2.5846e-06):2.0972e-06):2.4157e-06):2.3801e-06):2.3113e-06):2.1983e-06):2.7928e-06):0.0003146528):0.1909754873):0.094993398):0.2008951667,(((G001002095:0.1785404701,G001817215:0.2074812072):0.154865865,(G001001795:0.3609811807,(G001872485:0.0032431871,(G002772375:0.0130936586,G002796375:0.0219804763):2.1635e-06):0.2970939611):0.0763348167):0.2629033935,((G001824395:0.0250019333,G001824435:0.0365199321):0.3924675272,((G001779575:0.413052011,(G001779505:0.4148259891,((G001002015:0.0189020627,(G001779535:0.0033733715,G001779555:0.0140384749):0.0045406782):0.3678119673,(G001779475:0.18468665,(G001003525:0.0034492511,G001004105:0.0081728549):0.1713973909):0.1050415612):0.0388624375):0.0551485639):0.0384589686,(((G001000105:0.2639377875,(G001793815:0.0194594688,G001793865:0.026910358):0.3111368432):0.1777718538,((G000996445:0.0181600154,G001001115:0.0110180075):0.3092427813,(((G000993695:0.0121577857,G001000675:0.013441461):0.0735933834,(G001793895:0.0241669638,(G001793975:0.0202415461,(G001793935:2.4398e-06,G001793945:2.4558e-06):2.8092e-06):0.0403823355):0.0787158173):0.033581491,(G001003645:0.0080751728,(G001003425:0.0456941428,(G001000305:0.0011946049,(G001002585:0.0023648317,(G001003095:0.0157164839,(G001002795:0.0001115213,(G001000945:0.0002129936,(G000998475:2.5846e-06,G001029635:0.0080608567):2.6287e-06):0.0065417269):2.5339e-06):2.2036e-06):2.4025e-06):0.0164100896):2.0642e-06):0.065948454):0.2982056693):0.0504199849):0.0537153173,((G001817735:0.3719569252,((G001817685:0.238013493,(G001002165:2.8004e-06,G001817635:2.3346e-06):0.3184921372):0.1282770815,(G001817755:0.3366812989,(G001817715:0.022133909,(G001817675:0.0215656286,G001817805:0.0012975473):0.002387146):0.2445552299):0.0494434947):0.0489901104):0.0661680368,(((G001818915:0.0147911964,(G001821355:0.0034308648,G001821375:0.0070291565):0.0077612496):0.4261900833,((G001818625:0.2250634094,G001819945:0.3054230765):0.0756170663,(G001818615:0.2923656333,((G001005035:0.2185120978,G001818895:0.2931355102):0.0544378851,(G001004965:0.0611638236,(G001818545:0.0009211291,G001818655:0.0001629898):0.0105525515):0.2263973109):0.0609345828):0.0292424334):0.0802154863):0.0344559225,(((G001817925:0.0018112062,G001818015:0.0037804321):0.3638921224,(G001818535:0.0113960179,G001818595:0.0225171755):0.2937134675):0.0510359535,((G001002005:0.0001192152,G001793855:0.0009822029):0.3219539101,((G001818705:0.2144538004,(G001817975:0.00933655,G001818695:0.0115216272):0.1919197253):0.1105776176,((G001817875:0.013416228,G001817915:0.0059255352):0.2050683789,(G001817995:0.0313060071,G001818675:0.0110270273):0.2887874616):0.0553348151):0.0426847512):0.0377259055):0.0373482659):0.0178378319):0.0231426146):0.0194112055):0.0417514595):0.0527943963):0.0326553994):0.0228895069,(((G001820595:0.2058639816,(G001822425:0.1726344336,(G001004285:0.028307344,G001004435:0.0323257432):0.1142280085):0.0455026385):0.2182026253,(((G001822215:0.2825153846,(G001001625:0.2589704869,G001822345:0.2416045534):0.0718666217):0.0571390962,(G001822455:0.0205679969,(G001822375:0.0160254656,(G001820725:0.0162965147,G001822295:0.0038275257):0.0002526833):0.0057750495):0.3338152546):0.0738939323,((G001820755:0.180540752,G001822385:0.1478775524):0.1939866298,((G001820635:0.0116578505,G001820715:0.0109991811):0.254935517,((G001820675:0.1850354494,(G001822305:0.0094653397,(G000998135:0.0062398774,G001820775:0.0039422175):0.0006294977):0.1579511157):0.045383258,(G001822415:0.0265476901,(G001822325:0.0747855529,(G001003045:0.0366061024,(G001820565:0.0158073247,G001820685:0.0071264331):0.0028959764):0.0027143841):0.0004814784):0.242572642):0.076754264):0.0966372491):0.0394498145):0.0403437275):0.0737172879,((((G001819875:0.2544454954,(G001821725:0.0926281713,(G001819785:0.0635805074,(G001819735:0.0102416153,G001819815:0.0211420207):0.051235422):0.075083214):0.1840204408):0.1355351855,(G001821795:0.0071904387,(G001819905:0.0084482892,(G001003085:0.0156306868,(G001821755:0.0092403622,(G001819855:0.0001348049,G001821685:0.0119594756):0.0062633451):2.6491e-06):2.5528e-06):0.0039905298):0.4119041666):0.044157105,(((G000997345:0.363507733,G001820815:0.3247911081):0.0730941249,((G001819395:0.3363849878,(G002772995:0.3171922782,G002774705:0.3150370682):0.0868531735):0.0575782882,((G001778975:0.0216294617,(G001778775:2.5846e-06,(G001778535:0.0126697719,G001778665:0.001509635):2.001e-06):0.0016090316):0.1736473764,(((G001778545:0.0070445839,G001780535:0.0196387926):0.0723255547,(G001780705:0.0094823595,(G001778905:0.0122707729,(G001778705:2.5846e-06,G001780495:0.000134449):2.7026e-06):2.9953e-06):0.0808775004):0.0316143362,(G001778855:0.0069653359,(G001780775:0.0081650597,(G001780415:0.0152798183,(G001780555:0.007346293,(G001780475:2.4913e-06,G001780635:0.0076583221):2.3036e-06):0.0024721703):0.0127950542):0.0002288133):0.0709929961):0.1247670176):0.1883600637):0.0326482897):0.0231573876,(G001780515:0.2845661558,(((G001778595:0.0036584321,(G001780445:0.0034837594,G001780695:2.5846e-06):0.0073173211):0.1537232612,(G001778735:0.1349921007,(G001000585:0.0022526832,(G001778875:0.0001220429,(G001778555:0.0039300531,(G001778955:0.0003619577,G001780565:0.0003686522):2.9458e-06):2.7799e-06):0.0030821232):0.0941350125):0.0658669978):0.0793631133,(((G000998195:0.0049535002,(G000994865:0.0219016575,G001001285:0.0070069369):0.0011719637):0.0906836614,(G001000005:0.0049652696,(G000999085:0.0099130525,(G000999145:0.0008882585,(G001780595:2.5846e-06,(G001778435:2.5846e-06,G001778615:2.5846e-06):0.000129005):2.0188e-06):2.2249e-06):0.0011701143):0.1038772469):0.0705472293,((G001778635:0.005322463,(G001778465:2.6435e-06,G001780645:0.0050025899):0.0015529106):0.1222597936,(G001000285:0.0195126147,(G001002485:0.0361386255,(G001778415:0.0056900272,(G000998125:0.0151730543,((G001778655:0.0056391982,(G001778395:2.5943e-06,G001780725:2.5846e-06):2.3214e-06):2.0008e-06,(G001778755:0.0058510765,(G001780425:2.1836e-06,(G001778935:0.001743832,G001780605:0.0051967391):2.3715e-06):1e-06):2.1456e-06):2.4451e-06):0.0011391332):2.1283e-06):0.0006053172):0.128131178):0.0417705171):0.0791065062):0.0740518647):0.1302137893):0.0372274218):0.0360610016,((G001822475:0.2439021454,G002788975:0.1905865259):0.2319045934,((G003231675:0.3020190526,(G000994355:0.0323297997,(G000993845:0.0081217116,(G000995735:0.011948561,(G000993875:0.0005640642,G000996035:0.0074733396):2.6074e-06):2.4421e-06):0.0158898445):0.3212362682):0.0933408658,((G001825485:0.5365911656,((G000993015:0.3760946961,(G001825555:0.3712265429,G002774845:0.3633978723):0.0719703688):0.0556590291,((G001004305:0.0023219747,G001004355:0.0056029926):0.3421431483,(G001824825:0.3029819762,(G001890035:0.3222160776,(G001823055:0.0099037233,(G000994995:0.0068014991,G000998905:0.0522112451):0.0008998968):0.2534890752):0.0673172642):0.0506076829):0.052386122):0.0205048451):0.0278867541,(G001003845:0.5154103608,((G001786095:0.4102438772,(G001785415:0.334229389,((G001785485:0.4371818336,((G000990495:2.8561e-06,(G000990965:0.0113692617,(G000990275:2.5846e-06,G000990325:2.5846e-06):2.1758e-06):0.000107937):0.0716229352,(G001786325:0.0241610034,(G001786255:0.0141870772,(G001786355:0.0168351874,(G000992005:0.0093289469,(G000991735:0.0004651784,(G000992205:0.001257509,((G000991405:0.0002255428,G000991485:2.5846e-06):2.7923e-06,(G000991285:0.0113464251,(G000991845:0.0135103323,(G000991335:0.0002276061,G000991655:0.0001143261):2.5971e-06):2.7955e-06):2.0859e-06):2.6007e-06):2.1893e-06):2.817e-06):2.0521e-06):2.0406e-06):0.0019637419):0.0480991978):0.1994832784):0.0840914105,(G001786225:0.2117921977,(G000993955:0.2859114026,(((G001785805:0.1800373894,G001785815:0.2003964742):0.0392265122,(G000993105:0.1579758299,(G000990665:0.0997798784,G001785515:0.1151647336):0.0357236858):0.088714903):0.0246083282,((G001785595:2.1833e-06,G001786055:0.0048909603):0.2315628913,((G001785615:0.1291390158,(G001787125:0.0015265752,(G001786125:0.0014733768,G001786965:0.0007094004):2.1069e-06):0.1684078718):0.0674277517,(((G000998465:0.1531479663,(G000996985:0.0105811102,G000997645:0.0054206382):0.113662954):0.0292055705,((G001000035:0.0118585509,(G000999185:0.0015708118,G000999925:0.0256644717):0.0041778743):0.1618899747,(G000994705:0.1473438445,(G001786735:0.0677841941,(G000995945:0.0009338583,G001787245:0.0053867423):0.0603375193):0.0805154202):0.0356426345):0.0208619012):0.034238199,(G001786795:0.2119789492,(G001786745:0.182902266,(G001785295:0.1523021317,((G000994485:0.0121691989,(G000994515:0.0127297513,(G000994305:0.0042409273,(G001786905:0.0177958128,(G000994625:0.0067498977,G000995805:2.5846e-06):2.7046e-06):4.28106e-05):0.0060729238):0.0024958647):0.2049877471,((G001786175:0.0103538277,(G001785675:0.0136398244,(G001785545:0.0237665363,G001785785:2.2609e-06):0.0004158857):0.0059775075):0.1705011493,((G000990145:0.0093911667,G000991975:0.0561404597):0.1279975684,(G001786805:0.1738464537,(G001785985:0.1432086651,(G001785465:0.0001185664,(G000994675:0.0011280938,(G001785895:2.5846e-06,((G001785275:2.5846e-06,G001786045:2.5846e-06):1e-06,(G001786195:2.5846e-06,(G001785695:2.5846e-06,G001786885:2.5846e-06):2.6072e-06):2.2766e-06):2.3113e-06):2.7823e-06):2.888e-06):0.1367591522):0.029008106):0.0107144029):0.0598169311):0.0099392349):0.018037426):0.0142442925):0.0092252496):0.020296487):0.0180250903):0.0090047858):0.0334865755):0.0221249436):0.0142820343):0.0876760456):0.0534409751):0.0248259876):0.0915845301,(((G001819015:1.1374e-05,G001819075:0.0039438096):0.4444101792,(((G001819135:0.1638873512,(G000999395:0.1370271108,(G001818945:0.0081450264,G001821395:0.0006757257):0.105213516):0.0854796747):0.0296286836,((G001821385:0.0118871525,G001821435:0.016483818):0.124951319,(G001818995:0.121663852,(G001818975:0.0293730975,(G001819095:0.0178141613,(G001819035:2.5846e-06,G001819055:2.5846e-06):0.0038838319):0.0040008769):0.086289875):0.0542921913):0.0558009702):0.2066701417,(G001823505:0.2820927239,((G000997715:0.1904870071,(G001823545:2.1898e-06,G001825065:2.9525e-06):0.0229475426):0.1531014533,(G000996605:0.1553367114,(G001871765:0.1572732404,((G000997825:0.0005344613,(G000998425:2.5846e-06,G000999475:2.5846e-06):0.0108799997):0.0784361824,((G001000595:0.0454914901,G001873305:0.0575547066):0.0332122308,(G001823535:2.5846e-06,(G001823495:2.5846e-06,G001825075:2.6315e-06):2.9001e-06):0.0682550488):0.0272189326):0.0763476963):0.0531588524):0.0419534448):0.1233121463):0.0514474988):0.0369411374):0.0472902988,(((G001781525:0.0174603921,(G001779665:4.20072e-05,G001781435:0.0125671613):0.0024724501):0.3174905481,(((G000998045:0.0463528874,G000998805:0.0649261421):0.3412167985,((G001781205:0.0562126232,(G001781255:2.2351e-06,G001783515:0.0002428371):0.0531446778):0.2941848796,((G001779595:0.0459512125,G001783525:0.0361025649):0.1819053287,(G001873485:0.2378904289,(G001783565:0.1717032472,(G001567365:0.1432918651,(G001781375:0.018479216,(G001783435:0.0005898159,(G001781415:2.1007e-06,G001781805:0.0064077135):2.4108e-06):0.0104781177):0.1462407984):0.0608495889):0.0364042283):0.0517656622):0.0629350984):0.131875663):0.0532527336,((G001775475:0.2252506695,(G001775445:0.1837095044,(G001004665:0.0184417606,(G001004755:0.0165082479,G001775435:0.0004485986):0.0020640016):0.1828748031):0.0715640337):0.1846155041,((G001779615:0.4149016457,((G001189095:0.1993433078,(G001189075:0.1789710409,(G001189195:0.033569052,G001189215:0.0442522998):0.155898378):0.0420273914):0.0784632965,(G001781625:0.2112646613,(G001781095:0.1443587511,(G001872505:0.1359305423,(G001779585:0.1567068943,((G001004905:0.0051187505,G001005015:0.0067309601):0.1211390133,(G001781885:0.0269005418,(G001783465:0.0204180095,(G001781285:0.0094471226,G001781565:2.2276e-06):2.3613e-06):0.0032196215):0.1000443238):0.0214134022):0.0127048551):0.0285493331):0.0575025767):0.0478745789):0.1352495416):0.0464791953,(G001824355:0.3316723096,((G001779655:0.0039011359,(G001783335:0.0014569649,G001783485:0.0063657593):0.003017256):0.3125701026,((G001004265:0.2285791642,(G001781465:0.1669553041,(G001781555:0.0095784429,G001781675:0.025766015):0.1428123571):0.0350316302):0.0453870318,((G001003805:0.007157567,G001781845:0.0249745209):0.242412177,((G001781685:0.1860743549,((G001783355:0.0625609696,G001783375:0.0416769593):0.1122304873,(G001004985:0.0810707969,(G001783445:0.0057654102,(G001781355:0.0004315837,(G001781445:0.0053630216,G001781795:0.0001042074):2.0054e-06):2.0434e-06):0.0138233998):0.1134911703):0.0223700033):0.0655437933,((G001781605:0.0100965607,(G001781195:0.0068555694,(G001781335:2.1977e-06,G001783415:0.0005842269):0.0096085892):0.0015962992):0.2202064138,(G001781875:0.2690903512,((G001781105:0.0008996797,G001781725:2.0805e-06):0.1445744352,(G001781275:0.1316441826,(G001781175:0.002106474,G001781515:0.0145370306):0.1103773214):0.0314435629):0.0216904943):0.030313915):0.0403644764):0.0144401275):0.0202959659):0.0502609926):0.0347045282):0.1115800924):0.0278574078):0.0239715134):0.0240592526):0.0422284806,((G001774495:0.1590332374,G003489565:0.16037135):0.2210742279,((((G001823875:0.2569707865,(G001823895:0.0017515806,(G001823695:0.0143420566,G001823995:0.0020892594):0.0089596109):0.2412957983):0.0864057085,(((G001823745:0.0024196227,G001824135:0.006182332):0.1347613151,(G001824025:0.1682555002,(G001825315:0.0001513616,(G001823715:2.1063e-06,G001823945:0.0189012001):2.2125e-06):0.1427199025):0.0178372151):0.0612663679,((G001823735:0.0649504008,G001824005:0.0335116877):0.1427823538,(G001824075:0.0091032287,(G001823795:0.0008127522,(G001824255:2.5846e-06,G001825215:2.5846e-06):0.0003368658):7.98475e-05):0.1162842628):0.0853944012):0.1577254066):0.0442635611,(((G000992905:0.1179231583,(G001823825:2.5428e-06,G001825295:0.0006688334):0.0115112284):0.1502075989,(G001825325:0.1784726465,(G001825335:0.1422469873,(G001824275:2.2852e-06,G001825445:2.6158e-06):0.1309081978):0.0217062425):0.0289989942):0.1951838045,((G001824195:0.036623458,(G000996025:0.0175391973,(G001825235:0.017128207,(G001824095:0.0013846544,(G001823815:0.0208731709,(G001824155:2.5846e-06,G001825405:0.0001437961):2.5636e-06):2.2279e-06):2.7023e-06):2.4135e-06):0.0088569382):0.1800108202,((G001824235:0.0008064672,G001825395:0.000927432):0.1872008105,(G000994025:0.009685283,(G000993415:0.0004142739,(G000995625:0.001500034,((G000996185:0.0111988198,G000998065:2.5846e-06):2.1324e-06,(G000995155:2.5846e-06,(G000994785:0.0001440907,G001824295:2.5846e-06):2.606e-06):2.4442e-06):2.912e-06):2.4945e-06):0.0005043351):0.1638801619):0.0344370696):0.1526529692):0.0502451833):0.0646397064,(G000996205:0.3271673213,((G001822655:0.2931457958,(G001822625:2.3595e-06,(G001820825:0.0110752153,(G001821215:0.0149932843,(G001822555:2.6458e-06,(G001821035:0.0001060767,G001821295:2.5846e-06):2.6069e-06):2.9695e-06):2.3288e-06):2.7002e-06):0.2732185516):0.0836845391,((G001189105:0.1873722378,(G001821235:0.0025402314,(G001822735:0.0194301299,(G001821055:0.0021650459,(G001822495:0.004536922,(G001821115:2.5846e-06,G001822595:0.0001272844):2.2066e-06):2.1094e-06):0.0001178743):0.0001218422):0.1768290714):0.2081482894,(((G001820875:0.21680957,G001821015:0.1983243978):0.1446206047,((G000999175:0.1057911136,G001822705:0.1208959333):0.2157404685,((G001821245:0.0084322901,G001822755:0.0169881882):0.3130270591,(G001822675:2.727e-06,(G001820855:2.5846e-06,G001820985:2.4929e-06):2.0974e-06):0.217809967):0.0548801242):0.0247338019):0.0280475806,(G001003165:0.3442294307,((G001821185:0.011629906,(G001821065:0.0130224686,(G001820955:0.0152973322,G001822505:2.2426e-06):1e-06):0.0096202103):0.3513700794,((G001001935:0.1352224642,(G001822765:0.0033956912,(G001822615:0.0079628059,(G001821305:0.0008593461,(G001820885:0.0050592804,G001821135:0.0001413874):2.0188e-06):0.0039837727):0.0039524861):0.0621588494):0.2365024231,((G001004005:0.1875942914,G001820935:0.1522716358):0.0251602735,((G000999035:0.0248749435,G001003605:0.0074076292):0.1002379662,(G001004225:0.0295651298,(G001821155:0.0023285017,(G001821275:0.0104195943,(G001821165:0.0017894713,(G001822535:0.0068883643,(G001820905:0.0016880316,G001824735:0.0019960475):2.8351e-06):2.1399e-06):2.1495e-06):2.2899e-06):0.0027563102):0.1330848727):0.0580989843):0.109071054):0.0439035921):0.0211469321):0.0289420619):0.0188570904):0.015578873):0.0223662622):0.0196360904):0.0324168953):0.0200274545):0.0277184228):0.0166564739):0.0122761886):0.0183885206):0.065991976):0.0362711117):0.0282958812):0.0388586255):0.0321755812):0.0162185117):0.008542095):0.0095027298):0.0264956731):0.0162034364):0.0479419756):0.0223591864):0.0237476155):0.0395296202):0.0145034632):0.0255902691):0.0222014956):0.0634928276):0.0605728654,((G002501535:0.0562254452,(G002456105:0.0140632007,G002716355:0.0287727025):0.0313632479):0.7910839323,(((((G000024405:0.1619505556,((G000023905:0.0347134325,(G000373045:0.0211040722,G000373345:0.0244165412):0.0208835188):0.0681901905,(G001274535:0.0570974315,(G000176335:0.0059943039,G000516535:0.0084024348):0.0627323425):0.030830905):0.0907915038):0.0355112888,((G001517865:0.1478272368,(G000973085:0.1679466685,G001517915:0.1530822237):0.0367906354):0.0867378758,(G001559795:0.1135251692,(G000024565:0.0324886621,(G001612575:0.0048966622,(G001902575:2.7488e-06,G001902585:0.0028048207):0.0085947757):0.0397945267):0.0815384909):0.1017267832):0.0828944278):0.1178543886,((G000165505:0.1421082618,G000426625:0.1883315451):0.0464856288,((G000479045:0.1568327985,G000622245:0.1857032024):0.0285465591,((G000158195:0.0824573976,G000158315:0.0704245044):0.0488260506,((G000381725:0.0868939111,(G000158215:0.0367288016,(G000007325:0.0225908099,(G000158275:0.0351781958,G001854465:0.0178448984):0.0082564848):0.0157785616):0.0635472431):0.0937529465,((G000242215:0.043419431,(G000262225:0.0116452389,(G000158295:0.0084538111,G000622045:0.0054183009):0.0053907616):0.0005118379):0.0027573871,((G000691665:0.0028856438,G000691745:2.9549e-06):0.0008321756,(G000691685:0.0008436282,(G000691725:0.0029794954,(G000691645:0.0003171277,G900104395:0.0026618271):0.0007778283):0.0038942398):0.000197926):0.0131510564):0.1437043792):0.0749428451):0.0338199974):0.0630231723):0.0842487281):0.2201940627,(((G000020965:0.0454685861,(G000021645:0.0052971584,G003509345:0.0096791966):0.028434512):0.3171347285,(G000212395:0.0301439649,(G002878095:0.0532251104,G003057965:0.0057171031):0.0322317857):0.4874697264):0.0598589884,(((G000378005:0.1033173439,(G003476705:0.0292007932,(G001896705:0.0903447491,(G000020945:0.0098597397,(G003052365:0.0170390057,G003052375:0.0033543269):0.0071213763):0.0107561952):0.0017256603):0.0723608933):0.4617867108,((G000284335:0.170333145,G001871575:0.2591313353):0.2055190218,(G003570995:0.0544223899,(G003570985:0.0054966488,(G003140945:2.596e-06,G003571105:0.0019819789):0.0087411578):0.0425279326):0.352914144):0.1012553921):0.0673491079,(G000745455:0.3576110618,((((G000023325:0.1184544617,G001027025:0.131626562):0.0455841491,(G000147715:0.1847541956,G001509135:0.2340484947):0.0415925631):0.1455299512,((G000255135:0.0806080051,G001021165:0.0847762136):0.1514833989,(G900102615:0.2370100424,((G000018605:0.0266570993,G001508055:0.0398440162):0.093503616,(G000953715:0.0091098003,G001513315:0.0159578243):0.12933982):0.1079285028):0.0867718606):0.1174137312):0.0475412273,(((G000016905:0.0904133598,G000021285:0.0835565226):0.1296127573,(G000017545:0.0825593964,(G000235405:0.0339738431,G000767275:0.0394717373):0.0465760657):0.11360327):0.0892303791,(((G000828655:0.0489449266,(G000816145:0.0248499111,G001508795:0.0443040239):0.0376473496):0.0925503714,(G000217815:0.1379342467,(G000828675:0.0926731913,(G000017865:0.0006842498,G001508115:0.008435863):0.0995743014):0.0463259614):0.0221111286):0.1280732434,((G000832145:0.0129032163,(G000018945:0.0009613803,G000750655:0.0025580572):0.0091955707):0.0361819475,(G000784835:0.0113484351,((G001508875:0.053386399,(G000016785:0.0048475483,G000025105:0.0069490239):0.0040663574):0.0018857714,(G000008545:0.0009423109,(G000230655:0.0060285075,(G000390265:2.5846e-06,G000978555:2.5846e-06):2.6854e-06):2.531e-06):0.0099218833):0.0041150087):0.0373497101):0.1906197227):0.0373798449):0.0722391078):0.0622954099):0.1326503058):0.0376929245):0.0268855698):0.0228260224,((((G001443005:0.1112624819,G001508835:0.1618479205):0.2076691954,((G001508935:0.2219543093,((G000160455:0.0108811914,G900107215:0.0161960421):0.0713324331,(G000266925:0.0183273032,G900129645:0.0115561138):0.0575666451):0.1600592172):0.0497906314,(((G000172975:0.1814994798,(G000177335:0.2227401199,(G000161995:0.0005579515,G000237805:0.0006396633):0.2119733153):0.1037857491):0.0780548164,(G000210715:0.3866785618,((G001604435:0.1867196778,G001604445:0.2444163087):0.0741353806,(G000526395:0.1081804171,(G000025885:0.0020421219,G001896635:0.0011935528):0.0989539658):0.114816289):0.0308670497):0.0245638271):0.0534431801,(((G001508975:0.0335366902,G001509095:0.0139608812):0.2098156998,(G001509155:0.1816696806,(G000233775:0.0225510081,G001508955:0.0925941736):0.1459726701):0.0519333991):0.0815612523,((G000402835:0.2831093601,G000526375:0.2096449565):0.0341144679,((G000165795:0.1658169796,(G000024905:0.0723690819,G000237825:0.0790359413):0.1150862049):0.0746754703,(G000712295:0.1120616833,(G001701045:0.0406150796,(G000238615:0.0141323138,G000585335:0.0245195413):0.0368233051):0.0514345419):0.2442743097):0.0494317599):0.0241568583):0.024109128):0.0352364162):0.1587475403):0.1200390042,((((G001784485:0.0128460933,G003242895:0.009101221):0.3393034232,(((G001771695:0.0003191004,(G001771415:2.4558e-06,(G001771585:2.5846e-06,G001772435:2.5846e-06):0.0071999768):2.0452e-06):0.2138348331,((G001771455:0.0662757111,(G001771535:0.0190483272,G001771655:0.0211394539):0.0153072832):0.0830240416,(G001771705:0.0674716916,(G001771395:0.0065383095,(G001771505:2.5846e-06,G001772385:0.0032772781):0.0099793075):0.008248573):0.0771483229):0.1101205345):0.037281906,(((G001772375:0.016430642,(G001771365:0.0135727009,G001772355:0.0035237218):0.0147325352):0.1359789158,(G001772455:0.0247942204,(G001771665:0.0029251172,(G001771545:2.5846e-06,G001772415:0.0028935885):1e-06):0.0033254124):0.163623671):0.0470672993,((G001771615:0.1787130799,(G001771345:0.0029839881,G001772335:0.0054783171):0.1554285893):0.0294352136,(G001771495:2.6733e-06,((G001771425:2.5846e-06,G001771575:2.5846e-06):1e-06,(G001771465:2.5846e-06,G001771625:2.5846e-06):1e-06):2.0974e-06):0.1617396551):0.0411436664):0.0400050001):0.163122377):0.0891994106,(((((G001464165:0.1322591289,G001899315:0.130794772):0.0561035102,(G003242885:0.1544450716,G003963305:0.1332773156):0.0352710993):0.1988508514,(G001899385:0.4794457255,(G001784555:0.1085397249,(G001784585:0.0081708812,G001786505:0.0069158921):0.1073856288):0.1919218239):0.0923834695):0.052562608,(G001858525:0.3387340713,(((G001784535:0.1414053229,G001784565:0.1568491453):0.0456617362,(G001784615:0.0141338594,G001786555:0.0208243555):0.1276026015):0.060248803,(G001917285:0.3640922204,((G000431555:0.0084179862,(G000980375:0.0050654457,G000980455:0.0016300504):0.0015669096):0.1493789985,((G000433235:0.0045717696,G001917235:0.0051703676):0.1441647415,(G001899335:0.1192016197,(G001899395:0.1385780004,(G000431315:0.0757839091,((G000437435:0.0372846217,(G000431115:0.0059192183,G001765415:0.0008097038):0.0530727408):0.0184920697,(G000433095:0.0183576818,(G001899365:0.0076216164,(G001917115:0.0028770531,(G000437655:0.0041181127,G001899425:0.0037153331):0.0093316765):0.0065950954):0.0177383774):0.02000415):0.0338529611):0.0364558231):0.0217155304):0.0374715415):0.0783114734):0.0553349827):0.0914595815):0.1150159185):0.060935626):0.0526210388,((G000011385:0.0577244949,G000484535:0.0681099272):0.1504178243,((G000332275:0.1533572152,(G000013205:0.0249934819,G000013225:0.0264430925):0.1226055745):0.0472086267,(((G000586015:0.0575633836,((G001007665:0.0234425412,G900047545:0.0668373424):0.0123829989,(G001007625:0.0392820108,(G002017915:0.0964692195,(G002018015:0.0177843955,(G001007635:0.0255513969,G002018045:0.0308953254):0.0026016862):0.0021665145):0.0392656954):0.0025469271):0.013164932):0.1479132454,((G000063525:0.0651787542,G002006815:0.0971246477):0.0421104437,(((G000153045:0.0759139189,G000316515:0.078405008):0.0237685665,((G000155635:0.0469304418,G001039265:0.106201914):0.0294857593,(G000179235:0.0476129391,G000179255:0.0464519754):0.0395453877):0.0118176364):0.0198639245,((((G000737575:0.0318276333,(G000515235:0.0196678884,G000737535:0.0161076075):0.0380202917):0.00912442,(G000195975:0.0510297822,(G000737595:0.0368108057,(G000012505:0.0129591342,G000153805:0.0132253768):0.048296127):0.0165055262):0.0109804234):0.0364434398,((G000153065:0.0408252479,G000153825:0.0502552554):0.0142395392,((G000230675:0.008209702,(G000014585:0.0082888536,G001040845:0.0089185892):0.0164233802):0.0501342877,((G000063505:0.0187149486,G000153285:0.0187139922):0.0293659456,(G001632165:0.0228881297,(G001631935:0.0005457957,G001632105:0.0036090732):0.0164381874):0.0414423004):0.0135196877):0.0151839206):0.0147617234):0.013802628,(((G001631965:0.0058654185,(G000015705:0.0118204317,G001631985:0.0031870081):0.0016782014):0.0068033576,(G001632025:0.0100629416,((G001632005:0.0053531728,G001632125:0.0023152415):0.0102902583,(G000011485:0.0124533798,(G001632075:0.0047726734,G001632145:0.0088469976):0.0006262587):0.001016587):0.0040770787):0.0024518449):0.0612149478,((G000760175:0.0976167108,(G000760215:0.0817808269,(G000760375:0.0001475595,(G000760255:9.70048e-05,(G000007925:0.0021205763,(G000760155:0.0027532599,(G000760275:0.0001417978,G000760355:5.17597e-05):2.6068e-06):0.0030402378):2.2261e-06):2.8583e-06):0.0635298395):0.0428949575):0.0468751223,((G000757865:0.0170947763,(G000760235:0.0124371612,(G000012465:0.0060196019,G000015685:0.0077738485):0.0010291937):0.0061072574):0.0911636769,(((G000218745:0.0128275995,G000291825:0.0783730818):0.0466902204,(G000291785:0.1291224566,G000291945:0.077772665):0.070280689):0.0308509348,((G000011465:0.0394281847,G000015665:0.0448102032):0.0254995456,(G000635575:0.1314980779,((G000759865:0.0001036903,(G000759855:4.99793e-05,G000759935:0.0001533736):4.51487e-05):0.0360063483,(G000012645:0.0219427578,(G000759955:0.0309198576,(G000158595:0.027410788,(G000015965:0.0217815281,(G000635535:0.0823303195,(G000634675:0.1137997647,(G000015645:0.0168499611,(G000635715:0.0233495135,((G001180325:0.0192775522,(G000635595:0.0317962201,(G000634435:0.0630088192,G000635515:0.0418243789):0.0118756223):0.022519306):0.005498435,(G000634615:0.0772071183,(G001627475:0.129358034,(G000634355:0.0738744979,((G000635455:0.0409346589,G000635875:0.0676227922):0.014358675,(G000634855:0.0294459038,(G000634595:0.0406370259,G000634635:0.053186044):0.0064161244):0.0136891888):0.0098747736):0.0022359925):2.2702e-06):0.0011406781):0.0026342478):0.0007109808):6.67068e-05):0.0006188562):0.0037817077):0.0072812196):0.0019883839):0.0064905458):0.0109148681):0.0056771813):0.0336364958):0.0409322204):0.1431360209):0.0338241294):0.0878586199):0.0212682124):0.0473278319):0.0189878536):0.0501313807):0.1697873576,(G001870225:0.22582237,((G000317065:0.1109059396,((G000317085:0.1188712163,G000332175:0.0905408708):0.0152952235,(G001873375:0.0547446442,(G000332215:0.011076885,G001402795:0.0129452821):0.0292987028):0.0887430153):0.0226130815):0.0756425196,((G000332315:0.1329839839,(G000010065:0.0071388735,(G000012525:5.06591e-05,G000817325:0.0053572121):0.0014002765):0.1448015053):0.0350737071,(((G000018105:0.0130051633,G000238775:0.0137219705):0.1280340243,(G000022045:0.085775881,(G000316685:0.0885140884,(G000011345:0.0117005512,G000505665:0.009922418):0.0998855844):0.0464441338):0.0243657932):0.0268905996,((G001698445:0.0195127715,G001913845:0.0119507684):0.1490458953,(((G000332095:0.0905788398,(G000309385:0.0346521072,G000763385:0.0409795363):0.0782335538):0.0286463275,((G000155595:0.0702611698,G001314865:0.0576051263):0.0636571535,(G000316115:0.0335445751,G000482245:0.0356746865):0.0765185378):0.0367909483):0.0541528171,((G000317045:0.1140803822,(G000775285:0.147033857,(G000733415:0.1086916464,(G001939115:0.1060481032,(G000309945:0.0793011361,((G001650195:0.0395686518,G001895925:0.035395218):0.046094002,(G000353285:0.0386760714,(G001485215:0.0203120033,G001548435:0.025943113):0.0299033211):0.0436401265):0.0362410149):0.0187356687):0.0055913408):0.011590264):0.014302615):0.0114442056,((G001870905:0.1632570514,(G001314905:0.0695370222,(G000332355:0.0557058914,G001657325:0.0449343356):0.0262566613):0.0619484327):0.0319760903,(((G000473895:0.1322244858,(G000317615:0.0630704788,G000317635:0.0503976449):0.0750689299):0.0474722329,((G000380225:0.1153703257,(G000314005:0.0771778707,G001890765:0.0973381482):0.0229431529):0.0302602345,((G000252485:0.0088982626,(G000252425:0.007324553,G000252465:0.0124285137):0.0048349039):0.1515066541,(((G000316605:0.0313619996,G001904615:0.0203858145):0.035958901,(G000485815:0.0372490559,(G001693255:0.0057969263,((G000019485:0.002022633,G001693295:0.0010738673):0.0052144104,(G001521855:0.0042897021,(G000715475:0.0012647606,G001693275:0.0069513717):0.0033808049):7.77915e-05):0.0080836024):0.0186795518):0.0220230506):0.1027193606,((G000317575:0.0656476408,(G000332055:0.092936145,(G000332195:0.0873232061,G000756305:0.073453054):0.0251017212):0.0210483348):0.0462884714,(G000332035:0.1245828606,(((G000317655:0.0187971352,G001747005:0.0282462653):0.0543242684,(G000317675:0.0649240047,(G000332235:0.0288283781,G001548115:0.0277224166):0.0295447369):0.0235300779):0.0789015321,((G000478825:0.0130601888,(G000284215:2.5846e-06,((G000009725:2.5846e-06,G000340785:2.5846e-06):2.1762e-06,(G000284455:2.5846e-06,(G000284135:2.5846e-06,(G000270265:2.5846e-06,G001318385:2.5846e-06):2.0963e-06):1e-06):2.3874e-06):2.8701e-06):0.0186742135):0.121312135,((G000317025:0.0142836084,G001904635:0.0142336127):0.0830219419,(((G000021805:0.0530258945,G000829235:0.1076804623):0.0183613549,((G000025125:0.0403141262,G000737945:0.0342807927):0.1646249609,((G000169335:0.0167235712,(G000017845:2.5846e-06,G000231425:2.5846e-06):0.012819626):0.0219485275,((G001039615:0.0151650523,(G000167195:0.0092004431,G001039555:0.0071843374):0.0022124442):0.0063666105,(G001039635:0.007654737,(G000235665:0.0015656476,G001050835:0.0096817537):0.001943817):0.0037056247):0.0470417759):0.0254116456):0.0283757953):0.0299377146,((G000021825:0.052816107,G000147335:0.0478338119):0.044221037,(((G000787675:0.0095460156,(G000312165:0.003354564,(G001578075:0.0045622026,(G000010625:0.0014948391,G000312265:0.0062087799):0.001099894):0.0019634787):0.0031123853):0.0005131531,((G000297435:0.0068525506,G000312725:0.0062018487):0.0023923703,(G000312285:0.0039782354,(G000981785:0.0010933578,G001704955:0.0022474241):0.0066340004):0.0042158656):0.0042971533):0.0005415576,((G000312185:0.0091597587,G001264245:0.0098021343):0.0019016903,(G000332585:0.0072863613,((G000312245:0.0029621792,G001885655:0.0002283542):0.008532228,((G000330925:0.0072630655,G001725075:0.0023137544):0.0058016213,((G000307995:0.0045043787,G000599945:0.0048573763):0.0015387306,(G000312205:0.0033002278,G001706385:0.0139976599):0.000478562):0.0003294522):0.0002540738):0.0015013894):0.0046070706):0.0022433279):0.0935780795):0.0202156704):0.005873018):0.0105115342):0.0152985128):0.0066264353):0.0140708928):0.0128294852):0.0078039701):0.0135172145):0.0108339709):0.0256843431,((G001746915:0.0846125562,G001890975:0.1077334655):0.0380768112,(((G000332335:0.0954775821,(G000317105:0.0881033938,G001276715:0.1060279993):0.0246253725):0.0233557899,(((G000214075:0.0153658221,G000317475:0.0200916011):0.0633404239,(G001698425:0.0424388661,(G000180455:0.0025590199,G000332155:2.6271e-06):0.0350904966):0.0415013604):0.0439009325,((G000014265:0.0457101084,G000987385:0.1339707474):0.0947550558,((G900010725:0.0271803885,(G001873365:0.0243040843,(G000710505:0.0250671197,G900009135:0.0173188879):0.005466142):0.0204220609):0.0651170406,(G000478195:0.0974559032,((G001611905:0.0066867456,(G000175415:0.0007232909,G000210375:0.0025639315):0.0023921708):0.0106285626,((G000176895:0.0028881701,G000973065:0.003120576):0.0005807079,(G000173555:0.0148839402,(G000307915:0.0028210601,G000974245:0.0021143581):0.0003960405):0.0047071318):0.0104986321):0.0787756324):0.0216551661):0.0303814631):0.0270569486):0.0176455939):0.0168459366,(G000317145:0.2002638614,(((G000155555:0.0943007385,G000317515:0.0801876057):0.0171574434,(G001854205:0.0149312667,(G001767235:0.0076563231,G001942495:0.0177992483):0.0039786503):0.1031154716):0.0262497957,((G000317495:0.0948408012,G001904725:0.0945263633):0.0170141704,(((G000332075:0.0526007397,G000952155:0.0474658669):0.0549684244,(G000317125:0.0852941604,(G000317555:0.0088105141,G001904655:0.0192891498):0.0510934762):0.0199027159):0.0177668287,((((G000734895:0.0641918021,(G000317435:0.076313703,G000331305:0.0559851236):0.0252995228):0.0134171423,(G000316665:0.0984277096,(G000613065:0.0498930854,(G000350105:0.0102849484,G000350125:0.0924176451):0.1009178421):0.0593850026):0.0134868966):0.0083908764,(((G000346485:0.0314440791,G000760695:0.0222354417):0.0377808746,(G000828085:0.055556765,(G000315565:0.035552599,(G000817735:0.1067687639,G000828075:0.0329694706):0.0145211044):0.006498028):0.0287037166):0.0130092087,((G000332255:0.064395269,(G000317265:0.003290523,G000317285:0.0010219697):0.0323281049):0.0189628065,(G000517105:0.0399001547,((G000317205:0.013411771,(G000317225:0.0068323875,(G001548455:0.0037756249,G001904645:0.0049132617):0.0038531913):0.0197460621):0.0138576057,((G000447295:0.0115138075,G001275395:0.0090835403):0.0098381562,(G000317245:0.0139083708,(G000315585:0.0073132787,G000934435:0.0665155738):0.0173945695):0.0071493784):0.0141327089):0.0180744425):0.0086013051):0.0191013664):0.0113124077):0.007195363,(((G000316625:0.0199030871,G001298445:0.0365282818):0.0327642824,(G000316645:0.0415840326,(G001548375:0.0386883384,(G000009705:0.0148175536,(G000204075:0.0068781348,G001672205:0.0017848281):0.0098453058):0.0270930077):0.0246079124):0.0132513939):0.0112852758,(((G000340565:0.0733429188,(G000020025:0.0339930849,G001904715:0.0293595896):0.0260941105):0.0126888843,(G000300115:0.037914746,(G000316575:0.0313956013,G000332295:0.0412402285):0.0212681629):0.0152162873):0.0020275352,(G000317535:0.0404834576,(((G000332135:0.0138386541,G001858025:0.0161491606):0.0182267794,(G000426925:0.0318119319,(G000312705:0.0246332613,G000521175:0.0175456716):0.0162406151):0.0353064824):0.0070165222,((G000196515:0.033370822,G001586785:0.0373951277):0.0093699903,((G000175855:0.0170663364,(G001586755:0.0057257268,G001858125:0.006531245):0.0060811152):0.0091781756,(G001432185:0.0056848239,(G001858115:0.0066116426,(G000175835:0.0029291128,G001676585:0.0012465871):0.0009985637):0.0069625216):0.0140353038):0.0786406567):0.0083546946):0.02085345):0.0193560606):0.0069198917):0.0200801062):0.0471025132):0.0229831366):0.0164736587):0.0069061767):0.008546921):0.0088503333):0.0117430272):0.0078194565):0.0189019745):0.0084340904):0.011310094):0.0132937848):0.0101829218):0.0216196702):0.0211695088):0.0172511336):0.0228422719):0.0552057921):0.1452323174):0.0504778658):0.0289924918,((G001724515:0.544761318,(G001787865:0.2451941187,G002050035:0.2256795271):0.3904770511):0.0688762709,(((((G001917855:0.2681099978,G002898935:0.2379769086):0.148515343,((G002973605:0.3464298248,(G000397765:0.0463540211,(G000380725:0.0239217597,G000494245:0.0234824509):0.0052683831):0.4107070116):0.0827097866,(G001302805:0.4607570592,(G001768085:0.3935779037,((G000724625:0.1523829118,G001898035:0.1420471059):0.2497981319,(G000404425:0.3602592432,(G001457855:0.0018121007,(G001457975:0.0007454951,(G000427095:0.0056354414,G001458035:0.0022185194):0.0046730921):0.0003044729):0.1988406569):0.0728584725):0.0557323073):0.0273357765):0.0134174395):0.0358236257):0.0235833822,(G001304495:0.5672854223,((G003134935:0.3709068087,(G003243885:0.2263391232,(G003169845:0.0859437062,(G001918845:0.0696196532,(G001918235:0.063391095,(G001919305:0.0629217596,G001920725:0.0442556335):0.0118774747):0.0138403833):0.1435856752):0.117252031):0.1433548434):0.1223016574,(((G002405245:0.3871118578,(G003141455:0.1886737707,G003152165:0.1838241255):0.1955382565):0.0523786289,(G003540915:0.0334915471,(G002433065:0.0138584016,G002716605:0.0934646403):0.0216163302):0.4677595232):0.0371780638,(((G000702505:0.0123567041,G001748285:0.0122011651):0.1321221226,(G001918255:0.2730395878,(G001919845:0.1608453087,(G001919995:0.1213034438,(G001914715:0.0395864378,(G001915055:0.0975433008,G001920235:0.0906783123):0.0605590422):0.0031705253):0.0569699731):0.0393284005):0.057634013):0.2228468143,(((G001644275:0.4139317201,(G001643585:0.2536637991,(G001302685:0.1069872126,G001303625:0.131103504):0.1391842751):0.0883976198):0.0432337449,((G000372165:0.4295826187,G000383835:0.3162370704):0.1001698522,((G001796605:0.340690848,(G001304345:0.2604637434,G001796575:0.2886336405):0.0526277905):0.0161475864,((G002011475:0.2521278247,(G001796595:0.2025864544,(G001795035:0.1325883715,G001796685:0.1939247075):0.0896775071):0.0899899113):0.021995294,(((G001872925:0.1980897018,(G001873005:0.1636260412,(G000464595:0.1827989735,G001796515:0.14939014):0.0508371757):0.0212490894):0.0627776991,(G001796725:0.3361154413,(G001795275:0.1505764683,(G001795315:0.1105269506,(G001795015:0.1356061042,G001796445:0.1153419199):0.0142957268):0.0380464595):0.0642303902):0.0340680693):0.0537480928,(((G001794985:0.286221468,(G001796415:0.1937480453,G001796805:0.201263815):0.0379184281):0.0427896648,(G001796655:0.2591052999,((G001303565:0.250219768,(G002010445:0.1972772954,G002011495:0.0340802677):0.102876295):0.0586644969,(G001455825:0.280999923,(G001796765:0.1897969056,(G001795205:0.2155340342,(G001796865:0.1404843312,(G001796675:0.1594802425,(G001796555:0.1582892535,(G001796755:0.096910531,(G001796495:0.0705442372,G001796525:0.0938663745):0.0393533747):0.0117795498):0.0514252502):0.0187797682):0.0295636601):0.0405144937):0.0140581943):0.044203784):0.0353802405):0.0106825958):0.0231600345,(((G000143165:0.1251645559,G001005265:0.0920055025):0.0243888851,(G001466665:0.0700781835,G001953175:0.0828554138):0.0332641201):0.1193011438,(((G000025025:0.0114241598,(G001010485:0.0021952918,(G000499365:0.0011288023,(G000830925:2.5846e-06,G001889305:2.5846e-06):0.008574294):0.00113891):0.0010925427):0.0067055289,(G000011905:0.0054033858,((G000830905:0.0014878083,G001459095:0.0107781503):0.004901568,(G001678055:0.0109295387,(G002007825:2.5846e-06,G002007905:2.5846e-06):0.0077863043):0.0054553771):2.8737e-06):0.0248667663):0.0117253633,((G000016705:0.0010397379,G001678035:0.0007891313):0.0005024473,((G000009025:0.0004011929,(G001761445:0.0002409934,(G000830885:6.02607e-05,(G000741845:0.0038991655,G001610775:6.04872e-05):5.88387e-05):2.5227e-06):0.0006601305):0.0006884527,((G001547795:0.0013843509,(G000341655:0.000244789,G001515295:0.0003718673):0.0009909566):0.0006511673,((G000341695:0.0001869319,G001460955:0.0012470784):0.0010293287,(G000025585:0.0009048027,(G002021775:0.0003209657,(G002007845:2.5846e-06,G002007865:2.5846e-06):0.0021045675):0.0007143758):0.0009571816):0.0008274159):0.0001193177):0.0002228739):0.0163657013):0.1975170197):0.1004597789):0.0511278224):0.0255454007):0.0182819242):0.0877362275):0.0242926551):0.0684520361,(((G001898225:0.3363784906,(G000025005:0.2917433604,((G000021685:0.108701403,G000744775:0.1158520594):0.0796069992,(G000024985:0.1301817663,G000297255:0.1761176093):0.0457113808):0.1243533723):0.0486562336):0.0231553292,((G000526415:0.1755519299,(G000018565:0.0153848536,G001306135:0.0155083064):0.2103397488):0.0356253754,((G001399705:0.2038189188,(G000016665:0.0285110885,G000017805:0.0255450767):0.0953930513):0.043312461,(G000152145:0.1255619344,(G000021945:0.0294047134,((G000018865:8.26686e-05,G000022185:0.0005088768):0.0226933265,(G000516515:0.0124931512,G000735195:0.0109216928):0.0165245917):0.0205183329):0.0734165655):0.066156074):0.0612680495):0.1061316756):0.0320266926,((G001796885:0.3173188375,(G001796635:0.3808629069,(G002010545:0.0524897652,G002011655:0.0540265005):0.2590727782):0.0407409895):0.0379478123,((G001293545:0.2478760278,(G000281175:0.2419961309,G002011535:0.2770089677):0.0344654752):0.0317092487,(G001303105:0.338950147,(G001795155:0.3323456967,(((G001795045:0.3281217054,G001796965:0.2120799322):0.0882278827,(G001802405:0.3271928405,(G001795115:0.214235757,G001797105:0.1884185107):0.0289352835):0.0352812355):0.0282046627,(((G001508595:0.2044983553,(G001508475:0.1888560171,G001603765:0.2023946807):0.0937350966):0.0885845605,((G001192795:0.1702840474,(G000406785:0.031417949,G000406905:0.0556644078):0.2601901751):0.2072614274,(G001603795:0.3417982424,((G001603775:0.2673734258,(G001050275:4.60834e-05,G001306095:2.8519e-06):0.1769477506):0.0291459845,((G001306115:0.1673679234,G001899005:0.2041234206):0.0257692606,(G000199675:0.1616661362,(G001050255:0.1668617901,(G001050235:0.1677902081,(G001306145:0.1206033991,(G001796355:0.1446243523,(G001050215:0.0038684208,G001306055:0.0010095615):0.0920048345):0.0379737634):0.0345429113):0.0109234395):0.0137554711):0.0248716391):0.0125171335):0.0174581432):0.0119751203):0.0144605493):0.0476041051,(((G001872165:0.1681432235,(G001794965:0.0009090123,(G001796335:0.0053994253,G001796365:2.0792e-06):0.001722357):0.1382104447):0.0270482335,((G001567105:0.1520507238,G001796785:0.194340113):0.0265649533,(G001871895:0.1340644113,(G001797155:0.1051559179,G001797165:0.0807816755):0.0221455196):0.1218986024):0.0367595257):0.0519599754,(((G001795125:0.1825899782,G001795165:0.1533555465):0.0507497289,(G001795335:0.1590590412,G001796835:0.219951886):0.0479389409):0.0238980783,((G001796915:0.2278963721,G001797095:0.2249708767):0.0317935427,((G001795285:0.1460090504,(G001795085:0.1242651747,G001797045:0.2038363266):0.0431499518):0.0492596656,(G001796845:0.1536148472,(G001796475:0.0964770087,G001797075:0.109243263):0.0567269101):0.0362096311):0.0506518494):0.0388728145):0.0300778388):0.0270553501):0.034181999):0.0510356005):0.0337569451):0.0499432196):0.0247050372):0.0553436364):0.0272911513):0.0163335862):0.0218933226):0.0164385354):0.0208578807):0.015988542):0.0199541945,((G003134035:0.1480080457,(G003131345:0.0038671886,G003151695:0.0020169223):0.1456466641):0.360783244,((((G000183745:0.1794678462,G000195335:0.0944479612):0.0483243122,((G000092125:0.0917831193,((G000373205:0.0300709756,G000430045:0.0349405515):0.0553502229,(G000423425:0.0501894434,(G000376665:0.0323406086,G000620065:0.035079022):0.0249469548):0.0653160242):0.0293988439):0.0806481675,(G000771745:0.0623277474,(G000309885:0.0490558089,((G000091545:0.0531737484,(G000421625:0.0457636598,G001399775:0.0460347904):0.0119028753):0.0091829752,(G001880325:0.0466713386,(G000376265:0.0309383555,(G000745065:0.0268936245,(G000744885:0.0394834921,(G000187005:0.0144633181,G000423905:0.0127401777):0.0193527685):0.0150809254):0.0093463057):0.0126638916):0.0091861603):0.0167018086):0.0435451621):0.0950140638):0.0314538577):0.1077942284,(G000092425:0.2553245175,(G000745915:0.1661525013,((G000317835:0.0822574149,G000519345:0.1184103318):0.0423668309,(G000190555:0.1642728031,((G000482805:0.0581715976,(G000381345:0.0428169791,(G000599865:0.0357374982,(G000196275:0.0297681581,G000745175:0.0430305952):0.0118296586):0.0074264119):0.0138351303):0.0197483199,((G000252445:0.0630712568,(G000008565:0.0319815971,G000478785:0.0282109169):0.052367947):0.0238062216,(G001644565:0.079061784,((G000020685:0.0551412837,G000430865:0.0784058441):0.0180416148,((G000800395:0.0221268887,(G000701405:0.0232297721,G000701425:0.0305407029):0.0153059104):0.0552510218,(G001413985:0.1000696979,(G001007995:0.0175184064,G001507665:0.0141992748):0.0284831131):0.0219768476):0.0152325159):0.0090680915):0.0052472639):0.011434276):0.0346441117):0.0658236552):0.0462866588):0.1136000101):0.0355460368):0.2012613799,(((G001805475:0.4116849841,(G001767595:0.2423429227,G001767735:0.2770663624):0.1523621015):0.060812396,((G001767755:0.088313959,(G001767605:0.0135855562,G001768645:0.0088175023):0.0233651055):0.3204766635,(G001767575:0.2665487514,(G002011575:0.0530077701,(G002010555:0.0542693923,G002011565:0.0482215653):0.0476716695):0.2467434357):0.0366113705):0.0477324569):0.0533478106,((G001766895:0.3090795363,G001767615:0.3014992921):0.2143121154,(G000384495:0.8201696454,((G001950395:0.2523500327,(((G000296445:0.1151961566,(G000023885:0.1637146833,G000162875:0.1382607261):0.0348856527):0.0716850282,((((G000023845:0.1141055726,G001486445:0.1146737174):0.0278839598,(G001643775:0.0034084646,G900110565:0.0019983923):0.1113732607):0.06305969,(G000434775:0.1065451973,(G000435475:0.0932800021,(G000436075:0.0219398337,G001915265:0.0300928016):0.0650358968):0.0373997245):0.0855747253):0.0231211901,((G000814825:0.0950084369,G001552935:0.2107714089):0.0781812105,((G000478885:0.0486907667,(G000403355:0.0427444595,G000422625:0.0569926406):0.0236798034):0.1134701137,(G000236865:0.1134083739,(G000270285:0.0656746026,(G000024265:0.0507000717,G000210055:0.1016513363):0.0150510814):0.0566749541):0.0261846045):0.0207897989):0.0266625902):0.0479722885):0.0802974307,(((G000195315:0.162805515,(G000311845:0.0695563572,G000321165:0.058399173):0.0513270173):0.0144235094,((G000225705:0.0716813538,(G000156175:0.0368098392,G000156215:0.0570991905):0.0490901581):0.0358097014,(G000821265:0.0929928019,(G001404695:0.0181256542,(G000434535:0.0200466824,(G000169035:0.0087322462,G001405375:0.0137697129):0.0100897842):0.0073510673):0.0851422518):0.0340693958):0.0205046693):0.062483623,(G900143685:0.1373232686,((G001552785:0.1103036794,(G000483125:0.051006071,((G000364325:0.0053698548,G000468815:0.0013068146):0.0011781687,(G001437015:2.4303e-06,G900105895:0.0033859124):0.0012713397):0.0404944675):0.0434922891):0.0894262883,(((G000752675:0.0193463849,G001494635:0.0180095108):0.0889366736,((G000024225:0.0107529175,(G000758945:0.005997401,(G000564995:0.0043039878,G000565075:0.0147479617):0.0005635365):0.0106918578):0.0716516402,(G000411555:0.0419907851,(G001813205:0.0040560668,(G000174015:2.5846e-06,G001438885:2.5846e-06):0.011038332):0.0410151771):0.0442091797):0.0940293851):0.0269029924,(G000468855:0.1650139578,((G000179715:0.1265221107,(G001562845:0.001123341,(G001049775:0.0158509719,(G000159235:2.5846e-06,G000178335:0.004254145):0.0046374527):0.0019616714):0.0956151131):0.1403680553,(((G000233535:0.0662472402,G900155635:0.0915667026):0.0314495919,(G000468755:0.1214565104,G001457795:0.0969780343):0.0339567858):0.0156891072,((G900108495:0.004060064,G900111255:0.0132585744):0.1060754729,(G000524335:0.0055579999,(G000143845:0.0028787593,G001437585:0.0020412902):0.0092232076):0.0740030946):0.0211640884):0.024485958):0.0155157009):0.0173739519):0.0299072385):0.0562156699):0.0485839585):0.1250481683):0.1402499317):0.1073500866,(((G000014185:0.0888148824,(G000661895:0.1157880938,G001029505:0.14481126):0.0337344617):0.2514962528,(G900108055:0.232143863,((G000240225:0.088845934,(G000420025:0.06316969,G000519325:0.0877369973):0.0534415427):0.1495546289,((G000424625:0.080256424,G000688095:0.0633670393):0.1023704875,(G000025265:0.1568758252,(G000423665:0.1021369527,G000425945:0.0917904673):0.0836320817):0.0287397061):0.0328381815):0.065262461):0.1415714858):0.0503674532,(((G001311945:0.3174483849,((G000949295:0.0098442638,G001443565:0.0072777036):0.2550814814,(G900128965:0.2402633782,(G000023265:0.1933555477,(G000745905:0.000979377,G000949255:0.0008065023):0.1827660909):0.1061889259):0.0595536228):0.0610921002):0.0597487563,(G001023575:0.2769834506,((G000817105:0.2867514973,((G000455525:0.2161143605,G001025035:0.1913108551):0.0724661263,(G000817095:0.2907823496,(G000817085:0.1525059515,G000817115:0.1576138797):0.0937108533):0.0495696366):0.0163054514):0.0408146061,((G001510385:0.1541818953,(G000348785:0.0829322656,G000350145:0.0909242902):0.1065328846):0.049124158,(G001510335:0.2066106095,(G001437825:0.175175948,(G001438985:0.0408016643,G001439005:0.0168056338):0.1251087355):0.0747955409):0.0335776018):0.1046209962):0.0475797991):0.035058676):0.087837437,(G000969705:0.3363188879,((G000428345:0.2944846501,(((G000372185:0.0690101752,G000384535:0.1217235215):0.0666795837,((G000378885:0.0166156388,(G000372025:0.0598971327,G000372265:0.1104123203):0.0412881982):0.0440861545,(G000438965:0.0910057438,(G001437635:0.0258981119,G001438925:0.0163679079):0.0275665636):0.0390482283):0.0371859538):0.0487636578,(((G001437845:0.0113124532,G001439035:0.0216299397):0.0128335883,(G001439355:0.0518243287,(G001437695:0.0323081646,(G001437665:0.0248320192,(G001438315:0.0462156908,G001439025:0.0236696811):0.0170600823):0.0003980528):0.0148379196):0.0196538754):0.142952455,(G000485495:0.1541605859,(((G000378865:0.0576491595,G000378925:0.1121400783):0.0121047801,(G000754505:0.1102682807,(G000383815:0.073248377,(G000294575:0.0127217942,G000378905:0.048488512):0.0333916248):0.0182316339):0.0046035985):0.0109027865,(G001439085:0.0288108907,(G001437755:0.0083269016,((G001437855:0.0214107532,G001439225:0.0210221123):0.0031476066,(G001437905:0.0298542755,G001438395:0.0116605538):0.0032672089):0.0258624883):0.003775542):0.0677491305):0.077129049):0.0289311546):0.0231920902):0.1016720395):0.0794972175,(((G000177615:0.1042099118,((G000166135:0.0458351419,G000235425:0.0444673018):0.0711669349,((G000013345:0.0672125446,G000058485:0.0468734276):0.0463732833,(G000373365:0.0326263949,(G000374165:0.0261099144,G001854655:0.0112280799):0.0430691841):0.0564719336):0.0145250739):0.037218765):0.1511464908,((((G000421445:0.1297800022,G900129455:0.1227973191):0.0686861742,(((G000306785:0.0426974292,G000761485:0.0494842294):0.028964245,(G001424455:0.0264682294,G001424485:0.0293937312):0.0488716676):0.0198083747,((G000025345:0.0660871258,G000701365:0.0653682825):0.0149138477,((G000284015:0.0540680618,G000582785:0.0620957393):0.014340929,(G000620185:0.0532211958,G000702465:0.0434844271):0.0341016883):0.015467818):0.0177476586):0.1177076401):0.0321883618,(G000585375:0.147810299,((G000024545:0.1357977832,(G000527155:0.1408142754,(G000719515:0.0545913768,(G000427885:0.0342628043,G000482705:0.0352022379):0.0333315769):0.0533411403):0.0762447897):0.0811102727,(G000720965:0.1571108387,(G000379825:0.1395316111,(G000716715:0.1264639428,((G000379685:0.1067615395,G000428945:0.0919021479):0.0484794988,(((G000297395:0.0529995284,(G000145235:0.0472015284,G000876225:0.0396660994):0.0075542095):0.0074406326,((G000016425:0.0375168273,G000018265:0.0232940892):0.0506131909,(G000204155:0.0250367093,G900109115:0.0290615875):0.0215302744):0.0111649348):0.05248883,(G000717135:0.1166937344,((G000494755:0.0425982553,(G000389965:0.0738747066,G001884705:0.0671504786):0.0130010584):0.020062898,(G000379645:0.0618079649,(G000237145:0.0448280664,(G000962825:0.0525198249,(G000284295:0.0443175637,G000785985:0.0465349338):0.0052708351):0.0128789529):0.0245047021):0.0166334214):0.042161729):0.0235493204):0.0222335835):0.0153207351):0.0276448561):0.0229156457):0.0118760637):0.0422259124):0.0396096226):0.0137754985,((G000024365:0.1042743082,G000426645:0.1344680533):0.0887329025,(((G000379625:0.1954421168,((G000429025:0.0869511253,G000620785:0.0933252291):0.0528256701,((G000196675:0.0833945846,G000423625:0.0935759329):0.0212904737,(G000717175:0.0705776813,(G001420995:0.039819168,G001902615:0.0342806052):0.0992768353):0.0170886854):0.0413785067):0.0254113161):0.0249763854,((G000718005:0.1149665251,((G000062885:0.0706167737,(G000194155:0.0753288875,G000497205:0.0840180198):0.0135859667):0.0241360269,(G000763095:0.0412380105,(G000371785:0.0424616989,G000384035:0.0436878605):0.0279287613):0.0857542766):0.0633389202):0.0154147838,((G000720955:0.1004117925,G900129375:0.0919944179):0.0235799284,(((G001302585:0.1010445249,(G001921215:0.108915866,(G900104505:0.0631898669,(G000564855:0.0854955447,(G000374445:0.0465273251,G000482865:0.0537707194):0.0290293215):0.0144967688):0.0366955756):0.0216873515):0.0292142969,(G000715825:0.1158791143,((G000525635:0.0556834309,G000568255:0.0961201334):0.0502591423,((G000023245:0.0665436147,(G000328705:0.0502432947,(G000716595:0.048244751,G000716755:0.0482896984):0.0147318614):0.0122970356):0.0202746443,(G000715895:0.1040332397,(G001701025:0.0339035532,(G000719115:0.0312911864,G000974445:0.0362590325):0.0115506556):0.0519986459):0.0150322864):0.036530102):0.0121461023):0.0114644074):0.013446651,(G000379465:0.1604512647,((G000504245:0.1196906135,(G000427825:0.023841652,G000427905:0.0348792828):0.0605823038):0.0459563776,(((G000519205:0.0820017737,G000739085:0.0604872953):0.0206325157,(G000384315:0.0594421793,(G000732925:0.0495827148,(G000196835:0.0600145747,(G000383915:0.0345516162,G000717335:0.0282565659):0.0305350689):0.0123836713):0.0356740907):0.0241226119):0.0178984474,(G900115565:0.0700314424,(G000719975:0.0842393373,(G000244955:0.0686658335,((G000231035:0.0591159269,G000383795:0.0451464118):0.042264803,(G000527075:0.0458960833,(G000023865:0.0591138148,(G000231055:0.0329282901,(G000258175:0.0566534303,(G000243395:0.0209781127,G000244975:0.0215371585):0.0073614962):0.0049212403):0.0111027724):0.0156567628):0.0193000184):0.0247158795):0.0159321777):0.0260205059):0.0211006751):0.0219945638):0.0316067014):0.0189865374):0.0128468277):0.0152224816):0.0367415391):0.0331589702,(((G000349585:0.0438577625,(G000226215:0.0644008942,G001630765:0.0391104383):0.016218837):0.134699087,((G001281505:0.0022515675,G001293125:0.0021522244):0.2253977293,((G000372445:0.1437843054,(G000427865:0.1437878171,((G000173655:0.0420530755,G001274895:0.0455852054):0.0612522745,(G000758965:0.0285767033,(G001056295:0.0405978208,G001552415:0.0201538874):0.0110294108):0.0431409809):0.0201785507):0.0310283789):0.0338147075,((G000023145:0.1490748683,(((G000069945:0.1029500284,G001054945:0.0766458299):0.0181815938,(G000177535:0.084867557,(G000006605:0.0862729252,G000525655:0.0620185114):0.0187083749):0.0130047549):0.0373205265,(G000183325:0.0882940814,(G000626675:0.0679236636,(G000213935:0.0593166862,(G000179395:0.0467515701,G000418365:0.0426493155):0.0297403088):0.0246580906):0.0512204403):0.0207384403):0.044729258):0.0246870417,((G000156595:0.040149704,G000411375:0.0357813685):0.1466814742,((G000372385:0.1384003085,(G001021025:0.1240839446,(G000590555:0.1222177311,(G000318135:0.0781416571,G000428805:0.0876301672):0.0286245057):0.0158353897):0.0105802347):0.0113194045,(((G000011305:0.0625484286,(G001277995:0.0413819824,(G000344785:0.0043136341,G000420585:0.0046073572):0.0381086576):0.0319937973):0.0663425293,(((G000379705:0.1106719999,G001044175:0.1322595807):0.0471805046,(G000296405:0.1638494778,(G000732945:0.1334037488,(G000375365:0.0291191758,G001412105:0.0325518812):0.0611994503):0.0185580099):0.0139274068):0.0341313982,((G000341345:0.0940418106,(G001021045:0.0621165277,(G000819445:0.0540110313,G000835165:0.0580387972):0.0320062468):0.0184773682):0.0276108511,(((G000466825:0.0182616502,((G000477935:4.80867e-05,G000477955:2.5846e-06):0.0134547041,(G000688415:0.00687358,G001665955:0.0106658609):0.004051788):0.0021121872):0.1315694412,(G000420605:0.1342408869,((G000550785:0.0382723172,G001941345:0.0287715888):0.0795801723,(G000980815:0.0715870316,((G000159115:0.0506933531,G001054195:0.037152915):0.0348859125,(G001586215:0.0616486754,(G000022905:0.0189460823,(G000805675:0.036441112,G000833575:0.0210624378):0.0094200713):0.0407846561):0.0250056871):0.0191010482):0.0193833669):0.0197884258):0.0163633972):0.0304722413,((G000442645:0.1130285976,(G000767055:0.0818575141,G001021065:0.1021576573):0.0300822368):0.0183831878,((G000373805:0.0629646653,G000379425:0.0719656371):0.0414743803,((G000143825:0.0593003567,G000759055:0.0474206244):0.0482644739,((G000159635:0.0734324809,(G000312345:0.0647501005,G000372085:0.0684953668):0.0135853154):0.0145848122,(G000739455:0.0731328944,(G001263755:0.0740589072,(G000577555:0.0542618889,(G000747315:0.0412262215,G001639025:0.0298946673):0.009461352):0.0332434798):0.0123588141):0.0263927057):0.0215603378):0.0356430681):0.0304057464):0.0222999072):0.0133711915):0.0157632491):0.0139701045):0.0147849716,((G000175375:0.0872500739,G001020985:0.07940877):0.043862586,((G000550805:0.0704014847,G000980835:0.0996824417):0.0156100911,(((G001876195:0.0069513346,(G001876255:0.0052185858,(G001876175:0.0001884709,(G001876005:0.0032653916,(G001875875:0.0025359609,G001876035:2.1063e-06):0.0033931005):2.1759e-06):0.0001307252):0.0043555776):0.0009786383,(G001457455:0.0068341865,(G001876085:0.0020371334,((G001875845:2.551e-06,G001876055:0.0056311484):2.6985e-06,(G001875905:2.4042e-06,(G001876095:0.0059948982,G001876115:2.5702e-06):0.0029635039):0.0028169226):0.0012105305):0.0063621395):0.0012366644):0.0689905969,(((G001922265:0.0053601912,G001969175:0.0100227743):0.0010902679,(G001866985:9.43445e-05,(G001867045:4.72776e-05,(G000259155:2.5846e-06,G001867005:2.5846e-06):2.5467e-06):2.9617e-06):0.0012810232):0.0026087285,((G000265545:0.0021095461,G001889145:0.0003170799):0.0011523036,(G001047215:0.0021728829,((G001481755:2.5846e-06,G001653295:0.0004669515):0.0093041086,(((G001456175:4.7701e-05,(G001447295:0.0057369277,G001989595:2.3704e-06):0.0032095361):2.2858e-06,(G001969465:0.0006873488,(G001942005:0.0035105569,G001969485:0.0006722814):0.0101799668):0.0036442978):0.0010199936,((G000258385:0.0008918266,((G000221625:0.0002244105,(G000144675:0.0001769495,G000227175:5.95896e-05):4.75848e-05):5.92719e-05,(G001719645:0.0033177707,(G000255935:0.00128386,((G000152065:2.5846e-06,G001026945:0.0030964758):2.0748e-06,(G000972805:0.0027052712,(G001481675:4.77833e-05,G001865765:0.0001897499):0.0030874039):4.53223e-05):2.5333e-06):4.68191e-05):2.3075e-06):4.68273e-05):9.33889e-05,((G001298505:0.0037037544,(G001653315:2.9797e-06,G001975165:0.0005233152):2.0733e-06):0.0032240319,(G000241855:0.0003305345,((G000730445:0.0027179097,(G000730365:2.1044e-06,G000730405:0.0062917612):0.0004209129):0.0033967635,((G000143705:9.51917e-05,G001481715:0.0031485557):9.4251e-05,(G001017615:0.000141469,(G001663495:0.0035222043,(G001433475:0.0064400743,((G000144935:2.5846e-06,G002009415:4.75243e-05):2.9513e-06,(G000814865:4.727e-05,G001682255:9.39648e-05):2.2374e-06):2.1538e-06):2.5886e-06):2.8692e-06):0.0001400021):2.4753e-06):2.0625e-06):2.9805e-06):4.74981e-05):4.74732e-05):0.0039525062):0.0035518832):0.0001000994):0.0079992071):0.0617135128):0.0295915426):0.01784217):0.0280614777):0.0210378874):0.0205655386):0.0339041592):0.0212034801):0.0674069026):0.0389457794):0.0438439387,((G000092825:0.0462555472,G000185725:0.0486906626):0.2037282398,(((G000069185:0.029797437,G001632805:0.0248031648):0.075911609,((((G000214155:0.0377335318,G000240505:0.0240748557):0.0074439143,(G000972925:0.0494152311,(G000970885:0.0346905448,(G001021505:0.0182556509,G001673105:0.0090933611):0.0040522213):0.0037902498):0.0117539228):0.0512316182,((G000759695:0.0425216611,(G000257745:0.0132938167,G001881585:0.0118227331):0.0366967887):0.0244976732,(((G001584765:0.0380200009,(G000526915:0.0416431993,G000689255:0.0090662245):0.0162181932):0.0227417753,((G000164135:0.030035855,G001021495:0.0268999779):0.0163921067,(G000007865:0.0332964379,(G000222105:0.0318688509,G000277125:0.0242224269):0.0079596943):0.0121421357):0.0171631714):0.0116693214,((G000340435:0.0132698726,(G000195855:0.0197206399,G000975265:0.0308788231):0.0580313408):0.0322614546,((G000613245:0.0450136604,G001417955:0.0271569601):0.0373816145,(G000195835:0.0627412125,(G000157895:0.0557428105,G000723425:0.0493027832):0.0155853402):0.0111702019):0.0066384706):0.0098874715):0.0196757724):0.0220369514):0.0438214567,((G001494595:0.045718273,(G000230935:0.0359618145,(G000559085:0.0324058323,G001021385:0.0338549842):0.0084284949):0.0244385118):0.032764663,((((G000620625:0.0500900118,G001426545:0.0611305874):0.0217852606,(G001291445:0.0777032361,(G000613185:0.0430920042,(G000317305:0.0430009122,G001428895:0.0405459816):0.0258097786):0.0128876212):0.0140914788):0.0112472196,(G000015005:0.0641574346,((G000612825:0.0325619431,(G000373905:0.0532177618,G001570425:0.0226371047):0.0192566245):0.013286815,(G001307545:0.024771465,(G000455325:0.0208883097,G000805385:0.0268935985):0.012407028):0.0248489219):0.0085486783):0.0222967373):0.0110148915,(G000234585:0.0849638338,(G000015405:0.0717303012,(((G000230895:0.0558057025,G000328565:0.0550386017):0.0134411996,(G000379865:0.068833812,(G001005175:0.061134152,(G001583415:0.0647263143,(G001499855:0.0292824378,G001499915:0.0301487059):0.0249011293):0.0067585402):0.0055606275):0.0111069509):0.010320581,((G000266905:0.043299354,(G001044235:0.0307364084,G001044245:0.0317191601):0.0154294374):0.0086997399,((G000015305:0.0342311363,G001655245:0.0324077531):0.0070997947,(G001049355:0.0479271392,(G000184435:0.0377939694,G000455165:0.0394748367):0.0115008123):0.0082029693):0.0173226042):0.0246495452):0.0095729519):0.004677611):0.0104814782):0.0134398651):0.0199593795):0.0367794398):0.0574443995,(((G000092225:0.0316934422,G000312385:0.0363378164):0.1073261885,((G000380485:0.1013972668,(G000964005:0.0894735683,(G000383535:0.0586882161,G001598915:0.0410177841):0.0326988222):0.0197866803):0.012913039,((G000241265:0.0976896182,(G000333015:0.0848004196,(G000344135:0.0664749104,(G000423025:0.060394032,(G000192435:0.0336458616,G000333035:0.0377415956):0.0213021689):0.026277019):0.0163776036):0.0384776639):0.0258795589,(G000241305:0.0869425396,(G000241345:0.0886670553,(G000334455:0.0705886606,(((G000247715:0.0449314959,G001485495:0.0419102351):0.0183099523,(G000248055:0.0290374811,G000332975:0.0272139356):0.0482150021):0.0124127021,(G000298195:0.0790944172,(G000024785:0.058703029,(G001698225:0.0421060847,(G000332995:0.0285731407,G000344155:0.0370102623):0.0096001331):0.019442135):0.0216979935):0.0041146001):0.0107471643):0.0102021675):0.0137046887):0.0107388428):0.0289055045):0.0264499298):0.0264790723,(G000214175:0.154273719,(G000524475:0.1493154412,(G001552615:0.1348756594,(((G001426185:0.0791473557,(G000760735:0.0464838716,G001620305:0.0431337147):0.0384729272):0.0326469705,(G000389715:0.095519783,((G000982715:0.0548342683,(G000511305:0.0328017372,G001312925:0.103581587):0.0261813775):0.0348276038,((G000014565:0.0600472578,G000454045:0.06128877):0.020993111,((G000196695:0.0240542904,G000738775:0.0225199618):0.0437876445,(G000341795:0.0458829388,G001894865:0.0536734908):0.021366165):0.0088795894):0.0162619146):0.0131246183):0.0131348365):0.0162193603,(G000380645:0.135782293,(G001552855:0.0985637308,(((G000308635:0.0502783707,(G000308655:0.0320877603,G001865855:0.0308789973):0.0306342759):0.0259772672,(G000381925:0.0750254233,(G000308615:0.0693094658,((G000308875:0.0402512058,G000526215:0.0463679528):0.0197635195,(G000523235:0.0449046562,(G000308855:0.0302061205,G001613505:0.0249243677):0.0108850667):0.0323681171):0.0036121424):0.0084984751):0.0139068835):0.0123540833,((G000284035:0.0466458718,((G000308495:0.0355218884,G000308675:0.0290943105):0.0204787664,(G000308515:0.0371281287,G000720425:0.0334734625):0.0272578337):0.0143620939):0.0091898704,((G000308795:0.0436736127,(G001886715:0.0346669807,(G000308355:0.0018130333,G000719275:0.0031652637):0.0224798035):0.0125263678):0.0245301061,((G000308595:0.0457367458,G001182745:0.0298245971):0.0237686279,((G000308695:0.0508768662,G001310275:0.0406002127):0.0301055067,(G000308835:0.0582481128,((G000250675:0.0393072152,G000308715:0.0309975071):0.0244047024,(G000482385:0.0679191477,(G000308755:0.021933043,(G001612765:0.0258674928,G001613465:0.0250892472):0.0074299455):0.0210375793):0.0119016991):0.004452368):0.008966132):0.0067681354):0.0083064862):0.0045172553):0.0115760431):0.0378010124):0.0172109848):0.0197985381):0.0085155416):0.0084087124):0.0064041757):0.0117562153):0.0112581111):0.0155649228):0.0190856626):0.0800622839):0.0244331589):0.0436867192):0.0225338445):0.0191515391,((((G000515395:0.0500868679,(G001005145:0.0399739256,G001270745:0.0269387405):0.033252685):0.1385604218,(G000373925:0.1829464963,(((G900101785:0.1370410677,(G000270245:0.1077071675,G900105065:0.1081735229):0.039666936):0.0245806461,((G000423085:0.153424307,G900092135:0.1697866357):0.0282583887,((G000423465:0.1353677154,G000826085:0.154196456):0.0369256237,((G000277715:0.1374402973,(G000619965:0.1266307494,G000826065:0.102398763):0.0280213254):0.0597753874,((G000421525:0.1447583663,G900163845:0.1333124323):0.0295501122,((G000426605:0.1658274519,(G000413315:0.1408630555,G000423485:0.1751541805):0.0380964343):0.0589398979,((G001441165:0.045794184,(G000423445:0.0525966891,G000425285:0.0358022873):0.0340096312):0.0482923456,(G000463665:0.1161246036,(G000367205:0.0323203778,(G000204235:0.0290488427,(G000221145:0.0376311224,(G000008345:0.0070053781,(G000145555:0.0033621233,(G000144735:0.008261466,G000145515:0.0128280622):0.0079201097):0.003092004):0.0234602329):0.0094312393):0.013992501):0.0666851323):0.0428597124):0.094378917):0.0374050172):0.0181635253):0.0275417195):0.0400079582):0.0484903183):0.0716030082,((G000024345:0.0328841879,G000372465:0.0354255758):0.1398647835,((G000312105:0.090659274,((G001426485:0.0489400247,G001428805:0.06505425):0.0400541602,((G000160775:0.0809770235,G000471045:0.0759300844):0.0494269649,(G001423365:0.0740971289,G001426755:0.0777109914):0.0266513763):0.0107800468):0.0232373342):0.0932578895,((G000426045:0.085159036,(G000720335:0.0851404965,G001424755:0.0624215816):0.0307143722):0.048644203,((G000426525:0.1094881708,((G001427925:0.0522680686,G001429555:0.0632174753):0.0600164109,(G001428125:0.0861233454,(G000389985:0.0810049764,G001429625:0.0614730641):0.0215021687):0.0351879946):0.0129918366):0.015499766,((G001423135:0.0813575194,(G000422805:0.1019201369,(G000620705:0.0710017131,(G000015265:0.0620492836,G000620645:0.0579008689):0.0230904662):0.0176849884):0.018019785):0.0205021529,((G000422825:0.1006925257,(G000364605:0.1065403531,G000960475:0.1107248416):0.0205738262):0.0338002664,(G000785495:0.0444749067,((G000519005:0.0570521466,G001428765:0.0558125361):0.0091662214,(G001427795:0.0601632356,G001428565:0.0463852235):0.0193902162):0.0117155551):0.0636096165):0.0251086028):0.014684742):0.035291513):0.0552433823):0.046910638):0.0171249641):0.0282106851):0.0172249044):0.0232214987,(G000015025:0.2419343886,(((G000012405:0.1219562447,(((G000341105:0.0611674164,(G000341185:0.031885344,G000341205:0.0329103212):0.0343042109):0.0340571766,(G000341165:0.0721649246,(G000826685:0.0869573782,G000981225:0.094002975):0.0219685953):0.0127518832):0.0099256145,((G000341025:0.0471609055,(G000340965:0.0288256443,G000341145:0.0254629366):0.0234475559):0.042462816,((G001279585:0.0574854127,(G000341125:0.0396813299,G000515115:0.0824106882):0.0114584335):0.0135615903,((G000092985:0.0221460492,G000341065:0.0502100713):0.028245199,(G000341085:0.0288114856,(G000294515:0.0443996093,G000341005:0.0396594353):0.0132426):0.0139155936):0.0069069479):0.0156148475):0.0627390693):0.0372408792):0.0833280114,((G000024385:0.0800400403,(G000518265:0.0758585987,((G000374305:0.058423054,G000381885:0.060716691):0.0285838016,(G000718255:0.0484500745,(G000425065:0.0465733211,G000468475:0.0454113155):0.026500715):0.0147752335):0.0125325356):0.0292746227):0.0484514426,((G001570525:0.0834701173,(G000092645:0.0929102675,(G001552515:0.0558929304,(G000511135:0.0404302635,G000718475:0.0354939714):0.0231160101):0.0178308853):0.0227921684):0.0173809971,(G000715975:0.113556931,(G900100605:0.0910004603,((G001417755:0.0432267871,(G000379885:0.0487701524,G000725485:0.0468230646):0.0112528672):0.054002105,((G000024865:0.0570515192,G000721075:0.0406125833):0.0222618767,(G001653075:0.0378326527,G001696485:0.0411942858):0.0184603546):0.0295511543):0.0120839113):0.0102361736):0.0086477082):0.0626047684):0.023703321):0.050189164,(G000384115:0.1971404361,((G000024025:0.1373775109,G000504285:0.137513254):0.0519213067,(G000372745:0.1186350867,(((G000744815:0.0918899873,(G000744705:0.0770312647,(G000744655:0.026928065,(G000787795:0.0322366226,G000787835:0.0298085118):0.0208791779):0.0314724739):0.0306866674):0.0176014144,(G001418575:0.0757666688,((G000744225:0.0651924885,G000744785:0.0483554204):0.0232374731,((G000718025:0.0426943747,(G001625365:0.0355740995,G001888885:0.045141058):0.0154038136):0.0269332376,((G000955975:0.0526432434,G001429805:0.0575809597):0.0233088122,(G000710465:0.0665751258,(G000717715:0.0533432901,(G000269985:0.0328752976,G000696185:0.0408056464):0.0323644663):0.0100742694):0.0098414879):0.0076917317):0.0084742611):0.0361544434):0.0162459021):0.0215774864,(G000380165:0.0890426905,((G000240165:0.0845655579,(G000373665:0.0689936798,(G000745345:0.0740181993,G900142575:0.0515727206):0.031771316):0.0172167505):0.0076001956,((G001011035:0.1008015565,((G000993785:0.0596709806,(G000719135:0.0612570996,(G001083795:0.0651335651,G001493375:0.0525159835):0.0198987678):0.0197438237):0.0419290313,(G000718985:0.0847301233,(G000424845:0.08021436,((G000424825:0.0616612359,(G000426325:0.0204558668,G000497405:0.052324506):0.0345384202):0.0219197284,((G000424965:0.0354202026,(G000964305:2.1063e-06,G900090125:2.2351e-06):0.0331210876):0.0436552231,(G000381025:0.0725975406,(G000721445:0.0415258142,(G000424785:0.0421709989,G001751375:0.0486761139):0.0173212815):0.0203943312):0.0163718561):0.0169740062):0.0181155915):0.0089011631):0.0054187095):0.0177324596):0.0099238442,((G001418495:0.0752205954,(G000092385:0.0503094097,(G000158915:0.0572543492,(G000147815:0.0248354442,G000938975:0.0170499064):0.0260366956):0.0205598628):0.0395205981):0.0083974056,(((G000718635:0.0677871959,(G000719265:0.0383674181,(G000342125:0.0405711862,G001187435:0.0295339861):0.0184376131):0.0184275612):0.0138213758,(G000717745:0.0612481242,(G000718015:0.0458447558,(G000695235:0.0413508907,(G000935125:0.029289895,(G000717345:0.0104979161,G001729485:0.008343245):0.0263475254):0.0062665236):0.0151918409):0.0092145254):0.0175273887):0.0076284219,((((G000721265:0.092195514,(G000497425:0.0639116975,(G000718095:0.0380113534,G000818195:0.0517817402):0.0166979877):0.0083170993):0.0117638114,(G000429085:0.0522268539,((G000010605:0.0474722841,G000717025:0.0354102011):0.0195930602,(G000375725:0.0389137657,G001905365:0.0279130276):0.0167042594):0.0172818878):0.0089335592):0.0108365482,((G000719335:0.0475799471,(G001279725:0.0303071766,(G000720455:0.0328929473,G001746425:0.0190947381):0.0145900415):0.0329584338):0.0317375076,(G001279695:0.0691178893,((G001278075:0.0533351641,(G000163875:0.009334709,G001693675:0.002638741):0.0598341056):0.0164636516,((G001646665:0.0284587725,G001750785:0.0542229767):0.012113461,(G000384175:0.0477873828,(G000721275:0.0341673597,(G000718595:0.0315467343,(G000253235:0.0261381869,G000830005:0.0208387569):0.004568222):0.0052843646):0.0231809299):0.0090209483):0.0067372841):0.0103264607):0.0073502362):0.0082831757):0.0120477739,((G000213055:0.0829581432,G000719955:0.0506938309):0.0188768779,(G000827005:0.0660894393,((G000373565:0.0650501821,((G000716675:0.0309060207,G000720475:0.0305373731):0.014733218,(G001418465:0.0381533259,G001419745:0.0295295716):0.0185669896):0.0107895424):0.0212514939,(((G000725495:0.0454577689,(G000009765:0.0061599819,G000968255:0.0058143505):0.042880897):0.0085024552,(G000716805:0.0617341261,(G001418335:0.0405080392,G001418655:0.0251769771):0.0154810961):0.0089204154):0.0042174667,((G001298575:0.0594028161,(G000331005:0.0550227416,G000376565:0.0473475314):0.0072461153):0.0221442802,((G000317595:0.0352921534,(G000091305:0.0315555626,G001418475:0.0519407127):0.0096685662):0.027061263,((G000204605:0.0530762637,G000819545:0.0456100652):0.0135261345,(((G000242715:0.0451452864,G001418585:0.0468351612):0.0211008992,(G001654495:0.0438942889,(G001005085:0.0499810329,(G000725795:0.0441248036,(G000444875:0.0412608154,(G000718315:0.0470537857,(G000497445:0.0475095578,(G000802245:0.0509276532,G001511815:0.0386053648):0.0102589765):0.0042084085):0.0096272778):0.0066876311):0.0046490808):0.005655329):0.0133445576):0.0017689917,(((G001514045:0.0552639038,(G000716215:0.0429505421,G000721105:0.0392860852):0.0080105586):0.0083333477,(G000349325:0.0438351435,(G001513975:0.041735228,(G000225525:0.0456579739,G001509795:0.0287662831):0.0119052154):0.0081063168):0.0105528783):0.0082853122,(G001279985:0.047570224,((G000158955:0.0388744619,G001611795:0.0222179619):0.026005504,((G000156435:0.0511936609,(G001418415:0.0214684421,G001419695:0.0395847627):0.0264674769):0.0202192122,(G001013905:0.043411168,(G001660045:0.0238439242,(G000721235:0.0229496058,(G000158935:0.0082190575,G000203835:0.0078024908):0.0275464415):0.0079126122):0.0266676187):0.0120657542):0.0027037386):0.0033939029):0.0101722725):0.0044254482):0.0084195241):0.0100447842):0.0035744083):0.0093988775):0.0216711961):0.0162987993):0.0049774007):0.0097786107):0.0186198503):0.0081102411):0.0160240509):0.0150466947):0.0218497666):0.0185458888):0.0372699987):0.0393116223):0.0297302968):0.0138413459):0.0156216224):0.0239244884):0.0109926987,(((G000719025:0.1698486712,(G000017305:0.1540379395,G900101335:0.151898238):0.0383676254):0.022258838,(G001426435:0.137069365,((G000023925:0.2005567072,(G000421185:0.0702965937,(G000224715:0.0492965632,G000421245:0.0467262339):0.0526302545):0.0874904866):0.0509186402,(((G000426385:0.0393578925,G001189535:0.0424538556):0.0989750906,(G000298175:0.1338782609,(G000429885:0.1838717759,((G000247995:0.0687308193,G000826525:0.0597196278):0.0618467772,(G000298215:0.0611344715,G001515525:0.0613087014):0.0596875208):0.0161524061):0.022399041):0.0426135188):0.0355014995,(((G000725405:0.0484558128,G001021715:0.0378675932):0.1034146823,(G001594145:0.1346667622,(G000376825:0.0951108938,(G001190945:0.0462298099,G001247745:0.0446761916):0.0429751744):0.0325223888):0.0215515755):0.0426729346,((G000576575:0.0866288742,(G000184685:0.0734573153,(G001758225:0.0888205703,(G000576595:0.0603874469,(G001956915:0.1049622069,(G000720035:0.0288699746,(G000383675:0.0143871781,G001428505:0.0212333494):0.0101981496):0.0194059072):0.0186650758):0.0148880224):0.0175038428):0.0223866256):0.0724205949,((G001552435:0.1268089289,(G000297495:0.0555262595,G001428305:0.0420708499):0.0872429213):0.0416671339,((G001046875:0.0573810239,G001050535:0.0789227819):0.0729406599,(G001046855:0.1351702718,((G001429685:0.0484473868,(G001427915:0.0381384654,G001428025:0.0319464316):0.0215389428):0.0598955651,((G000367525:0.113807467,(G000720925:0.0441073324,G001428065:0.060184465):0.0362624382):0.0190355915,(G000768695:0.0352325827,(G000768675:0.0229801704,((G000152705:0.0302445479,G001427985:0.0335351171):0.0149728937,(G000768685:0.0356234932,G000768705:0.0306358749):0.0205973601):0.0075178527):0.0062276565):0.05572649):0.0210145767):0.0222573263):0.0116617689):0.0124274456):0.0268339261):0.0184534142):0.0139624444):0.016410764):0.0476249989):0.0259604511):0.0175048894,(((((G000314575:0.0508490444,(G001606005:0.0398836659,G001729525:0.0393045209):0.0305925445):0.0887214243,((G000178455:0.1249725411,G000285915:0.1284267853):0.0433683209,(G000285835:0.089273553,G000426445:0.0836153131):0.0619963904):0.0268850993):0.1075876557,((((G001063195:0.0798235142,G001476195:0.0721975062):0.0396092398,(G000011025:0.0562808153,(G000164695:0.0369145206,G000763765:0.0439442729):0.0267680489):0.1228482841):0.0348950221,((G000800955:0.0612055191,G001275345:0.0878214956):0.0492211924,((G000786655:0.0311602313,(G000010285:0.0246001324,G001408335:0.0210334511):0.0169113127):0.0778671234,(G001482365:0.0453943917,(G000786195:0.0334386589,G001580365:0.0289403368):0.0227058469):0.0409446727):0.0185843987):0.034673746):0.0540657982,((((G000023205:0.1117211434,G000224415:0.0993341656):0.0273010675,(G000420805:0.0748182425,G001657475:0.0581287528):0.1464081589):0.0324177044,(G000220985:0.0855790563,(G001483765:0.067634481,(G000421745:0.0938955691,G000455245:0.0594893332):0.0349824663):0.0165712564):0.0983339817):0.040775794,(G001968835:0.1340795048,(G000688395:0.1484759167,((G001887245:0.1118710597,(G000348945:0.0711695134,(G001281115:0.0253493244,(G000197735:0.0223072519,G001302565:0.0280344417):0.0235469905):0.0789400409):0.0418716227):0.040794183,(((G000430705:0.0656598777,G000520495:0.045032063):0.0836727535,(G000328305:0.0907932486,(G001307035:0.0702629433,((G000520555:0.051935276,G000816565:0.0402238172):0.0254273165,(G000520515:0.0609346939,(G000520595:0.0497378624,G001428435:0.0495236286):0.0123879159):0.0105291425):0.0274159861):0.0174490343):0.0118908107):0.0136020325,((G000376245:0.0878812688,(G000018885:0.0679757363,G000950575:0.0541687976):0.0325694001):0.0464659169,(G000802235:0.1126058069,((G000482545:0.0487945947,G000785535:0.074186954):0.0366740559,((G001263615:0.1162288567,(G000014925:0.0204573357,G001542565:0.0291185309):0.0191817487):0.0087591254,((G000196235:0.0420272494,G001428365:0.0507215069):0.0111410447,(G000238915:0.0562376065,(G001484605:0.0271168732,(G001424565:0.0213714724,(G000189535:0.0244340205,(G000022025:0.0218630213,G000813845:0.028463162):0.0156902126):0.0161837187):0.0122547402):0.0130073278):0.0053526409):0.0116041049):0.0440384825):0.0133198488):0.0110343742):0.0191972331):0.0177270077):0.0096385736):0.0146160297):0.0197039849):0.0157776786):0.0535948769):0.018465229,((G000699505:0.1112881202,(G000257665:0.0089641468,G001437715:0.0227110117):0.1481986959):0.109333085,(G000007485:0.4817208737,(G000423505:0.2432549467,((G000381765:0.0965337112,G000425685:0.1083308315):0.1365882613,((G000754445:0.0761483845,G001438965:0.1039999644):0.1514157578,(G000425105:0.1695031777,((G000980875:0.070647089,(G000834055:0.0935307982,(G000350525:0.0694001403,(G000633415:0.058312963,((G000231305:0.0155091418,G001477055:0.0157542477):0.055617252,(G000349545:0.0510660621,G001273835:0.051763831):0.0179331839):0.010002301):0.0062389919):0.0116821713):0.0198774049):0.1190478237,(G000754435:0.229814825,(((G001426925:0.0665538445,(G000422385:0.0859792383,G000422745:0.0875570563):0.0609097511):0.0413354728,((G000826185:0.1126670532,(G000956505:0.0684497209,((G000685355:0.0607663757,G000763375:0.0460778031):0.0360976083,((G000956525:0.0516646611,(G000455825:0.0333963105,G000633215:0.036533673):0.0143652863):0.0071977225,(G000956475:0.0511044544,(G001262495:0.0393876055,(G000956415:0.0231044509,G001552455:0.0169762788):0.0128866162):0.0130071843):0.0051078491):0.0246176152):0.0188291865):0.0279097492):0.0122620651,(G000582705:0.1024318104,((G000422405:0.097956873,G000802305:0.0775201188):0.024211898,((G000799385:0.067373102,G000956535:0.0723162138):0.0193083842,((G001314225:0.0966860917,(G001887285:0.0690370183,(G001592125:0.0535818318,(G000746195:0.061051327,G001552475:0.0636619728):0.0096549652):0.0136211095):0.0095800052):0.0196376963,((G000333395:0.0529339732,(G000202635:0.0255020141,G900104345:0.0395468912):0.0162737565):0.0503727605,(G001427525:0.0935985246,(G001652465:0.0678698922,(G000956575:0.0452462156,((G000304335:0.0454197357,G000956465:0.0356844117):0.013353885,(G001427145:0.0423940445,G001428485:0.0413555832):0.0148551402):0.0067805428):0.0170733319):0.0172165073):0.0105070109):0.0075292003):0.0057113075):0.0140286569):0.0094937411):0.0150440739):0.0138745833):0.0767754679,(((G001429705:0.0987874146,(G000477555:0.0327418935,(G000153145:0.0281531278,G000247645:0.0354218482):0.0208878287):0.1049332161):0.0329597287,((G001422145:0.0612796767,G001423105:0.0595884589):0.0363575989,(G001422205:0.0574773618,(G001424385:0.0256682583,(G000349565:0.0281793773,G001475745:0.0345117323):0.0099275534):0.036062527):0.0593740516):0.0425708819):0.0251875145,(G000718085:0.1479189489,((G000069225:0.1144032915,((G000333435:0.1125575782,G000938265:0.0838299661):0.027761547,(G001465855:0.0683603209,(G001423045:0.0318875326,G001423885:0.0275734746):0.0200018961):0.070668537):0.0097778351):0.0200690762,(G001423185:0.0921963805,(((G000419445:0.1122260257,G000421825:0.1065103041):0.0351103557,(G001424905:0.0784892105,(G001428745:0.03711309,(G000383315:0.0313715803,(G000469485:0.0418036811,(G000470775:0.0650385073,G001423695:0.0343844968):0.0108003513):0.0073829949):0.0200132577):0.0301088795):0.0251814795):0.0314899144,((G000421145:0.0611292022,G000764165:0.0752698761):0.0419288914,((G001421565:0.0622182596,(G001428255:0.0674114894,(G000421545:0.0479498122,G000421565:0.0390739602):0.018331614):0.0117716438):0.0534470876,(G001425325:0.0753603284,(G000799285:0.036740741,(G001425085:0.0305403577,G001542775:0.028205126):0.0195358281):0.0443727558):0.0146853946):0.0125266953):0.0134931575):0.0111987558):0.0108057229):0.0089461349):0.0082041755):0.0208019583):0.0120597679):0.0153148958):0.0129099683):0.0129262816):0.0154804497):0.0193835868):0.0081799901):0.01347103):0.056947605):0.0483008108,((G900070355:0.1340505595,((G001403775:0.0255953502,G001678905:0.0195661708):0.1647122438,(G000576425:0.0765757618,(G000338055:0.0858990338,(G000225825:0.0814555253,(G000023405:0.0557876258,G000233655:0.0430277047):0.048321355):0.0124493077):0.0261041883):0.0436281022):0.0271494272):0.1154177267,(((G000759715:0.0880824261,G000975095:0.094092303):0.1279163587,((G000023105:0.1213410656,(G000421225:0.0820893552,G900105765:0.0926079889):0.0768714893):0.0428145769,(((G000024925:0.0810968542,(G000312125:0.082365067,(G000024065:0.0672778831,G000423205:0.0490051479):0.0547998291):0.0626876702):0.0379602092,(G000307245:0.1269337147,(G000701465:0.1092192472,((G000526595:0.0595534963,G000718325:0.0638590918):0.0207926353,(G000385135:0.0928779727,(G000215105:0.054736284,(G000024965:0.0338433821,G001592145:0.0561873143):0.0688104472):0.0186591962):0.0406518994):0.007994241):0.0144859716):0.018319589):0.0257953598,((G000526515:0.0853433634,(G000767165:0.0977918784,(G000603945:0.0593482688,G000767175:0.0609357492):0.0242835835):0.0170584551):0.0372606727,(G000767135:0.1210359111,((G000092865:0.0401380122,G001552375:0.0368953191):0.0484818278,((G000212695:0.0461379683,(G000688475:0.0592852368,G001429255:0.0343836613):0.0346176573):0.0110987724,(G000312005:0.0651097383,(G000708885:0.0637111161,(G000218545:0.0367965582,G001040865:0.0350544996):0.0246965607):0.0098213753):0.013702892):0.0148664162):0.0240774159):0.0194616854):0.0241137583):0.025448117):0.0233692446):0.0317033925,((G000485475:0.4049083942,(((G000376885:0.0476311848,G000420505:0.0555574211):0.0823979466,(G001042675:0.0707573874,(G000269605:0.0934390171,G001042695:0.06134718):0.0191010323):0.075532469):0.0292704701,(((G000738005:0.0435973042,G000741705:0.0404194592):0.0538463441,(G001263395:0.0897206499,(G000304215:0.0581387335,G000737865:0.0412062626):0.0376897937):0.0443219248):0.0175656733,(((G000159155:0.009468137,G000414525:0.0212636513):0.0397782985,(G000025205:0.0218913427,(G000414445:0.005886548,G000414465:0.003858934):0.0152271252):0.0208945641):0.1070376246,(((G000737845:0.0870866818,G000741525:0.0733525285):0.0459442861,(G000741645:0.0846101449,(G000741285:0.0756122928,G000741775:0.0644968471):0.0261957518):0.0157454283):0.0069953685,((G000347695:0.0755559525,G000741765:0.0768934778):0.0096689416,(((G000741205:0.062555913,G000741255:0.0915193715):0.0221268701,(G000022965:0.0651312344,(G000741575:0.0555185673,(G000741135:0.0560486503,G000800475:0.0361198084):0.011344869):0.0128213173):0.0164380328):0.0467697637,(G000741215:0.0817680246,((G000010425:0.0320161546,G001042595:0.0331000675):0.0488113632,((G000165905:0.0664896194,(G000741165:0.0550516496,G001042635:0.0404958993):0.0165307463):0.0146721554,(G001025155:0.0817497086,((G000741175:0.0385670638,(G000741785:0.0337555607,G001417815:0.0256480085):0.0266937621):0.030816279,((G000007525:0.0261828708,G001025175:0.0235715174):0.0095869389,(G000741695:0.0352283722,G000741715:0.0352590317):0.0135913444):0.034537848):0.0112702247):0.0134586742):0.0094042431):0.014120835):0.0058697589):0.0164781274):0.0177050577):0.0133234183):0.0192063587):0.0399310101):0.1745998864):0.1150968695,((G001375495:0.1841240183,((G000758825:0.1783671092,(G000612055:0.1188113315,(G000092365:0.0435988392,G900105865:0.0546034005):0.1169193722):0.0272619652):0.0638908806,((G000162895:0.0832216289,G000466165:0.0903459059):0.0691610183,((G000420445:0.1379381498,(G000411135:0.0125748451,(G000429205:0.0023176766,G000724605:0.003896957):0.009552285):0.079547811):0.0330141105,(G000315465:0.0968222653,(G900102025:0.0100949515,(G001183565:0.0066815054,(G001685155:0.001318872,G001685165:0.0107201951):0.0055826396):0.0040291362):0.0810469569):0.0612157823):0.0990124051):0.0385448362):0.0306337463):0.047562376,((G000239695:0.1394853129,(G001687305:0.1132823485,((G000428685:0.072858125,(G000466245:0.0285132898,G001553935:0.0372698656):0.0428499201):0.0192725189,(G000295095:0.0937005873,(G000159035:0.0769032133,(G000429225:0.0683465079,(G000220835:0.0686110524,(G000711965:0.0488429954,(G000269805:0.0491332313,G000429265:0.0480125853):0.0250829454):0.0143672284):0.0214872807):0.0160376784):0.0164146707):0.0103910548):0.0561311493):0.0176649379):0.0810353527,(((G000185425:0.0125492541,(G000185445:0.0037827112,(G000146285:0.0077055768,G000196535:0.0067382277):0.0017168325):0.0149290419):0.1003186184,((G000146895:0.0046341068,G000148485:0.009322633):0.0036637621,(G000160615:0.008508509,G000176775:0.0098882738):0.009685394):0.0982951983):0.1783316557,((G001856685:0.1256903143,G001936115:0.1417629044):0.1064650979,(((G900120415:0.0436425766,(G900106855:0.0449030356,(G000508625:0.0298557359,(G000420065:0.0088923064,G001553285:0.0160127196):0.0263935069):0.0219263708):0.0195096719):0.1930001072,((G000296485:0.0026435688,(G001055535:0.0052172536,G001807435:0.0012118959):0.0067496395):0.032965211,(G001546135:0.0052161775,(G000420405:0.0006811639,(G001812065:0.0059317239,(G001807285:0.0090594962,G001812345:0.0074502574):0.001515766):9.68811e-05):0.0042345843):0.0316904389):0.143847644):0.0414775679,((G000159015:0.1502384201,(G000411155:0.0198457101,(G900119695:0.0138059257,(G000758775:0.0107151816,(G001812395:0.0151684863,G001813085:0.0180113867):0.0034364403):0.0084646934):0.0138094786):0.1047961031):0.0634506489,((G000820725:0.1077647922,(G001457875:0.0038212651,(G001814535:0.0031517768,G900106055:0.0171553211):0.0014293782):0.1089697408):0.0311537364,(G000429105:0.1005978244,((G001070855:0.0095562489,(G001070095:0.0138902808,(G000308055:0.0130719875,G000318335:0.0085318219):0.0016605139):0.003268119):0.136539065,((G000420425:0.0945647967,(G000296505:0.0927375368,G000364865:0.0793915599):0.0247829596):0.0162878332,(G001746855:0.0978442994,(G000154225:0.0266642313,(G001057055:0.0220846874,G001262055:0.058994558):0.0100116716):0.0457751425):0.0428984632):0.016150301):0.0159418194):0.0257501484):0.0534226991):0.0225871607):0.0141315902):0.0172556595):0.0234997832):0.0310504017):0.0638987074):0.0418940523):0.0202463806):0.019169271):0.0483680559):0.0504501775):0.013644945):0.0513099496):0.0982357268):0.0462545131):0.0700860768):0.0427504601):0.0025273384):0.0064553931):0.0119620851):0.0279828949):0.0090132477):0.0064693803):0.0277241043,((G002383355:0.138056369,(G002784285:0.1180716943,(G001509285:0.114579937,(G000402235:0.1377808175,G000405325:0.2088383189):0.0201792067):0.0603703473):0.0383713489):0.3076631354,((G002398225:0.0124127163,G002410925:0.0077331814):0.3883599257,(((G001280565:0.3894717281,(G000009905:0.2441926135,(G000183545:0.0290776564,G000184705:0.026841051):0.2242213461):0.029242829):0.0416553463,((G900016865:0.3450447134,(G001513145:0.2864249409,G900019985:0.2325966763):0.0381625285):0.045153836,(G001512545:0.2942044382,((G001513395:0.2568483499,G001544015:0.2622566777):0.0442362173,(G001513495:0.2301636795,(G001512825:0.0546866299,G900018335:0.0520484712):0.2275613365):0.0473935207):0.0238745709):0.0259155187):0.0291236563):0.0286840882,((((G000328625:0.123970414,(G000379025:0.097655171,G000517025:0.1008496692):0.0369088008):0.0577829258,(G000144695:0.1081139486,(G900109985:0.0001685666,(G900101375:0.0026636978,G900114655:0.0001266539):2.4183e-06):0.0774297703):0.0703229174):0.0674463086,((G000020485:0.1405416082,G001512435:0.2051710646):0.0382306531,(G900103135:0.3126631235,(G000166415:0.0978447566,(G900114545:0.0881682529,(G000165465:0.0929314925,(G900156285:0.0497879465,(G000350165:0.037014531,(G001723995:0.0760215935,G001730715:0.0511174711):0.0274794311):0.013286321):0.0097941137):0.0265320975):0.0327220387):0.1347921374):0.0336823142):0.0723079432):0.0801173545,((((G001513125:0.0252756261,(G002386005:0.0117268793,G002391605:0.0101084977):0.011744743):0.2761196623,(G900101835:0.4372241871,(((G001508855:0.1550561579,((G000305935:0.0245518001,G001508215:0.059279957):0.0850626189,(G000946815:0.1170858305,G001513545:0.107662229):0.0577274899):0.0663444184):0.108260591,(G000092405:0.1600896377,(G900129805:0.1538205451,(G001513155:0.1626862397,(G001512785:0.1873385814,(G000983115:0.1687514903,(G001311885:0.191218545,(G000014725:0.0298494289,G001570625:0.0274894595):0.120841282):0.0198075069):0.0175261919):0.0181601991):0.0227888506):0.0609065347):0.0952342135):0.0338480699,(((G000013105:0.0629697266,G001594015:0.0609173449):0.1661010313,((G000012865:0.0071559023,G000427565:0.0055159418):0.2469936901,(G001263415:0.1893550105,((G000024605:0.2174784997,(G000018425:0.1018428204,G001899445:0.088380005):0.1036030175):0.0708173572,((G000711975:0.186848884,(G000214435:0.0661713948,(G000215085:0.1207948055,(G000016165:0.0907466594,G000315365:0.0729553032):0.0208909106):0.0224791937):0.0705324163):0.0352320437,(G000024205:0.2024824783,(G000010565:0.1732701997,((G000376385:0.1483143311,(G000233715:0.113623936,(G000430885:0.0417339347,G900113335:0.0709672588):0.0660357148):0.0770766):0.0265220369,((G000429345:0.1222357796,G000686645:0.0689969742):0.0514931123,(G001509075:0.2887781976,(G000740855:0.1048415858,(G000740805:0.0508758624,(G000681355:0.0039748907,G000740865:0.071558516):0.0074345054):0.0286842132):0.1574336849):0.0670227373):0.0361312268):0.019732068):0.01445478):0.0123367736):0.0252231831):0.0234813265):0.0139539033):0.0165086285):0.0191093173,(((G000620305:0.0813462608,G001515945:0.0896369667):0.1582286374,(G001508005:0.1490701505,G001513335:0.1673107428):0.1102031472):0.0443284177,((G000802045:0.2122863087,(G000746025:0.12096804,G001512665:0.2340175612):0.0498883646):0.0548828761,(G000019165:0.2213877158,((G000190635:0.1690251877,(G001516055:0.1327814176,(G000512895:0.125861636,G001515265:0.1093039687):0.0487139132):0.0307787788):0.0617413501,(G001029295:0.1479883069,((G000231405:0.117031474,(G000243135:0.0570443756,(G000243155:0.0340291082,(G000379505:0.0040844136,(G000021925:0.0071825599,G001468785:0.0127740062):0.0019166604):0.0386031241):0.0341171389):0.081168027):0.0376916843,((G000255115:0.0459913652,G001029285:0.0547643557):0.0552000241,((G000224515:0.0752085884,G001516045:0.109089062):0.0174888621,((G000960765:0.0541893926,G000961805:0.0705835392):0.0299570559,(G000244895:0.0622567355,(G000231385:0.050970577,G000235605:0.0560435198):0.0195187547):0.0329901112):0.0151869684):0.0188238788):0.0678379426):0.0218480788):0.0459060722):0.0834695936):0.0254570293):0.0254370875):0.00773441):0.0138019295):0.0222831623):0.0123063037):0.0140122228,(((G900155405:0.2208600035,((G000438335:0.100042079,G900103425:0.0746103465):0.0728521703,(G000194985:0.1638678989,((G000160055:0.0043938561,G000433275:0.0059624429):0.0954114645,(G000435155:0.0778363503,(G000242435:0.0418684731,G000434475:0.0653620036):0.0248522584):0.0339484052):0.0396655578):0.0201359773):0.1491038534):0.0558073048,((G000221605:0.1485823571,((G000428745:0.0871789666,(G000315505:0.0298005919,G000431435:0.0258590919):0.074040423):0.0357085602,(G000426745:0.0997355674,(G000286635:0.0276056129,(G000024945:0.0117971374,G001553335:0.012609357):0.019710498):0.0697406482):0.0350750453):0.0184591558):0.127737158,((G000177555:0.069460867,G000221545:0.0936228836):0.06772161,((G000478965:0.0840928852,(G000165735:0.0736397903,G000239275:0.0784351555):0.0869450646):0.0341338379,(G001045675:0.0821392311,(G000283495:0.0409276011,G000455225:0.0429456848):0.0448668521):0.0199686739):0.023796156):0.1290728324):0.0236413984):0.0878413032,((G000384135:0.2013239902,((G900101645:0.1794879685,((G000188175:0.009267545,G001916865:0.0030272017):0.0996827373,(G000436095:0.0944316958,G000436295:0.0800096269):0.0278697874):0.0358319866):0.0339237234,((G000230275:0.0021824139,G000431295:0.0074039802):0.0930086636,(G000437815:0.0281375249,(G900115425:0.005902305,(G000025305:0.0046355197,G900107075:0.0018151611):0.0004022293):0.0099467952):0.0661170091):0.1245936675):0.0764922034):0.0665217506,(((G000374545:0.0114575109,G000430605:0.0058184695):0.173985184,((G900110485:0.1335468062,(G900104455:0.1120951912,(G000271665:0.0326756727,G900114615:0.0321501771):0.106691956):0.0232489647):0.0139132278,((G000219125:0.1271466237,G001611555:0.1335034258):0.0406404224,(G000445445:0.1423414077,(G000169155:0.0259177374,G900102435:0.0255121243):0.1117047293):0.0202516951):0.0180082628):0.0267287527):0.03873121,(G000381065:0.1436641325,((G000245775:0.0424251209,G000423385:0.0451542367):0.1364512417,((G000621545:0.0163682188,G000622005:0.0213206734):0.1406970112,(G900129225:0.1303603492,(G000208405:0.1246162651,(((G000160695:0.0640083989,(G000160555:0.0382156732,G000213975:0.0297790207):0.008953297):0.0128388138,(G000287655:0.0130176065,(G000187125:0.0118943133,G000426665:0.0056986148):0.0018194432):0.0419990789):0.1266209718,(G000381005:0.0992528586,(G000702545:0.0995837432,((G000155955:0.0631120802,G000469545:0.0996629339):0.0192115025,((G900116485:0.0284650427,(G000702005:0.0079858991,G900100835:0.010835235):0.0245608136):0.0330943629,(G000686945:0.0284334973,((G000284095:0.0158601707,G900104055:0.0243105375):0.0249427009,(G900107615:0.0077774246,G900111915:0.0055044309):0.0161477574):0.0126584554):0.0540315606):0.0215651753):0.015447247):0.0194100484):0.0302304965):0.0247647627):0.0158676648):0.0235882394):0.0396302332):0.0392270957):0.0788242644):0.0378474689):0.0174035751):0.0973930499):0.0136245756,(((G002010535:0.2396424741,((G001601575:0.1506902764,(G000144645:0.069639831,(G001562425:0.0300945568,G900142995:0.0525365459):0.0459443724):0.0503430469):0.0489817465,(G001512695:0.1033228777,(G000328765:0.0783597634,(G001485475:0.0107591226,G001896645:0.0253255172):0.0826122263):0.0550778611):0.0986067716):0.0678124257):0.0566695284,((((G000955745:0.0403297881,(G000955735:0.0446118981,(G000016545:0.0106151041,G000404025:0.0066826684):0.0234107397):0.0084545825):0.0151941426,(G000145215:0.0259596214,(G000955725:0.0263511793,((G000022325:0.0225392938,G000166355:0.0208918027):0.0017600456,(G000166695:0.0076755087,G000193435:0.020006343):0.0167348896):0.0061897538):0.0061045083):0.0264533222):0.2813597341,((G000213255:0.2285559079,(G000526435:0.0761337756,(G001513505:0.0621773179,(G001513065:0.0773353033,G001513075:0.0447973218):0.0139338622):0.0640271427):0.1374458772):0.0492916741,((G000427425:0.0549762909,G900129075:0.0446773859):0.1322978533,((G000145615:0.0346363649,G000189775:0.0395136751):0.098574584,((G000473865:0.0184942056,(G001507995:0.0317890981,(G000007085:0.0122257225,G000156275:0.0597412167):0.0038376941):0.0009283328):0.0892771287,(G000763575:0.0617788379,(G000025645:0.0360339996,((G000147695:0.0281173762,G000806225:0.0340163344):0.0100364756,(G001508735:0.0160882826,G001508895:0.0848770162):0.02362101):0.0044729831):0.0107741451):0.0245102375):0.059514493):0.0804385291):0.0443908483):0.0126496877):0.0279885211,((((G900142105:0.1969204965,(G001515955:0.1686417085,G001797185:0.1658312851):0.0530338148):0.079664292,((G001317355:0.2289437403,(G001047375:0.240834167,(G000601455:0.1373297005,((G000297115:0.0674940715,G001440545:0.0753331304):0.0676753421,(G000430995:0.0419181617,G900129265:0.0562060671):0.0884704224):0.043044391):0.0387371887):0.0436551141):0.0294131908,((G000283555:0.0368794655,(G000709435:0.0040685096,(G000252705:0.0350210672,(G000252745:0.061255192,(G000252665:0.0179203634,(G000252685:0.0144443839,(G000252725:0.0143862969,(G000270205:0.0117483416,(G000252765:0.0110675864,(G000252785:0.0038634489,(G000225365:0.003482125,G000284435:0.0109147145):7.1625e-05):0.0048960858):2.203e-06):0.0040021619):2.3652e-06):0.0054015027):2.4442e-06):2.9218e-06):0.0097281813):0.0460252315):0.3801869836,((G000495435:0.16258974,(G000701905:0.0412623292,G900115135:0.0258449081):0.1442945904):0.1426121752,(G900142225:0.258112861,((((G000424205:0.1699468412,G000686705:0.1357890265):0.0356316058,(G001403615:0.1241693996,(G000703125:0.1030701164,G000753355:0.0690670952):0.0670419196):0.0392156598):0.0194280067,((G000820705:0.0783311921,G900142075:0.0593321328):0.1096175311,((G001403635:0.1319494535,(G000013285:0.10621311,G001485185:0.1445004702):0.0324744674):0.0458593059,(G000469625:0.1571165765,((G000401215:0.1105347263,(G000320405:0.1079526506,G001405015:0.0767269023):0.0518563221):0.0350498385,((G000424025:0.1220292551,(G000371465:0.0977178912,(G000498355:0.0617469913,G000789395:0.0635685278):0.0333939063):0.0609887308):0.0206617625,(G000020165:0.1107199149,(G001458595:0.0734432692,(G001456065:0.0823832933,(G000473995:0.0644291064,(G000340885:0.0555208767,G000833105:0.053370769):0.0364563934):0.0243207726):0.0165151777):0.0409380158):0.0483354555):0.0165598566):0.0243025687):0.0231937378):0.0398562915):0.0195828705):0.0334481569,(((G000816675:0.1180559061,(G000285575:0.083770259,G000612845:0.0803940548):0.0483609602):0.0390705145,((G000300195:0.0362889996,G000447315:0.0405355696):0.090152837,(G000732635:0.0881114321,G000751675:0.1090203966):0.0732706886):0.0212572162):0.0752805598,(G000145275:0.2323033593,(G000744935:0.2003218153,(((G001263795:0.1526720217,(G000014125:0.047766882,(G000204565:0.0284511036,(G000175395:0.0135102074,G000219255:0.0276810535):0.0354402832):0.0276629315):0.0752891819):0.0686027521,((G000008765:0.1110514819,G001270375:0.132774366):0.0557419677,(G000686725:0.1368521984,(G000246895:0.0414754115,(G000389635:0.0327010331,G000807255:0.0597744742):0.0144509814):0.0721769679):0.0536313135):0.0540640121):0.0226761487,(G000466585:0.1911921211,((G000765165:0.1330765638,(G000007625:0.1374314077,G000619945:0.094593272):0.0372855329):0.045394996,((G001243045:0.1171504829,(G000017045:0.0006049987,G000063585:5.652e-06):0.0892457334):0.0839518242,((G001642655:0.1196595291,(G000016505:0.1116258854,G000484505:0.1075935331):0.0339756112):0.0477143654,(G001038625:0.1050218012,(G001623875:0.003724636,G900129955:0.004896998):0.0887892566):0.0409034444):0.0408088527):0.0204855773):0.0140543878):0.0127888288):0.0104952174):0.0143898327):0.0118335234):0.0127267492):0.0203140972):0.0223221007):0.0159784504):0.0480846188):0.0328903295):0.0159170541,((G000154825:0.3441984041,(G900128885:0.2191719609,((G000152245:0.106522846,(G000185505:0.233628831,G900107125:0.119407775):0.0464855867):0.0728588953,(G001263355:0.0670091172,(G000247605:0.0605067153,G000472665:0.0552696147):0.0428894584):0.117241492):0.1037977505):0.0314562612):0.0774981889,(((G001512625:0.4399861306,(G000161975:0.3755640479,((G000426305:0.209487723,(G000488855:0.263532669,G001604025:0.3009789056):0.0294855158):0.0307504623,(G001602975:0.3180255746,((G001513255:0.2364174302,(G000525775:0.164876601,G900155555:0.1520629073):0.0514311795):0.1284409336,((G000435615:0.1410017686,G000435715:0.1307917956):0.0784063835,(G000758905:0.2349199578,(G001189495:0.2195789335,(G900086585:0.1556673015,((G000510425:0.1700730658,G000688015:0.1652056144):0.0513675847,(G900115385:0.001929077,G900116785:0.0011366453):0.239696926):0.0430795435):0.0187352892):0.0152036357):0.0257750014):0.0284745819):0.049135976):0.0393287009):0.0231661089):0.1069888863):0.0420789292,(((G900107405:0.2621658573,((G000016985:0.1318670706,G000018325:0.1772644358):0.0202595569,((G000621485:0.1182858147,G900101495:0.1245683564):0.0451739181,(G001042715:0.1097504053,G900111615:0.0954533565):0.0553123077):0.0208507375):0.0470072548):0.060932702,((G900103005:0.2518681319,(G001748365:0.1369432791,G001897605:0.1598863558):0.1077357562):0.0658482287,((G900142245:0.1175313853,G900142285:0.1125278246):0.0783953947,(G001282725:0.1833859335,(G001562415:0.1087059528,G001750685:0.1306304212):0.0365586932):0.0395508501):0.0342866929):0.0183958066):0.0277429553,(((G000163895:0.2629850375,G000423525:0.2209756415):0.0635724347,(G000196455:0.1737458241,(G001693775:0.1984586723,(G000146855:0.1038029889,G000238095:0.0943415452):0.0670840173):0.175684713):0.0365202281):0.065422166,((G000597865:0.1390163661,G000699585:0.1261227637):0.096579026,(G900142235:0.1465553594,((G000156055:0.1371513226,(G000147675:0.1029213858,(G000381525:0.0074808961,G000431415:0.0065809698):0.0994151534):0.1719841603):0.0608542323,((G000154445:0.1188954766,G000439105:0.1000109818):0.0619887648,((G000452245:0.0391395539,G001950115:0.0453994042):0.0869923542,((G000499525:0.0758956901,G000686145:0.0736254789):0.0477446358,(G900129815:0.0896173182,(G000687955:0.135853056,(G000009205:0.0001269401,G000953275:2.5846e-06):0.0703096246):0.039101422):0.030500827):0.0094591669):0.0258708355):0.0282272597):0.0740124317):0.0413953376):0.0288224914):0.0376117152):0.0201735763):0.0092513729,(((G000309315:0.2327829056,(G001509345:0.1717315643,G900142005:0.1453941322):0.1029974951):0.0863269488,(((G000751555:0.142388265,G900095615:0.1839277595):0.0334755128,(G001940565:0.2232262472,(G001282665:0.0952676224,(G000511955:0.0721238977,G900106765:0.0929795008):0.0560291406):0.0465476766):0.032035514):0.0781506703,((G900095305:0.1433520772,(G000299355:0.1307973913,G001190785:0.0908859916):0.072610281):0.0431811698,(G000620125:0.1707534542,(G000387765:0.1190049832,(G000761095:0.0399015577,G001316435:0.0573214852):0.0831897681):0.0414140656):0.0368835064):0.0316427111):0.0314476992):0.0174411975,(((G000312505:0.3038859563,(G000758845:0.1664518065,G900120165:0.1667895237):0.1792699452):0.0862624586,(G001299475:0.3083128636,((G000221565:0.0945430904,G001299455:0.1101209417):0.1639477121,((G000146345:0.1565308586,G000478985:0.1205996553):0.0757547655,((G000227315:0.1861213461,((G000311865:0.1469906805,G000952975:0.1221037059):0.0756409005,(G000468535:0.1234460298,G900129925:0.1543257784):0.0343443263):0.0297189671):0.0380913393,(G000378725:0.1618848481,(G000246925:0.0456742776,((G000183565:0.0493706878,G000312025:0.041074028):0.0194225074,(G000311825:0.0242995535,G000321025:0.042461986):0.0182753799):0.0242868155):0.1138656297):0.0751056048):0.0290502384):0.0497002003):0.0439008761):0.0393140425):0.0208102287,(G000467935:0.3009895089,((G000800295:0.273217103,(G000010185:0.2225277851,G001407835:0.1961663439):0.050681213):0.0547804864,(((G000245755:0.1259574489,G000423145:0.1336146403):0.2123574989,(G900120375:0.2097160848,((G000308275:0.0696175531,G900119705:0.0763161577):0.1327810485,(G900120365:0.1811362213,(G000311985:0.0378029245,G001286805:0.0336560316):0.1453363067):0.0658493869):0.0616193249):0.1116007017):0.043897897,((G000173355:0.0623804756,G000311745:0.0575148001):0.1044333723,((G000312365:0.0834988799,(G000308255:0.0010688053,G000312325:0.0015179625):0.0835549006):0.0526052085,(G000156575:0.1356730499,(G000191725:0.0522848843,(G000024105:0.058506116,G000159095:0.0771705423):0.0182057312):0.0522718265):0.0246557154):0.0481945335):0.1627549736):0.0426986544):0.0240108354):0.046701026):0.1145538298):0.0303975752):0.0174895262):0.0181063722):0.0257357766,((((G000981035:0.0850685259,G001678845:0.068611559):0.2387603492,((G001513425:0.2550476047,G001604115:0.2404016411):0.109820437,((G000431035:0.0077391927,G001940855:0.0095163485):0.178081899,(G000435055:0.1282596824,G001940845:0.1257685608):0.1399595324):0.1213608739):0.0333607112):0.027663911,((G000435495:0.3168869274,G000437915:0.3008079386):0.0603270364,((G001512685:0.2423706456,G001604065:0.2139409925):0.1146409355,(G000434435:0.2794627087,(G000434675:0.2392016441,(G000432975:0.0884202827,G001940895:0.0934677145):0.1412000383):0.0461761711):0.0682004181):0.0618045062):0.1138984628):0.0677051004,(((G000433755:0.33341957,(G000433915:0.1534438871,(G000434195:0.0869968949,(G000435175:0.0095542617,G001916175:0.0140845265):0.0905076049):0.098265732):0.138831685):0.1905402663,((G001512555:0.1828365426,(G001512485:0.1506672503,(G000331995:0.0754847084,G001513105:0.0802432938):0.0539495874):0.0705738044):0.0799900248,((G001512425:0.1740758942,G001797195:0.3011534759):0.0384394373,(((G000350485:0.0124660406,G000621505:0.0103402393):0.0688855455,(G000022065:0.0366130388,(G000526495:0.0342831772,(G000175795:0.0263808041,G000421965:0.0157829279):0.0116103181):0.0080747275):0.061557068):0.1235712754,((G000745845:0.0030267081,G001262605:0.0043135551):0.1603156188,((G000179595:0.0921659005,G000237085:0.0591482986):0.0524657406,(G001512505:0.0734890989,(G000015865:0.0322981621,G000521465:0.0568395218):0.0429508079):0.0476206797):0.0432026439):0.0355379873):0.0271771671):0.0303367384):0.0620305621):0.0307559709,((((G001512745:0.243779681,G001512945:0.2311357444):0.1964265029,(G000025225:0.3407502949,((G001603035:0.2360691025,(G001604165:0.1782578793,G001604185:0.0878735418):0.1084994302):0.0370927765,(G000688035:0.1194534129,(G900099715:0.1473755661,(G000621765:0.045312205,G900107185:0.0513011914):0.1086390714):0.0496414053):0.1095764533):0.0972071271):0.0225517527):0.0855309447,((G000431615:0.056552134,G001941225:0.0683588627):0.2614873249,(((G001725215:0.2956946131,(G000398925:0.110758345,(G001643385:0.0956595731,(G000701665:0.0651102354,G001305135:0.0674416047):0.0236985237):0.0683830301):0.1324439038):0.0307335412,((G000435995:0.0322123068,G001916635:0.1140686512):0.2500402788,((G900130065:0.2428170235,(G000431075:0.0750737139,G000436275:0.0922942867):0.1803636124):0.0465725202,((G000421005:0.2525007058,(G000620945:0.2463116635,((G001244495:0.0932271061,(G000177015:0.0913425878,G000492175:0.1355664772):0.0228682016):0.0623821644,((G000169255:0.0891800316,G001688625:0.0943002674):0.0324410732,(G001244995:0.0803204951,G001454945:0.0783151849):0.0425076474):0.0403118311):0.0322973267):0.0169657854):0.0335132105,(G001915895:0.3748825507,((G000765235:0.1562443793,(G000431575:0.0913908793,(G000435555:0.0394284502,G001916695:0.1817893749):0.0806503422):0.0935546704):0.0551907067,((G000283575:0.0587642088,G000307265:0.0668384952):0.0845780227,(G001916835:0.1461545385,(G000403435:0.1135780982,G000469445:0.0861648036):0.0143137786):0.0371162737):0.0511514494):0.0187651726):0.0578507753):0.0334774346):0.0165294714):0.0404312205):0.0599944086,(((G000433115:0.2287391906,G001797275:0.2667960146):0.0608128578,((G000432075:0.180643366,G000437375:0.1575006864):0.117285627,((G000433515:0.0465212002,G001916755:0.1227928806):0.2083729825,(G001513385:0.2880668162,(G000437015:0.2065560467,(G000433415:0.1763958574,G001604005:0.2353668512):0.0353039723):0.0433452661):0.0236621489):0.0183599077):0.0619467319):0.1001534163,((G000178115:0.18195198,G000953215:0.1473804982):0.1116868605,((((G000436835:0.1153851276,(G000431535:0.0935218998,G000433975:0.0628336941):0.0566724136):0.1581103517,((G000432435:0.1678388223,G001513045:0.2129071962):0.0304802447,((G000431775:0.1420727256,G000436215:0.1447939109):0.0556003159,(G000434055:0.0230786262,G000434915:0.0213909377):0.1601086656):0.0447031956):0.0447639607):0.0668400061,(G001513365:0.264323145,((G000435275:0.2429862778,(G000431855:0.1646874299,(G000435335:0.1420144386,(G000437975:0.154546175,(G000436775:0.0705975535,G001917065:0.1228706861):0.0582070333):0.0436844621):0.0573955155):0.0626817494):0.0180803351,((G000154345:0.0079799258,G000431955:0.0113882496):0.1550658939,((G000435395:0.1011429995,G900048895:0.0856578426):0.1454662542,(G000383295:0.1517715323,(G000752215:0.1145477618,(G001261775:0.0578496901,G001305115:0.0617887958):0.0618067887):0.032836333):0.038621234):0.0229874022):0.0222496987):0.0358978298):0.0208174021):0.0246240565,((G001486165:0.2490495875,(G001481375:0.1521052247,(G001486665:0.1288476838,(G000157955:0.1298354955,(G000162015:0.0397943165,G001916495:0.1310945671):0.107542424):0.0682759052):0.0441882297):0.1193688768):0.0400687293,((G900103835:0.2183416856,(G000820765:0.203567402,(G900104675:0.2522872048,(G000435455:0.2391307999,(G900110045:0.1820835582,(G900104615:0.1961551077,(G000154565:0.1020480058,G000403395:0.1126787697):0.0949738381):0.0236030086):0.0155239262):0.0096381528):0.0335084088):0.0163062004):0.020078248,((G000158655:0.1007264085,G900095865:0.1254747741):0.103854094,(((G000382085:0.0047332559,G001916415:0.0102240759):0.1637716362,(G000432175:0.0421407458,G000436675:0.0400608418):0.1414637886):0.1144936483,((G001941055:0.3189962469,(G001940995:0.1941300452,(G000686125:0.1248403396,(G000179635:0.132180984,(G000621805:0.1276855611,(G000723465:0.0084771015,G001917015:0.0119601057):0.1154143016):0.0192931565):0.0269238954):0.05402041):0.0476149389):0.0363242021,((G001603945:0.1804530785,G001941135:0.1603302591):0.0481153698,(G000712055:0.1849515157,(((G000210095:0.0065186353,G000434255:0.0274640717):0.137499686,(G000437255:0.0765918317,(G000433635:0.0873666102,(G000437175:0.0459937209,G000468015:0.0505382549):0.0532037394):0.0251777295):0.0882153566):0.0226942228,(G000438435:0.1224378734,((G000701945:0.0779932584,G900119535:0.0678507771):0.0148232081,(G000174895:0.058086149,(G000518765:0.0418296648,(G000247525:0.0272592565,G001603985:0.0183533481):0.0328055291):0.0277834052):0.0170350619):0.0912959818):0.0423705971):0.0231085437):0.0465577202):0.0213149504):0.0290810984):0.0542678845):0.04093175):0.0246217694):0.0188016478):0.0202332854):0.0283107172):0.0194917429):0.0449534617):0.0206150114):0.0189711907,(((G001797255:0.1119655202,(G001795385:0.0466621392,G001797235:0.0496824301):0.068488325):0.3070368427,((G000364165:0.1534242214,(G000436415:0.0960096308,(G900142265:0.0195998703,(G000432875:0.0081654417,G000436155:0.0209879881):0.013276544):0.0808767594):0.1154213761):0.1489421354,(G001466305:0.181806755,((G001282685:0.1316342054,(G000178835:0.0823994314,G001311925:0.1116889869):0.0707822113):0.035043467,((G002007305:0.1392202095,G002007375:0.0486775037):0.123757825,(G001995005:0.1568701838,(G000171335:0.0789342345,G002007295:0.0994569391):0.0862772392):0.0412276665):0.1023134838):0.0798471908):0.0285607192):0.0171144764):0.0159400534,((((G000173975:0.0211207892,G000431695:0.0275104432):0.1713374183,((G000154305:0.0135766015,G000432215:0.0149169964):0.0942875917,(G000332875:0.0326795766,G000435775:0.091144021):0.0782152277):0.0936004535):0.0405061709,(G000621905:0.2341872842,((G000431135:0.1297935145,G000431515:0.1363447307):0.0425310554,(((G000154245:0.0067491047,G000432315:0.0154885527):0.0821202562,((G000154425:0.0067422174,G000433295:0.0122644058):0.015054446,(G000436635:0.0133425497,G001916305:0.0756105188):0.015420673):0.069599185):0.0907822275,(G000432475:0.1467927794,((G000687655:0.1164288897,G000702245:0.1144923433):0.020579891,(G000703065:0.1240926937,(G000687975:0.0251022273,G900110635:0.0338095209):0.1369475932):0.0210380588):0.1109977672):0.0288094286):0.0226891608):0.0365969431):0.0392149189):0.0295411961,((G000160035:0.3057141652,(((G001461035:0.1566493817,(G900111595:0.1322138202,G900112775:0.1191856338):0.0528700728):0.0205833335,(G900142955:0.1285706572,(G000018685:0.1297860475,(G900115365:0.0928388681,(G000702945:0.0519176804,G900143645:0.0653924039):0.0717556914):0.0365128473):0.0285519204):0.0342023526):0.0402193838,((G000621985:0.190826247,((G000434115:0.1026680421,G000518685:0.1522936774):0.0338164605,(G000687695:0.2139978573,(G000433735:0.0986680017,G001916225:0.084780186):0.0314907902):0.0245365233):0.0604107167):0.0320121923,((G000432755:0.0354311159,(G000438095:0.0103139504,G001916135:0.0138113181):0.0222954897):0.0999145971,(G000435575:0.104951177,(G001414325:0.0105603728,(G000433155:0.0120114655,G001916165:0.0093920346):0.0076549749):0.1003408126):0.0326779759):0.0805038143):0.0552139979):0.0142389887):0.0149191377,((G000875945:0.2201816886,(((G000242235:0.2183124333,(G000235445:0.1851251809,(G000185385:0.0368514325,(G000209465:0.0342266764,G000296385:0.0185957455):0.0126345972):0.1109500991):0.0515314143):0.0350158365,((G000160135:0.112616939,(G000160635:0.0790128127,G000238055:0.0908699592):0.0845840976):0.060693452,((G000702885:0.0382630779,G900113415:0.046258654):0.0209473472,(G000424445:0.0133951641,(G000701645:0.008988003,G900107835:0.0037405523):0.0131664565):0.0259040978):0.1115764906):0.1197632388):0.0339005332,((G900101295:0.0134028038,(G000711825:0.0010633921,G900112885:0.0026730646):0.0108597412):0.2059033463,((G000431995:0.0854664531,G000435795:0.1057172395):0.0667542673,((G000189595:0.0945403987,(G000159055:0.052233468,G000435655:0.0514537778):0.051847787):0.0602580662,((G000235505:0.1110062938,(G000160095:0.0899938729,(G000687555:0.0689675933,(G000144625:0.0376953768,G000732605:0.025675085):0.0384752647):0.0392261697):0.0315294551):0.0192400576,(G000158075:0.0958111337,((G000155435:0.0371556033,(G000233455:0.0102947265,G900115855:0.0059819793):0.0295545989):0.0270093785,((G000371705:0.0114612646,G000431175:0.0224806006):0.02652005,(G000436455:0.0172888023,(G000438215:0.0770369042,(G900113155:0.005723957,(G900100685:0.002227946,G900108895:2.5846e-06):0.0071100797):2.5438e-06):0.0046167489):0.0235949562):0.0416499411):0.0256470936):0.0434123341):0.0485398416):0.0224082466):0.0239828817):0.0234609064):0.0302765635):0.0275640087,(((G900141895:0.274835223,(G000431895:0.1651965766,(G000153885:0.0592969777,G000435815:0.090324342):0.1389808755):0.0194422699):0.0245402328,((G000435595:0.1657135692,(G000432395:0.0036212291,(G000156015:0.0139328307,G001915735:0.0056874222):0.0010356993):0.1474334047):0.0472686746,((G000155855:0.0191969855,G000434155:0.0077232174):0.1167408232,(G000424105:0.145725819,(G000146185:0.0946657989,(G000436475:0.0214175436,G000436535:0.0392202019):0.0739695774):0.0247664954):0.0469977932):0.0584923499):0.030859636):0.0230460981,((G001604195:0.2799818792,((G000621405:0.2165442828,((G000702125:0.0923911976,G000746015:0.0786567085):0.0504055038,(G000622025:0.1748826892,(G000424365:0.0232583815,G000701625:0.0166871225):0.0872738297):0.0426922405):0.0511247017):0.0739945034,((G900100245:0.2393899722,(G000687675:0.1732616671,(G000421045:0.1157402485,G000621425:0.1009215951):0.0789479356):0.0394246396):0.0482353827,(((G000403215:0.0761405884,G000403335:0.0602499734):0.1265329888,((G000434955:0.0282544234,G000435355:0.0513368454):0.0974719157,((G000403495:0.1230591891,(G000403275:0.0909582498,G000732725:0.0977940625):0.0375089143):0.0229725733,(G000431875:0.1290191616,(G000466465:0.0503304273,(G001717135:0.0099475065,G900113595:0.0049717478):0.0433886674):0.0747846934):0.0358106939):0.0186026308):0.0157107564):0.0316980877,((G000702085:0.048587438,G000702685:0.0472262481):0.2075744917,((G900101015:0.1962990477,(G000431495:0.0965592987,G900107575:0.1028160895):0.0780347788):0.0591060774,((G000424545:0.1054819698,(G000424425:0.0756717832,G000424585:0.0954988009):0.0296745776):0.061052409,((G000702265:0.0604220972,((G000424165:0.0157260038,G000424265:0.0116970567):0.0433464788,((G000424145:0.0341283317,(G000424385:0.0355613431,G000703165:0.0378240938):0.012986898):0.0050644152,(G000423925:0.0394449473,(G900104155:0.0075634691,(G900109475:0.005865208,(G000420905:0.0056333359,G000424485:0.0095574247):0.0023263847):0.0081781946):0.026650516):0.0163305801):0.0248714528):0.0138328436):0.0584900412,((G900116875:0.0474555381,(G000621565:0.0099700786,(G900101605:0.0153074554,(G900116865:0.0141937201,(G000686065:0.0058140801,(G000424465:0.0006998758,G000686965:0.0142620168):0.0044473923):0.006393891):0.0051747291):0.0092909535):0.0394666557):0.0305490795,((G000421405:0.0086076469,G000424525:0.0108050488):0.0726991394,((G000420825:0.0109705421,G900115735:0.0114312704):0.0418006232,(G000622085:0.0616648529,((G000420845:0.0262587839,G000621605:0.0219124392):0.0389681128,(G900112195:0.0476318608,(G900102515:0.0329872365,(G000420945:0.0232135869,(G000145035:0.0038025902,G000621465:0.0052370968):0.020655595):0.0127626831):0.0155623527):0.0157188491):0.0109208383):0.0080310473):0.0066203762):0.0197211157):0.0460333279):0.0436992528):0.0418725383):0.034027905):0.0227086014):0.0093957681):0.0147957744):0.0256548561):0.0235959005,(G900112085:0.2522004007,(((G000270305:0.1811848666,(G000469345:0.1053818016,G001941025:0.2112743254):0.0309848663):0.069016056,(((G000364225:0.1477543848,(G000403845:0.0609962808,(G000403255:0.046969919,G000403315:0.0572479261):0.0121145856):0.0920258436):0.0455116177,((G000174195:0.0850990541,(G000156535:0.0769132742,G000225345:0.0648785466):0.0292136251):0.0439906987,(G000687515:0.1515003032,(G000701545:0.1627208101,(G000020605:0.1043892677,(G001405615:0.0536213184,G001916895:0.1002785047):0.030589208):0.0260354127):0.0186763338):0.0341685785):0.0310772061):0.0188116079,((G000160115:0.2411012892,(G900106615:0.1616540314,(G000702145:0.0034404425,G000702525:0.0046085852):0.1247424559):0.0335877235):0.0259603703,((G000621865:0.0382360791,(G000703005:0.0116854006,(G900109715:0.0034633675,G900115355:0.0154455535):0.0030528013):0.0328916493):0.0124829444,(G900107545:0.0408046014,(G900104335:0.0437184894,(G000209815:0.0387630599,(G900115215:0.0198000752,G900141825:0.0139402969):0.0110206522):0.0164160094):0.0083619906):0.0065795375):0.1675026432):0.0574656593):0.0178039457):0.0337939912,(G900096945:0.1900808957,(((G000173815:0.1335929219,G000797495:0.1274651467):0.0417927559,(((G000183525:0.1723705784,G000702845:0.1798856628):0.0791183332,(G001915695:0.0109879347,(G000438275:0.0174266621,G001406335:0.0209820084):0.0067791169):0.12549684):0.0493161958,(G000425525:0.1456813419,((G900129135:0.1248869892,(G000156675:0.1162123403,(G000373885:0.0760265194,G000436935:0.105660996):0.0309512866):0.0448655862):0.0242900922,((G000157975:0.0078774912,G000431095:0.0088044749):0.132601517,(G000702025:0.0733022847,(G000431355:0.0949710183,((G000466565:0.0969523297,G001404455:0.0723793137):0.0074783567,(G000436615:0.045345391,(G000153905:0.0155035451,G000436995:0.0247722415):0.0194166444):0.0591479258):0.0268063878):0.04467891):0.0335728644):0.0346811015):0.0146164584):0.0224399765):0.0154288674):0.0232800397,((G000411355:0.0841241377,(G000209385:0.1085896568,(G000156035:0.0102829274,G000431655:0.0177682168):0.087691298):0.0154888435):0.0317693445,((G900142165:0.1123007964,(((G000403295:0.1102012835,G001311035:0.082148587):0.0232045511,(G001028025:0.0249041641,G001404335:0.03004626):0.0623378074):0.0118436856,(G000526735:0.0857212558,(G001487105:0.1137480059,((G000153925:0.0040273035,G000432115:0.0058646386):0.0838499853,(G000155205:0.0459799577,G001312505:0.081436687):0.0417648315):0.0233095049):0.0177376368):0.0156899998):0.027504797):0.0250118828,(((G001049915:0.0118307569,G001280875:0.0081318296):0.1198240422,(G900086725:0.0776965156,(G000155875:0.0246352229,G001916295:0.0927801992):0.1042538315):0.0374269789):0.0189046975,(G000765215:0.1140477721,((G000433215:0.082720551,(G000169235:0.0990167597,(G000154065:0.0164712429,G001916345:0.0952787912):0.0526589908):0.0215477329):0.0272325789,(G000156515:0.0855081159,(G000403475:0.1272749265,(G000154505:0.0812143381,G000403455:0.1016892137):0.0144733324):0.007832049):0.033483892):0.0176113595):0.0249780208):0.0163630541):0.0176411608):0.0694753459):0.0293501202):0.0238743883):0.0084771557):0.0086772447):0.017022504):0.0095551716):0.0220667049):0.0137616405):0.1173681978):0.0449342129):0.0258116577):0.0161006171):0.0419584942):0.0382986299):0.0327235246):0.0347787987,((G900111575:0.2620278065,(G000020005:0.322915315,(G000174415:0.1534096858,G001513245:0.2010076636):0.0927251038):0.0288883866):0.0331442009,(((G000376225:0.1139521129,G000714935:0.1671378875):0.0551782106,(G000092905:0.1939065445,(G001642725:0.2419616384,((G000444055:0.1140813578,(G000024285:0.0949175339,(G001447355:0.0058172778,(G000294675:0.00212161,G900107035:0.0067429368):0.0030024727):0.0664774833):0.0479513729):0.0679915807,(G000430585:0.1345720934,(G001767765:0.1657478037,(G001399675:0.1544441332,(G000702485:0.1172839997,(G000429525:0.0747684302,G000472905:0.0676538911):0.0491266475):0.0289449761):0.0114460183):0.0146153999):0.0207641891):0.0876365349):0.0406707247):0.0171741074):0.0387153333,(G001543875:0.2874069114,(G001742305:0.2639982725,(((G000510645:0.1913529327,(G001311905:0.1875589009,G001884825:0.1979038892):0.0231041052):0.0244519482,(G001049895:0.237484148,(((G001375555:0.1407575418,G002005165:0.1091305654):0.0801877472,((G900113175:0.1064452525,(G900106775:0.1171669575,(G900102685:0.0996093139,(G000213595:0.0114033752,G900156615:0.003727358):0.072445433):0.0374364724):0.0454508594):0.026981418,((G900129355:0.2018654561,(G000428065:0.157250174,(G000942395:0.1295161684,(G900107305:0.0161969322,G900119485:0.0160713166):0.1199763712):0.0295674069):0.0174506895):0.0178377603,(G900114055:0.109632088,(G900110165:0.0709183855,(G000421885:0.0958785903,(G000763315:0.0702358806,(G001187615:0.0062275585,(G000753855:0.0052971828,G001606065:0.0003439971):0.0029439903):0.1047247376):0.0182810459):0.0290158595):0.0165582936):0.015908017):0.0355275697):0.0416024352):0.030546527,((G001561915:0.0953557531,G001730235:0.1047350574):0.109524983,((G000218765:0.1252602679,G000615945:0.1421186011):0.0710800317,(((G000430625:0.0879117796,(G001015055:0.0833491467,(G001439585:0.0695463275,(G000466385:0.0376256193,((G001294525:0.0022185615,(G000878885:0.0010393334,G001282905:0.0039897948):0.0061607074):0.003481551,(G900100065:0.000378893,(G001274715:0.005267328,(G000878905:2.3318e-06,G001282925:0.003013908):0.0017367695):2.7571e-06):0.0113521516):0.0230051657):0.0328573987):0.0336958881):0.0260816886):0.0671534657,((G000374385:0.0116359284,((G000219535:0.0034006534,G001696705:0.0022429533):0.0041045212,(G000733515:0.0045101168,G001645205:0.0033826595):0.0056592262):0.0071582815):0.1053884407,(G000311785:0.0961080528,(((G000454065:0.0039443293,G000948185:0.0018801318):0.0467818364,(G000612185:0.0006820865,(G000353565:0.0008308075,G000738785:0.002170397):0.0002305856):0.0515846334):0.0115576499,(G000503775:0.038192399,((G001420695:0.0149360734,G900114075:0.0260269405):0.0158601099,(G001187725:0.0301441246,(G000612125:0.0338935601,((G001012775:0.0097943957,((G000010165:0.0019030324,G001649505:0.0030126874):0.0019207807,(G000346255:2.5846e-06,G001184755:2.5846e-06):0.0044483997):0.0034559099):0.0012720028,((G001039275:0.0017532141,G001423865:0.0022522341):0.0086107526,(G000282075:0.0088956316,(G000296715:0.0023816982,G001748185:0.0009922404):0.0048150685):0.0013096407):0.0003692289):0.0255512851):0.0067466077):0.0064329139):0.0188761166):0.0329806139):0.0272732174):0.0161384531):0.0644213872):0.0229742975,((G001806105:0.2135774747,((G000285515:0.1382132457,(G000455485:0.0733028466,G001457415:0.096850601):0.0467501075):0.0213427067,(((G000739915:0.0808596222,(G000153605:0.029565399,G000511405:0.0076556041):0.1120142571):0.031218988,(G000829455:0.1062767593,(G000620565:0.0532209386,(G900103825:0.0326682518,(G000422905:0.018164451,G001426375:0.0149117379):0.0126024421):0.0137262916):0.0529539534):0.0183656807):0.0129577684,((G000686845:0.07345944,G900114475:0.0759940866):0.0318962553,(G000380965:0.1075306336,((G900101595:0.0020716025,G900119055:2.2458e-06):0.0770925691,(G000250655:0.0752624778,(G000612225:0.0139449145,G900100345:0.021848995):0.0400630342):0.0141318895):0.0140837139):0.0115869972):0.021603851):0.0191098956):0.0082045954):0.0103029735,((((G000378425:0.0665510174,G000429825:0.0607707367):0.0217760149,(G000515335:0.0898951882,G000829465:0.081000636):0.0206109098):0.0413356939,((G000227705:0.097179303,G000598065:0.0932538316):0.0244968961,((G000378385:0.0693558118,G000422505:0.0763664334):0.0363823692,((G000961095:0.0726912928,(G000422485:0.0430200143,G001188365:0.0520251092):0.0553353445):0.0260248386,(G900106745:0.0916710501,(G000179615:0.0862761081,((G000422465:0.033287351,G001280845:0.0363942058):0.0343006963,(G000971975:0.0683660023,(G000023585:0.0546545283,G000513275:0.0527313044):0.0174548028):0.0122706562):0.0206213374):0.0109574384):0.0091109173):0.0075332418):0.0101478948):0.0191151933):0.0201093744,(((G000422445:0.0917957252,G000425125:0.0627008933):0.0237811021,((G000245555:0.0354752772,G000315235:0.0694261877):0.0411800089,(G000283315:0.05092529,(G000293805:0.0194826833,(G000686865:0.0018400231,G900102125:0.003257638):0.013966554):0.0429591101):0.0160371002):0.0212635198):0.0515104668,(G000374845:0.0904045268,(((G000381905:0.0306260166,G001403875:0.0257283826):0.0433209406,((G000455265:0.0557002999,G900102215:0.0482123873):0.022831511,(G000746875:0.0505185777,(G000374825:0.057714258,G000403375:0.028999699):0.0102551652):0.018959204):0.0120936588):0.0354173335,((G001421015:0.0805934731,(G000378145:0.0335859886,G000585395:0.0277553351):0.0809541037):0.0244453391,((((G900102965:0.0348427755,(G000758725:0.0114522384,G001012825:0.022653027):0.0228183333):0.0194118338,(G000758685:0.0320503473,(G900110315:0.0119452838,(G000520635:0.0226531511,G000756615:0.0099155353):0.0054059135):0.0215129891):0.0263445553):0.0510948734,((G000949425:0.0779124201,(G000576305:0.0649150157,G000787385:0.0892274408):0.0166998206):0.0149376637,(G001373415:0.0479198577,(G000230915:0.025472046,(G001632305:0.0193882961,(G001275645:0.0030548425,G001277345:0.0048968594):0.0301140353):0.0130786133):0.022474088):0.0393672628):0.0118737223):0.0080110214,(((G000732325:0.0131798302,G900116105:0.0189753276):0.0647055915,(G900102085:0.0214409591,(G001908275:0.0110211424,(G001514495:0.0214088502,(G900107875:0.0046512395,G900143165:0.0082437684):0.0122470236):0.0071418101):0.011774349):0.0537437169):0.0175927164,((G000377505:0.0056007806,G000426545:0.0115986622):0.0570001272,(G000520815:0.0221217913,((G000520755:0.0141757158,(G001705305:0.0072321444,(G000236805:0.0072797026,G000245715:0.0080537137):0.0012973583):0.0112610647):0.0059447168,((G000164985:0.0022804294,G000520795:0.0052683016):0.0097063684,(G001277855:0.0057358386,(G000520775:0.0090754819,(G000686825:0.0018830441,G900116035:0.0003671336):0.0040502841):0.0028295415):0.0050855382):0.0054018427):0.0074935603):0.0459478309):0.0276778644):0.0121186877):0.0080939981):0.0122188043):0.0331248383):0.0117549354):0.0250176649):0.0237886459):0.08862384):0.0199492888):0.0067028688):0.0098205712):0.0090929285):0.0064071673):0.0143254738,(((G000798955:0.2761641258,(G000178255:0.0521924558,(G001406535:0.0042219881,(G001406595:0.0041578155,G001543345:0.0096999968):0.0024503647):0.0349653231):0.1725896766):0.0400303697,((((G000438415:0.3766871473,(G000433255:0.1299157791,G000433475:0.1318224716):0.1773168982):0.0750503392,(G000433875:0.3308217857,((G000432575:0.3022896377,(G000434835:0.3162325285,G000436255:0.2649043374):0.0431748897):0.0303851737,(G000437335:0.247918118,(G000433455:0.1931098036,G000438295:0.2248036653):0.0560875614):0.0734667031):0.0294608815):0.0261643451):0.2624633294,(((G000433035:0.1288383192,G000433995:0.1286051526):0.2068243216,(G001512985:0.230757797,((G001512455:0.001033047,G001512995:0.0026389614):0.2389438575,(G001604495:0.205249704,G001940985:0.1151198694):0.1265822894):0.0283226909):0.0619578514):0.0865142014,((G000753575:0.1243762518,G000755705:0.1091899634):0.1918238215,((G000437575:0.0084528528,G001916215:0.0107161382):0.3568786647,(G000967915:0.2114697719,(((G000687735:0.1429167557,(G000702765:0.1052335867,(G000953195:0.0859800316,(G000018785:0.0669742151,G000526235:0.0636006967):0.0516936508):0.0421905164):0.0296775207):0.0941736768,(G000968055:0.1211797825,(((G000069925:0.1058009206,G000970395:0.1141047512):0.0458447583,(G000009845:0.0143931656,(G000012225:0.024400568,G000495255:0.0182739367):0.0072410357):0.0784239829):0.1266567856,(G000026205:0.2790340471,(G000364425:0.3589034155,(G000309465:0.0239023698,(G000300695:0.0199205067,G000309485:0.0127105461):0.0123453075):0.1657785594):0.1264996936):0.0410627701):0.2291287855):0.0446661432):0.0519651513,((G000428705:0.139887627,G000687835:0.1578935689):0.1154646886,((G001830035:0.020543117,(G001829995:0.0275781833,(G001829935:0.0254177285,(G001829955:0.0183515421,G001830895:0.0184194434):0.0116805226):0.0087044004):0.0067160919):0.0926928816,(G001829915:0.0154839151,(G001830165:0.0001564065,(G001830975:0.0009212713,(G001830045:0.0076843186,(G001830945:0.0040343904,(G001830015:0.0031998388,((G001830065:2.5846e-06,G001830095:2.5846e-06):0.0026678216,(G001830865:2.5846e-06,(G001829965:2.5846e-06,G001830905:2.5846e-06):1e-06):2.0966e-06):1e-06):2.2529e-06):2.4024e-06):2.3665e-06):0.003252325):0.0006448066):0.1043090804):0.0962737898):0.0226985985):0.0554705506):0.1046401021):0.0418941737):0.0286177652):0.065335696):0.0210193705,((((G000011225:0.24788322,G000227355:0.2030075746):0.1906288723,(G000518305:0.3577668702,G000687795:0.2703869074):0.1515734877):0.2122052121,(((G000565195:0.0413545072,G001029265:0.0223020826):0.1134091977,((G000400935:0.0164299904,G000400955:0.0173444334):0.1037054158,(G000820525:0.0650692891,(G000236085:0.0221648331,G001274875:0.0410950176):0.0342724655):0.06626874):0.0338825408):0.1577446398,((G000483165:0.1929622013,(G000518285:0.0731857932,G000526855:0.0814255515):0.1342681416):0.1074589432,(G000565215:0.2175732984,((G001262715:0.1064133248,G001267155:0.1046203811):0.1136556958,((G000439435:0.0985425115,G001281045:0.1190417605):0.0558664016,(G000500935:0.1170801147,G000565175:0.1169245451):0.0351467882):0.0360278507):0.0893948274):0.0362824453):0.1211310858):0.1477723194):0.1576671685,((G000433015:0.3468598416,((G000434395:0.4438371418,G000437395:0.2486044736):0.1357250599,(G000437235:0.2520683132,G001604505:0.3426152894):0.0627365381):0.096938746):0.0858065126,((G000829905:0.1622813546,((G000752095:0.1253398985,(G000154485:0.0546303737,(G000154805:0.0733530698,G000686665:0.0449115321):0.0260562356):0.0639922377):0.0488608196,((G000269565:0.0470816362,G001244545:0.0498607734):0.0741089574,((G000173795:0.0131475601,G000437715:0.0119766314):0.1148998571,((G000340375:0.1345698001,((G000702165:0.0012328566,G900108995:0.0063165803):0.0012791209,(G900112735:2.5846e-06,G900114425:8.96852e-05):0.0025408571):0.0960778693):0.0341101375,(G000702065:0.0032808833,(G000622125:0.0054455704,(G900103115:0.0030234257,(G000621925:0.0007577541,G900109215:0.000508673):0.0062896529):0.0009606316):2.1518e-06):0.1022851524):0.040770219):0.0746674622):0.0248300299):0.0544574621):0.129795879,((G001545095:0.179536133,(G000270085:0.0300848931,G000373785:0.0277663881):0.1407283778):0.1807301537,(((G001800835:0.0052215706,G001800865:0.020445881):0.2715181824,((G000327285:0.0223387842,(G000157995:0.016933158,G900120005:0.0207855079):0.0134869871):0.1727290338,(G000177375:0.20180231,(G000701725:0.1763348227,(G000186945:0.0141863019,G000425005:0.009958176):0.1318368329):0.0372664617):0.1508331124):0.0413334342):0.0340641268,((G900104665:0.1630530904,(G000313565:0.0103755309,(G000508965:0.0030636725,G001305055:0.0673719876):0.0070651783):0.1275954574):0.0750568094,(((G000434355:0.1804082871,(G000156655:0.1216099591,(G000420345:0.1016697288,(G000210615:0.0312247854,(G000434715:0.0163983105,G000469305:0.0034934441):0.0144063549):0.0999365913):0.0294146765):0.023565135):0.0291576948,((G000403415:0.0756092579,G001945605:0.0851169044):0.0599163155,((G000384195:0.1598830924,G001945525:0.1232486388):0.0581012584,(G001564455:0.0042656756,G001945535:0.0050277087):0.1336235798):0.0283776276):0.0395264977):0.1228440493,(G900155395:0.1521296958,((G000154285:0.0133140428,G000437615:0.0144245049):0.1196318232,((G000163515:0.0033754516,G000242955:0.003381957):0.0937844742,(G000371425:0.0014573351,(G001688965:0.0109143147,((G000242195:0.0023517163,G000435955:0.0019185701):0.0004555988,(G000450985:0.0039400768,(G000183585:0.0003588928,(G001406695:0.0012989493,G900114575:0.0040513547):0.001679127):0.0001697761):0.0001412533):0.0052668292):0.0009634791):0.0732728783):0.0419315727):0.0557773624):0.0364062982):0.0488195947):0.0559304035):0.0351094607):0.056624592):0.0392718758):0.0252315859):0.0399312233):0.0606437145):0.1169776809,(((G000430685:0.0982739803,G002003465:0.0951035036):0.0621580047,(G000377985:0.0800643549,(G000497245:0.0662459727,G000648615:0.0702658828):0.0407880761):0.1340766069):0.0541956377,(((G001909285:0.02911672,(G000702585:0.0187028557,(G000411915:0.0127906091,G001766415:0.0059754558):0.0172607512):0.0193790641):0.0769831688,((G000019905:0.015188265,G001650325:0.0131158088):0.0174339333,(G000414195:0.0090619582,(G001456895:2.5846e-06,G900096925:2.5846e-06):0.0038014945):0.0248142926):0.0895402171):0.1457735892,((((G001039475:0.1314710407,(G000430745:0.0888071562,(G000269865:0.0805524302,G001273895:0.0419965251):0.0396354886):0.0537155105):0.0215724296,((G000429705:0.1024936574,((G002019695:0.0739582192,(G000177235:0.0762622154,G900107275:0.0714302153):0.0350870644):0.020542715,((G002019735:0.0650699893,G900111295:0.0568329072):0.0271108647,(G000429725:0.1271315595,(G900111285:0.0959756869,(G000093085:0.0402942091,G001721685:0.0443176942):0.066780989):0.0243296223):0.0213165717):0.0352760453):0.0156561521):0.0519703672,(((G000377705:0.1224328782,(G900100185:0.1232809041,((G000698105:0.0531834692,G000698145:0.0557314501):0.0588024198,(G000698125:0.028647019,G000698185:0.045701562):0.0555446212):0.0590132117):0.0745009214):0.0245360049,(G001310615:0.1541023662,((G000420725:0.0109897386,G900106595:0.0137175593):0.1557165078,(G900113025:0.1232871558,((G900099605:0.070473782,G900099745:0.0533545528):0.0372303279,(G000429685:0.0538602878,(G900114715:0.035198351,G900115625:0.0278687458):0.060288076):0.0584564403):0.0122132685):0.0257091421):0.0282739799):0.0106403262):0.0530170609,(G000621445:0.103202583,((G000334155:0.0712874507,G001274915:0.0876811816):0.0273204476,((G001484965:0.0932110487,((G001310595:0.0919633936,G001420645:0.0665601693):0.0332008927,(G001598215:0.0077054121,(G000009825:0.0009156761,G900142675:0.0038484364):0.0077164155):0.0600051909):0.035837428):0.0737715299,((G001590785:0.0603967512,(G000292245:0.0510939052,G001038565:0.0515387662):0.0296529973):0.054314827,(G000005825:0.0808470461,(G000513115:0.09440871,(G000513095:0.059418604,G000513135:0.0528677087):0.0253203437):0.0228540972):0.011977074):0.0122534081):0.0122399151):0.0188591621):0.021907938):0.0164671703):0.0334334587):0.0187598766,(G001375675:0.1931553365,(((G900111405:0.1161712575,((G000269905:0.0950821499,G000423105:0.0845194401):0.0365651753,(G900103915:0.0668243649,G900110685:0.0593239997):0.04207049):0.0726783521):0.0258648682,((((G000425205:0.001036157,G000775595:5.47394e-05):0.116276333,((G000425225:0.0827448278,G000770675:0.0761847202):0.017294028,(G000770635:0.060989286,G000775615:0.114376405):0.0199504789):0.0225283041):0.0326246546,(G000496835:0.0830660632,((G001685435:0.0627033174,G900100295:0.0440615333):0.0823896637,((G000284515:0.0598020113,G000786645:0.053063888):0.012216338,(G000469135:0.0570565977,(G000425705:0.0568298327,(G000723525:0.0298318342,G900114165:0.0346669229):0.0162257194):0.0073741526):0.0108668163):0.0338464611):0.0297517296):0.0251222985):0.0222195936,(((G000725365:0.0098384692,G900110015:0.00153532):0.1609225234,((G900156915:0.0550537019,(G000485775:0.0111742113,G000496855:0.0009208481):0.0570974984):0.040516049,((G001368815:0.075750465,((G000306965:0.0766285337,G000307165:0.1227267705):0.0110517822,(G001310395:0.1425998795,G900096905:0.0921017191):0.0181488264):0.0483199346):0.0455793385,(G000359605:0.0958754479,(G900111195:0.0588272347,(G000377765:0.0513173203,(G000521485:0.0873067357,G001458115:0.0402114762):0.0132133681):0.0208260006):0.0204033623):0.0417418257):0.0318013101):0.0152812516):0.0144982601,((G001038425:0.0499668265,(G000190475:0.0634153399,(G000482485:0.0528499657,G001038485:0.0440325905):0.0105040317):0.0188216155):0.0570648492,((G000709085:0.1259563178,(G000224785:0.0742278259,G900112045:0.0459513619):0.0486651833):0.0185913346,((G001298135:0.123812382,(G000285495:0.0677432671,(G000011245:0.0633722406,(G000750635:0.023696186,G000821065:0.0359994058):0.0679970225):0.0402045532):0.0153804583):0.0161969669,((G000612865:0.0708084713,G001878675:0.0684756413):0.0181564946,(G001189575:0.0854647013,(G000480335:0.0422326304,G000723585:0.0433714327):0.0219377756):0.0245599418):0.0124199358):0.0187312284):0.0146982889):0.0484262207):0.0232434269):0.0141479499):0.0625750158,((G000307855:0.0760093094,G000331575:0.0717403786):0.0781739096,((((G000348905:0.0446941451,(G000826125:0.0347728977,G900156305:0.0338836946):0.0287689497):0.0864457568,(G000829195:0.0663431768,((G000220335:0.0444327777,G000425545:0.0549772901):0.0595182125,(G000586555:0.0482668175,G000826145:0.0447914319):0.0598240478):0.0160718678):0.0490872401):0.027266657,(((G000775575:0.0643781041,(G900099655:0.0445402713,(G001465835:0.0241026671,G001687565:0.0205037478):0.0395979402):0.0156285149):0.0756757957,((G001278755:0.0496318392,G900115805:0.0526885071):0.0723112558,(G000411295:0.0413129275,(G000484595:0.0340765033,(G000286315:0.0515535514,G000297555:0.0463117795):0.0246811956):0.0166193861):0.0550946236):0.013162255):0.0164808654,((G001274945:0.0802219921,(G001617605:0.0971776162,(G000285595:0.0504533387,(G000285555:0.0510763418,(G000307285:0.1237387327,G000505545:0.0282638904):0.0108370466):0.016759373):0.0708730533):0.0303018949):0.029383505,((G000743635:0.1113410382,(G001708185:0.0247998228,(G001281525:0.028282099,(G000724775:0.022690429,G000733585:0.0150380187):0.0100432445):0.0117140965):0.0410609909):0.0187379791,((G000284835:0.081580811,(G000772955:0.0602642109,(G000772945:0.0576799057,G000772965:0.0475454884):0.0168834958):0.0153552228):0.0291950151,(G001700325:0.1142878133,(G000612805:0.0796431647,(G000773015:0.0532079243,(G001439635:0.0555674238,G001586195:0.0371109824):0.0290480439):0.0117589198):0.0082837453):0.0126410121):0.0121785359):0.0359372764):0.0327834239):0.0110195788):0.089720558,(((G000428165:0.1827491903,(G001712755:0.0016401384,G900112535:0.001658196):0.0395048631):0.0984997436,(G000430785:0.08436006,(G000712595:0.0583779596,(G000746135:0.0465016809,(G000017425:0.0525024788,((G000291295:0.0148851282,G000832605:0.0082574835):0.0196271786,((G000007825:0.0174114007,G001420855:0.0159275947):0.0054906353,(G000008505:0.0050908887,(G000007845:0.0004202345,G000008165:0.0021201777):0.0142649843):0.0177861113):0.0095876473):0.0292845879):0.0249456714):0.009009076):0.0462565748):0.0371130671):0.0499415414,(((G001187595:0.0669403148,(G000620165:0.0401972765,(((G001618685:0.0177472183,(G000015745:0.0009778499,G001412125:0.0005770879):0.0358712334):0.0089648204,(G001610955:0.0200380246,(G000750005:0.0013390552,(G000744755:0.0063449594,G001587475:0.0019409977):0.0021042377):0.0215239539):0.0067914434):0.0369606302,((G001598935:0.0318102822,(G001295365:0.0271387146,G900111865:0.0208938519):0.0121912515):0.0102542381,(G000632515:0.0169475602,(G000313345:0.0036607163,(G000632715:0.0055662839,G001587505:0.0035760383):0.0012200212):0.0102756564):0.00837222):0.0141089474):0.0249722505):0.020659742):0.0493995244,((G001648575:0.1281164525,((G000972245:0.014342997,G900115845:0.0098016729):0.1106810881,(G000504165:0.0787158021,(G001274935:0.0957117917,(G001591565:0.05505799,((G000527015:0.0077196433,G001429825:0.0057134299):0.0049594605,(G900113355:0.0054677116,(G000832985:2.0256e-06,G001591525:3.78697e-05):0.0068707119):0.0048276127):0.0501090978):0.0378862306):0.0161953724):0.0116738578):0.0202346439):0.0118399179,((G000285535:0.0340156118,G001439915:0.0389297276):0.0726077801,((G000518865:0.0801545388,G000709935:0.0865538462):0.0258197793,(G001278705:0.0786434025,(((G000715205:0.0065954589,(G001578205:0.0095133715,(G001017485:0.0121423309,G001653905:0.0025022997):0.0034000894):0.0015697252):0.00450809,(G900119345:0.0010842293,((G000701305:0.0026558985,G000986655:0.0034087535):3.63864e-05,(G001457015:0.0035976003,G900094985:2.0277e-06):0.0059316596):0.0003824607):0.004318954):0.0704325876,((G000011645:0.0304932799,G900093775:0.0273165704):0.0415453316,(((G000740655:0.0090998214,G001663575:0.0061551774):0.0044826991,(G000747645:0.0114919801,(G000696615:0.0054573793,G900110305:0.0048582589):0.0022769476):0.0046334722):0.024743359,(G000196735:0.0078354751,((G001687195:0.0022984986,(G000740715:0.0002270015,(G001461825:0.0039585878,G001461845:4.44621e-05):0.0003682275):0.0014689346):0.0001287183,((G900156245:0.0012076197,(G001440465:0.0067549924,G001975995:0.0008267342):0.0001074695):0.0006833253,((G001517185:0.0027968053,G001617995:0.003388366):0.0039769824,(G000275785:0.0018492505,(G000746035:0.0057947348,G001587325:0.0011294858):0.0001085279):0.0001675096):0.0008519617):0.0002520515):0.0058125781):0.0246321121):0.0323619401):0.009302205):0.0246031957):0.0579262714):0.0165540115):0.0092751466):0.0129907082):0.0112772951,((G000383875:0.130871399,(G000751775:0.0481691737,G000752395:0.060064847):0.0734549077):0.0547125226,((((G000374565:0.1148633526,G001431195:0.1075991874):0.0440361118,((G001420715:0.0619014559,G001439965:0.0758889494):0.0391546151,(G000526655:0.0669830494,(G000374345:0.0449879148,(G000482605:0.0113818016,(G000223155:0.0137682103,(G000832905:0.0023560915,(G000420205:2.5846e-06,G900128875:2.5846e-06):2.391e-06):0.0044882095):0.01384176):0.0468982614):0.0458859438):0.0604396905):0.025426955):0.0219100876,((G001050115:0.1147783238,((G000812025:0.0794256436,(G000829555:0.0027148486,G001591605:0.0016037964):0.0572865526):0.0431752412,(G001643245:0.0700469139,(G000970685:0.0420768828,(G000970675:0.0373322894,G900156125:0.0373074065):0.0072071293):0.033263245):0.0635213679):0.02516522):0.0235560713,((G000818095:0.0764933212,(G000829435:0.0740120777,G000829515:0.0670170492):0.0203341174):0.0617209132,((G000171615:0.0277383824,G001516895:0.0071875781):0.104772691,(G001274775:0.0495197309,(G001591825:0.0344283974,(G001456935:2.5846e-06,G900094975:2.2276e-06):0.0449412718):0.0236911827):0.0570747092):0.0127139918):0.0302780688):0.0132745015):0.0149476984,((G001183965:0.1319190002,((G001243895:0.0699951999,(G000321185:0.0611136871,G000380245:0.0715483899):0.02432892):0.0597651966,(G000430765:0.0996101539,(G000504145:0.0750696059,(G000305495:0.0781005491,(G001054655:0.0186504956,G001578185:0.0176750085):0.0554191959):0.012326392):0.0414069698):0.0132043083):0.0119097145):0.0131763233,(G001591585:0.1222341766,((G000724485:0.0835140543,((G000986785:0.0718005064,(G000517385:0.0806293901,G000934845:0.0539280955):0.036331908):0.0222035208,(G000311725:0.0980543689,(G000473245:0.085398872,(G000294775:0.0575689643,(G001420595:0.0514124431,G001439625:0.0526038947):0.0202041675):0.0155149963):0.0177379702):0.0136430809):0.0081449304):0.0058656179,(G000242895:0.0942554554,((G000821085:0.0473035699,G001278805:0.0517038955):0.0483407438,(G000426085:0.0776764018,((G000612665:0.0783037442,(G000747345:0.0523329029,G000752035:0.0641564807):0.0115673883):0.0082303698,(G000482325:0.0665513962,(G000759675:0.0655526901,(G001591445:0.0564544304,(G000508325:0.0466643143,(G000307875:0.040671005,G000612625:0.0444467509):0.0071098838):0.0251436046):0.0087529404):0.0093050518):0.0190554621):0.0237591092):0.0114768476):0.0183082192):0.0126254002):0.0102932247):0.0122420481):0.0122143251):0.0072041204):0.013204143):0.008463851):0.0096083703):0.0118612645):0.0101134233):0.0096298687):0.0047878641):0.0256282889,(((G000469465:0.0532794131,(G000173915:0.040653612,G000701685:0.046420141):0.0285099656):0.3072173308,((G000438455:0.2186544034,(G900110815:0.1611789193,((G000425825:0.0677775286,(G900101065:0.0443039253,(G000425845:0.0261545262,G000756715:0.0271152179):0.0123654916):0.0344981103):0.0876814914,((G001265075:0.0514618825,G900142805:0.0627036286):0.0618246808,(G000712035:0.0720883619,(G000385175:0.1003216232,(G000330705:0.0401119841,G001005905:0.0393037133):0.0331830608):0.0165446743):0.0321148772):0.0275365734):0.0289928234):0.0276310785):0.0787387289,(G000010585:0.118076904,((G000286335:0.0406064959,G000286395:0.0438311331):0.0741712263,((G000298075:0.0791184982,(G000816085:0.0531388797,(G000934465:0.0697990042,(G000185885:0.0422322817,G001188915:0.0355619924):0.0189883921):0.0110797983):0.0336391347):0.0285807752,((G001559115:0.0444862792,G001618885:0.0396162852):0.0604196345,(((G000260275:0.0751746207,G001500315:0.0889517443):0.0192471343,((G000295715:0.0460046651,G001074355:0.052660857):0.01778602,(G000875895:0.0486022586,(G000972575:0.0443622022,(G001902315:0.0482753308,(G001432245:0.0351217509,(G000010125:0.0249784131,G000706685:0.0348835635):0.0109481966):0.0124408683):0.0047994669):0.0074798492):0.0209709949):0.0200318938):0.011933861,((G000025085:0.0599298976,(G000009865:0.0390319525,G000183685:0.0485614626):0.0190031092):0.0128857456,((G000235645:0.0388743295,G001456215:0.0640080747):0.0421077543,(G000332735:0.043770205,((G001028645:0.0020414945,G001471555:0.0111089362):0.0358239543,(G000186205:0.0023190402,(G900113395:0.0104695995,(G000508745:0.0852953273,(G001814805:0.0046305479,((G000007645:0.0023458217,G000245655:0.0110339819):0.0069946056,((G000308395:0.0049181162,G001914135:0.0054099201):0.0039794833,(G001068545:0.0027068661,(G000443975:0.004331289,G000934225:0.0038281263):0.0027637893):2.6767e-06):0.0002301376):8.53344e-05):0.0002246428):0.0006597198):0.0037850377):0.0424285936):0.0158998129):0.0160490705):0.0091957063):0.033464001):0.0191295296):0.0171431337):0.0487546176):0.047073768):0.0480615582):0.067860386):0.0532204387,(((G000525915:0.056398134,G000620985:0.0515750032):0.1416940009,((G000766865:0.0266507944,(G000525955:0.0265768186,(G000525975:0.0293569954,G001050305:0.0159892414):0.0126592734):0.0105944121):0.0533695795,((G000252625:0.0760222718,(G000525795:0.0588177811,G000525875:0.0513489542):0.0292589707):0.0332197041,(G000148995:0.0883095524,(G000027145:0.02192332,((G000183885:0.0303568003,G000960735:0.0066439369):0.0096775508,(G000619785:0.0091368118,(G001564695:0.0004888253,(G001564995:0.0015024835,(G000972995:0.0047209462,((G000973005:0.0027615261,(G000196035:0.0053147886,G001463995:0.000121704):0.0003919658):0.0001847337,(G000620885:0.0007100284,(G000567965:4.13409e-05,G000620905:2.5846e-06):0.0007528786):4.4021e-05):0.0001679281):0.0001888584):0.0015168875):0.0042537479):0.008045785):0.0104046122):0.0510293279):0.0139268168):0.0186320765):0.0732017664):0.0422930348,(((((G000425865:0.1299963736,G000429585:0.1148773747):0.0390620285,((G000585255:0.1089063267,G900101525:0.1104509983):0.0554600687,((G000245815:0.1567151463,G000315445:0.1880549615):0.0754735477,(G000374325:0.2301542427,G900129085:0.1666633275):0.054927164):0.0416040635):0.039766144):0.0694758664,((G900111355:0.1290342698,(G000744255:0.0477623416,(G000317975:0.0510654926,G000744375:0.0444023812):0.0330734789):0.043028952):0.0456881207,((G900115825:0.0872939916,(G000798825:0.0040705904,G900113675:0.0137133488):0.0856399098):0.0368424783,((G000493735:0.0211453648,(G000744285:0.0361640115,G000745125:0.0225427618):0.0090621832):0.059137027,(G001483965:0.0536582713,(G000744825:0.038321926,(G000744185:0.0225192275,G900109585:0.0401666339):0.046182751):0.0228590484):0.0331968532):0.0240265591):0.0348825991):0.0293958618):0.0237245574,((G001975685:0.1442429195,(G900109135:0.0269728394,(G900112935:0.0108929612,(G900107505:0.0154596023,(G900113645:0.0165505023,G900129415:0.0116367675):0.0304484063):0.0068263269):0.0140957996):0.102859609):0.0548957631,(((G000160675:0.0618481741,G000162475:0.0809787876):0.1150397101,(G000421665:0.1536526721,G000526675:0.1822601815):0.0734364094):0.0296805775,((G001543285:0.1600731465,((G001543175:0.0041865555,G001544335:8.82046e-05):0.0064715533,(G001649715:0.0108074992,G001811135:0.0016032386):0.0039663515):0.1734704669):0.0857392288,(G900100125:0.1910005793,((G000160075:0.1328604129,G001552295:0.1361820264):0.0435327628,((G000245795:0.1287471647,G000301035:0.12533721):0.0934404584,(G000301055:0.2160723692,(G000428865:0.1612420098,(G000518205:0.1530921496,G900110675:0.1430141113):0.0249514028):0.0125861125):0.0151690167):0.0187388985):0.0151013244):0.0845499535):0.0271817458):0.0254182934):0.0375610826):0.0332144605,((G000313915:0.2487455421,((G000498295:0.161808961,((((G000829545:0.032510954,(G000157355:0.0112458119,G000415145:0.0099792393):0.0357076782):0.0469360986,(G001050095:0.0598390422,(G000406945:0.0591510811,(G000393955:0.0013558172,G000407365:0.0004046452):0.0787694358):0.0185596463):0.0212568964):0.0114911503,((G000406925:0.0453133561,G001318405:0.042753266):0.0897824647,((G000185365:0.0736479534,G000407605:0.0829048688):0.0470507075,(G000407285:0.0565927255,(G000283615:0.0466855015,G000423785:0.0611955057):0.1117801889):0.013458608):0.0149136092):0.0122228155):0.0183067876,((G000270185:0.140489198,(G000407165:0.0706532343,((G000415085:0.0029633618,G000648015:0.0028568801):0.0008260523,(G000415005:0.0030792703,(G000007785:0.0075817953,G000648175:0.0032995667):0.0001351112):2.3858e-06):0.0634886941):0.0128294034):0.0328657865,((G000407485:0.0588644653,(G000407545:0.0200992172,(G000407245:0.000932856,G001808965:0.0065761167):0.0294987934):0.0463374224):0.065353387,(G000407505:0.0727605608,(G000415185:0.0508894243,(G000174395:0.0518633408,(G000504125:0.0508012139,G001267865:0.0514944223):0.0074294194):0.0297384104):0.0352382216):0.0124035092):0.0107128466):0.0146136008):0.0413953005):0.0217411321,((G001832905:0.1352810047,(G000981525:0.1167217702,(G000006865:0.0736928281,G000269945:0.0707782596):0.0933277209):0.033391543):0.0256591511,(((G000380085:0.0890951657,((G000026745:0.0116372922,G000440115:0.0130493866):0.0543258475,(G001182825:0.0783466345,(G000377005:0.0497069039,G000380125:0.0408480159):0.0184122911):0.0115994888):0.0171155434):0.022452791,((G000164675:0.0512781104,(G000187465:0.020302032,(G000027165:0.0154884557,G000344275:0.0264714494):0.0088156934):0.0316578486):0.0178249463,(G000380065:0.0589091728,((G000463355:0.0239700819,G000463505:0.0216850143):0.035477511,(G000017005:0.0298385699,(G000014205:0.0332077086,G000385925:0.0281339076):0.0105739883):0.0104340713):0.0126162678):0.0143770205):0.0351172152):0.0218163171,(G000380045:0.1210632856,(G000380025:0.1011571651,((G000372425:0.0684779059,(G000187995:0.0519546239,((G000423725:0.0247014096,(G000286075:0.0028320139,G000347915:0.0032933029):0.0140632053):0.0179191031,(((G000229225:0.0001872842,G000347835:0.0027170537):0.000999968,(G000229705:0.0031911183,(G000007465:0.0040632949,G000229145:0.0008557287):9.55898e-05):0.0001517884):9.17862e-05,((G000228805:0.0001871352,G000230225:4.72453e-05):0.0033993242,(G000229545:0.0042486668,(G000228845:2.6158e-06,G000228925:4.91623e-05):0.001313494):0.0002546735):2.3831e-06):0.0311862704):0.0111712751):0.0183534769):0.0335800426,(((G000785515:0.0135050283,(G000253395:0.0051667102,G001514435:0.00668766):0.0224585515):0.0562858017,(G000187975:0.0198778662,((G000228505:0.0038512877,G000686605:0.0104305894):0.0141548931,(G000228185:0.01046568,(G000228205:2.5846e-06,G000228385:2.5846e-06):0.007946275):0.0155546588):0.0130122055):0.0454749301):0.0204219524,((G001598035:0.0906613378,(G000423745:0.0487606704,G000423765:0.0373045438):0.0422463772):0.0124621404,(((G000270145:0.051943518,G000379985:0.0389044885):0.0179872542,(G000376985:0.0447548967,G000380105:0.0309686139):0.0171782412):0.0202449924,(G000007265:0.0816934621,(G000188055:0.0998958268,((G000772915:0.0626564462,(G000188015:0.0594515975,(G000317855:0.0282692443,(G000006785:0.0082803142,G001638255:0.0471781197):0.0344176727):0.0196404985):0.0069702633):0.0234020042,(G000213825:0.0573467914,(G000831485:0.0528973762,(G000380005:0.0599414723,(G000009545:0.0468906245,G000188035:0.0602201923):0.0111537445):0.0047734709):0.0061421601):0.012093458):0.0271534564):0.0136279777):0.0293334773):0.0077261942):0.0047953515):0.0104874197):0.0183627123):0.0074517605):0.015178815):0.1027686286):0.1160606317):0.0169576577):0.0232413995,(((G001434575:0.1082554245,(G001433765:0.0656226591,G001436505:0.1182755699):0.0305578319):0.0803987389,((((G000615805:0.0082090524,G001435065:0.0018497126):0.0389315821,((G000026065:0.0099690638,(G001981825:0.0070076946,(G001981705:0.0100672586,(G000615365:0.0167302304,G001434065:0.0044947072):0.0006023048):0.0033712154):0.0049141188):0.0407529777,(G001436415:0.0491970445,(G001311645:0.0385089468,((G001698165:0.0058576836,(G001663835:0.0148355365,G001723545:0.0040738269):0.0018404827):0.0085384504,(G000235705:0.0131664987,(G001982025:0.0078180352,(G001981925:0.0031648845,G001982045:0.003716008):0.0024868668):0.0018940705):0.0025559252):0.0082777757):0.0116804724):0.0206873328):0.0273128486):0.1041641242,(G001437205:0.1698411349,((G001436225:0.0870991091,((G001312865:0.0421887523,G001436135:0.0093876236):0.0290375602,(G001311175:0.0360688105,(G001435155:2.5846e-06,G001591865:2.2197e-06):0.0061833294):0.0265735629):0.0727209329):0.0692728619,((G001311785:0.086799535,G001436115:0.05190312):0.0427733694,((G001311195:0.1602405498,(G001435035:0.088724289,(G001311255:0.0318052903,G001434705:0.0025618884):0.0748090163):0.0194012572):0.0218177463,((G001013375:0.0225475871,(G000195375:0.0611819044,G000508405:0.0052793625):0.0151722911):0.0080155776,(G000410435:0.0177008125,(G000376145:0.0138691315,((G000410215:0.0098136948,G000410475:0.0047412137):0.0028243985,(((G000014525:0.0044947845,G000309705:0.0018289232):0.0029600968,(G000159495:0.0001419741,(G000829035:2.5846e-06,G001436385:0.003789404):2.6098e-06):0.002913236):0.0002198986,(((G001982085:2.5846e-06,G001982095:2.4671e-06):0.0067929278,(G000958505:0.0021232205,(G000309765:0.0037452124,G000474615:9.19739e-05):0.0031742408):0.0003721236):0.0001800497,(G000409815:0.0082878816,((G000309605:0.0043138628,G000410175:0.0004794353):0.0002290754,(G000418515:0.0004314751,(G000309585:0.0008298878,(G000472345:2.4687e-06,(G000155515:0.0045301787,G000309565:0.0002434361):0.0025043414):0.0002615391):0.0082988795):0.0008207022):2.8402e-06):2.8455e-06):2.7842e-06):0.0006836293):0.0029174013):0.003818308):0.0177472868):0.0855776676):0.0162283374):0.0261452497):0.0513877413):0.0151586123):0.01415738,((G000583695:0.15597265,(G001435585:0.0418855883,(G000469325:0.0389662826,((G000425885:0.0012670547,G001436325:2.6517e-06):0.0013028801,(G001636145:0.0081201475,G001636165:0.0032022):0.0075380982):0.0214443193):0.0298637757):0.1265540212):0.0331235258,((G001435835:0.0756178378,G001436095:0.0628672914):0.1385270628,(((G000967245:0.1041449492,G000970795:0.0958087061):0.1138516725,((G001050475:0.0370224553,(G000260455:8.79784e-05,G001434295:0.0018664637):0.0472228348):0.0493900431,((G000615905:0.0651043288,G001434665:0.0600922766):0.0219183871,((G001434745:0.0379143379,G001435445:0.0302845708):0.0215782713,(G000184535:0.0462516683,(G001951175:0.056434365,(G000831645:0.0411006881,(G001434275:0.0383291474,G001438805:0.0400103029):0.0071273173):0.0087294503):0.0090198832):0.0104287838):0.043915931):0.027192862):0.1039767282):0.0364507481,(G001436605:0.2038921515,(G001434555:0.1427601117,((G000160875:0.1469107483,(G000014425:0.0562653699,(G000296835:0.0056043694,G001436125:0.0052123847):0.0601282351):0.0340154866):0.0267770073,(((G000425905:0.0001296207,G001435695:0.0001741772):0.0331519522,((G000466805:0.0144052699,(G000155915:0.0115517708,(G001436455:0.0004376076,(G000175035:0.0006116438,G001936235:0.0097828835):2.2777e-06):0.0080889882):2.4247e-06):0.0124876048,(G001012735:0.0050774228,(G000159335:0.0021776914,(G001012745:0.0108190384,(G001012675:0.0002401522,(G001742045:6.24076e-05,(G001012655:0.0015050613,(G000161895:0.0059958083,G000162435:0.0015757417):2.322e-06):0.0062663166):2.007e-06):0.000774392):2.9852e-06):0.0022193919):0.0079141899):0.0224787282):0.1076219358,((G000056065:0.0621663984,G001434815:0.0526609249):0.1164726243,(((G000296855:0.0025405723,G001436575:2.1286e-06):0.0344692331,(G000297025:0.0028645483,G001433915:8.48666e-05):0.042511753):0.0571227735,(((G001042405:0.0091522077,(G001311725:0.0459621606,G001436775:0.0069752058):0.004357519):0.0703596209,((G000970735:0.0098187062,G900094785:0.0086855501):0.0456262568,(G000970855:0.0381416916,(G000970775:0.022491826,(G000760615:0.0211953927,G000967195:0.0173019319):0.0316672803):0.0083129143):0.0348286387):0.0727263734):0.0481672633,((G001435325:0.0623653068,(G001434335:0.0575018441,(G000178475:0.0650760087,G000615445:0.0555333787):0.0139759516):0.0137142318):0.0109034804,((G000214785:0.0396961322,G000422165:0.0484404523):0.0266789001,(G000091765:0.0407138901,(G000191545:0.0277437662,(G000011985:0.0073505699,G000497815:0.050120264):0.0241482247):0.019042213):0.0068471109):0.0319941085):0.0137476381):0.0124250902):0.0322462443):0.0191654768):0.0165921282):0.1120303202):0.0306981275):0.0566153463):0.0176357869):0.0297755249):0.0193496985):0.0220176752):0.0217376276,((G001434695:0.1592309618,(((G000255495:0.0673776941,(G001434225:0.0433410829,G001435235:0.0451225855):0.0404110807):0.0619826981,(((G001434845:0.0360809353,G001436735:0.0534925921):0.060992809,(G001435195:0.0473892158,G001436275:0.0659246822):0.0439013945):0.0143386979,(G001434915:0.0378686646,((G000612445:0.0090250306,G001436705:0.0011891568):0.0354274392,(G001434935:0.0277761279,G001436755:0.0290867237):0.0129058891):0.0095592336):0.0614401671):0.0212144796):0.0424210791,((G000423245:0.1387675775,G000423265:0.1203603247):0.0370490883,((G001436315:0.1661642253,(G000260635:0.0534986274,G000349725:0.0568289155):0.104273189):0.0235009815,((G000008925:0.0677511539,G000615845:0.1045646962):0.0509081544,((G000615765:0.1244826117,G001436215:0.0671464237):0.0368182282,((G001434535:0.0201467677,G001953785:0.01956974):0.093288043,((G000432055:0.003755243,G000813025:0.0116833579):0.0013100433,(G000224985:0.0048805074,(G001008755:0.0081619179,(G001591905:0.0023443147,(G001436475:0.0028744056,G900113455:0.0028680081):5.52963e-05):2.6684e-06):0.0012161721):0.0024655211):0.0970365822):0.0277252101):0.0122993785):0.0114316403):0.0083706338):0.0192124922):0.0332618003):0.0358379968,(G001660655:0.2495064446,((((G000219805:0.0717431845,G001438705:0.0848012351):0.0987202256,((G000691805:0.1357539898,((G000160575:0.0453337684,G900095015:0.0514719334):0.0670253754,(G001308145:0.0503001104,(G001884305:0.012821174,(G000239955:0.0009049668,G001436895:0.012445272):0.0047210494):0.0290894654):0.0435578424):0.0205633882):0.020992113,((G001437355:0.0701539339,G001437425:0.061894843):0.0644599465,((G000420365:0.0037745992,G001436865:0.0051184082):0.0974635862,(G000750535:0.0026367882,(G000750515:5.58817e-05,(G000320345:0.0019434972,G000732905:2.5846e-06):0.0011562305):0.0009242807):0.1231623938):0.0226127848):0.0428014604):0.0204183044):0.0670739338,(((G900096935:0.0950119789,((G001047135:0.0302758904,(G001047115:2.2094e-06,G900108455:2.5846e-06):0.0259534997):0.0476643322,(G900112405:0.032431348,(G000185045:0.0049238665,(G001047095:2.0032e-06,G001438695:0.0005998721):0.0013795654):0.0458652274):0.0557347279):0.0805519668):0.0590087426,(G000165675:0.1019272252,((G000300135:0.0602714293,((G000026405:0.0506519342,G001698145:0.0672143003):0.0232016823,(G000196855:0.0509783797,(G000092505:0.0054937498,G000219785:0.0021760086):0.0471908104):0.01720978):0.0132279213):0.0197149383,(G000686505:0.0523259149,(G000756355:0.0058601597,(G001047695:0.0153152613,((G000014445:0.0011141827,(G000787735:0.0035501493,G001541125:0.0003620572):0.0089412853):0.0058243267,(G000234825:0.0015935764,(G000512955:0.0003625572,G001886915:0.0008250717):0.0018790342):0.0022467624):0.0044925446):0.0059616181):0.0541621293):0.015788752):0.0370526648):0.0308240085):0.0709380989,(G000241055:0.0806430456,(G000762045:0.0032753482,(G000014385:0.0137662618,(G000286215:0.0097191352,(G001867525:0.0062627236,(((G001868275:0.0039425001,(G001869945:0.0037666977,G001939485:0.0047640856):2.1494e-06):2.9236e-06,(G000286115:2.2094e-06,(G001869655:2.2094e-06,((G001867465:0.0085591787,G001868105:5.96744e-05):2.2425e-06,(G001867535:2.3367e-06,(G001868115:0.0036632003,(G000309425:2.5846e-06,G001868805:2.5846e-06):2.0993e-06):0.0013847586):1e-06):0.0069066603):2.0927e-06):2.2587e-06):5.29587e-05,((G001868055:0.0070777124,(G001868225:0.0050709948,(G001869735:0.0070322898,(G001867975:0.0024217948,G001868545:0.0074439607):2.2873e-06):2.852e-06):2.3957e-06):0.0001216419,((G001868195:0.0001073522,(G000725025:0.0042918744,G000725035:0.0031758593):2.5953e-06):5.35665e-05,(G001870005:0.0082282787,(G001869305:0.0068335201,((G001868205:0.0074915563,(G001868425:0.0020794362,(G001868185:0.0001623386,(G001867915:5.40627e-05,(((G001867555:2.3399e-06,G001868315:5.41059e-05):2.1755e-06,(G001869405:2.5846e-06,G001870015:0.0001070197):0.0031260878):0.0013710113,(G001867835:2.3367e-06,(G001868345:0.0031676026,(G001869395:2.5846e-06,G001869885:0.0001062239):2.8955e-06):0.0013750859):0.0028639683):2.2144e-06):2.2567e-06):2.0094e-06):2.8157e-06):2.7907e-06,(G001869295:0.0021358657,((G001868715:0.0058041958,(G001867615:0.0001064893,G001868525:2.5846e-06):0.0013712106):1e-06,(G001868145:0.0032301377,((G001867795:5.37295e-05,G001868405:0.0013769175):5.31572e-05,(G001868045:0.0045419511,(G001869445:0.0032240596,(G001868555:5.3635e-05,(G001867875:2.8237e-06,(G001869815:0.000159731,G001869985:0.0017478791):0.0001056978):0.0013683508):1e-06):2.4716e-06):2.3961e-06):2.1944e-06):0.0028412995):2.6221e-06):0.0023652402):0.0028711599):2.5459e-06):2.0427e-06):2.0672e-06):2.7283e-06):0.0026531116):0.001859009):0.0006656397):0.009473881):0.068556849):0.1927558667):0.0613711015):0.1096362058,((((G001437405:0.0285673859,G001438655:0.0524813902):0.0239031789,(G001438725:0.0372572698,G001611135:0.0540573163):0.0221391635):0.0999332633,((G000237995:0.0935721528,G001437605:0.0941828883):0.0269996865,(G001767275:0.094389424,(G000014505:0.047020817,G001437075:0.0424529438):0.0193806683):0.0475766665):0.0565333432):0.0611043908,(((G000428925:0.0507745631,G001437435:0.0534361864):0.1234139736,((G001434315:0.1210383188,((G000829395:0.0535929132,G000876205:0.0615388845):0.0392138128,(G001434475:0.0504556593,G001436295:0.0475885674):0.0617883272):0.0216238834):0.0448944978,(((G000159435:0.0509009829,G001436045:0.0532944923):0.0333763576,((G000016825:0.0481057706,G900156885:0.0483149306):0.0270741092,(G001435345:0.0649414724,(G001435935:0.0514569131,(G000160835:0.0048993465,G001435475:0.0007604921):0.0472799831):0.0374764771):0.0128887419):0.011242817):0.0481044488,(G000248095:0.1065624973,((G000161935:0.0767708197,G001437055:0.0948055898):0.052761701,((G000312405:0.0046367923,G001437235:0.0173637905):0.103067116,((G001311375:0.1015095956,G001434365:0.0876099375):0.0536899703,((G001436835:0.0058025925,G001982185:0.0047582303):0.0055826217,(G001368755:0.0136953147,(G001010245:0.0148376368,(G001297025:0.0345680419,((G001742205:0.007778664,((G000010145:0.0067257009,G000397165:0.009543161):0.0001578719,(G000472265:0.0018755543,(G000159215:0.0081037045,(G001039735:0.0017756817,G001807655:0.0044399724):0.0033887696):0.0012865838):0.000298912):0.0017399454):0.0018118774,(G000966835:0.0051650704,(G001854105:0.002972535,(G000162395:0.0026584739,(G001941785:0.0077131082,(G001297905:0.0213226295,(G000496435:5.69774e-05,G001010185:0.0205668226):3.13385e-05):0.0079270835):0.0004816494):0.0099943778):9.11894e-05):0.001389165):0.0002518699):0.0020440361):0.0036122207):0.0015568161):0.0925276846):0.0341601092):0.0151169138):0.0159662914):0.0174047652):0.1009836607):0.0347469242):0.0171856563,((G000498955:0.0373879199,(G001438845:0.0530718233,(G001039045:0.0358861614,((G000203855:0.004952136,G001982205:0.0041042233):0.0142953485,(G000271445:0.0039599723,G000463075:0.0051924284):0.011558477):0.0255869289):0.0132551406):0.0137353768):0.1100309867,((((G001434835:0.0528728088,G001435095:0.0451625596):0.0188437537,(G000014465:0.0512708836,(G001050435:0.0281261906,(G001437125:0.0486582828,(G000383435:0.0200675496,G001434395:0.0184183521):0.0192474726):0.0137430533):0.0160508856):0.0105641261):0.0911525786,((G000740055:0.0668095988,G001436395:0.0547543004):0.0694726783,((G001313205:0.0804617679,G001433995:0.0086651896):0.0628347367,((G001312845:0.0654846997,G001702175:0.0217375354):0.0482927573,((G001311075:0.0212730593,G001436595:0.0036354003):0.0627023881,(G001313225:0.0894503316,(G001313185:0.0345239553,G001434895:0.0066784331):0.0262667856):0.0196571552):0.0183006487):0.031994755):0.0386296011):0.0198946731):0.0177845018,((G001436555:0.1158921253,(G000785105:0.0829702742,(((G000159315:0.0284336793,G000583655:0.0406332975):0.0180528158,(G000238835:0.0135348353,G001311355:0.0381405412):0.0340806041):0.0256001941,(G001434255:0.0630371073,(G001436255:0.0448355039,(G000298115:0.0249209596,G001922025:0.0285072892):0.0248584855):0.0132997756):0.007494078):0.0429848151):0.0284952425):0.0351129472,((G001435995:0.0945622831,(G001281175:0.0389771941,G001314945:0.0384751008):0.0772775553):0.0654068806,(G000185465:0.1063341349,((G000225325:0.1081438311,(G001702115:0.0006001923,G001702135:0.0006135369):0.0683167855):0.0294908785,((G000304715:0.0024241672,G000512295:0.0043501124):0.0027081349,(G001311215:0.050954866,G001436645:2.8303e-06):0.002920209):0.1151432583):0.0550041781):0.0900701584):0.0512008118):0.0382250346):0.0276165273):0.0174977334):0.0188197592):0.0211708902):0.0098166986):0.0179474936):0.0273993675):0.0954390711):0.0309729872):0.0784458257):0.0612283544):0.0568968106):0.0053581693):0.0149122581):0.0244008081):0.0352728883):0.0149405621):0.0109874668):0.0125760834):0.0751414577):0.0221991683):0.0104887706):0.0153002613):0.0237599283):0.0180435017):0.0069944127):0.0211104178):0.0089903892):0.0053198378):0.0091038022):0.0079823358,(G002435745:0.5824704366,((G000347575:0.412500678,(G001778455:0.368367691,((G002011365:0.1931528565,G002011415:0.1007173107):0.061592414,((G002010355:0.0615804776,G002011425:0.0233292666):0.0577012686,(G002010365:0.0917843804,(G002010385:0.021013097,G002011435:0.0171691467):0.044969795):0.031609381):0.1039192088):0.2090752689):0.1311510971):0.0587309602,(((G002869225:0.4361091382,(G002423385:0.0884145905,(G001791795:0.0576515661,G003488345:0.0312987431):0.0737166953):0.3065182042):0.0694713367,((G001872985:0.2176565895,G003327425:0.1497220471):0.0786067035,(G002839435:0.0894107512,G002839445:0.0606710946):0.1908713173):0.2230763867):0.0916365888,(((G001829455:0.4109238711,(G000266885:0.4156183769,((G000243335:0.0059511105,G002009735:0.0021605173):0.3092993478,((G000017685:0.0288168628,(G000304275:0.0201179435,G000332515:0.0276096205):0.0188924362):0.1743917524,((G000243715:0.0615851631,(G000244755:0.0405192704,G000306115:0.0430898546):0.0334773672):0.0616854449,(G000243735:0.0226225364,((G000347175:0.0272690437,((G000313175:0.0056248044,G001568365:0.0052332859):0.0211771899,(G000013945:0.0195689448,(G000243815:0.0095627566,(G000244815:0.0153593958,G001969935:0.0096037343):0.008427201):0.0060777449):0.0071907466):0.0175045515):0.0067013764,((G000306255:0.0029411871,(G000306195:0.0049477839,G000350605:0.0020282849):0.00500412):0.0056011704,((G000342725:0.0002053032,(G000244515:0.0034113013,G000347015:0.0021494926):0.0011257451):0.0088523923,(G001567725:0.0021127189,(G000217175:0.0235397933,(G000092565:0.0025229958,G000217275:0.0131569037):2.6355e-06):0.0038473076):0.0090834837):0.0028617574):0.0276330227):0.0187012955):0.0773600702):0.0873045308):0.1515465158):0.0824229398):0.0996696699):0.0636876639,(((G001829155:0.4560845312,(G900112165:0.4316112134,(G001829395:0.1117886618,G001829415:0.0995659883):0.1959439319):0.1300949309):0.0759931244,(G001829375:0.4980202377,(G000325665:0.0470601846,(G000518245:0.0333260199,(G000092845:0.0352923748,G001676785:0.0399028635):0.0148621467):0.0254182849):0.3857426036):0.0644075195):0.0368486809,((((G000500045:0.0408295377,(G000500065:0.0082237993,(G000568715:0.0034312716,(G000523535:0.0093155993,(G000019685:0.0010440937,G000019705:0.0046313047):0.000204958):0.001461739):0.0066921402):0.0282997718):0.0250231548,(G000445425:0.0675472917,(G001936255:0.0479792186,((G000568755:0.0431339477,(G000012085:0.0059590391,G000568735:0.0087304297):0.0218008434):0.0082944179,((G000568675:0.0010995751,G000568795:0.0005701972):0.0111140384,(G000568775:0.0077073684,(G000956315:0.0003937516,(G001660005:2.5846e-06,(G000012065:2.5846e-06,G001598195:2.5846e-06):2.8706e-06):0.0007858004):0.0022731922):0.0054743097):0.0182629845):0.0050357431):0.0042786415):0.0173072479):0.0672817558,((G000222305:0.0117868102,(G000008685:0.0009539723,G000502095:0.0369400756):0.0107095576):0.0051737819,(G000739475:0.0178138806,((G000181895:0.0149664452,G000304735:0.0119117142):0.0075044674,((G000300045:2.5846e-06,G000691545:2.5846e-06):0.0058406057,((G000714705:0.0020000863,(G000501755:0.0345492901,(G000501735:0.0055626306,G001922545:2.2276e-06):2.3641e-06):0.0019920104):0.0003425634,((G000501895:0.0161505793,G000501915:0.0085657531):0.0015580677,((G000501215:0.0230303503,(G000500975:0.0179903813,(G000501235:0.0082234939,G000501615:0.0198287071):0.0010971646):0.0009392146):0.0014931942,((G000501155:0.0201771442,(G000501695:0.0056595443,G000501875:0.0315228366):2.6463e-06):0.0028042521,(G000501275:0.0234044374,(G000501595:0.0148057799,(G000501015:0.0076000506,G000501675:0.0049075252):0.0005846091):0.0001336534):0.0022215005):0.0004217754):0.0069458713):0.0005868346):0.0038290332):0.0102216929):0.003040541):0.0037608363):0.1017627567):0.5048367574,((G001604265:0.327126229,((G001829255:0.0516481921,G001829425:0.1003001924):0.1732683748,(G001940825:0.2892122768,(G000208385:0.2157579835,(G001604275:0.1260070377,(G000236685:0.0920157819,(G001604325:0.1666954586,(G000190435:0.0567732468,G001603115:0.0834395605):0.0274592496):0.0440554881):0.0770329683):0.037489954):0.0269996103):0.0279559653):0.0474280485):0.1639685541,(((G000147075:0.0107187488,G000184345:0.0107248654):0.2779977254,((G000426705:0.3224333872,(G000143985:0.2574458152,G001749745:0.2267147182):0.0428028007):0.0198846772,((G000507245:0.1948026156,G000758165:0.1722819308):0.0823903845,(G000242595:0.2359097745,(G000373545:0.0327394854,G900156105:0.025524314):0.2537925573):0.056835767):0.0733457559):0.0260144155):0.0491738773,((G001830645:0.294489754,(G001603165:0.0171530189,G001896565:0.0113949162):0.2648841495):0.0804619892,(((G000219725:0.1131292399,G001830155:0.2164515059):0.0330267331,(G000214355:0.1362449469,(G000214375:0.0699935581,G000297095:0.0753580375):0.0881534786):0.0778148338):0.0902368914,(((G001604385:0.121651666,G001604425:0.1670774468):0.0797487933,((G000447675:0.0961944204,(G000008185:0.0278388507,G000755145:0.0280596841):0.0650157823):0.1028913953,((G000008605:0.2587133721,G000513775:0.1392496148):0.0460144709,(G000412995:0.0287485905,G000413035:0.0344933284):0.1283210447):0.0227571303):0.1193757599):0.0239092758,(((G000413055:0.0897358133,G000468055:0.1178592695):0.1201102071,((G000212415:0.0101418902,G001604355:0.0081236722):0.1214374776,((G001028525:0.0674944392,G001028585:0.035379822):0.0051195826,(G001028545:0.0750157471,G001028605:0.0393594579):0.0195305765):0.2743623794):0.0241453298):0.0182963756,(G001603145:0.1910332848,((G000195275:0.1685557261,G000255555:0.1647093696):0.04214726,((G000413015:0.0300296814,(G000464455:0.0012729575,G000468115:0.0018465405):0.0362148007):0.1373305623,(G000619925:0.0804640184,(G000421345:0.0267285235,(G900111035:0.0352385232,G900113965:0.0231381147):0.0107890339):0.0728761522):0.0969649564):0.0254937638):0.067079288):0.0336217383):0.07877659):0.0852959321):0.0495953894):0.0610960402):0.0367076954):0.0375234806):0.1253854286):0.0342715513):0.0493974599,((G001784175:0.4341982366,G002780065:0.4164190172):0.0890815316,((((G002709695:0.1648543007,G002726605:0.1902359449):0.0709008969,(G000372285:0.2440735636,(G000401015:0.2542063004,G000406005:0.100600162):0.0937838401):0.0535669635):0.2372632308,(((G000404445:0.5358439587,(G002382585:0.025965429,G002428325:0.0285433013):0.3294353222):0.0439569791,(((G002839855:0.1815624446,(G003142155:0.0155883587,G003159495:0.0072089323):0.1608058127):0.260243271,(G003152075:0.0883797831,(G003136635:0.0118623338,G003163255:0.017082351):0.090072367):0.2770790975):0.0542325919,(((G000402295:0.2612498777,(G000404345:0.2481600102,G001302425:0.1953415099):0.0434522145):0.2071364587,((G001873945:0.0115742642,(G002772295:0.0115788422,G002790015:0.0070116145):0.0016221136):0.3712957871,(G002478245:0.3021431468,(G002785465:0.0075988362,(G002323085:0.010622881,G002781065:0.0076708102):0.0037979395):0.3404063482):0.0353662689):0.0187304737):0.0354768258,((G002841685:0.0522024998,(G002780705:0.0141111081,G002782565:0.0179623226):0.0594689754):0.5104204537,(G900321865:0.5457950722,((G002441095:0.1256050721,(G003153935:0.0247537245,G003154495:0.0138926002):0.0954322441):0.2091514949,(((G001800565:0.0051926596,G001800635:0.0190485492):0.3319569272,((G001871125:0.2402284723,(G001800325:0.1343847235,G001800495:0.1327759079):0.1637730242):0.1014800978,(G001027545:0.3304533529,((G001800355:0.0150942528,G001800525:0.008897263):0.1428061388,(G001800205:0.039178272,(G001800425:0.0399261119,(G001800455:0.0274021296,(G001800315:0.0033591928,(G001800235:0.0034322357,G001800475:2.2351e-06):1e-06):0.0010166247):0.012573557):0.0008860231):0.1479426271):0.0699311495):0.0699911745):0.025133824):0.0389057051,((G001799555:0.2044760323,(G001799975:0.1626679882,(G001799925:0.0284483166,G001800095:0.023672458):0.1491903748):0.0495946596):0.159608064,(G001800015:0.361613659,(G000020145:0.4007642153,(((G001799575:0.0026794388,G001799775:0.0018367241):0.079952058,(G001800245:0.0175726525,G001800375:0.0060973309):0.1104362447):0.0755484124,((G001799795:0.1422486036,G001871115:0.1237968669):0.0669838712,(G001799745:0.0231683508,(G001799565:0.0037142204,G001799915:0.0185795472):0.0090198987):0.1600794404):0.0350452164):0.1656252605):0.0973759694):0.0930980963):0.0492634806):0.0329162535):0.0144593435):0.0114809584):0.0298937604):0.0365352153):0.0139531273):0.0309699335,(((G003501375:0.4142100757,(G001304075:0.4022392454,G002842095:0.2904331371):0.0277859247):0.111863354,(((G003598055:0.1280524848,G003598085:0.1316923096):0.2082354259,(G000405125:0.0699861924,(G000402275:0.1025162492,(G000405145:0.0574943237,(G000380785:0.0047603029,G000493945:4.36928e-05):0.0020275124):0.0243231935):0.0083557344):0.4712107026):0.0725801567,((G002366995:0.527053923,G002422125:0.544350286):0.070020007,(((G001778315:0.539949754,(G001730085:0.5195470741,((G002329605:0.3693602923,(G002440765:0.357491487,G003599815:0.3129440207):0.0549720032):0.0551632919,((G001871865:0.0495535334,(G002782985:0.0085948935,G002791075:0.0252967923):0.0115311687):0.4525069456,(((G000405945:0.1117640086,G001804005:0.1700248411):0.1988104502,(G001804155:0.2224216096,((G001804055:0.0065759249,G001804205:0.0155738943):0.1183123748,(G001804315:0.1472229227,(G001804105:0.0251405226,G001804225:0.0138973561):0.1364151353):0.0505162915):0.051207023):0.0800819316):0.1139680753,((G001804125:0.1297295651,(G001872105:0.1896357808,G001874025:0.1206570474):0.0556737986):0.2032741121,((G001873045:0.2810394508,(G001805805:0.2783122125,((G001803975:0.0445751153,G001871815:0.0760843704):0.2251384945,(G001872775:0.2564430034,(G001804045:0.2884909861,(G001804165:0.1668997978,(G001804305:0.0077727469,(G001804255:0.0121981598,(G001804065:0.0115590717,G001805365:0.0166906232):0.0019904969):0.0025715869):0.1346555223):0.081027551):0.0576864632):0.0140785568):0.0208056299):0.0194897207):0.034318011,((G001805375:0.2101831156,(G001804395:0.1568387625,(G001805565:0.149542505,G001805855:0.1377765602):0.0555722016):0.0578021761):0.1622313313,((G001805765:0.1724970232,G001805895:0.2260591356):0.0875672227,((G001804445:0.0500567089,G001806075:0.0514037569):0.0976282455,(G001806055:0.13664616,(G001805575:0.0548988834,(G001805605:0.0122493155,(G001805775:0.0146783602,G001805845:0.0123279347):0.00319251):0.0485533276):0.0977546936):0.0201564492):0.0882111952):0.0599916877):0.0506169139):0.0323993285):0.0290187799):0.0349048508):0.0318316164):0.0164187617):0.0122696674):0.0198130308,(G002686515:0.5655001499,((G001828445:0.4225806347,(G001302825:0.3738897117,((G001828415:0.0416417946,G001828545:0.0258122327):0.2579254231,((G001723765:0.1101778288,G001824605:0.1275805608):0.122883887,(G000315095:0.1402586801,(G001830285:0.1469337203,((G000296795:0.0949809542,G000949635:0.0826844236):0.0157029053,((G001828535:0.0874464202,(G001828635:0.0511511549,G001828645:0.081461303):0.0265094021):0.0392588004,(G001830315:0.0142251348,(G001825655:0.0156438734,(G001824485:0.0423222583,G001825635:0.0224293655):0.0185417683):0.0198114196):0.087859638):0.025773831):0.0143127062):0.038561163):0.0942915509):0.0675753804):0.0713136973):0.0238053415):0.0337234621,((G000284115:0.4193017063,(G001303695:0.3216768783,((G002007645:0.1698713215,(G001997385:0.2187092139,G001999965:0.1751999387):0.0820442748):0.0485905959,(G001824635:0.2760060031,((G001825665:0.147407117,G001825715:0.1955015405):0.0967545769,((G001603075:0.1391465189,G001824685:0.2400835961):0.0437038885,(G001824645:0.2004943189,(G001303465:0.1897266208,(G001304275:0.1865074994,(G001824675:0.1462283827,G001828345:0.1208779103):0.065915784):0.035981762):0.0359261514):0.0247550529):0.0651491041):0.0236472455):0.0255122723):0.0987335851):0.0924552401):0.0571065127,(((G000171775:0.1873075969,G000255705:0.176969956):0.1689595304,(G000186345:0.2033958148,(G000242455:0.1314564801,(G001610895:0.0876905962,G001956985:0.0606152118):0.0791686841):0.0597820769):0.1138683358):0.0460631098,(((G000255655:0.1503130783,(G000092105:0.0092171923,G001707835:0.0129071401):0.1643705507):0.0659774183,((G000165715:0.1946022931,G900113665:0.1850653865):0.0369732746,(G000181475:0.1944835275,G001983935:0.2229500424):0.0316369657):0.0194486733):0.0988586668,(G001828265:0.3109735424,(G001464525:0.2501312521,((G000025185:0.1741216406,G000153105:0.1982781279):0.044774458,(G001642875:0.3005605801,(G001610875:0.2198052901,(G001642915:0.142764554,((G000346295:0.105314134,G001642955:0.1376875227):0.032143178,((G000346425:0.0380279883,G000346505:0.0315618681):0.0593954683,(G001027925:0.0244969005,((G000338295:0.0163528683,G000346315:0.0205720579):0.004943429,(G000304635:0.0126741947,(G000330745:0.0046560131,(G000195185:0.0016514642,G000196115:0.0102001249):0.0020810087):0.0032995913):0.0066281342):0.0138403051):0.0799704046):0.0557250514):0.0488868973):0.0819190169):0.0420493883):0.0429679728):0.0270624059):0.0295780564):0.0602564674):0.0462928218):0.097831682):0.0452902377):0.0153609652):0.0411198117):0.0098393283,((((G000170755:0.467301393,(G001603055:0.3173501203,(G001803205:0.3109007473,(G001803225:0.1881356665,G001804785:0.1636876338):0.0883997153):0.0922667543):0.0482196576):0.0679335579,((G001017655:0.2389642962,(G900890425:0.060555653,G900890705:0.0881545055):0.1905669547):0.1135237882,(G001804885:0.2030079932,(G001803255:0.1042360842,(G001803285:0.0301651843,G001803315:0.0220386761):0.0370920485):0.1921724862):0.1366334883):0.0802334844):0.0583459959,(((G000155695:0.2409313117,(G001746835:0.1532309054,((G000019965:0.1083788943,G001580015:0.1689701487):0.0238577391,(G000972765:0.1204693555,(G000171235:0.0643277071,G000242935:0.044367967):0.0861669656):0.0378700135):0.0314943874):0.095951462):0.0507555923,((G000438015:0.3431610531,(G001831055:0.2733793656,G001872735:0.2144762452):0.0471558092):0.042479979,((G001604585:0.2710710257,(G000025905:0.0902447783,G001439535:0.0964001926):0.1496091835):0.0206731648,(G000382665:0.0767903173,(G000382685:0.0671008119,G000383755:0.0877441588):0.0101815639):0.3218900948):0.0130673412):0.0482571624):0.141815389,((G001604625:0.4579412783,(G001604605:0.3873331465,(G000172555:0.1506803696,(G000383715:0.0674078576,G000385295:0.1710415518):0.1776271933):0.0377530189):0.0168221279):0.0866071412,((G001438005:0.3158405192,((G000379365:0.0577571096,G000526255:0.0552515384):0.1413090695,(G000019665:0.0699036895,(G000817245:0.0139180016,G000953475:0.0092081511):0.061205357):0.1534072751):0.1509526949):0.0898515813,(((G001318295:0.2577247961,G001613545:0.1496333857):0.0622443178,(G000173075:0.1847042033,(G001917935:0.1944480482,(G001914855:0.1200468628,(G001914875:0.0497754391,G001919485:0.0239296686):0.0708082875):0.018195649):0.1678745017):0.0289421352):0.0403500893,(G000172155:0.2032971455,(((G000428305:0.2409556127,G000739615:0.1195392424):0.0482640437,((G000378105:0.1228563919,G900141815:0.0763343459):0.0950681643,(G000383735:0.0878394378,(G000264625:0.0864640676,(G000264605:0.0803630511,G000285795:0.1082153223):0.0090423118):0.0395746886):0.1451870271):0.038611522):0.0414285969,((G001683795:0.0076404186,G900097105:0.000875369):0.1287549335,((G001647615:0.0051837142,(G001578645:2.5846e-06,G001580195:2.5405e-06):2.8682e-06):0.0174203088,(G000437075:0.011490084,((G000020225:0.0010656648,G000723745:0.0121579222):0.0041042037,((G000436395:0.0147507017,G001940945:0.0168910923):0.0022106567,(G000980515:0.021957705,G001917295:0.0004313629):0.0073399794):0.0010801049):0.0164562322):0.0110619731):0.0962625159):0.177751501):0.0671337141):0.072605652):0.0518818622):0.031238725):0.0295108097):0.0717281166):0.0333503097,((G001794905:0.4621434994,((G000750955:0.2645176806,((G000092785:0.0025190937,G001618265:0.0002528605):0.2310487836,(G000829755:0.2100417883,(((G000756735:0.0057749389,G001897185:0.0089886192):0.2115401211,(G000813665:0.1021716752,G001897225:0.0830248975):0.0888603583):0.0303637007,(G000253035:0.1886112619,(G001545115:0.0755345955,(G000011565:0.0908959412,(G000751535:0.0051630386,G001499655:0.003579509):0.0618063671):0.0347690156):0.1033349508):0.0174446006):0.01666475):0.0327281235):0.0225183625):0.0693437567,((G001794935:0.1598764208,(G001794895:2.5846e-06,(G001796285:2.2094e-06,(G001796235:2.5846e-06,(G001794865:2.6973e-06,G001796255:2.2276e-06):2.0975e-06):2.9696e-06):2.4196e-06):0.1633283208):0.1173226613,(G000237205:0.2455225585,(G001464115:0.1727992056,(G001796105:0.0166065098,(G001796095:0.0197073622,(G001796275:0.0006346584,(G001796175:0.000184782,(G001796065:0.0160295972,(G001796185:0.0041416633,G001796315:0.000473552):7.06098e-05):1e-06):0.0021004968):2.0062e-06):0.0017786693):0.2258374541):0.0555075007):0.0282722217):0.0507413873):0.0459661549):0.0312210786,(((G000008725:0.0037858914,G000068585:0.0017576019):0.0355300213,(G000493885:0.040421187,(G000174995:0.0007679714,(G000830965:7.57396e-05,((G000700845:2.5846e-06,G000700865:2.5846e-06):1e-06,(G000700885:2.5846e-06,(G000700905:2.5846e-06,G000700925:2.5846e-06):1e-06):1e-06):2.0971e-06):2.6542e-06):0.0269653134):0.010698012):0.1024521559,((((G001625535:0.0005218399,(G000470765:0.0006430511,(G001469535:0.0002501759,G001625515:0.0002638339):2.9087e-06):0.0001024144):0.0006992657,((G000204135:7.34495e-05,G001466415:2.5846e-06):0.001025392,((G000508005:0.0002187206,G000508025:0.0002956966):0.0006792855,(G000508065:0.0007087666,(G000470805:0.0006392217,G000470825:0.0006404237):9.48564e-05):2.9551e-06):0.000275169):0.0012562782):0.1048178036,((G000024145:2.6158e-06,G000516655:0.0014664436):0.0008803108,((G000011165:0.0005073886,(G000091085:2.5846e-06,G001007125:2.5846e-06):2.4027e-06):0.0001450658,(G000007205:2.5846e-06,(G001007045:2.5846e-06,(G000008745:2.5846e-06,((G001007065:7.30309e-05,G001007085:2.5846e-06):1e-06,(G001007105:2.5846e-06,(G001007025:2.5846e-06,G001007145:2.5846e-06):1e-06):2.9485e-06):1e-06):0.0001450846):2.2392e-06):2.2111e-06):0.0036516269):0.0980701072):0.0351348412,((G000417695:2.6315e-06,G000454725:2.5846e-06):0.0942960555,((G000583875:0.0432236779,(G000471025:0.0002316838,G002007725:0.0009864585):0.0379885388):0.0586749564,((G000007605:0.0277032889,G000009945:0.0318098937):0.0077524561,(G000298495:0.0043514816,((G000298555:0.0002137645,G001401475:2.5846e-06):0.0016150828,(((G000298535:0.0020938496,G001401455:0.003050892):0.0001435927,(G000786005:0.0017558023,(G000317995:0.0002119142,(G000298435:0.0007095024,G001401485:0.000916866):0.00015144):0.0004118391):8.31583e-05):0.0023054872,(G000417845:0.0331035284,((G000298415:0.0015760733,G000298475:0.0005725899):0.0017819786,(G000338695:0.0039568573,(G000298455:0.0036797193,(G000298515:0.0004462684,(G000298375:0.0017778352,(G000204175:2.5846e-06,((G001401465:2.5846e-06,(G000687395:7.15358e-05,(G000204255:2.5846e-06,(G000191925:2.5846e-06,G000687415:2.5846e-06):2.0931e-06):2.0465e-06):0.0001412241):2.4634e-06,(G000270445:7.11372e-05,((G001714565:2.5846e-06,(G001714575:2.5846e-06,G001736045:7.11977e-05):7.11396e-05):7.11381e-05,((G001714585:7.11415e-05,G001736055:7.11375e-05):2.3293e-06,((G000270405:7.11367e-05,(G000211155:7.12504e-05,G000270385:2.5846e-06):2.1754e-06):2.5318e-06,((G000270425:0.0002823682,G000415565:2.5846e-06):7.11444e-05,(G000417585:2.5846e-06,(G000415685:2.5846e-06,G001563055:2.5846e-06):2.0985e-06):2.5834e-06):2.1821e-06):2.8262e-06):2.2229e-06):2.0936e-06):2.7569e-06):0.0005644825):2.4498e-06):0.0011080518):7.07567e-05):0.0006316518):0.0001315701):2.6797e-06):0.0001196322):0.0006355578):0.0017186224):0.0316003202):0.0295962899):0.0277254386):0.0147069637):0.0440696825):0.3241472134):0.2560746703):0.0342536775):0.0092495894):0.008673392):0.0068258574):0.0099408884,(G003554345:0.5796835589,((G001774505:0.4692279707,G003647715:0.4106858107):0.1139638792,(((G001412365:0.5049672273,(G001508335:0.0251726862,G001508575:0.0219809656):0.4668785382):0.0821810655,((G002010615:0.5293142758,(G002347155:0.3889854874,(G001303225:0.1751807378,(G001303785:0.1242683371,G001304255:0.2729646177):0.0519523623):0.2374214827):0.061154632):0.0414548156,(((G003644895:0.2985276185,G003645975:0.2713076207):0.0878414369,(G000980765:0.4003631991,(G000980735:0.0303066211,G000980745:0.0695347783):0.3382781108):0.1287363457):0.027668559,((G002010635:0.0365752301,G002011615:0.0093886833):0.2640344956,(G002011635:0.2779170654,(G002010655:0.0489298778,G002011675:0.1023395421):0.1315276736):0.1388879153):0.1569205877):0.1012817514):0.0343232044):0.0631339216,(((G002030045:0.2179153312,(G001875255:0.2403815547,G002436025:0.1986633172):0.072953886):0.379053641,((G002686955:0.4156349549,((G002403075:0.3677476915,G002790835:0.405424749):0.0634596951,(G002686915:0.3845024383,(G001780165:0.2786957549,G003235575:0.2711715854):0.0708314178):0.0366701642):0.0239190586):0.0263029321,((G001802045:0.2600464376,(G001918525:0.2601740433,G001918595:0.2245854356):0.0570077531):0.0556489147,((G001919145:0.1490836236,G001920195:0.1018739754):0.1128551022,(G000522985:0.1260731319,(G000010305:0.065848538,G000695095:0.0589003669):0.1215448828):0.0534388171):0.0719337332):0.1726158268):0.0237483931):0.0295979055,(((G001789275:0.3413514146,(G000474745:0.3524114131,(G001045525:0.159215571,G001462255:0.2058750422):0.1004429521):0.1256538855):0.0418818758,((G001462235:0.0638167349,(G001462225:0.0882706317,G001462245:0.0592838105):0.0182837274):0.1972057777,((G001873075:0.1845158941,(G001462345:2.5846e-06,G001603875:2.5846e-06):0.1024875871):0.0271886192,(G900142455:0.1389547617,((G900142505:0.0028749292,(G900129715:0.0056826899,G900142465:0.0017104943):0.0047875644):0.0745026294,(((G000024665:2.5846e-06,G000146505:0.000229998):0.0170264397,(G900142485:0.0038490103,G900143015:0.0086073972):0.0091288906):0.0465456879,(G900129735:0.0426863656,((G900142475:0.0158834452,(G001462305:2.6158e-06,G001603905:0.0032530285):0.0201667234):0.0206011568,(G900142545:0.0235341471,(G900142495:0.0165776563,(G001462315:2.5846e-06,G001603925:2.5846e-06):0.020831672):0.0063542103):0.0127402547):0.0245142389):0.0182154787):0.0200752951):0.088562362):0.0379237106):0.1140383504):0.2668148831):0.1006778637,(((G001577135:0.297196289,(G000397885:0.0475233761,G000404745:0.1060849952):0.1490233164):0.1428031686,((G000146065:0.0479424621,G001603745:0.0897568748):0.2428570849,((G001577125:0.0380321246,G001577185:0.0151492513):0.1969120417,(G001412425:0.1800042792,(G000402415:2.7465e-06,G000494005:2.2867e-06):0.2573250573):0.0237785941):0.1035555469):0.0905834076):0.2149463733,((((G000403035:0.2204873896,G000478645:0.2378003508):0.2373243457,(G002346505:0.3274778199,(G002724215:0.223753962,(G003562965:0.0543343073,G003567195:0.0692091297):0.1917152383):0.1328233495):0.0961123593):0.0548221014,((G001780795:0.3746747842,(G001780805:0.058736945,G001780825:0.0313122551):0.2895714532):0.0800190665,(G002084765:0.4270013359,(((G001777945:0.1316393507,G002412795:0.1284580003):0.2490452733,(G001304335:0.3523948663,(G001304185:0.0464637378,(G001302835:0.0640474365,G001303705:0.0189638915):0.0091471069):0.2462326841):0.0669331195):0.0458716839,((G002085385:0.343731442,G002428525:0.3533917657):0.1454567401,(G001304015:0.3271239935,(G001302725:0.3183006206,((G001304155:0.175962127,G001304315:0.1952231283):0.0665058537,((G001773425:0.1068684302,G001775405:0.082989609):0.086766888,(G001773465:0.2145708633,G001775365:0.1289235964):0.083882131):0.0826644366):0.0443140425):0.0517231726):0.0225322799):0.027483449):0.0354311865):0.0232510643):0.0164030804):0.0153775453,(((G002898195:0.419736824,(G002127415:0.3476080767,G005223185:0.2711248115):0.0566677494):0.062393227,(G002748965:0.2580123448,(G002382735:0.0872853465,(G001779875:0.0690411174,G003477045:0.0345682717):0.1034854635):0.184807724):0.2525520495):0.0372729854,(((G001304035:0.439672291,((G001886815:0.2936286373,(G003695965:0.200882663,(G001771055:0.1582031682,G002049825:0.2341164407):0.0963811768):0.0865801846):0.0557961226,((G001643615:0.3430707975,G001771235:0.278791733):0.0586992518,(G002011685:0.2074156884,(G002898015:0.0067436489,G002898095:0.0216072443):0.2242643482):0.0723002883):0.0303119803):0.0189669361):0.0219418362,((G000402455:0.4638232344,(G001577215:0.3073207294,(G001508355:0.045552485,G001509335:0.0210483448):0.2196989101):0.1364998526):0.0358411613,(G001872685:0.3104616903,(G000405805:0.4287065247,((G001626695:0.0578377295,(G001626755:0.072299357,(G001626655:0.0395849324,G001626685:0.0532475845):0.0109826057):0.0075692243):0.2427185704,((G000402755:0.0350171939,G000402795:0.0429913186):0.3920284982,(G000375825:0.2522079239,((G001576985:0.1777128224,G001577025:0.042763696):0.0086348795,(G001626675:0.0308511841,G001626845:0.0713142222):0.0074595036):0.1692846132):0.0528861302):0.0475541788):0.0729412061):0.0627139271):0.0417456683):0.070650878):0.0134923464,(((G001804565:0.3723655722,(G001302225:0.2412690423,(G004292595:0.2680355868,(G001567175:0.1709577857,G001899175:0.1438430275):0.1014149603):0.0397039784):0.0478547568):0.0998742496,((G001567545:0.3096742122,((G001871325:0.1850633099,((G000258405:0.1077726164,G001802895:0.2120572753):0.0319924459,(G001873185:0.1529397802,(G001802785:0.1764076953,(G001802865:0.1223230581,(G001802995:0.1589244293,(G001803075:0.0493146313,(G001804545:0.0181595959,(G001802205:0.0197158081,G001802795:0.0178818347):0.0049697526):0.0110012018):0.0430093121):0.0467369212):0.0481141672):0.0217446302):0.0167005103):0.0349958178):0.0347907393,(G001804605:0.2127979673,(G001516025:0.1715241039,(G000279145:0.1252225315,(G001803365:0.0819938755,(G001804635:0.0687866716,(G001802805:0.0395490717,(G001804665:0.0158701058,(G001803025:0.0222661779,(G001803105:0.0035885898,(G001803165:0.0119190706,G001803345:0.0020079566):0.0031718261):0.0009663737):0.0016049882):0.0069104401):0.0092412614):0.0313152122):0.1166150642):0.0356278736):0.0312096052):0.0494156424):0.1161749101):0.0396023506,((G001919105:0.252327954,(G001802215:0.2276142783,(G001804555:0.0188447368,G001804625:0.0217778407):0.1578942443):0.0632823426):0.0449618852,(G001442855:0.0487416442,(G001536065:0.0621022141,((G001536105:0.0435074357,(G001442845:2.5846e-06,G001485645:2.4335e-06):0.0339391148):0.0175929014,(G001536165:0.0824978257,(G001536125:0.0573132124,(G001536045:0.1024764958,(G001536185:0.0619108694,((G001442935:2.5846e-06,G001536085:2.5846e-06):0.036208997,(G001458535:0.0408223471,(G001536205:0.0286431167,(G001458575:0.0290932662,(G001536005:0.0377698745,(G001536025:0.0445328236,(G001535985:0.0298498103,(G001536145:0.0188488607,(G001535965:0.0375779989,(G001442925:2.5846e-06,G001485625:2.5846e-06):0.0047764322):0.0007944958):0.0043548277):0.0044667853):0.0002470559):0.0020934691):0.0054844402):0.0030373918):2.3662e-06):2.5981e-06):0.0018933109):0.0068663518):2.6271e-06):0.0327097052):0.0126661966):0.0138368686):0.2228917793):0.0372522304):0.0255697011):0.0326149309,((G000020525:0.1842158237,((G000020545:0.0931728759,G000020625:0.079113806):0.0430266132,((G000006985:0.0436674704,G000020505:0.0407096616):0.0774466116,((G000015125:0.0807318184,G000020465:0.0794476261):0.0153104887,((G000012485:0.0581330803,G000016085:0.0643276639):0.0486414082,(G000012585:0.1091605683,(G000020645:0.0529163709,(G000168715:0.0200509552,G001975465:0.014847398):0.052209245):0.0204974761):0.023313051):0.0113048588):0.0311918244):0.0278210636):0.1236565984):0.152199249,((((G000024845:0.1373979898,(G000013045:0.1510729907,G000419585:0.1130577305):0.104718693):0.0429572188,(G002257665:0.1099495029,(G002283365:0.0583544723,G002283555:0.0619437849):0.0619777193):0.1372030527):0.1083481756,(G001314545:0.184786712,((G000375425:0.0922632113,(G000375465:0.0665777471,G001650905:0.0632929688):0.0563461232):0.0754410084,(G900129315:0.1507435603,(G001564065:0.0597811448,G001715195:0.0468035652):0.0986874995):0.0298876238):0.0593785081):0.1153449569):0.0614624959,(((((G000724545:0.1507363607,(G000250635:0.0131418448,G000275825:0.0127239327):0.1780844171):0.1309111861,(G001567405:0.2965929668,((G000212735:0.1840176076,G000759025:0.141136531):0.0275116626,(G000379805:0.1532541353,(G001625015:0.0682721192,(G000373105:0.0741347687,G900110645:0.0469726211):0.0292809551):0.1385376959):0.0412164136):0.0548977511):0.029730674):0.075815226,((G001897535:0.2305799079,(G001438265:0.0193130371,G001439115:0.031141573):0.2019882185):0.0658944899,((G001897525:0.1613553891,G001897855:0.1471557595):0.0701147853,(G900116565:0.2113731317,((G900129465:0.0975664292,(G900094705:0.1017066026,((G900110835:0.0535163806,G900142605:0.048555475):0.0408267089,(G900109685:0.0726169909,((G900110995:0.0316586153,G900112615:0.0284189134):0.0314981048,((G001975825:0.034859332,G900119105:0.0232433186):0.0458337323,(G900102545:0.0334570635,(G000024005:0.0160747133,G900114995:0.0035914344):0.0327298087):0.0272860202):0.0187158262):0.0436822322):0.0192002168):0.0129191519):0.0170188042):0.0672565668,((G000374045:0.1515520692,((G900115755:0.1526859088,(G900107765:0.1710546322,G900156765:0.1090662474):0.0217238102):0.0174239735,(((G000515315:0.0153989992,G900106985:0.0196143601):0.0701416818,((G000508085:0.0141858108,G000511175:0.0293770574):0.0343284042,(G001829005:0.000417265,G001829035:0.0044788389):0.0293456638):0.0766721157):0.0347901344,(G001623405:0.008670553,((G900089555:0.0456562241,G900089565:0.0795921024):0.0436718225,(G900089525:0.107769409,(G900089545:0.0750569615,G900089575:0.0422505388):0.0082391106):0.0256303517):0.0232960244):0.1150900088):0.0208509783):0.0220343972):0.0165499993,(G001899605:0.1578978885,(((G001898505:0.1170742385,(G001302245:0.0789961472,(G000246855:0.0306849756,G900110245:0.0309205501):0.0803434262):0.0315386806):0.0237419174,(G000974785:0.0916836654,(G001601815:0.0881515749,(G000814325:0.0776473963,G000814475:0.0730696572):0.0114207496):0.0110542451):0.0604539864):0.0140340047,((G900129015:0.0994235292,(G001644645:0.0906447432,G900129295:0.112717617):0.0227298019):0.037887706,(((G001724455:0.1383564843,G001896965:0.0692191389):0.0929115945,((G000243115:0.0463825016,G001654455:0.0647276487):0.0229375309,(G000374125:0.0358464951,G900101395:0.0358617076):0.0243495071):0.0591120994):0.0664785966,(G001464625:0.1205917833,((G001898405:0.0770795482,G001898485:0.0749752106):0.0208328469,(G000425585:0.0065199211,(G001724695:0.0122098867,G001898495:0.0096367641):0.0044285051):0.0867786057):0.0174645426):0.0159681178):0.0358007284):0.0283690119):0.0087541771):0.0136850572):0.0597477575):0.0213421856):0.0267799334):0.0848560688):0.026443336):0.0376253816,((G001567275:0.2413812691,(G000242635:0.1605919023,(((G900109895:0.1241751519,(G000427965:0.1023152117,(G000192845:0.0543862661,G900109575:0.0449600305):0.0494219938):0.0235881829):0.0083341478,(G900109365:0.0918617062,(((G000757725:0.0613707442,G900116225:0.0611539124):0.0129142594,(G900102835:0.070923777,(G000416985:0.0596718882,G000814685:0.0899285145):0.0257473291):0.0116954318):0.0228204341,((G000143765:0.0447561846,G000783305:0.0368967218):0.039480768,((G000747525:0.0408537515,G001006065:0.0492560216):0.0456923836,(G000686625:0.0274103289,(G002000245:0.0108940021,(G001952815:0.0104943782,(G000988325:0.0102240699,(G001808025:0.0151032534,G001899705:0.0085427736):0.0039683482):0.0025319095):0.0173305347):0.0109645215):0.046548466):0.0292320675):0.0153174028):0.07058881):0.0254255081):0.0602955815,(((G000302595:0.0713503741,G001652725:0.0509378197):0.0415120887,(G000190735:0.0860825204,(G000425145:0.0180989851,G000799115:0.0197110774):0.047066556):0.0219875102):0.0490855776,((((G000403135:0.0224484957,G001730525:0.0150955709):0.1118445177,(G000422945:0.0745685534,G900103545:0.0683484645):0.0315660582):0.01896146,((G000166195:0.0528456401,G001705515:0.0687767739):0.0350453816,(((G001596135:0.0420893974,G002013915:0.0585162967):0.020381668,(G001636615:0.0347948481,G001898335:0.0643703913):0.0101807581):0.0384230981,(G900142915:0.0742329856,((G000333295:0.0910391695,G900100945:0.0418052545):0.022525324,((G900101875:0.0519720619,G900110415:0.0511037341):0.0090691166,(G900103125:0.0202805283,G900155965:0.0215965942):0.0277366401):0.0098074658):0.0147728409):0.0099637454):0.0303162074):0.0667819564):0.0159192784,(((G001423945:0.0230079122,G001424305:0.0244019723):0.0184929232,((G001027745:0.0396917906,(G000258495:0.0346756947,G000708265:0.0352287135):0.0081605997):0.0114702257,(G900101435:0.0218035831,((G900100705:0.0174379032,G900111825:0.0229004519):0.0139822262,(G000633455:0.0198041008,(G001421515:0.0215065778,G001442625:0.0133252113):0.0070137245):0.0063303305):0.0043356857):0.0199891645):0.0069746082):0.0513713504,(G001412215:0.0726252982,(((G000832545:0.0442706465,G900107535:0.052287114):0.0116010273,(G900103515:0.0117620098,(G000722885:0.0038368927,G900112985:2.0256e-06):0.0057891749):0.0619998475):0.0306558142,((G900100435:0.038071949,(G000023825:0.0013063628,G000410815:0.0012254609):0.0415176474):0.0324659619,(G000170795:0.0617186467,(G001412655:0.0386845192,(G001721645:0.0138941156,(G900103665:0.0173912087,G900129215:0.0114889377):0.0072655863):0.009860716):0.014584649):0.0143586919):0.021345697):0.0220125821):0.0167535566):0.0699208307):0.0106287535):0.0296586375):0.0453776356):0.0588426484):0.0336411333,((G000020565:0.2042185257,(G000304455:0.0315857148,G000689375:0.0307957308):0.2997704237):0.1751452255,(G000426825:0.221550155,((G000265505:0.1398084769,G000422585:0.1427794768):0.1141333775,(((G900113045:0.1896394734,(G000379765:0.1370068552,(G000807855:0.0509291874,G000812565:0.0620231664):0.1494429161):0.0557915516):0.0294744905,(G001308105:0.2181612444,(((G001683905:0.1673972449,(G000346615:0.1071304585,G000348925:0.1178489158):0.0527735183):0.0321440585,((G000331535:0.0928898661,G001657315:0.1162851398):0.046648409,(G001567185:0.1159855629,G900129725:0.1101736482):0.0838299953):0.0399966667):0.0179499569,((G000183425:0.1913434215,(G900142205:0.190468676,((G001592935:0.0238700118,(G001593005:0.0073511123,(G001267955:0.0058017887,G001592945:0.0195587359):0.0072188721):0.0133513318):0.0911793427,((G001592965:0.0758164526,G900111145:0.0669327772):0.0215905732,(G001747095:0.044984576,G001747105:0.0491409817):0.0374710457):0.0360496439):0.0763814416):0.0224539732):0.0192595821,(((G000714815:0.0988188912,(G000325705:0.0412701163,G000373245:0.0627456762):0.0646656762):0.0151291642,(G000390185:0.0807825382,(G000222485:0.0341694085,(G000427295:0.0367686482,G001050135:0.0258999007):0.0128726387):0.0730944981):0.0497113357):0.0088747314,(G000265075:0.1609970567,(((G000295935:0.0588111617,(G000298295:0.0547950446,G000330725:0.0736095507):0.017547674):0.0163150264,(G000265405:0.0670127375,(G000473765:0.0035888748,(G000381545:0.0009028364,G900107465:0.0038574787):9.04644e-05):0.07598338):0.0146903151):0.0200557487,(((G000166275:0.0358377094,G900129785:0.0340939055):0.0243256329,(G001442615:0.0464484586,(G900112005:0.035488883,G900116615:0.0197990317):0.0119209167):0.0345222337):0.0199374672,((G000429425:0.0383656355,G000429445:0.0530812193):0.0183570787,(G000429465:0.0442644832,(G000429405:0.0108515855,G001314815:0.037334002):0.0586265819):0.013737101):0.0076380081):0.0464093258):0.0152679932):0.0164660794):0.1170771182):0.0184226056):0.0162736028):0.026121476):0.0175333833,((((G900100765:0.1698246887,G900112255:0.1400244471):0.0366717734,(G000426725:0.1307994519,(G000014145:0.0279303004,G000379725:0.0411594492):0.1418456474):0.0644848812):0.0127771589,((G001483135:0.0916751373,((G000715495:0.0287719716,G000972495:0.0411077228):0.0563715158,(G000801315:0.058878987,((G000420705:0.0402139784,G000737515:0.0466904574):0.0143587155,(G000961955:0.0653305329,(G000382225:0.0765139051,G000576555:0.0324075989):0.0148838036):0.0102240933):0.0189788791):0.0172053244):0.0237947196):0.109316249,((G000473365:0.1200861773,(G001647285:0.0550203158,(G001078055:0.0592342173,G001577755:0.0695823957):0.0211053824):0.0662710521):0.022152028,((G000373265:0.042967949,(G000277005:0.031137389,G900156415:0.0035258755):0.0300987198):0.0381389874,((G000472485:0.038951227,G000973725:0.0538309694):0.0144011443,(G001611675:0.002487627,G900116885:0.0024364307):0.0631246299):0.0268244356):0.0694363774):0.0248914841):0.0683366669):0.017692215,((G001281695:0.1989016846,(G000430505:0.1563690855,(G000169175:0.0642387093,G001890965:0.0566708109):0.1129671521):0.0456705712):0.0305500772,((G000263195:0.1098435653,(G000166395:0.132626682,G001306455:0.1390381891):0.049830869):0.0679382171,((G900103285:0.1463021722,(G000427405:0.0682031896,G900115665:0.0613789656):0.067716082):0.0403621767,(((G000482465:0.0423459809,(G000218895:0.0490971922,G000423565:0.0405048338):0.0147468401):0.0810882039,(G001724175:0.1601477703,(G000566685:0.0688434225,(G000023125:0.0336556364,(G000428845:0.0362413266,G000701505:0.0390831744):0.0132459317):0.0356437796):0.0473636223):0.0443528946):0.0263403856,(G001870735:0.0718607225,((G000331105:0.0857275819,G000383955:0.0628609318):0.018091057,(G000296815:0.060811063,((G000374025:0.014870045,G001898575:0.0168732939):0.0314622853,((G000374065:0.0221560154,G000374085:0.0282036283):0.0394940747,(G900112365:0.0370046649,(G000024525:0.0282477499,G000974425:0.0249142126):0.0171705787):0.0150676212):0.00885526):0.0297073428):0.0248548022):0.0191898398):0.0678189545):0.0212996134):0.0148784937):0.0864845968):0.0128302386):0.0150797407):0.0198410362):0.013260323):0.0153062427):0.0501410626):0.0196448746):0.0272858379,(((G000341755:0.3574224651,(G000981645:0.2271060107,((G001874165:0.1794639909,(G000621625:0.1027713103,G001661595:0.0912797661):0.0355510918):0.0755509854,(G900116425:0.1314462879,(G001899145:0.1477494358,(G000194605:0.0865913285,(G001801015:2.5846e-06,(G001800985:2.5846e-06,G001802265:2.5846e-06):1e-06):0.0741333417):0.0585785477):0.0432971863):0.0401625853):0.0570529542):0.027836577):0.0340069776,((G001437985:0.0272633627,(G001437955:0.0123516744,G001439105:0.0199729813):0.004324005):0.2549800217,((G000236705:0.1685542995,(G000736515:0.2236674447,(G001438015:0.1247726272,(G001438175:0.0038122575,G001438305:0.0005864631):0.0963971799):0.1475750951):0.0430764127):0.0445362006,(((G000709555:0.2644373722,((G000022605:0.0562865986,(G000262715:0.0493721956,(G000348805:0.0455159901,G000471965:0.055355653):0.0085994079):0.0340066044):0.0394725071,((G000093165:0.0107896289,G000334405:0.0153481807):0.0698576531,(G000233435:0.0722893772,G000236405:0.0830804681):0.0299634044):0.0190991636):0.2282698444):0.1724199299,((G000265465:0.1918229852,((G000189415:0.0829644136,G900089075:0.0557423833):0.039653872,(G900115015:0.0392197247,(G000382425:0.0274628135,G900142565:0.0469292711):0.0129044874):0.062350843):0.100608255):0.0308690832,(G001418685:0.2037575745,((G000252855:0.0612230674,G000374405:0.0573350321):0.0428404019,(G000495935:0.1140194562,((G000301075:0.1014400157,G900141665:0.1034158206):0.0245254061,(G001747495:0.0885322982,((G001045435:0.0540446511,((G000023725:0.0428470154,G000735695:0.063149341):0.0173724268,((G000422265:0.0507888821,G000812865:0.0409278357):0.0091676103,(G000729985:0.0575329517,G000812875:0.0444011747):0.0120520052):0.0201442371):0.0168681338):0.0404520436,((G000426465:0.0175062458,(G000735105:0.0077411764,G000735135:0.0142654207):0.032786768):0.0690864037,(((G001693475:0.0071347846,(G000737665:0.002902787,G900116415:0.0058889362):0.0125401717):0.0296220302,(G001424585:0.0597736213,((G001424105:0.0205637821,G001424145:0.0344630348):0.0245688457,(G001507335:0.0281587764,(G001420285:0.0021004321,G001507325:0.0070390061):0.0303695279):0.0113118071):0.0053996232):0.0105602695):0.0152257743,(((G000430825:0.0297306986,G900111495:0.0262309796):0.0090419316,(G000430845:0.0545538999,(G000333355:0.036083812,(G000799195:0.0263299043,G900129245:0.0213518449):0.0098394892):0.0049520294):0.0058459779):0.0071732806,((G000737775:0.0420522368,(G000737705:0.0281768184,G900142445:0.0303936271):0.0099105321):0.0089204399,((G001045465:0.0133269867,(G000737765:0.0192467587,G900142785:0.017884919):0.0063915305):0.0200411099,(G001295265:0.0323378599,(G001021975:0.0214910559,(G000799335:0.025934768,G900113975:0.0181507707):0.0131598312):0.0132792155):0.0046878319):0.0079727675):0.0195462851):0.0180318533):0.0423431613):0.0211632048):0.0135015598):0.0085146134):0.0226405593):0.0214572747):0.1072515078):0.0392537088):0.0319870398):0.0654938677,((G900116115:0.1211149236,((G000220525:0.0609304332,G900130035:0.0480262744):0.1067331087,((G000509405:0.0482156896,(G001027945:0.049257723,(G000430545:0.0386875681,G001483385:0.0539879525):0.0266522015):0.0187544972):0.026203187,(G001439315:0.0874970607,((G000153225:0.0731471036,G000766805:0.0500597685):0.0091561903,(G001280865:0.0459766029,G001761365:0.0453326705):0.0247137866):0.0198514716):0.0360687111):0.0434346067):0.0205098515):0.0496231889,((G000173095:0.1552216424,G001439205:0.1997418345):0.0628938592,(((G000192225:0.037236038,(G000174755:0.0276150707,(G000466425:0.0252097068,(G000293175:0.00778551,(G000411115:0.0041835893,G900106575:2.0217e-06):0.0024416054):0.0192836646):0.01479456):0.0141257002):0.1225157954,((G000220625:0.0733140407,(G000379185:0.0403494376,G000827695:0.0415072195):0.0116292989):0.0584711438,((G001553545:2.5846e-06,G900115315:2.6458e-06):0.0801526648,(G000213295:0.0353460709,((G000173675:0.0211206003,G000318295:0.0119454019):0.0105419777,(G000023285:0.0019146956,(G000271925:0.0108716581,G000318255:0.0047978625):0.0007184167):0.0199998001):0.0175106866):0.0437967339):0.0418650238):0.030258316):0.1112236322,(((G900114085:0.0610520523,((G001549985:0.0062911827,(G000243275:0.0035257925,G000297875:0.0019124781):0.0054027024):0.05645463,(G000246945:0.0513687127,((G000833025:2.5846e-06,G900111065:2.596e-06):0.009703708,(G000633375:0.0092546312,(G000413415:0.0132371286,((G000242135:0.0151603046,G900142635:0.0047249258):0.0012606339,((G000297855:0.0037304775,G001865835:0.0008239957):0.0006875953,(G000242095:0.0023488933,(G001481655:0.0112801675,(G000807225:0.0007964774,(G000242075:0.0011792914,G001485415:0.000939425):0.0007416083):5.28365e-05):0.0001926848):0.0011534332):0.0005785502):0.0017720947):0.0005014992):0.0050838505):0.053082856):0.0206752182):0.0364760341):0.0885936142,((G001874325:0.0913011682,(G000769915:0.0555478153,((G001278115:0.0020743584,G900115875:7.00743e-05):0.0506930334,((G000378485:2.5846e-06,G000769825:2.0805e-06):0.0477766162,(G000422725:2.8453e-06,G000769935:2.5846e-06):0.0409507727):0.0310665998):0.0415530265):0.015207128):0.0334516617,(((G000240075:0.0824973273,(G000430025:0.0280364293,(G000498475:0.0253186139,G000498495:0.0367101216):0.0168682718):0.0449954312):0.0138189848,(G000455605:0.0776890877,(G000422685:0.0840785249,(G000686885:0.0594235432,G000967805:0.0824726172):0.0174568714):0.0166586991):0.0186949858):0.0205290752,(G000425465:0.0753792815,((G001423985:0.0039860943,G001899155:0.004799872):0.0801063862,((G000064305:0.0887311548,G000757385:0.067024089):0.0180581427,((G900100375:0.0709275426,(G000419685:0.0837319093,G000422705:0.0392877498):0.0217236697):0.0153796234,(G000253275:0.0898239351,((G000737695:0.0378064141,(G000016645:0.0272511508,G001705175:0.0201721886):0.0320942959):0.0324897845,((G000611675:0.0512306672,G001761465:0.0569047011):0.0294782993,((G000695795:0.0301609373,G900100165:0.0424138597):0.0513949642,(G000744835:0.0415215374,(G000425505:0.0508869583,(G000252125:0.0426644496,G000264055:0.0466079868):0.0152300488):0.0202479711):0.0112379487):0.0070464239):0.010325327):0.0301289685):0.0201930314):0.0169061039):0.0117804789):0.0112023999):0.0115099781):0.0218188504):0.0270896906):0.0667708738,((((G000260835:0.0803903101,G900116665:0.1018542575):0.0203072902,(G900119185:0.1100825054,((G000260115:0.0495169463,G000300875:0.0776905934):0.043908768,(G000511935:0.0031447016,G900116365:0.010636659):0.0862709345):0.0116111167):0.0182885264):0.0175600013,((G000173115:0.0427509548,(G001438245:0.018077923,(G001438225:0.0151169717,G001439215:0.0056103846):0.0039937836):0.0016242708):0.1349024053,(((G000024125:0.0767358366,G900115205:0.0671905075):0.0627453329,((G000220585:0.0618503473,G001306415:0.0697696327):0.0169020677,(G000963865:0.0754344313,((G001413955:0.0497768906,G900129665:0.0407893261):0.0145175351,((G000745185:0.0188672372,G001683915:0.032305846):0.0132524922,(G000224085:0.0432493008,(G900112295:2.5846e-06,G900142405:2.6217e-06):0.0429443713):0.0122844033):0.0309742609):0.015961026):0.0102867127):0.0206094356):0.0127275515,(G000382125:0.0936205519,(G000190595:0.0881164965,(((G000799565:0.0555465254,(G000186265:0.0296181617,G000468615:0.0181513638):0.0324448381):0.0311569524,(G001430825:0.051494458,(G900141935:0.0558658502,((G000424985:0.0218703806,G000429545:0.0233211772):0.0601807318,(G900129275:0.0167056997,(G000733925:0.0023854544,G001748465:0.0005816519):0.0139346447):0.0308984928):0.0140234781):0.0235857968):0.0155325911):0.0073470145,((G000153165:0.0661837196,(G900103215:0.0727582074,(G900101815:0.0858189848,(G900141855:0.0523892458,(G000744555:0.0426682662,G000973105:0.0189413802):0.026605448):0.0093771566):0.0082636136):0.0206330829):0.0072893413,(G001020565:0.0545398596,(G000621125:0.0747295439,((G000744105:0.0125002594,G900155985:0.0126169369):0.0097904584,(G001865655:0.004290894,(G001447995:0.008185532,(G900105105:0.0062473026,G900105545:0.0027907981):0.0038362179):0.0001840091):0.0383237636):0.0344335275):0.0115609516):0.0247320549):0.0153018801):0.0212185245):0.0186462884):0.0099310851):0.0192476442):0.0349420419):0.014475897,(((G001005305:0.0353200104,(G000154725:0.0298700203,G001005315:0.0341736744):0.0191768268):0.0730045305,((G000733475:0.0728451453,G001280515:0.0753317976):0.0297677015,(((G001280435:0.014185603,G001280505:0.0125530258):0.0663775876,((G000427335:0.0633778138,(G000171875:0.045402071,G000828715:0.0362773504):0.0267254419):0.0399983475,(G000423005:0.0914959005,(G000688335:0.0555302628,((G000797465:0.0495963813,G000826645:0.027014183):0.0287318433,(G000799465:0.0353312704,(G000425305:0.0373682606,G000826655:0.0484087401):0.0092637136):0.0128229519):0.0186300055):0.0162086518):0.0109924726):0.0151019924):0.011082103,((G000224335:0.0883041907,G000348685:0.0587663762):0.0239409191,((G001418105:0.0782209382,((G000422365:0.0576518264,G000518485:0.0312483174):0.0195243223,(G000934685:0.0456348183,(G000211855:0.0403117362,(G000797445:0.0593647334,G001418015:0.0313498436):0.0264704376):0.0084755473):0.0145568601):0.0230045208):0.0126131063,((G000723205:0.0285575142,G001439665:0.021609775):0.0574314169,((G000943555:0.0776859978,(G001971785:0.0488930692,(G000764775:0.0506616514,G900111025:0.0387176411):0.0299483648):0.0236081227):0.0123487235,((G000764755:0.077937809,(G000283015:0.0486041894,G000789235:0.0444617565):0.01489396):0.0088311034,(G001310225:0.0665287986,(G000425645:0.0508747763,G000941055:0.0490861783):0.0209004944):0.0113520127):0.0067173146):0.0407688884):0.0192893836):0.0101725739):0.0040207028):0.0110321967):0.0303880093):0.0221080495,((G000755305:0.0786406313,((G000831385:0.045649931,G001413925:0.0456588927):0.0472903823,(G000332115:0.0439386831,(G000153385:0.0095557139,(G000732625:0.0059554352,G000755265:0.0550909008):0.0051565425):0.0550796467):0.0241263384):0.0186107949):0.1156846551,((G001438125:0.127067663,((G000265385:0.0464709181,G000429125:0.0573793354):0.0565978619,(G000746845:0.0801461751,G900102055:0.0717564662):0.0099910574):0.0200241864):0.0427537869,((G000255455:0.1193339879,(G000430645:0.0556120606,(G900141785:0.0511374993,(G000520955:0.0605683968,(G000430665:0.0414407998,G000520995:0.0442479323):0.0203938175):0.0074475691):0.008439235):0.0427409064):0.0486053989,(((G000769435:0.0001336794,G001653755:0.0007213894):0.1201016355,(G000733945:0.0797385001,(G000687915:0.0370125196,(G000152985:0.0340485775,G900129005:0.0273639457):0.032394819):0.0349500268):0.0416268554):0.0255463971,((G000196315:0.1103385726,(G000423405:0.101288366,(G001564225:0.2064593328,((G000153485:0.0340916837,G000355905:0.0132940384):0.033546069,(G000378765:0.0433198824,G900099815:0.0423491105):0.0157089268):0.0649003707):0.0461931669):0.0212958216):0.0177917868,((G900102915:0.0456052402,(G000423585:0.0407990869,G000424665:0.0325183678):0.0286934866):0.0521736061,((G000243235:0.0720164187,(G000258765:0.0659323324,G000744275:0.0642892797):0.0236098482):0.0263119709,(G000023465:0.1088131572,(G001431365:0.0636770502,(G001889005:0.0366179778,(G000423045:0.0396204738,(G000060345:0.0409640473,G900105035:0.0358588475):0.0104563479):0.0117624959):0.0321484791):0.0074157672):0.0274261451):0.0146662257):0.0344011935):0.0214831842):0.0116722064):0.0109709427):0.0077563818):0.0112569467):0.0160725071):0.0291793279):0.014791194):0.0073684523):0.0162379716):0.0682679431):0.0409104041):0.0290940722):0.0148851481):0.0398540228,(((G001513285:0.3331737594,(G001769115:2.5846e-06,G001769275:2.5846e-06):0.1894311035):0.0996716958,(G001872995:0.269472127,((G001769455:0.3095995138,(G001543395:0.018198792,G001543405:0.0095911548):0.2621281361):0.0503891342,(G001543385:0.2836013727,((G001192835:0.0633687486,G001603685:0.0761410008):0.1204763818,(G001509275:0.1406450018,G001603695:0.1362529449):0.1025019388):0.0321756333):0.0109696866):0.0182393859):0.0120506886):0.0545425927,(G001603565:0.369796628,((G001443605:0.2787279595,(G001603415:0.2652629127,(G001769295:0.2531855327,(((G001769535:0.0020340219,G001769705:0.0104463657):0.1628680542,(G001768155:0.218632987,(G001769435:0.0189142806,(G001769505:0.0116795329,G001769695:0.0335792793):0.0021628786):0.1591992653):0.0538969255):0.0689810265,(((G001768405:0.0073056198,G001768565:0.0072513018):0.065881189,(G001768235:0.0046976676,(G001769045:0.008304196,(G001768285:0.00952906,G001768355:2.8947e-06):0.002431087):0.0036439146):0.0821146548):0.1514284655,((G001769615:0.2630979895,(G001304505:0.1429125363,(G001303955:0.0451929961,G001304045:0.1468025496):0.1005509434):0.0761996791):0.0353805141,((G001769625:0.1842477054,(G001769315:0.114659795,G001769635:0.0586314349):0.0788431644):0.0214198034,(G001769225:0.0193622713,(G001768485:0.007272265,(G001768195:0.0047795622,G001768305:0.0128368571):0.004912271):0.0108349435):0.1053891497):0.1248238499):0.0382565578):0.0160642185):0.0169615851):0.0138659858):0.0158482301):0.0205686295,((G001421095:0.3214842817,((G000798815:0.1549560418,G900096565:0.1766397002):0.0603381743,(((G000473305:0.1307006383,(G001603425:0.1647516367,(G001769725:0.1110974116,(G001768435:0.0081452366,G001769775:0.0320990248):0.0672309065):0.0344327507):0.0376578463):0.0911904077,((G000432655:0.0896815247,G001602885:0.1247945366):0.0655611583,((G000431015:0.0213629783,G000433355:0.0266110371):0.0785369903,(G000432515:0.0607695363,G000435075:0.0502727127):0.081559952):0.0461246483):0.1898412497):0.0764444476,((G000427365:0.1135506907,G000723505:0.1513093166):0.0606441485,((G000231275:0.0888149,G000321205:0.0647931659):0.0592712335,((G001603555:0.2916361951,(G000786575:0.0047142246,G900104605:0.0033260848):0.0945558755):0.0339363001,(G001915415:0.2073523276,(G000311925:0.108713318,(G000154465:0.0819272358,(G000265365:0.0474531118,(G000210575:0.0289767829,(G001941065:0.0146436135,(G000285455:0.0098532455,G000312145:0.0171558137):0.0057147128):0.0170210155):0.0292979666):0.044054994):0.0160582469):0.028428063):0.056083271):0.0605216998):0.0446419179):0.0568567509):0.0359803008):0.0114381601):0.0344465934,(((G001310955:0.1744246714,(((G000435735:0.0079292934,(G000190535:0.0098365162,G001915655:0.0271598681):0.0008347673):0.0815686451,((G000243215:0.0017666199,G000432935:0.0091342256):0.0547831249,(G000433935:0.0058905994,G900091655:0.0017341247):0.0544711989):0.0440420502):0.0326283745,((G001487125:0.0024886097,(G000832075:0.0003756735,G000832085:0.0048689355):0.0065527373):0.0704620034,((G000379665:0.0049431804,G900091675:0.0182975399):0.0346465249,(G000519105:0.0163493452,G001915615:0.0372341363):0.0233181943):0.0347281847):0.051431768):0.1275769792):0.0436384571,(((G001660705:0.0817088849,(G001659685:0.0615503,(G000517085:0.0084781629,G000583675:0.0271139368):0.055461622):0.0338241986):0.1038149388,((G000517065:0.0759940047,G000974365:0.1163293842):0.0611328738,(G000259075:0.0556340598,(G000220155:0.0658967571,(G000191885:0.0349674065,G000250735:0.0239935078):0.0301864063):0.0293999625):0.0695493165):0.0468406095):0.0594337763,(G000621705:0.1569893238,(((G900129025:0.0711801167,G900141875:0.0867482467):0.0464569005,(G000949475:0.0164045255,(G000626635:0.0033800301,G900111425:0.0122697232):0.0225658613):0.0960169395):0.0537718542,(G001270965:0.1216242497,(G001768245:0.1189334772,(G001768205:0.0040613159,(G001768535:0.0051303255,G001769245:0.0043577653):0.0020908965):0.0949890963):0.0395467479):0.0299464876):0.0531428895):0.0637428491):0.0318770544):0.0155986652,(((G000163695:0.0569009138,G000768855:0.0544052823):0.2506262952,(G001603405:0.2726262568,(G000183135:0.112098126,(G001603385:0.1176335694,(G001724935:0.1171570668,G001898935:0.0155484986):0.0636406159):0.0394172651):0.0769068611):0.0167594121):0.0223204553,((((G000769115:0.1798634802,(G000614355:0.1344253016,(G000375645:0.2228259539,(G000379925:0.0600679997,(G000372405:0.009078224,G000435035:0.0173167866):0.0602735879):0.083586455):0.055668993):0.032667698):0.0668349729,((G000212375:0.2010588844,(G000174815:0.0968410941,G000614585:0.111543007):0.0616611424):0.0491580321,((G000010505:0.1087862509,G000768955:0.1478376794):0.0256404049,(G000379945:0.1364487043,((G000565015:0.072885146,G001553215:0.058705302):0.0780934485,(G000768875:0.0887681506,G000769075:0.0707081305):0.0374208098):0.0461301263):0.0362540722):0.0220547447):0.0424918413):0.0930948149,((G000238215:0.1556030029,(G001704385:0.0929473133,(G000012845:0.0541242538,((G000307375:0.0158206385,G000433955:0.0317744671):0.0330025643,(G000428565:0.0250751539,G000969835:0.0176822397):0.0273750265):0.0139050782):0.0402010116):0.0333402412):0.0370811874,(G000010645:0.2594353317,((G001897035:0.1572305478,((G000426485:0.0651212605,G001261715:0.054827307):0.0440208813,(G000213575:0.0639662574,(G001261735:0.0660001828,(G000213555:0.0301171122,G000711235:0.035152131):0.0217967166):0.0142937912):0.0451673179):0.0257958235):0.0492709926,(G900095795:0.0870066054,((G001896655:0.0031087692,(G000953535:0.0059884684,G001282625:0.0063463315):0.0032832426):0.0659105737,(G001768395:0.0602675375,(G001602775:0.1732572475,((G000380985:0.0064001976,G900114365:0.0070129521):0.0193305821,(G900095135:0.0203546415,G900107785:0.0168796323):0.0099361122):0.0188705333):0.0371714024):0.0167174378):0.0402895661):0.0975065435):0.0298659352):0.0215743991):0.0135421001):0.0157608632,((((G000296465:0.0434414197,G000512915:0.0322108889):0.0960999787,(G000803105:0.0090074091,G001403595:0.0038547292):0.0945673914):0.0328853624,((G000437495:0.1692360476,G001701295:0.1771846383):0.079637482,((G001689415:0.1514166852,G001689645:0.1201534323):0.0325109466,((G001689425:0.127800358,G001701115:0.1098009339):0.0219477139,(G001689655:2.5846e-06,G001941205:2.5846e-06):0.1111941663):0.018730757):0.037025842):0.0731475306):0.0339519923,(((G000212915:0.0785268747,G000375405:0.0808753466):0.1075116811,((G000312445:0.1933730217,((G000613805:0.1061715581,(G000438395:0.0281041061,(G000436135:0.0532707354,(G000012825:0.0073925722,G000438035:0.0053151738):0.0082059118):0.0381115179):0.0190683058):0.0141143051,((G000434735:0.0812287111,(G000190575:0.0504020367,(G000154845:0.022243711,G000436795:0.057647333):0.0151299885):0.0084865646):0.0081221025,((G000157915:0.0511898939,G000187895:0.0457327253):0.0102312745,(G000374585:0.0056548856,G000436055:0.0081927131):0.0444412828):0.0089223983):0.0430407209):0.0107587234):0.0240687033,(G000428125:0.1013996267,((G900128475:0.0641008149,((G000315485:0.0201331419,G001318345:0.0229532651):0.0322850396,(G000154525:0.0257251862,(G000154205:0.0331580781,G000195635:0.0317128159):0.0062865776):0.0086350257):0.0121359342):0.0262979004,((G000499785:0.0679663289,((G000381365:0.0180285238,G001915435:0.0787675537):0.0172103785,(G000434095:0.0078199627,((G000009925:0.0039707294,G000599385:0.0030383175):0.0002420355,(G000598465:0.0065208596,G000598965:5.17742e-05):0.0026830364):2.3596e-06):0.0514830655):0.0109604604):0.0108089994,(G000517545:0.077046401,(G000511775:0.0864398287,(G000614145:0.0540164281,((G000433375:0.0612443316,(G000437995:0.0214590385,(G000011065:0.0118097069,G001314975:0.0023273142):0.0018536034):0.0080669526):0.0113320059,((G000433575:0.0191654994,G001915455:0.0047138606):0.0253123807,((G000436855:0.0157878476,G001915495:0.0435061428):0.026621962,(G000436435:0.0208591836,(G000159075:0.0091904931,G001314995:0.0027445927):0.0085993959):0.0104155117):0.0077446286):0.0066639923):0.0092691177):0.0132045094):0.0056526225):0.0127667661):0.0123781728):0.0122935989):0.0235818972):0.021106303):0.0214608871,(((G000205165:0.0107268947,G000436895:0.0170636443):0.0936305511,(G900102385:0.0063344551,(G000702225:2.6158e-06,G000702285:0.0008322158):0.0042870459):0.1411745044):0.0193267469,((G000318095:0.1604460886,((G000159995:0.1152752532,G000234115:0.0972231692):0.0466786048,(G000437675:0.0560573036,(G000434455:0.0019233944,G900106785:0.0036565838):0.0485370669):0.0537833559):0.0204593817):0.0561203905,(((G900107705:0.039290496,G900115435:0.045876154):0.0303475131,((G000621725:0.0403798345,(G900100635:0.0047715976,G900104295:0.0061858971):0.0304114905):0.0319338161,((G900107065:0.0008924433,G900110895:0.0007648369):0.0447881996,((G000746155:0.0332063226,G900110085:0.0452209648):0.0110594672,((G000619985:0.0067138128,G000702825:0.0013228365):0.0264954606,(G000687715:0.0033115265,((G900112275:0.0041459662,G900142855:0.0006042529):0.0062881047,(G000025925:0.011341544,(G000701965:0.0038374506,G900102205:0.0085534258):0.0044857831):0.0007850738):0.0036245366):0.0130092573):0.0229084683):0.0098655539):0.0229502069):0.0139685156):0.0681305527,((G000585355:0.1046323471,(G000834015:0.1122234075,((G000433175:0.0432814874,G000436595:0.0469141443):0.0200735903,(G000436695:0.0262066891,(G000431195:0.0018876312,G001275135:0.0041922292):0.0156543792):0.0303807004):0.0325050234):0.0165594067):0.013613352,(G000146675:0.1294746023,((G000431935:0.0824419327,(G000434975:0.0117897379,(G000235885:0.0107934845,G000437535:0.00572021):0.0064859932):0.0928924275):0.0254242843,((G000379965:0.1307046813,(G001444445:0.078919494,(G000378085:0.050622834,G000614205:0.059295998):0.0494951452):0.0134967787):0.0299943267,((G000185145:0.0716798524,(G000177075:0.0481861453,G000455445:0.0585756057):0.0717307023):0.0328097345,(G000436915:0.1067057028,(G000762865:0.0855715205,((((G000262545:0.0427679905,G000378745:0.068449011):0.0551156896,(G000613925:0.0369884159,((G000191065:0.0136622071,G000193395:0.0187352992):0.0192968636,(G001262015:0.0222440612,(G000144405:0.0144754025,G001683355:0.0226724441):0.0152920489):0.0147988575):0.017480669):0.0271426644):0.0148262872,((G000614065:0.0560550001,G000614105:0.1052422868):0.0123902673,(G000430525:0.0504992293,(G000688375:0.0507355636,(G000613345:0.037682077,((G000220235:0.0111240887,G000220255:0.0322729093):0.0117667883,(G000614025:0.0330113119,(G000261025:0.0053921927,(G000439065:2.5846e-06,G000519165:2.5846e-06):0.0088118527):0.0090259108):0.003474756):0.0168344943):0.0255829525):0.0106832208):0.0304007101):0.020528579):0.0623845644,((G900111525:0.0839861522,(G000218235:0.103100525,(G000242335:0.060604044,(G000160535:0.0634053452,G000758925:0.0684135597):0.0307578337):0.0181590201):0.0247875327):0.0294062852,((G000426585:0.085603811,(G000373185:0.0709036772,(G000613785:0.0986033211,(G000382385:0.0543212515,(G000185845:0.0361312707,G000613505:0.0477229069):0.0141248941):0.0143831553):0.0212089477):0.0211733719):0.0146617815,((G000184945:0.0024477657,G000287635:0.0051657447):0.0872318729,((G000435635:0.1007594178,(G000431915:0.02821046,(G000157935:0.042140569,(G000434515:0.0463327422,G000436035:0.0312616668):0.0099149296):0.0131078266):0.0413014214):0.0140588343,((G000424185:0.0804093383,G000426565:0.0629832764):0.0155913013,(G000179055:0.0055714572,(G000424605:0.0094700808,G900103315:0.0018502153):0.0002080362):0.0930716693):0.0163889177):0.0141169206):0.0138314409):0.011277325):0.0051011273):0.0066228088):0.0091271473):0.021618705):0.0088014939):0.0154068417):0.0120834579):0.0170743959):0.0208408028):0.063056384):0.0175876507):0.0585323526):0.0586099477):0.0310765447):0.0430192079):0.0773541335):0.035733303):0.0299621606):0.0123713561):0.0343374571):0.0859880526):0.0310777192):0.1690600376):0.0469269089):0.0263033037):0.0505914211):0.0224677782):0.0278807718):0.0087154089):0.0049239292):0.0114273447):0.0141910678):0.0113510964):0.0129731666):0.0122837212):0.0064109526):0.0085505468):0.0091384048,(((((G000989255:0.005978974,G000989975:0.0019100748):0.2991177388,(G001468925:0.2608523383,(G001468855:0.2439827244,(G000989955:0.2288198658,G000992305:0.2495865583):0.0535835041):0.0609562643):0.0484987039):0.113324627,((G000513475:0.2704492005,(G000996695:0.4082598273,(G000996275:0.1616349782,G001000065:0.1637643381):0.182386253):0.0715060058):0.0488553542,(G001772305:0.4205089449,((G001771315:0.2735298103,(G000991965:0.0166136629,(G000991385:2.5538e-06,G000991575:9.15838e-05):0.0035109428):0.3046078633):0.0895671039,(G000989525:0.3375952405,(G000989195:0.3079166734,(G001468885:0.3809088988,(G000385635:0.3491144159,(G001468845:0.2209608384,G001468865:0.283253067):0.0499309043):0.0351339686):0.0193723783):0.0371346717):0.0194664422):0.0120895545):0.0200415276):0.07604435):0.3864853949,(((G000177635:0.1418684812,G000469585:0.1465109288):0.2045419101,(G000487995:0.330514408,((G000010985:0.1580601962,(G000183405:0.1731726647,G000218625:0.1896855365):0.0299524691):0.0450585183,(G000025725:0.1886978212,(G000421105:0.1222915406,G001603805:0.121501083):0.0567215384):0.0611207288):0.0421620088):0.1159368003):0.0485921248,(((G000980755:0.1362263523,(G000404705:0.0473219428,(G000404665:0.0575569051,(G000404605:0.0729550079,(G000403075:0.0220900881,(G000404685:0.0263903134,(G000402115:0.0009677878,G000494225:0.0021392902):0.0101477364):0.0038430549):0.0102421705):0.0013205217):0.0049249394):0.0560058541):0.5272015317,(G001547735:0.3221337901,(((G000185805:0.0992050752,G000191045:0.086707592):0.0490531164,(G000421485:0.0156137783,G001968985:0.0206271368):0.0917951678):0.1899289404,(((G000021565:0.0813095688,G000703085:0.0680168137):0.0708780109,(G000173615:0.0776108195,(G000021545:0.0169997905,G000619805:0.0204067978):0.0511387858):0.0692432018):0.1341775666,(G000020785:0.284967371,(G000008625:0.1619114664,((G000010785:2.5846e-06,G000164905:4.84854e-05):0.1206091053,(G000025605:0.1199197973,(G000512735:0.0599730699,G000702425:0.06388704):0.0621951954):0.0319602212):0.0657914282):0.0559886575):0.1007684002):0.0940040591):0.0567830045):0.0267551828):0.0245577536,((G000517565:0.2414197605,(G000744435:0.1004096061,(G000420385:0.0880055241,(G000194135:0.0499677886,G000526195:0.0502054345):0.0570443202):0.0297900782):0.1193817298):0.2073468004,((G000170735:0.0643972877,(G000021725:0.0645839824,G000523275:0.0912418355):0.031861973):0.1998309179,(((G000196135:0.1596130949,((G000158455:0.0560496714,G000687535:0.0535263491):0.0256638657,(G000765745:0.1048953483,(G000155495:0.0425573038,G000162575:0.0428071194):0.0335907849):0.01288651):0.1336604943):0.0273224184,(G000518225:0.2306129582,((G000765665:0.0981673998,(G000349975:0.0750131254,(G000763135:0.081970137,(G000007905:0.0551558649,(G000762845:0.0420009341,G001460635:0.0505463413):0.0278666713):0.0179230212):0.010218951):0.0400639224):0.1097405984,((G000686565:0.1106812486,G000762875:0.130866513):0.1665887595,((G000091985:0.2238479405,(G000509365:0.111720193,(G000507845:0.1347237826,G000507865:0.1082088752):0.0348275513):0.0864934047):0.019136311,((G000200595:0.0917118075,(G000237285:0.0843180398,(G000187625:0.0841838491,(G001282945:0.0302274752,G001283065:0.0419949728):0.0631982385):0.040904312):0.0245805485):0.1297620811,((G000259255:0.0413841521,G000259275:0.022600886):0.0218080834,(G000009305:0.0228398641,(G000740095:0.0132245378,(G000008525:0.0080330841,(G000274945:0.0123178056,(G000274045:0.0064561914,G000274085:0.0093071609):0.0025001092):0.0012447542):0.0041783023):0.0130743177):0.0277558774):0.147427148):0.1319648908):0.0197473063):0.0224433958):0.0231328242):0.0699833785):0.0867865694,(((G000597725:0.1579578066,((G000789415:0.0045335001,(G001548055:0.0056549394,G001602955:0.0020727926):0.0063030435):0.0455351245,((G000024885:0.0485185038,G000265295:0.0324656962):0.035832047,(G000813345:0.0303474917,(G000568815:0.0175180535,G000743525:0.0183361647):0.0215606067):0.0158008313):0.012689616):0.0851803111):0.0609241239,(((G000705255:0.1117660465,(G000017465:0.0683845804,G001298465:0.0694948496):0.0457401707):0.0610258962,((G000736415:0.0572573735,(G000495505:0.0493857435,G001643955:0.0469568742):0.0197826909):0.0958134339,((G000017585:0.1366068979,G001190745:0.1342209849):0.0424163863,(G000597805:0.1119197282,G001190755:0.0986814155):0.0707650264):0.0476130109):0.0217927782):0.046798236,((G000019205:0.0258696428,(G000816185:0.0434094127,G000816345:0.0384102035):0.0168526639):0.0869621628,((G000620965:0.1014567064,G000621005:0.0827534404):0.0162707069,(G000509875:0.0562963932,((G001497255:0.0081495786,G002019865:0.011523082):0.0034819696,(G001483845:0.0105703212,(G000314405:0.0062888585,G000583775:0.0034708999):0.0121324184):0.0020620678):0.0249584854):0.0320401792):0.0472519986):0.1642252622):0.0983068824):0.0509866689,(G000010325:0.1985800338,(((G000935065:0.0953163766,(G000092245:0.0883180503,G001655195:0.0868569077):0.0250124214):0.027871969,((G000014025:0.0615023534,G000284235:0.0690142028):0.0147445827,(G000585195:0.0533522449,(G000522465:0.0489068696,G000585155:0.029853184):0.035700871):0.0412284151):0.0535537669):0.1792266736,((G900115615:0.1500862867,(G000186245:0.1331185157,(G000830175:0.1685612386,(G000375865:0.1923499297,(G000296775:0.0806718336,(G000010345:0.0234073674,G000987835:0.0156422826):0.0634124161):0.0334171692):0.0297823963):0.0400660792):0.0742735717):0.0251539678,(G000276965:0.2912785503,(G000830255:0.1801944596,((G000747095:0.0586606639,(G000183725:0.0417734709,((G001829555:0.0310439039,(G001830725:0.0078590942,G001830745:0.0012838036):0.0004313747):0.0350928267,(G001830715:0.0724668467,(G001830665:0.0488476815,(G000310245:0.0098814525,(G001829605:0.008431361,G001830685:0.033247596):0.0015900977):0.002270624):0.0017832389):0.0245377318):0.0126215061):0.0269572507):0.0858297141,(G000147355:0.0923748353,(G001829625:0.087221445,(((G000242915:0.049364789,G000445475:0.0911239979):0.0289374521,(G001871315:0.0693640448,G001873135:0.0687786086):0.0206095504):0.0143892311,((G001829695:0.0112660817,(G001829785:2.5846e-06,G001830805:2.5846e-06):0.0112099761):0.0506353779,((G001829775:0.0442063001,(G001829715:0.0066804552,G001829755:0.0925285721):0.0078216605):0.046303839,(G000012965:0.0691409819,(G001829705:0.0219530406,(G001830775:0.0168873787,(G001829655:0.0090519343,G001829675:0.0056121655):2.6366e-06):0.0036964108):0.0425227318):0.0079566536):0.0139479088):0.044453503):0.0137323544):0.0237519958):0.0696798048):0.0435723711):0.0394134516):0.0336726312):0.0299322557):0.0180743326):0.0198200132):0.020102929):0.0541764284):0.225084479):0.0477307022):0.0248811836):0.0162945307):0.0237972492,(G003647755:0.5509899818,((G002309575:0.1275339177,(G002310035:0.0594167603,G002310995:0.0443921654):0.090472436):0.5435730603,((G001781965:0.4365352315,(G000224765:0.2312928501,((G001627915:0.1033397529,(G001627895:0.1502173138,(G001627675:0.0560599936,(G001469005:0.0451891686,G001627685:0.101905521):0.0129305636):0.0091553154):0.0101546229):0.1485198617,((G000484715:0.1999434618,(G000213335:0.1134684299,G000213355:0.1059246538):0.0224370725):0.0450281474,(G001627975:0.1089525283,(G001627955:0.0694734731,(G001627765:0.0666872059,(G001627755:0.0338682149,(G001627835:0.0242728079,(G001627815:0.0228561485,(G001627735:0.0095439824,(G001627845:0.0093002562,(G001627795:0.0053237345,G001627865:0.0073984185):0.0067860903):0.0020033978):0.0041602482):0.004049):0.0090471558):0.0046281278):0.0102441897):0.0094488843):0.0740669569):0.0999099471):0.0592527358):0.1760200489):0.1329938792,(((((G001643535:0.2296191965,(G000091165:0.0858263376,G001914375:0.1590870617):0.1044215033):0.0757589434,(G003220535:0.052945756,(G003220495:0.0454368375,G003221615:0.0648967817):0.0299875708):0.269049845):0.0568303309,((G001780385:0.4208140644,(G002010715:0.2103850483,((G001775695:0.1991899255,(G001773915:0.0966761633,G001773925:0.1328871844):0.0659594971):0.0705492059,(G000398345:0.4140361244,(G000398305:0.0920719452,(G000405625:0.0788320392,G000493965:0.0188866887):0.0157515067):0.1044720865):0.0909956714):0.0973477978):0.1259389848):0.1005490362,((G000687145:0.3734062533,(G000242615:0.1606736243,G000428885:0.1514916157):0.2927273687):0.0660116865,((G001918335:0.224731306,G001920795:0.152587123):0.2258455369,(G001919385:0.342289028,((G000226295:0.2665054513,((G000820845:0.1264658365,G001918905:0.3452924104):0.0360257503,(G001464665:0.0823374839,(G001464455:0.0923522288,G001567505:0.1315242458):0.0246391688):0.1448560898):0.0820494661):0.0752047471,(((G001919435:0.1973121629,G001920835:0.1488472755):0.0929603224,(G001918885:0.0573065133,(G001919455:0.0352733103,G001920875:0.0290791461):0.0148403913):0.0925326328):0.1768358712,(((G001918395:0.0772195766,(G001919445:0.0734477901,G001920815:0.0960227504):0.0289783553):0.0991643156,(G001914735:0.0810663038,((G001919715:0.1042908689,G001920375:0.0740986698):0.0644199871,((G001914775:0.0955863999,G001917435:0.0286860416):0.021079205,(G001920155:0.2081181498,(G001914785:0.0142889474,G001917455:0.1679526008):0.0040717503):0.0223913479):0.0182942049):0.0280664184):0.0595316707):0.1684607823,((G001767145:0.254515599,(G001767075:0.1352522975,G001767115:0.1730554149):0.0352159738):0.1190829028,((G000014905:0.1476936315,(G000381625:0.1585398345,G000702445:0.2000765008):0.0388779065):0.1216184381,((G000014005:0.1521721764,(G001920165:0.2099705559,(G001917825:0.1958852498,(G001917495:0.1322602529,G001918935:0.0621924084):0.017582938):0.0488442115):0.0756500199):0.0431029385,(((G000620725:0.0850588099,G001449115:0.0960397442):0.0809771086,(G000381585:0.1304548793,(G000688455:0.0779809256,(G000022565:0.0966367273,G001006305:0.0879754188):0.0223234665):0.0207300446):0.0265219607):0.0210305541,((G000179915:0.0979016902,(G900105625:0.0474041211,(G000800015:0.0171773214,G900102185:0.0127328407):0.0464658639):0.0596378931):0.0490335756,(G000178955:0.120496789,(G000178975:0.1130130755,((G000381605:0.0548772089,G001725305:0.1685439026):0.0209738973,(G000745965:0.0580388794,(G000421065:0.0519435259,G000688615:0.0542836977):0.0222158171):0.03440759):0.0247350286):0.0141889103):0.0229159098):0.0548994288):0.089409199):0.0747003465):0.0257363436):0.0186488043):0.0397801355):0.028214724):0.018959247):0.0178111387):0.0172472352):0.0185790139):0.0317939217):0.0220568645,(((G000522425:0.0644729277,G000522445:0.0725552687):0.3605144331,(G001790695:0.4085177658,(G000739515:0.1747529445,G000739535:0.1642474864):0.2085382803):0.0341329336):0.0380733854,((G002347965:0.5157376029,((G001799195:0.5219716662,((G001798605:0.0301792274,G001798655:0.0351070622):0.4019484129,((G001917705:0.3891862829,((G000017505:0.0730048606,G000022145:0.0861189395):0.1729841858,(G001263175:0.2705823221,((G000335475:0.0775129108,G001027285:0.0529689344):0.0406062197,((G000165485:0.0718417458,G000737315:0.0630893876):0.0233421095,(G000255295:0.0628199265,(G000331735:0.0519602576,(G000012685:0.0128442019,G000219105:0.020037506):0.030901828):0.0298233316):0.0348078883):0.0309682813):0.1522209427):0.035526821):0.0243336262):0.0483896184,((G000024805:0.2980667943,(G900112715:0.2047916079,(G000170895:0.1040573887,G000737335:0.1266663665):0.115831557):0.1885457736):0.0612259704,(G000737325:0.2648562084,((G001263205:0.162518893,G001931505:0.3312063022):0.0666766471,((G001312805:0.2226945812,G001931535:0.1081492461):0.0229129371,(G000067165:0.1162031944,(G000601485:0.0488252574,G001189295:0.0518177749):0.083542895):0.0388011142):0.1002935313):0.0762046197):0.0712044467):0.0388458791):0.0257158888):0.0211554173):0.0186590468,(((G002342225:0.0111324181,G002359565:0.0113143759):0.3917615821,(G001798265:0.3343872834,(G001798105:0.2017235986,(G001798475:0.0254573047,(G001798315:0.0181466457,(G001797335:0.005946433,G001798085:0.0004196435):0.0005885489):0.0040346869):0.1377598458):0.1442826363):0.0514018985):0.042499638,(((G001769855:0.2544392148,(G000210915:0.1564012982,(G000447755:0.1426230329,(G000443995:0.1513839994,(G000447795:0.1199090558,(G000447775:0.0901959971,G001874305:0.080891559):0.0511954679):0.0339268975):0.0612711879):0.0378282676):0.0975272555):0.0589385359,(((G001770035:0.0031667622,G001770125:0.0007407781):0.0014994265,(G001770085:0.0062912265,G001771845:2.8004e-06):0.0038418691):0.2423200366,(G001769975:0.0838544791,(G001770005:0.2482210397,(G001769995:0.0458069701,(G001770105:0.0030933427,(G001770015:0.0010627495,G001771825:0.0046836673):0.0007769821):0.0355754799):0.0117639211):0.0098269811):0.2301302978):0.063954652):0.2567828645,((G001770165:0.2878039993,((G001769915:0.0685525387,(G001769475:0.027266747,G001769805:0.0098487447):0.0186271867):0.1345078685,(G001769835:0.1856334183,(G001770075:0.0240952378,G001770175:0.0203475757):0.1222805406):0.028806216):0.0689421365):0.1719556463,(G001464715:0.2266184713,(G001464795:0.2203209062,((G000348725:0.1107373903,(G001769935:0.0018801876,G001771815:0.0069694548):0.1263613125):0.1000425394,(G000525675:0.098087396,(G001592735:0.0565406654,((G000317895:0.0105750749,(G000196175:0.0056580301,G000691605:0.0010042025):0.0061110918):0.0566531833,(G000786105:0.0272094011,(G001592745:0.0114251468,G001592755:0.0085577346):0.0143047523):0.0278066893):0.0186823396):0.0381901715):0.0965322597):0.0309682994):0.0840828358):0.1948295801):0.0223488285):0.0336998071):0.0467230014):0.0164558133):0.0176147589,(((G002322655:0.0141375327,(G002770915:0.0086548888,(G002780165:0.0002122183,G002789415:0.006473875):0.0021513683):0.0099682787):0.323804868,(G000284315:0.1721651859,(G000755505:0.0184569703,((G000262365:0.0072986455,G001186405:0.0004099913):0.0019529719,(G001280545:0.0148150636,(G000299235:0.0071226009,(G000695975:0.0084418248,(G002002505:0.0052511993,G002002665:0.007779913):6.047e-05):0.0010918701):0.0026762737):0.0035642546):0.0131586014):0.1507284109):0.3011329827):0.0573596348,((G002238965:0.147499411,G002328125:0.2143654008):0.2776832934,(G003170555:0.4878462023,(G003232385:0.5274466863,(((G003230535:0.2491567694,G003230635:0.210579191):0.1429905174,((((G001790645:0.0445734741,G001790715:0.0540380675):0.0880706026,(G001788635:0.2181635881,(G001790785:0.0120233827,(G001790675:0.0107567849,(G001790855:0.0014197348,G001790865:0.0030962087):0.0055129814):0.0015007629):0.0696968965):0.0380864875):0.1842754749,((G000341545:0.1552640656,(G001803615:0.2189903249,((G001044495:0.0540371807,G001044505:0.1414682892):0.1143005031,(G000375745:0.1159885049,(G000372225:0.0776316035,G000375765:0.0563301162):0.0209934021):0.0936647523):0.0692234569):0.0204499039):0.1861072278,(G001803565:0.3030821797,((G001804965:0.1042220128,G001805005:0.083365414):0.0400157848,(G001804905:0.022144275,((G001803525:0.0134743758,G001804945:0.0121173965):0.0009444479,(G001804975:0.0041579199,(G001803535:0.0079630549,G001804915:0.001954597):0.0039401471):0.0038952168):0.0081365022):0.0890851225):0.1452265821):0.0306537737):0.0319632468):0.0319718537,((G002781445:0.0115301054,(G002774505:0.0179036998,G002783045:0.014800679):0.016786806):0.2608577737,(((G001803815:0.2291924462,(G001805165:0.1475553314,(G001805025:0.0142145538,(G001805205:0.0243870392,(G001803925:0.0222241268,G001805235:0.033984152):0.033224826):0.0011127074):0.1011819181):0.1309372464):0.0259144467,(G001914935:0.1986182349,(G001643555:0.2968677066,(G001917575:0.1963403017,((G000196815:0.0383684925,G001724505:0.1227957499):0.0625170361,(G001273775:0.06606139,G001464735:0.0941212714):0.0414239842):0.0544685342):0.0193829802):0.0411324648):0.1211268221):0.0374122313,((G001803845:0.1392135235,(G001803705:0.1236622811,(G001803765:0.0391728075,G001805085:0.0427568798):0.0942659624):0.0345404786):0.1312488808,((G001803885:0.2251007271,(G002010775:0.268470616,(G002011715:0.1558658552,G002011735:0.090237798):0.0249837398):0.0343528105):0.0470456226,((G000020985:0.0596389523,G000423865:0.0690371924):0.21456188,(G000714715:0.2578963755,((G002011745:0.1536166473,(G002010755:0.0017029218,G002011795:0.000682705):0.2158021285):0.0484657618,((G001803685:0.1158622397,(G001803605:0.0164940121,G001803635:0.0053631732):0.0125660962):0.1638843634,(G002011815:0.1591036305,((G001803645:0.1862956764,(G001803785:0.194611491,(G001303745:0.2328036792,(G001805135:0.1552712366,(G001805125:0.1067552048,(G001830135:0.1191568729,G001873265:0.0690427922):0.017836639):0.0139364454):0.0127981218):0.0267471509):0.0429445795):0.0226389321,(G001871685:0.0565263443,(G001805185:0.0654743292,(G001803955:0.0553094487,(G001805295:0.039507313,(G001803715:0.0729716119,(G001803945:0.0100752274,G001805105:0.0042064011):0.0035516818):0.0029959594):0.0086311062):0.02408925):0.0177910332):0.0995068452):0.0209689432):0.0183675655):0.0261737008):0.0071157594):0.0167362757):0.0337893726):0.0755878564):0.0299309095):0.0214912698):0.0169254435):0.0136383859):0.0304840909,((G003229755:0.1740207448,(G002897695:0.1258857096,G003228585:0.1341701393):0.0488637024):0.2297814771,((((G001797435:0.133813366,G001918165:0.2433577332):0.1268311017,(G002238415:0.313876966,(G002050235:0.23169275,G002898795:0.2456560558):0.053036677):0.0380083647):0.0589648496,((G002352485:0.2192624013,(G001443445:0.0491766751,G001775245:0.0615396288):0.1345498357):0.1685584109,((G001795505:0.0085887025,(G001798535:0.0057842507,(G001798235:0.0054656231,G001798715:0.0052707191):0.0032189026):0.0023086749):0.2851941821,(G001798395:0.3411250708,((G001798185:0.0020451103,G001799065:0.0048403056):0.2936477327,(G001799115:0.1911145833,(G001799015:0.0427170386,G001799095:0.0148934546):0.1312216677):0.1399455886):0.0359501622):0.0492924463):0.0658310604):0.0265244919):0.0297643245,(((((G000526155:0.0622139037,G003696525:0.0744487428):0.1069299187,(G002869005:0.0337763826,G002869015:0.0327298965):0.1976956985):0.1514520801,(G001798805:0.3331424877,((G001443455:0.1358355888,G001798055:0.2531263673):0.033090748,(G002789985:0.0710080788,G003453255:0.0864757459):0.0722199369):0.1712944025):0.0477155188):0.0306551438,((G000266945:0.3623597921,(G000512235:0.3840748621,((((G001302765:0.3337789537,G001873905:0.202756652):0.0551375128,(G001304105:0.1835902284,(G001797735:0.2231032831,G001798005:0.1766392242):0.0319668645):0.1092881279):0.0236109925,((G001797745:0.0946386106,G001797935:0.1255538101):0.1556678944,(G001797895:0.2247933861,(G001798755:0.211952574,G001798855:0.1280652705):0.0281995082):0.10989609):0.0458177842):0.018997374,(G000485155:0.2460119724,(((G001797845:0.0398089628,G001798915:0.0863111602):0.0767185587,((G001412345:0.0493142746,G001683985:0.0495334006):0.0280035241,(G000747625:0.0457898974,(G000753945:0.0219118382,G000816445:0.0161231842):0.1166184643):0.026529511):0.0757723305):0.1138646823,(G000013405:0.1635835409,(G001873675:0.187045592,(G001873745:0.1002651287,((G001829875:0.0578373676,G001830855:0.0913997872):0.1034085306,(G001829835:0.0446117482,(G001797945:0.0201740523,G001830835:0.0152644032):0.0069141375):0.0863372348):0.0189004742):0.0748519192):0.0276707814):0.016488515):0.0349178884):0.114587237):0.0188026506):0.017658779):0.0303002361,(((G001798415:0.1962490408,((G001798015:0.149435405,(G001797465:0.0136553484,G001797505:0.030622706):0.0788434155):0.0254159757,((G001795535:0.0772196861,G001798975:0.1101584952):0.0516815379,(G001798425:0.0108975662,(G001595385:2.2351e-06,G001795545:2.364e-06):0.0012237098):0.0838888129):0.040105647):0.0352942893):0.0652859386,(G001797495:0.1389568873,(G001799025:0.1360921417,(G001797515:0.0488667175,(G001795495:0.0453085651,(G001797595:0.0303312355,(G001798625:0.0090599074,(G001797585:0.0135987115,(G001797665:0.0163516268,(G001798485:0.0029765715,(G001798155:0.009012547,G001806225:0.0218811339):0.007975556):0.0120075724):2.5558e-06):0.0057044982):0.0141642479):2.5869e-06):0.001927362):0.0698751607):0.071199564):0.0479112682):0.1111648917,(((G000384395:0.1337074693,(G900142125:0.1082803946,(G000711225:0.0909751413,G900107645:0.1071684606):0.0243654334):0.0376592674):0.0690603258,((G000167355:0.0849593592,G001751155:0.1383108032):0.1034790754,((G000820505:0.0875071773,G000827125:0.0945707163):0.0601827832,((G000012885:0.1251011279,G001751225:0.163034487):0.0711696431,(G000472285:0.1054373437,G001278055:0.1181073097):0.0246626478):0.0130753335):0.018555502):0.0143582277):0.077177456,((G000813145:0.1175737523,((G000007985:0.0787183445,(G000012925:0.0661818139,G000817955:0.0562061172):0.0130225057):0.0414258458,(G000020725:0.1146647366,(G000016745:0.0560697461,G000022265:0.0752276229):0.0348372577):0.0282996727):0.0157809372):0.0187158707,(G000020385:0.1255243377,((G001802095:0.1570525875,G001802645:0.0856020687):0.0169814948,(G001802615:0.1752515225,(G000015045:0.1228923156,(G001799505:0.058042851,G001824455:0.0717825242):0.0694611783):0.0125865291):0.0101994931):0.0309067256):0.0456897164):0.0805200774):0.0780172317):0.0206669312):0.0116730603):0.0065325302,(G002011895:0.4621449601,((G001311565:0.3349062247,((((G000024325:0.1660840989,G000620765:0.2344559694):0.0502716279,(G001748225:0.1741145046,(G000023225:0.0622422683,G000428825:0.0420095725):0.1300060517):0.0576847208):0.0117063795,((G000174435:0.1718616541,(G000686525:0.0771595813,G000934755:0.09074822):0.0503639534):0.0825263668,(G900104045:0.0944265104,(G000445205:0.0196145672,G001507915:0.0184500908):0.0837274412):0.1196331704):0.0469995089):0.0226061974,((G000934745:0.0500795,(G000519265:0.0223025656,G000717475:0.025807985):0.0337077679):0.181000819,((G000468495:0.2150141339,(((G000012665:0.0016941863,G000482745:0.0021070707):0.1082068033,(G001672295:0.0287793064,(G900129975:0.0266022286,(G000422525:0.0067376242,(G000384815:0.0023694841,G900142115:0.0022503006):0.0065159791):0.0217768402):0.0076766815):0.1483915564):0.037917808,((G000430005:0.182449105,G900143255:0.2001457305):0.0807337041,((G000021385:0.0838622788,G000195755:0.0779762875):0.0439604856,((G000701705:0.1189184617,(G001975945:0.0003867518,(G000055945:2.5846e-06,G000331715:2.5846e-06):0.000188523):0.218134264):0.0598024916,(G900116045:0.0952615395,(G001553605:0.0831803236,(G000420465:0.0661439458,(G000022125:0.0060837295,G900119095:0.0039534062):0.059716501):0.0349082629):0.0328134427):0.1118559768):0.0597380039):0.0145039017):0.0243873372):0.0480722986):0.0298030605,((G000429305:0.1821893691,(G000429325:0.15557525,((G000010665:0.0626106125,G000526455:0.0393020709):0.0255981392,(G000245055:0.0530973611,(G000179555:0.0672637847,G000702665:0.0491266371):0.0147680788):0.013219364):0.1214166177):0.0360612282):0.0494887961,(G000519125:0.1823714733,((G000212675:0.1542569014,(G000711295:0.1435653289,(G000422205:0.0800520174,G000422245:0.0899601055):0.048337343):0.0488861882):0.0347159161,((G000429985:0.1008319967,(G000711735:0.0702239138,(G000023445:0.0628347459,(G000331025:0.0450597517,G000425265:0.0421571099):0.0110889206):0.0268894678):0.0482156762):0.1071080827,(G000422565:0.1429012466,(G000420485:0.1525002979,((G000375485:0.0615056247,G001311825:0.0741379662):0.071190498,(G000189295:0.0763852238,(G000176915:0.0851153635,G000341895:0.067716547):0.0181281689):0.0572869147):0.03600181):0.0251328515):0.0217821665):0.0398804954):0.0198558031):0.0134358656):0.0207483534):0.0319700736):0.0192269052):0.0774710138):0.1205044752,((G001304365:0.2464550603,G001577525:0.1662560484):0.1758875953,(((G001687335:0.2405192058,((G000217795:0.0655303033,G000421585:0.0727815556):0.095667483,(G001652585:0.1329726197,(G001548275:0.1640275261,((G000215975:0.1200195036,G000746255:0.0812636196):0.0428077027,((G000421605:0.0147728932,G000423845:0.0229279829):0.0053402487,(G000734015:0.0068208655,G000746435:2.4913e-06):0.005878466):0.1211254482):0.0508078318):0.1602828282):0.0460229931):0.1069393277):0.0650652454,((G001914235:0.1647648105,(G001873115:0.169555341,(G000092205:0.165653147,(G001799255:0.0599247566,G001799285:0.0486692834):0.0879650708):0.027603907):0.0294732553):0.0686732772,(((G000403885:0.1254781146,G000403925:0.1334165109):0.1884874155,((G000186885:0.0637301371,G000621145:0.0683096519):0.076890495,(G000429945:0.1135337505,G000429965:0.1160020785):0.0447492709):0.0257915074):0.0487336085,(G900130015:0.1647298539,(G000341395:0.1865740161,(G900143695:0.1232482561,(G000025945:0.1949288552,(G900104445:0.1280995582,(G001750995:0.034173736,(G001750925:0.0277776774,G001751145:0.0397599709):0.014938787):0.1437937008):0.0278157814):0.0219115524):0.0272530109):0.0221920192):0.0569464079):0.0676069185):0.109785511):0.0385747389,(G002011845:0.4143384204,((G001577715:0.4103959365,(G000143965:0.1794089638,(G000931935:0.1731485591,G001184205:0.1366997791):0.0411205326):0.1171500261):0.074032529,(((G900114975:0.1955113974,(G000014965:0.1640285595,G900129305:0.1357984446):0.0384009966):0.0993306988,(G000195295:0.1566319155,(G001797785:0.1792937362,G001799325:0.1705335141):0.0929766507):0.1393172438):0.0285890668,((G001797675:0.313730255,(G001798945:0.2903253275,(G001874005:0.2243023258,(G000179315:0.1967688245,G000422285:0.1828993116):0.0324647368):0.0178438427):0.0911642406):0.027634381,((G001750905:0.210254712,(G001751075:0.1746993379,G001751085:0.160110633):0.0711070164):0.0537113609,((G001292585:0.3082580362,(G000021905:0.0077148598,G000429905:0.0118648161):0.2311473468):0.0265723845,(((G001854245:0.1705258945,(G000961655:0.1623019491,G001311845:0.2087928343):0.0433960668):0.0378507493,((G000429925:0.1769490829,G001443525:0.1342421851):0.0646767956,(G001797695:0.2308887306,(G000483025:0.4663867391,(G000472805:0.1974220528,(G001871035:0.2691695428,(G001751005:0.1117789514,G001751165:0.2047921836):0.0576315386):0.0134537908):0.0175764248):0.0080980164):0.0304504672):0.0108188554):0.0289250814,(G000018405:0.2422939416,((G000426225:0.2136432922,G900101345:0.1995643305):0.039672506,(G000020365:0.1542118351,(((G000420085:0.1101621873,G000421285:0.1393013068):0.0240893172,(G000745975:0.0549224679,(G000233695:0.0659893109,G000373985:0.0509566312):0.010475152):0.1150666176):0.016164577,((G000307105:0.0273911652,G900105645:0.0324626796):0.0966232827,((G001798685:0.0670981177,G001799425:0.0995968564):0.0423168969,(G001799395:0.022244531,G001799405:0.1103426296):0.0407345104):0.062691342):0.0514762218):0.06496999):0.0915962531):0.0430567719):0.0153153018):0.0271843161):0.0478490203):0.051579602):0.0293048366):0.0111345529):0.0117362782):0.0154709445):0.0050923027):0.0130696146):0.0274942412):0.0298919288):0.0158982789):0.0071665849):0.00462732):0.0071382914):0.008915162):0.0090237119):0.0074524982):0.0076789561):0.0072647479):0.0027947041):0.0136029684,((G001748245:0.3608346089,G001907975:0.4540992324):0.1474878356,((G000014865:0.2867040762,((G000388175:0.0957745954,G000469665:0.0900571151):0.6068610921,(((G000299115:0.4701334494,(((G000371825:0.0240583792,G000419485:0.0549820037):0.16999042,(G000163555:0.1777074875,(G000195085:0.0812993574,G000750175:0.1185031899):0.0776993717):0.0607447449):0.0519006024,((G001719325:0.1835759847,(G001179945:0.086010428,G001180145:0.1097284813):0.070726874):0.0863725618,(G001703975:0.2423796624,(G000012345:0.0773225664,(G000299095:0.0954560695,((G001179925:0.0642638069,G001180065:0.1112539107):0.0415042739,((G000155895:0.0455941197,G000472605:0.0454189816):0.0304614025,(G000504225:0.0154688994,(G001180045:0.0811854391,G001180165:0.051250776):0.0335144144):0.0383767161):0.0205733618):0.0136905355):0.0234884648):0.0630125801):0.0771052284):0.0794792489):0.1528251746):0.1103222267,((G001768805:0.0271381922,(G001768925:8.8532e-05,(G001767865:2.4335e-06,(G001767955:0.0002977008,G001768015:2.5846e-06):2.3906e-06):0.0001829078):0.0088421348):0.3201444979,(((G000219355:0.2937016644,(G000730245:0.0142408694,G000815465:0.0175698645):0.1813958135):0.0959330406,(G001897445:0.317048463,((G000746585:0.2078520586,G000970895:0.2977669195):0.0314695865,((G000309075:0.1332566593,(G000964595:0.0782517824,(G000063545:0.0085118368,(G000964615:0.0314658523,((G001654795:0.0035719828,(G000010205:0.0074747057,G000964605:0.002500277):0.0032649371):0.0016749934,(G001654775:0.0059815498,(G000964585:0.0007880706,G001654785:0.0002565097):0.0036938816):0.002209783):0.0005156071):0.0030962903):0.0437789594):0.1733384206):0.147472323,((G000965005:0.0025468171,(G000012385:0.0109638691,G000018245:0.0052025295):0.00239669):0.0536605825,((G000014345:0.0046456322,G000283915:0.0026354656):0.0354416849,((G000008045:0.0160146717,G000195735:0.0138627887):0.0546223451,(((G000012145:0.0202948194,G000828125:0.0124727066):0.0051844099,(G000018205:0.0196336014,G000284155:0.0165667073):0.0129720202):0.0046455118,(G000255355:0.0235217786,((G000696365:0.0122621148,G000751075:0.0094462017):0.0110794691,(G000964995:0.0231242033,((G000007025:0.0050307826,G000283595:0.0069215372):0.0068281899,(G000283855:0.0038411847,G000284075:0.0042351661):0.0055686098):0.001428381):0.0137694937):0.0016182445):0.0019849507):0.0067349848):0.0037061726):0.0342567926):0.1680118722):0.1340491717):0.0276117099):0.0288571325):0.0298520894,((G000512675:0.5464657067,(G000632985:0.1214162262,(G001593535:0.0312272197,(G000013165:0.0240699759,G000022525:0.0169565161):0.0133723381):0.1190183177):0.2869398386):0.1179384974,((G001752665:0.1584793977,((G000306885:0.1069446115,(G000008385:0.0709364001,G000829315:0.0416424411):0.0056267865):0.0068839728,((G000008025:0.0120226949,G000689175:0.0349972153):0.0323718472,(G000376585:0.0144203432,(G000073005:0.0113557079,(G000331595:0.0127224197,G001637495:0.0207246554):0.0057637163):0.0022806994):0.0443553068):0.0164184153):0.0540200054):0.1458803003,((G000964795:0.1509538568,(G000026005:0.0743914796,((G000012565:0.0184830859,G000825765:0.0188959483):0.0262936466,(G000013145:0.0285523819,(G000508225:0.0143216259,G000632845:0.0139865628):0.0234262356):0.0168794282):0.0384546602):0.104489462):0.0435332647,((((G000689635:0.0013603696,G900000025:0.0013800421):0.0002203342,(G000964745:0.0021142118,G000964785:0.0058078452):0.0010339066):0.0005697365,((G000964915:0.0003345993,(G000478445:0.0004782996,G000689615:0.0001568247):8.35093e-05):0.0032936333,(G000689655:0.0012108904,(G000013125:8.01189e-05,(G000968455:0.0073255386,(G000965125:2.5846e-06,G000968465:2.5846e-06):2.5767e-06):8.01158e-05):0.0012535786):0.0006806558):0.000507539):0.1456517669,(G000024505:0.0230584315,((G000215565:0.001192644,(G000495495:0.0013174391,G000495535:0.0061242156):0.0018835427):0.0005335016,(G000172475:0.0132691009,(G000215605:0.0047022343,((G000011945:0.0005833893,G000215525:0.0007284825):0.0009549956,(G000172515:0.0033233602,(G000172495:0.0036823845,(G000215485:0.0022777488,(G000020305:0.0003614237,G000215505:0.0012389016):2.4136e-06):0.0001476158):7.27585e-05):0.0007005869):0.0002148291):0.0002913944):2.0011e-06):0.0171574825):0.1099342285):0.1264097667):0.1002598374):0.0895558184):0.1101821436):0.0274238427):0.0552256312):0.039340859,(G000742475:0.5267952821,((G001768885:0.3751743023,(G001897475:0.2854511267,(G001192655:0.2336460691,(G000757605:0.1460436424,(G000190415:0.0708847803,G000742835:0.0643063693):0.1060667551):0.1308747541):0.0307308472):0.0223753965):0.0674748626,((G000434295:0.2453818215,((G000434135:0.0108039339,G001917135:0.001154981):0.1843485695,(G000432275:0.1061745785,(G000436195:0.0068912379,(G000980655:0.0007585729,G001917125:0.0015085463):0.0004591222):0.1003451179):0.0474943886):0.2334348652):0.1306165951,(((G000384615:0.064922795,G000421325:0.0561507121):0.2699166931,(G001510185:0.2077563132,(G000024465:0.1299033924,G000238815:0.1594800824):0.047385184):0.0457026456):0.1043238285,((G000427665:0.2704617223,(G000226315:0.3131836147,(G000264455:0.2151664806,((G000378465:0.1388964292,((G000425365:0.1161294517,(G000745835:0.0990845009,((G000164635:0.0662726955,G000245075:0.0740041204):0.0360388705,(G000711725:0.1021009312,G001941945:0.1149809606):0.0249397722):0.0327576341):0.0265804615):0.046021992,(G000759655:0.1918462717,((G000964365:0.1567942872,((G000202835:0.0512966073,G000701585:0.070291556):0.0656350573,(G000687875:0.044243695,G000964385:0.0469913799):0.1062845905):0.0468805619):0.0109730108,(G000014285:0.131251114,((G000231445:0.0380078354,G000527695:0.0365998702):0.1999525643,((G000963885:0.0938800056,(((G000617865:0.1045698369,G002005465:0.0489463333):0.020125213,(G001787335:0.0588930299,(G000613845:0.0534039338,G001547995:0.0272443296):0.0562412173):0.0167581968):0.02521805,((G000378165:0.0718541922,(G000723565:0.0176309184,G002003665:0.015037697):0.0611865382):0.0929815263,(G001598495:0.0950808715,(G000311765:0.0540824113,(G000011685:0.0489509538,G000234355:0.0451358051):0.0170418954):0.0232670865):0.0234154825):0.041752935):0.0198533166):0.0576527193,((G000021325:0.0653288157,(G000164395:0.0625709102,(G000182745:0.0302467045,G000550765:0.0323717006):0.0399344928):0.0322446908):0.0340299879,((G000429165:0.0679406405,G000963905:0.0838958416):0.0459719761,((G000010825:0.0411042119,(G000613285:0.1073974168,(G000964225:0.0186685869,G001499675:0.0269561758):0.0299302471):0.0170125365):0.0204929981,(G001580615:0.0494677966,((G000963925:0.0370874556,G000963965:0.0313087471):0.0217071449,(G000963945:0.0314632884,G001499615:0.0284070845):0.0157668728):0.0124055743):0.0244154789):0.0480777626):0.0324548106):0.015690398):0.0290206686):0.0722922808):0.0253448103):0.0156096407):0.0310908786):0.0295164531):0.09380547,((((G000300235:0.0292934632,(G000421265:0.0276643481,(G000300275:0.0306254775,G000763295:0.0253028239):0.0181548325):0.0169673986):0.1631238546,((G000688235:0.0534047153,G900093605:0.0680237643):0.1325984833,(G000968135:0.1536151486,(G001510075:0.2327518969,G001746755:0.1462137955):0.0284402187):0.031595507):0.0311370619):0.0210467353,((G000513295:0.090852556,(G000294655:0.1076979988,(G000009985:0.0236655935,G000342045:0.0251509937):0.0540213428):0.0357079653):0.0775068207,((G900100455:0.1713741809,(G900101965:0.158004716,(G000013085:0.0927761361,G000284415:0.1135792745):0.0567691933):0.0227894156):0.0144493476,(G000315795:0.1241841261,(G900156605:0.1013216251,(G000381985:0.0733367287,G001611975:0.1600511163):0.0375317274):0.04172708):0.0332543754):0.0230737331):0.0245626852):0.0230770231,(((G000374005:0.0553057051,(G000982415:0.0197429782,G001026905:0.0359612073):0.0470955962):0.1362968097,(G000420625:0.1734045923,(G000515255:0.1166140681,G900100655:0.1626073086):0.0646151253):0.0334385211):0.0357833026,((G000299935:0.1467232828,(G000426505:0.1308625991,(G000171835:0.1001932578,(G000423805:0.041653392,(G000319385:0.040915901,G000510265:0.0454257844):0.2046970753):0.0592410977):0.056462591):0.0519953049):0.0360156368,(G000312425:0.2230222802,(G000620685:0.195691839,(G000963705:0.220651565,(G000518365:0.1622823684,(G000423185:0.1832936395,((G000225995:0.1380726795,(G000016185:0.0747084689,(G001939945:0.0734282985,(G000429645:0.055613839,G001296005:0.0496255044):0.0462382461):0.0210147564):0.0326931043):0.0447276871,((G000576635:0.033928816,G000936425:0.0395553705):0.0871450117,(G000429625:0.0669243304,(G001315015:0.0550643629,(G000283655:0.0127221637,G001305595:0.0290917487):0.0444083515):0.0343242951):0.0452719214):0.0185209302):0.0235793576):0.0242406067):0.008701882):0.0088759816):0.0088278661):0.0106980406):0.0078489726):0.0123059143):0.0151319191):0.0104961832):0.0131693987):0.0063565959):0.0108880141,(G000616095:0.217233504,(((G000375545:0.1661679033,G000710935:0.1712832671):0.0468808168,(G000342165:0.1671336748,((G001295935:0.0882223711,(G000331225:0.0214387276,G000420765:0.023541434):0.0887529444):0.091589978,((G000711715:0.1013331113,(G000585415:0.0815247336,G000620665:0.1129177069):0.0244808857):0.1066086703,((G000218875:0.0413755212,(G000277755:0.0039695994,(G000175255:0.0046479482,((G000007105:2.5846e-06,G000303025:2.5846e-06):0.0004095101,(G000576165:0.0002308576,(G000498655:4.60842e-05,G000576125:2.5846e-06):2.6696e-06):0.0032717241):0.0001931488):0.0084256524):0.044778271):0.219278097,(((G000512205:0.1055061214,((G000333335:0.0796173911,G000383095:0.0620000203):0.0592126162,((G000214335:0.0396355953,G001853345:0.0493596182):0.0503896276,(G000744515:0.0617650281,(G000016765:0.0539781202,G000971055:0.0426029076):0.0297721695):0.0395530363):0.0154605754):0.0203326294):0.0197185849,(G000974765:0.1014228588,(((G001421785:0.0886529795,(G000786205:0.0871665355,G001421285:0.0906907642):0.015570167):0.0055669031,((G000226955:0.0304827235,G001469845:0.023419408):0.0510929773,(G000935025:0.0561227378,G001428865:0.0500996346):0.0194497687):0.0463013722):0.0146949055,(((G000241465:0.0477720347,G000242835:0.0487035033):0.0322439356,(G000803065:0.0580632132,G001423845:0.0543163343):0.0207793495):0.0243190877,((G000980895:0.1013701807,(G000382485:0.0567590878,(G001425405:0.0586332935,(G000427645:0.0337516069,G001421995:0.0394414639):0.0310222762):0.0099314579):0.0195151256):0.0223251473,((G001421505:0.0588187673,G001421805:0.0527747489):0.01376508,(G000739895:0.0815782221,((G000764535:0.0340604415,G001761345:0.0427855535):0.0344997845,(G001423765:0.0520321054,G001426195:0.0426822691):0.0263261522):0.0114318395):0.0098989054):0.0158377731):0.0123337715):0.0173320626):0.0335772952):0.0247355505):0.0107341352,((G000283515:0.0860717007,((G000447205:0.048897042,(G000445145:0.0499189845,((G000091125:0.0204681496,G000147835:0.0256221174):0.0183946835,(G000632125:2.5846e-06,G001598535:2.5846e-06):0.0386597577):0.0190153468):0.0083894142):0.0063808591,(G000315525:0.0405715394,((G000445105:0.039227483,G000508185:0.0364697081):0.0180590653,(G001421665:0.0438513703,(G000367345:0.0304840731,G001713415:0.02082906):0.016268977):0.0125003966):0.0106961037):0.017344522):0.0616139145):0.0337355313,((G000763945:0.0429253114,(G001278035:0.0405430027,(G001610975:0.0448996705,(G000013985:0.0340709427,(G001468395:0.0293024402,(G001314325:0.0342201513,(G000803645:0.0356248488,G001427085:0.0432081329):0.0081117611):0.0144504957):0.0095574558):0.0085998015):0.0082543842):0.0192529153):0.0981683304,((G900128895:0.1152978371,(G000420305:0.123183272,G001889025:0.1271498139):0.0244342106):0.0335489183,((G000331245:0.0235284427,G001713435:0.0354187611):0.1019810011,((((G001295795:0.0500277758,(G000013325:0.0284193222,G000807925:0.0246242643):0.0188218472):0.0381676405,(G001296055:0.085314785,(G001598375:0.068646625,(G000192575:0.0644206445,G000429005:0.0707890665):0.0371124977):0.0146697221):0.0118176957):0.0391577049,(G001476695:0.093069054,((G000813185:0.0876997095,(G000767465:0.0572425752,G000802225:0.0501605743):0.0232136401):0.0151139998,(G000445125:0.0645920769,(G000272475:0.0782733001,(G001421325:0.0460703991,(G001046635:0.0498756336,G001742225:0.04586201):0.0142394523):0.0124185767):0.0154190772):0.0082067962):0.0174254163):0.0331213293):0.012366887,(G001028705:0.1158874204,((G000466945:0.0934287082,G001305965:0.0743210689):0.0278446009,((G000802385:0.1100351666,(G001008165:0.0729652957,G001427865:0.0650298887):0.0234229522):0.0204721327,((G001886695:0.0637006929,(G001010945:0.0524152744,(G001021555:0.0434723024,G001077815:0.0604370231):0.0167837913):0.0117420617):0.0405599124,(G001441535:0.0910602894,(G001028625:0.0718897689,(((G000756795:0.0519929696,G001235865:0.0543561933):0.0324980361,(G000013005:0.0684991372,(G000176355:0.0309986005,G000186705:0.0241778822):0.0878303183):0.0197327023):0.0178093135,((G001719165:0.0622914668,(G000714765:0.0259667645,(G000152865:0.0351454826,G000715015:0.0511417963):0.0190603887):0.0187130815):0.0135170267,((G000331285:0.0320977711,G000422985:0.0580779699):0.0149793403,(G000744895:0.0309232791,G001296025:0.0316168853):0.0076918553):0.031705238):0.0472869174):0.0184381483):0.0096049036):0.0243364683):0.0161004693):0.0174452059):0.0141616383):0.0162560177):0.0502306208):0.013096118):0.0157664368):0.0200057129):0.0227271642):0.0215477301):0.0179017362):0.0381024908):0.0251249145):0.0950212235):0.0436818135,((G000374145:0.2049953751,(G900107585:0.1638144796,((G900113695:0.1232351869,G900143155:0.0837484862):0.0332428931,(G900102905:0.1011514212,(((G900107025:0.0926958155,(G001884735:0.0387355733,(G001870665:0.029926515,G001870675:0.0298880869):0.021909642):0.0532583841):0.040450606,((G000687435:0.0988802355,(G000740795:0.1306851074,(G000429765:0.0974149668,((G000739715:0.1219594187,(G000012905:0.0238793888,G000016405:0.0180185095):0.0690547934):0.0248069692,(G001303875:0.0911007595,((G001202025:0.0682591021,(G001202015:0.0567414471,(G000420745:0.0418239194,G001202035:0.0487013097):0.0093533012):0.0154715149):0.0543006801,((G000176015:0.0731968848,G001294535:0.0866669504):0.017616509,(G001438045:0.0445250214,(G001438235:0.0142002773,G001439135:0.0145569535):0.0108989131):0.1192684921):0.010290626):0.0149960005):0.006339361):0.0140832926):0.0149679578):0.0083571999):0.0054901754,(((G000021865:0.0750840989,G000740785:0.1018958864):0.0334703134,((G000714535:0.0332982759,G000737065:0.0361957299):0.0245049903,(G000714545:0.0348614465,G000715505:0.048587029):0.016841212):0.0399374425):0.0234942378,((G000420145:0.0541010296,G000967825:0.0468197907):0.0379305073,((G000763785:0.0333576594,G000763805:0.0310874744):0.0524703643,(G000444995:0.096534101,(G000763905:0.0620428491,(G000622145:0.0666370853,(G001546115:0.0333175617,(G000185925:0.0383309677,(G000513975:0.0201455757,(G000203895:0.0229953182,G000763885:0.022513557):0.0156630758):0.0111014713):0.015502814):0.0101732378):0.0117556853):0.0161697027):0.028323539):0.0170449317):0.0535536763):0.0200967313):0.0213641361):0.0170732861,((G000153745:0.0151332905,G000383155:0.0494876709):0.2097589773,(((G000018145:0.0986131238,G000169395:0.1153094508):0.0244500882,((G001879715:0.0883740164,(G001510085:0.2245441715,(G000013565:0.1013416515,G000590925:0.0835532968):0.0091368681):0.0212781568):0.0234031631,(G001458315:0.0896762329,(G000877395:0.0900952586,(G001408515:0.0984672631,(G001403735:0.0512904277,G001403795:0.0618343822):0.0189220922):0.0170304418):0.0450076961):0.0302634489):0.010875717):0.0132927852,(((G900099935:0.0699682769,G900112335:0.0703122588):0.0563801128,(G001548075:0.1102331523,(G001305615:0.0788509673,(G000744955:0.0663941329,(G000647975:0.0873891941,G000671395:0.0804606632):0.0164393372):0.0128208376):0.0137677819):0.012714962):0.0186976621,((G900115595:0.0858043171,(G000299575:0.0852426969,(G000743715:0.0555893143,G900113405:0.0867501365):0.035306703):0.0347354817):0.032357887,(G001078595:0.1302090827,(((G000812665:0.1082251551,G000812685:0.1011501168):0.0297074418,((G000152805:0.1054453373,G001307765:0.0914530663):0.0221358116,(G900109555:0.0826824108,(G000299875:0.052333847,G000819565:0.0653080154):0.0332126342):0.0550883288):0.0133982093):0.0147972831,((G000442275:0.102519407,G001321835:0.2030978189):0.0149290465,((((G000223375:0.1658560806,(G000442315:0.1289190427,G000600335:0.0872186263):0.0491150223):0.0274775236,(G000153305:0.1080278696,(G000379485:0.0963323232,(G000466965:0.0412808064,G000600975:0.0254585304):0.0558926209):0.0092563739):0.0145379842):0.0329947654,((G000738435:0.0439171019,G000981705:0.0634048561):0.1017259847,(G001049735:0.1192709442,(G000161835:0.0912833422,((G000155735:0.0632238392,(G001187845:0.0016527916,G900142425:0.0059981125):0.0396743879):0.0672972439,(G900129845:0.081906012,(G001420005:0.0754861815,(G000967725:0.0734289855,(G000382265:0.0617886148,(G000169435:0.0448382906,G001411945:0.0315050682):0.0293968249):0.0162916769):0.0170154797):0.0118880796):0.0227830987):0.014396797):0.0113588904):0.0082931115):0.0121985644):0.0117423048,(G900115865:0.1220516121,((G001510135:0.113158079,(G000472185:0.0851308769,(G000384635:0.2009256962,(G000383135:0.1582298274,(G000382645:0.2079035091,(G001627375:0.0101842398,G001627595:0.0391568637):0.039556531):0.0196606776):0.0651678957):0.0389140152):0.0157665751):0.0415788884,(G900111875:0.1103346061,(((G000220565:0.0829227174,(G000688295:0.0725335705,(G000152725:0.0641724148,G000768315:0.0356562626):0.0359431922):0.0145336612):0.038037256,(G001205715:0.1080089522,(G001046955:0.0843009304,(G900129875:0.0810674258,(G001038505:0.075654925,((G000521865:0.0482840025,(G000520615:0.0436647479,G000521785:0.0501446366):0.0249202532):0.04922634,((G000442255:0.0623322392,(G001687105:0.0727534574,(G000259095:0.0660440778,(G001969385:0.0383300374,(G000153725:0.0406799852,G000161755:0.0404446908):0.0165761374):0.0138620146):0.0168572381):0.0113236081):0.0315208735,(G900107235:0.0894984006,(G001482405:0.0668875655,(G001458375:0.0652187874,(G000807715:0.0588399842,(G000169415:0.0734366296,G000504185:0.0562722638):0.0158708136):0.0079823221):0.0165428593):0.0135633825):0.0101676725):0.0130850067):0.0112649451):0.0116624436):0.0136676766):0.0094494318):0.0058498139):0.0101994287,((((G000423645:0.0953810782,(G000526275:0.0552360217,G900100005:0.0413594824):0.0351189186):0.0144625824,(G900110775:0.0590410441,(G001458355:0.0525528208,G001458435:0.0707857687):0.0214830834):0.0219280148):0.017110911,(G900107355:0.1070813758,(G000152625:0.078120869,((G000152845:0.0393188312,G001247715:0.0429666062):0.0349608161,(G000170875:0.0651151234,(G001441615:0.0575729396,G001441635:0.0652528063):0.0216503783):0.0085684535):0.0155224673):0.0267135757):0.0117524191):0.0099308536,((G900110425:0.0933536877,(G001458335:0.0891041686,((G001292625:0.0484006601,G001458175:0.0560100956):0.0293109134,(G001458215:0.0486815848,G900142085:0.0532586426):0.0194835061):0.0145945938):0.0187860907):0.026307759,(((G000156115:0.0337669687,G001890925:0.0223832683):0.076193414,(G000814025:0.0772864487,(G000712315:0.0690520715,((G000014045:0.0208684225,G000154785:0.0228188665):0.0809650359,((G000622425:0.0530510588,(G000622405:0.0038978622,G000712275:0.0051937648):0.0400409855):0.0400733861,((G000156335:0.0395093934,G000647675:0.0384878326):0.0298631442,(G000172095:0.0589164328,(G000622345:0.0436306562,(G000622325:0.0349314061,(G000622365:0.0346006395,G000622385:0.0305665943):0.0117665681):0.0194657795):0.0155803725):0.0197885396):0.0092492493):0.016315018):0.0153780734):0.0103976031):0.0167096509):0.0121092472,(G900156525:0.1633209967,(G001262635:0.0748092191,(G000473225:0.0726272842,(G000429365:0.0933521563,((G900109035:0.0616859175,(G000011965:0.0579471538,(G000161775:0.0370932397,(G000192475:0.0310512498,G000743705:0.0364889739):0.0142000006):0.022214564):0.0173747227):0.010392452,((G900102795:0.0810209546,(G000376545:0.0513178431,G001458415:0.0594745442):0.0212720638):0.0121686416,((G000511385:0.0263624114,G001258055:0.0190411044):0.0233340348,((G000169455:0.0354669041,(G000473205:0.0220266907,G001294455:0.0154721852):0.0276112338):0.0154327674,(G000511355:0.0208677207,(G000473145:0.0090415521,G001458395:0.0098902958):0.0160349024):0.0318602404):0.0123547246):0.0151127715):0.0260109753):0.0092391299):0.0168236663):0.010921172):0.0035142043):0.0147969363):0.0109143881):0.0062543432):0.0104556623):0.0067793431):0.0041044376):0.0059565669):0.0107791192):0.0079715574):0.0031271405):0.0069636551):0.007462754):0.0076462683):0.0062560137):0.0112266823):0.0118310788):0.021926406):0.056021205):0.022378394):0.0475176973):0.0748872695,((G001644385:0.3371245195,((G000152825:0.1391852822,G000733125:0.118176159):0.1402874375,((((G000365025:0.1141559613,G000428525:0.1207838446):0.1203425488,(G000412185:0.1769621847,(G000014745:0.1340332992,(G000382325:0.1232047322,(G000744995:0.1125718072,(G000152745:0.0190013164,G000420265:0.0238684956):0.0855848918):0.0277228326):0.05021982):0.0637375728):0.0334130615):0.0340026334,((G000023785:0.0461137074,G000378345:0.0504558493):0.1450642023,(G000420665:0.155343952,(G000376805:0.1164026575,((G000013025:0.031181621,G000685315:0.0287226084):0.0677765491,((G000685275:0.0395135543,G000685295:0.0427562413):0.040470517,((G000685215:0.0172291212,G000685235:0.0211795697):0.0497761179,(G000682755:0.0438674374,(G000682715:0.0207476065,G000682775:0.0344761395):0.0254014718):0.0330084848):0.0166389832):0.0150338568):0.053009493):0.0558012631):0.0317200948):0.0707306396):0.0289362662,((G000733915:0.1424551157,((G000017265:0.0871186665,(G001425305:0.0423914675,G001429025:0.038195794):0.0567407583):0.0478864623,((G000022005:0.052686717,G001449105:0.0472511103):0.0104694188,(G000744465:0.0445567933,G000745545:0.0504565847):0.0151028965):0.0586040457):0.0329181899):0.0227260989,(((G000175215:0.0483913189,G000495855:0.0408172898):0.0429518354,(G000204015:0.0688673615,(G000376105:0.0551411377,G000495815:0.0312579466):0.0259717593):0.0338231973):0.1218969716,(G000428765:0.1003326812,(G000466985:0.1157161984,(((G000144605:0.0587002941,G000701445:0.0480178824):0.0312069449,(G001425945:0.0424326146,G001427825:0.0574426952):0.0247836792):0.0081412334,(G000204035:0.0999527038,(G001424025:0.0751267266,(G000813765:0.0328755786,G001310255:0.031167653):0.0319905845):0.0133225677):0.0139587658):0.0188039076):0.0386793398):0.0700863588):0.0278379397):0.083463858):0.0335211617):0.0332545804):0.0211886827,(((G000293845:0.0196508212,G000469155:0.0283646663):0.2163221271,(G000689395:0.177622903,(G000017565:0.1061477381,(G000509225:0.1160735624,G000739695:0.0955505884):0.0265474681):0.0362865173):0.0238293485):0.0431297443,(G000746275:0.2196814207,(((G000828475:0.1121076868,G001708935:0.1298080856):0.078403966,(G000166055:0.1766931899,(G000981545:0.1159490872,((G000383415:0.0455144989,G000503895:0.0751631186):0.0560396562,(G000143145:0.0594346385,(G000253295:0.0530016666,G000384335:0.0363362761):0.021032386):0.0721866524):0.0256764465):0.0625225962):0.0238043149):0.0356539414,(G000496075:0.1734173168,(((G000384475:0.0790848068,G000526315:0.0638642752):0.1171608824,((G001676615:0.1901672664,((((G000178815:0.0466603704,G000379125:0.0420781138):0.0447765308,(G000372845:0.055287122,(G000188155:0.0341919713,G000283235:0.0499502187):0.0221525946):0.0416570009):0.0754986819,(G000385335:0.1113860283,((G000019845:0.0460338437,G000745425:0.0406935404):0.0823115222,(G000021745:0.0910711694,(G000427445:0.0677874121,G000746085:0.0531676383):0.0230072295):0.024475943):0.0129649903):0.0403505807):0.0606072974,((G001429505:0.0568483721,(G000735605:0.0651066347,(G001426225:0.0488426339,((G001298265:0.0498417048,G001429395:0.0345294633):0.014278917,(G000745475:0.0386669137,(G000800935:0.0338167664,G001420315:0.028510674):0.0130245613):0.022257993):0.0168499638):0.010473278):0.0073327147):0.0953204754,(G001418005:0.1053118384,(G000429045:0.1325930592,((G000745135:0.0842415629,(G001006805:0.0969982488,(G001017175:0.0386021505,(G000262405:0.0345683222,G000518665:0.0371778931):0.0192618703):0.0479990101):0.0277125137):0.0147702776,(((G000019365:0.0305852748,G000022085:0.0354133407):0.030325097,(G001043915:0.0343063064,G001548015:0.0173840993):0.0339252222):0.0234946796,((G001424525:0.0463974194,(G000372825:0.0332217742,(G001422215:0.030359498,G001422375:0.0309339633):0.0152569556):0.0114589776):0.0203413548,((G001262595:0.0185825809,(G000019725:0.0031931614,G001280145:0.0051500513):0.0194758585):0.0467685888,(G001425465:0.0335811207,(G000019945:0.0011000137,G001643095:0.0072977027):0.0282569345):0.0345901517):0.0170853491):0.0462328949):0.0676454502):0.015898599):0.0227079731):0.0151103498):0.0306535117):0.0144659819):0.010726605,(G000751295:0.148394561,((G001402875:0.1486865461,(((G000010525:0.0336976104,G000473085:0.0307869719):0.0409546491,(G000017645:0.0324676221,G000526175:0.0351866054):0.0463317493):0.049425092,(G000702305:0.0506096113,(G000092925:0.0289426825,(G000378025:0.0064974592,G900100155:0.0146707437):0.0384245133):0.0321157828):0.0658092323):0.0382341311):0.0168813931,(G000293785:0.1379308886,((G001426945:0.1097692643,G001579845:0.1184430927):0.0364617062,(G000516555:0.0791452984,(((G000218565:0.043731325,G000314735:0.0326487823):0.0602590823,(G001425835:0.0584232012,(G000336555:0.0336610101,(G000308295:0.028158507,G000314675:0.0262099681):0.0062619903):0.0327040776):0.0135980605):0.0219470491,((G900108575:0.0686378661,((G000013745:0.0499607305,(G000014825:0.0343330888,G000504425:0.0610253683):0.0236507539):0.0153625499,(G000935205:0.0675278682,((G000013365:0.0341446201,G001295845:0.0287127206):0.0077471678,(G000195775:0.0366398694,G000333455:0.048524912):0.0107512915):0.0265126528):0.0082261641):0.0210168188):0.0107851447,((G000012725:0.038806188,G000013885:0.0283465006):0.0623796146,(G000701345:0.0458463081,(((G000472865:0.0391426794,(G000379145:0.0269904997,G000938305:0.0398951859):0.0225464406):0.0127409228,(G900104755:0.052424468,(G001440405:0.0168599599,(G001440475:0.0319175033,G001693385:0.021604259):0.0087449882):0.0197073103):0.0133755576):0.0088079715,(((G000239815:0.0239307791,G000344805:0.0357503195):0.0414991301,(G000472385:0.0361619697,G000472425:0.0363766335):0.0260926576):0.011818544,(G001641695:0.0211147207,(G001908185:0.0248055346,((G000938285:0.0217803197,G900011245:0.0290567045):0.0126573209,(G000473125:0.0179722145,(G000011365:0.0226805005,G000284375:0.0125773582):0.0094720253):0.0103793181):0.0031350082):0.009482468):0.0349389844):0.0140920263):0.0170022293):0.0194307776):0.0076930194):0.0167518613):0.0344840417):0.0585447715):0.0134406154):0.0350927759):0.0134459569):0.0136135905):0.0201398941):0.0292023308,(((G000423365:0.1341648134,G000429865:0.1037671779):0.037201147,(G000230555:0.105713274,((G000970465:0.1104438614,G001185205:0.0778559555):0.0238341805,(G000969415:0.0678748777,((G000735585:0.0525306139,(G000971295:0.0539906541,(G000971275:0.0481892027,G001426345:0.0552226274):0.0109811219):0.0088772932):0.0222841672,(G000969445:0.0486902147,(G000970455:0.0310067869,(G000743575:0.0270650452,G001427875:0.0244985569):0.0153949485):0.0267598955):0.0233684729):0.0315473113):0.0213970666):0.0496921009):0.033832966):0.1013129255,(G001927245:0.2335956033,((G000688515:0.1353109061,G900110915:0.1508078146):0.0476648667,((G900104485:0.1437223829,(G000380505:0.022812361,G000423225:0.0259489653):0.1026585874):0.0498825337,((((G001305515:0.1304741808,G900148505:0.1294143073):0.0264977254,(G001720135:0.117158556,(G000422965:0.0481849657,G000425185:0.0468424609):0.1081566667):0.0452653991):0.0230309884,(G000374525:0.1648818585,(G900115225:0.1934140201,(G000423705:0.0998306213,(((G000422785:0.0023179383,G001907205:0.0033829602):0.0664534286,(G001562055:0.0804487725,(G900104145:0.0336792211,(G001310815:0.0237119436,G900114245:0.017704015):0.0169683148):0.0515169193):0.0195004563):0.0599017105,((G000192745:0.0498651114,G001484065:0.0694238268):0.0255919024,(G000148725:0.0757746482,(G000158095:0.051325308,(G000168975:0.0486514397,(G001404055:0.0436794053,G001404515:0.0474242842):0.0146445224):0.0086103657):0.02600892):0.0377455418):0.0257783821):0.0132066791):0.0357446919):0.0192106832):0.0233905256):0.0138709021,(G000179775:0.2030283115,(((G001425575:0.0762765793,(G000153465:0.0777794311,G000153705:0.1122210509):0.0374274139):0.0186000545,(G001424685:0.0850897512,(G001463885:0.0871974571,(G001423245:0.0557630456,(G000382705:0.0291418905,G001475935:0.0325211497):0.0312975716):0.0344715887):0.0246071492):0.013399523):0.0696104828,((G001293565:0.0223348267,(G000374465:0.0158647387,G000620605:0.0061668761):0.0153081926):0.1539940152,(((G000154705:0.0522443195,(G000759435:0.0441305844,G001011155:0.0463172375):0.0185610285):0.0719524298,((G000960975:0.0427162785,(G000376125:0.0443727974,G001578105:0.0379100854):0.0185895373):0.0917504438,((G000325745:0.1449354588,(G000496595:0.1139462811,((G000183665:0.0044639542,((G001983655:0.000319995,G001983675:6.34573e-05):0.0084814026,(G000756225:0.0070888401,(G000968075:0.0025403141,(G000968085:0.0001256362,G001414235:2.0256e-06):2.6542e-06):0.0001175764):0.0057529713):0.0027514696):0.0603081196,(G001021085:0.0712730164,(G000724755:0.0037032226,(G001969535:0.0012435822,(G000829355:0.0002558771,(G001430705:0.0007225395,(G000590865:0.0005118057,(G000023765:2.5846e-06,(G000820625:0.0005766487,(G000346595:6.46372e-05,G001296945:2.5846e-06):2.8406e-06):2.3913e-06):2.1845e-06):2.2369e-06):2.4558e-06):2.6671e-06):2.3969e-06):0.0588002215):0.0308119775):0.0650675472):0.1246217754):0.1522651671,((G001652565:0.0618271227,((G001424985:0.044324676,(G000379605:0.0448475099,(G001426665:0.0185299022,G001687365:0.0196983037):0.0101994543):0.0183722129):0.020719214,((G000697965:0.0180310732,G001695855:0.0298034964):0.014367246,((G000006965:0.0123179027,G000017145:0.0277361829):0.0212701254,(G000261485:0.0352187317,(G000018545:0.0257547296,G001889105:0.0225963629):0.0177281332):0.0135424464):0.0195399386):0.0270621029):0.0156189227):0.0166869039,(((G000426285:0.0258926734,(G000696095:0.0386490402,(G000330885:0.0210617035,(G000745725:0.0160152912,G000745735:0.0204456907):0.0145992275):0.0138412945):0.0130494062):0.0246213773,((G000744505:0.0334662474,(G000092045:0.0349350741,G000517605:0.0193269866):0.0107149148):0.012637741,(G000816845:0.0477115809,(G000745655:0.0417499875,(G000312665:0.015858059,G001542405:0.0156567622):0.0138159537):0.0108652813):0.0127046662):0.0192049727):0.0314595318,(((G000016285:0.0484383503,G000621665:0.0516487342):0.029626129,(G000518785:0.0580528179,(G000247475:0.0392369116,G000300855:0.0458812304):0.0196061488):0.0175500778):0.0156775797,(((G000518585:0.0325327825,G000739935:0.0302900301):0.0123145392,(G000949895:0.0171402128,(G000092025:0.0202168018,G001427625:0.0095867043):0.0108705655):0.0319187221):0.0390624856,((G000722615:0.0362513863,G000967425:0.0480643935):0.0335075028,(G001005825:0.0433505381,(G000731315:0.0371682404,G000757525:0.0465687543):0.0125525661):0.0187813711):0.0211218887):0.0111800633):0.0120466136):0.0179209496):0.0235048623):0.0120873786):0.0263294419):0.0308373128,((((G000733725:0.077977278,(G000014245:0.0385037119,G000518985:0.0299375622):0.0473072776):0.015122843,(G000615975:0.0637720172,(G000300335:0.0388984417,G000300515:0.0521659571):0.0121604099):0.0328894857):0.0369576557,((G000497755:0.0843199995,(G000526635:0.0723253659,G001014615:0.0686670531):0.0133783253):0.016885401,(G000304395:0.0732143903,(G000236565:0.072022681,((G000372965:0.0295500945,G001424795:0.025852284):0.0328873291,((G000585625:0.0737814076,G001427385:0.0531744117):0.0213967999,((G001426965:0.0552344919,(G000568555:0.0001800693,G001705425:0.0003186772):0.0544485311):0.0056780849,((G000824785:0.0192181326,G000824825:0.0246155471):0.024858672,((G000185905:0.0273711948,G001676765:0.0210613755):0.0090916411,(G001672375:0.0468056353,G001686985:0.0245121356):0.0076600266):0.0069551418):0.0349165819):0.0118010184):0.0122700499):0.0106293105):0.010208335):0.0258634475):0.0176535754):0.0252332476,(((G000282595:0.0405257545,G000686005:0.0300235336):0.0509448194,(G001558695:0.0733839049,(G000409565:0.086243193,((G000017405:0.0303317281,G000480315:0.0447429965):0.0082392744,(G001586735:0.0821881466,(G000344725:0.0084842214,G001652485:0.0030437499):0.0086733139):0.0189972017):0.0438477101):0.032485824):0.0135216567):0.0149606468,(G002005325:0.100727848,(((G000278275:2.4671e-06,G000279995:4.96754e-05):0.0853055104,(G002007565:0.0230536426,((G002007485:0.0094612188,G002007505:0.0041192277):0.0191522583,(G001952045:0.0059040498,(G001952065:0.011673086,G001952075:0.0023257658):0.0008270754):0.018048376):0.0078843998):0.0610970395):0.0134342089,(((G000706645:0.0309800081,(G000253015:2.2276e-06,G000518185:0.0045888198):0.0244964869):0.0390038436,(((G000278255:0.0144940716,G000385435:0.0067636187):0.0062884434,(G000384965:0.0065659901,G000385395:0.0109568492):0.0102952466):0.0369455724,(G001281405:0.0693674168,(G000709795:0.0163765245,(G000709775:0.0014055995,((G000709835:0.0002215591,(G000607225:2.5846e-06,(G000709735:2.5846e-06,G000709875:2.5846e-06):2.0973e-06):0.000610113):0.0008876629,((G000709855:0.0008578838,(G001624625:0.0001117767,(G000607245:2.4263e-06,G000709755:0.0040142774):0.0001119043):0.0047132178):2.2568e-06,(G000709815:0.0004387845,(G001625425:0.0040379569,(G001559035:0.0001126755,(G000607205:2.5846e-06,(G000015445:2.5846e-06,G000311905:2.5846e-06):2.608e-06):2.7014e-06):2.62e-06):0.0003380834):0.0004372459):0.0013331319):0.0004549239):0.0193275848):0.0414101858):0.0165025529):0.0137994775):0.0056688969,(G000341355:0.0625818859,(G000278155:0.0327702471,(((G000278135:0.002998904,G000278195:0.0022589013):0.0246098043,(G000294715:0.0364093012,(G000312545:0.0301776679,(G000706625:0.0212816986,((G001932215:0.0033979211,G001932235:2.6315e-06):0.0016894853,((G001932165:8.31605e-05,G001932175:0.0031767835):0.0016427052,(G000046705:0.0003652781,(G000708545:0.002479664,G001932225:0.0001263393):0.0003220086):0.0065251582):0.0005460049):0.0142895941):0.0040506351):0.0159444131):0.0069821975):0.0035583015,((G000022725:0.0112300205,((G000196435:5.35701e-05,G000689355:2.4913e-06):0.0141034212,(G000278215:2.52978e-05,G000312605:0.001987832):0.0260399654):0.0032560305):0.02153719,(G000312565:0.0434729769,((G000278115:0.0123590412,G000278295:0.008407273):0.0153296595,((G000280015:0.0349397336,(G000273375:0.0214296172,G000312525:0.0296319509):0.0097530269):0.0034936488,(G000341385:0.0012865571,(G000385415:6.73513e-05,G000518105:0.0040500953):0.0009832986):0.0273234738):0.0016778577):0.0026722427):0.0024603101):0.0041683689):0.0088635102):0.0220631332):0.00621709):0.1137232179):0.0347543977):0.0757619639):0.0303744866):0.0208015961):0.0110172644):0.0215711562):0.022120992):0.0372905614):0.0114984273):0.0075055926):0.0068576787):0.0097234491):0.0188275169):0.0125273192):0.0218325036):0.0183228678):0.0254027415):0.015526707):0.0163606545):0.0254818344):0.0153502882):0.0163051833):0.0264175003):0.0228760705):0.0162791089):0.0122429512):0.0089995981):0.0155438076):0.0712711316):0.0267967656,((G000372125:0.1996733603,(G000379225:0.1880139492,((G000744415:0.0756266235,G001873795:0.0827682091):0.0820247697,(G000153765:0.0708191874,(G000379345:0.1775639202,G001871925:0.0680025283):0.0237847185):0.0540439651):0.0305378923):0.0263151629):0.1994895199,((G001399755:0.260428739,(G000423825:0.1258815929,(G000175575:0.1081330253,(((G000214095:0.0029522874,G001857665:0.0031140124):0.0232206781,(G000179815:0.0283423876,(G000021485:0.003242277,(G001418795:0.0063897899,(G001308895:2.5846e-06,G001559335:0.0001175696):0.0004257617):0.0027101569):0.0057837231):0.0278503728):0.0278870304,((G000227215:0.0061980272,G001931655:0.0133963327):0.0036652395,(G000709715:0.009328395,((G001705695:2.5846e-06,G001705805:0.0004355496):0.0052901218,(G001705725:0.0028756536,(G001705755:0.0003761898,((G000559045:0.0015887306,G001756595:0.000606663):2.1763e-06,(G001705625:2.5846e-06,G001705645:0.002297632):2.0903e-06):0.0011595775):2.5728e-06):0.0049489836):0.0005732671):0.0001327011):0.0565782573):0.0472228452):0.1187590315):0.0704912357):0.0356711798,(((G001460935:0.1127474039,G900078795:0.112132489):0.3928737355,((G000735045:0.1409359307,G001431705:0.1375186145):0.0880560226,(((G000376945:0.1586159965,((G000428465:0.1214466659,(G900115065:0.1329665153,(((G001294205:0.0210411186,G001313065:0.1165633438):0.0837051386,(G000374805:0.0724965512,(G000711875:0.071778819,G001808185:0.0769835103):0.0190705767):0.0110297568):0.0159391217,(G000969645:0.1006490283,((G000428145:0.0338919924,G000430805:0.028887865):0.0554918311,(G000429785:0.0510313541,G000620145:0.0628815108):0.0328039956):0.0277027163):0.0172728655):0.0237474197):0.0378745404):0.0237855175,(((G000420525:0.1130020108,(G000021025:0.0648390259,G000620105:0.0667988984):0.0384351265):0.0242255089,(G001619695:0.0983096057,(G000422925:0.1058146919,(G001418035:0.0749082575,(G000174355:0.0629497232,((G000335715:0.041491288,G001037925:0.0423991525):0.0483106552,(G001515305:0.0584162196,(G000711885:0.0492396843,(G001020585:0.021024182,(G000007705:0.0275238609,G000812585:0.0186794731):0.0078221722):0.0307824484):0.0211695053):0.0261383693):0.0132874092):0.013433787):0.0141931259):0.0249969742):0.0195446726):0.0147719582,((G000382305:0.0550322018,G001457815:0.0371807128):0.08117281,((G000600005:0.0878251809,G000745895:0.0834357297):0.0334289323,((G000158615:0.0742510453,G000226875:0.0425270431):0.0212362686,(((G000428785:0.035120108,G000620925:0.0352162597):0.0521090682,(G000160435:0.0702051685,(G000190695:0.0632718299,(G001458475:0.040962667,(G000163775:0.0467777247,G000745955:0.044149976):0.02674303):0.0136260202):0.0206154547):0.0217063978):0.0437400329,(G000227765:0.0560784582,((G001027865:0.0528279559,(G001308005:0.0380979191,G900086555:0.0387064794):0.0155666756):0.009278345,((G000194925:0.056408509,G000818035:0.035962003):0.0253325769,(G001592185:0.0507818331,(G000186165:0.0283514847,(G001063255:0.0263860728,(G000173895:0.0211725231,(G000196295:0.0123922615,(G000006845:0.0107582722,G000008805:0.0090880947):0.0031777165):0.0108629333):0.0240873099):0.0049830753):0.0170559519):0.0212067207):0.0190277083):0.0076453777):0.0201153231):0.022168475):0.0395239936):0.0356063043):0.103138987):0.0335972269):0.0196285666):0.0480788792,((G000012745:0.0402986598,(G000373385:0.0437697996,G000376425:0.0415438309):0.0119111837):0.1370948839,(((G000981505:0.1338198834,(G001044335:0.1874737902,(G000168995:0.033024879,G001438385:0.020040188):0.1027061182):0.0632634299):0.0883078029,((G000023745:0.063578519,(G000013705:0.0387532226,G000617925:0.0594238454):0.0569728774):0.0321800987,(G000953015:0.0786864873,((G000023705:0.0463166966,G000093025:0.0679664771):0.0292747648,(G000384375:0.0563714675,((G000384355:0.0150773183,G001464125:0.0209987658):0.0430184079,(G001424665:0.0277158569,(G000378225:0.0386694309,G000515275:0.0218152071):0.0103969515):0.0588480738):0.0170677029):0.0175234861):0.0263289469):0.0115325014):0.0345179199):0.0709968204,(((G000746095:0.0788735406,(G000025705:0.049380518,(G001830535:0.0974649832,G001872865:0.1087142504):0.0542646978):0.0282039337):0.0169136803,(G001801235:0.1796821237,(G001802335:0.0917921232,(G000145255:0.0177519752,(G001802355:0.0339431795,G001806235:0.1352227051):0.0159868037):0.0290493336):0.0302479651):0.0263390745):0.0756345738,(G000297055:0.1207136849,(((G000355765:0.0242849639,G000832065:0.0348951748):0.0358418919,((G000196355:0.0684739904,G900113575:0.0643361373):0.0123730343,(G900109785:0.051507438,(G000619905:0.0133646827,G900103145:0.0199545748):0.0402184935):0.01163311):0.0111596266):0.0440283639,(((G000009145:0.0423854529,G000014765:0.040090466):0.0708635463,((G900100485:0.0103892402,G900107335:0.0125241356):0.028546961,(G900107265:0.0294054101,(G900114745:0.0114605435,(G900113925:0.0130819983,(G001007935:0.0094730699,G900106545:0.0078230691):0.0027686065):0.0119456848):0.0253332887):0.0144366778):0.046127292):0.0306798472,(G900143275:0.0818067352,((G900114305:0.0477787598,(G900111165:0.040550672,(G900110145:0.0124663924,G900111605:0.0091229847):0.022558945):0.0307085237):0.0488575204,((G000219585:0.0204525978,G001464045:0.049355629):0.0192928406,(G000175095:0.0123452231,(G900111055:0.0026060115,(G001455205:0.000298253,G900105875:0.0018884548):0.0072364518):0.0131831757):0.039285165):0.0344610185):0.019281057):0.0282101292):0.0289602628):0.08562772):0.0152070917):0.0161787444):0.0151036582):0.0328220557):0.0092647812,((((G000024165:0.1019320933,G900099695:0.1205655095):0.0476924795,((G000236665:0.0779485875,G001307855:0.0892194783):0.0222194866,(G000429665:0.0842195659,(G000429605:0.057651347,(G000012425:0.0467680762,G000519045:0.0332914721):0.0195042763):0.0467404365):0.0289330831):0.0180269801):0.037461476,((G001586935:0.2719869034,(G000828635:0.0808203108,G000934545:0.0944239559):0.05043575):0.0333161705,((G000372885:0.0400639145,(G000214035:0.0208011877,G000527135:0.0271017787):0.0248266826):0.1160835028,(G000373965:0.1796099447,((G000425565:0.0170916183,G001418245:0.0118544944):0.1459176327,((G000025965:0.0552009098,(G000349945:0.0567371487,G000378245:0.0387442316):0.0184998986):0.0240343299,(G001682385:0.0602022919,((G000310145:0.0437294718,G000310185:0.0447568031):0.0129529128,(G000443165:0.0627511482,G001051995:0.0353355723):0.0145792789):0.0402591971):0.0241559244):0.0368736532):0.0244111789):0.0135970187):0.0101438213):0.0112421527):0.0426728922,((G000828975:0.1716532015,(((G000205025:0.005088536,G000431455:0.0192644369):0.0082377624,(G000434815:0.0095204449,G000980495:0.0020161209):0.0045075487):0.1813264556,(G000437635:0.1817295642,(G001182045:0.2015362761,(G000434855:0.1478151961,(G000297775:0.1034871042,(G000250875:0.1006239397,(G000411515:0.0037337234,G000432615:0.010249589):0.1169377804):0.0349782621):0.0902494953):0.028083859):0.0182825134):0.0393560003):0.1234967125):0.0475896009,(G000186425:0.2229838015,((G000170915:0.198658452,((G000521505:0.1114198661,(G000743945:0.1804144682,((G000506865:0.0887291482,(G000226625:0.039287936,G000276685:0.0463999908):0.1505179727):0.0452003745,(G000621025:0.1261313946,(G000373745:0.046230466,(G000759065:0.0022401776,(G000372065:0.0148200475,G001808335:0.0089349062):0.0065430677):0.0444551906):0.092222498):0.0333029134):0.0197889515):0.0226776209):0.0391027867,(((G000340795:0.1034892452,G000340825:0.0951451078):0.0734973808,(G000319245:0.0430603535,(G000340865:0.0534580104,G000340905:0.0333167849):0.014565295):0.1176092649):0.1675640541,(((G000967305:0.0852946154,G002005365:0.1388851333):0.0301036929,(G000612685:0.1114470153,(G000308195:0.0768464131,(G000209655:0.0524796129,G900129885:0.0644293237):0.0224967886):0.0184505243):0.0145115304):0.0253398568,(G000988095:0.1202766009,(G900089455:0.0918526511,(G001433395:0.0805601954,(G000382185:0.1028253133,((G000067205:0.0524823146,(G001457475:0.0215214841,G001571365:0.0248337524):0.0341794444):0.0085243015,((G000195715:0.0080522988,(G000317935:0.010103684,G000318015:0.0037567307):0.0060933559):0.043662825,(G900078695:0.0406607261,(G000612485:0.0399693405,G001078275:0.0162294951):0.014396432):0.0405322999):0.0123781368):0.016714178):0.0115861232):0.0216980088):0.015848312):0.0188632042):0.013135042):0.0096035764):0.0695026848):0.01594011,((((G000158475:0.0360232254,G000158495:0.0363685153):0.1629071701,((((G000344615:0.034290987,G000723165:0.0432117502):0.0158250216,((G000425385:0.0454282792,G001191005:0.030994961):0.0384805439,(G900114705:0.033324522,(G000335815:0.0172326135,G000383895:0.0716879461):0.0166871454):0.0106972321):0.0106029497):0.0362244929,((G001412595:0.0310963168,(G000745265:0.0436805969,G001941825:0.0426278514):0.0080286786):0.0226106758,(G001424165:0.0487281602,(G000427785:0.040232834,(G000382345:0.034528528,G001866515:0.0425158767):0.0190688737):0.0167703878):0.014133347):0.0343629047):0.0448336219,(G000622895:0.1016998544,((G000312045:0.0527002727,(G000818395:0.0527268578,G001428545:0.0619302527):0.0197392655):0.0271245139,((G000195205:0.087040493,(G000013625:0.0304102805,(G000026125:0.02932974,G001464355:0.0211547326):0.0160888221):0.0636142438):0.0173298733,(G000441555:0.4219180952,(G001584185:0.0560347722,((G001040945:0.0291881342,(G001189955:2.5846e-06,G001571165:2.5846e-06):0.0270359641):0.0262677959,(G001189915:0.0316992909,(G001189965:0.0282423958,G001267925:0.0181259417):0.0204303393):0.0121686107):0.032163679):0.015210722):0.0126172744):0.0115771795):0.0132592883):0.0103921713):0.021902945):0.0437606158,(((G000016345:0.0236475594,G000019745:0.0436584828):0.0119567185,(G000973625:0.0260981119,G001830325:0.0192972799):0.0173534406):0.1698057113,((G000272025:0.0906676664,((G000009125:0.0356525805,(G000020205:0.0197175292,(G000953875:0.003043578,G000954135:0.0030977249):0.0114698903):0.0124708494):0.0554975947,(G001281465:0.0386263159,(G000832305:0.0524657214,(G000069785:0.0400319635,G000196015:0.049008764):0.013613552):0.0143224125):0.0341165114):0.0154866446):0.0321299984,(G000767615:0.1053113232,(G000970345:0.1221104554,((G000227585:0.1652384546,G000775775:0.086529888):0.0532245791,(G000198775:0.0796157104,((G000959725:0.049458923,((G000011545:0.0120348004,G000011705:0.0134679515):0.0521677836,(G000959245:0.0188043229,G001411495:0.024509093):0.0244627398):0.0109280417):0.0173707511,(G000373005:0.0578868358,((G000698575:0.0302239978,(G000698595:0.024718382,(G001190015:0.0749098147,G001544555:0.0203995222):0.0370709503):0.0150926578):0.0311642403,((G000020045:0.043769593,(G000013645:0.0357392633,G001865575:0.0310087886):0.0176509274):0.0145833816,(G000739795:0.0426675728,(G000684975:0.0350987227,G000785435:0.0320482759):0.0172456506):0.0084788651):0.0076081426):0.0129812038):0.0120422806):0.0241112225):0.0178506878):0.0115548841):0.0186760743):0.028201304):0.0161478219):0.0187903372):0.0232063336,((G000482785:0.1452315628,G001295775:0.1519750875):0.0324407334,(((G000253115:0.0207023931,G001418255:0.0251187431):0.0743053072,(G000377645:0.0937771573,G000733775:0.0750359045):0.0595394031):0.0775123604,(((G000381125:0.0698321036,G001017435:0.0711157342):0.0258457495,(((G000019785:0.068686608,G000689195:0.0730765838):0.0407614399,(G000768065:0.0529734566,G001447195:0.0662573908):0.0736258851):0.0206825428,((G000015725:0.0909921834,(G001293525:0.1012414388,(G001425865:0.0796925431,(G001425785:0.0797066317,(G000799305:0.0584514074,G001424785:0.0554577533):0.0116918059):0.0241227072):0.0171672998):0.0147002917):0.015662441,(((G001427705:0.065669107,G001477625:0.0605369658):0.016433732,(G001483865:0.0374581722,G001598255:0.0415028687):0.0497226336):0.045107265,(G000333615:0.1312918574,((G000430725:0.0930826797,G000969605:0.0705030036):0.0147916213,(G000244995:0.0813086799,(G000284255:0.0837222747,(G001295865:0.0257002898,G001295905:0.0232766913):0.0630524036):0.0164407137):0.0200296668):0.014167031):0.0105228746):0.0087315422):0.0081161453):0.0154964623):0.0318906393,(((G000496475:0.1582631424,(G000723405:0.0570762652,G001713375:0.0618920112):0.0349580052):0.0126387749,(G000807215:0.0790641765,(G000828895:0.0289133192,G000828915:0.0294441689):0.070047741):0.0385780818):0.0208335121,(G000477435:0.2195267412,((G000374625:0.1240087985,G001005215:0.1456425058):0.0328493842,((G000422885:0.0716632629,G001262075:0.1357856095):0.0388277718,(((G001270065:0.0611184181,G001412575:0.0697121883):0.054642839,(((G000211835:0.0948514662,G001432305:0.0595924474):0.0309178557,((G001955715:0.0663635983,(G000013605:0.068674185,G001771035:0.240938505):0.0216486743):0.0208081001,(G000013865:0.0520245052,(G000015505:0.0642773574,G000688115:0.0574858319):0.0104519722):0.0468998433):0.0120476264):0.0152164131,((G001044395:0.0636106222,(G000215705:0.0447593711,(G000426125:0.0558906468,G001424545:0.0470164183):0.0158124293):0.0191209713):0.0376291777,((G001422405:0.0331614993,G001422445:0.0461264363):0.0483067187,((G000184745:0.0681928942,G000620225:0.0477129463):0.0217361326,(G000745855:0.05122983,G001476815:0.0617845485):0.0259616835):0.0203278138):0.0198647509):0.0122389283):0.0072335934):0.0101733572,((G000381265:0.0736413941,G001421705:0.0928068518):0.0181355057,(((G000688255:0.0554710219,G900111115:0.0746384098):0.0258360446,((G000176855:0.0449505824,G001424265:0.0375248997):0.0213174417,((G000015565:0.0664459509,G000193225:0.0583586209):0.0528740833,(G001428645:0.037899982,(G000204195:0.0333205887,G001714725:0.0307227252):0.0132487415):0.0166200015):0.0199948626):0.0103935715):0.0058341149,((G000410635:0.0849766215,((G000935165:0.0279527813,G001294445:0.035767123):0.0405660023,(G000739375:0.0560108847,(G000018665:0.0389530023,G000429845:0.0449907266):0.0163205332):0.016901322):0.019200991):0.0289414844,((G000739995:0.0590275275,G001298675:0.0493236785):0.0167795387,((G000282995:0.0788595838,G000484635:0.1095016517):0.0198010888,(G000204645:0.043556238,(G000022305:0.0048155369,G001310795:0.0455164728):0.0379884107):0.0155521684):0.0113378263):0.0138456494):0.015054192):0.0200264288):0.0147941328):0.0112149371):0.0077571879):0.0085120652):0.0083973174):0.0331659348):0.0443989176):0.0354138363):0.0158900479):0.0209927038):0.0124934988):0.0160259105):0.0337655096):0.0245888749):0.023234763):0.0223609358):0.0426778694,(((G001705075:0.2239871717,(G001643475:0.2157649806,G001785035:0.1851067378):0.0362072087):0.0333888918,(G001543005:0.228646844,(G000376165:0.3588601535,(G001576965:0.2239301699,(G001629435:0.1519190806,(G001629355:0.079136261,(G001629315:0.1239027228,(G001629475:0.1328077345,(G001629515:0.0928244764,(G001629415:0.0495078068,(G001629495:0.0477154254,(G001629395:0.0334661021,G001629445:0.0355736724):0.0112769214):0.0020276051):0.0170669099):0.0028368781):0.0053116513):0.0066081106):0.0112100059):0.0427715502):0.1209815632):0.0492252182):0.07421456):0.0348606015,(((G001888055:0.1842130009,((G000015345:0.1600296035,G001889065:0.1168262877):0.0454574107,(G000160655:0.0503072211,G000239355:0.0614484209):0.1169181048):0.0378431854):0.15822256,(G000510805:0.1628098982,(G002006795:0.0619389573,(G000375345:0.0148910523,(G001632485:0.0115420867,(G000334955:0.0047337717,G001634425:0.0099090317):0.0015546594):0.0066344097):0.0447632114):0.1279766844):0.1489790014):0.0803858524,(((G001629325:0.0293542845,G001629365:0.0247284735):0.4773842117,(((G001579945:0.1899009209,G001677435:0.1950848022):0.1008481669,(((G000215955:0.0948768693,G000732535:0.0959915787):0.1517473711,(G000733765:0.199752361,(G000711245:0.1716579579,((G000420645:0.1041461355,G000711955:0.1214018508):0.0462221617,(G000271305:0.1376444872,(G900113085:0.1079025222,(G000426685:0.0525677495,G000474945:0.0435164049):0.0566559823):0.0317035527):0.0196076399):0.0339346214):0.0269270866):0.0610946234):0.0549861701,(G002000055:0.284834753,(G001187785:0.2509573968,(((G000378125:0.1221810326,G900115085:0.1134010108):0.0308391941,(G000953855:0.1094550436,(G000761445:0.1003662478,((G000964085:0.0401060339,(G000800155:0.02329589,G001887595:0.0331012281):0.0151491166):0.0738870679,(G000242255:0.1439508765,(G001182895:0.0871327539,((G000620485:0.0581891343,G000632805:0.0509300994):0.0241157505,(G001641285:0.0902954852,((G000264335:0.079791184,G001428405:0.0432644981):0.0113806587,(G000264315:0.0722837355,(G000230695:0.0301086687,G001617355:0.0235458045):0.0454932625):0.0322336275):0.0132090906):0.0168777563):0.0189109067):0.0127830708):0.0127441552):0.0358942125):0.0258390279):0.027642465):0.0425857744,(G900101825:0.128442223,((G000429065:0.1374320977,(G000420545:0.0812065229,(G000426365:0.0746719447,(G000747155:0.0586421469,(G000743535:0.0451985328,G000747075:0.0394827434):0.0286425853):0.0230306213):0.0387928656):0.0265897399):0.0208656574,(((G000423885:0.1171292526,(G000422305:0.1170513406,(G000472505:0.087173616,((G000559025:0.0403320343,G001482195:0.0592097486):0.037462045,(G001014645:0.0337105336,G001306995:0.0399889664):0.0471561159):0.0207506559):0.0188201975):0.0201833113):0.0064510269,(G000770795:0.084087696,((G000423325:0.0967963458,(G000768335:0.057118003,(G000768345:0.0490812042,G000855665:0.0650338554):0.047686446):0.0100139186):0.0279924121,(G000426005:0.0958378506,((G000768355:0.0682081907,G001427225:0.0625856299):0.0148689966,(G001429315:0.0425800375,(G001442515:0.039133434,(G001442535:0.0299276505,G001442785:0.0260177316):0.005295364):0.0262448671):0.0320759923):0.0155903276):0.0060339866):0.0165648924):0.0204424171):0.01536001,((G001431405:0.056596241,G001556105:0.0614896332):0.0242758566,((G000972865:0.0346503316,(G000185965:0.0483401699,G000513955:0.0262341554):0.0189219639):0.042846406,(G000233915:0.1055540563,(((G000661955:0.0310359778,(G001431535:0.0377419643,(G000072485:0.0158231947,G001499755:0.0096279394):0.0183063641):0.0142209657):0.0305308585,((G001431485:0.0234633787,G001431525:0.0209240122):0.0868991948,(G001700965:0.0498210775,(G001314305:0.0274763165,G001431505:0.0362340349):0.0210410945):0.0146446356):0.0178036246):0.0222701641,((G000815185:0.0246336283,G001021935:0.0243194373):0.0468031408,(G001431645:0.0553581958,((G000006725:0.0259939245,G000576405:0.0205741577):0.0857024197,(G000401255:0.0424999491,(G000007145:0.0150013575,(G000007385:0.0255359445,(G001705565:0.0292784315,G001908775:0.0227824417):0.0013326843):0.0033539025):0.017920993):0.0262301091):0.0084391803):0.0085035985):0.0099742016):0.0247562778):0.0152234017):0.0160384054):0.034438181):0.0550592667):0.026525201):0.0328477258):0.0768260024):0.0246376897):0.0638835725):0.0077457842):0.0279108876,(G001697225:0.2537321563,(G000583135:0.3305949616,(((G000531125:0.0696329213,G001051235:0.0890710354):0.1423399097,((G900112605:0.2152573213,(G001614315:0.2043150389,((G900110585:0.1356013045,(G000014785:0.1009067929,G000015585:0.1711263243):0.0401619981):0.0229028933,(G000153205:0.1653785903,(G000374645:0.1336551002,(G000319575:0.0807738382,(G000485905:0.0441257835,G001715285:0.2332402735):0.0384620363):0.0963888119):0.0255376109):0.0317603673):0.0357768728):0.0209782777):0.0330043275,((G000024765:0.1045076888,G001469965:0.117605625):0.1512958748,((G000155715:0.2001844619,G001730015:0.2617137039):0.0394221637,((G000419525:0.1799277142,((G000371925:0.103493548,G000380185:0.0947837565):0.0320006887,(G000260135:0.0513231523,(G000621325:0.0369331495,G900107695:0.0365912657):0.0227783663):0.0590673665):0.0415572846):0.0738178636,(G000754095:0.1475354687,((G000227725:0.1449395585,((G000021985:0.0489197418,G000378965:0.0558862605):0.0482992867,(G900156225:0.1053209543,(G000225005:0.0570728568,G000633935:0.0595347136):0.0256947704):0.0321741969):0.0153329092):0.021842993,((G000227685:0.0216292858,G000321415:0.0177817153):0.0769476367,((G000377785:0.0269960123,G000377885:0.0170879346):0.0453672654,(G000385215:0.0295483702,(G000381825:0.0283860302,(G000745395:0.0274253471,G001020955:0.0218265216):0.006026764):0.0147455451):0.0292943236):0.058431474):0.0779051697):0.040230961):0.0236601192):0.0120902388):0.0071613845):0.0189193394):0.0092178933):0.0066583617,((((G001447805:0.142171876,G900102855:0.1435581445):0.0409642266,((G000024725:0.0503703655,(G000012805:0.0197604526,G000143085:0.0209899857):0.0479099791):0.1201910825,((G000214595:0.0544545495,(G000156355:0.0053274549,G000767155:0.0064419614):0.0551362472):0.0304715713,(G000349205:0.0624593805,(G000260965:0.0926524925,(G000260985:0.0289456901,G001720165:0.0291487125):0.0399406525):0.0119109139):0.0181396685):0.1270326893):0.0325058424):0.0180049461,((G001303045:0.2189298812,G001303065:0.1931078602):0.0827088618,(((G000245015:0.0291231555,G001305575:0.0379739148):0.1026984922,(G001723675:0.1346962,(G000828835:0.0988967962,(G000170715:0.1081715353,G001640045:0.157605126):0.0289323444):0.0187442805):0.0471693134):0.0687751799,((G001801825:0.1880636372,(G001801945:0.07548616,G001802535:0.089887087):0.1098569452):0.0574521364,(G001643635:0.2135259149,(G001801725:0.0589714646,(G001801885:0.0215021557,G001802575:0.0518534437):0.0058817119):0.1166608465):0.0325522388):0.0807212351):0.0294621297):0.0117708801):0.0118422549,(((G000384415:0.0408781506,G001566825:0.0996501607):0.1778465064,(((G000421465:0.1029674458,G001566965:0.0748899492):0.0962214547,(G001312345:0.1910219194,(G000008325:0.1141782911,(G000427385:0.1063140502,G000934725:0.1268634442):0.0192188979):0.0274993269):0.0323720401):0.0150849644,(G001901525:0.1587267239,(G900094635:0.2363350367,((G000733935:0.0925030677,(G000214665:0.0530731989,(G000785705:0.0367031516,G001312005:0.0760129866):0.0377484797):0.048947206):0.0272408368,((G000341735:0.0090826966,G000968535:0.0146159592):0.0889702884,((G000190755:0.0860999175,(G000383855:0.0346521079,G000427625:0.0361986658):0.0442876703):0.0142278714,((G000372865:0.0652240958,(G000527095:0.0410054979,G000733855:0.0480461233):0.0365856596):0.0261298474,(G000496735:0.0879697042,(G000384075:0.0595038681,G000963695:0.1213886599):0.0312441933):0.0153050151):0.0214699263):0.0283857043):0.0114946409):0.0193099614):0.0228686338):0.0551139001):0.0312860411):0.0489462715,(G002020875:0.1851981493,(((G001276605:0.1567988104,(G001276625:0.2519982852,(G001044195:0.0042728926,G001276615:0.0509443327):0.0667429221):0.0589910386):0.1170930031,(G900092645:0.1471037932,((G000228725:0.1201435188,(G000495615:0.0964433465,G001469165:0.0875678443):0.0317615894):0.0302232683,(G000327045:0.109148307,(G000379525:0.1015074092,(G000224005:0.091054109,(G000223985:0.0791837697,(G000227745:0.0567781681,(G000025485:0.0591676724,(G000224065:0.0491723849,G000585215:0.0352620131):0.0341782561):0.0173326513):0.0171468463):0.0138159902):0.0221157872):0.0360726332):0.0138526669):0.0254069483):0.0289184736):0.0225404589,(((G002020805:0.1326421639,(G000428045:0.0404931719,G001007875:0.0424683559):0.07427561):0.0429354424,((G000168735:0.1433921975,G001443675:0.0135886578):0.0932040494,(G001709035:0.0216092788,(G001708985:0.0028758065,(G001708975:0.0001768224,(G001708955:0.0033361773,G001708965:0.0001352555):4.29378e-05):0.0034068845):0.0146018905):0.1016655295):0.0448400003):0.0160809716,((G000801295:0.096025889,G000828615:0.1334499821):0.0273870214,(G002020385:0.0412126977,((G002021315:0.0119788472,(G002020915:0.000484114,((G002021195:0.005666775,(G002020935:2.5846e-06,(G002021115:4.63576e-05,G002021255:2.5846e-06):2.6062e-06):0.0010831195):0.0277944269,(G002021265:0.0055836368,(G002021105:0.0107544329,(G002021175:0.0023318959,G002021235:0.0002575597):2.7561e-06):3.97144e-05):2.9682e-06):0.0022659066):0.0002347295):0.003848555,(G002020605:0.0232121826,(((G002020845:2.5846e-06,G002021035:4.6064e-05):0.0330245195,(G002021005:2.5846e-06,(G002021025:2.5846e-06,(G002020995:4.43403e-05,(G002020795:2.5846e-06,G002021075:2.5846e-06):2.1731e-06):2.6102e-06):1e-06):0.0083117245):0.0003690962,(G000787395:0.0054464956,(G002021855:0.0024322338,((G002020715:2.5846e-06,G002020745:2.5846e-06):2.3434e-06,(G002020965:2.5846e-06,(G002020725:2.5846e-06,(G002020685:2.5846e-06,G002020775:2.5846e-06):1e-06):1e-06):2.6031e-06):0.0306102053):0.001894697):7.5001e-06):2.3504e-06):0.0020230306):0.0100876313):0.135986779):0.0244881109):0.0208476228):0.0354330849):0.0176535481):0.0115584474):0.0190489709):0.0135645712):0.007239246):0.010984207):0.0067229629):0.0106415085,((((G000252525:0.0629634498,G000385115:0.1209961111):0.0672984002,((G000383375:0.0464227573,G000384935:0.0107331458):0.0713406746,(G000385035:0.1094205797,(G000384955:0.0363680296,G000385055:0.0125339392):0.0416466676):0.0243199078):0.0417731735):0.1131659974,(G001437675:0.0142854832,(G001438485:0.0133261753,(G001439285:0.018181396,(G001438425:0.0001477233,(G001438585:0.0219046663,(G001438495:2.5846e-06,G001439525:2.5846e-06):0.0042003335):0.0053280984):2.0595e-06):0.0040589747):0.0070404727):0.1704020105):0.3941499186,((((G001281385:0.0389696172,G001628405:0.0493129572):0.1130295964,(G000297135:0.175489159,(G001293165:0.0717549006,(G000010405:0.0734846332,G000015105:0.0481461263):0.0529391331):0.0172384552):0.0537915917):0.1820238936,(G900141795:0.1317337055,(((G000711195:0.062867125,G000934765:0.066068811):0.0156783954,(G000214825:0.0212357337,(G000227665:0.0166459379,G900112445:0.0262082418):0.0126781865):0.0718122452):0.0554725625,((G000483485:0.0659865618,(G000381085:0.070817973,(G000478585:0.0362927657,G000702325:0.0471565291):0.0264760039):0.0223831492):0.0381442297,(G000384235:0.1084397027,((G001873715:0.0633351236,(G000012605:0.0511874241,G000711305:0.0433623431):0.0232551499):0.0179355453,(G000744875:0.0414503221,(G000526715:0.0363927446,(G000696325:0.0038042149,G000711315:0.0019279099):0.0360429766):0.0125502659):0.0544894978):0.0135401968):0.0245573774):0.0401062542):0.0484355578):0.0941670189):0.0464020255,((((G001720395:0.0527272309,(((G001932795:0.0008375476,(G000401515:0.0021208204,(G000297215:2.5846e-06,G000764075:2.5846e-06):2.9485e-06):2.6339e-06):5.41453e-05,(G001932755:0.0075945162,(G001932775:8.50852e-05,(G001932735:0.0002036036,(G000756435:0.0020079507,G001932595:0.0001084469):2.0972e-06):0.0020630079):2.0281e-06):2.8777e-06):0.0047364092,(G001932955:0.0051867849,(G000576045:0.0058511619,(G001514395:0.0029297317,(G000300295:0.0032143951,(G001932815:2.5846e-06,(G001534725:0.0002856906,(G001029935:4.75362e-05,(G001932875:0.0022104765,((G001932835:0.0002358408,(G000756415:2.5846e-06,G001932915:2.5846e-06):2.0947e-06):2.3898e-06,(G001932895:2.5846e-06,(G001932855:2.5846e-06,(G001746795:2.5846e-06,G001932935:2.5846e-06):1e-06):2.097e-06):2.4019e-06):2.0572e-06):2.2746e-06):2.2801e-06):0.0001408728):2.9407e-06):2.5749e-06):0.0001423993):4.9254e-05):0.0106461948):0.037995149):0.1905164267,(G000379445:0.1616539371,((G000710735:0.0359007233,G000815225:0.029708306):0.0421425522,(G000764555:0.0444802777,((G000219045:0.0235189981,(G000019285:0.0119462575,(G000262205:0.0003067472,(G000505725:0.0012474712,(G001042525:2.3242e-06,G001042545:9.83051e-05):3.88038e-05):2.5321e-06):0.0317588876):0.0043389289):0.0254952652,(G001753795:0.0550019715,(G001608445:0.0129251199,(G000742095:0.0110118184,(((G000154145:0.0004548378,G001696945:0.0002474192):0.0026618318,(G000524575:0.0012629369,G001412545:0.0049670248):0.0004325144):0.0001913469,(((G000011405:2.5846e-06,G000014605:2.5846e-06):0.0024260292,(G000478845:2.5846e-06,G001574635:2.5846e-06):2.2476e-06):0.0014784646,((G000170295:0.0008320737,((G000313385:0.0024604062,(G000017785:0.0022267641,G000681495:2.7284e-06):2.7485e-06):3.84098e-05,(G001574605:2.5846e-06,(G001574835:4.89959e-05,((G001574755:2.5846e-06,(G001574495:2.5846e-06,G001574565:2.5846e-06):1e-06):2.0972e-06,((G001574705:2.5846e-06,G001574795:2.5846e-06):1e-06,(G001574585:2.5846e-06,(G001574475:2.5846e-06,G001574485:2.5846e-06):1e-06):1e-06):2.0909e-06):2.4624e-06):2.286e-06):6.04612e-05):2.8471e-06):0.0003546643,(G000153845:0.0065443607,(G001611815:0.0027183682,(G001574785:0.000292253,((G001696925:0.002262626,((G001696955:2.5846e-06,(G000009245:2.5846e-06,G000833335:2.5846e-06):0.0022243208):1e-06,(G001574675:2.5846e-06,(G001574655:2.5846e-06,G001574735:2.5846e-06):2.6166e-06):2.0731e-06):1e-06):2.6892e-06,((G001696935:0.0001462381,(G001574695:2.5846e-06,(G000168775:0.0022270431,(G001574555:2.5846e-06,G001574775:2.5846e-06):2.0925e-06):4.80941e-05):2.4561e-06):2.9671e-06,((G001574905:2.5846e-06,G001574935:2.5846e-06):0.002298363,(G001574885:4.93584e-05,(G001574865:2.5846e-06,G001574945:0.002230999):4.76539e-05):2.0279e-06):2.0538e-06):4.8016e-05):2.3863e-06):2.2143e-06):2.2153e-06):0.000151101):2.3247e-06):0.0033080413):0.0082151709):0.0151385361):0.0053066738):0.025722072):0.015359305):0.0338973599):0.1934353755):0.1492555133):0.0566950765,((G001431315:0.1645720301,G001898235:0.1728281466):0.1162727044,((((G000257395:0.1585070522,(G001881495:0.0478830202,(G000168295:0.0025016908,G001881485:0.0023426022):0.0589796034):0.0649873653):0.148355315,((G001801465:0.2519955774,((G001801305:0.0476306881,G001801315:0.0592130177):0.1680973908,(G001801405:0.0092162275,G001801785:0.0317783692):0.2214906325):0.0681109822):0.0417577631,(G001644445:0.1778220304,(G001801575:0.1345393733,(G001801625:0.1811553446,((G001801485:0.0661547585,G001801495:0.057899733):0.0600593248,(G001801635:0.1212593563,G001801665:0.193538444):0.0331798854):0.0218303375):0.0308643722):0.0276643243):0.0707507419):0.0181890513):0.0238944539,((G001302865:0.286760027,(G001801285:0.1993439222,G001801345:0.2167527408):0.0650067086):0.0623061049,(G001801985:0.35926648,((G001797285:0.1823674615,((G000007765:0.0032334164,G000017105:0.0047922523):0.0860145267,(G000815025:0.1639158907,G001077715:0.0640659684):0.0410064418):0.0979006356):0.0458810029,(G001802505:0.223517856,((G001801815:0.0870676357,(G001802445:0.0030335558,G001802455:0.0010773789):0.0899833952):0.0399855642,(G001801375:0.0347024845,(G001801755:0.0032758546,(G001801915:5.46135e-05,(G001801425:2.5846e-06,G001801605:2.5846e-06):2.322e-06):8.90287e-05):0.0014957798):0.1205499666):0.0686654965):0.0612702955):0.0251867158):0.0402802274):0.0197672988):0.0315729542,(G001467645:0.1477687438,((G001467055:0.1176482476,(G000512355:0.075323382,G001467825:0.0959194914):0.0192782685):0.0275849562,((((G001467505:0.0315600301,G001467975:0.0363584012):0.0916369121,(G001468165:0.0777427856,(G001467615:0.0133079521,G001468125:0.0148915942):0.0509825786):0.0302016018):0.0198458605,((G000621525:0.0814779025,(G000756815:0.0670729888,(G000953635:0.0611313036,(G001467585:0.0210960948,G001467895:0.0307294865):0.0264026723):0.0202654964):0.0196333422):0.012573389,(G000308315:0.0916440712,((G000622185:0.0503790633,(G001467765:2.0573e-06,G001648675:2.5846e-06):0.0643884395):0.0167711872,(G001467025:0.045127496,(G000953655:0.03510922,G001467745:0.0368409015):0.0167773914):0.0127778958):0.0239078205):0.017109071):0.0183904726):0.0144289721,(G001467785:0.1207252108,(((G001899505:0.111115639,(G000162755:0.0536014672,G001465875:0.0476855599):0.0205446377):0.0188950575,((G000091785:0.0008266962,G000176095:0.0018807356):0.0535562429,((G000701265:0.0402656432,G001468035:0.0353532708):0.0049936731,(G001467035:0.0311099505,(G000236145:0.0028665095,G000236165:0.0004454115):0.0233664249):0.017745322):0.0178198051):0.0279253103):0.025003864,((G000953135:0.0750660911,(G000373765:0.0512363191,(G000423305:0.0279275165,G001467535:0.0494126275):0.0261881853):0.012942485):0.0086919861,(G001468085:0.0750464437,(G000770585:0.0413886231,(G001583575:0.0082785902,((G900048935:2.5846e-06,G900053355:2.5846e-06):0.010796927,(((G002002625:0.0053499223,(G900060365:2.5846e-06,(G900070165:2.5846e-06,(G900059955:2.5846e-06,G900061575:2.5846e-06):1e-06):2.0922e-06):0.0015916979):0.0015317561,(((G001582545:0.0035219636,G900057755:0.0030894111):0.0016853363,(G001582555:0.006953168,G001582735:2.5846e-06):0.0003670106):0.0001806393,(G001600985:2.5846e-06,(G001601155:0.0025708219,(G001601175:2.4929e-06,(G001989475:2.5846e-06,(G001969405:2.5846e-06,(G001652685:2.5846e-06,(G001652645:2.5846e-06,G001652665:2.5846e-06):1e-06):1e-06):1e-06):0.0025226037):2.4604e-06):2.295e-06):0.0003161216):0.0018871622):0.0007384447,((G001601215:2.1836e-06,G001601235:2.5846e-06):0.0109434023,((G900065905:0.0028328216,(((G001677115:2.5846e-06,G900073035:0.0034742832):2.6356e-06,(G900054435:2.7506e-06,G900064345:2.5846e-06):0.006949302):2.6293e-06,((G900051025:0.0038729813,G900053745:2.6736e-06):0.0018768738,(G900057625:0.0008084861,G900119765:2.5846e-06):0.0007070985):0.0022488881):0.001446151):0.0006455381,((G900061715:2.5846e-06,(G900061645:2.5846e-06,G900063815:2.5846e-06):1e-06):2.0972e-06,((G900061675:2.5846e-06,(G900061635:2.5846e-06,G900061725:2.5846e-06):1e-06):1e-06,(G900061695:2.5846e-06,(G900061685:2.5846e-06,(G900061665:2.5846e-06,(G900061655:2.5846e-06,(G900061705:2.5846e-06,G900063805:2.5846e-06):1e-06):1e-06):1e-06):1e-06):1e-06):2.0933e-06):0.0033187851):0.0013276097):0.002830203):0.0005355497):0.0074682733):0.0322666143):0.0231685078):0.0212373655):0.0157546466):0.0381580805):0.0163146436):0.0133554196):0.0406787997):0.1361446599):0.0319385123):0.0225943231):0.0531255651,(((G000420045:0.1631608749,((G000619845:0.0919427886,((G001626995:0.0389046382,(G001626975:0.0503455977,G001627135:0.0045737053):0.004798942):0.0722654566,((G000488215:0.0920302314,G000488275:0.0341296515):0.0182168949,(((G000368825:0.058862127,G001953195:0.0502870167):0.0135938818,((G000746645:0.0097783209,(G000191145:0.0102062508,G001713665:0.0120471399):0.0112044344):0.0384742705,(G001941805:0.0279373843,(G000368025:0.0316211725,((G000369005:0.0176119342,G000488195:0.0303144655):0.0074370532,(G001584645:0.0023194968,(G000475335:0.0072445711,(G001575095:0.0024305808,(G000271425:0.0025270657,(G000368585:2.5846e-06,G001484985:0.0014172712):2.0977e-06):0.0030237609):0.000429083):0.0045228376):0.0177526966):0.0027255216):0.0040362544):0.0277761643):0.010887948):0.0072956737,(G000368905:0.0515925327,(G000829675:0.0691232443,((G000368565:0.0467521903,G000368925:0.0445900087):0.014582526,(G000400735:0.0396670742,(G000632455:0.050765483,((G000816495:0.0423763626,(G000367925:0.0041303963,G900116265:0.0126721549):0.0212130854):0.0220058095,((G001758345:0.0333498744,(G000488255:0.0047710382,G000964095:0.006286332):0.022853712):0.0212803877,((G001828765:0.0059290425,(G001592855:0.0036503972,(G000219275:0.0288453403,G001484935:0.0016681304):0.0069644693):0.0025854548):0.0470008666,(G001307195:0.0641336837,(G000368865:0.0425356532,(G001647675:0.0362202608,(G000368625:0.025945223,(G000369105:0.0170038873,(G000369145:0.003181152,G001878775:0.0077165734):0.0079198377):0.0297512255):0.0125177915):0.0094904226):0.0041554693):0.0097518592):0.0028504242):0.0022988405):0.0040768549):0.0144286945):0.0097741986):0.0051397331):0.012973301):0.0057818718):0.0077868514):0.0373346281):0.0431293588):0.06183799,(((G000320365:0.0417153903,G000379845:0.0293208217):0.0675709775,(G001553955:0.0081606365,(G001188545:0.0153335226,G001679275:0.0114032311):0.0030822657):0.0613931172):0.051156158,(((G000382145:0.0433144217,(G000016885:0.0244338249,G000685805:0.0370829984):0.0128826874):0.0515172927,(G000511655:0.0359080156,(G001462175:0.0514107088,((G000012305:0.0443113101,G001435295:0.0183574635):0.0037593129,(G000471625:0.0238044564,G001606025:0.0188001692):0.0053943298):0.0118487783):0.008832231):0.0553013304):0.0493429703,((G001636015:0.0503136143,(G000426885:0.0416200959,(G001679005:0.0068780899,G001679155:0.0062513449):0.0371196407):0.056090835):0.0321451021,(G002014855:0.0287312551,((G001656375:0.0038461648,(G001656335:0.0010741092,G001656355:0.0020369627):2.8643e-06):0.0178071803,((G001656125:0.0018188416,(G001656115:0.007842882,(G001679075:0.0051131223,((G001656475:0.0023378439,(G001656425:0.0030586776,(G001656205:0.0011066322,(G001656175:0.0012373408,G001656385:0.0001655047):0.000875313):0.0009391333):0.000253805):0.0003679107,((G001656285:0.0038675184,(G001656255:0.0010398061,G001656455:0.0007013399):0.0010569791):0.0003622279,((G001656105:0.0025041273,G001656415:0.0040813433):0.0004583071,(G001656195:0.0043612568,(G001656215:0.0054956333,(G001656095:0.0004568994,G001656275:0.003208485):0.0033627428):0.00044659):0.0003003212):0.0002041519):0.0001314728):0.0001489252):0.0002455053):0.0021270581):0.0022394379,((G000192925:0.0012836537,G000193045:0.0008283097):0.0002888638,((G000193085:0.0010022992,G001632285:0.00079908):0.0003125776,(((G000092265:0.000660141,G000193005:0.0031602824):0.0002428497,((G001062815:2.5846e-06,G001062845:2.5846e-06):0.0002317503,(G001065625:4.95071e-05,G001065675:2.5846e-06):0.0001951856):0.0006916807):0.0002669431,(((G000192905:0.0002311675,G000192985:0.0004454686):0.0007337026,(G001064655:2.5846e-06,G001064665:2.5846e-06):0.0027232203):0.0002278538,(G000192945:0.0014251369,((G001679105:0.0031337705,(G000766665:0.0005572134,G001809255:0.00306737):0.0001378526):2.0476e-06,(G000740455:0.000927693,((G000192965:0.0019357492,(G000193025:0.000767953,G001997265:0.000231911):0.0005670305):0.0002500135,(G000302495:0.0007245702,(G001063475:0.0007246731,G001679345:0.0002950859):4.8795e-05):0.0002294218):0.0002286815):9.34256e-05):7.75477e-05):2.8092e-06):7.44596e-05):0.0001895308):0.0001076465):0.0054947682):0.0383362263):0.029810391):0.0436319119):0.0749094046):0.017900337):0.0894624795):0.0992223042):0.0705208466,(G000227525:0.2997540189,((G000198515:0.201233251,(G000299335:0.1031821226,(G000300005:0.0844489376,(G000300995:0.0348480035,(G000756665:0.0481479822,(G000009365:0.0302285445,G000756655:0.0381084475):0.0153065407):0.0195000512):0.0488186424):0.0386413018):0.0977516687):0.0429618242,((G001444425:0.2518195238,((((G000169075:0.1285884545,G000373485:0.1108166576):0.0481691416,((G000420325:0.0465134854,G000422345:0.0505603205):0.0370070777,(G001010805:0.0743470675,(G000259575:0.0042619541,G001586255:0.0056181184):0.0685744961):0.0143842192):0.0741226137):0.0345851898,(G000204315:0.1663790562,((G000227505:0.1440639812,(G000158175:0.1143232221,G000169115:0.1212526987):0.0302923396):0.0616173122,((G000764025:0.1108977741,(G000153125:0.0370358097,G000158155:0.0442034451):0.0852678194):0.0363866037,(G000423125:0.0866481083,(G000156295:0.0577519401,G001953075:0.0583495957):0.0521159688):0.0279316948):0.0201787961):0.0174389667):0.0590169984):0.0328407384,((G001875605:0.2288545561,(G000744735:0.1312472934,(G000384995:0.2577896249,(G000383395:0.1638401889,(G001438085:0.1307494903,((G000153445:0.0125935545,G000511875:0.0179026054):0.0532594548,(G001438605:0.0089361558,G001439295:0.0098024559):0.0423386588):0.0324047981):0.0104795673):0.0243429143):0.0695626373):0.0151619352):0.046317386,((G000220505:0.0610316811,G000380565:0.0721627407):0.1026518379,((G000209515:0.0838701656,G001723645:0.1096094572):0.0891253938,((G001292705:0.1488262218,((G000013665:0.0928346564,G000964245:0.1204438972):0.015510294,((G000966245:0.0663483077,G001922955:0.0682433267):0.0382555456,(G000023025:0.0071996971,(G000381665:0.001184308,(G000372925:0.0042152629,(G000620425:0.0039252557,(G000379165:0.0004776182,G000426805:0.0042843149):2.3169e-06):6.71689e-05):0.0003606734):0.0044358796):0.072736665):0.0378650566):0.0389866555):0.0507162926,((G000305785:0.0028563888,G000420285:0.0028307439):0.1424410615,((G000019225:0.0473716455,(G001183545:0.0348320062,(G000263355:0.0432030058,G000953825:0.0302118552):0.009508399):0.0261052509):0.0624941349,((G000423345:0.0346887652,G000463525:0.0350120624):0.0654985306,(G000377745:0.0661496258,(G000832015:0.0308764425,G001187555:0.055585901):0.0337180157):0.0549464949):0.0239745513):0.0505428558):0.0183283431):0.0124205324):0.0178842204):0.0188501576):0.0190254406):0.0233929151):0.0264168226,(((G000428585:0.1358542915,((G000373945:0.0016195891,G000710775:0.0007192061):0.0705644817,(G000722635:0.0706323076,G001583435:0.0662826626):0.0352979641):0.079171921):0.0448692346,((G000410875:0.0693194843,G000939975:0.0587894737):0.0665630268,((G000421765:0.0675047798,G001267175:0.0981992283):0.0572622397,(G001580025:0.1378728126,((G000282775:0.0763628589,G001518815:0.0686695684):0.0521750567,((G000021045:0.0892440227,(G000806415:0.0728702093,(G000425625:0.0639647559,((G000219605:0.047832636,G900103375:0.0312743545):0.0128866409,(G000590475:0.0390895877,(G000756775:0.0275557866,G001705225:0.0285057533):0.0194858965):0.0159525785):0.0166399064):0.0266861536):0.0117424309):0.0117261903,(G000364625:0.0552382022,((G001597285:0.0579537837,((G000349845:0.0316230506,G000689415:0.0253121343):0.0389006366,(G000412695:0.0379516613,(G000455385:0.0358165656,G900111835:0.026875432):0.0130890626):0.0195196139):0.0133961685):0.0090594822,((G000016565:0.0654826405,(G001446935:0.0660308227,(G000213805:0.0495679024,(G000222125:0.0533364115,G000498575:0.0474930998):0.0181449201):0.007566303):0.013597734):0.0107903717,(G000826105:0.0644401935,(((G000746525:0.0332502713,G001644955:0.0302179917):0.0065859406,(G000759535:0.0428455217,(G000007565:0.0215357277,G000026105:0.0259950892):0.0161858215):0.0139606337):0.0143543116,(G000761155:0.0408716402,((G000759445:0.0439147258,(G000829415:0.0495668104,(G000007805:0.020492677,G000012245:0.0172881377):0.0319576507):0.0104237417):0.0098398809,(G001543265:0.0421563275,(G000467065:0.0626176504,(G000397205:0.0369222643,(G001708485:0.0392003316,(G000237065:0.0315959877,G001605965:0.0174681398):0.01294816):0.0026630862):0.0085858038):0.0101793103):0.0104487932):0.0121136971):0.013325133):0.0084720078):0.0407430083):0.0099305751):0.0147776377):0.0107921426):0.0071760771):0.0200618736):0.0172136817):0.0311742468):0.0589184533):0.020508832,(((G000422425:0.0591678869,(G000422865:0.0463816548,G001995095:0.0296727287):0.0392141798):0.1054897643,((G900108915:0.1441900455,(G001709345:0.1250664867,(G900119735:0.0696980863,(G000422325:0.02071979,G000686905:0.0326643143):0.078103412):0.0646489355):0.0338890014):0.0282701753,((G000382245:0.1316448815,((G000526695:0.1224354871,G001648175:0.0658104294):0.0335144391,(G000620025:0.1382394784,(G000953435:0.2951867237,(G000300075:0.1518564413,(G000349745:2.5846e-06,G000953395:2.5846e-06):0.0519807613):0.3113416965):0.146894401):0.018124811):0.0467270626):0.0400662647,(G000591415:0.1257074073,(((G000055785:0.0237489206,G000821045:0.0328057737):0.0573308138,(G000737985:0.0452597774,G001937155:0.0502778834):0.0594407237):0.0202745487,((G000731955:0.0641004052,(G000378505:0.0463342205,G001039575:0.1080979162):0.0111215284):0.0184922251,((G900106955:0.0796920919,(G000409775:0.0554623145,G000759345:0.0650032135):0.0129170712):0.0083104282,((G000334215:0.1096879355,((G001314745:0.0273757514,G900086985:0.0057253804):0.0453230302,(G000236035:0.0358167281,(G000275725:0.0373068977,(G000236625:0.0278765651,G000696485:0.0277302827):0.0130499471):0.0192680635):0.0086251973):0.0288013308):0.0330547114,(G000246875:0.0769994766,((G000821105:0.0469916379,(G000475415:0.0364409005,G000620045:0.0535320213):0.0291804643):0.0169840709,((G000967645:0.037167289,G001431725:0.0579939723):0.0327502293,(G000425725:0.0987908051,(G000196875:0.0491483688,G000265245:0.0503031731):0.016524006):0.0107646756):0.0134132296):0.0086658394):0.0070025315):0.0207368931):0.0230944595):0.0166488199):0.0249004928):0.0194326144):0.0726522545):0.0173957306):0.0392244843,(((G000012985:0.0812305112,G000376785:0.0773050807):0.0696226947,(G900106945:0.055878498,((G000169375:0.0186052635,G001043175:0.015877457):0.077627845,(((G000284615:0.0193695321,G000421165:0.0242451447):0.0103712054,(G000475255:0.0343780305,G000934705:0.0323523653):0.0145823841):0.0263708916,((G000397065:0.0439061701,G000831005:0.0739816687):0.0128961952,((G000347775:0.0378094908,G000708045:0.0356683045):0.0084758462,(G001858325:0.0855888396,(G000830985:0.0686109808,(G001045555:0.0210380167,(G000166295:0.0217144411,G001626795:0.0748508038):0.0118431607):0.0119430226):0.005407083):0.0107630664):0.0020731564):0.0097424941):0.0130911468):0.0188913259):0.0872935302):0.0438780502,(((G000940805:0.1544362333,(G000153185:0.123564354,G000423605:0.1083194148):0.0513777588):0.0593468965,(G000153565:0.1406450383,(G000967895:0.1249922395,(G000422845:0.1005204049,(G000355675:0.0614641347,G900156675:0.0665237393):0.0340833568):0.0397664243):0.0397622432):0.0582306444):0.0250627022,((G000153025:0.0887702893,((G000192865:0.066300574,G001418205:0.0702546817):0.0184050207,(G000214215:0.0389287071,(G000521805:0.0580702626,(G000508165:0.0236841945,G900129155:0.0297233003):0.01003669):0.0136975955):0.0260722185):0.0417231219):0.1190211663,(G000981725:0.2014097041,(G000619885:0.1453081854,(G001968815:0.1412808293,(((G000220545:0.0815752282,(G000428985:0.0533636423,G000705555:0.0612551568):0.0409113265):0.0187162821,(G000585235:0.0824191828,(G000691225:0.0438728463,G000764495:0.0800242909):0.0356146855):0.0629321944):0.0333514298,(((G000381785:0.0419943279,G900111095:0.0446300991):0.0742738752,(G000620085:0.0798113679,(G000153345:0.0506196036,G001566885:0.1072752023):0.0618919017):0.0172033618):0.0187322217,(G000378045:0.1087928185,(G000416315:0.1720240675,((G001922565:0.0051052278,G001922575:0.0067769879):0.0798987972,(G000422765:0.0434759327,(G001305295:0.0009697172,G900156635:0.0012800366):0.0463388145):0.0363686966):0.0322624829):0.0206263323):0.0112487401):0.0114908106):0.0329790597):0.0199289313):0.0098690345):0.0261885868):0.0144004117):0.0207517472):0.0111188111):0.0136580881):0.0226931906):0.0211496089):0.00815921):0.0106702651):0.0343793512,((G000024085:0.056233731,G000981765:0.0671986359):0.2089342005,(((G000378405:0.1407801793,(G000222855:0.1512025227,(G000701925:0.0020071488,G900115655:0.0030604496):0.1083836387):0.0349235035):0.0827045185,((G000188195:0.1170496371,G000482845:0.147417059):0.045994593,((G000431835:0.0128472307,G001940885:0.0132813235):0.0493014798,(G000702045:0.0195054677,(G900114195:0.0231306217,G900116345:0.0199971676):0.0067961358):0.063158399):0.0893831683):0.1354561306):0.1436390628,((((G000218785:0.0981674219,(G001314555:0.0034450298,G001458075:0.0030645664):0.0831647235):0.0586238037,(((G000423165:0.0422186907,G000753735:0.0422197445):0.0292692387,(G000753715:0.0738842015,(G001418345:0.0056106585,G900116895:0.0067646638):0.0504885609):0.0181082802):0.0435304516,(G000299895:0.085831281,((G000152885:0.01011707,G001577655:0.0060595104):0.0642933228,(G001294745:0.0334877216,((G001294685:2.5405e-06,G900116625:2.6366e-06):0.0203067537,(G000320945:0.0087135401,(G000008465:2.5846e-06,G000401175:2.5846e-06):0.0130921786):0.0195877844):0.0234780905):0.0383367227):0.0425874479):0.0207315539):0.0419294708):0.0744554127,(((G001050375:0.0696504582,(G000300815:0.1009405905,(G000281085:0.027597727,G000568405:0.0270604386):0.0404354395):0.027350369):0.1092090628,(G001466725:0.1089286844,((G000314975:0.0827253843,((G001565895:0.0708806578,(G000314995:0.0425761841,(G000315075:0.0072001908,G000347635:0.0045306742):0.0563893522):0.0410726751):0.0186632002,(G000315055:0.0269785275,((G000014225:0.0077175121,(G000315015:0.0039388547,G000767305:0.0010899271):0.0102060756):0.0115985514,(G000314955:0.0080436513,(G000212335:0.0048767042,G000314935:0.0062258029):0.0006594551):0.0097037893):0.012751492):0.0654866998):0.0346223711):0.0211602026,(G000429145:0.0953260386,((G000155775:0.1297309441,((G000252165:0.0005411331,G001756615:0.0066331067):0.1269433198,(G000226565:0.0318722329,(G000315035:0.0002425066,G000428905:0.0030385356):0.0373427555):0.0459884717):0.0365338748):0.0300500182,(G900129565:0.0700836101,((G000378185:0.0824653128,G001757105:0.0681165262):0.0157039914,((G001562115:0.0070428278,(G001562125:2.5846e-06,G001562155:2.4155e-06):0.0055809666):0.0366818506,(G000730385:0.0507504749,(G000753865:0.0513026006,(((G001562295:2.5846e-06,G001562315:8.04826e-05):0.0050657288,(G001886395:0.0017710762,G001886435:0.0040989559):0.0107122966):0.0232202914,((G000172635:0.0026783565,G001924945:0.0021642375):0.011597512,(G001626315:0.043674265,(G001626115:0.018033142,G001626275:0.0088322113):0.001440923):0.013095958):0.0051326098):0.0173822386):0.0158269238):0.0075841113):0.0358843056):0.0265422279):0.0406112525):0.0147025925):0.0135697323):0.0211223657):0.051069941):0.0191984094,(((G000764205:0.0567718858,(G001652445:0.0014739035,G001831495:0.0006976971):0.0757271865):0.0645961962,(G900111755:0.0988090863,(G000948975:0.0893365289,(G001957175:0.0934786885,(G000012325:0.0459609479,(G000764185:0.0243499391,(G000378625:0.0299698041,G001444365:0.0507124585):0.0179732919):0.0180050931):0.0533321145):0.0220217829):0.0158105967):0.0220034099):0.0838940483,((G900107845:0.0891480349,((G000711985:0.0790163208,(G001275035:0.0235632376,G001795365:0.0960960031):0.0438220661):0.0397491672,((G000296695:0.0376512189,(G000425345:0.0457248877,(G001513785:0.0150247544,G900108485:0.0212670241):0.0256505952):0.0089908632):0.020490502,((G000272005:0.0278917098,G001704375:0.0345985937):0.0485088071,(G000987765:0.0357751584,(G000382165:0.0285479898,G000987775:0.0295942105):0.0134886717):0.0342115486):0.0186354123):0.0211027634):0.0221501884):0.0784613372,(G000374485:0.1588370432,((G000238255:0.081757569,(G000153245:0.0736255355,G001269985:0.0995547479):0.0190586687):0.0188314881,((G000336495:0.0060619465,(G000967585:0.0019759936,G000967625:2.1578e-06):0.0065340623):0.0923847426,((G000333235:0.0738971283,((G001444405:0.0594770378,(G000238375:0.0518039232,(G001854555:4.16872e-05,G001854605:4.13724e-05):0.0406007914):0.0131059628):0.0105464936,(G000382005:0.0744577226,(G001482385:0.0472911732,(G000495575:0.0196136885,G001750165:0.0235972829):0.0396627901):0.0183906389):0.0111777655):0.0113793135):0.0151435735,((G001469895:0.0048757322,(G001550135:0.0090142892,(G001306895:0.00479085,G001401795:0.0043366231):0.0141405393):0.0005791623):0.0286794317,(G001661495:0.0426081425,(G001596795:0.0354794793,((G000238275:0.0068797441,G001924935:0.0036047795):0.0349119466,(G001465295:0.0415613439,(G000238395:0.0188805871,G000814675:0.01565138):0.0150982
[truncated: 14,715 more chars]
