# Supplementary material for: Phylogenomics of 10,575 genomes reveals evolutionary proximity between domains Bacteria and Archaea
Source: Nat Commun. 2019 Dec 2;10:5477. doi: 10.1038/s41467-019-13443-4 (PMC6889312; doi:10.1038/s41467-019-13443-4)
Supplement: Supplementary file 6 — Source Data [file 41467_2019_13443_MOESM6_ESM.zip › Source Data/File18.xlsx]

## Sheet: Sheet1
Rank	Taxon	Count	Monophyly	Consistency	Quartet score
kingdom	Archaea	645	Yes	1	0.997
kingdom	Bacteria	9087	Yes	1	0.61
phylum	Acidobacteriota	39	Yes	1	0.998
phylum	Actinobacteriota	1076	Yes	1	0.999
phylum	Aerophobetota	2	Yes	1	1
phylum	Altiarchaeota	5	Yes	1	1
phylum	Aquificota	16	Yes	1	1
phylum	Armatimonadota	7	Yes	1	1
phylum	Asgardarchaeota	8	No	0.875	0.987
phylum	Bacteroidota	887	Yes	1	0.997
phylum	Bdellovibrionota	39	No	0.974	1
phylum	Bipolaricaulota	8	Yes	1	1
phylum	Caldisericota	2	Yes	1	1
phylum	Calditrichota	2	Yes	1	1
phylum	Calescibacterota	3	Yes	1	1
phylum	Campylobacterota	112	Yes	1	1
phylum	Chloroflexota	90	Yes	1	0.993
phylum	Chrysiogenetota	2	Yes	1	1
phylum	Cloacimonadota	6	Yes	1	1
phylum	Coprothermobacterota	2	Yes	1	1
phylum	Crenarchaeota	233	No	0.996	0.999
phylum	Cyanobacteriota	311	Yes	1	0.999
phylum	Deferribacterota	7	Yes	1	1
phylum	Deinococcota	41	Yes	1	1
phylum	Dependentiae	18	Yes	1	1
phylum	Desulfobacterota	146	No	0.877	0.996
phylum	Desulfuromonadota	24	Yes	1	1
phylum	Dictyoglomota	2	Yes	1	1
phylum	Elusimicrobiota	27	Yes	1	1
phylum	Euryarchaeota	100	No	0.535	0.948
phylum	Fibrobacterota	26	Yes	1	1
phylum	Firmicutes	1168	Yes	1	0.999
phylum	Firmicutes_A	641	Yes	1	0.998
phylum	Firmicutes_B	66	Yes	1	1
phylum	Firmicutes_C	73	Yes	1	1
phylum	Firmicutes_D	4	Yes	1	1
phylum	Firmicutes_E	4	Yes	1	1
phylum	Firmicutes_F	17	Yes	1	1
phylum	Firmicutes_G	9	Yes	1	1
phylum	Fusobacteriota	36	Yes	1	1
phylum	GWC2-55-46	16	Yes	1	1
phylum	Gemmatimonadota	5	Yes	1	0.999
phylum	Halobacterota	241	Yes	1	0.999
phylum	Hydrogenedentota	3	Yes	1	1
phylum	KSB1	2	Yes	1	1
phylum	Margulisbacteria	26	Yes	1	1
phylum	Marinisomatota	12	Yes	1	0.999
phylum	Methylomirabilota	2	Yes	1	1
phylum	Micrarchaeota	4	No	0.5	0.92
phylum	Moduliflexota	2	Yes	1	1
phylum	Myxococcota	24	Yes	1	1
phylum	Nanoarchaeota	2	Yes	1	1
phylum	Nitrospinota	10	Yes	1	1
phylum	Nitrospirota	34	Yes	1	0.999
phylum	Nitrospirota_A	9	Yes	1	1
phylum	O2-12-FULL-43-9	6	Yes	1	1
phylum	Omnitrophota	29	Yes	1	0.999
phylum	Patescibacteria	1033	Yes	1	0.945
phylum	Planctomycetota	53	Yes	1	0.999
phylum	Proteobacteria	2492	Yes	1	0.991
phylum	SAR324	14	Yes	1	0.999
phylum	Schekmanbacteria	6	Yes	1	1
phylum	Spirochaetota	128	Yes	1	0.999
phylum	Synergistota	29	Yes	1	1
phylum	TA06	4	No	0.75	0.913
phylum	Thermoplasmatota	50	Yes	1	0.999
phylum	Thermotogota	35	Yes	1	1
phylum	UBA10199	8	Yes	1	1
phylum	Verrucomicrobiota	158	Yes	1	0.999
phylum	WOR-3	7	Yes	1	0.999
phylum	Zixibacteria	4	Yes	1	1
class	32-111	2	Yes	1	1
class	AB16	3	Yes	1	1
class	ABY1	154	Yes	1	0.995
class	Acidimicrobiia	19	Yes	1	1
class	Acidobacteriae	28	Yes	1	0.999
class	Actinobacteria	977	Yes	1	1
class	Aerophobia	2	Yes	1	1
class	Alicyclobacillia	15	Yes	1	1
class	Alphaproteobacteria	877	Yes	1	0.999
class	Altiarchaeia	5	Yes	1	1
class	Aminicenantia	2	Yes	1	0.999
class	Anaerolineae	28	Yes	1	0.998
class	Andersenbacteria	9	Yes	1	1
class	Aquificae	12	Yes	1	1
class	Archaeoglobi	23	Yes	1	1
class	BSN033	5	Yes	1	0.999
class	Babeliae	18	Yes	1	1
class	Bacilli	996	Yes	1	0.999
class	Bacilli_A	156	No	0.994	0.998
class	Bacteriovoracia	23	Yes	1	1
class	Bacteroidia	815	Yes	1	0.997
class	Bathyarchaeia	20	Yes	1	1
class	Bdellovibrionia	13	Yes	1	1
class	Berkelbacteria	5	Yes	1	1
class	Bipolaricaulia	8	Yes	1	1
class	Blastocatellia	5	Yes	1	1
class	Brachyspirae	4	Yes	1	1
class	Brevinematia	3	Yes	1	1
class	Brocadiae	12	Yes	1	0.999
class	CPR2	7	Yes	1	1
class	Caldisericia	2	Yes	1	1
class	Calditrichia	2	Yes	1	1
class	Calescibacteriia	3	Yes	1	1
class	Campylobacteria	107	Yes	1	1
class	Chitinivibrionia	3	Yes	1	1
class	Chlamydiia	106	Yes	1	1
class	Chlorobia	13	Yes	1	1
class	Chloroflexia	18	Yes	1	1
class	Chrysiogenetes	2	Yes	1	1
class	Chthonomonadetes	4	Yes	1	1
class	Cloacimonadia	6	Yes	1	1
class	Clostridia	603	Yes	1	0.998
class	Coprothermobacteria	2	Yes	1	1
class	Coriobacteriia	64	Yes	1	1
class	Cyanobacteriia	284	Yes	1	0.999
class	DG-26	4	No	0.75	0.913
class	Deferribacteres	7	Yes	1	1
class	Dehalococcoidia	40	Yes	1	0.999
class	Deinococci	41	Yes	1	1
class	Desulfarculia	4	Yes	1	1
class	Desulfitobacteriia	21	Yes	1	1
class	Desulfobaccia	2	No	0.5	0.992
class	Desulfobacteria	30	No	0.968	0.999
class	Desulfobulbia	17	Yes	1	1
class	Desulfofervidia	2	Yes	1	1
class	Desulfotomaculia	21	No	0.955	1
class	Desulfovibrionia	59	Yes	1	1
class	Desulfurellia	5	Yes	1	1
class	Desulfurobacteriia	4	Yes	1	1
class	Desulfuromonadia	24	Yes	1	1
class	Dethiobacteria	2	Yes	1	1
class	Dictyoglomia	2	Yes	1	1
class	Dojkabacteria	12	Yes	1	1
class	Doudnabacteria	19	Yes	1	1
class	EM3	2	Yes	1	1
class	Elusimicrobia	14	No	0.714	0.999
class	Endomicrobia	11	Yes	1	1
class	Fibrobacteria	22	Yes	1	1
class	Fimbriimonadia	2	Yes	1	1
class	Fusobacteriia	36	Yes	1	1
class	GBS-1	2	Yes	1	1
class	GWA2-38-11	6	Yes	1	1
class	GWC2-55-46	16	Yes	1	1
class	Gammaproteobacteria	1609	Yes	1	0.995
class	Gemmatimonadetes	3	Yes	1	1
class	Glassbacteria	2	Yes	1	1
class	Gracilibacteria	54	Yes	1	0.999
class	Halanaerobiia	17	Yes	1	1
class	Halobacteria	101	Yes	1	0.999
class	Heimdallarchaeia	3	Yes	1	1
class	Holophagae	2	Yes	1	1
class	Hydrogenedentia	3	Yes	1	1
class	Iainarchaeia	2	Yes	1	1
class	Ignavibacteria	22	Yes	1	1
class	Kapabacteria	4	Yes	1	1
class	Kazan	8	Yes	1	1
class	Kiritimatiellae	5	Yes	1	1
class	Kryptonia	21	Yes	1	1
class	Ktedonobacteria	4	Yes	1	0.999
class	Lentisphaeria	5	Yes	1	1
class	Leptospirae	27	Yes	1	1
class	Leptospirillia	9	Yes	1	1
class	Limnochordia	5	Yes	1	1
class	Lokiarchaeia	5	No	0.8	0.978
class	MGII	13	Yes	1	1
class	MSB-5A5	4	Yes	1	1
class	Mahellia	5	Yes	1	1
class	Marinisomatia	8	Yes	1	0.999
class	Methanobacteria	34	Yes	1	1
class	Methanococci	19	Yes	1	1
class	Methanomethylicia	4	Yes	1	1
class	Methanomicrobia	28	Yes	1	1
class	Methanosarcinia	88	Yes	1	1
class	Methylomirabilia	2	Yes	1	1
class	Micrarchaeia	2	Yes	1	1
class	Microgenomatia	242	Yes	1	0.978
class	Moduliflexia	2	Yes	1	1
class	Moorellia	6	No	0.667	0.995
class	Myxococcia	11	Yes	1	1
class	Negativicutes	73	Yes	1	1
class	Nitrososphaeria	47	No	0.936	0.995
class	Nitrospinia	2	Yes	1	0.999
class	Nitrospiria	10	Yes	1	1
class	O2-12-FULL-43-9	6	Yes	1	1
class	Oligoflexia	2	Yes	1	1
class	Omnitrophia	6	Yes	1	1
class	Paceibacteria	455	Yes	1	0.978
class	Peptococcia	4	No	0.75	0.994
class	Phycisphaerae	10	Yes	1	0.999
class	Planctomycetes	31	Yes	1	1
class	Polyangia	11	Yes	1	1
class	RBG-13-55-18	3	Yes	1	1
class	Rhodothermia	10	Yes	1	1
class	Rubrobacteria	3	Yes	1	1
class	SAR324	14	Yes	1	0.999
class	SHA-98	2	Yes	1	1
class	Saccharimonadia	15	Yes	1	1
class	Spirochaetia	91	Yes	1	0.999
class	Synergistia	27	Yes	1	1
class	Syntrophia	12	Yes	1	1
class	Syntrophobacteria	3	Yes	1	1
class	Syntrophomonadia	13	Yes	1	1
class	Thermaerobacteria	2	Yes	1	1
class	Thermoanaerobacteria	24	No	0.828	1
class	Thermococci	46	Yes	1	1
class	Thermodesulfobacteria	10	Yes	1	1
class	Thermodesulfovibrionia	21	Yes	1	0.999
class	Thermoleophilia	9	Yes	1	1
class	Thermoplasmata	18	Yes	1	1
class	Thermoplasmata_A	18	Yes	1	1
class	Thermoprotei	161	Yes	1	1
class	Thermotogae	35	Yes	1	1
class	Thermovenabulia	9	Yes	1	1
class	UBA10030	2	Yes	1	1
class	UBA10199	8	Yes	1	1
class	UBA2214	2	Yes	1	1
class	UBA8919	2	Yes	1	1
class	UBA9217	3	Yes	1	1
class	UBA9942	7	Yes	1	1
class	Vampirovibrionia	27	Yes	1	1
class	Verrucomicrobiae	42	Yes	1	0.998
class	WOR-1	25	Yes	1	1
class	WOR-3	2	Yes	1	1
class	WWE3	51	Yes	1	0.999
class	Woesearchaeia	2	Yes	1	1
class	XYA12-FULL-58-9	2	Yes	1	1
class	Zetaproteobacteria	5	Yes	1	1
class	koll11	21	Yes	1	1
order	2-02-FULL-39-32	4	Yes	1	1
order	2-02-FULL-40-11	5	Yes	1	1
order	2-02-FULL-44-16	2	Yes	1	1
order	2-02-FULL-50-16	4	Yes	1	1
order	2-12-FULL-50-11	3	Yes	1	1
order	20CM-2-55-15	2	Yes	1	1
order	32-111	2	Yes	1	1
order	40CM-2-53-6	9	Yes	1	1
order	4C28d-15	8	Yes	1	1
order	AB16	3	Yes	1	1
order	Acetivibrionales	18	Yes	1	1
order	Acetobacterales	44	Yes	1	1
order	Acholeplasmatales	34	Yes	1	1
order	Acidaminococcales	12	Yes	1	1
order	Acidiferrobacterales	3	Yes	1	1
order	Acidimicrobiales	6	Yes	1	1
order	Acidiprofundales	3	Yes	1	1
order	Acidithiobacillales	20	Yes	1	1
order	Acidobacteriales	18	Yes	1	1
order	Actinomycetales	353	Yes	1	1
order	Aerophobales	2	Yes	1	1
order	Alicyclobacillales	12	Yes	1	1
order	Ammonifexales	3	Yes	1	1
order	Anaerolineales	26	Yes	1	0.998
order	Anaeromusales	2	Yes	1	1
order	Aneurinibacillales	11	Yes	1	1
order	Aquificales	7	Yes	1	1
order	Archaeoglobales	21	Yes	1	1
order	Azambacterales	21	No	0.619	0.961
order	Azospirillales	12	Yes	1	1
order	B142	2	Yes	1	1
order	B25	2	Yes	1	1
order	B26-1	5	Yes	1	1
order	BSN033	3	Yes	1	1
order	Babeliales	18	Yes	1	1
order	Bacillales	242	No	0.867	0.995
order	Bacillales_A	37	Yes	1	1
order	Bacteriovoracales	16	Yes	1	1
order	Bacteroidales	288	Yes	1	0.999
order	Balneolales	7	Yes	1	1
order	Bdellovibrionales	13	Yes	1	1
order	Beggiatoales	4	Yes	1	1
order	Berkiellales	2	Yes	1	1
order	Betaproteobacteriales	328	Yes	1	0.999
order	Bipolaricaulales	7	Yes	1	1
order	Borreliales	43	Yes	1	1
order	Brachyspirales	4	Yes	1	1
order	Brevibacillales	26	Yes	1	1
order	Brevinematales	3	Yes	1	1
order	Brocadiales	11	Yes	1	0.999
order	Buchananbacterales	4	Yes	1	0.999
order	C00003060	3	Yes	1	1
order	CAG-41	2	Yes	1	1
order	CG1-02-37-114	2	Yes	1	1
order	CPR2	7	Yes	1	1
order	Caenarcaniphilales	4	Yes	1	1
order	Caldalkalibacillales	2	Yes	1	1
order	Caldanaerobiales	2	Yes	1	1
order	Caldiarchaeales	2	Yes	1	1
order	Caldicellulosiruptorales	10	Yes	1	1
order	Caldicoprobacterales	4	Yes	1	1
order	Caldisericales	2	Yes	1	1
order	Calescibacteriales	3	Yes	1	1
order	Campylobacterales	104	Yes	1	1
order	Carboxydothermales	2	Yes	1	1
order	Cardiobacteriales	11	Yes	1	1
order	Caulobacterales	46	Yes	1	1
order	Chitinivibrionales	3	Yes	1	1
order	Chitinophagales	63	Yes	1	0.999
order	Chlamydiales	77	Yes	1	1
order	Chlorobiales	13	Yes	1	1
order	Chloroflexales	12	Yes	1	1
order	Christensenellales	8	Yes	1	1
order	Chromatiales	53	Yes	1	1
order	Chrysiogenales	2	Yes	1	1
order	Chthoniobacterales	4	Yes	1	1
order	Chthonomonadales	4	Yes	1	1
order	Cloacimonadales	5	Yes	1	1
order	Clostridiales	80	Yes	1	1
order	Competibacterales	2	Yes	1	1
order	Coprothermobacterales	2	Yes	1	1
order	Coriobacteriales	63	Yes	1	1
order	Corynebacteriales	367	Yes	1	1
order	Coxiellales	13	Yes	1	1
order	Curtissbacterales	8	Yes	1	0.998
order	Cyanobacteriales	166	Yes	1	0.999
order	Cytophagales	107	Yes	1	1
order	DRI-13	2	Yes	1	1
order	DTU010	2	Yes	1	1
order	DTU086	2	Yes	1	1
order	Daviesbacterales	17	Yes	1	0.998
order	Deferribacterales	7	Yes	1	1
order	Dehalococcoidales	34	Yes	1	1
order	Deinococcales	41	Yes	1	1
order	Desulfarculales	3	Yes	1	1
order	Desulfatiglanales	3	Yes	1	1
order	Desulfitibacterales	2	Yes	1	1
order	Desulfitobacteriales	20	Yes	1	1
order	Desulfobacterales	24	Yes	1	0.999
order	Desulfobulbales	17	Yes	1	1
order	Desulfofervidales	2	Yes	1	1
order	Desulfotomaculales	16	Yes	1	1
order	Desulfovibrionales	59	Yes	1	1
order	Desulfurellales	5	Yes	1	1
order	Desulfurobacteriales	4	Yes	1	1
order	Desulfurococcales	26	Yes	1	1
order	Desulfuromonadales	12	Yes	1	1
order	Dethiobacterales	2	Yes	1	1
order	Dictyoglomales	2	Yes	1	1
order	Diplorickettsiales	4	Yes	1	1
order	Ectothiorhodospirales	15	Yes	1	1
order	Elsterales	2	No	0.5	0.998
order	Elusimicrobiales	9	Yes	1	1
order	Endomicrobiales	9	Yes	1	1
order	Enterobacterales	482	Yes	1	0.999
order	Erysipelotrichales	60	Yes	1	1
order	Eubacteriales	8	Yes	1	1
order	Eurycoccales	3	Yes	1	1
order	Exiguobacterales	9	Yes	1	1
order	Falkowbacterales	18	Yes	1	1
order	Fibrobacterales	22	Yes	1	1
order	Fimbriimonadales	2	Yes	1	1
order	Flavobacteriales	288	Yes	1	1
order	Francisellales	55	Yes	1	1
order	Frankiales	8	Yes	1	1
order	Fusobacteriales	36	Yes	1	1
order	GBS-1	2	Yes	1	1
order	GIF10	8	Yes	1	1
order	GIF9	4	Yes	1	0.999
order	GWA2-38-11	6	Yes	1	1
order	GWA2-44-7	61	Yes	1	0.991
order	GWA2-46-9	6	Yes	1	1
order	GWA2-58-10	2	Yes	1	1
order	GWC2-55-46	16	Yes	1	1
order	Gastranaerophilales	20	Yes	1	1
order	Gemmatales	2	Yes	1	1
order	Gemmatimonadales	3	Yes	1	1
order	Geoarchaeales	7	Yes	1	1
order	Geobacterales	12	Yes	1	1
order	Gloeobacterales	2	Yes	1	1
order	Gottesmanbacterales	10	Yes	1	1
order	HDB-SIOI813	5	Yes	1	1
order	Halanaerobiales	10	Yes	1	1
order	Halobacteriales	101	Yes	1	0.999
order	Halobacteroidales	7	Yes	1	1
order	Haloplasmatales	4	Yes	1	1
order	Halothiobacillales	2	Yes	1	1
order	Holophagales	2	Yes	1	1
order	Holosporales	3	No	0.667	0.896
order	Hydrogenedentiales	3	Yes	1	1
order	Hydrogenothermales	5	Yes	1	1
order	IMC4	4	Yes	1	1
order	Iainarchaeales	2	Yes	1	1
order	Ignavibacteriales	21	Yes	1	1
order	Isosphaerales	4	Yes	1	1
order	Izimaplasmatales	2	Yes	1	1
order	Jacksonbacterales	4	Yes	1	1
order	JdFR-21	2	Yes	1	1
order	JdFR-72	2	Yes	1	1
order	Jiangellales	3	Yes	1	1
order	Kapabacteriales	4	Yes	1	1
order	Kazan-3B-28	8	Yes	1	1
order	Kerfeldbacterales	4	Yes	1	1
order	Kiloniellales	6	Yes	1	1
order	Komeilibacterales	12	Yes	1	1
order	Kryptoniales	21	Yes	1	1
order	Ktedonobacterales	4	Yes	1	0.999
order	Kuenenbacterales	5	Yes	1	1
order	Lachnospirales	249	Yes	1	1
order	Lactobacillales	511	Yes	1	1
order	Legionellales	81	Yes	1	1
order	Leptolyngbyales	6	Yes	1	1
order	Leptospirales	26	Yes	1	1
order	Leptospirillales	9	Yes	1	1
order	Levybacterales	23	Yes	1	0.998
order	Limnotrichales	2	Yes	1	1
order	Lutisporales	3	Yes	1	1
order	MGII	11	Yes	1	1
order	MGIII	2	Yes	1	1
order	ML615J-28	7	Yes	1	1
order	MSB-5A5	4	Yes	1	1
order	Magasanikibacterales	36	Yes	1	0.999
order	Marinisomatales	7	Yes	1	0.999
order	Mariprofundales	5	Yes	1	1
order	Methanobacteriales	34	Yes	1	1
order	Methanocellales	3	Yes	1	1
order	Methanococcales	19	Yes	1	1
order	Methanofastidiosales	8	Yes	1	1
order	Methanomassiliicoccales	12	Yes	1	1
order	Methanomethyliales	4	Yes	1	1
order	Methanomicrobiales	28	Yes	1	1
order	Methanosarcinales	73	Yes	1	1
order	Methanotrichales	6	Yes	1	1
order	Methanotrichales_A	4	Yes	1	1
order	Methylacidiphilales	6	Yes	1	1
order	Methylococcales	23	Yes	1	1
order	Methylomirabilales	2	Yes	1	1
order	Microtrichales	12	Yes	1	1
order	Moduliflexales	2	Yes	1	1
order	Moorellales	2	Yes	1	1
order	Moranbacterales	39	Yes	1	0.999
order	Mycoplasmatales	21	Yes	1	1
order	Myxococcales	11	Yes	1	1
order	Nannocystales	3	Yes	1	1
order	Nanopelagicales	16	Yes	1	0.999
order	Nautiliales	3	Yes	1	1
order	Neosynechococcales	2	No	0.5	0.999
order	Nevskiales	10	Yes	1	1
order	Nitrococcales	7	Yes	1	1
order	Nitrosococcales	10	Yes	1	1
order	Nitrososphaerales	44	Yes	1	1
order	Nitrospinales	2	Yes	1	0.999
order	Nitrospirales	4	Yes	1	1
order	O2-12-FULL-45-9	15	Yes	1	1
order	Obscuribacterales	2	Yes	1	1
order	Omnitrophales	6	Yes	1	1
order	Opitutales	13	Yes	1	1
order	Oscillospirales	103	Yes	1	1
order	Paceibacterales	41	Yes	1	0.998
order	Paenibacillales	91	Yes	1	1
order	Paracaedibacterales	3	Yes	1	1
order	Parachlamydiales	28	Yes	1	1
order	Parvibaculales	6	Yes	1	1
order	Pedosphaerales	2	Yes	1	1
order	Pelagibacterales	12	Yes	1	0.999
order	Peptococcales	2	No	0.5	0.988
order	Peptostreptococcales	54	Yes	1	1
order	Peregrinibacterales	20	Yes	1	1
order	Peribacterales	33	Yes	1	1
order	Petrotogales	11	Yes	1	1
order	Phormidesmiales	7	Yes	1	1
order	Pirellulales	18	Yes	1	1
order	Piscirickettsiales	25	Yes	1	1
order	Planctomycetales	7	Yes	1	1
order	Polyangiales	7	Yes	1	1
order	Portnoybacterales	6	Yes	1	0.999
order	Propionibacteriales	58	Yes	1	1
order	Propionisporales	3	No	0.75	1
order	Pseudanabaenales	6	Yes	1	1
order	Pseudomonadales	310	No	0.997	0.999
order	Puniceispirillales	4	Yes	1	1
order	Pyrinomonadales	4	Yes	1	1
order	RBG-13-55-18	3	Yes	1	1
order	RBG-16-68-12	2	Yes	1	1
order	RF32	7	Yes	1	1
order	RF39	10	Yes	1	1
order	RFN20	4	Yes	1	1
order	Rhizobiales	315	Yes	1	1
order	Rhodobacterales	179	Yes	1	0.999
order	Rhodospirillales	21	Yes	1	1
order	Rhodothermales	3	Yes	1	1
order	Rickettsiales	86	Yes	1	1
order	Roizmanbacterales	51	Yes	1	0.998
order	Rubrobacterales	3	Yes	1	1
order	Ryanbacterales	5	Yes	1	0.999
order	SAR324	13	Yes	1	0.999
order	SAR86	11	Yes	1	1
order	SC72	10	Yes	1	1
order	SG8-4	9	Yes	1	0.999
order	SM1-40	3	Yes	1	1
order	SM23-42	2	Yes	1	1
order	SPLOWO2-01-44-7	2	Yes	1	1
order	Saccharimonadales	15	Yes	1	1
order	Saccharofermentanales	9	Yes	1	1
order	Selenomonadales	26	No	0.962	1
order	Shapirobacterales	5	Yes	1	1
order	Solibacterales	3	Yes	1	1
order	Solirubrobacterales	9	Yes	1	1
order	Spechtbacterales	3	Yes	1	1
order	Sphaerochaetales	9	Yes	1	1
order	Sphingobacteriales	68	Yes	1	1
order	Sphingomonadales	116	Yes	1	1
order	Spirochaetales	10	Yes	1	1
order	Sporomusales	5	Yes	1	1
order	Staphylococcales	54	Yes	1	1
order	Streptomycetales	131	Yes	1	1
order	Streptosporangiales	38	Yes	1	1
order	Sulfolobales	95	Yes	1	1
order	Sungbacterales	16	Yes	1	1
order	Synechococcales	3	Yes	1	1
order	Synechococcales_A	77	Yes	1	0.999
order	Synergistales	27	Yes	1	1
order	Syntrophales	12	Yes	1	1
order	Syntrophoarchaeales	2	Yes	1	1
order	Syntrophobacterales	3	Yes	1	1
order	Syntrophomonadales	8	Yes	1	1
order	TANB77	5	Yes	1	1
order	TCS64	3	Yes	1	1
order	Tepidibacillales	2	Yes	1	1
order	Terrybacterales	6	Yes	1	1
order	Thalassobaculales	4	Yes	1	1
order	Thermacetogeniales	5	Yes	1	1
order	Thermaerobacterales	2	Yes	1	1
order	Thermicanales	2	No	0.5	0.799
order	Thermoactinomycetales	19	Yes	1	1
order	Thermoanaerobacterales	12	Yes	1	1
order	Thermococcales	38	Yes	1	1
order	Thermodesulfobacteriales	10	Yes	1	1
order	Thermodesulfovibrionales	20	Yes	1	0.999
order	Thermofilales	4	Yes	1	1
order	Thermomicrobiales	4	Yes	1	1
order	Thermoplasmatales	15	Yes	1	1
order	Thermoproteales	29	Yes	1	1
order	Thermosynechococcales	6	Yes	1	1
order	Thermotogales	23	Yes	1	1
order	Thermovenabulales	8	Yes	1	1
order	Thiohalospirales	2	No	0.5	0.998
order	Thiomicrospirales	23	Yes	1	1
order	Thiotrichales	6	Yes	1	1
order	Thorarchaeales	3	Yes	1	1
order	Tissierellales	56	Yes	1	1
order	Treponematales	29	Yes	1	0.999
order	Tumebacillales	2	Yes	1	1
order	UBA10015	3	Yes	1	1
order	UBA10030	2	Yes	1	1
order	UBA10105	4	Yes	1	0.999
order	UBA101185	48	Yes	1	0.999
order	UBA1018	7	Yes	1	1
order	UBA10183	2	Yes	1	1
order	UBA10190	9	Yes	1	1
order	UBA10214	2	Yes	1	1
order	UBA10353	7	Yes	1	1
order	UBA10834	3	Yes	1	1
order	UBA11654	2	Yes	1	1
order	UBA11705	5	Yes	1	1
order	UBA12402	5	Yes	1	1
order	UBA1400	57	Yes	1	0.997
order	UBA1560	6	Yes	1	1
order	UBA1784	3	Yes	1	1
order	UBA2169	3	Yes	1	1
order	UBA4486	3	Yes	1	0.999
order	UBA5158	7	Yes	1	1
order	UBA6257	45	Yes	1	0.997
order	UBA7541	4	Yes	1	0.999
order	UBA8416	4	Yes	1	1
order	UBA8919	2	Yes	1	1
order	UBA920	19	Yes	1	1
order	UBA9217	3	Yes	1	1
order	UBA9339	2	Yes	1	1
order	UBA9629	7	Yes	1	1
order	UBA9942	7	Yes	1	1
order	UBA9983	189	Yes	1	0.991
order	Uhrbacterales	42	Yes	1	0.999
order	Veblenbacterales	3	Yes	1	1
order	Veillonellales	25	Yes	1	1
order	Verrucomicrobiales	17	Yes	1	1
order	WO2-41-13	44	Yes	1	0.999
order	Woykebacterales	4	Yes	1	0.999
order	XYA12-FULL-58-9	2	Yes	1	1
order	XYC2-FULL-46-14	10	Yes	1	1
order	Xanthomonadales	70	Yes	1	1
order	Yanofskybacterales	38	Yes	1	0.999
family	01-FULL-39-12b	2	Yes	1	1
family	01-FULL-45-10b	4	Yes	1	1
family	2-01-FULL-41-18	2	Yes	1	1
family	2-01-FULL-43-14	2	Yes	1	1
family	2-01-FULL-45-10	5	Yes	1	1
family	2-01-FULL-46-14	3	Yes	1	1
family	2-01-FULL-52-15	2	Yes	1	1
family	2-01-FULL-60-11	3	Yes	1	1
family	2-02-FULL-35-15	3	Yes	1	1
family	2-02-FULL-40-11	5	Yes	1	1
family	2-02-FULL-40-12	3	Yes	1	1
family	2-02-FULL-44-16	2	Yes	1	1
family	2-02-FULL-48-12	2	Yes	1	0.999
family	2-02-FULL-48-14	2	Yes	1	1
family	2-02-FULL-50-16	4	Yes	1	1
family	2-02-FULL-50-9b	2	Yes	1	1
family	2-12-FULL-40-10	2	Yes	1	1
family	2-12-FULL-50-11	3	Yes	1	1
family	2-12-FULL-60-25	2	Yes	1	1
family	2013Ark19i	2	Yes	1	1
family	20CM-2-55-15	2	Yes	1	1
family	32-111	2	Yes	1	1
family	40CM-2-53-6	7	Yes	1	1
family	46-47	2	Yes	1	1
family	AAA536-G10	2	Yes	1	1
family	AB-539-J10	3	Yes	1	1
family	Acetivibrionaceae	14	Yes	1	1
family	Acetobacteraceae	44	Yes	1	1
family	Acetohalobiaceae	4	Yes	1	1
family	Acetomicrobiaceae	4	Yes	1	1
family	Acetonemaceae	2	Yes	1	1
family	Acholeplasmataceae	31	Yes	1	1
family	Acidaminococcaceae	11	Yes	1	1
family	Acidilobaceae	9	Yes	1	1
family	Acidimicrobiaceae	6	Yes	1	1
family	Acidithiobacillaceae	20	Yes	1	1
family	Acidobacteriaceae	16	Yes	1	1
family	Aciduliprofundaceae	2	Yes	1	1
family	Actinomycetaceae	73	Yes	1	1
family	Aerococcaceae	24	Yes	1	1
family	Aeromonadaceae	11	Yes	1	1
family	Afifellaceae	2	Yes	1	1
family	Akkermansiaceae	16	Yes	1	1
family	Alcanivoracaceae	6	Yes	1	1
family	Alicyclobacillaceae	11	Yes	1	1
family	Alkalibacillaceae	5	Yes	1	1
family	Alkalispirochaetaceae	3	Yes	1	1
family	Alteromonadaceae	108	Yes	1	1
family	Amesbacteraceae	15	Yes	1	0.998
family	Aminobacteriaceae	5	Yes	1	1
family	Amoebophilaceae	3	Yes	1	1
family	Amorphaceae	2	No	0.5	0.964
family	Amphibacillaceae	32	Yes	1	1
family	Anaerolineaceae	15	Yes	1	1
family	Anaeromusaceae	2	Yes	1	1
family	Anaeromyxobacteraceae	2	Yes	1	1
family	Anaerotignaceae	5	Yes	1	1
family	Anaerovoracaceae	15	Yes	1	1
family	Anaplasmataceae	47	Yes	1	1
family	Aneurinibacillaceae	11	Yes	1	1
family	Anoxybacillaceae	16	Yes	1	1
family	Aquaspirillaceae	3	Yes	1	1
family	Aquificaceae	6	Yes	1	1
family	Archaeoglobaceae	20	Yes	1	1
family	Arcobacteraceae	8	Yes	1	1
family	Atopobiaceae	32	Yes	1	1
family	Azospirillaceae	11	Yes	1	1
family	B25	2	Yes	1	1
family	B26-1	2	Yes	1	1
family	BA1	2	Yes	1	1
family	BACL11	3	Yes	1	1
family	BACL12	2	Yes	1	1
family	Babeliaceae	4	Yes	1	1
family	Bacillaceae	32	Yes	1	1
family	Bacillaceae_A	32	Yes	1	1
family	Bacillaceae_B	4	Yes	1	1
family	Bacillaceae_C	11	Yes	1	1
family	Bacillaceae_D	15	Yes	1	1
family	Bacillaceae_G	13	Yes	1	1
family	Bacillaceae_H	10	Yes	1	1
family	Bacillaceae_J	2	Yes	1	1
family	Bacillaceae_K	2	Yes	1	1
family	Bacillaceae_L	2	Yes	1	1
family	Bacteriovoracaceae	16	Yes	1	1
family	Bacteroidaceae	136	Yes	1	1
family	Balneolaceae	6	Yes	1	1
family	Barnesiellaceae	2	Yes	1	1
family	Bdellovibrionaceae	13	Yes	1	1
family	Beckwithbacteraceae	10	Yes	1	1
family	Beggiatoaceae	4	Yes	1	1
family	Beijerinckiaceae	40	Yes	1	1
family	Berkiellaceae	2	Yes	1	1
family	Bernardetiaceae	3	Yes	1	1
family	Beutenbergiaceae	3	Yes	1	1
family	Bifidobacteriaceae	43	Yes	1	1
family	Bipolaricaulaceae	7	Yes	1	1
family	Blackburnbacteraceae	4	Yes	1	1
family	Blattabacteriaceae	9	Yes	1	1
family	Borreliaceae	43	Yes	1	1
family	Brachyspiraceae	4	Yes	1	1
family	Brennerbacteraceae	4	Yes	1	1
family	Brevibacillaceae	26	Yes	1	1
family	Brevibacteriaceae	7	Yes	1	1
family	Brocadiaceae	8	Yes	1	1
family	Brochotrichaceae	2	Yes	1	1
family	BuS5	2	Yes	1	1
family	Burkholderiaceae	197	Yes	1	1
family	Butyricicoccaceae	5	Yes	1	1
family	CAG-138	4	Yes	1	1
family	CAG-239	6	Yes	1	1
family	CAG-272	7	Yes	1	1
family	CAG-288	2	Yes	1	1
family	CAG-307	2	Yes	1	1
family	CAG-313	2	Yes	1	1
family	CAG-382	2	Yes	1	1
family	CAG-508	4	Yes	1	1
family	CAG-698	5	Yes	1	1
family	CAG-74	2	Yes	1	1
family	CAG-917	4	Yes	1	1
family	CG1-02-41-26	2	Yes	1	1
family	COMBO-62-14	2	Yes	1	1
family	CPR2	7	Yes	1	1
family	Caldalkalibacillaceae	2	Yes	1	1
family	Caldanaerobiaceae	2	Yes	1	1
family	Caldibacillaceae	3	Yes	1	1
family	Caldicellulosiruptoraceae	10	Yes	1	1
family	Caldicoprobacteraceae	4	Yes	1	1
family	Caldisericaceae	2	Yes	1	1
family	Calescibacteriaceae	3	Yes	1	1
family	Caloramatoraceae	6	Yes	1	1
family	Caloranaerobacteraceae	2	Yes	1	1
family	Caminicellaceae	2	Yes	1	1
family	Campylobacteraceae	21	Yes	1	1
family	Carboxydothermaceae	2	Yes	1	1
family	Cardiobacteriaceae	5	Yes	1	1
family	Carnobacteriaceae	22	Yes	1	1
family	Catalimonadaceae	2	Yes	1	1
family	Catenulisporaceae	2	Yes	1	1
family	Caulobacteraceae	23	Yes	1	1
family	Cellulomonadaceae	26	Yes	1	1
family	Cellulosilyticaceae	7	Yes	1	1
family	Cellvibrionaceae	26	Yes	1	1
family	Chisholmbacteraceae	3	Yes	1	1
family	Chitinibacteraceae	10	Yes	1	1
family	Chitinispirillaceae	2	Yes	1	1
family	Chitinophagaceae	50	Yes	1	0.999
family	Chlamydiaceae	77	Yes	1	1
family	Chlorobiaceae	12	Yes	1	1
family	Chloroflexaceae	6	Yes	1	1
family	Christensenellaceae	2	Yes	1	1
family	Chromatiaceae	14	Yes	1	1
family	Chromobacteriaceae	11	Yes	1	1
family	Chroococcidiopsidaceae	5	Yes	1	1
family	Chrysiogenaceae	2	Yes	1	1
family	Chthonomonadaceae	4	Yes	1	1
family	Cloacimonadaceae	2	Yes	1	1
family	Clostridiaceae	61	Yes	1	1
family	Coleofasciculaceae	5	Yes	1	1
family	Collierbacteraceae	22	Yes	1	0.999
family	Colwellbacteraceae	5	Yes	1	1
family	Competibacteraceae	2	Yes	1	1
family	Coprobacteraceae	2	Yes	1	1
family	Coprothermobacteraceae	2	Yes	1	1
family	Coriobacteriaceae	11	Yes	1	1
family	Corynebacteriaceae	270	Yes	1	1
family	Coxiellaceae	13	Yes	1	1
family	Crocinitomicaceae	8	Yes	1	1
family	Cryomorphaceae	5	Yes	1	1
family	Cyanobacteriaceae	14	No	0.643	0.995
family	Cyanobiaceae	77	Yes	1	0.999
family	Cyclobacteriaceae	43	Yes	1	1
family	Cytophagaceae	3	Yes	1	1
family	D2472	11	Yes	1	1
family	DTU010	2	Yes	1	1
family	DTU023	2	Yes	1	1
family	DTU049	3	Yes	1	1
family	DTU072	2	Yes	1	1
family	DTU086	2	Yes	1	1
family	DTU089	24	Yes	1	1
family	Dehalococcoidaceae	31	Yes	1	1
family	Deinococcaceae	21	Yes	1	1
family	Demequinaceae	2	Yes	1	1
family	Denitrovibrionaceae	3	Yes	1	1
family	Dermabacteraceae	8	Yes	1	1
family	Dermatophilaceae	44	Yes	1	1
family	Desertifilaceae	2	Yes	1	1
family	Desulfarculaceae	3	Yes	1	1
family	Desulfatibacillaceae	2	Yes	1	1
family	Desulfatirhabdiaceae	2	Yes	1	1
family	Desulfitibacteraceae	2	Yes	1	1
family	Desulfitobacteriaceae	16	Yes	1	1
family	Desulfobacteraceae	12	Yes	1	1
family	Desulfobulbaceae	4	Yes	1	1
family	Desulfocapsaceae	8	Yes	1	1
family	Desulfohalobiaceae	2	Yes	1	1
family	Desulfomicrobiaceae	2	Yes	1	1
family	Desulfonatronaceae	3	Yes	1	1
family	Desulfonatronospiraceae	3	Yes	1	1
family	Desulfonauticaceae	3	Yes	1	1
family	Desulforudaceae	2	Yes	1	1
family	Desulfosarcinaceae	2	Yes	1	1
family	Desulfotomaculaceae	4	Yes	1	1
family	Desulfotomaculaceae_A	3	Yes	1	1
family	Desulfovibrionaceae	45	Yes	1	1
family	Desulfovirgulaceae	2	Yes	1	1
family	Desulfurivibrionaceae	5	Yes	1	1
family	Desulfurobacteriaceae	4	Yes	1	1
family	Desulfurococcaceae	9	Yes	1	1
family	Desulfuromonadaceae	2	Yes	1	1
family	Dethiobacteraceae	2	Yes	1	1
family	Dethiosulfatibacteraceae	2	Yes	1	1
family	Dethiosulfovibrionaceae	4	Yes	1	1
family	Devosiaceae	14	Yes	1	1
family	Dialisteraceae	8	Yes	1	1
family	Dictyoglomaceae	2	Yes	1	1
family	Diplorickettsiaceae	4	Yes	1	1
family	Domibacillaceae	8	Yes	1	1
family	Dysgonomonadaceae	17	Yes	1	1
family	Ectothiorhodospiraceae	6	Yes	1	1
family	Eggerthellaceae	20	Yes	1	1
family	Elsteraceae	2	No	0.5	0.998
family	Endozoicomonadaceae	4	Yes	1	1
family	Enterobacteriaceae	194	Yes	1	1
family	Enterococcaceae	31	Yes	1	1
family	Erysipelatoclostridiaceae	19	Yes	1	1
family	Erysipelotrichaceae	41	Yes	1	1
family	Ethanoligenenaceae	2	Yes	1	1
family	Eubacteriaceae	6	Yes	1	1
family	Exiguobacteraceae	9	Yes	1	1
family	Ezakiellaceae	3	Yes	1	1
family	F082	3	Yes	1	1
family	Ferrovaceae	2	Yes	1	1
family	Fervidobacteriaceae	5	Yes	1	1
family	Fibrobacteraceae	22	Yes	1	1
family	Fictibacillaceae	3	Yes	1	1
family	Filifactoraceae	6	Yes	1	1
family	Fimbriimonadaceae	2	Yes	1	1
family	Flammeovirgaceae	3	Yes	1	1
family	Flavobacteriaceae	214	Yes	1	1
family	Fodinicurvataceae	3	Yes	1	1
family	Francisellaceae	55	Yes	1	1
family	Frankiaceae	8	Yes	1	1
family	Fusibacteraceae	2	Yes	1	1
family	Fusobacteriaceae	21	Yes	1	1
family	GBS-1	2	Yes	1	1
family	GWA1-39-11	2	Yes	1	1
family	GWA2-36-10	3	Yes	1	1
family	GWA2-37-8	6	Yes	1	1
family	GWA2-38-11	6	Yes	1	1
family	GWA2-41-24	8	Yes	1	0.998
family	GWA2-42-14	11	Yes	1	1
family	GWA2-42-15	5	Yes	1	1
family	GWA2-43-13	4	Yes	1	1
family	GWA2-43-14	7	No	0.857	1
family	GWA2-44-9	33	Yes	1	0.999
family	GWA2-46-9	6	Yes	1	1
family	GWA2-47-10b	3	Yes	1	0.999
family	GWA2-47-26	7	Yes	1	1
family	GWA2-58-10	2	Yes	1	1
family	GWB1-40-14	6	Yes	1	1
family	GWB1-42-6	4	Yes	1	1
family	GWC2-33-13	3	Yes	1	1
family	GWC2-36-17	8	Yes	1	1
family	GWC2-37-13	31	Yes	1	0.999
family	GWC2-37-73	13	Yes	1	1
family	GWC2-42-12	2	Yes	1	1
family	GWC2-55-46	6	Yes	1	1
family	GWF1-51-8	2	Yes	1	1
family	GWF2-33-10	2	Yes	1	1
family	GWF2-33-38	4	Yes	1	1
family	GWF2-38-335	2	Yes	1	1
family	GWF2-40-263	16	Yes	1	1
family	GWF2-45-14	2	Yes	1	1
family	Ga0074140	8	Yes	1	1
family	Gallionellaceae	5	Yes	1	0.999
family	Gastranaerophilaceae	16	Yes	1	1
family	Geitlerinemaceae	4	Yes	1	1
family	Gemellaceae	3	Yes	1	1
family	Gemmataceae	2	Yes	1	1
family	Gemmatimonadaceae	3	Yes	1	1
family	Geoalkalibacteraceae	2	Yes	1	1
family	Geoarchaeaceae	7	Yes	1	1
family	Geobacteraceae	7	Yes	1	1
family	Geodermatophilaceae	10	Yes	1	1
family	Geopsychrobacteraceae	4	Yes	1	1
family	Giovannonibacteraceae	27	Yes	1	1
family	Giovannonibacteraceae_A	16	Yes	1	1
family	Gloeobacteraceae	2	Yes	1	1
family	Gottschalkiaceae	2	Yes	1	1
family	H02-43-30	2	Yes	1	1
family	HDB-SIOI813	5	Yes	1	1
family	HO2-37-13b	13	Yes	1	0.999
family	HO2-48-17	4	Yes	1	1
family	HO2-52-23	5	Yes	1	1
family	Hahellaceae	18	Yes	1	1
family	Halanaerobiaceae	7	Yes	1	1
family	Halieaceae	10	Yes	1	1
family	Haloadaptaceae	2	Yes	1	1
family	Haloarculaceae	15	Yes	1	1
family	Halobacillaceae	15	Yes	1	1
family	Halobacteriaceae	6	Yes	1	1
family	Halobacteroidaceae	3	Yes	1	1
family	Halococcaceae	8	No	0.875	0.998
family	Haloferacaceae	70	No	0.737	0.997
family	Halomonadaceae	39	No	0.975	1
family	Halorhodospiraceae	2	Yes	1	1
family	Halothiobacillaceae	2	Yes	1	1
family	Harrisonbacteraceae	7	Yes	1	1
family	Helcococcaceae	21	Yes	1	1
family	Helicobacteraceae	32	Yes	1	1
family	Herpetosiphonaceae	3	Yes	1	1
family	Hippeaceae	4	Yes	1	1
family	Holophagaceae	2	Yes	1	1
family	Holosporaceae	2	Yes	1	1
family	Hydrogenedensaceae	3	Yes	1	1
family	Hydrogenophilaceae	3	Yes	1	1
family	Hydrogenothermaceae	5	Yes	1	1
family	Hymenobacteraceae	20	Yes	1	1
family	Hyphomicrobiaceae	6	Yes	1	1
family	Hyphomonadaceae	13	Yes	1	1
family	Ignavibacteriaceae	10	Yes	1	1
family	Ignicoccaceae	2	Yes	1	1
family	Ilumatobacteraceae	6	Yes	1	1
family	Isosphaeraceae	4	Yes	1	1
family	Izimaplasmataceae	2	Yes	1	1
family	Jatrophihabitantaceae	2	Yes	1	1
family	JdFR-21	2	Yes	1	1
family	JdFR-72	2	Yes	1	1
family	JdFR-88	2	Yes	1	1
family	Jeotgalibacillaceae	3	Yes	1	1
family	Jiangellaceae	3	Yes	1	1
family	Jorgensenbacteraceae	6	Yes	1	1
family	Kaiserbacteraceae	42	Yes	1	0.997
family	Kaistiaceae	3	Yes	1	1
family	Kangiellaceae	2	Yes	1	1
family	Kapabacteriaceae	2	Yes	1	1
family	Kazan-3B-28	5	Yes	1	1
family	Kiloniellaceae	3	Yes	1	1
family	Kordiimonadaceae	2	Yes	1	1
family	Koribacteraceae	2	Yes	1	0.999
family	Kosmotogaceae	4	Yes	1	1
family	Kribbellaceae	2	Yes	1	1
family	Kryptoniaceae	21	Yes	1	1
family	Ktedonobacteraceae	4	Yes	1	0.999
family	LS-SOB	7	Yes	1	1
family	Lachnospiraceae	233	Yes	1	1
family	Lactobacillaceae	345	Yes	1	1
family	Legionellaceae	81	Yes	1	1
family	Lentimicrobiaceae	2	Yes	1	1
family	Leptococcaceae	2	Yes	1	1
family	Leptolyngbyaceae	6	Yes	1	1
family	Leptonemataceae	2	Yes	1	1
family	Leptospiraceae	24	Yes	1	1
family	Leptospirillaceae	9	Yes	1	1
family	Leptotrichiaceae	15	Yes	1	1
family	Limnotrichaceae	2	Yes	1	1
family	Liptonbacteraceae	3	Yes	1	1
family	Listeriaceae	21	Yes	1	1
family	Lloydbacteraceae	6	Yes	1	0.999
family	Lutisporaceae	3	Yes	1	1
family	MGIIB	10	Yes	1	1
family	Magnetospirillaceae	4	Yes	1	1
family	Maricaulaceae	8	Yes	1	1
family	Marinifilaceae	15	Yes	1	1
family	Marinilabiliaceae	10	Yes	1	1
family	Marinisomataceae	2	Yes	1	1
family	Marinithermaceae	2	Yes	1	1
family	Marinococcaceae	15	Yes	1	1
family	Marinomonadaceae	7	Yes	1	1
family	Mariprofundaceae	5	Yes	1	1
family	MedAcidi-G1	2	Yes	1	1
family	Megasphaeraceae	8	Yes	1	1
family	Melioribacteraceae	11	Yes	1	1
family	Methanobacteriaceae	28	Yes	1	1
family	Methanocaldococcaceae	8	Yes	1	1
family	Methanocellaceae	3	Yes	1	1
family	Methanococcaceae	11	Yes	1	1
family	Methanocorpusculaceae	4	Yes	1	1
family	Methanocullaceae	12	Yes	1	1
family	Methanofastidiosaceae	8	Yes	1	1
family	Methanofollaceae	2	Yes	1	1
family	Methanomassiliicoccaceae	4	Yes	1	1
family	Methanomethyliaceae	4	Yes	1	1
family	Methanomethylophilaceae	8	Yes	1	1
family	Methanomicrobiaceae	5	Yes	1	1
family	Methanoperedenaceae	2	Yes	1	1
family	Methanoregulaceae	4	Yes	1	1
family	Methanosarcinaceae	71	Yes	1	1
family	Methanothermobacteraceae	4	Yes	1	1
family	Methanotrichaceae	6	Yes	1	1
family	Methermicoccaceae	4	Yes	1	1
family	Methylacidiphilaceae	5	Yes	1	1
family	Methylococcaceae	4	Yes	1	1
family	Methyloligellaceae	2	Yes	1	1
family	Methylomonadaceae	16	Yes	1	1
family	Methylophagaceae	7	Yes	1	1
family	Methylophilaceae	16	Yes	1	1
family	Methylopilaceae	2	Yes	1	1
family	Methylothermaceae	2	Yes	1	1
family	Microbacteriaceae	89	Yes	1	1
family	Micrococcaceae	54	Yes	1	1
family	Microcystaceae	46	Yes	1	1
family	Micromonosporaceae	26	Yes	1	1
family	Microscillaceae	3	Yes	1	1
family	Microtrichaceae	2	Yes	1	1
family	Midichloriaceae	3	Yes	1	1
family	Moduliflexaceae	2	Yes	1	1
family	Moorellaceae	2	Yes	1	1
family	Moraxellaceae	109	Yes	1	1
family	Muribaculaceae	8	Yes	1	1
family	Mycoplasmataceae	17	Yes	1	1
family	Myxococcaceae	8	Yes	1	1
family	NAC60-12	13	Yes	1	0.999
family	Nakamurellaceae	2	Yes	1	1
family	Nannocystaceae	3	Yes	1	1
family	Nanopelagicaceae	16	Yes	1	0.999
family	Nap2-2B	3	Yes	1	1
family	Natronincolaceae	6	Yes	1	1
family	Nautiliaceae	3	Yes	1	1
family	Nealsonbacteraceae	3	Yes	1	1
family	Neisseriaceae	26	Yes	1	1
family	Neosynechococcaceae	2	No	0.5	0.999
family	Nevskiaceae	7	Yes	1	1
family	Nitrincolaceae	21	Yes	1	1
family	Nitrococcaceae	4	Yes	1	1
family	Nitrosococcaceae	3	Yes	1	1
family	Nitrosomonadaceae	26	Yes	1	1
family	Nitrosopumilaceae	38	Yes	1	1
family	Nitrososphaeraceae	6	Yes	1	1
family	Nitrospinaceae	2	Yes	1	0.999
family	Nitrospiraceae	3	Yes	1	1
family	Nocardioidaceae	29	Yes	1	1
family	Nomurabacteraceae	53	Yes	1	0.998
family	Nostocaceae	51	Yes	1	1
family	Novibacillaceae	2	Yes	1	1
family	O2-02-FULL-48-8	14	Yes	1	1
family	O2-12-FULL-45-9	7	Yes	1	1
family	OLB20	2	Yes	1	1
family	Obscuribacteraceae	2	Yes	1	1
family	Opitutaceae	7	Yes	1	1
family	Oscillatoriaceae	3	Yes	1	1
family	Oscillospiraceae	21	Yes	1	1
family	Pacebacteraceae	9	Yes	1	1
family	Paceibacteraceae	2	Yes	1	1
family	Paenibacillaceae	91	Yes	1	1
family	Paludibacteraceae	4	Yes	1	1
family	Paracaedibacteraceae	3	Yes	1	1
family	Parachlamydiaceae	10	Yes	1	1
family	Parvibaculaceae	3	Yes	1	1
family	Parvularculaceae	2	Yes	1	1
family	Pasteurellaceae	52	Yes	1	1
family	Pelagibacteraceae	11	Yes	1	0.999
family	Pelobacteraceae	5	Yes	1	1
family	Pelobacteraceae_A	2	Yes	1	1
family	Pelosinaceae	2	Yes	1	1
family	Peptoclostridiaceae	2	Yes	1	1
family	Peptoniphilaceae	16	Yes	1	1
family	Peptostreptococcaceae	15	Yes	1	1
family	Peribacteraceae	33	Yes	1	1
family	Petrotogaceae	7	Yes	1	1
family	Phormidesmiaceae	7	Yes	1	1
family	Phormidiaceae	19	Yes	1	1
family	Pirellulaceae	16	Yes	1	1
family	Piscirickettsiaceae	25	Yes	1	1
family	Planctomycetaceae	7	Yes	1	1
family	Planococcaceae	37	Yes	1	1
family	Pleomorphomonadaceae	4	No	0.8	1
family	Polyangiaceae	6	Yes	1	1
family	Porphyromonadaceae	16	Yes	1	1
family	Porticoccaceae	7	Yes	1	1
family	Prochloraceae	3	Yes	1	1
family	Prolixibacteraceae	11	Yes	1	1
family	Propionibacteriaceae	26	Yes	1	1
family	Pseudanabaenaceae	6	Yes	1	1
family	Pseudomonadaceae	44	Yes	1	1
family	Pseudonocardiaceae	56	Yes	1	1
family	Psychromonadaceae	10	Yes	1	1
family	Puniceicoccaceae	2	Yes	1	1
family	Puniceispirillaceae	2	Yes	1	1
family	Pyrinomonadaceae	4	Yes	1	1
family	Pyrodictiaceae	4	Yes	1	1
family	RBG-1	2	Yes	1	1
family	RBG-13-55-18	3	Yes	1	1
family	RBG-16-39-9b	2	Yes	1	0.999
family	RBG-16-54-18	2	Yes	1	1
family	RBG-16-60-22	3	Yes	1	0.999
family	RBG-16-68-12	2	Yes	1	1
family	RS24	2	Yes	1	1
family	RVW-14	4	Yes	1	1
family	Rhizobiaceae	170	Yes	1	1
family	Rhodanobacteraceae	17	Yes	1	1
family	Rhodobacteraceae	179	Yes	1	0.999
family	Rhodocyclaceae	24	Yes	1	1
family	Rhodospirillaceae	8	Yes	1	1
family	Rickettsiaceae	29	Yes	1	1
family	Rikenellaceae	13	Yes	1	1
family	Roseiflexaceae	3	Yes	1	1
family	Rubidibacteraceae	3	Yes	1	1
family	Rubrobacteraceae	3	Yes	1	1
family	Ruminiclostridiaceae_A	4	Yes	1	1
family	Ruminococcaceae	42	Yes	1	1
family	S15-B10	2	Yes	1	1
family	SC72	10	Yes	1	1
family	SG8-24	3	Yes	1	1
family	SG8-4	6	No	0.833	0.999
family	SM-Chi-D1	2	Yes	1	1
family	SM1-40	3	Yes	1	1
family	SM23-35	2	Yes	1	1
family	SM23-39	6	Yes	1	1
family	SM23-42	2	Yes	1	1
family	SM23-62	2	Yes	1	1
family	SPLOWO2-01-44-7	2	Yes	1	1
family	Saccharimonadaceae	9	Yes	1	1
family	Saccharofermentanaceae	6	Yes	1	1
family	Saccharospirillaceae	8	Yes	1	1
family	Salinibacteraceae	2	Yes	1	1
family	Salinicoccaceae	12	Yes	1	1
family	Salinisphaeraceae	2	Yes	1	1
family	Salinispiraceae	2	Yes	1	1
family	Salisediminibacteriaceae	10	Yes	1	1
family	Saprospiraceae	10	Yes	1	1
family	Savagellaceae	12	Yes	1	1
family	Scalinduaceae	2	Yes	1	1
family	Sedimenticolaceae	39	Yes	1	1
family	Selenomonadaceae	25	Yes	1	1
family	Shewanellaceae	28	Yes	1	1
family	Smithellaceae	5	Yes	1	1
family	Solibacteraceae	3	Yes	1	1
family	Solirubrobacteraceae	8	Yes	1	1
family	Sphaerochaetaceae	9	Yes	1	1
family	Sphingobacteriaceae	67	Yes	1	1
family	Sphingomonadaceae	114	Yes	1	1
family	Spirochaetaceae_A	2	Yes	1	1
family	Spirosomaceae	25	Yes	1	1
family	Spirulinaceae	3	Yes	1	1
family	Spongiibacteraceae	7	Yes	1	1
family	Sporolactobacillaceae	5	Yes	1	1
family	Staphylococcaceae	39	Yes	1	1
family	Stappiaceae	14	Yes	1	1
family	Staskawiczbacteraceae	23	Yes	1	1
family	Streptococcaceae	65	Yes	1	1
family	Streptomycetaceae	129	Yes	1	1
family	Streptosporangiaceae	38	Yes	1	1
family	Succinivibrionaceae	10	Yes	1	1
family	Sulfolobaceae	95	Yes	1	1
family	Sulfurospirillaceae	9	Yes	1	1
family	Sulfurovaceae	5	Yes	1	1
family	Synechococcaceae	3	Yes	1	1
family	Synergistaceae	7	Yes	1	1
family	Syntrophoarchaeaceae	2	Yes	1	1
family	Syntrophobacteraceae	2	Yes	1	1
family	Syntrophobotulaceae	4	Yes	1	1
family	Syntrophomonadaceae	7	Yes	1	1
family	TCS55	2	Yes	1	1
family	TCS61	3	Yes	1	1
family	TCS64	3	Yes	1	1
family	TTA-H9	2	Yes	1	1
family	Tannerellaceae	7	Yes	1	1
family	Taylorbacteraceae	36	Yes	1	0.999
family	Tepidanaerobacteraceae	4	Yes	1	1
family	Tepidibacillaceae	2	Yes	1	1
family	Tepidimicrobiaceae	3	Yes	1	1
family	Terasakiellaceae	2	Yes	1	1
family	Thalassobaculaceae	4	Yes	1	1
family	Thalassospiraceae	4	Yes	1	1
family	Thermaceae	17	Yes	1	1
family	Thermacetogeniaceae	4	Yes	1	1
family	Thermaerobacteraceae	2	Yes	1	1
family	Thermicanaceae	2	No	0.5	0.799
family	Thermoactinomycetaceae	17	Yes	1	1
family	Thermoanaerobacteraceae	12	Yes	1	1
family	Thermocladiaceae	16	Yes	1	1
family	Thermococcaceae	38	Yes	1	1
family	Thermodesulfatatoraceae	2	Yes	1	1
family	Thermodesulfobacteriaceae	8	Yes	1	1
family	Thermodesulfovibrionaceae	2	Yes	1	1
family	Thermofilaceae	4	Yes	1	1
family	Thermomicrobiaceae	4	Yes	1	1
family	Thermonemataceae	2	No	0.5	0.981
family	Thermoplasmataceae	14	Yes	1	1
family	Thermoproteaceae	13	Yes	1	1
family	Thermosinaceae	2	Yes	1	1
family	Thermosynechococcaceae	6	Yes	1	1
family	Thermotaleaceae	3	Yes	1	1
family	Thermotogaceae	18	Yes	1	1
family	Thermovenabulaceae	4	Yes	1	1
family	Thermovirgaceae	5	Yes	1	1
family	Thioalkalivibrionaceae	8	Yes	1	1
family	Thioglobaceae	5	Yes	1	1
family	Thiomicrospiraceae	17	Yes	1	1
family	Thiotrichaceae	6	Yes	1	1
family	Thiovulaceae	27	No	0.963	1
family	Thorarchaeaceae	3	Yes	1	1
family	Treponemataceae	22	Yes	1	0.999
family	Treponemataceae_B	4	Yes	1	1
family	Turicibacteraceae	4	Yes	1	1
family	UBA10003	3	Yes	1	1
family	UBA10009	6	Yes	1	1
family	UBA10030	2	Yes	1	1
family	UBA10092	13	Yes	1	0.999
family	UBA10110	3	Yes	1	1
family	UBA10138	3	Yes	1	1
family	UBA10151	17	Yes	1	0.998
family	UBA1018	7	Yes	1	1
family	UBA10183	2	Yes	1	1
family	UBA10185	46	Yes	1	0.999
family	UBA10190	9	Yes	1	1
family	UBA10212	5	Yes	1	1
family	UBA10834	3	Yes	1	1
family	UBA11654	2	Yes	1	1
family	UBA11705	5	Yes	1	1
family	UBA11712	10	Yes	1	1
family	UBA11717	2	Yes	1	1
family	UBA12028	5	Yes	1	1
family	UBA12049	21	Yes	1	0.999
family	UBA12075	9	Yes	1	1
family	UBA12077	6	Yes	1	1
family	UBA12090	6	Yes	1	1
family	UBA12108	6	Yes	1	1
family	UBA12402	5	Yes	1	1
family	UBA12405	5	Yes	1	1
family	UBA12409	4	Yes	1	1
family	UBA12411	2	Yes	1	1
family	UBA12420	3	Yes	1	1
family	UBA12463	3	Yes	1	1
family	UBA12465	3	Yes	1	1
family	UBA12470	7	Yes	1	1
family	UBA12473	2	Yes	1	1
family	UBA1381	2	Yes	1	1
family	UBA1406	7	Yes	1	1
family	UBA1546	7	Yes	1	1
family	UBA1568	4	Yes	1	1
family	UBA1997	5	Yes	1	1
family	UBA2169	3	Yes	1	1
family	UBA2206	8	Yes	1	1
family	UBA4486	3	Yes	1	0.999
family	UBA4823	2	Yes	1	1
family	UBA5158	7	Yes	1	1
family	UBA5619	5	Yes	1	1
family	UBA6249	2	Yes	1	1
family	UBA6539	2	Yes	1	0.999
family	UBA660	10	Yes	1	1
family	UBA7541	4	Yes	1	0.999
family	UBA8919	2	Yes	1	1
family	UBA8932	2	Yes	1	1
family	UBA9217	3	Yes	1	1
family	UBA922	24	Yes	1	0.999
family	UBA927	3	Yes	1	0.999
family	UBA932	10	Yes	1	1
family	UBA9337	2	Yes	1	1
family	UBA9339	2	Yes	1	1
family	UBA9579	4	Yes	1	1
family	UBA9629	7	Yes	1	1
family	UBA9637	9	Yes	1	1
family	UBA9934	11	Yes	1	1
family	UBA9935	3	Yes	1	1
family	UBA9942	7	Yes	1	1
family	UBA9959	8	Yes	1	1
family	UBA9983	4	Yes	1	1
family	Ureaplasmataceae	4	Yes	1	1
family	Veillonellaceae	8	Yes	1	1
family	Vermiphilaceae	3	Yes	1	1
family	Vibrionaceae	66	Yes	1	1
family	Vogelbacteraceae	2	Yes	1	0.999
family	Vogelbacteraceae_A	2	Yes	1	1
family	WOR-SM1-SCG	2	Yes	1	1
family	Waddliaceae	2	Yes	1	1
family	Weeksellaceae	48	Yes	1	1
family	Wildermuthbacteraceae	6	Yes	1	1
family	Woesebacteraceae	41	Yes	1	0.994
family	Wohlfahrtiimonadaceae	6	Yes	1	1
family	Wolfebacteraceae	16	Yes	1	1
family	XYA12-FULL-58-9	2	Yes	1	1
family	XYA2-FULL-47-53	8	Yes	1	1
family	XYB2-FULL-48-7	8	Yes	1	1
family	XYC2-FULL-37-10	6	Yes	1	1
family	XYC2-FULL-46-14	4	Yes	1	1
family	XYC2-FULL-47-12	3	Yes	1	1
family	XYD1-FULL-40-9	2	Yes	1	1
family	Xanthobacteraceae	49	Yes	1	1
family	Xanthomonadaceae	51	Yes	1	1
family	Xenococcaceae	4	Yes	1	1
family	YA12-FULL-60-10	3	Yes	1	1
family	Yonathbacteraceae	10	Yes	1	1
family	Zambryskibacteraceae	31	Yes	1	0.999
family	envOPS12	6	Yes	1	1
family	kpj58rc	3	Yes	1	1
family	vadinHA17	5	Yes	1	1
genus	01-FULL-36-15b	3	Yes	1	1
genus	01-FULL-45-10b	2	Yes	1	1
genus	01-FULL-45-34b	3	Yes	1	1
genus	01-FULL-48-32b	2	Yes	1	1
genus	01-FULL-54-110	6	Yes	1	1
genus	12-FULL-44-12b	2	Yes	1	1
genus	14-2	3	Yes	1	1
genus	2-01-FULL-37-20	4	Yes	1	1
genus	2-01-FULL-38-21	3	Yes	1	1
genus	2-01-FULL-39-21	8	Yes	1	1
genus	2-01-FULL-39-24	3	Yes	1	1
genus	2-01-FULL-39-28	7	Yes	1	1
genus	2-01-FULL-40-13	10	Yes	1	1
genus	2-01-FULL-40-24	2	Yes	1	1
genus	2-01-FULL-40-42	7	Yes	1	1
genus	2-01-FULL-41-18	2	Yes	1	1
genus	2-01-FULL-41-26	7	Yes	1	1
genus	2-01-FULL-42-15	2	Yes	1	1
genus	2-01-FULL-43-14	2	Yes	1	1
genus	2-01-FULL-43-22	4	Yes	1	1
genus	2-01-FULL-43-38	2	Yes	1	1
genus	2-01-FULL-44-21	2	Yes	1	1
genus	2-01-FULL-44-22	2	Yes	1	1
genus	2-01-FULL-45-10	4	Yes	1	1
genus	2-01-FULL-45-33	6	Yes	1	1
genus	2-01-FULL-46-13	12	Yes	1	1
genus	2-01-FULL-46-14	3	Yes	1	1
genus	2-01-FULL-48-14	2	Yes	1	1
genus	2-01-FULL-48-16	2	Yes	1	1
genus	2-01-FULL-49-10	2	Yes	1	1
genus	2-01-FULL-49-22	2	Yes	1	1
genus	2-01-FULL-50-13	3	Yes	1	1
genus	2-01-FULL-50-28	2	Yes	1	1
genus	2-01-FULL-51-34	2	Yes	1	1
genus	2-01-FULL-52-15	2	Yes	1	1
genus	2-01-FULL-53-15	2	Yes	1	1
genus	2-01-FULL-64-13	2	Yes	1	1
genus	2-02-FULL-35-15	2	Yes	1	1
genus	2-02-FULL-38-14	4	Yes	1	1
genus	2-02-FULL-38-14-A	4	Yes	1	1
genus	2-02-FULL-38-15	2	Yes	1	1
genus	2-02-FULL-38-15-A	4	Yes	1	1
genus	2-02-FULL-40-10	5	Yes	1	1
genus	2-02-FULL-40-12	3	Yes	1	1
genus	2-02-FULL-42-43	8	Yes	1	1
genus	2-02-FULL-43-11	4	Yes	1	1
genus	2-02-FULL-43-16	3	Yes	1	1
genus	2-02-FULL-44-16	2	Yes	1	1
genus	2-02-FULL-45-10	2	Yes	1	1
genus	2-02-FULL-45-18	5	Yes	1	1
genus	2-02-FULL-45-21	4	Yes	1	1
genus	2-02-FULL-45-22	5	Yes	1	1
genus	2-02-FULL-46-13	2	Yes	1	1
genus	2-02-FULL-46-19	3	Yes	1	1
genus	2-02-FULL-47-50	2	Yes	1	1
genus	2-02-FULL-48-14	2	Yes	1	1
genus	2-02-FULL-48-16	5	Yes	1	1
genus	2-02-FULL-49-12	7	Yes	1	1
genus	2-02-FULL-49-16	2	Yes	1	1
genus	2-02-FULL-50-16	4	Yes	1	1
genus	2-02-FULL-50-9b	2	Yes	1	1
genus	2-02-FULL-52-16	2	Yes	1	1
genus	2-02-FULL-53-10	2	Yes	1	1
genus	2-02-FULL-55-14	2	Yes	1	1
genus	2-12-FULL-37-34	2	Yes	1	1
genus	2-12-FULL-37-7b	6	Yes	1	1
genus	2-12-FULL-39-13	4	Yes	1	1
genus	2-12-FULL-40-10	2	Yes	1	1
genus	2-12-FULL-41-16	3	Yes	1	1
genus	2-12-FULL-41-17	2	Yes	1	1
genus	2-12-FULL-43-12	4	Yes	1	1
genus	2-12-FULL-50-11	3	Yes	1	1
genus	2-12-FULL-55-11	5	Yes	1	1
genus	2-12-FULL-60-25	2	Yes	1	1
genus	2011-GWC2-44-17	2	Yes	1	1
genus	2013Ark19i	2	Yes	1	1
genus	20CM-2-55-15	2	Yes	1	1
genus	28L	2	Yes	1	1
genus	32-111	2	Yes	1	1
genus	40CM-2-53-6	7	Yes	1	1
genus	46-32	2	Yes	1	1
genus	46-47	2	Yes	1	1
genus	58-81	2	Yes	1	1
genus	AAA536-G10	2	Yes	1	1
genus	AC2028	2	Yes	1	1
genus	AZ1	2	Yes	1	1
genus	Acaryochloris	2	Yes	1	1
genus	Acetivibrio	2	Yes	1	1
genus	Acetobacter	11	Yes	1	1
genus	Acetobacterium	3	Yes	1	1
genus	Acetomicrobium	4	Yes	1	1
genus	Acholeplasma	5	Yes	1	1
genus	Acholeplasma_A	2	Yes	1	1
genus	Achromobacter	2	Yes	1	1
genus	Acidaminococcus	6	Yes	1	1
genus	Acidianus	2	Yes	1	1
genus	Acidilobus	5	Yes	1	1
genus	Acidiphilium	2	Yes	1	1
genus	Acidiplasma	5	Yes	1	1
genus	Acidipropionibacterium	3	Yes	1	1
genus	Acidithiobacillus	19	Yes	1	1
genus	Acidithrix	2	Yes	1	1
genus	Acidocella	2	Yes	1	1
genus	Acidovorax	3	Yes	1	1
genus	Acidovorax_A	2	Yes	1	1
genus	Aciduliprofundum	2	Yes	1	1
genus	Acinetobacter	43	Yes	1	1
genus	Acrophormium	2	Yes	1	1
genus	Actibacterium	3	Yes	1	1
genus	Actinobaculum	5	Yes	1	1
genus	Actinokineospora_A	2	Yes	1	1
genus	Actinomadura	2	Yes	1	1
genus	Actinomadura_A	3	No	0.667	1
genus	Actinomyces	12	Yes	1	1
genus	Actinomyces_A	8	Yes	1	1
genus	Actinomyces_B	16	Yes	1	1
genus	Actinomyces_C	6	Yes	1	1
genus	Actinomyces_H	2	Yes	1	1
genus	Actinoplanes	5	Yes	1	1
genus	Actinopolyspora	3	Yes	1	1
genus	Actinotalea	4	Yes	1	1
genus	Actinotignum	4	Yes	1	1
genus	Aequorivita	2	Yes	1	1
genus	Aerococcus	5	Yes	1	1
genus	Aeromicrobium	6	Yes	1	1
genus	Aeromonas	8	Yes	1	1
genus	Aeropyrum	3	Yes	1	1
genus	Afipia	6	Yes	1	1
genus	Agarivorans	2	Yes	1	1
genus	Agathobacter	4	Yes	1	1
genus	Agathobaculum	3	Yes	1	1
genus	Aggregatibacter	2	Yes	1	1
genus	Agrobacterium	5	Yes	1	1
genus	Agromyces	4	Yes	1	1
genus	Ahrensia	3	Yes	1	1
genus	Akkermansia	12	Yes	1	1
genus	Alcanivorax	5	Yes	1	1
genus	Algoriphagus	10	Yes	1	1
genus	Alicyclobacillus	5	Yes	1	1
genus	Alicyclobacillus_A	2	Yes	1	1
genus	Aliivibrio	3	Yes	1	1
genus	Alishewanella	2	Yes	1	1
genus	Alistipes	7	Yes	1	1
genus	Alistipes_A	2	Yes	1	1
genus	Aliterella	2	Yes	1	1
genus	Alkaliphilus	2	Yes	1	1
genus	Alkalispirochaeta	2	Yes	1	1
genus	Allofrancisella	2	Yes	1	1
genus	Alloprevotella	2	Yes	1	1
genus	Allorhizobium	5	Yes	1	1
genus	Alloscardovia	2	Yes	1	1
genus	Alteribacillus	2	Yes	1	1
genus	Alteromonas	14	Yes	1	1
genus	Aminobacter	2	Yes	1	1
genus	Aminobacterium	3	Yes	1	1
genus	Amphritea	2	Yes	1	1
genus	Amycolatopsis	5	Yes	1	1
genus	Amycolatopsis_A	2	Yes	1	1
genus	Amylibacter	2	Yes	1	1
genus	Anaerococcus	9	Yes	1	1
genus	Anaerocolumna	3	Yes	1	1
genus	Anaeroglobus	3	Yes	1	1
genus	Anaeromassilibacillus	2	Yes	1	1
genus	Anaeromusa	2	Yes	1	1
genus	Anaeromyxobacter	2	Yes	1	1
genus	Anaerophaga	2	Yes	1	1
genus	Anaerosphaera	2	Yes	1	1
genus	Anaerostipes	4	Yes	1	1
genus	Anaerotignum	4	Yes	1	1
genus	Anaerotruncus	2	Yes	1	1
genus	Anaerovibrio	2	Yes	1	1
genus	Anaplasma	25	Yes	1	1
genus	Ancylobacter	2	Yes	1	1
genus	Aneurinibacillus	9	Yes	1	1
genus	Aquabacterium	2	Yes	1	1
genus	Aquamicrobium	5	No	0.6	0.999
genus	Aquamicrobium_A	2	Yes	1	1
genus	Aquiluna	2	Yes	1	1
genus	Aquimarina	6	Yes	1	1
genus	Arcanobacterium	2	Yes	1	1
genus	Archaeoglobus	5	Yes	1	1
genus	Archaeoglobus_A	5	Yes	1	1
genus	Arcobacter	8	Yes	1	1
genus	Arctic96AD-7	10	Yes	1	1
genus	Arcticibacter	2	Yes	1	1
genus	Arenibacter	6	Yes	1	1
genus	Arenimonas	5	Yes	1	1
genus	Arsenicicoccus	2	Yes	1	1
genus	Arsenophonus	3	Yes	1	1
genus	Arsukibacterium	3	Yes	1	1
genus	Arthrobacter_A	2	Yes	1	1
genus	Arthrobacter_C	2	Yes	1	1
genus	Arthrobacter_D	5	Yes	1	1
genus	Arthrospira	8	Yes	1	1
genus	Asaia	2	Yes	1	1
genus	Asticcacaulis	5	Yes	1	1
genus	Atelocyanobacterium	2	Yes	1	1
genus	Atopobium	6	Yes	1	1
genus	Atopobium_A	5	Yes	1	1
genus	Atopobium_B	8	Yes	1	1
genus	Aureimonas	4	Yes	1	1
genus	Avibacterium	4	Yes	1	1
genus	Azoarcus_A	2	Yes	1	1
genus	Azorhizobium	2	Yes	1	1
genus	Azospirillum	4	Yes	1	1
genus	B12	2	Yes	1	1
genus	B26-1	2	Yes	1	1
genus	BACL11	3	Yes	1	1
genus	BACL14	3	Yes	1	1
genus	BACL25	2	Yes	1	1
genus	Bacillus	30	Yes	1	1
genus	Bacillus_A	10	Yes	1	1
genus	Bacillus_AA	3	Yes	1	1
genus	Bacillus_AD	3	Yes	1	1
genus	Bacillus_AR	2	Yes	1	1
genus	Bacillus_AW	2	Yes	1	1
genus	Bacillus_B	2	Yes	1	1
genus	Bacillus_C	6	Yes	1	1
genus	Bacillus_D	2	Yes	1	1
genus	Bacillus_E	7	Yes	1	1
genus	Bacillus_F	4	Yes	1	1
genus	Bacillus_H	6	Yes	1	1
genus	Bacillus_I	2	Yes	1	1
genus	Bacillus_J	2	Yes	1	1
genus	Bacillus_K	3	Yes	1	1
genus	Bacillus_L	3	Yes	1	1
genus	Bacillus_N	2	Yes	1	1
genus	Bacillus_Q	2	Yes	1	1
genus	Bacillus_T	2	Yes	1	1
genus	Bacillus_W	9	Yes	1	1
genus	Bacillus_X	4	Yes	1	1
genus	Bacillus_Y	2	Yes	1	1
genus	Bact-08	5	Yes	1	1
genus	Bacteriovorax	4	Yes	1	1
genus	Bacteroides	29	Yes	1	1
genus	Bacteroides_A	8	Yes	1	1
genus	Bacteroides_B	4	Yes	1	1
genus	Bacteroides_E	2	Yes	1	1
genus	Bacteroides_F	2	Yes	1	1
genus	Balneola	2	Yes	1	1
genus	Barnesiella	2	Yes	1	1
genus	Bartonella	60	Yes	1	1
genus	Basfia	4	Yes	1	1
genus	Baumannia	3	Yes	1	1
genus	Bdellovibrio	8	Yes	1	1
genus	Bdellovibrio_A	3	Yes	1	1
genus	Beggiatoa	2	Yes	1	1
genus	Beijerinckia	2	Yes	1	1
genus	Bellilinea	3	Yes	1	1
genus	Bhargavaea	3	Yes	1	1
genus	Bibersteinia	3	Yes	1	1
genus	Bifidobacterium	37	Yes	1	1
genus	Blastococcus	4	Yes	1	1
genus	Blastomonas	2	Yes	1	1
genus	Blattabacterium	8	Yes	1	1
genus	Blautia	3	Yes	1	1
genus	Blautia_A	9	Yes	1	1
genus	Blochmannia	5	Yes	1	1
genus	Bombella	2	Yes	1	1
genus	Bordetella	6	Yes	1	1
genus	Borrelia	18	Yes	1	1
genus	Borreliella	25	Yes	1	1
genus	Bosea	8	Yes	1	1
genus	Brachybacterium	5	Yes	1	1
genus	Brachyspira	4	Yes	1	1
genus	Bradyrhizobium	19	Yes	1	1
genus	Brevibacillus	20	Yes	1	1
genus	Brevibacillus_B	5	Yes	1	1
genus	Brevibacterium	7	Yes	1	1
genus	Brevundimonas	10	Yes	1	1
genus	Brochothrix	2	Yes	1	1
genus	Buchnera	8	Yes	1	1
genus	Burkholderia	5	Yes	1	1
genus	Butyricimonas	4	Yes	1	1
genus	Butyrivibrio	33	Yes	1	1
genus	Butyrivibrio_A	3	Yes	1	1
genus	C7867-001	10	Yes	1	1
genus	C7867-002	7	Yes	1	1
genus	C7867-006	13	Yes	1	1
genus	CAG-1031	4	Yes	1	1
genus	CAG-115	2	Yes	1	1
genus	CAG-1427	4	Yes	1	1
genus	CAG-145	2	Yes	1	1
genus	CAG-177	2	Yes	1	1
genus	CAG-196	2	Yes	1	1
genus	CAG-207	2	Yes	1	1
genus	CAG-245	3	Yes	1	1
genus	CAG-267	2	Yes	1	1
genus	CAG-306	3	Yes	1	1
genus	CAG-307	2	Yes	1	1
genus	CAG-313	2	Yes	1	1
genus	CAG-349	2	Yes	1	1
genus	CAG-41	2	Yes	1	1
genus	CAG-485	2	Yes	1	1
genus	CAG-488	2	Yes	1	1
genus	CAG-495	4	Yes	1	1
genus	CAG-605	2	Yes	1	1
genus	CAG-65	2	Yes	1	1
genus	CAG-724	2	Yes	1	1
genus	CAG-791	3	Yes	1	1
genus	CAG-81	2	Yes	1	1
genus	CAG-83	2	Yes	1	1
genus	CAG-873	2	Yes	1	1
genus	CDF	3	Yes	1	1
genus	CG1-02-40-82	2	Yes	1	1
genus	COE1	2	Yes	1	1
genus	COMBO-56-21	2	Yes	1	1
genus	COMBO-69-17	2	Yes	1	1
genus	Caballeronia	4	Yes	1	1
genus	Caldanaerobacter	4	Yes	1	1
genus	Caldanaerobius	2	Yes	1	1
genus	Caldicellulosiruptor	10	Yes	1	1
genus	Caldimonas	2	Yes	1	1
genus	Caldivirga	3	Yes	1	1
genus	Calescibacterium	3	Yes	1	1
genus	Caloramator	2	Yes	1	1
genus	Caloranaerobacter	2	Yes	1	1
genus	Calothrix	3	Yes	1	1
genus	Campylobacter	11	Yes	1	1
genus	Campylobacter_A	3	Yes	1	1
genus	Campylobacter_B	4	Yes	1	1
genus	Campylobacter_C	3	Yes	1	1
genus	Candidimonas	2	Yes	1	1
genus	Capnocytophaga	17	Yes	1	1
genus	Carboxydothermus	2	Yes	1	1
genus	Cardinium	2	Yes	1	1
genus	Cardiobacterium	2	Yes	1	1
genus	Carnobacterium	3	Yes	1	1
genus	Carnobacterium_A	7	Yes	1	1
genus	Catenibacterium	2	Yes	1	1
genus	Catenovulum	2	Yes	1	1
genus	Caulobacter	4	Yes	1	1
genus	Celeribacter	2	Yes	1	1
genus	Cellulomonas	10	Yes	1	1
genus	Cellulophaga	4	No	0.75	0.998
genus	Cellulosilyticum	2	Yes	1	1
genus	Cellvibrio	4	Yes	1	1
genus	Centipeda	6	Yes	1	1
genus	Chelativorans	2	Yes	1	1
genus	Chitinilyticum	2	Yes	1	1
genus	Chitinophaga	12	Yes	1	1
genus	Chlamydia	10	Yes	1	1
genus	Chlamydophila	67	Yes	1	1
genus	Chlorobaculum	2	Yes	1	1
genus	Chlorobium	8	Yes	1	1
genus	Chloroflexus	5	Yes	1	1
genus	Chlorogloeopsis	3	Yes	1	1
genus	Chondromyces	2	Yes	1	1
genus	Chromobacterium	4	Yes	1	1
genus	Chromohalobacter	2	Yes	1	1
genus	Chroogloeocystis	2	Yes	1	1
genus	Chryseobacterium	25	Yes	1	1
genus	Chryseobacterium_A	7	Yes	1	1
genus	Chryseobacterium_B	3	Yes	1	1
genus	Chthonomonas	4	Yes	1	1
genus	Citromicrobium	2	Yes	1	1
genus	Cloacibacillus	3	Yes	1	1
genus	Cloacimonas	2	Yes	1	1
genus	Clostridioides	3	Yes	1	1
genus	Clostridium	13	Yes	1	1
genus	Clostridium_A	2	Yes	1	1
genus	Clostridium_AA	2	Yes	1	1
genus	Clostridium_AI	2	Yes	1	1
genus	Clostridium_AJ	3	Yes	1	1
genus	Clostridium_AM	3	Yes	1	1
genus	Clostridium_B	3	Yes	1	1
genus	Clostridium_F	3	Yes	1	1
genus	Clostridium_H	5	Yes	1	1
genus	Clostridium_I	4	Yes	1	1
genus	Clostridium_J	7	Yes	1	1
genus	Clostridium_L	2	Yes	1	1
genus	Clostridium_M	11	Yes	1	1
genus	Clostridium_P	3	Yes	1	1
genus	Clostridium_Q	3	Yes	1	1
genus	Clostridium_R	3	Yes	1	1
genus	Clostridium_S	2	Yes	1	1
genus	Coccinistipes	3	Yes	1	1
genus	Cohnella	4	Yes	1	1
genus	Collinsella	8	Yes	1	1
genus	Colwellia	5	Yes	1	1
genus	Comamonas	2	Yes	1	1
genus	Commensalibacter	2	Yes	1	1
genus	Conchiformibius	2	Yes	1	1
genus	Conexibacter_A	2	Yes	1	1
genus	Congregibacter	2	Yes	1	1
genus	Coprobacter	2	Yes	1	1
genus	Coprococcus	6	Yes	1	1
genus	Coprothermobacter	2	Yes	1	1
genus	Corynebacterium	130	Yes	1	1
genus	Coxiella	4	Yes	1	1
genus	Crocinitomix	2	Yes	1	1
genus	Crocosphaera	9	Yes	1	1
genus	Cryptobacterium	2	Yes	1	1
genus	Cuniculiplasma	2	Yes	1	1
genus	Cupriavidus	4	Yes	1	1
genus	Curtobacterium	4	Yes	1	1
genus	Cutibacterium	8	Yes	1	1
genus	Cyanobacterium	2	Yes	1	1
genus	Cyanobium	6	Yes	1	1
genus	Cyanothece_A	2	Yes	1	1
genus	Cyanothece_B	2	Yes	1	1
genus	Cyclobacterium	3	Yes	1	1
genus	Cytophaga	2	Yes	1	1
genus	D2472	7	Yes	1	1
genus	DNF00809	2	Yes	1	1
genus	DSM-45891	2	Yes	1	1
genus	DTU008	2	Yes	1	1
genus	DTU010	2	Yes	1	1
genus	DTU067	2	Yes	1	1
genus	DTU074	3	Yes	1	1
genus	Dechloromonas	3	Yes	1	1
genus	Defluviitoga	2	Yes	1	1
genus	Dehalococcoides	27	Yes	1	1
genus	Dehalogenimonas	4	Yes	1	1
genus	Deinococcus	18	Yes	1	1
genus	Deinococcus_A	2	Yes	1	1
genus	Denitrobacterium	2	Yes	1	1
genus	Dermacoccus	2	Yes	1	1
genus	Desulfatibacillum	2	Yes	1	1
genus	Desulfitibacter	2	Yes	1	1
genus	Desulfitobacterium	5	Yes	1	1
genus	Desulfobacter	3	Yes	1	1
genus	Desulfobacula	4	Yes	1	1
genus	Desulfobulbus	2	Yes	1	1
genus	Desulfobulbus_A	2	Yes	1	1
genus	Desulfomicrobium	2	Yes	1	1
genus	Desulfonatronovibrio	2	Yes	1	1
genus	Desulfonatronum	3	Yes	1	1
genus	Desulfonauticus	2	Yes	1	1
genus	Desulfosporosinus	9	Yes	1	1
genus	Desulfotomaculum_C	2	Yes	1	1
genus	Desulfotomaculum_H	3	Yes	1	1
genus	Desulfovibrio	5	Yes	1	1
genus	Desulfovibrio_A	2	Yes	1	1
genus	Desulfovibrio_C	2	Yes	1	1
genus	Desulfovibrio_E	3	Yes	1	1
genus	Desulfovibrio_F	5	Yes	1	1
genus	Desulfovibrio_H	5	Yes	1	1
genus	Desulfurobacterium_A	2	Yes	1	1
genus	Desulfurococcus	5	Yes	1	1
genus	Desulfuromonas	2	Yes	1	1
genus	Devosia	11	Yes	1	1
genus	Dialister	6	Yes	1	1
genus	Diaphorobacter	2	Yes	1	1
genus	Dickeya	3	Yes	1	1
genus	Dictyoglomus	2	Yes	1	1
genus	Didymococcus	2	Yes	1	1
genus	Dielma	3	Yes	1	1
genus	Dietzia	3	Yes	1	1
genus	Dokdonia	2	Yes	1	1
genus	Domibacillus	4	Yes	1	1
genus	Dorea	9	Yes	1	1
genus	Draconibacterium	3	Yes	1	1
genus	Dubosiella	2	Yes	1	1
genus	Duganella	2	Yes	1	1
genus	Dyadobacter	4	Yes	1	1
genus	Dyella	2	Yes	1	1
genus	Dysgonomonas	6	Yes	1	1
genus	Echinicola	2	Yes	1	1
genus	Ectothiorhodospira	2	Yes	1	1
genus	Edaphobacter	3	Yes	1	1
genus	Ehrlichia	6	Yes	1	1
genus	Eisenbergiella	3	Yes	1	1
genus	Endobugula	2	Yes	1	1
genus	Endolissoclinum	2	Yes	1	1
genus	Endozoicomonas	4	Yes	1	1
genus	Enhydrobacter	3	Yes	1	1
genus	Enorma	2	Yes	1	1
genus	Ensifer	2	Yes	1	1
genus	Enterobacter	2	Yes	1	1
genus	Enterococcus	6	Yes	1	1
genus	Enterococcus_A	4	Yes	1	1
genus	Enterococcus_B	5	Yes	1	1
genus	Enterococcus_C	4	Yes	1	1
genus	Enterococcus_D	3	Yes	1	1
genus	Enterococcus_E	2	Yes	1	1
genus	Enterococcus_G	2	Yes	1	1
genus	Enterorhabdus	2	Yes	1	1
genus	Enterovibrio	2	Yes	1	1
genus	Entomoplasma	2	Yes	1	1
genus	Epulopiscium_B	4	Yes	1	1
genus	Erwinia	12	Yes	1	1
genus	Erysipelatoclostridium	4	Yes	1	1
genus	Erysipelothrix	3	Yes	1	1
genus	Erythrobacter	3	Yes	1	1
genus	Erythrobacter_A	2	Yes	1	1
genus	Erythrobacter_B	4	Yes	1	1
genus	EsTjRp	2	Yes	1	1
genus	Escherichia	8	Yes	1	1
genus	Eubacterium_A	4	Yes	1	1
genus	Eubacterium_D	12	Yes	1	1
genus	Eubacterium_E	2	Yes	1	1
genus	Eubacterium_F	5	Yes	1	1
genus	Eubacterium_G	2	Yes	1	1
genus	Eubacterium_H	2	Yes	1	1
genus	Eubacterium_I	3	Yes	1	1
genus	Eubacterium_Q	5	Yes	1	1
genus	Eubacterium_R	3	Yes	1	1
genus	Exiguobacterium	4	Yes	1	1
genus	Exiguobacterium_A	5	Yes	1	1
genus	Ezakiella	2	Yes	1	1
genus	F0058	2	Yes	1	1
genus	F0332	2	Yes	1	1
genus	F082	2	Yes	1	1
genus	F23-B02	2	Yes	1	1
genus	FD2005	2	Yes	1	1
genus	Fabibacter	4	Yes	1	1
genus	Facklamia	2	Yes	1	1
genus	Faecalibacterium	2	Yes	1	1
genus	Faecalibaculum	2	Yes	1	1
genus	Faecalitalea	3	Yes	1	1
genus	Fermentimonas	3	Yes	1	1
genus	Ferrimicrobium	2	Yes	1	1
genus	Ferrimonas	4	Yes	1	1
genus	Fervidobacterium	3	Yes	1	1
genus	Fibro-01	2	Yes	1	1
genus	Fibrobacter	15	Yes	1	1
genus	Fibromonas	3	Yes	1	1
genus	Fictibacillus_C	2	Yes	1	1
genus	Fischerella	10	Yes	1	1
genus	Flammeovirga	2	Yes	1	1
genus	Flavihumibacter	4	Yes	1	1
genus	Flavobacterium	36	Yes	1	1
genus	Flexilinea	2	Yes	1	1
genus	Fluviicola	4	Yes	1	1
genus	Formosa	2	Yes	1	1
genus	Francisella	52	Yes	1	1
genus	Frankia	7	Yes	1	1
genus	Frateuria	2	No	0.5	0.998
genus	Fructobacillus	8	Yes	1	1
genus	Fuchsiella	3	Yes	1	1
genus	Fusicatenibacter	3	Yes	1	1
genus	Fusobacterium	5	Yes	1	1
genus	Fusobacterium_A	2	Yes	1	1
genus	Fusobacterium_C	10	Yes	1	1
genus	GCF-000787395	27	Yes	1	1
genus	GWA1-39-11	2	Yes	1	1
genus	GWA1-42-19	2	Yes	1	0.999
genus	GWA1-44-25	13	Yes	1	1
genus	GWA1-44-29	8	Yes	1	1
genus	GWA1-52-35	3	Yes	1	1
genus	GWA1-54-10	3	Yes	1	1
genus	GWA2-33-14	2	Yes	1	1
genus	GWA2-38-11	2	Yes	1	1
genus	GWA2-38-27	3	Yes	1	1
genus	GWA2-42-14	3	Yes	1	1
genus	GWA2-42-15	4	Yes	1	1
genus	GWA2-43-13	4	Yes	1	1
genus	GWA2-44-10	4	Yes	1	1
genus	GWA2-44-9	4	Yes	1	1
genus	GWA2-45-9	3	Yes	1	1
genus	GWA2-46-10	2	Yes	1	1
genus	GWA2-46-9	6	Yes	1	1
genus	GWA2-47-10	5	Yes	1	1
genus	GWA2-47-10b	3	Yes	1	0.999
genus	GWA2-47-26	7	Yes	1	1
genus	GWA2-58-10	2	Yes	1	1
genus	GWB1-37-8	4	Yes	1	1
genus	GWB1-40-14	4	Yes	1	1
genus	GWB1-41-6	3	Yes	1	1
genus	GWB1-42-6	2	Yes	1	1
genus	GWB1-45-9	2	Yes	1	1
genus	GWB1-50-10	2	Yes	1	1
genus	GWB1-54-5	8	Yes	1	1
genus	GWB2-47-37	3	Yes	1	1
genus	GWB2-55-19	2	Yes	1	1
genus	GWC1-37-12b	2	Yes	1	1
genus	GWC1-40-35	2	Yes	1	1
genus	GWC1-40-9	3	Yes	1	1
genus	GWC1-47-15	2	Yes	1	1
genus	GWC1-49-16	9	Yes	1	1
genus	GWC2-33-13	3	Yes	1	1
genus	GWC2-36-17	5	Yes	1	1
genus	GWC2-37-13	4	Yes	1	1
genus	GWC2-37-8	2	Yes	1	1
genus	GWC2-39-10	3	Yes	1	1
genus	GWC2-39-14	2	Yes	1	1
genus	GWC2-40-17	2	Yes	1	1
genus	GWC2-42-12	2	Yes	1	1
genus	GWC2-55-46	3	Yes	1	1
genus	GWC2-57-9	2	Yes	1	1
genus	GWE2-42-39	3	Yes	1	1
genus	GWE2-51-13	2	Yes	1	1
genus	GWF1-31-35	3	Yes	1	1
genus	GWF1-51-8	2	Yes	1	1
genus	GWF2-33-10	2	Yes	1	1
genus	GWF2-33-38	3	Yes	1	1
genus	GWF2-38-335	2	Yes	1	1
genus	GWF2-43-63	2	Yes	1	1
genus	Ga6A1	3	Yes	1	1
genus	Gabonibacter	3	Yes	1	1
genus	Gallibacterium	10	Yes	1	1
genus	Gallionella	3	Yes	1	1
genus	Geitlerinema	2	Yes	1	1
genus	Gemella	3	Yes	1	1
genus	Geminocystis	2	Yes	1	1
genus	Gemmatimonas	2	Yes	1	1
genus	Geobacillus	7	Yes	1	1
genus	Geobacter	3	Yes	1	1
genus	Geobacter_B	2	Yes	1	1
genus	Geodermatophilus_A	2	Yes	1	1
genus	Geoglobus	2	Yes	1	1
genus	Geomicrobium	4	Yes	1	1
genus	Ghiorsea	2	Yes	1	1
genus	Gilliamella	15	Yes	1	1
genus	Gillisia	3	Yes	1	1
genus	Gilvimarinus	3	Yes	1	1
genus	Glaciecola	6	Yes	1	1
genus	Gloeobacter	2	Yes	1	1
genus	Glomeribacter	2	Yes	1	1
genus	Gluconobacter	3	Yes	1	1
genus	Glutamicibacter	3	Yes	1	1
genus	Glycomyces	3	Yes	1	1
genus	Gordonia	18	Yes	1	1
genus	Gorillibacterium	2	Yes	1	1
genus	Gracilibacillus	5	Yes	1	1
genus	Gramella	4	Yes	1	1
genus	Granulicatella	2	Yes	1	1
genus	Grimontia	2	Yes	1	1
genus	HDB-SIOI813	4	Yes	1	1
genus	HIMB11	2	No	0.5	0.999
genus	HO2-43-120	6	Yes	1	1
genus	HO2-43-30	2	Yes	1	1
genus	HO2-45-11b	4	Yes	1	1
genus	HO2-49-34	3	Yes	1	1
genus	HO2-FULL-38-9	4	Yes	1	1
genus	HTCC2207	5	Yes	1	1
genus	Haemophilus	4	Yes	1	1
genus	Haemophilus_C	11	Yes	1	1
genus	Haemophilus_D	4	Yes	1	1
genus	Hafnia	2	Yes	1	1
genus	Hahella	2	Yes	1	1
genus	Haladaptatus	2	Yes	1	1
genus	Halanaerobium	7	Yes	1	1
genus	Halioglobus	2	Yes	1	1
genus	Haloarcula	4	Yes	1	1
genus	Halobacillus	6	Yes	1	1
genus	Halobacterium	3	Yes	1	1
genus	Halococcus	7	Yes	1	1
genus	Halocynthiibacter	2	Yes	1	1
genus	Halodesulfovibrio	5	Yes	1	1
genus	Haloferax	5	Yes	1	1
genus	Halogeometricum	2	Yes	1	1
genus	Halohasta	2	Yes	1	1
genus	Halolamina	3	Yes	1	1
genus	Halomonas	16	Yes	1	1
genus	Halomonas_A	2	Yes	1	1
genus	Halomonas_C	3	Yes	1	1
genus	Halonotius	2	Yes	1	1
genus	Haloquadratum	5	Yes	1	1
genus	Halorhabdus	2	Yes	1	1
genus	Halorubrum	11	Yes	1	1
genus	Halostagnicola	2	Yes	1	1
genus	Halovenus	3	Yes	1	1
genus	Helcococcus	2	Yes	1	1
genus	Helicobacter	8	Yes	1	1
genus	Helicobacter_A	2	Yes	1	1
genus	Helicobacter_B	3	Yes	1	1
genus	Helicobacter_C	6	Yes	1	1
genus	Helicobacter_D	5	Yes	1	1
genus	Helicobacter_E	5	Yes	1	1
genus	Herbaspirillum	6	Yes	1	1
genus	Herminiimonas	4	Yes	1	1
genus	Herpetosiphon	2	Yes	1	1
genus	Hippea	3	Yes	1	1
genus	Hirschia	2	Yes	1	1
genus	Hoeflea	3	Yes	1	1
genus	Holdemania	3	Yes	1	1
genus	Holospora	2	Yes	1	1
genus	Hungatella	4	Yes	1	1
genus	Hydrococcus	2	Yes	1	1
genus	Hydrogenedens	3	Yes	1	1
genus	Hydrogenobacter	2	Yes	1	1
genus	Hydrogenophaga	2	Yes	1	1
genus	Hydrogenovibrio	8	Yes	1	1
genus	Hydrotalea	2	Yes	1	0.999
genus	Hylemonella	2	Yes	1	1
genus	Hymenobacter	8	Yes	1	1
genus	Hyphomicrobium	5	Yes	1	1
genus	Hyphomonas	9	Yes	1	1
genus	IMCC14465	2	Yes	1	1
genus	Idiomarina	17	Yes	1	1
genus	Ilumatobacter	2	Yes	1	1
genus	Intestinimonas	2	Yes	1	1
genus	J07HR59	2	Yes	1	1
genus	Janibacter	2	Yes	1	1
genus	Jannaschia	4	Yes	1	1
genus	Janthinobacterium	2	Yes	1	1
genus	JdFR-11	2	Yes	1	1
genus	JdFR-21	2	Yes	1	1
genus	JdFR-22	2	Yes	1	1
genus	JdFR-72	2	Yes	1	1
genus	JdFR-88	2	Yes	1	1
genus	Jeotgalibacillus	3	Yes	1	1
genus	Jeotgalicoccus	4	Yes	1	1
genus	Jiangella	3	Yes	1	1
genus	Jidaibacter	2	Yes	1	1
genus	Jonesia	2	Yes	1	1
genus	Jonquetella	2	Yes	1	1
genus	Kaistia	2	Yes	1	1
genus	Kallipyga	2	Yes	1	1
genus	Kamptonema	3	Yes	1	1
genus	Kandleria	5	Yes	1	1
genus	Kangiella	2	Yes	1	1
genus	Kazan-3B-28	5	Yes	1	1
genus	Kiloniella	3	Yes	1	1
genus	Kinetoplastibacterium	5	Yes	1	1
genus	Kitasatospora	11	Yes	1	1
genus	Kluyvera	2	Yes	1	1
genus	Knoellia	6	Yes	1	1
genus	Kocuria	8	Yes	1	1
genus	Kocuria_A	2	Yes	1	1
genus	Komagataeibacter	3	Yes	1	1
genus	Kordia	3	Yes	1	1
genus	Kribbella	2	Yes	1	1
genus	Kroppenstedtia	2	Yes	1	1
genus	Kryptobacter	3	Yes	1	1
genus	Kryptonium	16	Yes	1	1
genus	Kurthia	3	Yes	1	1
genus	Kutzneria	2	Yes	1	1
genus	LD21	5	Yes	1	1
genus	LP2A	2	Yes	1	1
genus	Labrenzia	5	Yes	1	1
genus	Lachnoanaerobaculum	3	Yes	1	1
genus	Lachnospira	4	Yes	1	1
genus	Lacinutrix	4	Yes	1	1
genus	Lactobacillus	46	Yes	1	1
genus	Lactobacillus_B	18	Yes	1	1
genus	Lactobacillus_C	37	Yes	1	1
genus	Lactobacillus_D	16	Yes	1	1
[truncated: 1,467 more rows]
