# Supplementary material for: Phylogenomics of 10,575 genomes reveals evolutionary proximity between domains Bacteria and Archaea
Source: Nat Commun. 2019 Dec 2;10:5477. doi: 10.1038/s41467-019-13443-4 (PMC6889312; doi:10.1038/s41467-019-13443-4)
Supplement: Supplementary file 6 — Source Data [file 41467_2019_13443_MOESM6_ESM.zip › Source Data/File23.xlsx]

## Sheet: Sheet1
Genome	NCBI accession	Major clade	NCBI phylum	GTDB phylum
G002030045	GCA_002030045.1	Eubacteria	not classified	Fermentibacterota
G002049825	GCA_002049825.1	Eubacteria	not classified	Calditrichota
G002050035	GCA_002050035.1	Eubacteria	Planctomycetes	UBP7_A
G002050235	GCA_002050235.1	Eubacteria	Proteobacteria	Binatota
G002084765	GCA_002084765.1	Eubacteria	Candidatus Cloacimonetes	4572-55
G002085385	GCA_002085385.1	Eubacteria	candidate division Zixibacteria	UBP14
G002127415	GCA_002127415.1	Eubacteria	Calditrichaeota	AABM5-125-24
G002238415	GCA_002238415.1	Eubacteria	Proteobacteria	Binatota
G002238965	GCA_002238965.1	Eubacteria	Nitrospinae	UBA8248
G002254565	GCA_002254565.1	Archaea	Candidatus Altiarchaeota	Altiarchaeota
G002257665	GCF_002257665.1	Eubacteria	Rhodothermaeota	Bacteroidota
G002283365	GCF_002283365.1	Eubacteria	Rhodothermaeota	Bacteroidota
G002283555	GCF_002283555.1	Eubacteria	Rhodothermaeota	Bacteroidota
G002309575	GCA_002309575.1	Eubacteria	not classified	UBP6
G002310035	GCA_002310035.1	Eubacteria	not classified	UBP6
G002310995	GCA_002310995.1	Eubacteria	not classified	UBP6
G002322655	GCA_002322655.1	Eubacteria	Chrysiogenetes	CG2-30-70-394
G002323085	GCA_002323085.1	Eubacteria	not classified	Desantisbacteria
G002328125	GCA_002328125.1	Eubacteria	Nitrospinae	UBA8248
G002329605	GCA_002329605.1	Eubacteria	not classified	UBP3
G002342225	GCA_002342225.1	Eubacteria	Proteobacteria	Bdellovibrionota_A
G002346505	GCA_002346505.1	Eubacteria	Candidatus Latescibacteria	Latescibacterota
G002347155	GCA_002347155.1	Eubacteria	candidate division WOR-3	WOR-3
G002347965	GCA_002347965.1	Eubacteria	Nitrospirae	UBA2233
G002352485	GCA_002352485.1	Eubacteria	Candidatus Dadabacteria	Dadabacteria
G002359565	GCA_002359565.1	Eubacteria	Proteobacteria	Bdellovibrionota_A
G002366995	GCA_002366995.1	Eubacteria	not classified	UBP3
G002382585	GCA_002382585.1	Eubacteria	not classified	UBP4
G002382735	GCA_002382735.1	Eubacteria	not classified	Delongbacteria
G002383355	GCA_002383355.1	Eubacteria	Candidatus Atribacteria	Caldatribacteriota
G002386005	GCA_002386005.1	Eubacteria	Firmicutes	DTU030
G002391605	GCA_002391605.1	Eubacteria	Firmicutes	DTU030
G002398225	GCA_002398225.1	Eubacteria	not classified	UBP13
G002403075	GCA_002403075.1	Eubacteria	not classified	Krumholzibacteriota
G002405245	GCA_002405245.1	Eubacteria	Chloroflexi	Chloroflexota_A
G002410925	GCA_002410925.1	Eubacteria	not classified	UBP13
G002412795	GCA_002412795.1	Eubacteria	not classified	Edwardsbacteria
G002422125	GCA_002422125.1	Eubacteria	not classified	UBP17
G002423385	GCA_002423385.1	Eubacteria	not classified	Wallbacteria
G002428325	GCA_002428325.1	Eubacteria	not classified	UBP4
G002428525	GCA_002428525.1	Eubacteria	not classified	UBP14
G002433065	GCA_002433065.1	Eubacteria	Chloroflexi	Chloroflexota_B
G002435745	GCA_002435745.1	Eubacteria	not classified	UBP15
G002436025	GCA_002436025.1	Eubacteria	Candidatus Fermentibacteria	Fermentibacterota
G002440765	GCA_002440765.1	Eubacteria	not classified	UBP3
G002441095	GCA_002441095.1	Eubacteria	Elusimicrobia	UBA6262
G002456105	GCA_002456105.1	Eubacteria	not classified	UBP7
G002478245	GCA_002478245.1	Eubacteria	not classified	UBP18
G002501535	GCA_002501535.1	Eubacteria	not classified	UBP7
G002686515	GCA_002686515.1	Eubacteria	Candidatus Woesearchaeota	Planctomycetota
G002686855	GCA_002686855.1	Archaea	Candidatus Woesearchaeota	Nanoarchaeota
G002686915	GCA_002686915.1	Eubacteria	Gemmatimonadetes	ARS69
G002686955	GCA_002686955.1	Eubacteria	Gemmatimonadetes	Gemmatimonadota_A
G002709695	GCA_002709695.1	Eubacteria	Candidatus Poribacteria	Poribacteria
G002716355	GCA_002716355.1	Eubacteria	not classified	UBP7
G002716605	GCA_002716605.1	Eubacteria	Chloroflexi	Chloroflexota_B
G002724215	GCA_002724215.1	Eubacteria	Gemmatimonadetes	Latescibacterota
G002726605	GCA_002726605.1	Eubacteria	Candidatus Poribacteria	Poribacteria
G002748965	GCA_002748965.1	Eubacteria	Candidatus Delongbacteria	Delongbacteria
G002762975	GCA_002762975.1	Archaea	Candidatus Diapherotrites	Iainarchaeota
G002763225	GCA_002763225.1	Archaea	Candidatus Diapherotrites	Iainarchaeota
G002770915	GCA_002770915.1	Eubacteria	Nitrospirae	CG2-30-70-394
G002771035	GCA_002771035.1	CPR	Candidatus Gracilibacteria	Patescibacteria
G002772295	GCA_002772295.1	Eubacteria	Candidatus Desantisbacteria	UBA9089
G002772375	GCA_002772375.1	CPR	Candidatus Brennerbacteria	Patescibacteria
G002772995	GCA_002772995.1	CPR	Candidatus Niyogibacteria	Patescibacteria
G002774505	GCA_002774505.1	Eubacteria	Nitrospirae	CG2-30-53-67
G002774705	GCA_002774705.1	CPR	Candidatus Niyogibacteria	Patescibacteria
G002774845	GCA_002774845.1	CPR	Candidatus Vogelbacteria	not present
G002778915	GCA_002778915.1	Archaea	Candidatus Micrarchaeota	Micrarchaeota
G002780065	GCA_002780065.1	Eubacteria	Candidatus Hydrogenedentes	UBA8481
G002780165	GCA_002780165.1	Eubacteria	Nitrospirae	CG2-30-70-394
G002780705	GCA_002780705.1	Eubacteria	Elusimicrobia	CG03
G002781065	GCA_002781065.1	Eubacteria	Candidatus Desantisbacteria	Desantisbacteria
G002781445	GCA_002781445.1	Eubacteria	Nitrospirae	CG2-30-53-67
G002782565	GCA_002782565.1	Eubacteria	Elusimicrobia	CG03
G002782985	GCA_002782985.1	Eubacteria	not classified	Ratteibacteria
G002783045	GCA_002783045.1	Eubacteria	Nitrospirae	CG2-30-53-67
G002783265	GCA_002783265.1	CPR	Candidatus Gracilibacteria	Patescibacteria
G002784285	GCA_002784285.1	Eubacteria	Candidatus Atribacteria	Caldatribacteriota
G002785465	GCA_002785465.1	Eubacteria	Candidatus Desantisbacteria	Desantisbacteria
G002785505	GCA_002785505.1	Archaea	Candidatus Altiarchaeota	Altiarchaeota
G002786835	GCA_002786835.1	CPR	Candidatus Gracilibacteria	Patescibacteria
G002788975	GCA_002788975.1	CPR	Candidatus Tagabacteria	Patescibacteria
G002789415	GCA_002789415.1	Eubacteria	Nitrospirae	CG2-30-70-394
G002789985	GCA_002789985.1	Eubacteria	Proteobacteria	MBNT15
G002790015	GCA_002790015.1	Eubacteria	Candidatus Desantisbacteria	UBA9089
G002790835	GCA_002790835.1	Eubacteria	not classified	Krumholzibacteriota
G002791075	GCA_002791075.1	Eubacteria	not classified	Ratteibacteria
G002792955	GCA_002792955.1	Archaea	Candidatus Micrarchaeota	not present
G002796375	GCA_002796375.1	CPR	Candidatus Brennerbacteria	Patescibacteria
G002839435	GCA_002839435.1	Eubacteria	Candidatus Riflebacteria	Riflebacteria
G002839445	GCA_002839445.1	Eubacteria	Candidatus Riflebacteria	Riflebacteria
G002839855	GCA_002839855.1	Eubacteria	Candidatus Goldbacteria	Goldbacteria
G002841105	GCA_002841105.1	Archaea	Candidatus Altiarchaeota	Altiarchaeota
G002841685	GCA_002841685.1	Eubacteria	Elusimicrobia	CG03
G002842095	GCA_002842095.1	Eubacteria	Candidatus Sumerlaeota	Sumerlaeota
G002869005	GCA_002869005.1	Eubacteria	Proteobacteria	Deferrisomatota
G002869015	GCA_002869015.1	Eubacteria	Proteobacteria	Deferrisomatota
G002869225	GCA_002869225.1	Eubacteria	not classified	Muirbacteria
G002878095	GCA_002878095.1	Eubacteria	Firmicutes	Thermodesulfobiota
G002897695	GCA_002897695.1	Eubacteria	not classified	BMS3Abin14
G002897955	GCA_002897955.1	Archaea	not classified	Hydrothermarchaeota
G002898015	GCA_002898015.1	Eubacteria	not classified	KSB1
G002898095	GCA_002898095.1	Eubacteria	not classified	KSB1
G002898195	GCA_002898195.1	Eubacteria	not classified	AABM5-125-24
G002898795	GCA_002898795.1	Eubacteria	not classified	Binatota
G002898935	GCA_002898935.1	Eubacteria	not classified	Firmicutes_H
G002973605	GCF_002973605.1	Eubacteria	Abditibacteriota	Armatimonadota
G003019475	GCA_003019475.1	Archaea	Candidatus Marsarchaeota	Crenarchaeota
G003019515	GCA_003019515.1	Archaea	Candidatus Marsarchaeota	Crenarchaeota
G003019535	GCA_003019535.1	Archaea	Candidatus Marsarchaeota	Crenarchaeota
G003052365	GCF_003052365.1	Eubacteria	Coprothermobacterota	Coprothermobacterota
G003052375	GCF_003052375.1	Eubacteria	Coprothermobacterota	Coprothermobacterota
G003057965	GCF_003057965.1	Eubacteria	Firmicutes	Thermodesulfobiota
G003131345	GCA_003131345.1	Eubacteria	candidate division WPS-2	Eremiobacterota
G003134035	GCA_003134035.1	Eubacteria	candidate division WPS-2	Eremiobacterota
G003134935	GCA_003134935.1	Eubacteria	candidate division AD3	Dormibacterota
G003136635	GCA_003136635.1	Eubacteria	candidate division FCPU426	FCPU426
G003140945	GCA_003140945.1	Eubacteria	Caldiserica	Caldisericota
G003141455	GCA_003141455.1	Eubacteria	Chloroflexi	Chloroflexota_A
G003142155	GCA_003142155.1	Eubacteria	candidate division FCPU426	Goldbacteria
G003144275	GCA_003144275.1	Archaea	Candidatus Heimdallarchaeota	Asgardarchaeota
G003151695	GCA_003151695.1	Eubacteria	candidate division WPS-2	Eremiobacterota
G003152075	GCA_003152075.1	Eubacteria	candidate division FCPU426	FCPU426
G003152165	GCA_003152165.1	Eubacteria	Chloroflexi	Chloroflexota_A
G003153935	GCA_003153935.1	Eubacteria	Elusimicrobia	UBA6262
G003154495	GCA_003154495.1	Eubacteria	Elusimicrobia	UBA6262
G003159495	GCA_003159495.1	Eubacteria	candidate division FCPU426	Goldbacteria
G003163255	GCA_003163255.1	Eubacteria	candidate division FCPU426	FCPU426
G003169845	GCA_003169845.1	Eubacteria	candidate division AD3	Dormibacterota
G003170555	GCA_003170555.1	Eubacteria	Proteobacteria	FEN-1099
G003176165	GCA_003176165.1	CPR	Candidatus Cerribacteria	Patescibacteria
G003220495	GCA_003220495.1	Eubacteria	Candidatus Rokubacteria	Methylomirabilota
G003220535	GCA_003220535.1	Eubacteria	Candidatus Rokubacteria	Methylomirabilota
G003221615	GCA_003221615.1	Eubacteria	Candidatus Rokubacteria	Methylomirabilota
G003228585	GCA_003228585.1	Eubacteria	Proteobacteria	BMS3Abin14
G003229755	GCA_003229755.1	Eubacteria	Proteobacteria	BMS3Abin14
G003229935	GCA_003229935.1	Archaea	Euryarchaeota	Hydrothermarchaeota
G003230535	GCA_003230535.1	Eubacteria	not classified	SZUA-182
G003230635	GCA_003230635.1	Eubacteria	not classified	SZUA-182
G003231675	GCA_003231675.1	CPR	Candidatus Campbellbacteria	Patescibacteria
G003232385	GCA_003232385.1	Eubacteria	not classified	SZUA-79
G003235575	GCA_003235575.1	Eubacteria	Candidatus Eisenbacteria	Eisenbacteria
G003242885	GCA_003242885.1	Eubacteria	Candidatus Melainabacteria	Cyanobacteria
G003242895	GCA_003242895.1	Eubacteria	Candidatus Margulisbacteria	Margulisbacteria
G003243885	GCA_003243885.1	Eubacteria	candidate division AD3	Dormibacterota
G003327425	GCA_003327425.1	Eubacteria	Candidatus Riflebacteria	not present
G003453255	GCA_003453255.1	Eubacteria	Proteobacteria	MBNT15
G003476705	GCA_003476705.1	Eubacteria	Coprothermobacterota	Coprothermobacterota
G003477045	GCA_003477045.1	Eubacteria	Candidatus Delongbacteria	Delongbacteria
G003488345	GCA_003488345.1	Eubacteria	Candidatus Wallbacteria	Wallbacteria
G003489565	GCA_003489565.1	CPR	Candidatus Campbellbacteria	not present
G003501375	GCA_003501375.1	Eubacteria	Candidatus Sumerlaeota	Sumerlaeota
G003509345	GCA_003509345.1	Eubacteria	Dictyoglomi	Dictyoglomota
G003540915	GCA_003540915.1	Eubacteria	Chloroflexi	Chloroflexota_B
G003554345	GCA_003554345.1	Eubacteria	Candidatus Sumerlaeota	not present
G003562965	GCA_003562965.1	Eubacteria	Candidatus Handelsmanbacteria	not present
G003567195	GCA_003567195.1	Eubacteria	Candidatus Handelsmanbacteria	not present
G003570985	GCF_003570985.1	Eubacteria	Candidatus Cryosericota	not present
G003570995	GCF_003570995.1	Eubacteria	Candidatus Cryosericota	not present
G003571105	GCF_003571105.1	Eubacteria	Candidatus Cryosericota	not present
G003598055	GCA_003598055.1	Eubacteria	Candidatus Abyssubacteria	not present
G003598085	GCA_003598085.1	Eubacteria	Candidatus Abyssubacteria	not present
G003599815	GCA_003599815.1	Eubacteria	Candidatus Aureabacteria	not present
G003644895	GCA_003644895.1	Eubacteria	Candidatus Hydrothermae	not present
G003645975	GCA_003645975.1	Eubacteria	Candidatus Hydrothermae	not present
G003647715	GCA_003647715.1	Eubacteria	Candidatus Coatesbacteria	not present
G003647755	GCA_003647755.1	Eubacteria	Candidatus Coatesbacteria	not present
G003663415	GCA_003663415.1	Archaea	Candidatus Aenigmarchaeota	not present
G003695965	GCA_003695965.1	Eubacteria	Calditrichaeota	not present
G003696525	GCA_003696525.1	Eubacteria	Candidatus Dadabacteria	not present
G003947435	GCF_003947435.1	Archaea	Candidatus Korarchaeota	not present
G003963305	GCA_003963305.1	Eubacteria	Candidatus Melainabacteria	not present
G004292595	GCA_004292595.1	Eubacteria	Candidatus Kapabacteria	not present
G004299525	GCA_004299525.1	Archaea	Nanoarchaeota	not present
G004347915	GCA_004347915.1	Archaea	Candidatus Nezhaarchaeota	not present
G004347965	GCA_004347965.1	Archaea	Candidatus Nezhaarchaeota	not present
G004347975	GCA_004347975.1	Archaea	Candidatus Korarchaeota	not present
G004524535	GCA_004524535.1	Archaea	Candidatus Lokiarchaeota	not present
G005191415	GCA_005191415.1	Archaea	Candidatus Helarchaeota	not present
G005191425	GCA_005191425.1	Archaea	Candidatus Helarchaeota	not present
G005223125	GCA_005223125.1	Archaea	Candidatus Lokiarchaeota	not present
G005223185	GCA_005223185.1	Eubacteria	candidate division LCP-89	not present
G900321865	GCA_900321865.1	Eubacteria	Elusimicrobia	RUG730
G900890425	GCF_900890425.1	Eubacteria	Kiritimatiellaeota	not present
G900890705	GCF_900890705.1	Eubacteria	Kiritimatiellaeota	not present
