# Supplementary material for: Phylogenomics of 10,575 genomes reveals evolutionary proximity between domains Bacteria and Archaea
Source: Nat Commun. 2019 Dec 2;10:5477. doi: 10.1038/s41467-019-13443-4 (PMC6889312; doi:10.1038/s41467-019-13443-4)
Supplement: Supplementary file 6 — Source Data [file 41467_2019_13443_MOESM6_ESM.zip › Source Data/File16.nex]

#NEXUS
BEGIN TREES;
  TREE astral.5000 = ((((G001871535,G001871475):1.021093021803396,((((G002009975,G000725425):0.0820919480264742,((G000517445,(G000151105,G001433455):2.0833889733726276):1.458063805747379,(((G000430485,G001507935):0.6060523488057421,(G000246985,G001484685):0.42692823431951776):0.6602404726421883,(G001317345,(G000022545,(G001508175,G001508065):0.12218133329609104):1.70153572384015):0.6475898530610764):0.8336368973858778):0.011482351534538627):0.4375092710470141,((G000215995,((G000263735,(G001577775,G900012635):1.4902255546846872):0.8070053560396319,((G000007305,G000275605):3.207861544423935,(G000195935,(G000011105,G000211475):0.024259242858427163):0.55399402207103):0.0):0.8357368547829173):0.6829064675042961,(G000966265,(((G001647085,G000018365):0.9163208750155291,((G900109425,G001418715):3.206399886998697,(G000265525,(G000221185,G001484195):0.996497986704022):0.19001474643298488):0.37617770624869307):0.1662360599597058,(G000258515,((G000009965,G001592435):1.4435117204474481,((G000769655,G000816105):0.13838330557158277,(G000585495,(G000151205,G000022365):0.19383559093955693):0.21286863113536023):0.513747037372646):0.04679738441897273):0.17645462678296156):0.27638872109659285):0.5099631261734976):0.11853144724550173):1.3506962552167758,((G001515215,G001515205):0.996364781735869,((G001273385,((G001940725,G001940755):0.35778061380964427,((G001940665,G001940655):0.15512961458733596,(G001563325,(G001563335,G001940705):0.9955769128320657):1.1180752060371917):0.09781027595082943):0.032866128201337344):0.0,(((((G001399795,G001399805):0.4965165558513779,(G001593925,G001593935):2.0709812910956553):0.5216121290121247,(G001940645,(G001774245,(G001577155,(G001776015,G001775965):1.054895068580697):0.6214362967573557):0.9895627534374325):0.0):0.07837087350771313,((G001593865,G002011075):0.0,((G000405685,G000270325):0.7595829231980663,(((G002011035,G002009985):2.7028232274519657,((G001775955,G001273495):0.3665104458571392,(G001768965,(G001920655,((G001918765,(G001919175,G001918745):2.1422424429188665):1.6848656616481372,(G001919285,(G001918315,(G001915065,G001920575):0.5723598408632823):1.2759952858389474):0.701098384651192):0.2442231228214834):1.119684286273409):0.28741241134261386):0.013711120716459043):0.09369209135789619,(G001830115,(((G001870125,G000802205):2.2064371697593437,((G000698785,G000730285):2.4971990824835135,(G000303155,(G001918455,G001917965):1.526958869401429):1.1169156716094826):1.3966093127152155):0.8434254609066543,((G001920395,(G001917505,(G001918475,G001917995):0.28776520497905056):1.647388878190577):1.7825132423438819,((G000685395,(G000955905,G000723185):0.3085093279947948):1.9757752843756025,(((G000484935,(G000402075,G000399765):1.3221188881463926):1.7489860203628103,((G000812185,G001510295):0.2659687127807096,(G001627075,(G001627095,(G001627015,G001627235):0.00977130095667225):0.05861211398038999):2.114809853952445):2.299388926482124):0.7545414224845194,(G001443365,(G000200715,((G000220175,(G000204585,G000241145):3.0040935516411533):1.9463559071281888,((G001510275,G000484975):0.8825088964018146,(((G000875775,(G000328945,G000299365):3.8981409362055848):0.04707398072083256,(G000018465,(G000724145,(G000722915,(G000746745,G000746765):0.2635018880985995):0.2957202469770448):2.31805219727051):0.6711615838570255):1.7038208002661066,((G001541925,(G001510225,(G001438895,G001437625):4.312215045875408):0.22723649034080956):2.039509393623713,((G000956175,G001674955):2.5297428307973977,(G000242875,G000299395):0.036131688001498075):0.23044899767282281):0.10899252132395586):0.0347873880821031):0.9481958599708985):2.0683340458833017):0.22950329630361727):0.06811165351837187):0.31254593523846663):0.8530363522842311):1.617512878186989):1.3910368065628047):0.4321375452489652):0.06744855194336692):0.003154859782922339):0.02307631367435432):0.06393391321684752,(G000019605,((G001717015,(G001717025,(G001717035,G001717005):2.531426665422894):2.0092393798835597):1.2141201488603426,((G000375685,(G000399825,(G000402095,(G000405885,(G000398765,(G000494205,G000380705):2.4274496905634266):0.2759186558129715):0.22779004442611783):0.14605113825637456):1.5127693551834458):0.772003250920417,(((G000993805,(G000015225,(G000813245,G000446015):2.7213403827849194):1.100081061423628):1.6066708826836051,(((G000960885,(G000253055,(G000193375,(G001516665,G001516655):2.4526457875697796):1.7492021931836716):0.5170424477204033):1.309210749294518,(G000015805,((G001189275,(G000019805,G000015205):0.7935594240937401):0.40384639151075985,((G000247545,G000016385):2.3927972172686305,(G000234805,G000007225):0.1805564486810506):0.7209025491573943):0.2735676277064677):1.456687827364607):1.4907333684839044,((G001516585,(G000018305,(G001516725,G001663375):1.811090079702407):1.7781644832655763):0.32758918481830634,(G001748385,((G001515905,(G001516705,G001516745):0.05718097034633681):1.6270535687957532,((G000190315,G001316025):0.1624504989739351,(G001316245,(G001316285,((G001316125,(G000148385,G001316145):0.31934750831121433):0.8474102475085498,(G001316005,(G001316265,G001315985):0.9500842036506821):0.12071760286155804):0.034885278775651216):0.2489024668788439):0.18627898247391841):0.9364169274641363):0.6788138273089458):1.2321204608454335):0.6897126893566675):0.810302640067126):0.07699819071227867,(((G001481685,G000017945):2.862549878863038,(G000145985,(((G000092465,G000015945):1.7618007953019708,(G000264495,(G000092185,((G000186365,G001006085):2.6002174962989937,(G000231015,(G000513855,G000020905):1.443452774959839):2.5441101007015603):1.703796453845381):0.98485280494463):0.4708222826394495):1.0279361800080697,(G000258425,((G000223395,(G000015145,(G001412615,G001462395):1.0843390703636875):1.1957777243124466):0.7040712516226204,((G000011125,(G001316065,G000591035):2.503700226848344):2.472693744783417,(G000317795,(G000144915,(G000495695,(G000495675,(G000495715,G000495735):0.1110298843127224):0.025287009455430613):2.2155172646542587):1.997783977631625):1.326770843038937):0.4737185567570457):0.18813917862578106):0.1091489072199498):0.0):0.2177055586117192):0.05413842575381959,(G000389735,(((((G000961135,G000565255):3.5886056654999625,(G000632495,G000213215):0.6352916673886095):0.175516050707053,(G000243315,(G000204925,(G001315825,(G000747605,((G001266675,G001266655):0.4053586741769268,(G001266695,(G000016605,(G001266735,G001266715):0.0):0.28732702185334125):0.0):0.39304258810960735):4.6379600088110795):0.644291596991677):1.5454937943896365):1.9644832305344069):0.6364253043676951,((G001316085,G001316045):2.2282922582461944,(G001719125,(((G000007005,G900079115):0.2979111580259537,(G000175555,(G000968395,(G000024745,(G000968355,G000968435):0.00022837991245829787):0.5498488500790772):0.644327817327906):0.7679311915569617):1.8017416303641385,((G000022485,(G000022465,(G000024305,G000022385):0.2891050575740972):0.1358229090752945):0.5584790668848765,((G000364745,(G000189555,G000189575):1.0164657373080217e-05):1.0533665344461862,((G000245095,(G000245215,G000022445):1.0921342951723556):0.3898930545936088,(G000022405,((G000245115,G000245155):1.0011659550354028,((G000245255,(G000245135,G000022425):0.3161959040202749):0.27851533408890344,(G000245195,(G000245275,(G000245175,G000245235):0.28754415840168474):0.006782516143878231):0.27011493892550903):0.4567191471975699):0.09762849484573195):0.09972550632494098):0.5407491643581341):0.09777637361696956):1.5845353321736482):2.249409007062376):1.9978370243911914):0.02135416629113095):0.08698649960405475,(G000011205,((G001560165,(G001560125,(G001481595,((G001560275,G001560285):0.0,(G001560765,(G001560435,G001560065):0.10406390506858242):0.08411635755717554):0.0):0.05873056931472676):0.220479998598965):0.01098704045872134,(G001560115,((G001560565,(G001560635,G001560485):0.1816838024218333):0.20626997387728338,((G001560675,(G001560605,(G001560795,(G001560245,((G001481635,(G001560525,(G001560135,G001560815):0.10710094905668312):0.20886849265505686):0.0,(G001560725,((G001559975,G001560595):0.2826257153055343,(G001559985,G001560085):0.10835571195675085):0.28657133302645604):0.1601714105223253):0.21304163025966144):0.0):0.2846424351821365):0.28009966290383786):0.04764759708098129,((G000012285,(G000338775,G000340315):0.2855891275951313):0.215425196373892,((G001560465,(G001560835,G001560715):0.5697649472006998):0.009315344471889269,((G001560375,(G001560515,(G001560405,G001560555):0.15325288378496135):0.13889795467588062):0.04445463555968459,(G001560205,(G001560315,(G001560355,((G001560755,G001560195):0.2706980037217236,(G001560045,((G001560035,G001560685):0.24792911078612098,(G001560645,(G001559965,((G001560455,G001559955):0.0,(G001560215,G001560305):0.1244067099635375):0.4308028244046772):0.1399163605328834):0.0):0.0):0.0):0.25184430103600286):0.048984804344449004):0.15251784263574364):0.0):0.0):0.33080889329409374):0.0):0.0):0.16460934810446676):0.019481971704834015):3.664160741949431):1.0039662774868534):0.36243732701090803):1.567135904230016):0.06495415815202805):0.46872475959957666):0.11325473427476013):0.020862500500970035):0.19872898335051667):0.10718983201623074):0.0):0.0):0.1849012100234556):0.011638667674546185,((((G000402355,G000830275):1.3554486380770834,(G000830295,G001871415):0.3228591575699329):0.2536218767498229,(G001587675,((G001587605,(G001587595,G001587635):0.040821994520255166):3.8712010109078947,(G001587715,(G001587655,(G001587695,G001587575):0.5108256237659905):3.6426960929043357):0.2477248280368241):0.26540850796255955):1.9601871580175958):0.036137006646074,(((G001873845,(G001742785,(G001723845,(G001723835,G001723855):0.28420447783089803):0.3179134681299425):0.24574892352082187):0.8026669829943117,(G000007185,(G002011125,((((G000092305,(G000363885,G000371805):3.595591806176747):0.6641541188475386,(G000024625,(G000023985,(G000739065,(G000025525,G000091665):0.17494111288270642):0.2935040190028396):0.39685093501353685):1.3139658361143032):0.883551126688673,((G000214415,G000243455):1.7676230722786026,((G000017185,G000179575):1.320490681015379,((G000376965,G002009965):2.6438187699630045,(G000006175,(G000017165,(G000220645,(G000017225,G000018485):0.5949153871682684):2.4853091016539977):2.2248140971450314):1.0785693052382548):0.17687039366857385):1.02799933215856):0.5106264179616025):1.4267496025943702,(G000166095,((G001507955,(G900095815,(G000145295,(G000828575,G000008645):1.0423771175020666):0.9675840262617057):2.6656676446922165):0.8399991354812089,((G000513315,((G000404165,G000621965):2.666862297235605,(G000024185,((G001639275,(G001548675,G001477655):0.3810978894278289):0.9257547098225335,((G000016525,(G000437055,G000824705):0.25136073175797485):1.343981181287179,(G000190095,(G000190155,G000190135):0.5389775071999843):3.339215844604545):2.8102237014528404):1.3312089372986382):0.06690566614513226):0.8591736437898632):1.2262023133278344,((G000012545,G001729395):3.9082677026980277,((G000745485,G001729285):2.011428917357432,((G000214725,(G000191585,G000744455):1.6162574217292416):0.918023660562096,((G000309865,G000302455):1.111549638278263,(G000499765,(G001316325,((G001509005,G000953115):0.1486009223197182,(G000762265,G001458655):1.1492817896195555):0.2261386040138603):1.573836202187487):1.0851989979384642):1.7608995174221782):0.27258860079658476):0.9274372164121951):0.0761483507167407):0.10454417469788525):0.24466282098995515):1.5641945055618638):0.27897115552054724):0.12728993474806233):0.20702385899451092):0.07496657296870578,((((G001875425,G001875345):1.4976066146352447,(G000246735,(G001628435,(G001629205,((G001628475,G001629165):1.968041430184414,((G001628485,G001628455):1.9206830986140224,((G001629245,(G001629235,G001629185):0.3277429773647034):0.6823637389386644,(G001629155,(G001629295,G001629255):0.011075460660768557):1.8361033554017956):0.11320108972129243):2.251372955593897):0.5951685461385101):0.519962525503803):1.0234500688095416):1.145528219680665):0.33094365952285404,(((G002011395,(G000025665,G000327505):2.6770702175805576):0.8577506736491303,(G001856825,((G000008265,(G000152265,(G001316225,((G001402935,G000949015):0.07990177958178585,(G001402945,G001399695):0.25654076510513996):0.4641242850160191):2.2868452134313815):1.0379781535123975):1.69681882042779,((G000496135,(G900090055,G001856845):3.1575131906468084):1.1258840758653852,((G000195915,G000011185):2.460569193498665,(G000965745,G000447225):0.4976697218364847):0.17406681074004313):0.16509761827575595):0.851783907406428):0.7590695210643456):0.38491366482199046,((G001595875,G001595945):1.2469537267106994,((G001595885,(G001800755,(G001800745,(G001800825,G001800795):0.04651574339266519):1.070117906036571):1.0554661202883306):0.0,((G001800735,(G001800815,G001800675):1.6869757654928077):1.802174298235879,((G000404225,(G000308215,(G001421185,G001512965):2.0037183450164138):0.3873797982993925):0.9222986953311968,(G001421175,(G000800805,(G001563305,(G001560915,(G000350305,(G001481295,(G000437835,G000300255):2.9031209868132484):0.5068587397391022):0.17686448560666398):1.1629840273784307):0.15671878864917868):0.5903829661902774):1.4844316302287):0.6778592933224722):0.24024993766530334):0.3322954133871014):0.10595224852989409):0.11589436855527672):0.09330260584278778,((G001914405,(((G001305655,G001767315):0.8205163027256199,(G000474235,(G000069025,(G001488575,G000230955):0.13696704979009167):1.0948275727505525):0.3206741146770905):0.3300984987409542,((G000496195,((G000427685,((G000283335,G001469955):0.24919222065744434,((G000336755,(G001469865,(G000025685,(G000337815,G000306765):1.0264025550033586):0.15933638310121764):0.12555694485170624):1.7232953940729903,((G900100875,(G000337095,G000172995):0.9217301578740096):0.5081413819254991,(G000739575,(G000416005,(G000415985,(G000415965,(G000237865,G000009185):2.5449781197877672):0.393741443105766):2.225925377813941):0.8839972702583693):0.6344415029807801):0.3128294466500879):0.24897634174826097):0.3438631842662586):0.0356241037693,(((G900129775,G000495475):1.0853050326233973,(G000224475,(G000739555,G001282785):1.432663525121807):1.322114827499117):0.06890165017683789,((G001564175,((G000496215,G000416025):2.214634145861749,(G900109065,G001563795):0.8305433649698976):0.8069704923741438):0.3027991661772686,((G000496235,G000416045):1.4050818587991714,((G000447865,G001462205):0.11378177203729758,(G000496175,(G001564205,(G000746205,((G000337415,(G000336875,G000337035):0.30928137053860566):1.2378202643268919,(G000336995,((G000337375,G000337355):0.26105747635004495,(G000022205,G000739595):0.01943820977997713):0.838068880527754):0.2989238791141795):0.054833581292374166):0.10303508708477424):0.37968257248906084):1.0754984859328953):0.5781971197669049):0.42297593421151913):0.15294609814925494):0.12054945574859158):0.15982468181599588):0.29949535356826024,((((G000334895,(G000336935,G000336915):0.18793114720977844):1.9502696153321777,(G000336675,(G000755245,(G000336695,G000336715):1.9315916406586988):1.5348655060705634):0.2355782514088532):1.5307244203540042,((G000591055,G000026045):1.353056721179822,((G000415945,(G900100385,(G000416085,G001564135):0.08610367892734733):0.18951577765764788):0.3866190602977681,((G000755225,(G000470655,G000023945):1.5404671109083186):0.1948292197591699,(G900110215,(G000337455,(G000023965,(G000337775,(G000223905,(G000337755,G000337275):1.6675820784281685):0.25962467144957396):2.409156850715856):0.5859928708517684):0.27610801258204004):0.08561054557525519):0.14832077824312587):0.2589883034877436):0.19980844831730987):0.05710873047237047,((G000196895,(G000710615,G000376445):1.5704513988061148):0.05056536805716837,(G000403645,(G900103505,(G000337515,((G001563955,G001564285):1.197888207834033,((G000691505,G000517625):1.3501690835302393,(G001563885,((G000337675,(G000328685,G000337695):0.1225053341374845):1.494596575712843,((G000337555,(G000025625,G000337575):1.9951563255719547):0.8935343395252315,((G000455365,(G000217715,(G000455345,(G000230715,(G000336655,G000337895):0.20021230700583567):0.7699376584352585):0.07599195857935236):0.06949080073994968):0.06199961372262143,((G000784335,(G000337475,(G000230735,(G000337195,G000731985):0.09733709326854752):0.46498134899371085):0.27361152437471625):0.46932086807791024,(G000025325,(G000337215,(G000383975,(G000337735,G000337715):1.7499393619501662):0.15649548960973064):0.18808556216298306):0.1374807042613688):0.18876396338270307):0.0005766936969278801):0.024166238098838874):0.2749656672685853):0.11255878481061131):0.29833187844491876):0.03953039664727072):1.0289800241140121):0.08724815062315555):0.24541030685900514):0.06799823815989871):0.019315252895168965):0.06801210323435612):1.4707563551713343):0.04408700384155984,(((G002011165,G002011155):2.3051804992154654,(G002010305,(((G000194625,(G002010045,G002010125):1.1510861174168479):0.2818391228173618,(G002011215,(G000385565,(G002011235,(G002011315,(G002010155,G002010195):2.7071985614286582):0.5068711450194212):0.13691273743116716):0.3213105043102725):1.1361132712518212):0.11893948042035896,((G002010215,(G000025505,(G000789255,G001006045):1.7477727637325966):0.6381631006384326):0.31590168248245576,(G000025285,(G002010285,(G002010295,((G001508815,G001508745):1.6739419061655398,(G000008665,G000734035):0.29316153821640645):2.484422236115444):1.3279203949154188):1.3880423836411333):0.04447427706614344):0.040018023313792235):1.2381783135422912):0.6011625400375129):0.22846223785899508,(((G001508455,(G001940805,(G000430905,(G001602685,G000015765):0.4111609987933241):1.5878155660465385):1.2551160454186965):0.3063989263656656,((G000013445,G001602695):0.9476746167429091,((G001412355,(G001315945,(G000711215,(G000243255,(G000147875,G000784355):2.371575740099404):0.1960089876438246):0.6871306288053107):0.4636356180565971):0.4108954995421604,((G000021965,(G000235685,(G000017625,G000327485):1.5071175858951136):0.1293203731739755):0.31528465338396944,((G001571385,G000275865):1.7847893166109967,((G001896715,((G900079125,G000304355):1.9477364537974762,(G900025055,G001512375):3.070376036329044):0.9974724264544025):0.13567984523769266,((G001512385,G001571405):2.148497301107587,((G001509255,G001508665):1.5150637145598738,(G001315965,(G001017125,(G000691865,G000015825):0.42308766082495586):0.580876433143904):0.7912577828645272):0.4107155860533044):0.17567705771332903):1.517624854549551):0.25575220843276497):0.12609950011478616):0.26371948764498476):0.13224891892007443):0.7743128901257962,((G001766825,G001766815):1.9323617451000277,((G000063445,(G000251105,G000011005):1.5324791838508451):1.8679981275451063,((G002010075,(G000711905,(G001508185,G001507975):0.4418327522790392):3.175807135690835):1.4734354544823298,(((G000014945,(G001603205,(G001603225,G000204415):1.884941963310657):0.6784999330443273):0.3287422321747341,((G001602645,G000235565):1.4067693722124393,(G001508615,G001509375):2.9236781839439163):1.957600409512361):1.191069026059762,((G001317315,G000685155):1.5949915047084744,(((G000196655,G000217995):0.1871016123041089,(((G000328665,G001896725):1.9798055593470756,((G001577565,G000306725):0.499100090669652,(G900114835,(G000504205,G900100715):1.5121957198835636):1.7619872773973886):1.1028946713604444):0.6427370340152302,((G000013725,(G000970325,(G900111645,G000765475):0.6758080029871599):1.445841890012103):1.6751381883670287,(G000025865,((G900106905,G001889405):4.060944963152552,(G001888095,(G001726015,(G001683555,G001577555):0.6921349799885577):1.3568067327682964):0.2321355358613225):0.09452314646856383):2.4238907966241623):0.40259642152154174):0.2947721604626876):0.5076307718353182,(G000970045,((G001714685,((G001304615,(G001512365,(G000969885,(G001402855,G000969925):0.12602553207038683):0.029852963149681274):2.3376938943274017):2.12420162418874,(G000970305,((G000969945,G000969905):2.7805608690371115,((G000195895,G000969985):3.363348649297873,(G001316305,(G000970065,(G001027005,(G000970025,G001729375):1.9113011739811805):0.06990947111239074):0.7673237404927007):1.5649440402675074):0.6034806095506948):0.7457488065277906):1.4856227660046213):0.8159636250199047):0.3984885023586778,((((G000979455,G000970265):0.14767236477988502,(G000970005,G000969965):2.8724597095401907):0.8765273486879192,(G000007345,(G000970145,(G000970125,G000970085):1.02974039130552):2.407920007341084):1.8652635338921917):0.15098970903905476,(G000970285,(G000970185,(G000970205,(G000341715,(G000979755,(((G000970165,(G000979995,G000979015):0.25988413301529256):0.4664328769808452,(G000979185,(G000979895,(G000979855,(G000979845,G000979105):0.28783091359117097):1.505961915862991):0.1935895024128218):0.21480548418974796):0.14606984669163933,((G000979095,G000979745):1.7244808394810345,(G000978955,(G000970245,((G000979825,(G000979675,G000979815):0.5097443547943631):1.321793167029785,((G000979125,G000979515):0.0,(G000979555,(G000978935,(G000979575,G000978945):0.9798551727383427):0.2233254591918862):0.0):1.113053985491034):0.17818679423448616):0.11685908566520647):0.4097068219472234):0.26528225110523973):0.10655656675195281):0.12122160120905967):0.3506306386316303):0.0937144495371806):2.7975131203729293):0.7132884166943457):0.7811908033147051):1.2445160640670152):1.8793446772500992):1.0458565382550573):0.6099420539122465):0.13001266777475132):0.17205883298289737):0.10247703049138987):0.21570498172523045):0.24504287761584007):0.2331259670782062):0.13456867906238892):0.02054496918227399):0.1099984569987844):0.005526305493159871):0.14785862422467347,((G001873755,((((G001567305,G001567355):2.2571885669714438,(G000993565,(G000991265,((G001771775,G001772465):0.7295085169953284,(G000990085,(G000990125,(G000989705,(G000989675,(G000990985,(G000990025,G000989775):0.21697086789733652):0.11238841088399605):0.10963051824457228):0.1870458544310962):0.20059247513784217):0.24411082415814084):3.5202567416781445):1.3273561305616435):1.3010017795016806):0.8153807292476509,(((G001772955,(G001772805,G001772545):4.094344562222104):2.5081558598748095,((G001772665,(G001873785,G001890045):3.372579630704277):0.06131888556426058,((G001772695,G001772615):3.7931385523102015,((G001772985,G001772625):0.20729043391295374,((G001772855,G000994815):2.305136498522497,(((G000997575,(G000997355,G001772705):0.04255961441879601):3.2585523641617704,(G001772535,(G001772865,(G001772885,(G001772815,G001772935):0.35667743452562856):0.1776811772374525):3.291713148820466):1.3971764612104502):0.45377495929412415,(G001772575,((G001773295,G001773195):1.8681162376175695,((G001773225,(G001773375,(G001773145,(G001773055,(G001773015,(G001773065,G001773215):0.28726119702469277):1.098385945423607):0.5638281856190851):0.18427103530418612):0.37528013176976693):3.5680674603432827,(((G001772775,(G001773175,(G001773395,G001772795):0.04080286526405324):0.08445383083851252):3.314987651007878,(G001773115,(G000999405,(G000998145,(((G000997875,G000999505):0.036500870313212856,(G000995235,G000999305):0.11429761753466469):0.1601480688478985,((G000999385,G000999585):0.06438056113628629,(G001000705,(G001000215,(G000503835,G000998705):0.4415283320918961):0.015733187588560085):0.0):0.27078206948526046):0.0):0.04272878899292299):0.8379320812854001):2.9501418675326807):0.20061791117922786,((G001773385,(G000997025,G000997745):0.1598541275512177):3.4274792001015277,(G000997795,(G000994825,(G001773035,(G000995715,(G000997615,(G000996615,(G000997545,((G000997145,(G000996895,G000997865):0.2484573112613888):0.0,(G001773315,(G000998555,(G001773095,G001773275):0.0):0.7293503509463855):0.33323466761721127):0.0):0.1722941456648421):0.22469615674810023):0.2523323904793984):0.046949213778939194):0.10341312027242505):0.19010346067282782):2.6536295077920693):0.11281129365918026):2.831512027170548):0.16879761481924005):0.5539511687598475):0.142142597540046):0.26987028633671256):0.07645342562523877):1.0736894556017762):0.9189001777603616):0.410677475737255):0.3292289499542702,((G001871995,(G001771165,(G001772215,G000991025):1.3723081191451507):1.8260866522138506):0.8045269418257849,(((G001816815,(G001816795,G001816835):0.39304258810960735):2.8191859431500266,(G001816975,(G001816985,((G001816735,G001816695):2.304528957805605,(G001816995,(G001816635,G001816645):2.510349812928384):0.3741623385150459):0.48144977641034853):0.25915095028534846):0.8450074844409449):0.728249433989633,(((G001776335,(((G000404925,G000995995):0.009534233360050147,(G001776475,(G001774995,(G001775085,(G001776455,G001776505):0.1865859555804122):2.9776110521519508):0.5339748474419888):0.18818715479170042):0.3053190192363531,(G001774865,((G001774705,((G001776425,G001776415):2.395703512398863,(G001774945,G001776535):1.9874018311226935):0.12172813319598644):0.13596460423806017,(G001774895,(G001775155,(G000994385,(G000994225,G000994395):0.6671458843724404):0.3607072074666707):1.8871903609995042):0.3291625226335475):0.02074715207474144):0.18402240333518247):0.062237727540768686):1.6026800358127455,(((G001776685,(G001777065,(G001779835,(G001777435,G001776815):0.1698781377857469):0.19845093872383832):2.5574631205586713):0.07688587764674756,(((G001779735,G001777055):2.7481097689930296,(G001777015,G001776855):2.917279851021158):0.15029873423765458,(G000995285,(G001779745,((G001777335,G001776635):4.295015257684257,(G001777455,(G001776735,(G001776945,G001777375):1.6738086279742657):0.5761982376202052):2.381575407689063):0.3446766395699237):0.06337070191143414):0.52306070984386):0.14363011347339005):0.9210064914749152,(((G001775325,G001777025):1.954866763915326,(G001776585,(G000992645,G000992925):0.304776505811081):2.435732240808326):0.3501531772837414,((G001779755,(G001776975,(G001776755,G001777345):0.040806091557737706):0.5787368293822012):2.6171428840500557,((G000997225,G001777495):2.042565790369398,((G000997105,(G001776835,(G001776675,G001777465):0.47691254153429546):0.7942705398507652):2.5555314354755763,(G000994095,(G000994545,(G000996555,G000997385):1.5039684383821088):0.3353101214410356):3.7545417084373347):0.17029312793297927):0.2608265798304276):0.43097121692893664):0.04862041718588389):0.7555463941885296):0.1736914745640849,(((G001779145,G001003415):1.0287370430293001,(((G001782125,(G000993335,(G001782605,(G001782435,G001782115):0.5108676553589006):0.22409299358823773):1.7494724112841369):1.1256226782286776,(((G001783905,G001784055):2.6855924147093075,(G001782685,(G001783775,(G001782355,(G001782205,(G001784115,G001782445):0.18226197105091863):0.2876262669782501):0.13002431157469102):0.8944515205501151):2.1842689848493713):0.6710893074558278,(((G001782475,(G001782295,(G001782085,G001783975):0.5500463369192721):2.809334249923972):1.7251759134477818,((G001784095,G001783885):0.2563643663018457,((G001782525,G001783805):4.536177314501144,(G001782645,(G000992095,G000990055):0.2696677071439207):2.074037948939245):0.6529680039974031):0.6552798055662062):0.14081037251598977,(G001781995,(((G001782495,G001782035):3.688879454113933,(G001782415,G001782045):3.3081050683173756):2.696855224806373,(G000994635,((G001784045,G001783845):0.0448213876374354,(G001782735,(G000996635,(G001782395,(G001782265,G001782595):0.5750995930808235):0.20394661606072317):0.1681835927732851):0.14189170230872106):1.192335259004517):1.8488790798199326):0.2583137260624355):0.028145102010628458):0.14049303208093972):0.4785723995967477):0.9302887240957423,(((G000998235,((G001779095,G001779065):0.6607198523876275,((G001003345,(G001003305,(G001780895,G001779345):2.6422513165792987):0.0404874001177178):0.38966447163620777,(G000993445,(G000998865,(G001000435,G000999165):0.1838809936783022):1.9349557706457248):0.8539356446327396):0.018791733031508558):0.7491342816204638):0.5333522648081586,(G001780865,(G001779195,(((G001779235,G001780955):0.16927182443327676,(G001779015,G001871285):0.09193191599067459):0.14514185655132683,((G000993925,G001779135):3.589869342589064,(G001779055,(G001779265,(G001779385,(G001779115,(G001779275,G001779255):0.01327562737499196):0.19882393063437637):0.16378280977796147):3.4681406259166314):0.7109781129259218):0.9662868884370975):0.08625755938958686):0.3031974322040042):0.8587878192575747):0.3084101448904259,((G000997505,(G000997595,(G001788215,(G000996505,G000994655):0.01650325707353003):0.21046298036170283):0.3203878589543815):1.2306666145567673,((G001788325,(G001788275,(G001790075,(G001790165,(G001790125,(G001788375,G001788295):0.2871728363749311):0.37852145265274967):0.1865941156595328):0.5829564268821551):0.40502702397159623):2.998293046235554,((((G001788225,G001789935):1.9585026488494888,(G001789955,(G001789445,(G001789775,G001787945):0.07412730897541002):1.1575113809533661):2.409080675324263):0.15657786047154057,((G001567515,(G001789365,G001789725):2.7037660195532123):0.44358440290583523,((G001567245,(G001789515,G001788235):2.336079874956248):0.3251178221182918,(G001788165,(G001790005,(G001787915,(G001788095,(G001789715,(G001789435,G001789875):0.11767873368579726):0.13476350031452017):0.1438654869214108):0.47755083488111866):2.6852782809638294):0.28535080598297524):0.8572943664297554):0.10458516279768783):0.4448442615829444,((G001788045,(G001789965,(G001790035,((G001789535,G001789795):0.18227323038408833,(G001787965,(G001788125,G001789475):0.046419743164629074):0.25376327746719896):0.0):0.10821358464023284):4.339467020255092):0.4358452853741623,(((G001789805,G001789995):1.8082749619625778,(G000990445,(G001788195,(G001789555,G001789325):0.4102843945441133):3.0053313855892423):0.6389900792243521):0.5712705009263439,((G001873595,(G001788305,(G001790155,((G001790095,G001790115):0.0,(G001790045,(G001788355,G001790195):0.0):0.0):1.8969937924337021):1.36219680954083):3.705408756065146):0.22045026461436332,((G000991535,((G000990305,G000402875):1.1877101531365297,((G000991135,G000990725):4.591747165655945,(G001789855,(G000990565,G000990465):3.032893601172732):0.1601944359737633):0.3882014833057463):0.7842647547366588):0.38259446030880206,(G001789745,(((G001789635,G001789285):2.8467797645221635,(G001789645,G001787985):2.5975364247588684):1.0259391001747458,((G001789545,G001789675):1.7410614592232208,(G001789895,(G001788055,(G001789695,(G001787885,G001789405):0.08005182299205094):0.1958443582288486):0.3818405110300635):3.023384184300354):0.41237029454051094):0.07965436915670501):1.1343874476815348):0.18565677388373994):0.2121017558100702):0.02776919115361905):0.6932146550585546):0.4661224929610381):0.9329213538656244):0.005168373917969017):0.047089258345655055):0.12757466430843725):0.15455979256082492,(((G000992725,(G001790905,G001790765):0.3112125698619751):3.1848527105099893,(G000992605,(G000992285,G000989305):0.13005312824819767):2.8986022570326795):1.7835089770018622,(((G001776045,(((G000995585,G001871835):1.0672375564985426,(G001776115,G001872035):1.423183851060086):0.4365021721123322,(G001774335,(G001776075,(G001774295,(G001003755,(G001001885,(G001001955,(G001774275,(G001774315,G001029675):0.10545291096958512):0.20019306348774976):0.3316469568018082):0.888350771778871):0.41840732466625574):0.2025735333390218):0.26750311368461155):3.1264290651364517):1.2306760990805639):0.27738821264782465,(((G001816575,(G001816915,(G001816955,G001816585):4.45097463396264):1.717334050036772):0.1989451448727542,((G001803415,(G001803505,(G001803475,G001803465):2.4679597120004155):0.3706150150955049):0.4267544020100555,(((G001788675,(G001001575,G001000345):1.0608719606852628):3.8552435766743858,(G001787315,(G001001445,(G001002285,G001002295):0.1823215567939546):3.168751437685632):1.9822595254494784):1.1485180863613802,(G001508535,(G001872335,((G000991725,(G000993185,G001029715):2.890371757896163):4.529008825022534,(G001873435,(G001003265,(G001787395,(G001788645,(G001787405,G001787375):0.2005880811339707):0.5108256237659905):4.179502370562407):1.3143503764739233):1.8396349018384435):0.4040965151197093):0.13872587315471693):1.059351177724843):0.6819152308216346):0.16145694899205953):0.16638175240903075,((G001003385,((G001002845,G001002355):0.43421287762974575,(G001002785,(G001002885,((G001002205,G001002415):0.16019723297711388,(G001000465,(G001000205,G001002345):0.12866649232709132):0.027213009622399482):0.074474886645184):0.40615831562377314):2.55927574958464):0.7999783982383691):1.7955061632507636,((G001776225,(G001774555,G001774535):0.6754476034605444):1.679105139553229,((G001000745,G001000475):2.1185639398711227,((G000994325,(G000996665,(G000995475,(G000997565,(G000998275,G000997955):0.32272799460872315):0.17557754109200993):0.08057046508011144):0.0977127562907717):3.6351997071282285,(G001776275,((G000998025,(G001001715,(G001001635,(G001001485,(G001001055,G001001365):0.08012781458474424):0.5260196319630766):0.2027826286652948):2.9034820043399265):0.00499883811253554,((G000998105,(G001000245,(G001000965,(G001000665,(G000998715,G001001125):0.015811482141496285):0.06456097166911512):0.20920922013871027):0.09996135098005562):3.1709028988487407,((G001872005,(G001000865,G001000315):2.903151553051167):0.35989888191490427,(G001000625,(G001002605,(G001774655,(G001774685,(G001774675,(G001776255,G001774635):0.28734001669335785):0.28744543466205186):0.06444798366939122):0.6286672009163852):0.13353139262452274):3.1946542181353332):0.1292647656427805):1.2138166760455447):1.4199748791548386):0.17004123864254853):0.49577006985599525):1.553496091229683):1.1011673784486389):0.06449486798457366):0.09128980037455917):0.25357408701505413,(G001803445,(((G000999595,G000995665):1.7964659439272312,(((G001003245,(G001001455,(G001002455,G001002405):0.059907450974714345):0.33116718439151976):2.085657383312278,(G000999805,(G001002655,(G001002035,G001001555):0.7519985405012651):0.18473876346209045):2.8429679612405807):1.2164379828679197,(((G001775605,G001773725):3.2636560701802226,(G001773615,G001773695):3.7324115937098683):1.2141878480265647,(G001773775,(((G001003585,G001001005):0.10356518303915174,(G001001375,(G001773655,G001775565):0.41129984650282136):0.02567235505412695):2.6723604204653686,((G001773795,(G000998545,(G001002325,G001002525):0.10542163164148981):1.1086772451198976):2.9032664374526624,(G001773815,(G001003675,(G001773735,(G001775645,(G001003465,(G001773585,(G001003155,(G001773645,(G001775635,G001773715):0.16341346045152935):0.04893324194402747):0.11141798739884158):0.11972242841716417):0.015112117928428464):0.16743031565311856):0.025216072449279734):0.10889849660630244):1.874178670731066):0.6982141736006402):0.4293774850434138):0.09352160350904684):0.15671381175292146):0.9767455223459436):0.24033255215471852,(((G001816555,(G001816425,G001816455):1.6189383670196948):2.6763169855038313,(G001816895,(G001816405,(G001816475,G001816375):0.05715841383994864):3.2217287586409338):0.41206870750750363):1.0436816651809078,(((G001792465,G001793185):2.9623362301776552,(G001792425,(G001793335,G001793475):2.950269899477235):0.2668634145396038):0.09727355071623857,(((G001792495,(G001792335,G001793005):1.0055218656020977):2.828307273467023,((G001793085,G001792305):3.2409357122630054,(G001793255,(G001792075,(G001792415,(G001793165,(G001792935,G001792535):0.28761999646436087):0.046436459574739755):0.36528412844591224):0.6268977950187449):4.075457149905677):1.29555088473742):0.2828558917662995,(((G001792035,G001791965):1.393670836034625,(G001792005,(((G000992155,(G000990505,G000993115):0.5306282510621702):2.8678623760349136,((G000992825,(G000993025,G000992255):0.4560173872709956):1.9679560216815633,(G001792575,(G001792065,(G001792375,G001793095):0.46996181945208965):0.8472978603872037):3.4398356360676368):0.3721616290957269):0.07846524374574369,(G001792215,((G001792585,(G001792995,G001792225):2.322550413824575):0.3168134531055528,((G001792265,(G000993085,G000992125):1.276293465905562):1.9408320462617785,(((G001792255,G001793015):2.897959957664436,(G001791885,(G001792545,(G001793105,G001792345):1.6094910304435799):1.1247234326717954):2.561141928143536):0.2597593135727275,((G000993405,G000993365):1.9692358508677685,(G001792295,(G001793075,(G000994895,(G000992365,G000993305):0.17819420597540975):0.39925820397597034):0.015339558813164095):2.2851968921760633):0.7942544573813058):0.04551545293734463):0.18225729661378276):0.13663869984201854):0.3370842518345988):0.06884191741001486):0.2779845629233424):0.12149555787567341,(((G001792155,G001792925):1.2840121431098601,(G001793345,(G001792165,(G001793625,(G001793755,G001793545):0.1053605156578264):2.6070625186472927):0.39878390040686723):0.19643301212884864):0.400659588079518,(((G001793635,(G000989245,G000989325):0.06453852113757118):4.406719247264248,((G000989865,(G000989845,(G000989855,G000990005):0.2876856490124522):0.0):4.38929990756602,(G001793465,(G001793665,((G001791935,G000989595):0.713779633578983,(G000989685,(G000989825,(G000989925,G000989765):0.28758574869164305):0.18198551466037258):0.7375845627684837):0.4107122059011596):0.5371429320833639):2.6575405884553307):1.7207492094511612):1.2219069684671346,(G000994565,(((G000999065,G001793615):0.046030171322887115,(G001793715,(G001793535,(G001793355,(G001001045,G001000385):0.08697638939866995):0.15758027903468874):0.06286727580625778):0.06252211330387564):2.8733508402181664,((G000994465,G000996165):2.620533058427455,(G000997405,((G000996975,G000996785):0.14232007759401946,(G001793455,(G000995865,(G001793575,(G001793705,G000996475):0.12344650401113251):0.02921032581946206):0.038147923928934076):0.0755861324679598):0.3101686300252288):2.637662659223664):0.9334339531032624):0.5315967785466296):0.7708678955400239):0.33802652833641295):0.3339985108309742):0.19098371752403673):0.06030915404342622):0.9471915077070445):0.5667494945862):0.31300032804909605):0.0757254907460987):0.017480302382354863):0.24425778701351533):0.18993983487652671):0.18320650156161059):0.1301715204459419):0.17144006754307148):0.24669673033081901):0.19088863458037603,((G001773455,(((G001788755,G001788835):3.9247159992435576,((G000999945,((G001787455,G001788685):3.2580965380214812,(G000992695,(G000993595,G000992775):2.677972745864933):3.0687969255795107):0.5206165511729612):0.0,((G001788885,(G001788765,(G000989565,G000989635):0.9044260800887833):0.7114963192281418):2.4940186318631965,((G000999445,(G000995295,G000993615):2.3176885665156535):1.5423683265378885,((G001788715,G001787475):2.06328602480542,(G001873565,((G000999315,G000999965):4.071871706370043,(G001788845,(G001788875,(G001788795,G001788805):0.3677088101385776):0.2345722471378324):2.8162353348522235):0.33639943522163024):2.401855989241899):0.05976794062345387):0.2769043534212256):0.08386123434571513):0.095966046988266):0.7059203556293943,(((G001787565,G001787535):2.654935543784575,(G001787555,((G001787485,G001788955):3.4059138342625905,(G001787625,(G001789005,(G001789035,(G001789045,(G001787615,G001788915):0.18230490366466848):0.086307701410327):0.3753001586852038):0.6887120476463928):3.439583587905111):0.6197899389223362):0.024559994191962944):0.12230201714696239,((G001004835,(G001004735,(G001004775,(G001789165,(G001789125,(G001787795,(G001787725,(G001787755,(G001789075,G001789085):0.2870469501693959):1.539755269187057):0.592938643618286):0.45919040153888857):0.3818200934443561):0.6604178032495516):0.13160231055325633):0.5002707568246129):2.323911362170918,(((G001788925,G001788995):2.4709204078132596,(G001787675,(G001787705,G001787585):0.2759884281753557):2.4055814303675516):1.9267445111210877,((G001787805,G001789155):3.5263605246161593,(G001872575,(G001789115,(G001787775,(G001430755,(G001430885,(G001430905,(G001430845,G001430805):0.28715534080936833):0.0):0.21355585022317153):2.2192097748713806):0.6069125026384875):3.4679753496472014):2.1029632206578626):0.35174132153943205):0.04985919431144921):0.2013908111267607):1.6816681062499743):0.27717165100121555):0.37778529317245363,(((((G001772255,(G001771275,G001772265):2.1974284920207143):1.5665720348589127,((G001771185,G001771215):4.295015257684257,(G001004375,(G001029795,G001004445):1.2039728043259361):3.0332564767722694):2.5432554612290077):2.159326505439403,((G000993135,G001776195):0.166788790741275,((G000991925,G001776145):0.12666973579615998,(G000991185,(G001776175,(G001776125,G001774395):1.0498221244986778):3.1335742219961813):0.07608588272074673):0.09974405090471565):0.367271357190684):0.05525111766292836,((G001872935,((G001872945,(G000995565,G000993275):3.737667923171306):1.9477263003865573,((G000997185,G000995065):2.2094946699280342,(G000995395,G001771115):0.5455111817538806):3.0437572544879643):1.8057858859079425):0.44378928248525634,((G001790445,(G001790455,((G001788565,G001790625):3.5835189384561117,(G001790525,(G001790575,G001002185):1.5705980791178364):1.9900563285111328):1.297970695052605):0.2990999134936171):0.654770663159958,(G001790495,(G000803625,((G001873625,(G001897305,G001897295):2.6770544371063734):0.10155964945387046,((G000392435,G000503915):0.15045983949619543,(G000463895,(G001003725,(G001790435,G001790365):3.814042597067946):0.2774520615593662):0.1385693783698782):0.12302747212605344):0.22911520141807365):0.7110090977176908):1.3628629639355):1.4864969054058859):0.022950037291971027):0.03484046398857574,(((G001779955,(G001777585,((G001779925,(G001780065,G001777695):4.557379522151745):1.9975952908324188,((G001777815,(G001777575,G001779995):0.5033906452784724):3.508048319678197,((G001777855,(G001777825,G001777655):3.64732569118498):0.3295537967149165,(G001779915,(G001777775,(G001780145,(G001777665,(G001777545,(G001779895,(G001780055,G001779985):0.2875982317532849):0.35693971897324284):0.5000694829012958):0.8695341026738079):0.3658468453011176):4.167772030776909):0.20550320746850337):0.49640729479331136):1.62058593933232):0.14041925527369128):0.2008306278600417):0.7910773707115412,(G001873465,(((G001004025,G001003705):3.6144914099108667,(G001791465,(G001791245,(G001791375,G001791575):0.03636764417087495):2.409552459542328):1.4214703571854106):0.12495554509057688,(((G001818335,(G001818755,(G001818315,G001818735):0.2876378090689502):0.4670230011075977):3.9564326358220767,((G001818435,(G001889965,G001872435):0.8403064504506766):1.4002139848030508,((G001818135,(G001818055,(G001818105,G000999025):0.37468714465735653):0.45347432729452486):3.240446452351531,(G001000505,(G001000955,(G001818205,(G001818085,(G001000815,(G001818175,(G001818075,(G001818155,G001000795):0.2567850046871734):0.12828422305819473):0.1497947161213126):0.2490885986202704):0.13879124521709682):2.456797370719153):1.092268304459402):0.2532347545666949):0.19590319351154006):0.1694152427998053):0.00011450980996304818,(((G001871365,(G001783595,(G000998185,(G001783645,(G001783635,G001781935):0.07061723317341345):0.04128165897330399):2.202004608112164):0.3727037284007434):1.0234031787132536,(G001823015,((G001824755,G000995845):0.22813078460197858,((G000998975,G001822975):0.04049751847658779,(G001000185,(G000999675,G001000025):0.01953021628238435):0.12642100854802543):0.014328298871534084):0.05097325033428011):3.1093358672774514):0.062242867443677824,((G001817505,(((G001818395,G001818365):3.349779302653588,(G000991205,(G001818495,G001818445):3.028823074558334):1.3843772179278786):0.44878923170483315,(G001872245,(G001818835,(G001818855,(G000999255,(G001001425,(G001001205,G001818475):0.12183607673312569):0.06798793873953708):0.01976206797962225):2.6179887292549804):1.3897399409235256):0.27345679368298553):0.5357855850382041):0.042799990988967036,((((G000992395,(G001817385,((G001817575,G001817345):0.7740248478297954,((G001817305,G001817415):1.552550580869802,(G001817495,G001817585):2.1959460606442156):0.09682614137273894):0.10443289346520446):0.7604358243066964):0.6909557621969976,((G001817265,G001817255):1.2646891906177649,((G001778275,(G000992955,(G000996245,G000993485):3.6635616461296436):1.8564064813338605):0.870009725178688,(G001780315,(G001778155,(G001778075,G001778235):0.2525564159809093):0.16566712188881733):2.6095694983517492):1.3501439978871341):0.11979084048219618):0.03155000517444042,((G001780235,(G001778285,G001778085):2.484906649788):1.742025620666888,((G001871235,(G000999715,G001871165):1.6434453837508858):1.7190079659946884,((G001873515,(G001778055,(G001780215,G000997945):2.37848810187978):0.9222729726233474):1.225494805968964,(G000995135,((G001778255,(G001780275,G001778165):0.3677247801253174):3.866203573919482,((G000992615,G000992765):0.5108256237659905,(G000992375,(G000992745,(G000992665,G000992575):0.2870391923267786):0.0):0.0):4.571268634312408):0.9365854551853344):0.0010693308865889312):0.18960293271991074):0.626934677438612):0.7011093675265035):0.08593407586413317,((G001873525,(G001791425,(G001002965,(G001791535,(G001791155,(G001791385,G001790975):0.45466468957222883):0.3974615929257737):0.3111617371313721):2.9957322735539913):2.2740807873488063):0.1139552751549814,(G001778195,((((G001001925,G001001655):2.112934124182449,(G000996735,(G001783145,G000996105):3.0706994847648255):0.8936337199585556):0.570302679743018,((G001782815,G001782975):2.2539678583323237,(G001791475,(((G001783215,G001783315):3.0454730607327756,((G001783035,G001784255):2.4395090514673963,(G001783135,(G001784455,(G000992085,G001784435):0.07449669656816296):0.15328864701491746):0.28258850974008126):0.0):0.8489474791901642,((G000990355,(G001784235,(G001783065,(G001782965,G001783015):0.14886701556960294):0.06831924397747732):3.6827287525308106):0.5674905423778726,((G001782905,((G001784315,(G001782955,(G001782825,G001782875):0.2876631971317551):2.4737333491898745):3.2958368660043336,(G001784355,(G001783095,(G001784395,(G001784365,G001783185):0.04348057194789571):0.130499560477369):0.24756207866235577):2.6111604327593194):1.5715839927482642):0.024526644535660877,((G001871435,G001783255):2.0129513502813956,((G001782895,(G001782805,(G001782935,G001784325):0.3567663760931585):0.1053605156578264):2.334227636331853,((G001784275,(G001783105,(G001783045,G001784285):1.655957928068993):3.0714729452358225):0.13559514100071235,(G001871445,(G000996965,(G001000125,(G000998635,G000999365):0.2610059669798527):0.19004360288786487):3.0855615420309603):2.3134494263295067):0.2076119442573395):0.0):0.09034881835825545):0.21219669816732542):0.649542539512103):0.7791613811273411):0.28356843944519405):0.02157274194667871):0.4208347322268838,(((G001001705,G001001845):1.0858664790544064,(G001791005,(G001791195,(G001791555,(G001791415,(G001790815,G001791295):0.0):0.8108810046449404):0.18924041377539683):0.29815337231907635):3.563179050966146):1.4630624641918335,((G001791115,(G001791135,(G001303185,(G001791745,G001872545):4.4532684208928615):0.29324538071380424):1.1778663623926764):0.23381322742214616,((G001791275,G001791145):3.7639556116625714,(((G001791335,(G001791505,G001791035):0.26469255422708216):2.8295321305803043,(G001004485,(G001791635,(G000997135,(G001791655,(G000996685,(G000997065,(G000997445,((G000997055,G000994165):0.22314110146433447,(G000998515,(G000996525,(G000996765,G000995215):0.10525222497292273):0.0):0.1874526907685496):0.11261312245046405):0.42477508038571987):0.0):1.5128272665202374):0.5493062200511776):0.5075642059227272):3.262469995430439):1.3331225662208197):0.12346999746762435,(G001791065,(((G000995915,G001001645):2.736561190078759,(G000994285,(G000996355,G000996715):0.2610138253696197):2.3078188788648175):0.5729387197756189,((G001791735,(G001791725,G001791645):0.14571181118139365):3.6917546110650417,((G001002765,G001002565):3.8789089173729687,((G001004575,G000993535):1.1114310430878962,(G001791715,(G001790985,(G001791565,(G001791205,(G001790825,(G001791455,G001791305):0.36758770932934964):0.9116032514595019):0.41089061888685785):0.23679046515539162):4.119519516168814):2.2154106135597247):0.7153111806803363):0.1753276854850666):0.4116007716450953):0.4708689275539232):0.2747426882937251):0.8345993992367032):0.2506256712489481):0.21602492448477936):0.0568487687549783):0.23390270333518598):0.12283384523759824):0.05535304568444709):0.0):0.0):0.09654382569882121):0.0):0.23665386628378107):0.42990833853554566):0.049703162239996886,(((G001817115,(G001817055,(G001817095,G001817035):0.2170645052378275):3.1539562787688857):2.2657656434716884,(G001817135,(G001817175,(G001817145,(G001817065,G001001305):0.8230664682073013):0.5107844225427339):0.20342172883404133):3.2853024973768967):1.5508661068757308,((((G001784775,(G001784975,(G001784885,G001784875):1.2594459171995636):0.6169858195943814):2.008140680964751,(G000999765,(G001784795,(G001785005,(G001784955,(G001000395,(G001784895,(G001001525,G000995965):1.540316361348141):0.5625020610224476):0.27099515182758827):0.25863300240919207):0.3033108008547566):0.2861352817334822):2.1197964827325317):2.44452331630746,((G000995125,(G001784815,((G000991855,G000991935):3.588815272997014,(G001784915,(G000990805,(G001784805,G001784965):0.4700168023071559):1.2321436812926325):2.897929311322353):1.5191126241946977):0.5812975875936707):0.8760662894526566,((G001786575,((G001784715,G001784695):3.2750460963352546,(G001873875,G001873245):1.3606105285211285):0.9915891420073948):1.9224571874269203,((G001786615,G001784725):2.3979769618183155,((G000990485,(G000990945,(G000990885,G000990515):0.4899719858425005):0.16989903679539747):2.2248395957383424,(((G001003065,G001003855):2.6715629592692554,(G001001345,G001001155):2.295777060671433):1.9677412931323044,((G000992165,G000992565):2.995753980203099,((G000991815,(G000991645,G000991325):0.7635301986934286):3.081303157783659,(G000992325,(G000991525,(G000991495,(G000991245,G000990595):0.3226098038067744):0.16251892949777494):2.976420184280872):0.47485379113718357):1.0060510498134663):1.3836977005124145):1.4736576680759212):0.15537828138595625):0.23486994688660054):0.11083446231319967):0.6444297129068083):1.0846621746421854,((G001824325,G001003325):2.0098901323023703,((G000992445,(G001872305,(G001819535,(G001873495,((G001819475,(G001819495,G001872385):1.2818949054024829):1.2729330079182646,((G000998935,G000997475):2.889046646851649,(G001819635,G001000145):2.214307687966711):0.6775137744165477):0.7112334926853361):0.11694272470213124):0.23127762269701072):0.4121710634423108):0.19776346418714405,((((G001822835,G001822935):3.818282366282339,((G001822865,(G001822905,G001822815):0.21357410029805904):3.626515872305852,(G001822895,(G000996085,G000993865):1.122476851056209):2.703265963971299):2.106711315707063):1.1452087229757082,(((G001819985,G001821805):2.798914410467593,(G001819975,(G001821845,(G001821835,G001820055):0.7984189789717719):0.4448676559741933):3.5813016568314304):0.7367662096445342,(G000991295,((((G001004055,(G001003785,G001003905):0.5355102316495945):3.7901781208542094,((G001823235,(G001823165,G001823295):1.7794009589874669):0.3401999274931047,(G001824985,(G001825005,G001823155):2.9503565959097275):1.3054974166924764):0.17176190505861355):1.338003537696041,((G001823415,(G001003225,(G001824925,(G001823375,G001824885):0.05923743433871355):0.14648841434826276):0.18015629540559053):2.104679202224198,((G001821575,(G001819255,(G001819345,(G000993375,(G000992685,G001819315):0.1784823906612565):0.10532782955078132):0.1375048446913955):2.517772429758484):0.9117942934393483,((G001819335,G001819295):0.7810819355642865,(G001823315,(G001302985,(G001821455,((G001872265,G000398025):0.6160577973697936,(G001873405,G001303125):0.2092410321359698):0.019966995993011338):0.283612258312114):0.4586264670329099):0.20317800184088808):0.27562967149973805):0.21187333542911763):0.08395025663056833):0.048608400481718536,((G001872225,G001872425):1.3237198955635658,((G001820145,(((G000989665,G001820135):2.657885941226375,(G001822005,G001820095):3.5745857992905155):0.055277267276186766,(G001820175,(G001821935,(G001820115,G001820305):0.12516314295400605):3.106726606930073):0.1779206214915901):0.35551900014957843):0.9905434858297442,((G000989435,G001820355):2.4666148331492717,((G000992015,(G001822165,(G001820515,G001820475):3.1601855902763223):0.29226642015782855):0.17240836721597283,(G001822155,(G001820555,(G001820325,((G001820225,G001821925):0.2782402014907865,(G001820395,(G001820445,(G001820295,(G001820535,(G001822075,(G001822135,G001820405):0.0):0.28658135687559544):0.6930732988639712):0.2574740927180948):0.21605697105156876):0.3152721899874208):0.3174283640557457):0.3747850689424481):0.37086015448963594):3.784755444925122):0.6135444704669538):0.15433399247591367):1.4241112229984585):0.058562434494183975):0.15625066872167187):0.2737893774558707):0.1307852203791385):0.046790969370019454,(((G001825495,(G001824375,G001824315):0.14107859825990549):3.0456224196132635,(((G001794195,G001795715):0.49863430840257,(G001794605,G001795775):3.1288694689956156):0.13327132290256283,((G001795795,(G001795665,G001794515):0.01739174271186922):2.5776884122903034,(((G001795695,G001794025):0.8470585375081925,(G001794595,(G001795875,(G001794485,G001794755):0.22308714369180305):0.24321846960625254):2.6456933947520884):0.21288073433730886,(((G000994085,(G001794475,(G001795655,G001794215):1.2038759726859887):0.24116205681688796):3.651692447509478,(G001794015,(G001794295,((G001794285,G001794635):2.953249989684668,(G001795825,(G001794555,(G001795585,(G001795735,(G001794375,G001794095):0.287464147534937):0.32040305461648766):0.9444611915541952):0.3184537311185346):2.9326423355058724):0.1206726814955691):0.05807674667175101):0.558995302285664):0.6293011224074249,(((G001795615,G001794105):3.1964029690161437,(G001794145,(G001795625,G001794435):0.1053605156578264):2.7642204725692654):1.2117696082983604,((G001794065,G001795975):2.529255376436368,((G001794055,G001794675):2.7525618696010916,(G001794735,(G001795855,(G001794385,(G001794575,(G001794125,G001794695):1.386031889617942):0.2345640237645078):0.18229428445192547):0.47647005155819405):2.896243411830403):1.2716411903354947):0.1457741887767705):0.1772884732292367):0.14268596460408925):0.18880941068479987):0.6204507581986655):0.34358687192211923):1.1909899342213237,(((G001773975,(G001775835,(G001774085,G001774035):0.4418327522790392):3.4060444349123973):1.6426962311670903,(G000992135,(G000992345,(G000992485,(G000991445,G000992505):0.32061202448553866):0.13165539703693052):0.4650160877346966):4.116323468940871):0.5009782047886299,((((G001775935,(G001774135,(G001774075,(G001774005,G001774055):0.17640035836381227):0.09461441372047354):0.47053427399153847):3.043495925760222,((G001775785,(G001774195,(G000994805,(G000998845,(G000998315,G000998395):0.142431120579815):0.2876577359614958):0.11513402748480663):1.883797578770132):0.33083992472693163,(G000999865,(G000995795,(G000999325,(G000996315,(G001775885,(G000999665,(G001774215,(G001775915,G001774165):0.2875666295430746):0.5926108035632249):0.0):0.1776763244543109):0.1771603610037126):0.9080956123830785):0.40856396401223083):3.6417724652436534):0.9181726726078256):1.1369472208174944,(((G001817215,G001002095):1.7518589383565135,(G001872485,G001001795):0.18143856154139434):1.3552419286074109,((G001824435,G001824395):2.2393696359079773,((G001779575,(G001779505,((G001779475,(G001004105,G001003525):2.99572571223007):1.206891379337938,(G001002015,(G001779555,G001779535):0.5209570414065932):2.8600396344684818):0.18221389062532378):0.6474535530047183):0.2303727606334576,(((G001000105,(G001793865,G001793815):2.571761171154654):1.2867020658582253,((G000996445,G001001115):2.8809694067287666,(((G000993695,G001000675):3.0995681694778527,(G001793895,(G001793975,(G001793945,G001793935):1.8971199848858815):2.7557816039234):2.839223383283173):0.08641052651526086,(G001003645,(G001003425,(G001000305,(G001002585,(G001003095,(G001002795,(G001000945,(G000998475,G001029635):0.21331543286132348):0.2623686921059979):0.4646481616939979):0.31647942440202703):0.10298450135605562):0.6443217450529563):0.13596517173242859):2.5731006739817275):2.2366764246315927):0.2227242236814589):0.2893427130839624,((G001817735,((G001817685,(G001817635,G001002165):3.486355190002461):0.9795237257431856,(G001817755,(G001817715,(G001817805,G001817675):0.10157979281792022):2.5858427314817027):0.16525952885742692):0.42865879657911):0.5029480841251307,(((G001818915,(G001821375,G001821355):0.09097177820572663):2.895239492739395,((G001819945,G001818625):0.5505408176083174,(G001818615,(G001818895,(G001005035,(G001004965,(G001818545,G001818655):0.6114691495456782):2.030800347517978):0.07716776897175635):0.4122790232125084):0.08209168926764741):0.7974887900696037):0.10639294934706214,((G001818535,G001818595):3.06039077119725,((G001818015,G001817925):4.259711324976832,((G001002005,G001793855):4.438494989358432,((G001818705,(G001818695,G001817975):2.9957322735539913):1.0393919149608875,((G001817875,G001817915):3.4180023999558125,(G001817995,G001818675):2.225075748951578):0.6159293458613337):0.45311778597909635):0.08605739993721329):0.0):0.07908678972492698):0.0715311156911763):0.06589484657085519):0.04665485298698976):0.3685974993332933):0.8591935116983874):0.33364913180443867):0.10452431033076764,(((G001820595,(G001822425,(G001004285,G001004435):1.919162023560074):0.22935340760640485):1.5042305482437122,(((G001822215,(G001001625,G001822345):0.32834965691228896):0.054292971422815965,(G001822455,(G001822375,(G001822295,G001820725):0.11904119999162636):0.3640693857905146):2.3936490964482235):0.762096798061989,((G001822385,G001820755):1.852220531813228,((G001820715,G001820635):2.9126477835464457,((G001820675,(G001822305,(G001820775,G000998135):0.3321338350226147):2.9793488017008314):0.6493606085195099,(G001822415,(G001822325,(G001003045,(G001820565,G001820685):0.3648135949376692):0.2725813198243468):0.2496655990410459):2.3893217446937216):0.3872576817998543):0.9850407471727449):0.1270691569782066):0.12889904874279487):0.7828870607569598,((G000997345,(((G001819875,(G001821725,(G001819785,(G001819815,G001819735):1.3863203157868973):0.496684464054606):1.9797995378263835):1.2528190620798303,(G001821795,(G001819905,(G001003085,(G001821755,(G001821685,G001819855):0.1541653644604933):0.029829043854810066):0.08206957811068424):0.08381016909628297):3.127628393153809):0.06909146781710503,(G001820815,((G001819395,((G001778975,(G001778775,(G001778665,G001778535):0.032819593346992304):0.7595222495048178):2.7666010012277185,(((G001778545,G001780535):2.7112697825659793,(G001780705,(G001778905,(G001778705,G001780495):0.22319111252557214):0.5500463369192721):3.3967430313127736):0.08721088654443139,(G001778855,(G001780775,(G001780415,(G001780555,(G001780475,G001780635):0.3417089679391507):0.147924972675986):0.07206403817399432):0.24145981898908347):3.185769255015616):2.036441384350186):1.7755154107876334):0.2403088255245522,(G001780515,(((G001778595,(G001780695,G001780445):0.6706743247078866):3.582768588781272,(G001778735,(G001000585,(G001778875,(G001778555,(G001780565,G001778955):0.23628438028756113):0.3074378028046982):0.27802016154004405):3.412626077485783):0.7057181251297336):1.412259047906375,(((G000998195,(G001001285,G000994865):0.1967155505031096):3.0284061598396637,(G001000005,(G000999085,(G000999145,(G001780595,(G001778435,G001778615):0.2876779989392455):0.13352932173813742):0.28767319659019464):0.8602012652231115):3.4286797939779654):0.8763972294390666,((G001778635,(G001778465,G001780645):0.45473615711494697):3.8116096172375777,(G001000285,(G001002485,(G001778415,(G000998125,((G001780425,G001780605):0.022864161158702198,((G001778935,G001778755):0.05131542090597172,(G001778655,(G001778395,G001780725):0.6922997045316502):0.2363948202642581):0.0):0.5092183241947564):0.46424307283038185):0.2957879689877069):0.325274280355858):2.7655694256806305):0.5235683135403442):0.9116063495747062):0.8193287340694249):0.7890524618824477):0.12760086055502196):0.2126701329577961):0.04143891035276463):0.0034128306538778754,(G001822475,((G000994355,(G000993845,(G000995735,(G000993875,G000996035):0.20757955401731945):0.40858887027718566):0.5296258882661378):2.7040562049181474,((G001825485,((G000993015,G001825555):0.3210122829989868,((G001004355,G001004305):3.620069749584177,(G001824825,(G001890035,(G001823055,(G000994995,G000998905):0.20549504479395303):2.460825106684854):0.22878160514393875):0.5166664671225721):0.577603447624849):0.0791048008920333):0.11629537770721046,((G001786095,(G001785415,((G001785485,((G000990495,(G000990965,(G000990325,G000990275):0.1540740069479159):0.1158318155251217):3.4965075614664847,(G001786325,(G001786355,(G001786255,(G000992005,(G000991735,(G000992205,((G000991485,G000991405):0.4696620623991118,(G000991285,(G000991845,(G000991655,G000991335):0.20041226485535807):0.11753592474884927):0.14254153866691674):0.41959731765187736):0.07792102745935371):0.4251446199445265):0.21832650614798496):0.17961862525030609):0.5370762676388207):2.4628461975865603):2.1774388520976813):0.2606831517004673,(G001786225,(G000993955,(((G001785815,G001785805):0.06361570978970221,(G000993105,(G001785515,G000990665):0.484195912814413):1.043688756128582):0.025498551667993093,((G001785615,(G001787125,(G001786965,G001786125):0.17848278048678892):4.3040650932041675):0.7514157105982212,((G001786055,G001785595):4.356708826689595,(((G000998465,(G000997645,G000996985):3.433987204485147):0.18243422041366628,((G001000035,(G000999185,G000999925):0.23968710325295187):2.526087325884716,(G000994705,(G001786735,(G001787245,G000995945):2.8134107167600355):1.2458539392331114):0.15268999260308008):0.15673085976354614):0.5165968141061907,(G001786795,(G001786745,(G001785295,((G000994485,(G000994515,(G000994305,(G001786905,(G000994625,G000995805):0.8935986095132077):0.4718370673189772):0.24886249134012944):0.16442899111739392):2.8976823709074084,((G001786175,(G001785545,(G001785785,G001785675):0.16704208098266282):0.3468709438421116):2.8230768601964815,((G000991975,G000990145):1.9088224269002632,(G001786805,(G001785985,(G001785465,(G000994675,(G001785895,((G001785695,G001785275):0.2305377002884748,(G001786195,(G001786885,G001786045):0.10537625572068544):0.04063063064809088):0.3227323995583988):0.23361765356723793):0.0696026994856137):4.43870508929127):0.033919570003381534):0.2063876237175554):0.46718989452879217):0.05632121257586841):0.10253941898843488):0.16023431691451326):0.05891017414715432):0.09839017309883344):0.2532753232750749):0.03908470222509198):0.11962761419002099):0.2008150064565944):0.2165559622802301):1.067668160788734):0.3237717145717291):0.08010715748087163):0.6589536687354774,(((G001819075,G001819015):3.621905153324598,((G001819135,((G000999395,(G001821395,G001818945):3.2999436479569813):1.51477290590691,((G001821385,G001821435):2.547427036403315,(G001818995,(G001818975,(G001819095,(G001819035,G001819055):1.041484818245099):0.25064080077143186):2.342744963356276):0.8464206687231994):0.9224929835286793):0.12481314443188825):1.4331705723556145,(G001823505,((G000997715,(G001823545,G001825065):2.335374915817036):0.9662474752726963,(G000996605,(G001871765,((G000999475,(G000997825,G000998425):0.0):3.9765615265657206,((G001000595,G001873305):1.2624365009468665,(G001823535,(G001823495,G001825075):1.9924301646902058):4.446565155811453):0.12748933276922814):1.107432436265294):0.76731957772807):0.14956311467613492):1.1807986262094):0.5135362737936203):0.16698722185922152):0.03482578259676104,((G001003845,((G001779615,(G001781525,(G001781435,G001779665):0.6931471805599453):2.8758917081209465):0.0,(((G000998045,G000998805):2.4368112854461095,((G001781205,(G001781255,G001783515):4.438721978350428):3.324853424290666,((G001779595,G001783525):3.6199315261105642,(G001873485,(G001783565,(G001567365,(G001781375,(G001783435,(G001781415,G001781805):0.7397090278051854):1.114360645636249):2.6390573296152575):0.8844429580307624):0.5331004487027289):0.45366024259037513):0.48496997045535417):1.5199540433902627):0.08876908840977422,((G001775475,(G001775445,(G001004665,(G001775435,G001004755):0.31666960932503313):2.6593572830106718):0.4183432357883794):1.4935578173317519,(((G001189095,(G001189075,(G001189215,G001189195):2.767710882929933):0.27887116638309317):0.920683855390642,(G001781625,(G001781095,(G001872505,(G001779585,((G001005015,G001004905):4.285882774120985,(G001781885,(G001783465,(G001781565,G001781285):0.7136733436988804):0.2876820724517809):2.427885162191843):0.11416708801509307):0.009303061115543717):0.2899591496691341):1.1678464354855702):1.0169454069371568):1.3097143124198878,(G001824355,((G001779655,(G001783485,G001783335):0.2484613592984996):3.6879068018050805,((G001004265,(G001781465,(G001781675,G001781555):2.6987465415850993):0.3428925710857584):0.41980671025199806,((G001781845,G001003805):2.369322213229665,((G001781685,((G001783375,G001783355):1.3864037766483257,(G001004985,(G001783445,(G001781355,(G001781795,G001781445):0.029879631537424584):0.08700638751845642):0.8754687373538999):1.8212274179008365):0.19855832716343483):0.6242715246659076,((G001781605,(G001781195,(G001781335,G001783415):0.5107689389919184):0.6275498980741319):2.510968661254766,(G001781875,((G001781725,G001781105):3.7220052645757424,(G001781275,(G001781515,G001781175):2.202568312352854):0.4683975662471737):0.2723953091099389):0.24988800282058082):0.29252560801359245):0.07644698931733057):0.1728506128403421):0.4320726608157654):0.13043097336169895):0.8067272388234739):0.0018355548146939654):0.19162178759726814):0.16607477697433998):0.3612524265290832):0.07554839194921609,(G001774495,((((G001823875,(G001823895,(G001823995,G001823695):0.3829922522561057):2.935045321440804):0.6235190020134759,(((G001824135,G001823745):3.5263605246161593,(G001824025,(G001825315,(G001823715,G001823945):0.21357410029805904):3.2615051251646636):0.23733944919930502):0.8452017096147031,((G001823735,G001824005):1.3528989092814694,(G001824075,(G001823795,(G001824255,G001825215):1.0985914612134289):0.9214058325409257):3.5263605246161593):0.9088493300288235):1.425892246044066):0.16156190647444543,(((G000992905,(G001825295,G001823825):1.9299098077088719):1.2700511158966257,(G001825325,(G001825335,(G001824275,G001825445):4.209655408733094):0.0):0.012442552183400478):1.3351993961279334,((G001824195,(G000996025,(G001825235,(G001824095,(G001823815,(G001824155,G001825405):0.05115728366897247):0.1609776153591303):0.20931344141245126):0.1566460363826591):0.2842038080754559):1.9061464139798787,((G001824235,G001825395):3.4965075614664793,(G000994025,(G000993415,(G000995625,((G000996185,G000998065):0.14845505432610606,(G000995155,(G000994785,G001824295):0.10509902108441976):0.1893450309846216):0.232555072051727):0.1959144801086808):0.47692407209030946):3.3658645013017816):0.03438911569195909):1.4335869332311237):0.08452981196055884):0.31453924345507855,(G000996205,((G001822655,(G001822625,(G001820825,(G001821215,(G001822555,(G001821295,G001821035):0.10524915001295608):0.06453766308777434):0.3483551438652108):0.027856954502966335):3.9454311379332907):0.3944079662071935,(G001003165,((G001189105,(G001821235,(G001822735,(G001821055,(G001822495,(G001822595,G001821115):0.2306037151312479):0.03633409357258335):0.7354584213940852):0.24143968036114768):3.5850666844697043):1.7297207403657358,(((G001821015,G001820875):1.3328473655934148,((G001822705,G000999175):1.7056414512957079,((G001822755,G001821245):2.984558972955867,(G001822675,(G001820855,G001820985):0.2876820724517809):4.179502370562407):0.1518590546135715):0.04249986827664237):0.13801902387083134,((G001821185,(G001821065,(G001822505,G001820955):0.0):0.5108256237659905):3.2177136676049205,((G001001935,(G001822765,(G001822615,(G001821305,(G001821135,G001820885):0.1335330455240515):0.1541248175035838):0.4040210645359308):3.134962442452117):1.0142980992587012,((G001004005,G001820935):0.07680770818837583,((G001003605,G000999035):2.6642559657144713,(G001004225,(G001821155,(G001821275,(G001821165,(G001822535,(G001824735,G001820905):0.12287587412647454):0.0):0.27543911012229877):0.09027803494366084):0.3775805819460659):2.5819768714260714):0.7663838857949183):0.9087043357256281):0.38767058701023704):0.06268325610617155):0.1529161474114019):0.0):0.16794268793647038):0.03494769743353838):0.12635412770939136):0.2491797656366373):0.13906760518005606):0.1746327031443041):0.031703287774070735):0.21647726455273777):0.8282053968044254):0.5023463754175882):0.20877459587814562):0.15801107921674754):0.2359573271637378):0.10918900332563375):0.08947880742439372):0.06521048748548833):0.044803816513587):0.048205104847063765):0.42031954057454):0.18958952923422503):0.03813170094347243):0.29460723885291595):0.11011648842284306):0.11163216178169558):0.27149180020496544):0.3610726341464451,(((G001918845,(G001918235,(G001919305,G001920725):0.16590110019468146):0.0):1.5615531577851194,(G001304495,(((G001748285,G000702505):3.6212671752592374,(G001918255,(G001919845,(G001919995,(G001914715,(G001920235,G001915055):0.09456594411592825):0.03780043897684926):0.40198495871175666):0.39106585989559556):0.47275961128555577):1.182924316420358,((G000372165,((G001644275,(G001643585,(G001303625,G001302685):0.7919941617322411):0.5213076052206468):0.2808744481771075,(G000383835,(G001796605,(G001796575,(G001795035,((G001795015,G001796515):0.84800370034403,((G001796805,(G002011495,G001796495):0.3241948118575173):0.46928060326019394,((G001953175,G001005265):2.595358444821836,((G001889305,G002007825):0.4687799310407277,(G001678035,(G000741845,(G000341695,(G001515295,G002007865):0.024610144538520867):0.028733247851370863):0.037972393804492514):2.588023270485154):3.733897881611545):1.357089079818998):0.48486113993540003):0.11840163087770014):0.1332666849792501):0.05741070591748981):0.40938186636402474):0.21938094831670532):0.048703421566704964):0.39431312018659326,(((G001898225,(G000025005,((G000744775,G000021685):1.4675469357454858,(G000024985,G000297255):0.9856873158051134):1.518479714452796):0.03416354133153062):0.030704007871252888,((G000526415,(G000018565,G001306135):3.373828193758486):0.16877399839567506,((G001399705,(G000017805,G000016665):3.00913556015372):0.6404709555358491,(G000152145,(G000021945,((G000735195,G000516515):2.359006617961487,(G000022185,G000018865):5.381432273258549):0.6698664875570345):2.766744830605936):1.3039152261339508):0.7661574639027865):1.1172856905988398):0.2112619907693292,(((G001293545,(G002011535,G000281175):0.1761728016928717):0.17856016534034694,(G001796885,(G001796635,(G002010545,G002011655):1.496159021720647):0.09015739879778835):0.04022412734927646):0.0,(G001303105,(G001795155,(((G001795045,G001796965):0.6593457077978863,(G001802405,(G001797105,G001795115):0.18874925804049844):0.3559825214411577):0.0414018813513232,(((G001508595,(G001508475,G001603765):0.8907402024083836):0.7276546305287405,((G001192795,(G000406785,G000406905):1.7284242694002694):0.9019755623740352,((G001603775,G001603795):0.0,((G001899005,(G001306095,G001050275):5.15905529921452):0.0,((G001306115,G001050255):0.14702406295981255,(G000199675,(G001050235,(G001306145,(G001796355,(G001050215,G001306055):4.0663937990023875):0.5886334992712032):0.6444387030994682):0.13581794717421292):0.13972436386872703):0.04276323400773886):0.06830614791285679):0.17070868327880895):0.1778998510048634):0.2671393883373213,(((G001872165,(G001794965,(G001796335,G001796365):0.1053605156578264):4.655466311267777):0.4240938592377294,((G001567105,G001796785):0.31399408054574107,(G001871895,(G001797165,G001797155):0.30426726841646706):0.9086536905562105):0.6925593298238745):0.85047084673295,(((G001795165,G001795125):0.6245200435049727,(G001796835,G001795335):0.11986601014216412):0.08398949623409928,((G001797095,G001796915):0.08678069006216235,((G001796845,(G001797075,G001796475):0.3061942989155373):0.0119297964208495,(G001795285,(G001795085,G001797045):0.20806007619220426):0.18817885799580833):0.6493956685722867):0.2799073843497806):0.41123908153811617):0.1641397523110353):0.43364586623899665):0.21893296672225143):0.10036983064266346):0.3762732276188525):0.3514471554907805):0.12382175518434546):0.0):0.26884221572334754):0.10137475578969685):0.1683360008480342,(((G000212395,(G000021645,G000020965):3.542288143999971):0.12712930129820615,(((G001871575,G000284335):1.9744024097408484,(G000378005,(G000020945,G001896705):1.886847554630201):2.3037962699074224):0.19273960825292352,(G000745455,((((G000023325,G001027025):0.6473198310621128,(G001509135,G000147715):0.21890784333728694):1.6885682727652669,((G000255135,G001021165):2.4881509324959556,(G900102615,((G000953715,G001513315):3.105746012389087,(G001508055,G000018605):3.0392884625956267):2.0443880491852267):0.8404746575108986):1.263078704405188):0.10812145061895617,(((G000016905,G000021285):2.562243684293807,(G000017545,(G000235405,G000767275):1.8600555463083286):2.7698722449101374):1.2750859032854316,(((G000828655,(G001508795,G000816145):2.310741402619921):2.5046212203772518,(G000217815,(G000828675,(G000017865,G001508115):3.7803945629497084):1.933416476826428):0.14327813818708843):2.0512750691909805,((G000832145,(G000018945,G000750655):1.2876276255035997):2.385590982387264,((G000008545,(G000230655,(G000390265,G000978555):0.4418143527676911):0.2006809541727291):4.582087237334968,(G000784835,(G001508875,(G000016785,G000025105):0.1378779776636601):0.4017269727760578):0.08694248815398341):1.9582224131775559):3.322675303406807):0.2561271713747371):1.029019431258983):0.4544418638049805):1.376186043841237):0.04860427074750167):0.2153299607391924,((((G001791795,G001872985):0.31986084772513407,(((G001787865,G001724515):0.05436116798491184,(G001917855,((G000397765,(G000494245,G000380725):0.24686007793152595):2.3663332749583246,(G001302805,(G001768085,((G000724625,G001898035):2.0420508362726664,(G000404425,(G001457855,(G001457975,(G000427095,G001458035):3.550819259656461):0.19080271788558148):3.9978333899190313):0.5122425859251791):0.3362877615929691):0.16230231597164327):0.12277439413791798):0.10762497450395127):0.12711664244006168):0.028778526408336464,((G001784485,(((G001771695,(G001771415,(G001771585,G001772435):0.510867096855624):0.8312975190407627):4.324949643695143,((G001771455,(G001771655,G001771535):0.6152921183534978):1.6546215279869263,(G001771705,(G001771395,(G001771505,G001772385):0.5108118831373916):1.465616242083432):1.688397039456426):2.0644540740595474):0.2521483755169112,(((G001772375,(G001772355,G001771365):0.2876673273841612):2.4294355580867384,(G001772455,(G001771665,(G001771545,G001772415):0.0):2.8083981749364932):2.773282240259192):0.7838920713041269,((G001771615,(G001772335,G001771345):3.5801073022172383):0.08171678437251687,(G001771495,(G001771425,(G001771465,(G001771575,G001771625):0.0):0.0):0.2876820724517809):5.185521872402704):0.7114769473021644):0.6915615738522054):1.8638130524189094):0.7055165781502656,((((G001899315,G001464165):2.224402312392835,(G001899385,(G001784555,(G001784585,G001786505):3.4657359027997248):2.8138140422522855):0.46791323930390205):0.3023229822605393,(G001858525,(((G001784615,G001786555):2.5035036618568136,(G001784535,G001784565):0.6772919022578333):1.3702487661218954,(G001917285,((G000431555,(G000980375,G000980455):0.045174974761566414):3.4971185406341143,((G000433235,G001917235):3.98898404656427,(G001899335,(G001899395,(G000431315,((G000437435,(G000431115,G001765415):3.6804471203650926):0.6112854745954776,(G000433095,(G001899365,(G001917115,(G000437655,G001899425):2.538956179894061):0.6973582051364038):1.4803926804740302):2.020538760065588):1.343894553202322):0.7165748530406557):0.09711223213492215):0.8023329073641736):1.2550135124442316):0.46175453017916596):0.7205534940316564):1.1874316420339226):0.4462623087619261):0.4537471327310366,((G000484535,G000011385):2.603608838473969,((G000332275,(G000013205,G000013225):3.3189676654207023):0.8775907637068388,(((G000586015,((G001007665,G900047545):0.367450283106232,(G001007625,(G002017915,(G002018015,(G001007635,G002018045):0.12091826934062863):0.45500163403316757):1.509421216086642):0.05330657729879127):0.14179513433498372):2.4124908668082536,((G002006815,G000063525):1.2374533685363815,(((G000316515,G000153045):0.13808384534950874,((G000155635,G001039265):0.4435319125576196,(G000179235,G000179255):1.9701507145271777):0.21727615999521693):0.7738596053151895,((((G000737575,(G000515235,G000737535):2.618510781154903):0.21385224906742012,(G000195975,(G000737595,(G000012505,G000153805):3.5224660206422436):0.24052041176564615):0.29058903640941447):1.674312446261241,((G000153825,G000153065):0.2957557512913343,((G000230675,(G001040845,G000014585):0.8829160302010868):3.018404438137057,((G000153285,G000063505):2.221667498382075,(G001632165,(G001631935,G001632105):3.5132024400386506):2.8108600662894405):1.0440552132223304):0.5442342844005619):0.5631502283959836):0.42351445679647487,(((G001631965,(G000015705,G001631985):0.1913151887143792):0.2478276621037338,(G001632025,((G001632005,G001632125):3.7259170967847846,(G000011485,(G001632075,G001632145):0.07485811897241672):0.25552465721978046):0.12887175180254845):0.2220621006346301):3.2530210887195534,((G000760175,(G000760215,(G000760375,((G000760255,G000007925):0.0,(G000760155,(G000760275,G000760355):0.0):0.1232546001811727):0.11442591792406094):4.641277403041622):2.3415141374611297):0.6550116340618495,((G000757865,(G000760235,(G000015685,G000012465):0.12034472073453704):0.5144685084566829):3.7310941492069003,(((G000218745,G000291825):1.6628842645009796,(G000291945,G000291785):1.1493808247113986):0.56788279819321,((G000011465,G000015665):1.44577247588214,((G000759865,(G000759935,G000759855):0.2231435513142097):5.164136412354734,(G000012645,(G000635575,(G000759955,(G000158595,(G000015965,(G000634675,(G000015645,(G000635715,((G000635535,(G001180325,(G000635595,(G000635515,G000634435):0.08012106974477946):1.2810032255609256):0.08624620248979353):0.0,(G000634615,(G001627475,(G000634355,((G000635875,G000635455):0.11174032452963742,(G000634855,(G000634595,G000634635):0.2511676823637502):0.209163669278825):0.5647861262204217):0.38469988339853933):0.053182257334021314):0.053973360542965046):0.09749068940088973):0.025564369836247193):0.03240437862039332):0.09544642350780942):0.3225055044520959):0.1141792949242583):0.0775392839542055):0.1489432773229298):0.19917323750540253):1.569031676703959):1.4512262312537738):1.8607463036550242):0.37305169529742516):1.6298133631723892):0.45027854212186214):0.9757319763930726):0.19630080147703852):0.8730486151280198):1.734300245837514,(G001870225,((G000317065,((G000332175,G000317085):0.07306186607597837,(G001873375,(G001402795,G000332215):2.564958181194218):2.315784956307074):0.2792467452143831):1.5847303087046698,((G000332315,(G000010065,(G000012525,G000817325):2.4277482359480516):4.717016007288357):0.30678095826339297,(((G000238775,G000018105):3.2437302702498534,(G000022045,(G000316685,(G000505665,G000011345):4.938806228526994):1.1721320126765526):0.2798453005021977):0.34296896644129016,((G001698445,G001913845):3.1321329166225946,(((G000332095,(G000763385,G000309385):2.1656175383025436):0.3938941257212027,((G000155595,G001314865):1.7985851618721782,(G000482245,G000316115):2.2094448489527476):0.8853478189890137):0.9687472286440261,((G000317045,(G000775285,(G000733415,(G001939115,(G000309945,((G001895925,G001650195):2.2502077410046017,(G000353285,(G001485215,G001548435):1.6041331871445115):2.161963023934513):1.1679590501465178):0.45955896058453405):0.09087231155489221):0.15279087376864908):0.18083828952898343):0.11792352511400056,((G001870905,(G001314905,(G000332355,G001657325):1.166503360070794):2.3637260700369547):0.18169377554931898,(((G000473895,(G000317635,G000317615):2.1412002379554362):0.6919930168944965,((G000380225,(G001890765,G000314005):0.45028172908759834):0.6947939750393073,((G000252485,(G000252425,G000252465):0.42121346507630353):3.6771912255097785,(((G000316605,G001904615):2.4652116003225197,(G000485815,(G001693255,((G000019485,G001693295):0.12323452107022807,(G001521855,(G000715475,G001693275):0.033940203470571924):0.015241655251780211):1.3603248335418834):2.1585151061306918):1.7964726781691918):2.866093945011895,((G000317575,(G000332055,(G000756305,G000332195):0.7625195619312239):0.48800121067459434):1.505504951759855,(G000332035,(((G001747005,G000317655):3.3959864840582403,(G000317675,(G000332235,G001548115):2.7843733731536733):0.6740074671741306):2.5086115898797328,((G000478825,(G000284215,((G000009725,G000340785):0.15420262176619817,(G000284455,(G000284135,(G000270265,G001318385):0.2869227709726275):0.0):0.09086425968968649):0.2451224580329851):5.189777197972816):3.410278854892693,((G000317025,G001904635):2.9655469526408202,(((G000829235,G000021805):1.1240110177310902,((G000025125,G000737945):4.256212140787346,((G000169335,(G000017845,G000231425):5.390592642657216):1.1490354418244848,((G001039615,(G000167195,G001039555):0.11056326299522899):0.24313288651500012,(G001039635,(G000235665,G001050835):0.3276795917940816):0.47408953533637144):2.98493781467802):1.4304114349071064):1.394219068835486):1.6276726513436013,((G000147335,G000021825):2.338461457018861,((((G000297435,G000312725):0.03859736568186044,(G000312285,(G000981785,G001704955):2.072902951246313):0.05251416767713053):0.08907645145979355,(G000787675,(G000312165,(G001578075,(G000312265,G000010625):0.46408360550668626):0.13218856681300326):0.3053972087190304):0.052672363441111675):0.06170340636365524,((G001264245,G000312185):0.2608724615769757,(G000332585,((G000312245,G001885655):3.8979838399866535,((G001725075,G000330925):0.4177340220099274,(G000312205,(G001706385,(G000599945,G000307995):0.1963408607855893):0.020525316611688698):0.05715582037776934):0.10086082457404041):0.0884556394606965):0.3026079113753269):0.12125701692531561):3.5743287331238083):0.13955510883984268):0.0619641931644884):0.1878016077158148):0.1658861127331592):0.1063433325148809):0.047661529967295106):0.08791124151563649):0.0492530962107713):0.44106983755706464):0.18557012980885249):0.6815093555188498,((G001746915,G001890975):0.5606218378647317,(((G000332335,(G000317105,G001276715):0.467107337436202):0.19356336848006186,(((G000317475,G000214075):2.676844272713575,(G001698425,(G000332155,G000180455):4.657129924918797):2.0151329774316546):1.7223741122651437,((G000987385,G000014265):1.470927976292078,((G900010725,(G001873365,(G900009135,G000710505):0.10149229954802379):1.7425971241934177):2.727780410914303,(G000478195,((G001611905,(G000210375,G000175415):0.17314502467598478):1.7244253986838354,((G000973065,G000176895):1.9784266333445786,(G000173555,(G000974245,G000307915):0.03431512569387981):0.2595288889959946):1.81931512655586):3.126763290155266):0.10913878072387229):1.0788914047274947):0.27804273114104744):0.45273844544184344):0.14021157602402032,(G000317145,(((G000155555,G000317515):0.09091395221942028,(G001854205,(G001767235,G001942495):0.5930589857580654):3.2026996222222217):1.1020188377889482,(G000317495,(G001904725,(((G000952155,G000332075):2.159083982598064,(G000317125,(G001904655,G000317555):2.58370352855424):0.05853451976572202):0.4699810882969559,((((G000734895,(G000331305,G000317435):1.0128144502103822):0.3109360261903162,(G000316665,(G000613065,(G000350125,G000350105):1.8105926757553046):1.5403486886196944):0.06301015150425161):0.1327758792949313,(((G000346485,G000760695):2.1473950297446933,(G000828085,(G000315565,(G000817735,G000828075):0.651868388558121):0.1313734296136231):1.082950874854636):0.948957830054992,((G000332255,(G000317265,G000317285):4.048617833007974):1.1213662579140504,(G000517105,((G000317205,(G000317225,(G001548455,G001904645):1.144785755835593):1.7205947533341084):1.166107966364048,((G000447295,G001275395):2.105030394081888,(G000317245,(G000934435,G000315585):1.5466332441977038):0.21556651095288884):1.6425089044432915):1.6917688604541594):0.7232477750513738):1.3776517590444106):0.2051564455113861):0.07686792159513106,(((G000316625,G001298445):1.7681183208213809,(G000316645,(G001548375,(G000009705,(G000204075,G001672205):3.786994849513868):2.473453823222217):1.5365939228538736):0.8850033864229044):0.5131512305024024,(((G000300115,(G000316575,G000332295):1.357866869893142):0.30842101920438797,(G000340565,(G000020025,G001904715):1.774721346139859):0.05426810476759685):0.08911044986703776,(G000317535,(((G001858025,G000332135):1.2470659930943762,(G000426925,(G000521175,G000312705):1.1775309845811024):1.7040033331793998):0.14670563894158606,((G000196515,G001586785):0.5313783129684361,((G000175855,(G001586755,G001858125):1.110141484779448):0.9382632538440322,(G001432185,(G001858115,(G000175835,G001676585):2.1221993648604824):1.4727777252470684):1.6792334401227837):3.1095732330839687):0.3810776811669788):1.0784459543820022):0.46675684944594587):0.06391784217043082):1.2159820284233973):1.4049337707708593):0.7625623950975842):0.03958095889844062):0.0927937737436382):0.10429069584743582):0.10464819998723197):0.0754300994871216):0.1106566971909168):0.11213980063397573):0.11051344625694544):0.2838750279255958):0.0837438335248983):0.16205347619674496):0.13929629210452912):0.4107186272848944):0.1858140334990068):0.36480623207646745):0.16445565038484772):0.49808314282410127):1.4917989249644443):0.3317792945271313):0.034204291821538585):0.10310391964321806):0.0,(((G001443005,G001508835):1.6286890232600972,((G001508935,((G000160455,G900107215):2.842076358006036,(G900129645,G000266925):2.6091217934916657):2.7281572534010983):0.5307040234597062,(((G000172975,(G000177335,(G000237805,G000161995):5.139712336371398):1.2870133761201739):0.7938187523297735,(G000210715,((G001604435,G001604445):0.5517921992972781,(G000526395,(G001896635,G000025885):4.528674332902716):2.2440032234133804):0.19862738854632436):0.26975533489106396):0.4169577647241553,(((G001509095,G001508975):2.39738650918532,(G001509155,(G000233775,G001508955):1.5326920856443529):0.6350117086746363):1.098383966575562,((G000526375,G000402835):0.1330162807093137,((G000165795,(G000024905,G000237825):3.046258690609574):1.6059344236249407,(G000712295,(G001701045,(G000238615,G000585335):2.371345284707063):1.9536278366383069):2.021640939018572):0.42997452769703837):0.12370642319743072):0.06916648564608881):0.07482604588849678):1.136175075974855):0.5138454196408789,((G000402235,(((G000195335,((G000421625,G000187005):2.75590516406357,(G000430045,G000376665):2.062196506071518):0.310790795461032):1.3829538778913197,(G000317835,(G000745175,((G000430865,G000008565):0.1222651738989375,(G001007995,G000701405):0.2047706214990981):0.5150717207105967):1.8250027172910162):2.139181260347502):1.3937848926111216,((G001767595,(G001768645,G002011565):0.07881284320808149):0.15775666039603387,(G001766895,(((G000023885,((G000814825,(G000024265,G000403355):0.3037311552270482):0.406249858260799,(G000436075,(G001486445,G900110565):1.5143771037034968):0.057781995459612594):0.21561160163394286):0.8347986161526773,((G000311845,(G001405375,G000156215):0.17748017316251719):1.6296404961855173,((G000364325,G900105895):3.7610041413350754,((G001494635,(G000174015,G000565075):2.4924951164741196):0.2778964005056113,(G000159235,((G000468755,G000233535):0.07517495943008268,(G001437585,G900108495):0.25266083310291937):0.6624302797276824):0.290840028458989):0.3160392453903719):1.1906111487905713):0.9760567333884443):1.2961727824597014,((G000661895,(G000423665,(G000424625,G000519325):0.19277228749661976):1.4946555504745698):0.2638967418177552,(((G000949255,G000949295):1.1108527602895473,((G001439005,G000348785):1.050877471669605,(G000455525,G000817085):0.34120032177751103):0.6194797842547785):0.6484743881444216,(((G000372185,(G000372025,G001438925):0.7093458896822108):1.2398653777049993,((G001439025,G001437845):2.090470983080132,((G000294575,G000378865):0.20089153394612283,(G001437855,G001438395):2.4102575305582348):2.0094789393960295):0.35761049845381665):1.806477207864947,(((G000235425,(G000374165,G000058485):0.6024099797601941):1.8049598616917888,(((G900129455,((G000306785,G001424485):0.3864849751823938,(G000025345,(G000620185,G000284015):0.2800370764927823):0.43445757458487405):1.864597658026859):0.29754927198897546,(G000427885,(G000428945,((G000389965,G000785985):1.5935743288074686,(G000876225,(G000018265,G900109115):0.23639696509913624):2.118391595568641):0.5633974474468331):1.0679146710666443):0.8879812897387145):0.08994804913763978,(G000426645,(((G000620785,(G000196675,G001420995):0.9526074058027658):0.9992647268308067,((G000194155,G000371785):1.5654773623735403,((G000720955,(G000374445,(G000525635,(G000716755,G000974445):1.3420152817990276):0.15984554069546633):0.2351317011924465):0.15533676964715284,(G000427825,((G000519205,G000383915):0.4168825239097596,(G000244975,G000231035):1.6566601636305212):0.4313669541781355):1.0702833086609116):0.17914213156887682):0.7070347899219178):0.5503452140307816,((G001630765,(G001293125,((G001056295,G001274895):1.7391476344995997,((G000179395,(G000069945,G000525655):1.1014324261825668):1.155975691185347,(G000156595,(G000428805,((G000344785,((G001044175,G001412105):0.6234084971830357,(G000835165,(((G001665955,G000477935):3.8368405661550566,(G000550785,(G000805675,G000159115):0.9078976545305254):0.7293282119942249):0.6341701978033096,(G000767055,(G000379425,(G000759055,(G000747315,G000312345):0.7682820343442078):0.8407721172993277):1.0891263301153087):0.3323674691354966):0.24323691926621785):0.443109303144903):0.2634158183906767):0.07165468098452477,(G000175375,(G000550805,((G001876035,(G001876115,G001875845):3.3787245258100977):3.8694884771533453,((G001922265,G000259155):0.7740306772035465,(G000265545,(G001653295,((G001942005,G001989595):1.067606882996481,(G001975165,((G000227175,(G001026945,G001481675):0.37112307170238895):0.5901961020577587,(G000730405,(G000144935,G001481715):0.09245223515925467):0.6898003432702121):0.06462058780167178):0.3164960299076706):0.441664223926107):0.8200185857108168):0.08843963241902038):4.040436297912068):1.0769303869111675):0.18325626100256354):1.1352895773427516):0.26256840917040136):0.15423566349905715):0.6436966910682131):0.18203837996471042):1.4606369532683605):0.34425127561122193):0.7010822734543473,(G000092825,((G000069185,(((G000214155,G001673105):2.4042500641022952,(G000257745,((G000689255,(G000222105,G000164135):0.7932099589119946):0.46499623539142076,(G000195855,(G000157895,G001417955):0.2723650926803804):0.08786919327845866):1.0593767557553793):0.9311346668700714):0.7135368985551693,(G000559085,(((G001428895,G001426545):0.20586136385286993,(G000455325,G001570425):1.0780282118084445):0.04210224591638429,((G001499915,G000230895):0.6125393181574305,(G001044235,(G000015305,G000455165):0.6696136296816824):1.2533876539966):0.359046457183949):0.2785320938152331):0.18428855494572435):1.0230523578664836):1.3449538125991252,((G000312385,(G000383535,(G000192435,(G000344155,(G001485495,G000332975):0.468706873465879):0.9469267641596543):0.866219510124153):0.9351948888574207):0.6362598084821505,((G001620305,(G000511305,(G001894865,(G000196695,G000014565):0.032589594562874885):0.2828130666062263):0.2898767955395647):0.5716104929886829,((G000308655,(G000308875,G001613505):0.6807336785497804):0.787823300126069,((G000308515,G000308495):1.1813338571482723,(G000719275,(G001182745,(G000308695,(G001612765,G000308715):0.43534424039567055):0.15978593758189713):0.16854678935267617):0.15595355125710902):0.4187333059479344):1.7546401988879876):0.5573270180948531):0.10767182843274269):0.2872400756416785):0.19772108703700572):0.8467361293219744):0.2325500392550738):0.5756387464411172):0.2889041188504721):0.0910239351833757,(((G001270745,((G000270245,(G900092135,(G000423465,(G000826065,(G900163845,(G000413315,(G000425285,G000145515):1.8898642304651907):0.09062322146253575):0.13979677534546534):0.5265163849626364):0.20534067487985724):0.46718140937472047):0.9099616712910523,(G000372465,((G001428805,(G000471045,G001423365):0.1017169544242275):1.626019262879441,(G000720335,((G000389985,G001427925):0.3465318123685872,(G000015265,(G000960475,(G000519005,G001428565):1.8543306659314804):0.15410396076022045):0.10803359674465991):0.5211207555306053):1.040705787553299):0.44518764439049124):0.1363108874876488):0.31938280806795644):0.2574508862891066,((((G000341185,G000826685):0.3967293587891248,(G000341145,(G000341125,(G000294515,G000092985):0.1512023722268099):0.17659660834791857):2.0161508979345766):1.6855109840577138,((G000374305,G000468475):1.7610624356125455,(G000718475,(G000725485,(G000024865,G001696485):1.2121185040259193):0.39029361144144054):1.6840626684339557):0.3686168358607397):0.8225348037201204,(G000024025,((G000787795,(G000744225,(G001625365,(G000269985,G000955975):0.09483362203169293):0.22026674339193542):1.3986749096190823):0.9746558389453218,(G000745345,((G001083795,(G000497405,(G000964305,G001751375):0.5167329386180521):0.7246525605909291):0.4477906961046249,(G000147815,((G001729485,G000342125):0.16218091583310232,(((G000718095,(G000010605,G000375725):1.2590272283454491):0.2576252535987655,(G001746425,(G000163875,(G000830005,G001750785):0.29559228399640314):0.16280727950846918):0.04311315267010858):0.20096240825496323,(G000213055,((G000720475,G001418465):0.7983417742125446,((G000968255,(G001418655,G000331005):0.06775410022095284):0.20751998584557924,(G001418475,(G001511815,((G000716215,G001509795):0.10065749650959072,(G001611795,(G000158935,G001418415):0.04752989503268101):0.1975704816836829):0.03994080950195998):0.1864806127307811):0.1527905417218779):0.7801053048769592):0.44346744435781926):0.20425826489316815):0.7290382139919089):0.1327370101464004):0.24959378721162953):0.2927821015431485):1.0126741013819942):1.405039366722311):0.6400542201462305):0.2544683633749781):0.10134353402869364,((G000017305,(G000224715,((G000426385,(G000298215,G000247995):0.7987819577428517):0.13951092738433477,((G001247745,G001021715):0.7758231594761932,(G001428505,(G001428305,(G001050535,(G001428025,(G000720925,(G000768685,G000152705):2.424604409112446):0.5527231385269198):0.19251367422981264):0.056058575605769476):0.3976162063689977):0.37400297348923706):0.09246110536465083):0.06742622613921595):0.9585471880157449):0.20112648488474497,((((G001606005,(G000178455,G000285835):0.12012041055070537):1.7491500801125766,(((G000164695,G001063195):0.8968194579203099,(G000800955,(G001408335,G000786195):0.19269312539709557):1.1324936783659032):1.054751992354192,((G000455245,(G001657475,G000224415):0.6574440440478169):0.6971801220277336,(G001302565,((G000430705,(G000520595,G000520555):1.636212944589606):0.11094375584437041,(G000950575,(G000482545,(G001542565,(G000022025,G000196235):0.6026996298461554):1.5279659853634429):0.21188942501223026):0.384345882107705):0.6574352002849356):0.3387273474261068):0.15112032364123437):1.0430927235149403):0.09639716228216476,(G000257665,(G000425685,(G001438965,((G001273835,G000231305):1.9909295434448397,((G000422385,((G000763375,(G001552455,G000633215):0.8897535944569304):1.7672367739237316,(G000802305,((G000202635,G000799385):0.0052766315607155586,(G000746195,(G000304335,G001428485):1.2223887495747712):0.11509013777819171):0.12868038061455112):0.2656264364213303):0.2508052219789675):1.2780115870714106,((G000247645,(G001422145,G000349565):1.036122013588016):0.18226203947497133,((G001423045,G000938265):0.10445381224865098,((G000421825,G001423695):0.34241620925283195,(G000421545,(G001425085,G000764165):0.17518991283053215):0.46217492368895835):0.10346607602969868):0.26145011640183996):0.27165328652005766):0.24648226796596778):0.17058512195557007):0.24021028697535288):0.6423706059922445):1.0531768865342839):0.4095296508469296,((G001678905,G000233655):1.5226331917171043,((G000759715,(G900105765,((G000024065,(G000718325,G001592145):0.66338351857862):0.3482596169406411,(G000603945,(G001552375,(G000688475,G000218545):0.3420461057481986):1.4623446608516788):0.31905374794578467):0.7345789425417711):0.16746240608973784):0.44675131240511295,(((G000420505,G001042695):0.5799956241366572,((G000741705,G000304215):0.3294939471590692,((G000159155,G000414465):2.702313472653922,((G000741525,G000741775):0.11591051503620275,(G000347695,((G000741205,G000800475):1.5304785356161816,(G001042595,(G000741165,(G000741785,(G000741695,G000007525):1.0513252765326595):0.5259422132105482):0.31018615928898197):0.4048179612875146):0.2563961116927374):0.2886202084070932):0.038797236249177476):0.5769917131855316):0.655686243748706):1.7276655593322805,((G900105865,(G000466165,(G001685165,G000724605):1.8619339952842329):0.725571276361641):0.9467510847192148,((G000429265,G001553935):2.3394146825624706,((G000146285,(G000148485,G000176775):3.2169728446841814):1.9119028275227392,(G001856685,((G000420065,(G001807285,G001055535):3.6128634151152816):0.472188285819371,(G001813085,(G001814535,(G000308055,(G000364865,G001057055):0.458315729423408):0.784747003138929):1.2838885926077532):0.448522768436401):0.09239353329824533):0.1887676667220942):0.43488370086314965):0.34875581049013554):0.7732500962082342):0.12112256739595047):0.11540966328280361):0.13300632904473392):0.2504675509210884):0.29221054330262686):0.06307319318474251):0.11008362267123886):1.0306964935081977):0.5577025037888496):0.28930122979270045):0.04791453764621865):0.04631468736541624):0.16512850795474687):0.2278021953341477):0.0,((G000183545,(G001513145,(G001544015,G001512825):0.2837664155855035):0.1344197108144271):0.24166961096126308,(((G000020485,G001730715):0.8805200867015651,(G900114655,G000517025):1.385494189193933):1.1553134945097214,((((G001570625,(G000305935,G000946815):1.7695737080430414):0.22276546821927584,((G000427565,(G000018425,(G000016165,(G900113335,(G000686645,G000681355):0.7483276085752959):0.36378692402389057):0.17551999981484162):0.8071387829442078):0.2871756974741997,((G000620305,(G001594015,G001508005):0.04596562470166256):0.23700177166372927,(G000746025,(G000512895,(G000021925,(G000255115,(G000224515,(G000235605,G000960765):0.2947588125708287):0.628499916446337):1.4699694744824212):0.849568362279342):1.0685464614062694):0.0732798549919341):0.04415850901519719):0.00844901092188706):0.38928699407152745,(((G900103425,(G000433275,G000242435):1.6262804077855768):2.0322228827242257,((G000431435,G000024945):1.9391446793478877,(G000165735,(G000177555,G000455225):0.17734189726507657):1.9056745162796827):0.11661286073509845):1.0284636536947513,(((G000436295,G001916865):1.1901964897634472,(G000431295,G900115425):2.2797374944716133):1.377348123006293,((G000430605,(G000271665,(G900102435,G000219125):0.08431908911713266):0.4043998959645603):0.5022268818206153,(G000245775,(G000621545,((G000426665,G000213975):3.0110448289172216,(G000469545,(G900100835,(G900104055,G900111915):2.403376812028838):1.0408171534159147):0.5952421637875177):0.91861038072581):0.9689666165817575):1.4232972105773924):0.3458012395056713):0.07769865985771468):0.9194248303288854):0.13886934728811676,(((G900142995,G001485475):1.270838757380193,(G001513075,(((G900129075,(G000145615,(G000007085,(G001508735,G000806225):1.3414934864569514):1.8566659751418846):1.3359549802657773):0.9646769720699939,((G001515955,((G900129265,G001440545):1.4885885162011594,(G000284435,(G000701905,(((G000753355,G000686705):0.46303471584332667,(G000820705,(G000013285,(G000320405,(G000833105,G000789395):0.16771156621814234):0.5910520662093258):1.0330970858826574):0.03903906588190466):0.5032133552733833,((G000612845,(G000447315,G000732635):0.5644538739769932):1.2290676572343997,((G000175395,(G000807255,G000008765):0.8544928981527673):0.011360641860964082,(G000619945,(G000017045,(G900129955,G000016505):0.9214837461154906):0.1683801030566539):0.3776772448739175):0.24497654178576372):0.031392070795515536):0.20242831567223143):0.22318416134343796):0.5604270317395346):0.6486024268375068):0.11454685073096499,((G000472665,G000185505):0.9887564218946466,(((G900142005,((G000761095,G001190785):0.34928015486009756,(G000751555,G000511955):1.2900980615873732):0.529601012216487):0.16193438195744822,((G000010185,((G000245755,(G000308275,G000311985):1.7604965534908465):0.16382822499005004,(G000173355,(G000159095,G000308255):1.0467581908558383):1.7727757043282883):0.35369833153955893):0.5714973681662314,(G000758845,(G001299455,(G000146345,((G000321025,G000183565):2.5840262404671317,(G000952975,G900129925):0.901569911928235):0.2516804832977823):0.9076600014662474):1.1820533818182144):0.09953645532475294):0.7202158956666296):0.16619416446567414,((G000488855,(G900155555,(G000435715,(G900115385,G000688015):0.7708157357659365):0.3019387041587686):0.4964894137223374):1.0225708275644902,(((G900101495,(G001042715,G000016985):0.05879082087980585):1.0159548412747215,(G001748365,(G900142245,G001750685):0.28406233719215795):0.1448221438471685):0.15292485589952812,((G000423525,G000146855):0.6095899364045964,(G000699585,(G000381525,(G000439105,(G000953275,(G001950115,G000499525):0.18456396604955666):0.1688071059489781):0.4224180819744069):0.9083322296419326):0.3462685252072625):0.3779134959011028):0.31269738506416694):0.011904258043975453):0.204212084632312):0.0347525996349887):0.12255532957835182):0.05028501909079797,((G000016545,(G000166695,G000166355):1.4313919128495758):3.1836324635179163,(((G000435495,(G000432975,G001512685):0.7255046763112079):0.9901284378917988,(G000981035,(G001513425,(G001940855,G001940845):1.148743887104833):0.14221673404623775):0.15827256261552217):0.28803873613125774,((G001916175,((G000331995,(G001512425,((G000621505,G000175795):1.6726211890554497,(G000745845,(G000179595,G000521465):0.8206015416584981):0.2801404525766331):0.1276889398194348):0.5967953659332667):0.8893547571176799,((G001512745,(G001604185,G000621765):1.2502008597731822):0.4935249825886507,(G000431615,((G001305135,(G000435995,(G000436275,((G000177015,(G001688625,G001454945):0.6604997023902468):0.8445216513756802,(G000435555,(G000403435,G000283575):1.16952352135413):0.7717786972948616):0.4265522221327302):0.1352874240732793):0.5919479097607655):0.4950692451299528,((G001797275,(G000437375,(G000433515,G000433415):0.15317975326207298):0.7958693819341397):0.6006688554146119,(G000178115,(((G000436775,(G000154345,(G001261775,G900048895):0.31377934010742126):0.2873628364307388):0.6443169141536638,(G000433975,(G000432435,(G000434915,G000436215):0.32951695729309954):0.4512011792668028):0.6692395641106045):0.37392047495257663,(G000162015,(G000154565,(G000158655,((G000382085,G000432175):1.0995795142581923,(G000723465,(G001603945,((G900119535,G001603985):1.8743221213984287,(G000210095,G000437175):0.11070560424177561):0.8711353681198616):0.24699007173642432):0.4580593173164034):0.5593425431259573):0.360407897138448):0.13289043065318798):0.07048792713729551):0.09647869073073785):0.4705261969194782):0.07177298571811282):0.5173367372889657):0.3302282416922015):0.15003412974413566):0.04496322902296308):0.026079159795745103,((G001797235,(G000432875,(G000178835,(G002007375,G002007295):1.1908295774035675):0.994382666557255):0.23173783090906777):0.09561250428305666,(((G000173975,(G000154305,G000332875):1.4506683779842025):0.3143671992288519,(G000431135,((G000702245,G900110635):1.3404910469002287,(G000154245,(G000436635,G000154425):2.748694531780751):1.6434870842154994):0.2383786625229485):0.5680005080310765):0.2963137579059899,(((G900143645,G900111595):0.4261691925356677,((G000438095,G000433155):1.1569594094171127,(G000434115,G000433735):1.1802813691987448):0.3528164165665195):0.3186950327467188,(((G000296385,(G000160635,(G900107835,G900113415):2.1043996293699814):1.1647920037101231):0.08245466594322672,(G900112885,(G000431995,(G000159055,(G000732605,(G900115855,(G000371705,G900108895):2.0564081495871136):1.7330394648399834):0.4271825897643696):0.0901813163569314):0.21248526952802707):0.18234997267650482):0.22634162660087445,((G000153885,(G000156015,(G000434155,G000436535):0.924876371625544):0.45332209118388045):0.07245889393789351,(((G000702125,G000701625):1.1985114164140405,((G000403215,(G000434955,(G900113595,G000732725):0.17313923247047847):0.17757819983393158):0.34148343440665263,((G000702085,G000621425):0.09102514396036374,(G900107575,(G000424425,((G000424165,(G000420905,G000424385):0.7786336003587585):1.6949373887602355,(G000424465,(G000424525,(G900115735,(G000621465,G000621605):0.08685612137529847):0.117832628850557):0.10711058193833652):1.3221385813236453):0.5762614202056199):0.8367096766549192):0.4119932081022722):0.1093623500675295):0.18276938813318755):0.5092288023087539,(((G000469345,G000403255):0.13642462334802716,((G000225345,G001405615):0.6944431032355619,(G000702525,(G900141825,G900109715):2.6768289472618543):0.640958485703286):0.11124778268835625):0.5132932290829647,((G000797495,((G001406335,G000183525):0.2521331228395391,(G000373885,(G000431095,(G000153905,G000466565):1.2929133957311765):0.6528299125868366):0.19119818874636965):0.4023465296361258):0.21587184920353616,(((G000155875,G001280875):0.07807857054810285,(G000403455,G000154065):0.8738333074469536):0.130842231617807,(G000156035,((G000403295,G001404335):0.10785387072377325,(G001312505,G000153925):0.692947087542191):0.9235391947772801):0.01514490887908314):0.9103131428358765):0.2727326287052399):0.10326924114186879):0.15556826940864524):0.06048559292245368):0.1405066476100547):0.013396657516119579):0.9511694608991922):0.3419648168417373):0.1194366667558685):0.15919713164080568):0.015257665323515733):0.015458166234050634):0.4194569193481995):0.267590935662824,(G000174415,((G000714935,(G000294675,G000472905):1.6129233798766716):0.5704940648270851,((G001311905,((G001375555,(G000213595,(G001606065,G900119485):1.0988006136662658):1.1085490104449884):0.6120746671110252,(G001561915,(G000615945,(((G000878885,G001274715):3.1151907422685716,((G001645205,G001696705):3.7445250645645607,((G000738785,G000948185):0.14853623227592183,(G001420695,((G000010165,G001184755):1.3526776295957867,(G001748185,G001423865):0.1137946065193803):3.2970321344130045):2.474867492944178):1.4306281458625079):1.5640320257171738):0.4543642725283218,((G000455485,((G000422905,G000511405):0.27710008390468205,(G000686845,(G000612225,G900119055):0.8212398115490331):0.9482820169450956):0.4656057538365819):0.4042968462838708,(((G000378425,G000829465):1.4426440025498204,(G000227705,(G000422505,(G000422485,(G000513275,G001280845):1.4406375006958527):0.3037528698970084):0.30281983101554183):0.3745341832677277):0.6062374599255834,((G000425125,(G000686865,G000245555):0.7071634709810357):1.6345489635023707,((G000381905,(G900102215,G000403375):0.22337093675873965):1.559025051153078,(G000378145,(((G000758725,G000520635):1.8155951613771937,(G000787385,G001277345):0.11369792741498012):0.21226535909467747,((G900143165,G900116105):0.3488743319687367,(G000426545,(G000245715,(G000520795,G900116035):0.4478131274561685):2.9501679103463863):1.082240294531948):0.5822838414068313):0.277491947229131):0.08909181899379486):1.210895616364133):0.43940060776370155):0.4715971552428061):1.2434008947391375):0.116939942063591):0.062706088974522):0.054571773842998834):0.07002693909896981):0.27107388391225523,((G001543345,(((G000433455,(G000433255,G000434835):0.048947587029613014):1.4118939278084721,((G000433035,(G001512455,G001940985):0.8822259228442649):1.0119266746806037,(G000755705,(G001916215,((G000428705,(G001829955,G001830015):1.831932878924138):0.22118844325298292,(G000018785,(G000309485,(G000069925,G000012225):2.6747582754602126):2.6891000616590603):0.2740844416993022):1.526160038046822):0.37322911134314307):0.1017068382155532):0.6348114404384889):0.02433403897950608,(((G000687795,G000227355):1.2957950461976315,((G001029265,(G000236085,G000400935):0.38150822942279156):1.4511360269118354,(G000518285,(G001262715,(G000500935,G001281045):0.33328233081846365):1.249219181079865):0.9205030774677808):1.1103777004478832):0.5718939960021576,((G000437395,G000437235):1.3094104749423434,((G000686665,(G001244545,(G000173795,(G900109215,(G900108995,G900114425):4.143299317117714):0.5849590219580232):1.2221949058888184):0.2753518238223801):1.2010796079490578,((G000373785,(G001800835,(G000157995,G000425005):0.270441595039112):0.20092803151594912):0.14375125746488493,(G000508965,((G000434715,(G001945605,(G001945525,G001945535):0.1465065896054434):0.5165639699798641):1.4131323070959136,(G000154285,(G000242955,(G900114575,G000435955):3.932634716901727):0.46555213255888983):1.3577578569260718):0.19656360412530494):0.766038718154364):0.5994574374796188):0.21462573949055141):0.2508828283834709):0.15352237258643098):0.11239527812370655):0.4882303406888897,(((G001766415,(G000019905,G001456895):3.138206453872505):2.1036176906791626,((G000648615,G000430685):0.9407912524916311,((G001273895,((G900107275,(G001721685,G900111295):0.7641067896805362):1.499497901721824,(((G000698145,G000698185):1.799582586547016,(G000420725,(G900115625,G900099745):0.845859437088625):0.7571577626635542):0.8911841900553478,(G000334155,((G900142675,G001310595):1.688907081619454,(G000513135,G000292245):0.29035448088824534):0.15571655810859472):0.9624767552194098):0.12860997451339073):0.4442010356236156):0.10744731013261849,(((G900110685,G000269905):1.6633666115438748,(((G000775595,(G000425225,G000770635):0.6697862066087781):1.0305396754174223,(G900100295,(G000723525,G000786645):1.5874818152198786):1.3113837886587043):0.35412095264118704,((G000725365,(G000485775,(G001458115,(G001310395,G000306965):1.5587184453775094):0.5537042680741151):0.18060800888840117):0.07163044439274817,(G001038485,(G900112045,(G000821065,(G000480335,G001878675):0.656374930040206):0.17788589246709238):0.16827667880897162):1.402347973906603):0.3397602217630023):0.2707379796450376):1.061259652640932,(G000331575,(((G900156305,(G000586555,G000220335):1.357001838440474):0.6552040057878451,((G001687565,(G000297555,G900115805):0.31936970229041634):0.2301757429991149,(G000505545,(G000733585,(G001439635,G000772965):0.18482984490943974):1.2575728916063833):0.7248158658506056):0.16247276909473385):1.2097320115601404,((G001712755,(G000832605,(G000007845,G000007825):0.6878205529030906):2.1169909349467764):0.5579992237338026,((G000751775,(((G001054655,G000380245):0.6392492014853633,((G000934845,G001420595):0.06677064794733101,(G001278805,(G000612625,G000747345):1.2174972993950643):0.674934298379513):0.8281979674676784):0.33557530920882356,((G000374565,(G001420715,G000420205):0.6369791616899664):0.3612560738724018,((G000829555,G900156125):0.9373108747020297,(G000829435,(G001516895,G900094975):0.24224208944469494):0.19205221505978898):0.10127383362931787):0.12073601857407877):0.12166787030947558):0.24106767697539974,(((G000744755,G001412125):2.003315224359903,(G001295365,G000632715):0.2972648698891206):2.168854003237427,((G900115845,(G000832985,G000527015):3.1075354968722997):0.7302791433579084,(G000285535,(G000709935,((G001017485,(G000701305,G001457015):2.015246247271381):3.4449792048671504,(G000011645,((G001663575,G000696615):2.256685038108764,(G001461825,(G001440465,G001587325):0.0):3.782977866095396):2.3772940210853553):0.17483208804660397):2.026558561297969):0.6912037618456807):0.053707840524885316):0.18845546876099628):0.1254946741821788):0.16278518298276792):0.13941911608977597):0.1333219912717194):0.37350398728027334):0.138685020844213):0.18637042290177294):0.11440980562313625):0.05349931003955112,((G000173915,((G000425845,(G900142805,G001005905):0.4750191379182997):1.7662798721516144,(G000286335,(G000185885,(G001559115,((G000260275,(G001074355,G000706685):1.050896274204179):0.6240662747816763,(G000183685,(G000235645,(G001028645,(G000007645,G000443975):3.895276386133257):1.5045679181982468):0.19040881181282976):1.377190383009493):0.46804286087885305):0.7069150778971024):1.4496057791525554):1.531510564681639):1.2419202631211312):0.38276245946870263,((G000620985,(G001050305,(G000525875,(G000960735,(G000196035,G000620905):2.112231364502826):3.1548421573385625):0.39188203865760796):1.7917725421284731):0.6861464674222792,((((G000744375,(G900113675,(G000744285,G900109585):0.8352859816440973):0.40505511176513787):0.5168530930818687,(G000429585,(G000585255,(G000245815,G900129085):0.3812644759821869):0.5283346996971016):0.8506516369716637):0.3983344770915067,(G900113645,((G000421665,G000160675):0.38676036352398996,((G001544335,G001649715):3.4906585099768086,(G001552295,(G000518205,G000301035):0.13343480564504356):1.2208527396691127):0.08950388598842002):0.09433461519745436):0.27889427193225713):0.17603821914431778,(((((G001267865,G001808965):0.1565070198704135,(G000007785,G000415085):4.364804574483602):0.1298057243890819,((G000415145,G000407365):0.1874709831843147,(G000283615,(G000406925,G000407605):0.14811551816948187):0.04347625703903092):0.2580451407448525):1.1995772658635444,(G000006865,(((G000377005,G000440115):0.78109767275329,(G000344275,(G000014205,G000463505):0.49100026864598134):1.0474404674048048):0.1928282795630212,((G000286075,((G000228845,G000230225):0.03816793728809001,(G000347835,G000007465):0.059467818248372654):4.169295239757227):1.8123953750471442,((G000686605,G000228205):3.046988977854533,((G000253395,G000423765):0.025026872172781715,((G000270145,G000376985):0.5746507949699166,(G000006785,G000009545):1.1840316284140708):0.07345990564635296):0.08228028961073076):0.06319314129075035):0.6082943881416609):1.6281715653888782):1.3068341079145431):0.3203473346708637,((G001433765,(((G001435065,(G001434065,(G001982045,G001723545):2.4818549887692187):0.49990279706265234):2.4763786193408666,((G001435155,G001312865):2.046284239137848,(G001311785,(G001311255,(G000508405,((G001982095,(G000159495,G000014525):0.1903898647194275):0.008036818552319724,(G000410475,(G000309565,(G000474615,G000410175):0.031594852258546614):0.0373185443470762):0.015820816249352887):3.444319794176077):3.232780173616075):0.09593949178121748):0.5759365474627609):1.4565774196717198):0.21975361236831034,((G001636145,G000425885):3.4117898849220176,(G001436095,((G000970795,(G001434295,(G000615905,(G001435445,G001434275):1.7488888610984403):0.3212872219858913):2.080602842169289):0.5891536963077496,(G001436125,((G000425905,(G001936235,G000161895):0.8908327991786431):2.8683987371374293,(G001434815,((G001436575,G001433915):2.204893303302554,((G000178475,(G000422165,G000011985):1.1724746850504508):0.24094288931073513,(G001436775,(G900094785,G000760615):2.317242189043156):0.6553905529063948):0.14235299291435952):1.0633019223383096):0.17872604155008387):0.23561192823628196):1.8461197802959304):0.052957150349446314):0.07943894651678181):0.11294525535858625):0.27183456700774683):0.32091097152531756,(((G001435235,((G001434935,G000612445):2.421468173773386,(G001434845,G001435195):0.4215774189981494):0.29553247351478923):1.3129095447684438,(G000423265,(G000260635,(G000008925,(G001436215,(G001953785,(G001436475,G000432055):4.420602323960942):0.49799424712889684):0.12575360759821047):0.14881711357263874):0.10172922604783026):0.5105108571133797):1.208128228079531,(((G000219805,((G000160575,G000239955):1.1085866248656107,(G001437425,(G001436865,G000732905):0.20015104701608694):0.8799866675901625):0.3873274237744796):1.5906861981645266,(((G900108455,G001438695):2.1283716237206254,((G000787735,G001886915):3.1025079604811485,(G000092505,G001698145):1.004223086379431):1.8456666205594991):1.3563977682892432,((G001868805,G001869945):0.42067452677169376,(G001867975,((G001869985,G001867795):0.0,(G000725035,(G001867555,G001869395):0.23650028628769604):0.10164082507012924):0.31371081174951987):0.31193905009734085):4.5613695295369565):0.4676304359753247):1.0040583224435848,(((G000237995,G001437075):1.8057469022159207,(G001437405,G001611135):2.442038407647484):1.0222057990623332,((G000428925,((G000829395,G001434475):1.4076533702114205,((G000159435,(G001435475,G900156885):0.2718585356075262):1.4331742249325026,(G000161935,(G001434365,(G000312405,(G001982185,(G000496435,G001039735):0.7723084498760534):3.555111268860382):0.1474898266236104):0.3385474097281026):0.3425135002761374):1.4951004120624267):0.8219019309228993):0.04677039041329947,((G000271445,G000203855):3.2605268234184748,(((G001922025,(G001311355,G000583655):1.1452051175206077):2.3276334738752213,(G001314945,(G001702135,(G001311215,G000304715):2.3169865909273417):2.122377493401534):0.6559968378489914):0.5434290632677016,((G001434835,G000383435):2.3104851967124502,(G001436395,(G001433995,(G001702175,(G001311075,G001434895):0.7650488899934597):0.6782817608978281):1.3494292538474606):0.4832720048106256):0.49126739930839586):0.5307761010810924):0.11336456390305526):0.13280830061596133):0.32825980897481377):0.18306659995222166):0.264121472337452):1.0326984945524424):0.2798181599187461):0.7670889279543145):0.34028000970518374):0.19585239438198437):0.342255818847916):0.08839512874557859):0.26083340194126015):0.6718068859653985):0.09770734696910488):0.022532621858342497):0.03474675243195558):0.16591618823867008):0.26550418981345997):0.003455280033302345):0.031010699970354546):0.02034640207027711,((G000347575,(G001778455,((G002011415,G002011365):0.7467772729785745,((G002011425,G002010355):1.8015609360866485,(G002010365,(G002011435,G002010385):2.496673162970548):0.43396073521516726):1.589975925585643):1.3337440872554154):0.6611914444627007):0.1178909268236429,((((G001902575,G000973085):1.0627607009066355,(G000373345,G000176335):2.032875853652754):1.2160661693157266,(G000165505,(G000479045,(G000158315,(G000158275,(G000622045,(G000691745,G000691645):0.8036890549597693):3.512524819870286):0.9291986428291693):0.642974563375759):0.4930107967464397):1.0265558882100456):1.3309956594541625,(((G000243335,(G000304275,(G000244755,((G000244815,G001568365):1.2271299806913418,(G000350605,(G000244515,G000217275):0.3605160417192986):1.9750919054520935):3.0157356615251323):2.1883499041492724):1.813306656220546):1.2650115182519654,((G000092845,G001829415):0.0910707520498405,(((G000019685,(G000568735,(G000568675,G001598195):2.603399659251665):0.548775646956594):2.055691353040642,(G000008685,(G000181895,(G000691545,(G001922545,(G000501895,(G000501615,(G000501695,G000501595):0.020222918823851868):0.07167631085278117):0.2194216368875657):1.0614993645847537):1.4367997541828974):0.13706496520583378):4.143134726391533):3.823180229686619,((G000190435,G001829255):1.5152096870190295,((G000184345,(G001749745,(G900156105,G000507245):0.2771755434066221):0.14112055475847646):0.24369230299229716,(G001896565,((G000219725,G000297095):1.1018843849978412,((G001604385,(G000008185,(G000513775,G000413035):0.17842883897826461):1.5508813982977911):0.369252924141233,((G000255555,(G000464455,G900111035):0.22604503558707767):1.2398524962727975,(G000413055,(G000212415,(G001028585,G001028545):1.605768414245659):0.2552546255356829):0.028032931176322134):0.8651235635012822):0.7323806913913121):0.2885842942006709):0.559796880160265):0.035542470128359274):0.4682829814124706):0.8128952168149919):0.09550296439182475):0.1669880144528407,(((G001302425,(((G001799565,G001871115):0.22284057694152348,(G001799775,G001800375):1.4384288769470979):1.8108096031441427,(G001800565,(G001800095,(G001800495,(G001800525,G001800475):1.9898530435897588):0.39625068532602087):0.1709852885981644):0.30930192831824804):0.6253214379391813):0.1571567359321215,(((G000493945,(G000406005,G001304075):0.01747860608322762):0.0,(((G000405945,(G001804205,G001804225):1.5213391565328285):1.057163389969796,(G001874025,((G001804065,G001871815):0.21660132791059,(G001805855,(G001805895,(G001806075,G001805845):1.5866868962627483):0.8420653159964693):0.5883153587505252):0.36626022878751646):0.25112379177112204):0.732416169448079,(((G001828545,(G001723765,(G000949635,(G001828635,G001824485):0.1896395964270972):1.5889022333106322):0.6877320853743595):1.1354599961155545,((G001999965,(G001825665,(G001828345,G001603075):1.1019575185943968):0.41841066440749214):1.433384002252888,((G001956985,G000255705):0.13392286406845316,((G001707835,(G000181475,G900113665):0.15450616642706952):1.35080401960695,(G000153105,(G000346295,(G000346505,(G000196115,G000338295):3.3194594574227083):1.6592914726908092):1.7910316212964217):0.976870190497317):0.4138467541823689):0.8658153853968659):0.31868083579943274):0.3467883599761687,(((G001803315,G001803225):0.1755191789460184,(((G000019965,G000242935):1.772161560769497,(G000383755,(G000025905,G001872735):0.09033387288045655):0.30040243338309963):0.8852812817900994,(G000383715,((G000953475,G000526255):3.130089683988183,((G001919485,G001613545):0.579911045894782,((G000739615,(G000264605,G900141815):0.21794810768340886):0.6867786817613551,(G900097105,(G001580195,(G000020225,(G000436395,G001917295):0.2700229526388183):2.7283809979827938):3.4025344533846504):2.485915105496141):1.1607330610841813):0.6251068258997811):0.14330796272604623):0.1720556624646154):0.5446666680498656):0.38446143188127146,(((G001796285,G001796315):0.6192008059679103,(G001618265,(G001499655,(G000756735,G001897225):0.13387437573027997):0.5310058332871382):1.0906983957419716):0.6815102006478952,((G000008725,G000830965):3.763699444946083,(((G000024145,(G001007125,G001007145):2.421848513820864):4.90280258929304,(G001469535,(G000204135,(G000508025,G000470825):0.332702001165851):0.0964978283999809):4.892852258439872):0.6580828476869021,(G000454725,(G000471025,(G000009945,(G000298555,((G001401485,G001401455):1.616420993424276,(G000298415,(G001736045,(G000191925,(G001563055,G000415565):0.1542442091161172):0.28764760276935825):1.9612835154292725):0.40859283645769173):0.2648969800467752):3.9956558693205007):2.0067517137633253):1.3981238125314868):0.43616225755344556):0.5440977539567337):3.9834155038045247):1.8080883594209223):0.04887729531286936):0.02568647004944502):0.08466932487511795):0.03381501454044311,((G001508575,(G001303785,(G000980735,(G002011615,G002010655):1.1634298778313747):0.7357619905115651):0.06848815156105421):0.3837530874284693,((G000397885,(G000146065,(G001577185,G000402415):0.8721783072169991):0.8055551923772184):1.2009557224491618,((G001303705,(G001780825,(G001918595,(G000695095,G001919145):0.7464831898275143):0.9240181967146193):0.21214236936454867):0.08851095761424439,((G001045525,(G001462245,(G001462345,((G000024665,G900142485):2.142618341252378,(G900142465,(G001603925,G001603905):1.7548119837234835):0.14733181838798584):2.300146851806459):1.780620249776754):1.4043247141092117):0.3381886641799117,((G000403035,(G001304315,(G001775365,G001775405):1.0867075937236879):1.426368777915549):0.15485185024520842,(((G001771235,G001886815):0.2222442327918814,(G001509335,(G001626685,(G000402755,(G001626675,G001577025):2.2209409757218443):0.22435962478674115):1.1622683816844281):0.4223186371174344):0.08591029877231035,((G001899175,((G001803345,(G000258405,G001802205):0.9313093364198413):1.3472438594351763,(G001804625,(G001485645,(G001442935,G001442925):2.1351521486938414):2.170045460612508):0.20623250316635103):0.2159082735230863):0.2650185156669958,((G000020625,(G000006985,(G000020465,(G000012485,G001975465):0.16630045624440648):1.2062816687797064):0.48954133113624043):2.4980532117637764,((G000013045,(G001650905,G001715195):1.8293726315420062):0.5124584222905999,((((G000275825,(G000212735,G000373105):1.0861241334045926):0.8955446863117229,(G001438265,(G001897855,((G900110835,(G900110995,(G001975825,G900114995):0.1588858901078122):1.7768290289634336):1.7873105191824998,((G900156765,((G900089575,G900089555):1.1184479399912692,(G900106985,(G001829005,G000508085):3.0911955576007286):0.6493533351875096):0.3068323321243663):0.6539020151234333,((G000814325,G900110245):0.21563238143291247,(G900129295,((G001898405,G001898495):0.5309186435900035,(G001896965,(G000374125,G001654455):1.8509382962485974):1.2067088953420162):0.6677468115962062):0.3601790951591852):0.21411553886642362):0.9619780686861108):0.3263000903796379):1.242089542987165):0.11667423884288995):0.20957877908467368,(((G000192845,((G000416985,G900116225):0.6039924735930047,(G000783305,(G000747525,G001808025):0.6221392733164413):0.20117748962693136):1.8872328107651197):1.1330259903214663,((G000799115,G000302595):1.8313042975361635,(((G000403135,G000422945):0.3676458123195398,(G000166195,((G001596135,G001636615):1.3641456097131477,(G900100945,(G900101875,G900155965):0.5699452248792898):1.0271035020404617):1.2474504087489868):1.5609297624636012):0.10064349937783565,(((G900103665,G000023825):0.5755145476133801,(G000832545,G000722885):1.440185944789296):1.0822989882305873,(G001423945,(G000708265,(G900100705,G001442625):0.7764528714916851):0.10412178494908128):2.3232111096643786):1.4952795320109227):0.013711236067887768):0.23332600470266607):1.2939154411087015,(G000304455,((G000812565,G000265505):0.3111264160641354,((G001890965,(G000166395,(G900115665,((G000701505,G000423565):0.33542057464127234,(G000383955,(G001898575,(G000974425,G000374085):0.3883227123794796):1.921709659202388):2.318608300056376):0.5207060339511772):0.04546871443475504):1.3422804722045911):0.09141685955275963,(((G900100765,G000379725):0.033690059728912626,((G000972495,(G000420705,G000576555):0.7698945007721321):2.470263592865413,(G001078055,(G000277005,(G001611675,G000973725):0.9825432877571529):1.6437484670548423):0.2821894393584948):1.137075569988818):0.09135424876855314,((G000346615,(G900129725,G001657315):0.6920533420646237):0.03716968358280815,((G001592945,(G001747105,G001592965):0.7752693927185731):1.962043989167951,((G000325705,G000427295):0.1641271997974744,((G000298295,G000381545):0.739634796056695,(G000429405,(G000429445,(G900129785,G900112005):0.4887787506411909):0.054285940393264016):1.6480192589095712):0.44907101417089534):1.794991555450912):0.15828407077669013):0.5005281813063143):0.019975009806741797):0.09089555713129047):0.3011775220906112):0.617862956315236):0.11545329483779816):0.1986490341743927,(((G001802265,G000621625):1.3451078686865023,(G001437955,(G001438305,(((G000348805,(G000093165,G000233435):0.5959834321062977):4.109417768911803,((G900142565,G900089075):1.955724125870933,(G000374405,(G900141665,((G000735695,(G000729985,G000812865):0.7533257194627995):1.5208218110895968,(G000735105,((G900116415,(G001424105,G001420285):0.16200352347566166):0.5208900243284798,((G900113975,G900142785):0.4176442696781282,(G900142445,(G900111495,G000799195):0.3398031005175789):0.1226424590571267):0.25338488538284376):1.2469554632652171):0.1398944509915716):0.6029507993355294):0.20623452627803815):1.96308140912786):0.7189420719842802):0.46369159415343586,((G900130035,(G000430545,(G001761365,G000766805):1.5707743850398261):1.4899318097376546):0.6828452247304336,(G001439205,((G000411115,(G000827695,(G900115315,(G000173675,G000318255):2.3447695314994528):1.5728774200293987):0.7699228120374175):1.6600469551595436,(((G000297875,(G900111065,(G900142635,(G001865835,G001485415):0.06830832616743827):0.5412122680482168):3.573089174907512):2.5015062435314874,((G900115875,(G000422725,G000769825):0.9549498152850495):1.8281902742903264,((G000498495,G000967805):0.2501393213003777,(G001423985,(G000757385,(G000422705,(G000016645,(G001761465,(G900100165,G000252125):0.11126906244432529):0.029987904632402466):1.1485696619433257):0.1837377643449091):0.2435847830716861):0.4844176119247895):0.1382333830182401):0.5170919444698945):0.9517212724466335,(((G900116665,(G000260115,G900116365):0.41151668610194164):0.26714240170209946,(G001439215,((G900115205,(G000220585,(G001413955,(G900142405,G000745185):1.2734912106248204):0.8728054662513222):0.8952590195925673):0.10979923405373045,((G000973105,(G900105105,G900155985):2.6538871934918697):0.4402956779525353,(G000186265,(G001748465,G000429545):1.7375689865699038):0.12471096194542945):0.5311701861766973):0.21565041325735618):0.9822706912203151):0.27342129177828556,(((G001413925,G000732625):2.0874335340096373,((G900102055,G000429125):1.6191903226380144,(G000430665,((G001653755,G000152985):0.5846806192475029,((G900099815,G000153485):2.3554570906289514,(G000424665,(G000744275,G900105035):0.36883048207230384):0.9357561499833409):0.3171936205517277):0.03081969528335163):0.08317835102498125):0.14929604668919072):0.13461966390046437,(G001005315,(G001280515,((G001280435,(G000171875,(G000826655,G000826645):0.9813283667028478):0.3657424193952935):0.19592409900565996,(G000224335,((G000518485,G001418015):1.2910081049328923,(G000723205,(G000764775,(G000425645,G000764755):0.09209436932472342):0.781292494955229):0.024679446079520172):0.08260612363245845):0.06318505062071775):0.05251158149874799):1.049526359891708):0.18395771894385432):0.12399595642972482):0.41396471397583695):0.15202025421982643):0.19456692257975888):0.11777688530795377):1.1941690060290977):0.7738681480785783):0.37326130683857695):0.037640133059718306):0.5029635126444864,((G001769115,(G001543405,(G001603695,G001192835):0.24494607355324388):0.14954564319073274):0.5033536368651361,((G001443605,((G001303955,(G001768195,G001769635):1.5237560766916025):0.1533796495802138,((G001768285,G001768405):1.904573947845154,(G001769505,G001769535):0.3657189497641329):0.10441234114689633):0.17327146457610504):0.12930378682882596,(((G001768435,(G000432655,(G000433355,G000432515):0.33666465392797223):1.7575999874769788):0.8029336648127765,(G000798815,(G000427365,(G000231275,(G900104605,G000285455):0.7411482024080512):0.5723023438807198):1.5100801925003133):0.09684638941379638):0.4013935259852182,((((G000517085,(G000250735,G000974365):1.0633458880936395):1.0063092983723623,(G001769245,(G900111425,G900141875):1.1954893157962876):1.3287177556738932):0.17995347639115622,((G000190535,(G900091655,G000243215):1.2166661009520507):0.9725225094976234,(G000832085,(G900091675,G000519105):1.7138733318195811):1.5074829790878181):2.0826343025419405):0.016899902566895733,((G000768855,G001898935):0.1320059404783469,(((G000372405,(G000614585,(G000010505,(G001553215,G000769075):2.0447832156573753):0.28385262394657207):0.7769923179728603):1.0907364370973132,((G000428565,G000307375):2.6018812399256706,((G000213555,G000426485):1.8845616442106496,(G001282625,(G900107785,G900114365):2.705041044525856):2.380216976272453):0.7203793347264039):0.1724530729913848):0.08068805914639138,(((G000296465,G000803105):0.5120481085055211,(G000437495,(G001689645,G001689655):0.7080598976899394):1.4744244393642838):0.4544923179682823,((G000212915,((G000012825,(G000154845,(G000374585,G000187895):0.087779421298599):1.9204638854369853):0.8577534104099558,((G000195635,G000315485):1.1138714400613483,((G000598965,G000381365):0.2109024718969904,(G000011065,(G001915455,(G000159075,G000436855):0.2891324969836615):0.25441698910232224):1.6932481583691616):0.4504548331022578):1.1411401567199093):0.45495389918114576):0.23378945717689928,((G000702285,G000436895):0.04197392487068223,((G000159995,G000434455):1.588806588326066,((G900115435,(G900100635,(G900107065,(G000746155,(G000619985,(G000701965,G900142855):1.4802062855601985):1.629853520670989):0.25903476081483):0.8451307464998189):0.18381875473567488):1.768059090271651,((G000436595,G001275135):2.153268885848993,(G000235885,(G000614205,(G000177075,((G000160535,(G000613505,(G000287635,(G000436035,(G000424185,G000424605):0.13048665535102763):0.08401144621099063):0.08890444086897982):0.0953896692090661):0.08069402140637529,((G000262545,(G000193395,G001683355):1.8897270478700308):0.2863140220647252,(G000614105,(G000688375,(G000220235,G000519165):3.039604362937524):1.4321354461123939):0.24043024025246493):1.547868521425757):0.2647847534620319):0.22716259135598266):0.06479216056148197):0.41179241276114975):0.16241353384044122):1.4410426926241329):0.1787469658528074):0.8868232230768875):1.1211438499783728):0.111187398050162):0.4075725116349997):0.9104798887093299):0.23252604213255165):0.12071150918206419):0.4156162156776727):0.29370121804542987):0.0995052437006801):1.0303451775129413):0.27625663167841114):0.1213456512707076):0.23659304499895614):0.28080020004097644):0.0713411707986797):0.1104509122832981):0.030265897920626963):0.043120978166791904):0.11081212237347011):0.0):0.026561188505978897,((((G000989975,G000989955):1.604350264248359,(G000996275,(G001468865,G000991575):0.2590195047320682):0.6622600076806124):1.958840286849783,((G000494225,((G000421485,G000191045):2.5659207690613193,((G000703085,G000021545):2.435150943208121,(G000164905,G000512735):3.2471283499417183):1.179545323588574):0.691176591746241):0.12454996136530033,(G000526195,(G000523275,(((G000155495,G000158455):3.0983334176207813,((G000762875,(G000507845,G000762845):0.15922478250971092):0.02939019083212488,(G001282945,(G000274045,G000259255):3.654977902438253):1.9301636437598362):0.8983778881600343):1.181402927714047,(((G000092245,(G000284235,G000522465):1.376397937143061):1.9809544411324855,(G000010345,((G001829605,G001830725):2.5103447307040834,((G001871315,G000242915):0.2044805445560523,(G001829785,(G001829715,G001829675):0.2909361467616851):1.4831782734474417):1.7696942696818467):1.3917187181285566):0.2692481413576305):0.18953441492187978,((G001548055,(G000265295,G000568815):0.3700816408969889):2.70426127386587,((G000816345,(G000621005,(G002019865,G000583775):3.1403680896849764):1.2118990851199616):2.9440417019634313,(G000017465,(G000495505,(G001190745,G001190755):0.5125652838062298):0.11873291985478697):0.6765430291055984):1.270985837876142):0.5109393070265881):0.22692265068973652):0.357388908147813):1.6169566227538836):0.20677253617853414):0.1503708248048511):0.04708834717844141,((G000469585,(G000218625,G001603805):1.7124279168274514):0.3218666741098682,((G001469005,(G001627865,G000213355):1.2622849494702386):1.640131476746894,((((G001773915,G000493965):1.5116255054828311,(G000242615,(G001920795,((G000820845,G001464455):1.4276000483564089,((G001920875,G001919435):0.5574468986262081,((G001918395,(G001919715,(G001917435,G001914785):1.1114935736594314):0.8964808422340474):1.2972634843483863,(G001767075,(G000702445,(G001918935,((G001449115,G001006305):0.27511650395011117,(G000800015,(G000381605,G000688615):1.4133735385003456):1.6203716358452187):1.9284665952408842):1.0805112491980449):0.07020831439783295):0.03878918091070069):0.636988066559927):0.26129014464698275):0.4853511519659508):0.244737239943333):0.11384399354035078):0.24576333709797124,(G000739515,((((G001769935,(G000196175,G001592745):2.821144177545879):1.6772193080726803,((G001769805,G001770075):1.6462668686518556,(G001874305,(G001770125,G001770015):0.35879463693286257):1.1471395467088839):0.03320984674538607):0.32869285291816835,(G001798655,((G000737335,(G001263205,(G001189295,G001931535):1.4227401976427099):1.2232438461733661):0.1557426579386352,(G000017505,(G000335475,(G000165485,G000012685):0.26658214257419716):1.775930776562804):0.8526502627204009):0.10961931390920242):0.37762501888692546):0.08708720101294795,(G000522425,((G000695975,G001186405):4.254302585628755,((G000091165,(((G001790855,G001790645):1.8437434347122907,((G000375765,G001044495):1.0872087906149095,(G001805005,(G001804915,G001803525):2.7287463497183984):1.8879319090861706):0.3600560281738521):0.13289402828989447,((G001803925,(G001273775,G000196815):2.95760569758938):0.2543688214639225,(G001803765,(G002011735,(G000020985,((G002011745,G002011795):0.10953473417280986,(G001803635,(G001805105,G001873265):0.5641997899010485):0.5524128670771459):0.09185279312958237):0.53238127260885):1.4980214002087298):0.15407626074103353):0.28820743043760233):0.1110138990870278):0.12564812734193098,((G001443445,(G001798085,(G001798235,(G001799095,G001799065):0.8848904593099708):0.6811907922578012):0.15395347401070045):0.11476370235466407,((G001443455,(G001797435,((((G001799505,G001802645):1.3676621968160931,(G000016745,G000012925):0.5826803610791406):1.4140286868294756,((G000167355,G900107645):0.06466960082500939,(G000820505,(G000012885,G000472285):0.14312238629678015):0.28302589943098):1.0562174822560382):1.0400954341782793,((G001806225,(G001797465,(G001595385,G001795535):1.4380340094503652):2.049684571455586):1.459305185307447,(((G001798855,G001797745):0.430523297257821,(G001798005,G001873905):0.11736416597471142):0.175892308783991,((G001830855,G001797945):1.192786475111293,(G001797845,(G000816445,G001683985):1.2843846244583486):1.5288889397206886):1.0307767100376584):0.17463623695995295):0.08760613619431855):0.09812674739806493):0.057575818786135984):0.09253955936397636,((((G000934755,G001507915):0.47874882606428165,(G000428825,G000024325):0.0510044135718671):0.1930109702974522,(G000519265,(((G000010665,G000702665):2.2627538345312703,(G000422205,(G000425265,(G000176915,G001311825):1.247517108719607):1.1712743725146801):0.2355619279248378):0.15495069369054637,((G000012665,G000384815):0.8941318498524362,(G000430005,(G000021385,(G000022125,G000055945):0.6865917169992926):0.22523131742353217):0.1436392145275328):1.1088956831136054):0.3225163991015928):0.12809836695262772):1.3301526639682948,(G001577525,(((G000217795,(G000746255,(G000734015,G000423845):3.3100258946913534):2.2537542561700104):1.5529979596060595,(G001799285,(G001750925,(G000403885,(G000186885,G000429965):0.24053503542444646):0.5703626827618254):0.6450161775375777):1.130187143284538):0.16314257868462778,((G001797785,G001184205):0.046876871072198525,(G900129305,(G000179315,(G001751075,(G000429905,((G001311845,(G001751005,G001443525):0.2637549720425242):0.35357452800154165,(G900101345,((G000420085,G000373985):0.20971743287224226,(G000307105,(G001798685,G001799395):1.6135846646078114):1.0796854441047845):1.3651221187956972):0.47448220466380975):0.27524856828747524):0.47966592472682157):0.6052248615556195):0.1367455956294527):0.05845834023814702):0.11518091334022568):0.014780105783904249):0.10958736021145159):0.1924271073851681):0.12624428178823):0.06004490609913273):0.10430594125567365):0.05500225059299436):0.048357590893051465):0.06701215812376259):0.03924480206487889):0.03424237222297781,(G001748245,((G000469665,((((G000195085,G000371825):0.7901813861330853,(G001179945,(G001179925,(G000504225,G000155895):0.5825951392375508):2.295564416606305):1.221056178683576):2.107503183418455,(G001767955,((G000815465,(G000746585,((G000964605,G001654785):4.501940421741746,(G000012385,(G000014345,(G000008045,((G000012145,G000284155):0.4142265948075099,(G000696365,(G000284075,G000283595):2.6653378739387317):0.30030317150410196):0.22180464677798303):0.282015793242331):1.3739735636668677):3.2934247006495543):2.373836675204414):0.3711405695623225):0.11263398784735207,(G000013165,((G000829315,(G001637495,G000008025):0.23638877806423023):3.516508228173149,((G000508225,G000012565):3.242592351485518,((G000495495,(G000011945,G000215505):0.23052365861183224):4.85203026391961,((G000968465,G000689615):0.13935552091051123,(G000964785,G000689635):0.29042555839753187):4.85203026391961):4.836281906951467):2.4222654460737445):2.191490371940402):1.3923781639923327):0.13144854947560172):0.44950910061293325):0.21545606022228633,(G000190415,((G001917135,G001917125):2.386039364825627,((G000384615,G000024465):0.6186781290533362,(((((G000300275,(G000688235,G001746755):0.3940942973718965):0.13715809510461366,(G000009985,(G000013085,G000381985):0.5970586421182512):0.5389438293569028):0.20538947588951623,(G000319385,((G001026905,G000515255):0.5713659518458231,(G000518365,(G001296005,(G000936425,G001305595):0.34066378239128675):1.1910954570681398):0.3755781422681321):0.08033669530391856):0.15993969354790386):0.18535378195037155,((G001941945,G000245075):1.5411033107861967,((G000202835,G000687875):1.1706367174923935,(G000527695,(((G000723565,G000011685):1.4812023039499114,(G000617865,G001547995):0.9044997667510982):1.3953606194551251,(G000182745,(G000429165,(G000964225,(G000963945,G000963925):1.7945413367837542):2.254190659106448):1.0400361526883997):0.3101969974643363):0.3567011638243132):1.4559848795647456):0.3592248190335732):1.2210233062695424):0.20520105076984818,((G000375545,(G000331225,(G000585415,((G000576125,G000007105):4.854482502309088,(((G000383095,(G001853345,G000971055):0.5117169156680887):0.3926316635413555,((G001421285,(G000935025,G000226955):1.2535742946550061):0.09789410980959344,((G000242835,G000803065):0.7845169068908376,(G000427645,(G001421805,(G000764535,G001423765):0.16347317607798603):0.31343378245658854):0.5829622928363497):0.35766982689094934):1.2580191213278247):0.1582752652108266,(((G000367345,G000508185):0.5193372617633957,(G000091125,G000632125):0.728122551415417):2.080942039406204,(G000803645,(G000420305,(G001713435,(((G000192575,G000807925):1.0673593391410412,(G000767465,G001742225):1.5228515775072096):0.25332494903858577,(G001305965,((G001008165,G001077815):0.2298857553804758,((G000186705,G000756795):0.1191918205017932,(G000152865,(G001296025,G000422985):1.7371557831321371):1.1416978053275044):0.5968626761237162):0.36597807658952863):0.5437080015106857):1.2318445908736726):0.15653197202678665):0.1939997656210863):0.2383156594754902):0.1957719217841134):0.24547160458712022):0.15267843367094283):0.7855463987041681):1.76028567598695):0.3221338416120052,((G900113695,((G001870665,((G000012905,(G001438235,(G000420745,G001294535):0.020746827070042908):0.2593216168888905):0.8156423238554573,((G000967825,(G000763885,G000763805):0.143143231798689):1.5056149022307976,(G000021865,(G000737065,G000714545):1.9536247953818129):0.8391492365708257):0.23705932971630667):0.32702975733999445):0.19331956084530505,(G000153745,((G000590925,G001403735):0.08610867978845789,(G900113405,(G900099935,(G000600335,(G000647975,((G000299875,(G001307765,G000812665):0.03837955150268034):0.06276689976127213,((G000738435,(G000600975,(G900142425,G001411945):0.4476090800974893):0.2883601106661514):0.0766832658823438,(G001627375,(((G000521785,(G000504185,G000161755):0.3336742703109808):0.741355468065829,(G000152725,((G900100005,G001458355):0.22351139030413744,(G001441615,G000152845):0.6684665916082241):0.11128034560885289):0.060148743472074245):0.028737042035770908,((G000156115,(G000154785,(G000622405,(G000156335,G000622385):0.06872210096923977):0.7749604326251021):0.8899285518434104):0.09077571266628064,((G001458175,G001458215):1.0532589757119346,(G000192475,(G001458415,(G000511385,(G001294455,G000473145):0.12864016036368608):0.13201793502106307):0.86494316979177):0.5753693467876752):0.10440810186659855):0.28299449844387653):0.09354501242982653):0.2799951873457461):0.10635760841548168):0.09177182691277573):0.2287127283553685):0.07324938621737273):0.04817342576526301):0.023357946056960288):0.23503757641129047):0.18242833008508336):1.1912936281274271):1.5978456140140165,((G000733125,(((G000365025,G000420265):0.2421906209063452,(G000023785,(G000685315,(G000685295,(G000682775,G000685215):0.25263298633485093):0.28107983661637215):2.0551308726510054):1.2488586972719462):0.26562659841932157,((G001425305,(G000022005,G000745545):2.0908209376530262):0.9209958785432223,((G000175215,G000495815):2.676106953590502,(G000813765,(G001425945,G000144605):0.034442864833274474):2.4848661060915638):0.13101983661789793):1.3470256085526735):0.43741135193926306):0.7302153364557495,((G000739695,G000469155):0.4457040402812821,((G000828475,(G000383415,G000253295):1.8554600460647548):0.7006559946827118,((G000526315,((((G000746085,G000745425):1.6324538797531765,(G000379125,G000188155):2.2315539326918):1.1953706384917722,((G001420315,G001429395):2.712844923135587,(G000262405,((G001548015,G000022085):1.2237459389766427,(G001422215,(G000019725,G001643095):0.14774947647871997):1.766942241817681):1.5836338339133735):0.7109578204129157):0.6847351921655169):0.446019908817302,((G900100155,(G000473085,G000526175):1.6619577841401465):1.146420202155895,(G001579845,((G000314675,G000314735):0.6632898720582626,((G000014825,(G001295845,G000195775):1.7021194695970043):0.9628888558321127,(G000013885,((G001440475,G000379145):0.39754638380011575,((G000239815,G000472425):0.14907227769376233,(G000938285,G000011365):1.9514676637608683):0.26009965230445603):0.9365083726647482):0.18758081170482668):0.4450890982146831):1.5598954644530247):1.0332829431398336):0.3320357406543021):0.14429057175854468):0.637535139969153,((G000423365,(G001185205,(G000971275,G001427875):1.7610047167628342):1.7303650424594919):1.1733148422780417,(G000688515,((G000380505,((G900148505,G000422965):0.04548672163339363,((G000422785,G900114245):2.287033858141235,(G001404515,G001484065):0.7992517532142149):1.4204480446187686):0.06375533436749031):0.035767893601492524,((G000382705,G000153465):1.4458507529551659,(G000620605,((G000759435,(G000376125,((G000346595,(G000968085,G001983675):4.348125082998204):4.480070158296042,((G001426665,(G000697965,(G000018545,G000006965):1.1278901967174582):1.4405431391888444):0.9269574360412675,((G000745735,(G001542405,G000517605):0.8973923769447224):1.1821571053416573,((G000621665,G000247475):0.5459889765001694,((G000722615,G000731315):0.8151995274760241,(G000739935,G000092025):1.5847490621619613):0.26261304440357824):0.1621991145944159):0.36821326811478655):0.44945119268078415):0.1920552509543545):0.6047895663328134):0.8128196335124801,(((G000300515,G000014245):1.0611780225477105,(G001014615,(G000372965,(G000585625,(G001705425,(G000824785,G001676765):1.7145034231860818):0.32980739938137926):0.22227381619899697):1.2583756651808582):0.4813706084908783):0.896563449692059,((G000686005,(G000344725,G000017405):2.4097567664365496):0.3687651286848772,((G000279995,(G001952075,G002007505):2.9993003051245704):0.255893216883781,((G000253015,((G000385435,G000385395):3.768851141582194,(G000709875,(G000709755,G000015445):0.6760527472006452):4.757414287544761):0.20284811251932652):0.15462903790251217,((G000278135,(G001932235,(G000708545,G001932175):0.13413948020786956):4.791026253822828):0.12489390726697072,((G000689355,G000312605):2.598009627445033,(G000385415,(G000278115,G000273375):0.22566946814276273):0.19967730902911057):0.2948329178577532):2.369960308180843):3.1486697678423115):2.148794348171032):0.6215998705512963):0.2937953051444464):0.02318779191296635):0.4226829971684519):0.9807834385649374):0.07164415738641337):0.22000067303500187):0.2268791957720886):0.504651833910187):0.7505525706308125):0.2714248432194741):0.05512168205042751):0.2828471813785965):0.3557446541031223):0.14433539583877864):0.2567214533691395):0.06555156047496499):0.31415162674757224):0.07271315927496999):0.8883433594519277,((G001873795,G001871925):2.124972891634997,(((G000214095,G001559335):1.8621070456955002,(G001931655,(G001705695,(G001756595,G001705625):1.2432052309148658):1.138556802661434):3.026101101399732):2.679811475256786,((G001460935,(G000735045,(((((G000620145,G000428145):0.4189355731403906,(G000711875,G001294205):0.24961252902635753):1.4648555442380196,((G000021025,(G001037925,G000007705):1.288150996033999):0.2796936492844697,(G001457815,(G000600005,(G000226875,((G000620925,G000745955):0.946227488139187,(G001308005,(G000818035,G000006845):0.22616076296204807):0.4575511051819682):0.10080163082924155):0.7608160399106461):0.6005894208590552):1.6121824381788525):0.43123289991383584):0.8097082035587857,(G000376425,((G000168995,(G000617925,(G000093025,(G000378225,G000384355):0.8909026003655105):0.9680582562470815):0.38010120795676827):1.0938047546792253,((G001830535,G001802355):1.2954385275945064,((G000832065,(G000196355,G000619905):0.40169637650339707):2.111086592288922,((G900110145,(G900105875,G000219585):2.5830813343138006):1.6092435061444201,(G000009145,(G001007935,G900107335):2.2131996600612185):1.2042953305867852):0.7978498097491101):1.8729228834309093):0.21222753777998477):0.0612229525852804):0.23397087571655628):0.0,(((G900099695,(G000236665,G000012425):0.14770288870831463):0.8913426303827481,(G000828635,(G000527135,(G000425565,(G000349945,(G000310185,G001051995):1.8369933550750435):1.4137043036519188):0.33230966970517845):0.07920386411999175):0.1531200024599264):0.7817431360513535,((G000411515,(G000205025,G000434815):3.6992783356223247):1.4185192074327295,(((G000372065,G000276685):1.243349356771837,((G000340905,G000340825):3.669685066192035,((G900129885,G000967305):0.747715040830028,(G001571365,(G001078275,G000318015):0.1524026898577358):1.8799897284945004):0.3718936007609628):0.06776934477862677):1.242985180729308,((((G000016345,G000973625):3.252869298728206,((G000953875,G000069785):1.5021502320731035,(G000775775,((G001411495,G000011545):1.3359389478308255,(G001544555,(G000785435,G000013645):0.2053015614627021):0.2425405024761443):1.4534396758902317):1.2033118018071158):0.29629553102654965):0.349029412758608,(G000158495,((G000818395,(G000026125,(G001189955,G001189965):1.7983885753315105):0.14424444482765703):0.23218467271604226,((G001866515,G001941825):1.7144995435946848,(G000723165,(G001191005,G000335815):0.22685762086327868):0.7096406495939137):1.4532537943051762):0.6990253656025036):1.1414616192516729):0.31379866681671326,((G000253115,G000377645):1.3968300801858793,((G000768065,(G001017435,(G000019785,(G001424785,((G001295905,G000430725):0.16320805332091382,(G001483865,G001477625):1.3850723511202132):0.09619791758046689):0.11423832313606738):0.16718383893008):0.0504877044906416):0.6908238678004379,((G000723405,G000828915):0.26794793542471096,(G000422885,(((G000211835,(G000013605,G000688115):0.3096071044652171):0.07871824007979795,(G001424545,(G001422445,(G001476815,G000184745):0.6713545981645812):0.1350617876009205):0.10704095661204203):0.046658537683547247,(G001270065,(G000381265,(((G001294445,G000018665):1.0119025529773977,(G000739995,G000022305):0.20128900772049):0.12526061606945776,(G000176855,(G000688255,(G000204195,G000015565):0.9182632500863215):0.16247036577402943):0.0907975900324447):0.6131824491159741):0.18158535450080274):0.03151920904640665):0.1336690959260781):0.25546808846729985):0.9489689155550247):0.8618737924918897):0.7698169086722628):0.122130193254285):0.16648189054636278):0.40737105214935315):0.3231675958764208):0.04941412847805409):0.3393619468007164):0.5575441832061246,((G000334955,(G000160655,G001889065):2.1756541073131874):0.316594977585723,(((G001785035,G001629395):0.27012477141383245,((G001629365,(G001677435,((G000732535,(G000426685,G000711955):1.4890100337138255):0.5777034768745932,((G000378125,(G000800155,(G000620485,(G000230695,G001428405):0.33994782841150395):0.8235476573914596):1.488681913020121):0.5905482835782025,(G000747075,((G000855665,(G000768355,G001442785):0.18294299898677854):0.9148819606192111,((G001014645,G000559025):0.7960624874524292,(G001431405,(G000185965,((G001431525,(G001314305,G000072485):0.13502760133845218):0.5891526127633125,(G001021935,(G001908775,G000576405):0.34789085676230075):0.2999184592796659):0.7700794895916923):0.1867935803007405):0.669823333186231):0.1384639250392656):1.0815398804581349):1.1217705687133173):1.4248248354499808):0.04625283316765291):0.17234668450520046):0.0,((G001051235,(G001730015,((G000485905,G000014785):1.2443174701651014,(G000024765,((G000371925,G000621325):1.734210790755274,((G000633935,G000021985):1.0555030353172665,(G000321415,(G000377785,G000745395):2.3661018995268295):1.6721434425221087):0.9374153980815767):0.2346823863392761):0.09128006182266175):0.08522334324752907):0.05167437787844992):0.023091003250832347,((((G000245015,G000170715):1.5765455441504266,(G001801885,G001802535):1.0289308280346134):0.18924513952251784,((G900102855,G001303045):0.1078374120415379,(G000143085,(G000767155,G000260985):2.739139156101241):0.29441451467428853):0.09798481809125126):0.09268999677603378,((G000384415,(G000421465,(G000427385,(G000785705,(G000968535,(G000383855,(G000527095,G000384075):0.1257098431814302):0.75087347819357):0.20600496478484476):1.7101935793677174):0.08786097409261479):0.355891373144062):0.6092554130950595,((G001044195,(G000224065,G001469165):1.4443553695867528):0.3780396314542237,((G000428045,(G001443675,G001708955):1.272275210484692):0.26934676337301355,(G000828615,((G002021235,G002021255):2.083058182150024,(G002020775,(G002021035,G002020795):0.3211210143663701):0.09097177820572663):2.790369229431958):0.2975714764575432):0.28026797719319074):0.7975834889994349):0.07952231516644127):0.09902398366055463):0.21896631777431408):0.10909589000647978):0.08552239991119326,((G001438495,(G000252525,(G000384935,G000385055):1.440335840805181):1.9322023042186103):2.6784270315626073,(((G001281385,G000015105):2.4163031589825628,((G000934765,G900112445):1.725835091527827,(G000478585,(G000711315,G000012605):0.9720456389946279):1.33775380447188):2.0197669277264265):0.21415610200153856,((((G001932835,(G001932595,G000297215):3.294071640479762):4.505785995245538,(G000710735,(G001042525,((G000524575,G000154145):0.48512977572116417,((G000478845,G000014605):1.0969031908023257,((G001574705,G000017785):0.42727707973589246,((G000009245,G001574655):0.5390221916932757,(G000168775,(G001574945,G001574905):0.16990408902598483):0.08942462701089501):1.178725408364442):0.1965084702014015):1.6341939636429075):3.5800042297150263):1.1019199019018076):2.540453488934746):0.15022395686533463,(G001898235,((((G001801405,G001801305):1.255904964033319,(G000168295,G001801495):0.09328454709485756):0.09099911269639316,(G001801345,((G000007765,G001077715):2.647412950452965,(G001801755,G001802455):2.582028009829263):1.6134446438595442):0.2996783136084144):0.2853034220271682,(G000512355,(((G001468125,G001467505):0.11320432131426608,(G001467895,(G001467765,G001467745):1.6635026305700484):0.8193578056976274):0.4782191372197125,((G001465875,(G000091785,(G000701265,G000236145):0.9691622565842901):1.7538511058159856):1.4681420472813804,(G000423305,(G900048935,((G900061575,(G001652645,(G001582555,G900057755):0.0239018397896281):0.9577083398714019):0.1400896805062916,(G001601235,(G900063815,(G900053745,(G900073035,G900054435):0.07583959705104264):1.6336512291683802):0.5263042665032167):0.4456572855301114):0.16285890312136528):3.796294285493007):0.4500559599932499):1.6677584103204768):0.20322867727659347):2.208460745865992):0.1777056226221602):0.297809093246362):0.15759169952110036,((((G001627135,(G000488275,((G001953195,(G001713665,(G000488195,G000368585):1.6178894608648664):0.49022438284014563):0.3050807144178484,(G000368565,(G900116265,(G000964095,(G000369145,G001484935):0.09671258414255386):0.15463246051142313):0.6045208844879723):0.44880174036505815):0.07440198174632653):0.9382933413698599):2.3039973214761678,((G001188545,G000379845):1.1106538994005994,((G000016885,(G001435295,G001606025):3.542568334843013):1.9262743288904565,(G001679005,(G001656335,((G001656275,(G001656455,(G001656105,G001656385):0.01477515569981912):0.01867885682340715):0.3171861085651448,(G000192925,(G001063475,(G001809255,(G001632285,((G001062815,G001065675):1.2884191341620779,(G000193025,(G001064655,G000192985):0.05611483902447713):0.0):0.027106703657321294):0.0449068938910989):0.0):0.02078585560046594):2.0373877700786367):1.1299058036139737):1.4559327516072684):1.7154676512724087):0.13241331537655074):1.513863784787375):1.3960877682618957,(G000756655,((((G000373485,(G000420325,G000259575):2.1172820701851234):0.4429002590095294,(G000158175,(G001953075,G000158155):0.33048867388218633):1.3523974455079084):0.4441675939137508,((G001438605,G000511875):3.0844111135767833,(G000380565,(G000209515,((G000013665,(G000426805,G000966245):1.2162602085184366):1.5447220637209127,(G000305785,(G000263355,(G000423345,G000832015):0.11011686799797141):1.0297020785738298):0.19384254847159704):0.023240360042806822):0.24934442568617193):0.4166298815246913):0.44514508985452533):0.6051042215840119,(((G000722635,G000710775):2.004590761698469,(G000410875,(G000421765,(G001518815,((G001705225,G900103375):1.5111874267639567,((G000455385,G000349845):0.2805645614225005,(G000222125,(G000026105,(G000237065,G000007805):0.5892376622519737):1.390050039302334):0.2363186354342769):0.2271002608749452):0.15052298136633083):0.4682482527301745):0.8140472381856393):1.323880746636961):0.1579796329695669,((G001995095,(G000422325,((G001648175,G000349745):0.6120430348613287,((G000737985,G000055785):0.2530747446374807,(G001039575,(G000409775,((G000696485,G900086985):2.0118782548411405,(G000475415,(G001431725,G000196875):0.2622260896872022):0.2756292765265141):0.6153322030896625):0.42789312295362536):0.32403493525869886):0.9745365199073741):1.1835033717824128):0.2747772519872852):0.5181230965713599,((G000376785,(G000169375,((G000284615,G000475255):1.2912343162112976,(G000347775,(G000166295,G000397065):0.1472442665502766):0.09719828449052131):0.23542148190394777):2.1414330728904662):0.686701442703406,((G000153185,G000355675):0.20468219488373204,((G001418205,G900129155):2.0520757494256228,((G000691225,G000705555):0.7999266345254643,((G000153345,G900111095):0.15086180596870968,(G001305295,G001922565):1.4269854568021394):0.23371977237129318):1.306986678710684):0.1701968477189312):0.0387269583580675):0.08899642274908236):0.0691602455379681):0.09303591654194883):0.2461577277493792):0.162282119296965):0.2711156730881882,(G000981765,((G000701925,(G000188195,(G000431835,G900116345):2.4891956461189584):2.221066162509097):1.5284176056542402,(((G001458075,((G001418345,G000753735):2.126180656608728,(G001577655,(G000401175,G001294685):2.873157316798972):2.4843740500850657):0.9597968353491426):1.4895516695006248,((G000568405,((G000347635,(G000314935,G000315015):3.0920827102554473):1.4007656849231638,((G000252165,G000428905):1.6122035789367195,(G001757105,(G001562125,((G001562295,G001886435):2.1853520786595553,(G000172635,G001626275):1.163521026548457):1.8156279499281995):1.9012135877441785):1.8704714693236935):0.32028463282814373):1.5352590818975722):0.050363478831005885,((G001831495,G001444365):1.7167017407107963,((G001275035,(G900108485,(G000272005,G000987775):0.13810738285601634):0.9486500272779216):1.982155605714065,(G001269985,(G000967625,((G001854555,G001750165):0.837506294855243,(G001401795,(G000238395,G000238275):2.048574137917417):1.9717572590795462):0.2890017586028361):0.484508617366849):1.677442433750512):0.23653952105287254):0.09179221850782848):0.18737566965528507):0.386774638732735,(((G000422665,G000425405):1.4610691282794683,(G000753795,(((G001620325,G000146165):1.9490270148122961,(G000014705,G001675935):0.8978069056660091):0.39035850325269306,(G000518705,(G000018285,(G000091325,G000019525):1.2253730757236574):0.26008754867853845):1.2948358965883309):0.6784859218470756):1.7098967171731911):0.7670894673166498,(((G001420915,(G000276805,(G000153405,G000015285):1.2452244418747611):0.23596921884580463):0.21681128423440763,(G001870485,(G000820125,(G000820205,G000819865):1.428836200544457):2.5286812195168396):0.7899378191373213):0.1235787210779992,((((G000621165,G000333895):2.1778244244693616,(G000513735,(G001996265,G001995415):1.8575370430347051):1.9945273662022274):0.6251274951944588,((G000425165,((G000949955,G001077885):0.1299829025985386,(G001029445,G000730475):0.6448941208618477):0.5104770584973953):0.8538630597940026,(G000953695,(G000755385,((G000217675,(G000176155,G001558415):0.6018400867993108):0.662844333864826,((G000731795,(G001486525,G000287055):0.30197964121614346):0.057174054980990145,(G000772105,(G000196095,(G001525595,G000695055):1.0453384418623142):1.5526325370655722):0.2830000370951194):0.20694937020439752):0.15486259485674717):0.5943305559734787):0.9125197405054979):0.22324207904170112):1.4843985170602922,(((G000771795,G000771955):3.5785757485328746,((G000015885,(G000521765,(G000444545,(G001611775,G002015085):0.60821192989675):3.1531084299228027):0.4397739565063929):1.320551459253642,((G000007745,G000442905):0.02832616534405099,(G001262035,(G000968335,G000259485):1.0886034301649723):0.3153962849234551):0.6487498743269821):0.25265739496305173):2.053263502191667,((G001693745,(G001693435,(G001690355,(G001690435,(G001690495,G001690535):0.17943946490388657):0.3918928579334901):0.37259376686933776):0.1385952039880487):3.3216564836401714,(G001026985,((G000968195,((G001676225,G000069965):0.1865049771732661,(G000757905,G000259175):0.33244700918688896):0.342406567981151):1.4824119763077956,(((G000287335,G000010085):0.46695088051505584,(G000287355,(G000013185,(G000043285,((G000817295,G000247565):0.13379452772545472,(G000090965,(G001280225,G000225445):3.393762403174639):0.9114888569150141):0.5905693090304588):0.8048798833791851):0.0):0.31819370699462096):0.6704356832818748,((G001816025,(G000255535,((G000163595,(G000513215,G001514455):0.053829064361906716):1.8395756662579281,(G900128755,(G000009345,(G000323565,(G000324905,(G000169655,G000009065):0.209705996249668):0.43641784063196964):3.4518405373145358):1.8341298442552618):0.6239491612770093):0.23359465293084583):0.397085826450922):0.10171779771307773,((G000400795,G001049335):1.558810613095909,(((G001602605,(G000465555,G000025405):1.2437946550672374):0.26318488692642333,(G000336255,(G001602545,(G000770305,(G000196615,G000404125):0.06755005065466976):0.6990714074891408):0.5415936156221149):0.6638357247659021):1.1163513536439513,(G001654915,(G000621185,((G001022135,(G000694955,G000016325):1.0938471916723154):0.05910699234854652,((G000648515,(G000026325,G000299455):3.1767568345904653):0.7705244214329348,((G001297765,G000757785):0.03946477650810589,(G000735365,(G001022195,G000215745):0.774413977757555):0.21033063222295517):0.09987665358400367):0.06506544332733397):0.866948808674809):0.3609501431733029):1.5059463778899707):0.7945415187554188):0.10933031923996647):0.07635111698350094):0.3041961959542402):0.14959114131950735):0.8590544964285504):0.48239867218310906):0.6626477769003821):0.3456524687698461):0.19278322286933897):0.20871342440468577):0.16844746811652925):0.6201177506556844):0.3382508305902628):0.28828747506157454):0.10753580232665241):0.1411182028732987):0.08368797110202156):0.06191853574795465):0.1250568076692615):0.10841221575651876):0.7502858694154073):0.1843775741588303):0.46274333553428604):0.03768668791709798):0.03300509815130863):0.05918221381800873):0.035072200020796696):0.0847114553452412):0.04401721960200272):0.09881383464618831):0.05631822668037472):0.0):0.08664664696194047):0.06430628308983251):0.1232043037889649):0.14785862422467347);
  TREE astral.2000 = (((G000830275,G001871415):0.4371837300098494,((G001515205,((G001875345,G001628475):0.6550081365514034,(G001940645,((G001871535,G001723835):0.13988291619500165,((((G002009975,G000517445):0.07761167748729789,(G001508065,(G000246985,G000430485):0.9043757673626777):0.8199537217236874):0.3505035678927805,((G000263735,G000211475):1.0370441658280207,((G001647085,G001484195):0.1626853148934919,(G000009965,(G000022365,G000769655):0.39270788568125137):0.3453873603800075):0.7988190653100726):0.14544393142572407):1.3371894754129425,(G001563335,(((G001776015,((G001593935,G001399805):0.6594954787828848,(G001775955,(G001918745,G001915065):1.3638099536782795):0.11932886910214253):0.014919958115432265):0.18646028145656485,(G000270325,((G000802205,G000303155):0.9859865945473028,(G001918475,(G000955905,(G000399765,(G000204585,(G001510275,G000299395):1.2186799392382917):2.167949690399098):0.33769111939449414):1.1759626841418378):1.7821595060340323):1.6288985441014965):0.04082198525724483):0.1080120054395888,(G001717035,(G000380705,((G000813245,((G000193375,(G000015205,G000234805):1.8213315611249752):1.47836135926838,(G001663375,(G001516705,(G000190315,(G001316265,G000148385):0.29380000170252724):0.9265635742556537):1.2272554244579434):0.8436197785452364):0.9014434010202432):0.0929597084712507,((G000011205,((G000007005,G001316085):0.034923614255871246,(G000213215,G001266655):0.6960425183741562):0.06987498528826318):1.9171265786096159,(G000017945,((G000015945,G000231015):1.1437205303971216,(G001412615,(G000011125,G000144915):0.5709178315853745):0.3505809342193518):0.26205799520606743):0.0721150976736243):0.07017167779040838):0.45970185187398954):0.04338906946661039):0.05617605924151838):0.17693725607887648):0.0):0.13312651543090076):0.08628958721966914):0.1270085828518309):0.0):0.10605823011237438,((G001587715,(((G000371805,G000025525):1.0016221055671832,(G000243455,(G000179575,G000017165):0.9926867552545215):0.5816107946065371):1.5919809949374468,(G000008645,((G000404165,G001548675):1.5426167031721136,(G000745485,(G000191585,(G000499765,G000302455):2.1319140673611323):0.30840455072675943):1.1936399397754176):0.10559116159340452):1.8329208586400672):0.5003629604191807):0.03126584823316875,(((G000327505,(G000152265,(G900090055,(G000011185,G000965745):0.1975070044661879):0.1302881238432266):1.6054024948290793):0.4271083382171342,(G001595945,(G001800825,(G001800815,(G000300255,G001421185):0.7166209208427536):0.2305121557421599):0.5646276005181321):0.07063611177099338):0.2551886727705846,(((G001767315,G001488575):0.3786027235304891,(((G000283335,(G000025685,(G000172995,G000237865):0.3187658037986882):0.21955615644738183):0.3727841856919619,((G001282785,G000495475):0.0826257929066454,(G900109065,(G000496235,(G001462205,(G000337035,G000739595):1.257322724294567):0.6917557766612012):0.4832742340359537):0.14863565820076646):0.1441018316495764):0.44768690611757483,(((G000336915,G000336715):1.7686496332605437,(G000026045,(G000416085,(G000337775,G000023945):0.08199416262181405):0.2932264640992726):0.18767726483525304):0.06533698591086556,(G000376445,(G001564285,(G000517625,(G000328685,((G000383975,G000337475):0.16660078444224682,(G000025625,G000336655):0.03196784616806177):0.021047527826601978):0.35221181820211395):0.3001490228084974):1.1550878051858446):0.05158269113572462):0.0):0.08611017230094949):1.691572266487452,(((G000194625,G002010155):0.09262572705718557,(G000008665,G001006045):0.03358889779784359):1.6593376373936122,((G001602685,(G000013445,(G000243255,(G000327485,(G001571385,(G000015825,G000304355):1.909057267913699):0.21348022032426386):0.2034686267544086):0.17114321321129308):0.400773119262547):0.4675817823415629,(G001766815,(G000011005,(G000711905,((G001602645,G000204415):1.775146337445615,(G000685155,(((G000969885,G000969945):1.0941874189815812,(G000970285,G000969965):0.7571601357986328):1.6257428891361063,(G000196655,((G001889405,G000765475):0.43636740636004784,(G000328665,(G000306725,G900114835):1.1345232196728012):0.6735037559504978):0.34588494683132287):0.4648436090795211):1.1710664816051077):0.6450832053523061):0.1625750782537168):0.20827336453345968):0.11933935819075131):0.2725858435826123):0.21162336529197912):0.23543771099156818):0.10212385176125988):0.007579905277183055):0.10407932231662045):0.14917823020239698):0.08541081815960826,((((G001567355,G001771775):1.0009325037320536,((G001772805,(G001772665,(G001772985,(G001772865,G000503835):0.1940712865414178):1.6661440622566144):0.20737993921474185):0.4045426461853961,(G001771165,(G001816645,(((G001776505,(G001775155,G001776535):0.13744312136345013):1.5669313098420856,((G000996555,G000992645):0.06640191284666738,(G001777435,(G001776635,G001777055):0.12496130235215022):0.952376762548022):1.0436109185549083):0.19189918192098776,((G000992285,(((G001002845,G001776255):0.17018540357732703,((G000995585,G001872035):1.3440552918065676,(G001816955,(G001803465,(G001000345,G001787405):0.9744131762848707):0.16745469180838454):0.21599515179241213):0.13403294511496003):0.35956919820312633,((G001002035,(G001773695,G000998545):0.24156173782279478):1.2291110727131906,(G001816475,(G001793475,(G001792535,(((G001792165,G001792155):0.6332664111663107,(G000996165,G000989595):0.37274780204822305):0.2432082244176249,(G001793095,(G001792585,(G000992365,G001793105):0.299084660277117):0.40008768830458985):0.5207915024983614):0.2643085190468415):0.011361897782169703):1.0435910661718892):0.6725855091669071):0.40527253310972955):0.05147203399030543):0.24066436834733576,(G001779145,((G001782605,(G001782355,(G001782495,(G001782085,(G001784095,G001782525):0.5002771418418283):0.13152874985845403):0.1495320553347364):0.4137756747923259):1.0842317365566387,((G000994655,((G001779095,(G000998865,G001003345):0.05552423630606483):1.1794290716525382,(G001779055,(G001780955,G001871285):0.1151578099863929):1.006116183640818):0.2508828592687758):0.0399434311005771,((G001788225,(G001789365,(G001567245,G001788095):1.0146758143219587):0.2284860099706043):0.5369630250152239,(G001789535,(G001788195,(G001790155,((G000990305,G000990565):1.0682076208426774,(G001789695,G001789645):1.108445824383297):0.20147532605290389):0.20508366708192602):0.04003338738945715):0.7060664886469973):0.763176336264181):0.05595859096787942):0.12445758488639794):0.17778370386536302):0.24887122601433181):0.21210041658540266):0.09034286819979151):0.1763702249407897):0.29291482988481093):0.1967666072247714,(((G001787485,(G001788925,G001872575):0.41368200672847033):2.4067882029566494,(G000992695,(G001788805,G000993615):0.4224566195315482):0.7776576403343753):0.6702333036401739,(((G001004375,G001771275):2.204075889684361,(G000993275,(G001790525,(G000392435,(G001897295,G001790365):0.11039738086611314):1.6369973266929523):2.0089395908552157):0.034569764544917884):0.06383272359445039,((G001776195,(G000991925,G001774395):0.16543996012418766):0.29257723176974665,(G001817095,(((G001779925,(G001777655,G001779895):1.6375177320766634):1.0668108735898312,(G001003705,((G001889965,G001818155):0.15430394725593807,((G001791465,G001783595):0.14080036017073944,((G001818495,G000999255):0.7418442324631545,(((G001817345,G001817415):1.4224920961451202,((G000996245,G001817255):0.13015231129824414,(G001778285,(G000999715,(G000997945,G001778255):0.20774653944042348):0.7866787027104787):0.9466305765821215):0.04248030660880121):0.11871015372946704,(G001791385,((G001001705,(G001791745,(G000997445,(G000996715,G000993535):0.7116646881834651):1.016105712941467):0.24760001530315692):0.09193505655670516,(G001783145,(G001784435,(G001783065,(G001782955,(G001783255,(G001784285,G000998635):0.2575194879235844):0.056015410248272675):0.25159518488416954):0.6246040731712897):0.8081336451667035):0.5428700906590839):0.19769051975675875):0.06197573039889661):0.009696006943796125):0.08353823974384378):0.06238941587553697):0.022694806088310537):0.475180516511446):0.03013503915282928,((G001000395,(G001873875,(G000991855,(G001001345,G000991245):1.8354959225186689):0.23908490631117005):0.5604227951929914):1.37040515414033,(((G001819495,G001000145):1.1415569755768513,(G001819985,(G001872425,((G001820115,G001820475):1.6195745551628533,((G001825005,G001823235):2.1985908298124506,(G001821575,(G001819295,(G001872265,G001303125):0.6093495068107229):0.4006177193549521):0.2601355596039732):0.06870373888767421):0.1976564966859149):0.6655286471687212):0.31304494341399663):0.11094081202226125,((G001795715,(G001794025,(G001794375,(G001794435,G001794675):0.24359505374656854):0.18549401482298766):0.8593363873140264):0.8307851008865464,(G001822905,(G001774085,((G001774195,((G001001795,G001817215):1.7422384451003643,((G000993695,G001793815):0.4013122475141712,(G001004105,((G001817755,G001002165):0.7330546886075919,((G001818625,G001818895):0.7954483051356718,(G001818015,(G001817975,G001817995):0.5673465625167641):0.05442982411981557):0.07484625985624287):0.1245176811407401):0.055817709369412945):0.8857087784274603):0.32995701356572993):0.1541884846187329,((G001004285,(G001822345,(G001822385,G001820775):0.1422723823513382):0.07243679170411643):0.8360290009772297,((G001819735,(G001778905,(G001778555,(G001778395,G000999085):0.8700092701940549):1.336687805015866):0.5449646599339538):0.2535325756286098,((G000993015,G001890035):0.323888975411243,((G000992205,((G001785805,G001785515):0.13183894226591167,(G001787125,(G001786805,(G000998465,G001787245):0.4917942114580757):0.5343636761201381):0.08748950996076647):1.1469303390091217):1.2416422932211946,(((G001819095,G001821395):1.680938227232321,(G001823545,G001825075):1.7684683202004465):0.27397296323788306,((G001781805,((G001781465,(G001781355,G001781275):0.22994128489700577):1.3651427978714255,(G001004665,(G001189075,G001004905):1.5540628166681407):0.0):0.09140258766130556):0.6312475366988175,(((G001823825,G000995155):0.12032742390041255,(G001823895,(G001824005,G001824025):1.2266867852978076):0.18716145953884827):0.3303176090051608,(G001821215,(G001821235,((G001821305,(G001003605,G001004005):1.0069026996290253):0.6965256916616553,(G001821015,(G001820985,G001822705):0.02386735072593492):0.1539460865830973):0.1969336652856104):0.013367898634287586):0.21425039828814277):0.4015557711132284):0.2583520055293966):0.022755067430284093):0.3012164491407287):1.0624600320471376):0.17164898324611402):0.28875282176093175):0.09191421444986485):0.025601211891766864):0.07288417730460424):0.09339478443605626):0.40837251840435423):0.22641512355241458):0.006655154345380581):0.4447116092882033):0.06177811751784018):0.10659076121816202):0.1472841697878221):0.5702099652870573,(((G002011415,(G002010385,G002011425):1.8839794235666443):1.787803184627864,((G001443005,(G000160455,((G000177335,(G000526395,G001604435):1.0105531961357792):0.37506414518364095,(G000233775,(G000526375,(G000585335,G000024905):0.42007711482404936):0.148524488912978):0.11091878574673515):0.0842011311347299):1.2154273614251359):0.38531876448331764,(G000020965,((G000284335,G000020945):0.21715844663219808,(((G001021165,G000018605):1.345297484827965,(G000147715,G000023325):1.7743537323019516):0.13824762115780534,((G000767275,G000021285):1.3547822755301746,(G000750655,(G000816145,G000017865):2.215946117003611):0.30808804201303414):1.0323254024023947):1.446382656488622):0.06353686043699475):0.14868821614749878):0.042672766715304046):0.051187857176612554,(((G001791795,(G001771655,(G001772335,G001771545):0.7901689997323926):1.7943777041952393):0.06285136167535636,((((G001784565,G001899425):1.5216147585760074,(G001899315,G001784555):0.3474077585327059):0.5551915314092797,(G000484535,(G000013225,(((G001007665,G001007625):3.310802735967968,(G000063525,((G000155635,G000179255):0.9964716969162897,((G000760275,(G000015665,G000218745):2.8740225581808327):1.9141361243023074,((G001632105,G000153065):0.5622293385621692,(G000737595,G000737535):1.8915520320050792):0.45434824388222644):0.8918401222695319):0.21896304214622772):0.9994144634074924):2.1042893527533857,((G000332175,G000332215):1.8074378660610704,(G000316685,(G000332315,((G000309385,(G001314865,G000316115):0.926995280210475):1.0031356231425503,(G001657325,((G001895925,G001548435):1.7018323321457294,((G000317635,(G000314005,(G000316605,(G000756305,(G000317675,(G000021825,(G000021805,G000169335):1.9034129925506909):0.4991023813553335):0.0961097399142454):0.12428291818924661):0.2985662151543873):0.17671189461981215):0.7978153749808757,(G001746915,((G000317105,(G000180455,(G000014265,(G900010725,G000974245):1.0594971790175225):0.2960201841169333):0.5043199989384054):0.158828193815981,(G000155555,((G000952155,G000317555):0.5066203508841381,(G000613065,((G000331305,(G000828075,(G000317245,G000317285):1.5615244824972865):0.14332316411389953):0.06933995611120379,(G000009705,((G000196515,G000312705):1.747965935240632,(G000316575,G001904715):0.13158851888623627):0.07948587606410373):1.2463850009223107):0.0706891804206848):1.3907635835079415):1.1905998053131939):0.18370794764776202):0.04822294034040252):0.1832411094720206):0.16045199929956988):0.12204976059651727):0.3060858801450537):0.12062474964148975):0.24440955743677092):0.403865517290142):0.45948412356140905):0.22220400191402268):0.539242517130855):1.4145580753074989):0.3667108095392239,((((G000724625,G000427095):0.883586941837581,(G001920725,(G001920235,((G001302685,(G000383835,(G001796575,(G001795035,((G001795015,G001796515):0.8493243075431247,((G001953175,G001005265):2.537351262908533,(G001796805,(G002011495,G001796495):0.32107755809579736):0.44450888367924374):0.48876343434262187):0.10739701635755579):0.14660656759592822):0.7130486339855334):0.22947325774014937):0.749881107928386,(((G000744775,G000024985):1.6064767843336418,(G000018565,(G000021945,G001399705):0.6318103508683486):1.1197838802893612):0.2311855457615396,(G002010545,(G000281175,((G001796965,G001797105):0.13343137901944974,((G001603765,(G001192795,(G001306115,G001306055):0.15930192403982515):0.3251413666177335):0.26792589850368664,((G001796365,(G001797165,G001567105):0.7311426022248436):1.0469168223636107,((G001795335,G001795165):0.23665953747213062,(G001797095,(G001795085,G001797075):0.22529467062266206):0.35085424101631657):0.47066536431568984):0.20722478474073905):0.40903742244798574):0.8933203506857232):0.09813109557213653):0.4659375566319949):0.12483204489092593):0.0):0.39739389312836937):0.16647566136362538):0.06678761206096649,((G001767595,G000402235):0.31016296956513906,(((G000317835,(G000599865,(G000008565,(G001007995,G000430865):0.1531992398757474):0.4329728038273526):1.9613295773507429):2.1189946171674676,(G000195335,((G000421625,G000187005):2.7702511926188786,(G000430045,G000376665):2.063572838472891):0.31058294060135133):1.3858618252092587):1.380397430026675,((G001768645,G002011565):0.3224324768394529,(G001766895,(((G000023885,((G001486445,G000436075):0.07451831224024587,(G000814825,(G000024265,G000403355):0.3053346070977643):0.41948583467322076):0.2198096900574185):0.8183956815977746,((G000311845,(G001405375,G000156215):0.17775848329740668):1.6705167501488887,(G000483125,(G000174015,(G001562845,(G900108495,(G000468755,G000233535):0.15173178990175304):0.5678726518341217):0.3802629049150837):0.24334216292239724):1.1088902736047366):0.9245066548724664):1.2935702443001598,((G000661895,(G000423665,(G000424625,G000519325):0.19306722356299116):1.4914853750165695):0.26173125313126666,((G000949255,((G001439005,G000348785):1.0518594117814561,(G000455525,G000817085):0.3412840277305097):0.6692898591155318):0.7204801691079843,(((G001439025,(G000294575,G000378865):2.4031151093918584):0.3362822423013344,(G000372185,(G000372025,G001438925):0.7106075472402287):1.2351333338306434):1.8503873037543415,(((G000235425,(G000374165,G000058485):0.5996478233345336):1.8058644400162298,((G000427885,(G000428945,((G900109115,G000876225):2.258562168638916,(G000389965,G000962825):1.5471596439637054):0.5671335088602217):1.0613295888321455):0.9267739986607735,((G900129455,(G000306785,(G000025345,(G000620185,G000284015):0.2806334194767404):0.3826829438629606):1.9552636464441926):0.2262418809845154,(G000426645,(((G000620785,(G000196675,G000717175):1.3331239785837457):1.0211800296474822,((G000194155,G000371785):1.5878083480656635,((G000504245,(G000231055,(G000519205,G000196835):0.41536982793392724):0.37510230401947203):0.9801827257253637,(G000720955,(G000374445,(G000525635,(G000716755,G000974445):1.343148164279344):0.16014439609028075):0.23541182080615533):0.16251345663005662):0.181108908720515):0.7054092401350577):0.5589336481558085,((G001630765,(G001056295,((G000179395,(G000069945,G000525655):1.101367970802123):1.1944286530982757,(G000428805,((G000175375,(G000550805,G001457455):0.2251486865137551):1.1532424753932697,(G000011305,((G001044175,G001412105):0.6434596792953052,(G000835165,(G000550785,(G000442645,G000379425):0.364585249300687):0.1639906176305877):0.5593027238001818):0.20813747954852355):0.10599226901104492):0.224796052983963):0.8428980507982293):0.17907148543757911):1.5137742778807883):0.7119186355818173,(((G000257745,(G000157895,G001584765):1.0790393203944413):1.7033165491680562,(G000559085,((G000612825,(G000613185,G001426545):0.15009517940704303):0.0565762002272002,(G001044235,(G001583415,G000230895):0.33761766902422496):0.36961173488171006):0.23929052167247697):0.16135005402571004):1.5787910903454923,((G000383535,(G000192435,(G001485495,G001698225):0.9497824718062745):0.8042453872836741):1.3525348344157706,((G001620305,(G000511305,(G001894865,G000014565):0.24632861381244678):0.23344435500792793):0.5810016609086694,((G000308655,G000308875):0.7665750977296628,(G000308515,(G000719275,G000308715):0.2184485541050266):0.3797981180117197):1.776290902514663):0.5577890466798766):0.11914905184256244):0.4494704252705718):0.8550689924928369):0.24397754123307905):0.5607193933201096):0.05475467290898806):0.2666810414780721):0.10120354507739765,(((G001270745,((G000270245,(G900092135,(G000423465,(G000826065,(G900163845,(G000413315,(G001441165,G000204235):2.1609283199175016):0.09052561335597539):0.1409998415641318):0.5357517255348494):0.20237257601947445):0.473133548481181):0.8994639775532354,(G000372465,((G001428805,(G000471045,G001423365):0.1016724727763493):1.6356947770726102,(G000720335,((G000389985,G001427925):0.3439149157086002,(G000015265,(G000960475,G001428565):0.15105419806340242):0.10694297677785301):0.5194782814820263):1.041312593133702):0.44897684058749865):0.13340121988941137):0.3147125527098981):0.2605375998023077,((((G000341105,G000826685):0.3701891909497653,(G000341125,G000294515):2.019931390904843):1.6532560942149828,((G000374305,G000468475):1.7632196631429506,(G000718475,(G000725485,(G000024865,G001696485):1.2117188536436654):0.3898074340074564):1.683321175676273):0.3705039825500913):0.8069840305516721,(G000024025,((G000787795,(G000744225,(G001625365,(G000269985,G000955975):0.09488127927400145):0.2194241443524967):1.3976899765548583):0.9916989058890732,(G000745345,((G001083795,(G000721445,G000497405):0.6705374334811972):0.4533807353091438,(G000147815,((G001729485,G000342125):0.16496634051839235,((G000213055,(G000720475,(G000716805,(G001279985,(G000968255,G001298575):0.07641936966795958):0.06011152249150416):0.7545368233391292):0.45798728392947885):0.18999015602908548,(G001746425,((G000718095,G000375725):0.26317072422964743,(G000163875,(G000721275,G001750785):0.2970624480166942):0.1581297628656662):0.030427325703371023):0.21162089306980672):0.6997903111589325):0.13298967907532205):0.26792668621211924):0.28479171923184504):1.008071430004892):1.4124869741513715):0.6382886379746313):0.26590966944930716):0.07997707385536479,((G000017305,(G000421185,((G000426385,(G000298215,G000247995):0.7985222225750052):0.142549114887776,((G001247745,G001021715):0.7652173475715826,(G001428505,(G001428305,(G001050535,(G001429685,(G000768685,G000720925):0.5547116531927613):0.17816179834444196):0.06342438371976246):0.369417091856245):0.3537712194441952):0.09924807360622741):0.06649210995014707):0.9764416924035891):0.17770549928638502,((G000233655,((G000759715,(G900105765,((G000024065,(G000718325,G001592145):0.6626411133775391):0.34848683743660386,(G000603945,(G001552375,(G000688475,G000218545):0.34255220190317603):1.4603141773678485):0.3192733853430106):0.7342641032286403):0.16608614875638858):0.414051519444224,((G001042695,(G000304215,(G000741775,(G000347695,G000741695):0.300132147226143):0.8421226096989394):0.5923308849583527):1.779750641403846,((G000612055,(G000466165,(G001685165,G000724605):1.8608988649160927):0.7117642872035891):1.039583665757154,((G000711965,G000428685):2.4183091179460545,(G000185425,(G001856685,(G001812065,(G001813085,(G000820725,(G000364865,G000154225):0.9568172014980832):1.3031149037029532):0.4525249962255365):0.11439309495842388):0.19364960377190166):0.41660264511611017):0.3667010766265111):0.768495081983993):0.14236521789760517):0.12953289912882876):0.15271162795459087,(((G000314575,(G000178455,G000285835):0.16001308606327444):1.6488566619856093,((G001063195,(G000786195,G000800955):1.0720516013092254):1.1962973280893525,((G000455245,G000224415):0.7429107316861803,(G000348945,((G000430705,G000520595):0.09259881909996798,(G000950575,(G000482545,(G000022025,G001542565):1.5643643779079393):0.1966463217808915):0.4413394010252946):0.5406736443731467):0.33771860288072536):0.1681187089982466):1.098523967603419):0.09834364550852126,(G000257665,(G000425685,(G001438965,(G001273835,((G001426925,(G001552455,(G000802305,(G000799385,(G001314225,G000304335):0.033905677109198396):0.0903786954184873):0.25012693826524046):0.08222961458512165):1.5216106702990253,((G001422145,G000477555):0.2475861150830188,(G000938265,((G000421825,G001423695):0.34295855646953977,(G000421545,(G000799285,G000764165):0.20308302685669552):0.46170461776455707):0.10553718843676231):0.2267690457960868):0.30552998088111805):0.2670745857252192):0.16139329487432053):0.2481419760698539):0.6324369556152071):1.0630831273013774):0.36873820698628956):0.26939843394149526):0.30658926728071845):0.07992976713108105):0.11104695641590104):1.046284862619619):0.5739729669102623):0.311465139178617):0.03390037099879999):0.022199898616087684):0.22476100954937053):0.16616949904415862):0.0):0.08397947577917292,(((G000165505,(G000479045,(G000158315,G000158215):0.6348448997075798):0.5486458788773991):1.040929085118762,((G000373345,G001274535):2.254463224689451,(G001612575,G000973085):1.053041111912631):1.0053368148535955):1.0507809594216286,((G000183545,(G001513145,(G001544015,G001512825):0.2909709668217971):0.14126050514379404):0.2222241650041241,(((G000020485,G001730715):0.8772813281289684,(G900114655,G000517025):1.3906189242266702):1.1530710672675426,(((((G000242435,G900103425):2.0471545011648216,((G000428745,G000024945):2.236287169393612,(G000165735,(G000177555,G000455225):0.17784840325475346):1.9652580134153643):0.11041447316206844):1.0958539395297333,((G000436295,G900115425):1.5133510140685766,((G000219125,(G000445445,G000271665):0.14412051938226558):0.9238533260484744,(G000245775,(G000160695,(G900104055,G000469545):0.5692916899029005):1.4636733887969484):1.3851932563486806):0.3791703922253683):0.07349166574778289):0.8778355973842021,(((G000746025,G000620305):0.16098819754903304,(G000512895,(G000021925,(G000255115,(G000224515,(G000235605,G000960765):0.2955164953408631):0.6256999687284237):1.4750842445760532):0.846685958183806):1.0428914987383653):0.09019913797065958,(((G001594015,G001508005):0.2681288836418609,(G001570625,(G000305935,G000946815):1.78212009878611):0.09724585311277505):0.11570714846372651,(G000018425,(G000016165,(G900113335,(G000686645,G000681355):0.7475334801366534):0.365560399815104):0.1747342092439844):1.0821823513452822):0.02801827502810832):0.34125089582286733):0.14273336708063647,(((G900142995,G000328765):1.3013529084945878,(G001513075,(((G900129075,(G000145615,(G000473865,(G001508735,G000806225):1.2782091502812103):1.7266072597367597):1.2918029112460732):0.9520530422416905,((G001515955,((G900129265,G001440545):1.4935568427996284,(G000252765,(G000495435,(((G000753355,G000686705):0.462973298691239,(G000820705,(G000013285,(G000320405,(G000833105,G000789395):0.1671965234174033):0.5889032458937211):1.0293175102363175):0.039307376906735345):0.49947952380271166,((G000612845,(G000447315,G000732635):0.5660631119382883):1.2322837156186603,((G000204565,(G000246895,G000008765):0.804635119139662):0.01917981438131452,(G000619945,(G000017045,(G900129955,G000016505):0.9153136713438951):0.16928264517616973):0.3611682206084108):0.25497491594056887):0.03122732946756033):0.22618473050888882):0.24023551651399944):0.541262038288058):0.6438693918056795):0.1095683585288909,((G000472665,G000185505):0.9902919787869462,(((G900142005,((G000751555,G000511955):1.2933694133482845,(G000761095,G001190785):0.3509228978748555):0.5295195253303264):0.16212387478104323,((G000758845,(G001299455,(G000146345,(G000183565,(G000952975,G900129925):0.8992824253733667):0.25122067809558124):0.8792306446122522):1.181198894738756):0.10037036349319949,(G000010185,((G000245755,(G000308275,G000311985):1.7736113162743967):0.16273546730737112,(G000173355,(G000159095,G000308255):1.0481595316097592):1.7711773510423077):0.35604434799623486):0.5733195348634136):0.7311368890769554):0.16061162765361514,((G000488855,(G900155555,(G000435715,G000688015):0.3247703985275156):0.4554780561265094):1.0489432895618729,(((G001748365,(G900142245,G001750685):0.2853934081156466):0.14230579176026217,(G900101495,(G001042715,G000016985):0.05819969160275036):1.0181576848965412):0.15415371485361717,((G000423525,G000146855):0.6073466456517899,(G000699585,(G000381525,(G000439105,(G000953275,(G001950115,G000499525):0.1843000482110114):0.1694258644373996):0.4223234956750456):0.9095085441115633):0.34539989471510746):0.37683537910345843):0.31038683311217347):0.008848688247957814):0.21891777200025037):0.030945612567153544):0.11904238124502851):0.05888005959982909,((G000016545,G000166355):3.303234412935681,(((G000435495,(G000432975,G001512685):0.725808033333372):0.9994414914427254,(G000981035,(G001513425,G001940845):0.12050590029780998):0.1402260576360473):0.2874803208719017,((G001916175,((G000331995,(G001512425,(G000621505,(G000179595,G000521465):1.115855610197147):0.09584652190942256):0.5943510071785634):0.9368204395820346,((G001512745,(G001604185,G900099715):1.168934105075144):0.5254084390920852,(G000431615,((G001305135,(G000435995,(G000436275,((G000435555,(G000403435,G000283575):1.1655194158691378):0.7728068019708946,(G000177015,(G001688625,G001454945):0.6595633488168833):0.8445995817700986):0.4258653784715327):0.13549664283623938):0.5920103012000013):0.49971067016966175,((G001797275,(G000437375,(G000433515,G000433415):0.15351138637360742):0.7979282704872324):0.6118444864433216,(G000178115,(((G000436775,(G001261775,G900048895):0.5422872531884375):0.6078511265114488,(G000433975,(G000432435,G000436215):0.5139117319228566):0.6965213817601079):0.3980483428350309,(G000162015,(G000154565,(G000158655,(G000432175,(G000723465,(G001603945,(G000437175,G000174895):0.9430413747720829):0.2313256563877528):0.4617596303885513):0.5605845367338596):0.3820917149249642):0.14139179113793526):0.07039372090500903):0.09595878132942516):0.4723553272712175):0.06736557643618403):0.5146357100150011):0.3279965542494818):0.14872652716611245):0.036338637456549965):0.03133698757548162,((G001797235,(G900142265,(G000178835,(G002007375,G002007295):1.1908770055667084):1.0132075022259335):0.2230012916834581):0.08936753703357625,((G000332875,(G000431135,(G000436635,(G000702245,G000703065):1.386022478646561):0.24728564807666775):0.518744415368522):0.27846787265962225,(((G900143645,G900111595):0.4379832249018972,(G001414325,(G000434115,G000433735):1.1576789320203165):0.36601879414803595):0.3030661395100331,(((G000185385,G000160635):0.10589267253119522,(G000431995,(G000159055,(G000732605,G000371705):0.40935902147371206):0.0945331539552907):0.6653491239904907):0.29258831252508705,((G000153885,(G000146185,G000156015):0.5134480378152617):0.06178049130435478,(((G000702125,G000701625):1.210064649802838,((G000403215,(G000434955,(G900113595,G000732725):0.17384989969154327):0.17755013799881914):0.35063027180447776,(G000621425,(G900107575,(G000424425,(G000424385,(G000621565,G900112195):1.4213543020599464):0.6152880387365792):0.809435010590969):0.4507962254642636):0.06813271558530615):0.17267372019108768):0.48868357035965654,((G900106615,(G000469345,(G000403255,(G000225345,G001405615):0.8457117992148855):0.062041370127528014):0.1368360771881707):0.48483302012780155,((G000797495,(G000183525,(G000466565,G000373885):0.3100195292817674):0.2907944338451235):0.21790254661588862,(G000156035,((G001312505,G000403295):0.9115776187842577,(G900086725,(G000403455,G000169235):0.8829818648479469):0.13145677002792758):0.04926447259587119):1.005120108521906):0.2277349323818183):0.10934147898394363):0.15774112295094045):0.06517186659112116):0.13879345790293945):0.032357820931555946):0.9734157948889025):0.34375029140786256):0.11734789270936546):0.15804660047556676):0.01594644626026417):0.006947039978626598):0.42171535998866255):0.26396805340137336,(G000174415,((G000714935,(G000024285,G000472905):1.5320128777928288):0.5301439276330311,((G001311905,((G001375555,(G900102685,(G000763315,G000942395):1.0381119859187065):1.0604534442363174):0.6186240663660446,(G001561915,((G001274715,(G000738785,G001423865):2.069781105246644):0.45410602471341,((G000455485,((G000686845,G000250655):0.9082635007924345,(G000422905,G000739915):0.3929370163954298):0.4905678512404808):0.4263260735368473,(((G000378425,G000829465):1.4418073261927997,(G000227705,(G000422505,(G000422485,(G000513275,G001280845):1.4399881371497283):0.30357158557459185):0.30252438195506903):0.3748214699720326):0.605759173334385,((G000425125,(G000283315,G000245555):0.8197101704932166):1.5785914245696353,(G000378145,((G900102215,G000403375):1.854031296802024,((G900143165,G000426545):0.6677792219641282,(G900102965,(G000787385,G001632305):0.09305330025402946):0.19215989221065405):0.39177608253571794):0.09053767333277513):1.1862604730374862):0.439863470158119):0.46396520873034763):1.2529891822337242):0.16757605998502045):0.043697160158522506):0.0740623941452906):0.24463561602930137,((G000178255,(((G000433455,(G000433255,G000434835):0.05030051176364984):1.4777926269573993,((G001940985,G000433035):1.1738182687189174,(G000755705,((G000428705,G001830015):0.20284368858834895,(G000018785,(G000069925,G000309485):2.687970461898091):0.2783253391629651):1.7471034457521544):0.1444757850744828):0.6415044644434791):0.033706063266962974,(((G000687795,G000227355):1.285527961341724,(G000236085,(G000518285,(G000500935,G001281045):1.4178138520399144):0.9612460973678086):1.1970771060944456):0.6072531461683935,((G000437395,G000437235):1.3253079263822274,((G000154485,(G001244545,G900108995):0.29597086747105544):1.3134036315099968,(G001545095,(G000701725,(G000508965,(G900114575,(G000420345,(G001945525,G001945605):0.47566410764244416):1.5272741786169939):0.21396587509863685):0.6592032044972577):0.18300808430525758):0.5573791190026548):0.21977231543367734):0.2414832719903134):0.1821084696172058):0.13724113706320196):0.46938065644144356,(G000615945,((G001456895,G000702585):2.201083395496109,(((G000648615,G000430685):0.9365852639715792,((G001273895,((G900107275,(G001721685,G900111295):0.7657425990712112):1.5004996497936858,((G000698145,(G000429685,G900099745):1.822774930156616):0.9323898770875437,(G000334155,(G001310595,(G000513135,G000292245):0.29889649072146846):0.14914134273373073):1.0012579847694867):0.13336195925219368):0.45276938089389485):0.13066540700776194,(((G900110685,G000269905):1.657554734739623,(((G000425225,G000770635):1.4260527322677046,(G900100295,(G000723525,G000786645):1.5849993702069194):1.327324013838892):0.3572493488294074,((G900156915,(G001458115,(G001310395,G000306965):1.559779916046257):0.49647485159776666):0.2415001929755379,(G001038485,(G900112045,(G000821065,(G000480335,G001878675):0.6572291764208386):0.17831957486124345):0.16878002131002795):1.4346916891955717):0.3275999654688351):0.27733787441505225):1.0735196645979648,(G000331575,((G001712755,G000007825):0.6044486720776764,(((G000348905,(G000586555,G000220335):1.3598633624681087):0.6098945298359375,((G001687565,(G000297555,G900115805):0.31935976942145256):0.22958181059457428,(G000505545,(G000733585,(G001439635,G000772965):0.1830859641596943):1.257610762601783):0.7263613702764292):0.1617237126902197):1.1728116566644335,(((G001618685,(G001598935,G000313345):0.30195505950409224):2.321355425929959,(G000832985,(G000285535,(G000709935,G000696615):0.6929112069321167):0.10157174819629373):0.15672793886549008):0.16792611575499414,(G000751775,(((G001054655,G000380245):0.6402077112265637,((G000934845,G001420595):0.06654903487900778,(G001278805,(G000612625,G000747345):1.2160819311771771):0.6755072142979379):0.8265614522928486):0.32724041657712916,((G000374565,(G001420715,G000374345):0.6101825043532582):0.353831483455533,((G000829435,G001591825):0.19111586678333606,(G000829555,G900156125):0.9533680696290474):0.10879353918450942):0.13827760116154228):0.12280607091061026):0.2339385720867111):0.16670532304319133):0.1329032772786778):0.09319828957129091):0.35490962238235757):0.1382002306187562):0.1854109417072983):0.18417331493832467,((G000173915,((G000425845,(G900142805,G001005905):0.47438261354574696):1.7616243597236565,(G000286335,(G000185885,(G001559115,((G000183685,G001028645):1.3934671274842374,(G000260275,(G001074355,G000706685):1.051033419873916):0.6238643633817107):0.46905231704310135):0.7104174397753935):1.4532338704041612):1.5279448508033324):1.2530234691746298):0.3825755658041955,((G000620985,(G001050305,(G001564995,G000525875):0.39938353651786895):1.7767654396343182):0.6600050783008626,(((G900109135,((G000421665,G000160675):0.3572643076512826,(G001543285,(G001552295,(G000518205,G000301035):0.13308694321950146):1.2597778918770588):0.08487503112775557):0.11287085723291024):0.2566233269481703,((G000429585,(G000585255,(G000245815,G900129085):0.3827663329204005):0.5283959587820165):0.8335791706277754,(G000744375,(G900115825,(G000744285,G900109585):0.7562372075456438):0.40644217082731854):0.4951300490090391):0.39782640063642283):0.16868860255830329,(((G000006865,((G000377005,(G000164675,G000014205):0.9363762554333184):0.14789665029802304,(G000286075,(G000213825,(G000785515,G000270145):0.11355925414751167):0.1558802712522332):0.547804332799376):1.724275231672756):1.302167945333496,(G000407165,((G000407485,G001267865):0.1726824454064359,(G000407365,(G000406925,(G000415145,(G000407285,G000407605):0.1321644661901914):0.14835784738027352):0.15380098923997593):0.2868015149637027):0.10498918872743326):1.1971383796406658):0.31956398823525045,((G001433765,((G001434065,(G001435155,(G001311785,G001435035):0.45575526128075766):1.5152297206073957):0.16943404590364283,(G000425885,(G001436095,((G000014425,G000422165):1.9473058580682798,(G000615905,G000970795):0.5730697724030344):0.0360875711022739):0.08764876932764586):0.1732867677703121):0.31002881516253195):0.3542639835677429,(((G001435235,G001435195):1.4081414835829493,(G000423265,(G000008925,(G001436215,G000432055):0.1388110253927753):0.1726339215683695):0.5620065270175439):1.2018685754512346,(((G000787735,G900096935):1.6407430851337874,(G000219805,(G000160575,G001436865):0.36485220990244305):1.512737783715636):1.2513655629986256,((G001611135,(G000237995,G001437075):1.839298744597623):1.0251693991479536,((G000428925,(G000829395,(G001435475,(G000161935,G000496435):0.38024636999688766):1.479539684295567):0.8715438781655259):0.06226317230284938,(G000203855,((G001050435,(G001436395,G001311075):0.4624121528193488):0.5354579788347785,(G001436255,(G001314945,G001702135):0.6664499371084879):0.5923777693332795):0.561448608850651):0.07316862555263814):0.1491384902770435):0.32188400602082656):0.1995998763264785):0.27865978637545175):1.1648050465766673):0.2822581345690357):0.754082112254214):0.35585306336114564):0.19631053596732334):0.027823069918858856):0.5805143118014601):0.3502164849089437):0.07617165354110655):0.26470997322162587):0.6959174142251885):0.09738548414959158):0.021164996760184462):0.028574304667107073):0.1855191806794134):0.1646363651841915):0.2759094812769275):0.0045509001202601205):0.016560089918164937):0.00033849444734701187,(((G000217275,G000243715):2.845674066554997,((G000092845,G001829415):0.08306602501213102,(G001598195,((G001829255,G000190435):1.5649982445673087,((G001749745,(G000242595,G000507245):0.5455946475248266):0.33517426032075404,(G001896565,((G000219725,G000297095):1.1229493307937997,((G001604385,(G000513775,G000008185):1.4638697096684135):0.3645125423882154,(G000413055,(G000212415,(G000619925,G000255555):1.2243585341591956):0.17068374032698158):1.0983275123624072):0.822581489769484):0.2856917176758302):0.5961494337658099):0.05110686212826696):0.4747223652977404):0.8599553966563787):0.10001364799927986):0.18330858754082127,((((G000406005,G001304075):0.03901417392482294,(G000493945,((G001302425,(((G001800375,G001871115):1.7981087272265932,(G001799975,(G001800475,G001800495):0.43823146597360246):0.21069054535503687):0.4721587400207941,((G000405945,G001804315):1.0312110809803623,(G001874025,((G001804065,G001871815):0.21156324069007268,(G001805855,(G001805895,(G001806075,G001805575):1.6023162920651148):0.9220844972673108):0.6033708000940593):0.37024794891937046):0.25711791335179):0.6033561901087705):0.10237325533409196):0.18200669827907703,(((G001828545,(G001723765,(G000949635,G001828635):1.5988662897878991):0.7076536526642287):1.1559549602845107,((G001999965,(G001825665,(G001828345,G001603075):1.108318497883139):0.4211254920464328):1.4586910123648544,((G001956985,G000255705):0.11379525589122699,((G000153105,(G000346295,G000346505):1.8044888132231443):0.9193965069688929,(G000255655,(G000181475,G900113665):0.0977569911951658):1.230184293873355):0.40628405637704573):0.8726732196937135):0.3107214401928176):0.33431804435089346,(((G000204135,G000009945):4.892852258439872,((G001796285,G001464115):0.6729397716600699,(G001499655,G001897225):1.6662279118299441):0.7642048206884156):2.0764480611536245,((G001803315,G001803225):0.18649484269231528,(((G000019965,G000242935):1.7747619984629808,(G000383755,(G000025905,G001872735):0.09088422035453622):0.3013793017863875):0.8792710004829979,(G000383715,((G000019665,G000526255):3.2056079394692634,((G001919485,G001613545):0.583944672867044,(G000437075,(G000739615,(G000264605,G900141815):0.22176190433392215):0.7071114519461422):1.1853606629054263):0.6299024796506353):0.15821510182554505):0.17860258358190848):0.5494915712915739):0.37207014071306743):0.057933336857061084):0.09744787439188128):0.03552212372529947):0.040301313751644786):0.0335384232258019,((G001303705,(G001412365,(G001303785,(G000980735,G002010655):0.7264222001263315):0.18958418483104503):0.10274657567328739):0.17565792114839865,((G001780825,(G001918595,(G000695095,G001919145):0.7472595509410552):0.9334852532456105):0.25746787398608234,((G000397885,(G001577185,G000146065):0.8792719420265818):1.2219610380777994,((G001045525,(G001462245,(G001462345,G900142475):1.812121109042659):1.495815742420749):0.361319684342864,((G000403035,(G001304315,(G001775365,G001775405):1.088350966103042):1.3996852929205972):0.15760760773666802,(((G001771235,G001886815):0.2005871151338381,(G001509335,(G001626685,(G001626675,G001577025):2.119642940807496):1.2881640364461993):0.43672770207440964):0.09575456552975388,((G001899175,((G001804625,(G001485645,G001485625):2.394619435486997):0.2045667079016427,(G001803345,(G000258405,G001802205):0.930045226973785):1.3427960720571916):0.22595668346660017):0.2659155155100678,((G000020625,(G000006985,(G000020465,(G000012485,G001975465):0.16655902334287204):1.206606390482041):0.4899549154659432):2.505000026744217,((G000013045,(G001650905,G001715195):1.831025651816906):0.5026117097099415,((((G000724545,(G000212735,G000373105):1.080504591602865):0.9659930845185558,(G001897535,(G001897855,((G001975825,G900110835):1.8024008466625303,((G900156765,(G900106985,G900089575):0.292368515182242):0.6885163284670472,((G000814325,G900110245):0.20424098250428468,(G900129295,(G001898405,G001654455):0.6885148976935462):0.3915788190338844):0.20429835818343656):1.0018938144771543):0.3524346666040885):1.1974653996414353):0.25023122926969965):0.22090284143220132,(((G000192845,(G001808025,(G000416985,G900116225):0.5760567049818828):1.8001259298323378):1.0791413605501543,((G000190735,G000302595):1.3926874765409885,((G001442625,(G000832545,G001721645):1.3786237119655027):1.6508096449761764,(G000422945,(G000166195,(G001596135,G900155965):1.2535240127011178):1.718901823312374):0.1005907608975814):0.043643331231436946):0.1946949450693541):1.3180038071702307,(G000020565,((G000812565,G000265505):0.29833883104815945,((G001890965,(G900115665,(G000166395,((G000296815,G000383955):2.1218658766789367,(G000701505,G000423565):0.33534793881588987):0.453802821242428):0.04836940360393962):1.5083905208047452):0.07729391414443797,(((G900100765,G000379725):0.015612755343162508,(G000576555,(G001078055,G000973725):0.3066102289605748):1.1716560651419978):0.09961821053503332,((G000346615,(G900129725,G001657315):0.6922197874573981):0.053513204947956076,(G001592965,(G000390185,(G000714815,(G001442615,(G000298295,G000265405):0.8790136794346709):0.2600864317829617):0.1463933614436168):1.954678165646519):0.14121746333595545):0.44182900765653454):0.03759503674959916):0.09596645976973188):0.20222061360657373):0.7948223320565714):0.1113271864024769):0.19213724947986036,(((G001802265,G000621625):1.33760377556516,(G001438305,((G000022605,(G900089075,(G000374405,(G900141665,(G000812865,G900142445):0.6446692278139359):0.2135175449843679):2.1635326302425573):0.7703433263790108):0.47458901225620187,((G900130035,(G000766805,G000430545):1.523584877405043):0.6692699593486994,(G001439205,((G000173675,G000220625):1.8148384352123705,((G001485415,(G000422725,((G000498495,G000967805):0.20845996304718503,(G000757385,(G000422705,G000016645):0.19721739714504935):0.572656212338702):0.16843127459044147):0.5253657577493087):0.9601464429926634,(((G000260115,G900116665):0.21830253286261236,((G900115205,(G000220585,G001413955):0.9255807964570795):0.10639474324940079,((G900101815,G900105105):0.2784031340884241,(G000186265,G001748465):0.15888615315703633):0.5421753161127884):1.2717319100759634):0.2783880399750205,((G001413925,(G900102055,(G000430665,(G000733945,(G000153485,(G000424665,(G001431365,G000243235):0.3998947787400584):0.9598430036739865):0.2327822678511611):0.11126913010908739):0.08357812523090716):0.1421049007892917):0.14106735802767326,(G001005305,(G001280515,((G000799465,G000427335):0.46486965465626795,(G000224335,(G000934685,(G000425645,G001971785):0.9595458401515504):0.09140260580962521):0.054453684964378135):0.12055088479006583):0.9928936144731643):0.1689683302182217):0.11634553954527048):0.41977798271265476):0.14908279457125204):0.20382182036934507):0.13715014388729152):1.2201035666241884):0.7807877943146326):0.41903588973739003):0.51046537553886,((G001769115,(G001543405,(G001603695,G001192835):0.24332994941426503):0.14994420629074395):0.5023786540444737,((G001443605,(G001769505,(G001769635,(G001303955,G001768405):0.08059856979605277):0.09651156343756655):0.20241900170257818):0.1106270846896109,((G000798815,((G001768435,(G000432515,G000432655):1.7928143700374133):0.8249836052259885,(G000427365,(G000231275,(G900104605,G000285455):0.7399880779307241):0.5729102547139239):1.2612724413496639):0.14736611230448698):0.37726141678771447,(((G900091675,G900091655):2.2777931811345296,((G900141875,G001769245):1.4247093736466738,(G000517085,(G000250735,G000974365):1.0642967463225443):1.0245842493606037):0.18853977697762458):0.017466833908501882,(G001898935,(((G000428565,(G900114365,(G000213575,G000426485):1.7057263262827627):0.6822814597657243):0.19914316456095538,(G000379925,(G000614585,(G000010505,G000769075):0.278867608968003):0.8103005385027409):1.104506765104446):0.08079016970054646,((G000803105,(G000437495,(G001689425,G001689645):0.6924018600618489):1.6724544674112984):0.35817850566947607,((G000212915,((G000012825,G000374585):0.8206556447509814,(G000315485,(G000598965,G000011065):0.4828375085286773):1.0703407271895822):0.4916786883519158):0.2199214236285248,(G000436895,(G000159995,(G900107065,(G000436695,(G000431935,(G000614205,(G000185145,G000424605):0.2548014057503233):0.09478687394954101):0.34801427518065137):0.24374372963176433):1.5826690200622169):0.2271471724272753):0.8881789593555539):1.0944545156662928):0.1181693761488386):0.36738875425209205):1.1970672653226508):0.24621571224585287):0.10718170609178312):0.41317361947337267):0.3002138506838267):0.10333466544056692):1.0367207897247823):0.28684831367146):0.11685869687987968):0.2480908428120462):0.2761689442908181):0.08234354141666578):0.04256448858795219):0.10399430577982847):0.024872593242949385):0.15891648070884196):0.034418044794183665,(((G000989955,(G000996275,(G001468865,G000991965):0.23015755476222):0.6198242209857275):2.0489255711944394,((G000494225,(G000191045,(G000512735,(G000703085,G000021545):2.533223759036174):1.2217178437118705):0.7267421741759349):0.13782688422687192,(G000526195,(G000523275,(((G000155495,G000158455):2.8383819461048523,(G000237285,(G000762875,(G000507845,G000007905):0.16162370470152881):0.07066130450694472):0.8836381682165196):1.2356089233512861,((G000568815,(G000621005,(G000017465,(G000495505,(G001190745,G001190755):0.5146571823582471):0.1174352103124247):0.6892358548501426):1.3941998070172126):0.5578971450463674,((G000092245,(G000284235,G000585195):1.3941246593899737):2.0182922258710367,(G000010345,(G000310245,(G000012965,(G001871315,G000242915):0.21820447895456999):1.8509602090022494):1.414816137412205):0.2842448516256839):0.20438419757784296):0.21011443949825487):0.3423247692543288):1.620387320479512):0.19811692652650678):0.11448762181662246):0.06766180177746749,((G001469005,(G001627865,G000213355):1.2616867746956097):1.6505458102475319,((G000218625,G001603805):1.7775585588126293,((((G001773915,G000493965):1.5345748568308684,(G000242615,(G001920795,((G000820845,G001464455):1.4248161513833302,((G001920875,G001919435):0.5667962099392424,((G001918395,(G001919715,(G001917435,G001914785):1.1131278010768682):0.8938787325209746):1.3002862204722507,(G001767075,(G000702445,(G001918935,((G001449115,G001006305):0.27456229206913835,(G000800015,(G000381605,G000688615):1.4138191253540358):1.61942447200025):1.9311482307837178):1.0859547686879698):0.06860289941157216):0.03969550037439467):0.6348991790888149):0.26280435942611924):0.48136474816608765):0.25691461049923536):0.0986594444319771):0.25547496999994695,(((G001748245,((G001769935,G000196175):1.7388035160005642,(G001769805,(G001874305,G001770015):1.1820662493910272):0.04656343623710554):0.19656468021104212):0.17044712488781008,((G000737335,(G001263205,(G001189295,G001931535):1.428538743453529):1.217369888124152):0.1575531474690211,(G000017505,(G000335475,(G000165485,G000012685):0.2669138081328936):1.7682939567988187):0.8545313999368283):0.541801974897074):0.09053650959086709,((G000739515,G000522425):0.015265805299640205,(G000284315,((G000091165,(((G001790855,G001790645):1.8560385428260802,(G001805005,(G000375765,G001044495):1.160757507659733):0.3587734059550468):0.09403936488594085,((G001805205,(G001273775,G000196815):2.8176548331661646):0.23573531125554834,(G001803765,(G002011735,(G002011745,(G000020985,(G001803635,(G001805105,G001873265):0.5643541698419495):0.3483760867662829):0.057620565437818225):0.5827769396111709):1.4644738169876337):0.13257981170248856):0.34353899085581346):0.09889446496024058):0.1216620426306534,((G001443445,(G001798085,G001799095):0.19741659146569593):0.10740515064760105,((G001443455,(G001797435,((((G000016745,G000012925):0.5816625334129132,(G001799505,G001802645):1.3705651305890947):1.4142346467441955,((G000167355,G900107645):0.06311211309784306,(G000820505,(G000012885,G000472285):0.14188750790862148):0.2839077773115556):1.0569458716182025):1.0295906233716805,((G001798625,(G001797465,G001795535):1.6696250053139348):1.6605497652991417,(((G001798855,G001797745):0.43699909663940406,(G001798005,G001873905):0.1159254388257724):0.16987716938346506,((G001873745,G001830855):1.2684323202927488,(G001797845,(G000747625,G001683985):1.7239103460443603):1.7832565696647609):1.1044834820791931):0.16010127458630538):0.11354180772865947):0.0943058811795683):0.056732797253267075):0.09172118544569759,((((G000934755,G001507915):0.4812239695000415,(G000428825,G000024325):0.050237465117662014):0.1963444629576656,(G000934745,((G001672295,(G000430005,(G000021385,(G001553605,G000701705):0.8198799216398414):0.24680441050467547):0.19285610261601677):1.0976272617557135,((G000010665,G000702665):2.265027758773248,(G000422205,(G000425265,(G000176915,G001311825):1.2499893939503153):1.175548866083922):0.23462977133395824):0.15994972238479635):0.311744001194251):0.14184378935596478):1.3046252564580931,(G001577525,(((G000217795,G000746255):1.6502576131617526,(G001799285,(G900104445,(G000403885,(G000186885,G000429965):0.23606096048817982):0.6473273681840644):0.793483795127345):1.136668779582669):0.17837871396864774,((G001797785,G001184205):0.043203690601544144,(G900129305,(G000179315,(G001751075,(G000429905,((G001311845,(G001751005,G001443525):0.26335297213034786):0.3650166741616516,(G900101345,(G001798685,(G000420085,G000373985):0.24550800810613319):1.2746231685167837):0.45320042364748625):0.2638618081271688):0.4733679761446191):0.6196533572228837):0.14228860240946148):0.05444526213688615):0.09830024785536112):0.04884368521875526):0.11035233680869759):0.1829501480606527):0.12943098614177181):0.058257121644901405):0.09601747065326394):0.05756160380378075):0.06148692428573399):0.03516907503172003):0.03187811815088607,(G000469585,((G000469665,(((G000195085,(G001179945,(G001179925,G000504225):2.5375804755995426):1.132393151109355):2.201109782623239,((G000815465,(G000746585,(G000012145,G000309075):2.541445529753329):0.38007476913052357):0.12925770178527496,(G000632985,((G000026005,G000215605):2.6013170016324105,(G000008025,G000829315):4.209655408733094):2.468796431385411):1.480214156422309):0.6018211862338786):0.23574363628944406,(G000190415,(G000432275,((G000384615,G000024465):0.6162241243978615,((((G001941945,G000245075):1.5415525212258023,((G000202835,G000687875):1.152113629492576,((G000311765,(G000617865,G001547995):0.8638825422493468):1.6043456349394207,(G000182745,(G000429165,(G000010825,G000963945):2.4490171067877786):1.0260337608811168):0.3075287729544431):1.8473278826396293):0.3659885824160704):1.2423953058015555,(((G000009985,(G000013085,G000381985):0.5966420088199336):0.5335415632634887,(G000421265,(G000688235,G001746755):0.3693323322242646):0.14637131474332218):0.2127024061115201,((G001026905,G000515255):0.5655577093602142,(G000423805,(G000518365,(G001296005,(G000936425,G000283655):0.3602722462784731):1.1931487473182856):0.2960814737240205):0.05529783679215505):0.11824935167956731):0.1836268531341295):0.19739890338554825,((G000375545,(G000331225,(G000585415,(((G000383095,(G001853345,G000971055):0.5112675774816012):0.3924558145277019,((G001421285,G000935025):0.12199731718208971,((G000242835,G000803065):0.7706834379829371,(G000427645,(G001421805,G001423765):0.2887954284252564):0.535943349431467):0.34121603088552616):1.3138306668505344):0.16684422457727197,((G001421665,G000091125):2.186616770308583,(G001468395,(G000420305,((G000192575,(G000767465,G001742225):1.5859152451681817):0.24205945551823785,(G001305965,(G000186705,(G001008165,G001077815):0.2107544098769369):0.4089998774316369):0.5573645140106417):1.1814152314059299):0.17295397912308028):0.2349351955030396):0.1974223236102644):0.29330826759023404):0.8014760384419382):1.7724637268940908):0.31753576089413454,((G900113695,((G001870665,((G000012905,(G000420745,G001294535):0.3327045065846507):0.8082933964582375,((G000021865,G000714545):0.8897175064645453,(G000967825,G000763885):1.3653798114555509):0.23705845601104028):0.3578719733135434):0.18593650567498993,((G000590925,G001403735):0.0940196757555447,(G900113405,((G900099935,G000647975):0.0787976429778582,((G001411945,(G000600335,G000600975):0.25997024468531127):0.3002291843657998,((G000299875,(G001307765,G000812665):0.03780014871547607):0.053142614582033385,(G001627375,((G000172095,(G001458215,(G000473145,G000192475):0.5129167886648339):0.0932702896931185):0.26719816032214116,((G000504185,G001687105):1.02775933155382,(G000688295,(G001441615,(G900100005,G001458355):0.2114770701384611):0.1371983835896784):0.025434848189918924):0.03810761257160889):0.10532526234019696):0.3010346929405864):0.15918850234390214):0.1301502541254222):0.08651891411907812):0.02250417271992055):0.2837560543188103):1.199305865461122):1.6148175876795767,((G000733125,(((G000365025,G000420265):0.25509865870835713,(G000023785,G000685215):1.2887075130358967):0.2779136685374286,((G000017265,(G000022005,G000745545):2.0528686015530755):0.8866702515490908,(G000204015,(G001425945,G001424025):2.5529305751017244):0.15513627545530062):1.340394515350292):0.4376227100229894):0.7209380434706923,(G000739695,((G000828475,(G000383415,G000253295):1.8520388627974902):0.7097237618874072,((G000526315,(((G000746085,G000188155):1.2634210200514284,(G001429395,(G000262405,(G000022085,G000019725):1.6495915213626593):0.7426374124888148):0.709400320254091):0.44493252713407067,((G900100155,G000526175):1.1268335394155704,(G001579845,(G001425835,((G000379145,G000011365):1.0951106968433688,(G000013745,G000195775):0.8511169982278405):0.39685775603888684):1.5387235581170948):1.0651258342284446):0.3383317866741726):0.14489111280417102):0.6409057542956962,((G000423365,(G001185205,(G000971295,G001427875):1.6551526560424723):1.7716899626438878):1.1928116587703212,(G000688515,(((G000380505,(G900148505,G000422965):0.05208099464386596):0.06512437690036897,(G900114245,(G001404515,G001484065):0.8287112407312861):1.3926854053120183):0.05517091143102166,((G000382705,G000153465):1.4178343363912438,(((G002007505,(G000017405,G000686005):0.3760799138586107):0.655335371880888,((G000300515,G000014245):1.0366442220334104,(G001014615,(G001705425,G000585625):1.1591881478700414):0.4873988744627467):0.8651779970296666):0.38291006295390156,(G000759435,(G000376125,(G000183665,((G000379605,G000018545):0.9281831874722951,((G001542405,G000745735):1.1835687034458229,((G000621665,G000518785):0.5349801064597388,(G000092025,G000731315):0.31176482761315066):0.1117504000425554):0.36094415798878976):0.4217076013874891):0.1943285994221551):0.5994041025172889):0.7692897053452247):0.5101900503560761):1.0079518058160641):0.06408278795912876):0.23826607867519486):0.21769730440156423):0.5031554131941346):0.6993011662088114):0.36508277265432104):0.05962496778229199):0.2797458174752931):0.3624239018020337):0.14413673976586808):0.2175727335683897):0.0871295064273897):0.31795722781889135):0.07108678414848621):0.8875861896987655,((G001873795,G001871925):2.1258797966458154,(G001559335,((G001460935,(G000735045,((((G000620145,(G001294205,G000711875):0.24237686363239194):1.5297832190169207,((G000021025,(G001037925,G000711885):1.3178090323312688):0.2842516415490538,(G001457815,(G000600005,(G000226875,(G000745955,(G001308005,G001063255):0.6981538235574308):0.12052294582814942):0.748311482580017):0.6126999941796586):1.6387297053742225):0.43467968832167064):0.8388863304359139,(G000376425,((G001044335,(G000617925,(G000378225,G000093025):0.8374639238551133):0.35704552589857985):1.0657613002175814,((G001830535,G001802355):1.295818573090569,((G000832065,(G000196355,G000619905):0.40158794076329624):2.1630754277095123,(G001007935,(G000219585,G900110145):1.7677443450446944):0.8546038825747608):1.9132458267865435):0.2202227462498688):0.057108673260148936):0.22518649529022003):0.0,(((G900099695,(G000236665,G000012425):0.14901582521176254):0.8698032952264994,(G000828635,(G000527135,(G000349945,(G000310185,G001051995):1.8368526193473713):1.4350581556998627):0.11013810699098057):0.19040486498701323):0.8348952804718105,(G000411515,(((G000373745,G000506865):1.175559716829665,(G000340825,((G900129885,G000967305):0.7458060208884482,(G001078275,G001571365):1.8597627619387715):0.36530775295435197):0.05542417557361161):1.3082748838972595,((((G000818395,(G000195205,G001189915):0.14828867947043867):0.20848724878955524,((G900114705,G000723165):0.9642788084662024,(G001866515,G001941825):1.7918543431651826):1.4226227038003172):1.4405727146118572,((G000009125,G000069785):1.4525524273715156,(G000775775,(G000011545,(G000698575,(G000785435,G000013645):0.169495315716071):0.26735117881652126):1.3936513651288):1.2106743287859225):0.8306016666301772):0.34786198838400495,(G000377645,((G000768065,(G001017435,(G000019785,(G001424785,(G001477625,(G000284255,G000430725):0.17912505512034863):0.0777764493214959):0.10015298237472277):0.15811600435427278):0.05758556712407242):0.6863106466303042,((G000723405,G000807215):0.1742482537904591,(G000422885,(((G001424545,(G001476815,G000184745):0.99501653069954):0.11569058628660323,(G000211835,(G000013605,G000688115):0.30809700065598616):0.08616497320030951):0.025298222606985696,(G001270065,(G000381265,((G000018665,(G000739995,G000204645):0.1984254514888686):0.12340271965673268,(G000176855,(G001428645,G000688255):0.13989667312214057):0.06959591325357513):0.6709181822651593):0.19150288341807406):0.03234595543540604):0.1384324262402433):0.3056733003726794):0.9024262942821226):0.9344170981845067):0.7798028943789865):0.12546831542843617):0.1809070831558386):0.39461200900749993):0.32494225646899505):0.0549705903023605):0.3399333055253733):0.5495577178889225,((G001785035,G001629395):0.34366096640409083,((G002006795,(G000160655,G001889065):2.1224179169969517):0.2904534804959112,(((G001677435,((G000732535,(G000426685,G000711955):1.490631141753634):0.5807363848879752,((G000378125,(G000800155,(G000620485,G001428405):0.9355130050142557):1.5759577196551466):0.5858619126853886,(G000747155,((G000855665,(G000768355,G001442515):0.19396284873977696):0.8740184910153551,(G000559025,(G001431405,(G000185965,(G001908775,G001700965):0.9848257322113232):0.19627422018435517):0.7017225836535378):0.13259020069849806):1.113693075511826):1.1276312256257208):1.4480944469336872):0.03906865580495403):0.1618542612056447,((G001051235,((G000485905,G000014785):1.2807075646100654,(G000024765,(G001730015,((G000371925,G000621325):1.7228986889202667,(G000381825,(G000633935,G000021985):1.0758020863797195):0.9884464863694618):0.2293863928263487):0.08461497958594545):0.05945357668160309):0.015495118343288462):0.030147721203757437,((((G001801885,G001802535):1.0331191092818588,(G000245015,G000170715):1.576596151055754):0.19723484891507187,((G900102855,G001303045):0.1327947002674976,(G000024725,(G000260985,G000214595):2.7959047081214856):0.28357565137247154):0.09287293290491161):0.08644377864944904,((G000384415,(G000421465,(G000427385,(G000785705,(G000383855,(G000372865,G000384075):0.17231074535905125):0.9902381960885082):1.67252518223871):0.09970787512348739):0.3664255888923171):0.6257963092509135,((G001044195,(G000224065,G001469165):1.437858436774079):0.377621787352955,((G001443675,G000428045):0.28980191227185276,(G000828615,G002020915):0.31098334978219033):0.3111991901507781):0.8092221503703882):0.0838939500412404):0.110430007893477):0.19783138226686317):0.12092159930440428,(((G001281385,G000015105):2.444268242776651,(G000934765,(G000478585,(G000526715,G000012605):0.9726138386938619):1.2825386501413318):2.100670602959292):0.2110701982087491,((G000252525,G000385055):3.49872705153895,(((G000019285,G001720395):0.13575599093711022,(G001898235,(((G001881495,(G001801405,G001801495):0.09172273956123686):0.05387957167242064,(G001801345,(G001801815,G001077715):1.8485665560038664):0.32489820239922157):0.29997050636107814,(G000512355,((G001468165,(G001467895,(G000622185,G001467025):1.8675125077169732):0.8291625976381005):0.5807216798052988,((G001583575,G000423305):0.4537363183921125,(G001465875,G000091785):1.3870741424976467):1.7507471321538441):0.22191430640561838):2.19436019792119):0.1800757765112992):0.2656776350932967):0.19532706455786902,((((G001188545,(G001606025,(G000426885,G001656375):1.6175266894852134):0.10795791294546286):1.6737878887787943,(G000488275,((G000368565,G000369145):0.46280162529639246,(G001953195,G001713665):0.3336302927667867):0.03721504720854066):2.647736171639942):1.4219535658763265,(G000756655,((((G000158175,(G001953075,G000158155):0.32980539077705173):1.3540668961492461,(G000373485,(G000420325,G000259575):2.1083781427903476):0.44223841344001596):0.4471373264905765,(G000511875,(G000380565,(G000209515,((G000013665,G000966245):1.5822320240738654,(G000263355,G000377745):1.2285853597573524):0.04993811581722228):0.25155905816267116):0.4353566165072071):0.4606661728984792):0.6012302141975615,((G000722635,(G000410875,(G000421765,(G001518815,((G001705225,G900103375):1.520031991008953,(G000455385,(G000222125,(G000026105,G001708485):1.5795597002502737):0.14470087217906094):0.32286177342169897):0.1697503195423873):0.4438958813042484):0.8272302878798717):1.3456985402778852):0.16650314753926695,((G001995095,(G000422325,((G001648175,G000953435):0.6979645523775366,(G000737985,(G001039575,(G000409775,(G000236035,(G000196875,G000475415):0.3630057474792909):0.6398554791672022):0.4482557785836759):0.45486478912828565):0.8540789177922378):1.1725408311005017):0.27079777457163445):0.5309191542431837,((G000376785,(G000284615,(G000347775,(G000397065,G001045555):0.1727578995501756):0.08459650044057161):2.5383561624803925):0.7019722405392558,((G000153185,G000355675):0.20297691352918876,((G001418205,G900129155):2.077043309741591,((G000691225,G000705555):0.8414398237151952,(G000422765,G000153345):0.28711823839716827):1.2421333772274108):0.1671550153571718):0.029563989403728074):0.08394851171494074):0.06900521088847086):0.0963881809874484):0.24072889217625848):0.15424938005096264):0.2847343719082259,(G000981765,((G000701925,(G000188195,G900116345):2.3238183189626116):1.5168768000069681,(((G001458075,(G000320945,(G001418345,G000753735):2.235699179616982):0.9265973005098328):1.5208404932269297,((G000568405,(G000314995,(G000428905,(G000172635,G001757105):1.852275314226587):0.3445075366216366):1.515243224147272):0.05339407291396894,((G000764205,G000012325):1.5882629249714488,((G001275035,(G000987775,G900108485):1.050297481681637):2.030149037662657,(G001269985,(G001596795,(G001854555,G001750165):0.8450005510396926):0.6733404664638363):1.743968561570764):0.22259356283114579):0.0905684840037403):0.18483661310398034):0.3515051649203398,(((G000422665,G000425405):1.4608396635506815,(G000753795,((G000014705,G001620325):0.5534283105758513,(G000518705,(G000018285,(G000019525,G001957125):1.2512363057078322):0.24352128360436956):1.42898419311202):0.6490510963374537):1.6811753125831692):0.741137059608462,(((G000429485,(G000153405,G000015285):1.3777550209964142):0.2546426451315569,(G001870485,(G000820125,G000014805):2.5185930625916675):0.8038403080994937):0.09343236758958859,(((G001996105,(G000621165,G000333895):2.2058591192672936):0.6992036821636717,((G000425165,((G001077885,G000949955):0.12962067231008795,(G001029445,G000730475):0.6452105608968001):0.5091850696592547):0.844302779356381,(G000011805,(G000755385,(G001558415,((G000772105,G001525595):0.3094060250997508,(G001486525,G000287055):0.387275802946352):0.2724328577301699):0.11999237995869265):0.6317422291824469):0.9272840211688116):0.20787362944125487):1.5929995570187496,(((G001038205,G000376645):1.1912240720565561,(G001262035,(G000017245,G000827595):0.059941506557515636):0.6783295588125174):2.0973781834603686,(G001690195,(G001026985,((G000252955,(G001676225,G000259175):0.3945866236953227):1.507627657661663,(((G000287335,G000010085):0.3544872569508804,(G000287355,(G000013185,(G000011745,(G000007725,G000247565):0.5402230561316805):1.07443046831103):0.06955842733137868):0.44072420344473895):0.9911136489236076,(G001816025,((G000255535,(G000513215,(G001122605,G900128755):0.6484434855009745):0.20451740899629486):0.3781295046780191,((G000400795,G001049335):1.563901001151012,((G000248015,G000648515):1.7719748436419176,(G000770305,G000025405):1.4346327608843936):0.8571908592933798):0.09295792793201209):0.08553419316006387):0.11502928405412757):0.3422388226488452):0.15053325315910376):0.8618354251862772):0.48908888153189123):0.662360049559843):0.3548008269434412):0.19918936382816696):0.2034207780254135):0.19114870044153778):0.6173037626463169):0.3321313186675924):0.31678533489833266):0.08148631491816494):0.038841094897065116):0.050550975843922104):0.08214218312642473):0.11179006374884247):0.05906264331467417):0.11476672422291918):0.7930864812488233):0.192259120354357):0.5959199450994872):0.023323250713856443):0.08003232866069497):0.012899441793995457):0.15531606167613757):0.07740233909423098):0.06533681313555548):0.07398106494785953):0.05271037226632123):0.14507164147527107):0.08541081815960826);
  TREE astral.1000 = (((G001723835,(G001871535,(G000830275,G001871415):0.06538652485329143):0.09815437233748224):0.014025465446012788,(((G001940645,G001563325):0.03296241627485127,((G002009975,(G000263735,G000009965):0.3075545518858255):1.410564731936344,(G001515205,(((G000270325,(G000730285,G000204585):2.133267303734709):0.11328859702900747,((G001775955,G001915065):0.140244155015075,(G001399805,G001577155):0.22923885468022176):0.10464223620586126):0.05342810109894742,(G001717035,(G000380705,((G000813245,(G000234805,(G001663375,G000148385):0.9837874913775424):0.8713608650142228):0.08434120753269576,((G000565255,G000011205):1.8440831786245966,(G000231015,(G001412615,G000317795):0.25265810969016966):0.2550016178656443):0.14639611956607415):0.4109591675743059):0.04986299357454733):0.038592040030667185):0.15729320469350247):0.0):0.12916834153367948):0.10955483943691856,(((G000008645,(G000191585,G000024185):0.07354628367328113):1.6786266112233457,(G000371805,(G000243455,G000017165):0.5360392602223808):1.7733197035523847):0.4373972916925108,(((G001875345,G001629205):0.35351084129389715,((G000327505,(G000008265,(G000965745,G900090055):0.2259504921532149):1.686409976881319):0.4005437498132999,(G001595945,(G001800825,(G001800815,(G001560915,G000308215):0.7588654713537276):0.296806957811857):0.5557151617098752):0.06005742949658084):0.09831458603751564):0.13283584130200857,(((G001488575,G001767315):0.36924525312556983,(G000376445,((G000328685,(G000337775,G900100385):0.5366118367985909):0.029991345996788495,((G000172995,G000283335):0.3710710016385015,(G000495475,(G000739595,G900109065):0.11435592243738185):0.10424273320599489):0.479590087805134):0.022974791202741034):0.08034043192802419):1.7902195230847584,((G000025505,(G002011235,(G000008665,G000194625):0.029979436342865914):0.06899625772446971):1.6758688946230988,((G001602685,(G000013445,(G000243255,(G001571385,G000327485):0.21302885650672368):0.12723743675238383):0.3928855866565749):0.487249153668021,(G001766815,(G000063445,(G000711905,(G000204415,(G000685155,(G000969945,(G000196655,(G000013725,G900114835):0.518708255141102):0.5408576028606542):1.1617548582307171):0.705100580527876):0.1795315856529401):0.20277034517125267):0.08458007968759451):0.2668943685824987):0.2074120726776287):0.23674917609765206):0.12675274516779558):0.03522905920247086):0.12099685949352472):0.057283345806773495):0.11290464404239083,((((G001567355,G001771775):1.0024055931059281,((G001772665,(G001772985,(G001772865,G000503835):0.19447910059714033):1.6593290493908508):0.585241414477721,(G001771165,(G001816645,(((G001776505,(G001775155,G001776535):0.1381249766166542):1.5650141168756455,((G000996555,G000992645):0.06593830040285462,(G001777435,(G001776635,G001777055):0.12481973664094136):0.9544475732431511):1.048812082373654):0.18691123675353605,((G000992285,((G001872035,((G001002885,G001776255):0.17200644319345895,(G001816955,(G001803465,(G001000345,G001873435):1.0154125314908053):0.18136547135881817):0.15308176611678065):0.11020531872753538):0.3885703819801033,((G001002035,(G001773695,G000998545):0.240335074327652):1.2101235452159218,(G001816475,(G001793475,(G001792535,((G001792165,(G000996165,G000989245):0.42263478494832496):0.31375063010057763,(G001793095,(G001793105,G001792585):0.5324755121607744):0.47878659518547323):0.2854864542770598):0.03347487941888656):1.0448509532635242):0.6683821180878118):0.38829907171403455):0.05935297687794004):0.24849005202572577,(G001779145,((G001782605,(G001782355,(G001782595,G001782525):0.20413622379259286):0.5103356524578554):1.1106931910382738,(((G001779055,(G001780955,G001871285):0.11466539188121545):1.0066257822135527,(G001779095,(G000998865,G001003345):0.055710674537233):1.1819752825781131):0.33555456137336653,((G001788225,(G001789365,(G001567245,G001788095):1.0150267046794494):0.22908436566785909):0.5347442052525823,(G001788195,(G001789535,(G001790155,(G000990565,G001789645):0.25788012747290556):0.2303338125828952):0.03247333048295963):0.6411477600729268):0.7607470138916662):0.023056547108922302):0.1516525621681377):0.17873250556171374):0.27753110742951603):0.20368471479466704):0.09000344593463085):0.1730717551222554):0.29240250809042256):0.20765955059974187,(((G001787485,G001872575):2.353632337467482,(G000992695,(G001788805,G000993615):0.4224148287847859):0.7750821040166183):0.726564670130418,((G001771275,(G000997185,(G001790525,(G001897295,G001790365):2.3155520189196683):2.0069433399404613):0.044901377651327616):0.08543616175384532,((G001776195,(G000991925,G001774395):0.1653065166727204):0.29496897835947733,(G001817095,(((G001779925,(G001777655,G001779895):1.6398554119008757):1.0390053658379435,((G001003705,G001791465):0.125254837101357,((G001889965,G001818155):0.153445543042273,((G001783595,(G001818495,G000999255):0.6636671940883944):0.106165676520233,(((G001817495,(G000996245,G001817255):0.1302331040804225):0.03186938287987558,(G001778285,(G000999715,(G000997945,G001778255):0.2055923947704498):0.7919257267583496):0.890330352197141):0.13104607189724676,(G001791385,((G001783145,(G001784435,(G001784285,G001783065):0.6368138307503668):0.8364583663613502):0.5921809695622632,(G001791415,(G001791745,(G000997445,(G000996715,G001791455):0.708249248147059):1.179997240811708):0.2977650393229757):0.0638320939953496):0.22201780652632902):0.07825705451439612):0.028596744093878648):0.11207833032297007):0.005656453572465391):0.43892319807460944):0.04330898552394002,((G001873875,(G000991855,G000991245):0.24362107608947273):1.3377488380005802,(((G001819495,G001000145):1.1297171988159336,(G001819985,(G001872425,((G001820115,G001820475):1.5952797041754312,(G001823235,(G001821575,(G001819295,(G001872265,G001303125):0.6072577161346233):0.40248160692657964):0.226038916725329):0.10714612496691214):0.19050256766761844):0.6929636253018858):0.29323215406004915):0.11467053005740059,((G001795715,(G001794375,(G001794675,G001794025):0.18010726356399506):0.8017954533049741):0.8487337553333616,(G001822905,(G001774085,((G001774195,((G001001795,G001817215):1.7370076691327891,((G000993695,G001793815):0.4003230832830124,(G001004105,((G001817755,G001002165):0.7301299551667301,((G001818625,G001818895):0.7947442297544887,(G001818015,(G001817975,G001817995):0.5688055105243471):0.055069744765493756):0.07395356993586369):0.12384390209729552):0.055309598495441196):0.886693912944131):0.3290237308340324):0.13849962690569692,((G001004285,(G001822345,(G001822385,G001820775):0.14319046058925627):0.0726235929564937):0.8244837669211404,((G001819735,(G001778855,(G001778395,G001778595):1.1187986946787014):0.486516920570971):0.2781995892977991,((G000993015,G001890035):0.3316265770940376,((G000992205,(G001785805,G001786805):1.245050463806527):1.2413236856136514,((G001819095,G001825075):0.2288704500154311,((G001781805,(G001004665,(G001189075,G001781355):0.05546177330538705):0.23649490751806732):0.6933100599430333,((G001823825,G001823895):0.47527427150006596,(G001821215,(G001820985,G001004005):0.129160106480168):0.30892142214753443):0.45859936071127366):0.2971861917231353):0.06265502618315928):0.2729738035091181):1.0929651975907684):0.19706520349220238):0.30872458254293517):0.09335846057112464):0.02188810933007578):0.08601404940965711):0.09721772954919723):0.4798153042534339):0.20878919320271452):0.012961265540258414):0.4455518091950362):0.04206102136904635):0.08845679717524779):0.14967725060903075):0.572539708541481,((G002011415,(G000212395,(G000284335,((G000021285,G000217815):0.9616342888517664,(G000018605,(G000147715,G000023325):1.7823524081388002):0.1712534001089415):1.5069966206885073):0.057912581827344246):0.13894315676776578):0.01870120875464475,((((G000402235,(G001767595,G002011575):0.06939696916130764):0.12025086453812975,(G001443005,((G000177335,G001604435):0.3926092796463196,(G000160455,(G000233775,(G000165795,G000526375):0.24201372072100386):0.15065482512732611):0.2048747406362585):0.9816155800764849):0.47822920344974834):0.0,(((((G001899315,G001784555):0.3500950111525008,(G001784565,G000431315):1.5513307409831725):0.5348835224399056,(G000484535,((G000063525,(G000316515,(G001632145,G000153065):1.472317784855667):0.22154980774943528):2.624285228533104,(G000332275,(G000332175,(G000316685,(G000332315,((G000309385,G000316115):1.0584138064276256,(G000309945,(G001657325,((G000473895,(G000380225,G000021825):0.2717549695848702):0.6281940846233317,(G001746915,((G000332335,G900010725):0.09777220944803318,(G000155555,G000317555):0.16794004852690175):0.05282670973191705):0.22006176509310257):0.08846302301342918):0.12387661387179592):0.2939484421833837):0.12077977258185527):0.26744222599544193):0.41417386465999595):0.6525328309590052):0.22597026134574988):0.48946914242797734):1.4226620712589608):0.36140945655767254,(((G000724625,G000427095):0.89706211345944,(G001914715,((G001302685,(G000383835,(G001796575,((G001795035,(G001795015,G001796515):0.7058994519040777):0.11423056888243152,(G001005265,(G001796805,(G002011495,G001796865):0.39735686267017767):0.4391617330642153):0.5705436507317841):0.2011582968385795):0.7130735153298312):0.21930064100275062):0.7379257304628694,(((G000744775,G000024985):1.6120695953491837,(G000018565,(G000021945,G001399705):0.6328150394948353):1.1166435339881535):0.2258357534461839,(G001796635,(G000281175,((G001796965,G001797105):0.13114874400963733,((G001508595,(G001192795,(G001306115,G001050235):0.17105326676376179):0.2957193230678292):0.3196828129257073,((G001796365,G001567105):1.2293236542715351,((G001795285,G001797095):0.2535546429095905,(G001795335,G001795165):0.24031181243089816):0.4385272757003126):0.20179012714548994):0.4482649881797253):0.9197316618956735):0.18173531551677133):0.3709587241804922):0.14273045742573703):0.0):0.5215583945860224):0.056458677710907276,(((G000430865,G000317835):2.2193051823940473,(G000195335,(G000430045,G000421625):0.33135815373340516):1.3786923475004331):1.432800750969271,(G001766895,(((G000023885,(G900110565,(G000024265,G000814825):0.47698960055463313):0.2319655286867317):0.8424302159591642,((G000468755,G001494635):1.3348660373110228,(G000311845,G000225705):1.5694942073829226):0.9981159398178198):1.3263652494948681,((G000661895,(G000424625,G000423665):1.6509296225422636):0.2736960307508334,((G000949255,((G000455525,G000817085):0.33998085633122005,(G001439005,G000348785):1.0539462426639987):0.6723674579069204):0.7175357914737023,((G001438925,G001437855):2.215552217225841,((G000235425,((G000024545,G000962825):0.8886895384460409,(G900129455,(G000426645,((G000341345,(G000612825,(G001698225,(G000982715,G000308655):0.6673829283667577):0.09267147383539175):0.4560468024783532):0.8808476624199073,(G000717175,(G000062885,(G000720955,(G000196835,(G000374445,G000974445):0.1494757901215086):0.14465979132996637):0.19010706366291039):0.7030292542045051):0.5151233195427861):0.26339051633645655):0.6080907585279072):0.13236631747177252):0.2925388187380174):0.12641187985941402,(((G000341105,(G000468475,G000024865):0.35420662540183173):0.8404778634017198,(G000024025,((G000787795,G000955975):0.9650622926431394,(G001279985,G000745345):1.0634700401180093):1.4767179634901337):0.6324201867151252):0.36907813882826834,((G000960475,(G000270245,(G900092135,(G000423465,G900163845):0.22088317478444208):0.4488696269268736):0.9775086531826125):0.4997416604295373,((G000017305,(G000421185,(G000298215,(G001429685,G001247745):0.26109643610075906):0.012072672821375491):0.9426624495111513):0.14894507877249316,((G000764165,(G000314575,(G000786195,(G000022025,G000224415):0.14355811866587556):1.2759340246616002):0.09552612962295072):0.39712523733808774,(G000576425,((G000741705,(G001812065,G000612055):0.916935439858326):0.14853926008396745,(G900105765,(G000526515,G000385135):0.7024939473380615):0.47282692859549896):0.1199002712450448):0.13685281158558452):0.2791860839050386):0.2611873385126689):0.10737164982351326):0.046227904113806645):0.0816370863014958):1.2078317775234049):0.6002578152111839):0.2911254338703731):0.03746013529478273):0.1417475277398034):0.09055426145571427):0.03952920673117748):0.03879468805041415,((G001791795,(G001772385,(G001772335,G001771545):0.7181436714206813):2.225751827547876):0.03281622698926018,(((G000373345,G001517865):1.4709176661491272,(G000165505,(G000479045,(G000158315,G000691725):0.6534101665365344):0.5619839765587678):1.140208120643436):1.1179551183827483,((G000009905,(G001513145,(G001513495,G001544015):0.266753429613086):0.20728161396158645):0.17619515389749027,(((G900114655,G000517025):1.4168030828529432,(G000020485,G900156285):0.9887315193994196):1.1034402791186446,((((G000242435,(G000455225,G000428745):0.114308089999382):1.1758555874816434,(G000436295,(G900104055,(G000219125,(G000445445,G000271665):0.14451016330511918):0.9511620596848149):0.38975901412831343):0.13314606896210726):0.8480550443036748,((G000946815,G001570625):0.22621850553594597,((G000018425,(G000215085,(G900113335,(G000686645,G000681355):0.7487653503332036):0.33513555557756924):0.17846851347015244):1.146166185949867,((G000746025,(G000620305,G001508005):0.15790187180659715):0.11030960338174291,(G000512895,(G000235605,G000021925):0.9373717022528046):1.0841453903195268):0.08944984976635162):0.014014271354080735):0.3970506082681794):0.15091028639177573,((G000174415,((G000714935,(G000444055,G000702485):1.4273712586698102):0.516407627748173,((G000178255,(((G000433455,(G000433255,G000434835):0.0494169850631081):1.5301566563680857,(G001512455,(G001830015,G000968055):1.8058202478116194):0.7468232922197855):0.007105099011983724,((G000227355,G001262715):0.655093289695673,((G000437395,G000437235):1.3068936265460256,(G001244545,(G000327285,(G000508965,G900114575):0.7828718213594903):0.9117804361939629):0.2863104518304185):0.22727702239633177):0.2323358729111279):0.16845358572908398):0.51233534310293,((G001311905,((G001375555,(G900102685,(G000763315,G000942395):1.0386955235683206):1.061246335196211):0.6310116821923154,(G001561915,((G001274715,G001423865):0.4148509497852042,((G000455485,(G000250655,(G000422905,G000739915):0.4426353428489949):0.47738635020307724):0.41655574542291224,((G000283315,G900102965):0.4766819191776306,(G000829465,(G000227705,G001280845):0.4100335780778888):0.6412085074570495):0.4250472270755723):1.3089510650300733):0.15466293866762934):0.051110193046929146):0.07038557765894415):0.19826800709827136,(G000615945,(((G001559115,G001005905):1.4189109069795023,(G001564995,(((G900109135,(G000421665,(G001543285,G000518205):0.08973216957483639):0.15594391757555115):0.25277716472510847,((G000429585,G000245815):0.8066527782170885,(G000744375,G000744285):0.6306741593615197):0.326747537675272):0.17203818462056414,((G001832905,(G000407505,(G000407285,G000415145):0.6554518312034303):1.2494048987531567):0.4434717144897462,((G001435035,(G000583695,(G001434815,G001434295):0.18889308023005658):0.05750214080738907):0.4955360750825631,(G000432055,(G000787735,(G001437075,(G001702175,G001434475):0.2812112685019921):0.3959101535890845):0.24435341548660017):0.3099825519789909):1.1682529753386837):0.25888055586827474):0.8744237005769164):0.35205452920256336):0.18982220808399475,(G000702585,(G000430685,((G000430745,((G001721685,G002019695):1.5030625983311525,((G900099745,G000698145):0.8961473322270818,(G000334155,G000513135):1.2823500900554687):0.11533588280264301):0.47251228635468356):0.09441814640242867,((G900110685,((G000770635,G000723525):0.45531582929449704,(G000377765,(G000821065,G900112045):1.4372272072987717):0.3783867726086288):0.2726247599042423):1.1218930261467843,(G000331575,((G000220335,(G000297555,G001274945):0.196013821775008):1.2897805324613651,(G000430785,((G000313345,(G001274935,(G000709935,G001278705):0.5371327003289289):0.20433349392452263):0.16862237249610276,(G000751775,(((G900156125,G001591825):0.13226489604676891,(G000526655,G000374565):0.3077326996104543):0.137674024170792,(G001054655,(G000759675,(G000986785,G000294775):0.10975088571690139):0.8015965602516304):0.38090448248540937):0.12989896691055833):0.23820993918118621):0.12583815987588023):0.14246809725541015):0.17106825305952617):0.3712656731939176):0.141868379208298):0.16836165201199532):0.17463120472396534):0.04526751140824271):0.4121374159271816):0.2195685959925139):0.33841705217358364):0.10333384768947787):0.7128343542970164):0.10796996501701808,((G900142995,G000328765):1.2969533252207281,(G000526435,((G000806225,(G000185505,((G001515955,(G001440545,(G000495435,(((G001403615,G000686705):0.4192055618956887,(G001403635,(G000424025,G000401215):0.9052426080005598):0.9950927466985923):0.45870275130359933,((G000816675,G000732635):1.0905974481181882,(G001263795,(G000686725,(G900129955,G000765165):0.35982450026274754):0.056867068020987475):0.23146940047738374):0.03237010966273405):0.2419620213762432):0.6628932609393494):0.6693881612562598):0.10443247293711837,((G000488855,(G900155555,(G000435715,G900115385):0.2940949153285141):0.4766356325593343):1.0681571241331385,((((G000423525,G000146855):0.5829313519256452,(G000699585,(G000381525,G000953275):1.0325923902593628):0.30684726523158684):0.3892780808241063,((G001748365,(G900142245,G001750685):0.2835409117674776):0.1425230236841819,(G900101495,(G001042715,G000016985):0.058255944785641056):1.0189251025250339):0.16759709696184732):0.20223644767178134,((G900142005,((G000751555,G000511955):1.2887998461816148,(G001190785,G000387765):0.30344480276827474):0.5266580644782431):0.1735110749084031,((G000010185,(G000308275,G000173355):0.37011587841971294):0.5769009773791032,(G000758845,(G000146345,(G900129925,G000183565):0.22672755852545107):1.3281028671183195):0.08479115840735173):0.7778816827250635):0.16607731199013667):0.11177147485312075):0.1144261609397612):0.06608258649443091):0.17602790201079588):0.07634005015242132,(((G001513425,G001940855):0.34328642886923616,(G000435495,(G000432975,G001512685):0.7231032371121915):1.0578123708479668):0.28464861611826536,((G001916175,((G000331995,(G000179595,G001512425):0.7125395843198505):0.9486219448296195,((G001512745,G000688035):0.5760057919685297,((G001305135,(G900130065,(G001454945,(G000765235,G000283575):0.962008178012954):0.5227512040802152):0.5574566644400916):0.5118485938355057,((G001797275,G000433415):0.6790005085168881,(G000178115,(((G000752215,G000435335):0.7130304904259444,(G000436215,G000432435):1.0801630460304812):0.387618685567452,(G000157955,(G000154565,(G000179635,(G000174895,G001603945):0.2362387718324658):1.0522027360770392):0.10081587871313942):0.08397086555868989):0.06869885266430524):0.466894580378781):0.06163229449468701):0.5486721846696597):0.14855032024286052):0.04212508342078315):0.024722520322542012,((G900142265,(G000178835,G001995005):0.8776790366727887):0.07796177686989474,((G000154305,(G000431135,G000432475):0.7787696913576874):0.2916870842451354,(((G000434115,G001414325):0.33291770990392044,(G900143645,G900111595):0.4244682695392316):0.30302893828082295,((G000371705,G000185385):0.43104702805139855,((G000431895,(G000156015,G000146185):0.37661292797707274):0.18433378705309905,((G000701625,(G900113595,(G000424385,G000621425):0.11639483458553132):0.16689126560001005):0.461519608257505,((G900106615,(G000469345,(G001405615,G000364225):0.3274691623943632):0.10869583517198492):0.48693938962049516,(G001404335,(G000797495,(G900129135,G000183525):0.17390044846707256):0.20701562395769013):0.24687608897532934):0.10429167757066746):0.20378411855043851):0.06832730917623912):0.1298399355150656):0.041672245917392756):0.9413527995379057):0.37584100834964157):0.12421313848085921):0.14428796452342826):0.010128166977144772):0.39666895128712176):0.2622686426078088):0.024224305895491686):0.017787611026606358):0.14930966122911335):0.17561529003559553):0.19771267729045489):0.06869271248613502):0.0):0.047322233279506645,(G001302425,((G000243715,((G000092845,G001829415):0.0812574472989895,(G000190435,((G001749745,(G000242595,G000507245):0.5467698085029911):0.3276993053191468,(G001896565,((G000219725,G000297095):1.14784424289284,((G000255555,G000212415):1.2584466673459236,(G001604385,G000513775):0.39551533108005604):0.8276949476574926):0.3056394908287877):0.608344706934076):0.0794358092455046):0.7212759124994543):0.08783296487119872):0.18038291795850753,(((G000406005,(((G001871115,(G001799975,(G001871125,G001800475):0.35483332429802816):0.1973842504170773):0.4955599331077569,((G000405945,G001804315):1.0417333607602486,(G001874025,(G001804065,(G001804395,(G001806055,G001805895):0.7037940014950539):0.43380860878486893):0.28635506853482035):0.18723889372343888):0.5736534587256209):0.18162685535867865,(G001304075,((G001897225,(G001796285,G001464115):0.6966134734295977):1.9411788122503184,(((G001803315,G001803225):0.16506960941149726,((G000019965,(G001872735,G000025905):0.5087042550723319):0.9283646058675568,(G000172555,(G000526255,((G001919485,G001613545):0.5773743497751366,(G900141815,G000739615):1.6957137399198596):0.6788364866952974):0.14888142395524057):0.19660356623535197):0.6023190997402684):0.3438923503698197,((G000949635,G001723765):1.5268975831448337,((G001999965,(G001825665,(G001603075,G001303465):0.9473561352478725):0.41608489022086015):1.3998428671468521,((G001956985,G000255705):0.10300576106214317,((G000153105,G000346295):0.9376271896583468,(G000255655,(G000181475,G900113665):0.09828458960008339):1.2173234663171344):0.41624350226567886):0.9036733672556476):0.3166186245098451):0.3306292693355514):0.10199697577189511):0.10630603743157628):0.0017309614996841441):0.08509631019003933):0.016705510529231388,((G001303705,(G001412365,(G001303785,(G000980735,G002010655):0.7307768557061672):0.1916394225785059):0.10438266273672006):0.16814050718239196,((G000397885,G001577185):1.2649873714796305,((G001780825,(G001918595,(G000522985,G001919145):0.8157002757187751):0.9734822323142928):0.2532540735808545,((G001045525,(G001462345,G900142485):2.048987743619063):0.36166600317412617,((G000403035,(G001304315,(G001775365,G001775405):1.0919294345440875):1.4157587989455835):0.14595715459639963,(((G001509335,G001577025):0.4881622069328538,(G001771235,G001886815):0.19175388643521285):0.08072017626619238,((G001899175,((G001804625,G001442925):0.2140694196286261,(G001803345,(G000258405,G001802205):0.9311100589327851):1.3494184441806336):0.22436953141686114):0.27658722858657525,(G000020465,((G900129315,G000013045):0.508677365247406,((((G000724545,(G000212735,G000379805):1.1109794930978838):0.9410145635254997,(G001897535,(G001897855,(G001975825,(G001898505,G900156765):1.1432575637670968):0.37647307639040295):1.1500145446509236):0.26875349874187604):0.2310777181782704,((G000403135,(G900109365,G000192845):1.4615284791059047):1.6340030746032599,(G000020565,((G900113045,G000379765):0.3363920840802398,((G000296815,G001890965):0.06704468018789134,((G900100765,(G000973725,G000379725):0.003369715007506304):0.05847576519197502,(G000346615,(G001657315,G001592965):0.1426495152807161):0.5422866832572962):0.07394640623229527):0.007132100883995044):0.30876933359960457):0.8721792407067552):0.11625670478064964):0.17014792985417984,(((G001802265,G000621625):1.36977352763744,(G000736515,((G000022605,(G900142565,G900142445):0.7380387325382761):0.5083267440462359,(G900116115,(G001439205,(G000016645,(G000430665,G000186265):0.47522788637355795):0.295407752220683):0.17329548095789996):1.2394042778577352):0.78076194809744):0.36956477443515):0.4703650397985126,((G001769115,(G001192835,G001543405):0.15192822921221755):0.43071114985716613,((G000798815,(G000231275,G000473305):0.12212958510551296):0.463449465814495,((G001443605,(G001303955,G001769535):0.18028733401216443):0.05607731107973007,((G000974365,(G001310955,G000621705):0.05730803677236743):0.19173873117374457,(G000183135,(G000213575,(G000803105,G000315485):0.13449580871236358):0.45550156290656724):1.3887326581569965):0.29949137169667656):0.02800816328889166):0.5754572252785514):0.2957961562559689):0.11768773276891116):1.034360967107622):0.2754457669027911):0.11550972766895158):0.2609022596761997):0.27826625432768404):0.08187430380516787):0.10183288720198747):0.059610958827433676):0.029562480841710446):0.15081751394473733):0.018103734928212396,((G000989955,(G000996275,(G001468865,G000991965):0.2298532635700038):0.6211128887665154):2.019436856617609,(((G000218625,G001603805):1.6343775099401094,((G000191045,(G000010785,G000703085):1.2442043321113005):0.8385240614628844,(G000420385,((G000196135,G000507845):0.9743594115978416,((G000010345,G000242915):0.4739094059662649,(G000597725,G000495505):0.5758094641546735):0.2636191545379507):1.6977153866133214):0.22579695375002007):0.03321829512387643):0.15754193291631083,(G001627865,((((G001773915,G000493965):1.499467237431067,(G000242615,(G001920795,((G000820845,G001464455):1.4203183086167026,(G001919435,(G001917435,(G001767075,(G000702445,(G001918935,(G001006305,G000745965):1.9536339946912062):1.1136850796935451):0.061903591078521135):0.010627316164951854):0.8198807326520325):0.21034855681002104):0.4775833928828947):0.22077554067652075):0.12462920722985453):0.2388309070839813,(((G000335475,(G000737335,(G001263205,(G000067165,G001931535):1.320018276554783):1.1886065764000682):0.16051127795233722):0.5420407548127614,(G001748245,(G000196175,(G001769835,(G001770125,G001874305):1.1307533596181805):0.059426715093545635):0.19810852622918915):0.16397543087013233):0.10147460416351713,(G000739515,(G000284315,((G000091165,((G001790855,(G001803525,G000375765):0.3905977609725059):0.13433529904476116,((G001805205,G000196815):0.2563430974350321,(G001803765,(G002011735,(G001805125,G002011745):0.5700569417892496):1.5373222566724607):0.10188153401088604):0.3521780369576083):0.10525398209272925):0.10664846887594573,((G001798085,G001799095):0.37826441748830986,((G001443455,(G001797435,(((G000020725,(G001799505,G001802645):1.4230000361121729):1.3345074867637219,(G900107645,(G000820505,(G000012885,G000472285):0.1419181602812305):0.2747650325721716):1.0346959007392664):1.1090674569532022,((G001798625,(G001797465,G001595385):2.3964428849580552):1.7292417801300843,((G001797845,G001873745):1.279360764693453,((G001798855,G001797745):0.43496432714488215,(G001798005,G001873905):0.11677248464176546):0.16103884863591436):0.1678178031488956):0.11204660630444661):0.09453027780555048):0.05797295177295707):0.0887077464645234,(((G000024325,(G000934755,G000428825):0.054534391174529774):0.23414551412805013,((G001672295,(G000430005,G000701705):0.27645237912014314):1.0809238473741134,(G000702665,(G000422205,G000420485):0.2490457950612363):0.23145795968310173):0.43179853956308795):1.3101592223337657,(G001577525,((G001652585,(G000092205,(G000429965,G900104445):0.8472583435703901):1.1614567777957796):0.1831097598078656,((G001797785,G001184205):0.0357713989424918,(G900129305,(G000179315,(G001751075,(G000429905,((G900101345,G000420085):0.4992600876079508,(G001311845,(G001751005,G001443525):0.26421781530621413):0.3663461431254348):0.26847204233346955):0.49108407403002446):0.6416304142093601):0.14734460062621307):0.054203644686051176):0.09009991149607774):0.05824243617935172):0.11184300918197926):0.2010518322611373):0.14947456528181924):0.08973202947239099):0.11092488678904765):0.04989606139450361):0.07433035711671115):0.03578727690228475):0.02411046035348007,(G000469585,((((G000299095,G000195085):2.4732426653508304,((G000964795,G000632985):1.3735400457219202,(G000815465,(G000746585,G000012145):0.38798669313289375):0.18292469896539948):0.5838300104822235):0.25128356164079363,(G000190415,(G000432275,((G000024465,((G001941945,(G000202835,G000429165):0.38569767017459644):1.394628248746871,((G001746755,(G000513295,(G000013085,G000381985):0.610700783978234):0.47264264411185475):0.27042621098804287,(G000423805,(G000515255,(G000518365,(G001939945,G000283655):1.3180260757291133):0.35347533996905384):0.037417997117810235):0.17120463499776312):0.1746161005906845):0.21558796463554358):0.09154357143304058,((G000375545,((G000427645,G000744515):0.10348378935664844,(G001421665,G000767465):0.2047158896918618):2.0643756259150186):0.313547456414711,((G900113695,((G000763885,G000012905):0.5194714087684295,(G900099935,(G001879715,G001687105):0.060235381549715715):0.4062670768946908):1.115943399015336):1.5935862663493392,((G000733125,((G000017265,G000204015):1.2287201825014493,(G000014745,G000685315):0.2697651698196594):0.46106084492705):0.719694702361046,(G000739695,((G000253295,G000828475):0.7224974052902672,(((G900100155,G000011365):0.36082644034996897,(G001006805,G000746085):0.40859892467646214):0.7407889467030369,((G001185205,G000423365):1.3358394307012655,(G000688515,((G000018545,(G001558695,G001676765):0.4332463923935249):1.2000456999604878,(G001404515,(G000380505,(G900148505,G001720135):0.0889071914500505):0.08572812229679437):0.07951797292634048):0.03430494735403591):0.23839105411263598):0.15461072504051207):0.5366010265071598):0.6840237269522529):0.3722475477479521):0.04517879229404947):0.2794645913613011):0.3906155971354724):0.4103924313784921):0.09381680535238228):0.3186917239369049):0.791224915579392,(G000153765,(G001756595,((G000735045,((((G000374805,G000969645):1.4680083401918502,(G001308005,(G000021025,G000711885):0.29855762246846157):0.4573405459308532):0.9780097712753033,((G001007935,(G000025705,G000145255):1.7155788170846762):0.3330449260824838,(G001044335,(G000378225,G000023745):0.41352527081501567):1.0486320982035373):0.2817842364088727):0.014892257537351778,(((G000828635,G000310185):0.18328934094648888,(G900099695,(G000236665,G000012425):0.1489162112116219):0.8504335593474461):0.8903285960988198,(G000434855,((G000373745,(G900129885,G001571365):0.5998944039426597):1.3483762544746831,((G000818395,(G000013645,G000069785):0.9080728363620743):0.36453358797969604,(G000253115,(G000430725,(G000013605,G000723405):1.0187368412922):0.9557907795049729):0.7953578519796581):0.0993634485332959):0.16370503770206185):0.4639679847293369):0.2685816370297577):0.08573417536981913):1.2292467660813378,((G001785035,G001629395):0.3139188131543064,(((G001677435,(G000426685,((G000378125,G000620485):0.6257529695901187,(G000747155,G001442515):1.190617469600344):1.6234848369287822):0.07147716445865683):0.15862597677252313,((G000024765,G001730015):0.0,((G001051235,((G000374645,G000014785):1.0877701886499946,(G000371925,(G000633935,G000321415):1.0355416797848074):0.24961732675044798):0.039708895076975184):0.04095963697304206,(((G000024725,(G900102855,G001303045):0.0717360249884229):0.12715025996127335,(G000170715,(G001801885,G001801825):1.1781835902587676):0.26518309500436343):0.07876141374719756,((G000427385,(G000383855,G000733935):1.6653905769030495):1.0205186433202256,((G000828615,(G001709035,G000428045):0.3445629379423932):0.32740026568780645,(G001044195,(G000224005,G001469165):1.320003820134142):0.3609800799262839):0.8786585738002367):0.09910171200387412):0.09674483625965237):0.06377405347760788):0.13111980664071854):0.14970287864950857,((G002006795,G001889065):0.32091122869623706,(G001439525,((G001281385,G000526715):0.2214082939712637,((G000379445,(G001898235,(G000953135,((G001801405,G001801495):0.19337034492954536,(G001801345,(G001801755,G000007765):1.7017917981914152):0.3152744464359257):0.31089871116124124):0.17033964868893867):0.37588248641458):0.08450580132158549,((G000701925,((G000320945,((G000172635,G000314995):1.5530538034450208,(G000948975,(G001750165,G900108485):0.24341856703497403):0.09746201527888027):0.1902977911215616):0.31996436992877725,((G001957125,G000425405):0.7974293765532511,(G000015285,(G000014805,(G000648515,(G000333895,G001077885):1.6562267491481897):0.3684494752235078):0.07273945529316295):0.1714806708238163):0.2033921743024078):0.18593872865191854):0.7397139360094314,((G001606025,G001713665):1.6102445939689476,(G000300005,(((G000158155,G000373485):0.43779057477458644,(G000511875,(G000013665,G000423345):0.8056228386628561):0.46181855542047273):0.6362773731537313,((G001709345,(G000246875,G001648175):1.168356871753587):0.9384800511560663,((G000710775,G001708485):0.12194624850573109,((G000378045,G000376785):0.012771779234032653,(G000153185,G000422845):0.20627183713820293):0.174558066466016):0.01148705959158839):0.08811995729468874):0.2640838800029375):0.14841635333292366):0.2673622450415626):0.3703185251935043):0.0823388146771016):0.12704713719635874):0.10479520130166298):0.0):0.09504964812185096):0.07937230477610979):0.11306513908316894):0.8521749586840097):0.22570213617043616):0.6275423323109294):0.02907388727796429):0.02332773209380661):0.16550279749368882):0.09479357174765136):0.033321746125380386):0.08784310401198361):0.060777600016714485):0.11510210823657724):0.06420229077160834):0.13296684289390298):0.11290464404239083);
  TREE astral.500 = (((G001723835,(G001871535,(G000830275,G001871415):0.06210226539390167):0.10244898093661291):0.009206175022489027,(((G001940645,G001940655):0.018696264715301603,(G000263735,(G001515205,((G000270325,(G000380705,(G000234805,(G001412615,G000317795):0.4231499744547057):0.46891246752939836):0.03443598430742191):0.14573589869134773,(G001717035,(G000802205,(G001774245,(G001399805,(G001775955,G001918745):0.17599021254084057):0.0605655730474851):0.13998631734044567):0.08527856254682964):0.10515471285489549):0.14065672153651798):0.01696074949797995):0.11099922814217474):0.06729067511026895,((G000745485,G000017165):0.44682431389318267,((G000246735,((G000327505,G000965745):0.475665273984989,(G001800825,(G001560915,G000308215):0.826350819321534):0.37016270068613716):0.1263849383934537):0.1226035311837986,((G000328685,G001488575):1.8864482976539705,((G000025505,G002011215):1.552334174785902,((G000711905,(G000204415,G900114835):0.21636946964754908):0.528067596622225,(G001602685,(G000243255,(G001571385,G000327485):0.21332717327554543):0.5282218171836736):0.49784875189559347):0.22156926982753383):0.23779335973338106):0.13154727750431228):0.045672500521636135):0.1490369716378727):0.05776689576141133):0.11805602424322459,(((G000993565,((G001772665,(G001772985,(G001772865,G001773295):0.3074461124667097):1.816409585128867):0.6533134193800257,(G001771165,(G001816645,((G001776505,(G001777435,(G000996555,G000992645):0.0818058091295003):1.1728695556418016):0.22308637301793108,((G001779145,(G001782525,((G001780955,G001003345):0.2958465730845632,((G001789535,G000990565):0.8640510237532144,(G001788095,G001788225):0.6867112901857473):0.9012604106401528):0.12449958336855435):0.1599678674958553):0.16834005164313326,((G001774685,(G001029675,(G001816955,(G001873435,G001803465):0.1907787325174317):0.19100363615840177):0.1937805169781199):0.36203118201958157,(G001773775,(G001816475,(G001792535,(G001793475,(G001792155,G000993085):0.2341098064567557):0.05177229290295397):1.2195150508499746):0.7457647123089712):0.31661188236407506):0.2381633665061256):0.34730051235159376):0.1946319268744225):0.11792749030033294):0.1667205000395504):0.2897673626236444):0.2972728366982114,(((G001787795,G001787485):2.765504525775626,(G000992695,G001788805):0.8460698648739698):0.7918961680997068,((G001771275,(G000997185,(G001790525,G000392435):2.019420466486789):0.035162253807273905):0.07320713860887028,((G001776195,(G000991925,G001774395):0.1651639482979113):0.30297535260524877,(G001779925,(G001817065,((G001003705,((G001818155,G001889965):0.14616246112530848,((G001783595,(G001818495,G000999255):0.6610370960765799):0.1077196773067291,((G001817495,(G000996245,G001778255):0.04911732269937863):0.09018968761162599,(G001791385,((G001001655,(G000998635,G001784435):1.096908471844121):0.31295194339287086,(G001791745,(G000996715,G001791035):0.7712708325945415):0.4853358126481024):0.2246392032378239):0.09004293322564542):0.01888873244312748):0.11090980300887075):0.008696514653547406):0.434421841296514,((G000991855,G000990515):1.459452176851089,(G001000145,((G001819985,(G001872425,(G001820115,(G001003785,G001303125):0.10349587836594508):0.19483412061311434):0.6302410267254756):0.27295485712794576,((G001795715,G001794375):0.8069927914767105,(G001822935,(G001774085,((G001774135,(G001001795,(G000993695,(G001004105,(G001817755,(G001817995,(G001818625,G001818015):0.08577483605575928):0.10668337585619841):0.20890524389813597):0.024632578381564924):1.0175110455267449):0.34382050629791217):0.1073559752871209,((G001003045,G001822345):0.816998505009644,((G001819735,(G001778595,G001819395):0.3444023675088622):0.31095985374865964,((G000993015,G001824825):0.27645180366129246,(G001786805,(G001825075,((G001823825,G001004005):0.3340799394458987,(G000998045,G001781465):0.5634216585543698):0.3774426608556883):0.05570789882783723):0.2282040305802684):1.0319406117038876):0.2153126293192977):0.3180459737789601):0.0923794234101233):0.029308275444004547):0.10087510700403354):0.06736370107806082):0.07830098285658466):0.5504182544669044):0.2297425936226241):0.02946650781576237):0.09653370346278035):0.36396558267325824):0.039257220284313374):0.09383457613548435):0.17135245561639756):0.581531947401539,(((G001302685,(G000383835,(G001796575,((G001796595,G001795015):0.1053316839617143,(G002011495,G001796805):0.9756466890736113):0.1687853040384787):0.7313343270703208):0.2234225526885008):0.6789391155726662,((G001748285,(G000024985,(G000018565,G001399705):1.042843272691675):0.186460736875507):0.10828553678081494,(G001796635,(G000281175,((G001796965,G001797105):0.13840540190444334,(G001050275,(G001795285,G001795165):0.4846668444599757):0.5488434423741153):0.913120279514162):0.17493383449002453):0.3910815603994531):0.11358777827156363):0.4532074139542104,(G000427095,(((G001791795,((G001771415,G001771465):2.3451847269663895,((G001784555,(G001784615,G000980375):1.832959080002403):0.5693236543469204,(G000153045,(G000332275,(G000332315,(G000238775,(G000332335,G000733415):0.43685707356844505):0.0955257251759452):1.0820999215811766):0.2157608056116695):1.7054666186574183):0.3587808207664504):0.10279523744956494):0.0,(((G001767595,G002011575):0.2025035441735413,(G001766895,((G000024265,G000468755):1.235894007293572,(G000424625,((G000949255,(G000348785,G000817085):0.7189858498244036):0.7607912085462897,(G001438925,(((G000428685,G000022025):0.2663573011276927,(G000298215,G000719025):0.23593277528275478):0.37135533887798683,((G000974445,(G000716715,G000306785):0.04822165537514223):0.3043274237157401,(G000372465,(G001279985,G000024865):0.145551655088065):0.24804838396367135):0.11123630849251907):0.04264592852231354):1.3444987047292323):0.5770296466755742):0.29744235921836426):0.04695174670638107):0.11250024546389054):0.09978123395425414,((G000024405,(G000165505,(G000479045,G000158315):0.6870470997061416):1.2070579700822441):1.294868682653049,((G000009905,(G001513145,(G001513495,G001544015):0.26877699202196104):0.20308833992814074):0.17888553476166386,((G000328625,(G000020485,G900156285):1.0125158305214252):1.1597337119380233,((((G000242435,G000455225):1.2527046765056788,(G900101645,(G900104055,(G000445445,G000271665):0.989822048429686):0.36089546347570695):0.06562820525085605):0.8821701420199443,((G000305935,G001513155):0.19569296146262008,((G000215085,(G000018425,G000686645):0.20103946702271447):1.096368094750243,(G001508005,(G000746025,(G000235605,G001516055):1.1105646857435563):0.15542429328885204):0.048021324205431794):0.01920275700175802):0.38991341126540485):0.14834915176265945,((G000174415,((G000178255,((G001830015,G000433035):0.5906438944444707,(G001262715,(G900114575,G000433015):0.24481508149852524):0.2762750696295427):0.16706649655119177):0.5989564748921956,((G000714935,G001399675):0.4153680213042494,((G001311905,((G001274715,(G000250655,G000283315):1.3586599104087755):0.1367519925432973,(G001375555,(G900106775,(G900110165,G000428065):1.0595427008302736):1.1720668637206):0.6033647980956222):0.07797306427027016):0.19283483214246308,(G000615945,((G001005905,(G001564995,(G000407485,(G000744375,G900109135):0.1798157018352553):1.0578328669280912):0.4166337858815133):0.19200454060800518,(G000377985,((G000621445,G000430745):0.13401790503165043,((G900111405,G000723525):1.1362428853183923,(G000430785,(G001274935,(G001591825,G000311725):0.41488961197642277):0.14723334002023297):0.5965710567998733):0.13441651007572794):0.27115634174249703):0.12592123716892964):0.49273040550097924):0.2613975501849213):0.3386368302312319):0.31691661336881083):0.3646221278284478):0.10744884398502394,(G900142995,((G000806225,G000213255):0.24952970482380563,(((G001515955,(G000601455,(G900129955,(G001403615,G000469625):0.3919941284386571):0.9516855888965194):0.6453110719104946):0.10950324238126843,(G000472665,((G000488855,G900086585):1.1706488824770334,(((G001748365,(G001042715,G001750685):0.20082659392958677):0.04965399987218681,(G000439105,(G000423525,G000196455):0.6708271590776194):0.48271485287502947):0.20229003521980463,((G000173355,(G900129925,G000758845):0.031195466956840563):0.7818435444328493,(G000309315,(G001940565,(G001190785,G000620125):0.3681562461879744):0.44736629597634703):0.15685107511865862):0.17846352116968295):0.11639185500240654):0.13435793634115473):0.05829006767097108):0.15633560460070844,((G001513425,(G000435495,G001512685):1.1816764546140701):0.2749552414823388,((G000178835,(G000436635,(G900143645,(G900141895,(G000371705,(G900113595,G000797495):0.1979830138145165):0.17098345029206108):0.0669902829725974):0.09975693403264284):1.01368776653486):0.4691439392802895,(G001916175,((G000331995,(G000621505,G001512425):0.5769226260415311):0.8627207031224221,(G000688035,(G001797275,((G001305135,G001454945):0.5965223221275952,(G000752215,(G000157955,(G000712055,G000154565):0.09075540845528605):0.13124348381142853):0.45194612246287247):0.08046323582889708):0.5658709227896067):0.2038645950285555):0.04625650199854572):0.05011611527339451):0.14672521975621808):0.14304619564059343):0.06420557237847306):0.28093071179892487):0.2738789639966494):0.016115855887000714):0.029766468531935448):0.15208128239903493):0.18962139708006995):0.2669245015386622):0.02193536883399353):0.021156234976863347,(((G000212395,(G000020945,(G000018605,(G000021285,G000750655):1.0921432360721057):1.6591619435264673):0.09655651282591038):0.15030639938103998,(G000160455,(G000585335,((G000172975,G001604435):0.58619786051219,(G000526375,G000233775):0.19736997773804724):0.06556515422850781):0.114333854320872):1.4279931219550017):0.06825781682353639,((G002010385,(G000430045,G000430865):1.6535232691626964):0.07096961001563473,((G001302425,G001509285):0.20292826293589422,((G000017685,((G000092845,G001829415):0.08668059294771437,(G000190435,((G001749745,G000507245):0.362448205647506,(G001896565,(G000219725,G001604385):0.4290782163751469):0.6974506518471697):0.11407941748140385):0.768605446116872):0.08125689338913279):0.20082720122853667,(((G000406005,(((G001804205,(G001806055,G001804045):0.717674314258715):0.6077216310702347,(G001871115,(G001799975,(G001871125,G001800475):0.35168297938866055):0.19671200749922418):0.5275268445529878):0.1930882611124321,(G001304075,((G000237205,G000750955):1.6875382687258762,((G000315095,((G002007645,G001603075):1.4925313131060352,(G001956985,(G000181475,G000346295):0.434959009103233):0.9152210346004057):0.34725062676956114):0.3315046505962381,((G001803315,G001803205):0.12943021628196413,((G000242935,(G000438015,G000025905):0.29079514628978714):0.9461452318670399,(G000172555,(G000526255,(G000739615,(G000173075,G001613545):0.6691881768971982):0.8014810892879086):0.14413907278655058):0.2533572208466915):0.5858159584409843):0.32733903167107253):0.10495068248352561):0.12600356106872973):0.010276535359225396):0.05030462922983345):0.00823544703827023,((G001303705,(G001412365,(G001303785,(G002011615,G000980735):0.7682486787239736):0.20744801133585672):0.1342407823774928):0.14721585996646008,((G001412425,G000397885):1.1485349042464221,((G001780825,(G000522985,G001918595):0.9811894840583417):0.2541598932785865,((G900142485,G001045525):0.39053267327636004,((G000403035,(G001775405,G001304315):1.455616788467121):0.1351472864675298,(((G001771235,G001886815):0.19440740430448217,(G001509335,G001577025):0.48618148389916477):0.06575498722532926,((G001302225,(G001804625,(G001803345,G001802205):1.241979627600215):0.24614476126466617):0.2090224758209085,(G000020525,((G900129315,G000024845):0.5351084120159308,(((G000166195,G000296815):0.16100530609506078,(G000212735,G001975825):0.20508285711354268):0.19856204360042462,((G001802265,(G000236705,G000016645):0.565786273695641):0.6189455930993047,(G001192835,(G000798815,(G000621705,G001768195):0.061281881368739986):0.6333994918159801):0.39784266974227056):0.11563659070925911):1.0313976425196578):0.22901154514485186):0.1177239604307624):0.2902410007685634):0.30455425604025677):0.0934398558269993):0.07428786014328627):0.08780405491273145):0.017313603776351657):0.1438032626069765):0.011377142306816149,((G000989955,(G000996275,G001468865):0.7355489955015166):2.0699780767622187,(((G000218625,G000025725):1.6895293768392943,(G000008625,(G000517565,(G000196135,(G000597725,G000242915):0.4027351733119619):2.1022584275402365):0.2096980912723171):0.0789969874403918):0.16381609347442302,(((G001773915,(G000242615,(G001920795,(G000820845,(G001767075,G000014005):0.981164868887079):0.4769951079232062):0.23190434444865787):0.1395631331534773):0.25769575692309926,(G000522425,(((G000335475,(G001263205,G000024805):0.2550393525890974):0.5315469054370874,(G001748245,(G001464715,(G001769835,(G001770125,G001769855):1.11615434953554):0.08193640334546157):0.1613948347827688):0.13983779765980534):0.13061875795180883,((G000091165,((G001803525,G000375765):0.45526476682133155,((G001805205,G000196815):0.24326728683721316,(G001803765,(G002011735,(G002011815,G002011745):0.7176077116279491):1.7673062797411245):0.08738785396708026):0.3605515156199247):0.11745054351211412):0.09862504087298246,((G001798085,G001799095):0.368914798384807,(G001443455,((G001797435,((G900107645,G000020725):1.133244005513004,(G001798625,(G000013405,(G001798855,(G001304105,G001873905):0.11882258014015688):0.17857627891194847):0.16229148121918996):0.12278585684498904):0.0938571038234354):0.08609850281648045,((G000934755,(G001672295,G000425265):0.5872428658221279):1.5890167423159323,(G001577525,((G001652585,(G001914235,G900143695):1.2384761242020985):0.20176632622101048,((G900129305,(G000195295,G001184205):0.04433330607434769):0.05239594884075961,(G000179315,(G001751075,(G000429905,(G000472805,G000020365):0.3153503545341027):0.5208462224981539):0.646840381289857):0.15502151024312644):0.1472000956945432):0.04017685089110043):0.1250259729891185):0.2000363649359173):0.049191615112140374):0.13989129894037447):0.09570586228821153):0.15343141333422164):0.028026829613960056):0.056527448569732165):0.025522672376596722,(G001469005,(((G000299095,((G000815465,G000746585):0.21165902709623333,(G000215605,G000632985):1.4200096913119167):0.5781099911006757):0.23003712427984735,(G000190415,(G000434295,(((G000512205,G000375545):0.3225669145439256,(G000763885,(G000685315,(G000017565,(G000253295,(G001006805,G000018545):0.5095376436607011):0.6950438061392772):0.37005182461404545):0.08053658239526668):0.3198331913233034):0.35716039667870164,(G000024465,(G000202835,((G000688235,G000315795):0.27107192174521044,(G000423805,(G000515255,(G000518365,G000283655):0.36025452738897373):0.056192983886521906):0.19585321232535408):0.1556866935649052):0.19942076453257498):0.12226186593175314):0.2426798813919497):0.3461238121219116):0.33672600946109743):0.8088602806176904,(G000153765,(G001756595,(((G000735045,G001007935):0.13087204188815565,((G000711885,G000969645):1.0972889195953794,((G000828635,G000310185):0.9765728999161231,((G000430725,G001866515):0.1484019144887685,(G900129885,G000828975):0.06029324144961826):0.6986948760183996):0.2682560598027521):0.0826239029015321):1.1059857233261525,((G001785035,G001629395):0.30973685196244066,(G002006795,(((G001677435,(G000426685,G000620485):0.09309539158428172):0.13867448466183088,((G001730015,(G000374645,G000321415):0.10935584230848087):0.025671444398631674,((G001801885,(G001447805,G000024725):0.1581423378883396):0.1432348825119824,(G000427385,(G000224005,G000428045):0.9698962633782208):0.06537812980272262):0.16533880177411464):0.1363773204896439):0.17257005696859426,(G000526715,((G000379445,(G000007765,G001801465):0.6780978185004471):0.12895228403871578,(((G000314995,G900108485):0.5106121658888281,(G000648515,G000014805):0.5882964085315621):0.955582933035332,(G001713665,(G000198515,((G000380565,G000158155):0.7257050243845744,(G001708485,(G000378045,G000246875):0.10378742868379177):0.10101974605550258):0.27047970518140646):0.13317091521592883):0.3032656713131782):0.3422105915013853):0.07986281936512934):0.016381539579314996):0.1148672861877791):0.08127095875048085):0.07748305122332949):0.12243367258598711):0.8600006164022018):0.23988767588173623):0.5699642699328655):0.05789890368495522):0.13070481835497205):0.10118730051689707):0.03212365860951957):0.08931308819778741):0.13689513081844246):0.06332583903012105):0.043764147648521816):0.0):0.0056332740607806416):0.05730278640404911):0.12935604396507025):0.11805602424322459);
  TREE astral.200 = (((G001723835,(G001871535,(G000830275,G001871415):0.05882838740905042):0.10223540937538023):0.0,(((G000246735,(G000965745,G000308215):0.10272207514258828):0.13062972258925856,(G000745485,(G002011215,(G000969945,G000013445):0.25855202965227553):0.4103402734282762):0.1666823657334855):0.08847209333018519,(G001940645,(G000263735,(G001940655,((G001412615,G000270325):0.11008478252094946,(G001717035,(G000802205,(G001593935,G001918745):0.046525119602294045):0.17680756869323014):0.09855638563687108):0.2150846828609076):0.04694895066058404):0.12732388947250498):0.06855357721862941):0.07491703655342599):0.11877206290504679,(((G001567355,((G001772665,G001773295):0.6431807118526399,(G001771165,(G001816645,(G001777435,((G001779195,G001788195):0.34958997354995935,((G001773775,G000993085):0.3792181214345372,(G001029675,G001803415):0.5735555381563738):0.3057257068379921):0.5056865240476548):0.22740218884363084):0.09196080736278178):0.1661421149746705):0.275647932025644):0.2610023763333181,(G000993615,((G000997185,(G001776195,(G000991925,G001774395):0.1660891139010673):0.3064023846847084):0.09245385911910688,(G001779925,((G001818155,((G001003705,G001791465):0.12357775606782952,(G000999255,((G001791385,(G000996715,G000998635):0.22802768758321337):0.07076216012472855,(G001817495,(G000996245,G001778255):0.049090321547199806):0.08911139443672285):0.023116910828570463):0.15270766466993346):0.0):0.374613800011129,(G000991855,(G001000145,((G001819985,G001821575):0.25176910450977735,(G001794375,(G001774085,(G000993695,(G001003045,(G001781465,(G001819395,G001819735):0.15851939524518585):0.3557780586788834):0.4516146474026388):0.12056111574032312):0.12616597590299194):0.09771473393416223):0.04920260229827611):0.6014171607577502):0.2753295422644047):0.055012972109565635):0.3985370855947242):0.15900351082496159):0.16613898801961993):0.5357531774251438,(((G001644275,(G000383835,G002011495):0.4362973365317216):0.40048818775271905,(G000024985,(G001796635,(G001796365,G000281175):0.21298403965718454):0.501524356753006):0.06005526376928709):0.49965716677366534,(((G000165505,(G000585335,(G000212395,(G000018605,G000020945):0.08363514689366185):0.18936586397438032):0.00970339450396435):0.013690232574083118,((G001784485,(G000332335,(G001784555,G001784615):0.5949405929978121):0.4018384227473942):0.045256316539688014,((G000724625,((G001767595,G002011575):0.17758896411835356,(G001766895,(G000024265,(G000423665,(G000716715,(G000949295,G000348785):0.5741119700099301):0.5901042198385689):0.2983845608978972):0.03785459888240039):0.13036548752776786):0.1561507589827521):0.07003316748486275,((G000009905,(G001513145,(G001513495,G001544015):0.2725818750517935):0.19778758430121546):0.1667482493533673,(G900156285,((G002010535,((G000806225,G000213255):0.20742598970202622,((G000178835,(G000981035,G900130065):0.08782567986915742):0.09504619294749406,(G000472665,((G001317355,G900129955):0.5919409310507614,(G000309315,(G000699585,G001042715):0.32940297398010987):0.20415311247287632):0.0825071087582101):0.11522199204137235):0.0704638559007308):0.36501928077446133):0.267194449036427,((G000174415,(G900114575,(G001399675,((G000311725,G001564995):0.8733846360704846,(G001311905,(G900106775,G000283315):0.10910352455279419):0.18834997410702972):0.40238319822436386):0.2881914565483505):0.30850514557427156):0.06576252133859237,((G000271665,(G900101645,G000455225):0.06795686456810392):0.8296861014407305,((G000305935,G900113335):0.016774410561579994,(G000235605,(G000802045,G000620305):0.07287904360243745):0.15602848997935792):0.349745206247284):0.10681665209870686):0.0):0.03743583953756618):0.17218123218990541):0.31210558848926584):0.04279456785329656):0.022105043469553585):0.06272140371329461,((G002010385,G000430865):0.0728921922610453,(G001791795,((G000017685,((G000092845,G001829415):0.08213657716792915,(G001749745,G000219725):0.9298905328448789):0.08107085610724307):0.23033398572513472,(((G001304075,(((G001800475,G001871115):0.608014862791827,(G001804395,G001804045):0.8722613046735092):0.14911476819097674,(G000750955,((G000315095,(G001603075,(G001956985,G000255655):0.9985016201752354):0.32015450178168403):0.3506189334167238,((G000172555,G000172155):0.7995550368310518,(G001017655,G001803205):0.10278400238411949):0.38268846434119846):0.09355024990111203):0.09323950000492111):0.04963640617545912):0.03210038874475886,((G001412425,(G001303705,(G001412365,(G001303785,G002011615):0.26674818165046665):0.12202688439910601):0.12703434768376254):0.015431177047656145,(G001780825,(G001789275,(G001775405,((G001509335,G001577025):0.4911010202863935,((G001771235,G001886815):0.210970442417438,((G000024845,G000379765):0.2733948403322794,(G001302225,(G001804625,G001803345):0.22018347540355288):0.2094200973021329):0.32429305193858965):0.030979043349800235):0.3348725643249713):0.058318971797961104):0.07616525166798327):0.1283104069033501):0.17538818064557798):0.009329088800397735,((G000025725,(G000092245,G000703085):0.030934377753472648):0.1402865509321313,((G001469005,(((G000299095,G000746585):0.1984125728546147,(G000190415,(G000763885,G000283655):0.6512312145170849):0.30952688466813977):0.8991297377686075,(G001399755,(G001866515,(G001705075,(G002006795,((G000953135,(G001708485,G000648515):0.4189238842332003):0.11423907947405186,(G000526715,(G000426685,(G001447805,G000419525):0.18214215317701493):0.12894637871520745):0.03880166132178408):0.12385750857819498):0.11405606095337324):0.0959054264373366):0.2545255009867286):0.8205959126459484):0.5611521350976092):0.055810199428324915,((G001780385,(G000242615,(G000820845,G000014905):0.7501644022961049):0.20029882798676063):0.15153347992991859,((G001748245,G001769855):0.32920678405917464,((G000522425,(G000091165,(G001803525,(G001805205,G001803765):0.4823897760181245):0.1776365749524891):0.0481877274839489):0.06610626369932854,(((G000335475,(G000737325,G000024805):0.2978129777435):0.637926751950835,(G001798805,(G001798085,G001799095):0.2220782469279054):0.06510464451987309):0.08817254474660437,((G000020725,G001304105):0.11018012883015475,(G000425265,(G001687335,(G001184205,(G900129305,G001311845):0.07588663203168651):0.15575416718190888):0.09492888047525586):0.2074903454714231):0.19791477371794028):0.07287320559125089):0.11919081694856012):0.020378685768316692):0.018738000991847515):0.1334002292222503):0.10873678161077426):0.07339064577541278):0.10737036955835795):0.06415996827044153):0.0321584163064571):0.04849324041714336):0.16910535521542436):0.11877206290504679);
  TREE astral.100 = ((G001871415,(((G000965745,G000308215):0.24511861383157543,(G000745485,(G002011215,G000969945):0.4394723304099771):0.09030004176729658):0.10403153148056798,(G000263735,(G001940655,((G000270325,G002009985):0.18975921948308086,(G000007005,G001717035):0.07786198895141622):0.2445461959326312):0.012375798155307758):0.07899546740667943):0.16942921250904053):0.11248401423156265,(((G001567355,(G001773295,(G001816645,(G001777435,(G001779195,G001803415):0.7999672184417819):0.25019409634575596):0.24553766011589828):0.3164611992663305):0.26010298134788734,(G001788755,((G000997185,G001774395):0.1519856267156476,((G001818155,(G000999255,G000998635):0.06696950667165975):0.4861190261890998,(G000992445,(G001819985,(G001824395,G001781465):0.19429559429681975):0.14022622854118355):0.7459775583180219):0.4826571004575354):0.08928915883049111):0.18175154710379834):0.5111377335483928,((G000212395,(G000018605,G000020945):0.08218161007239207):0.19056441603092533,((G002010385,(G000585335,(G001791795,((G001784485,(G000332335,(G001899315,G001858525):0.5581807625063253):0.5235300902696169):0.007191850088262621,(((G000724625,(G002011495,(G000018565,G000281175):0.3095744002404804):0.5705561697982563):0.03365835922035642,(G001767595,((G001768645,G000024265):0.04293663368873583,(G000423665,G000716715):0.3832668019489293):0.18178024630304693):0.09174422148764456):0.059099368167365184,((G900016865,G001544015):0.19877929869093783,((G900156285,(G002010535,(G000371705,(G000806225,G001042715):0.1386644748831272):0.37682460650980193):0.2818788350626123):0.13096059457596607,(G000009905,((G000174415,(G001399675,G000283315):0.9369620878670845):0.08311045821231244,(G000271665,(G000305935,(G900113335,G000235605):0.03810723427400113):0.36272691744680313):0.12482511575865143):0.04262587669552284):0.12061315320478128):0.21161260034969984):0.2594097124936541):0.05926037085573086):0.08212299254525146):0.0):0.042615358327959665):0.010713425054116895,((G000017685,(G001749745,(G000092845,G001829415):0.11017042177478452):0.04764778337022596):0.23263520764967122,(((G000025725,(G000092245,G000703085):0.025882236249119735):0.15866897601588953,((G001769855,(G001469005,(G001708485,G000283655):0.6266979641924434):0.027075456198346753):0.04124896157837051,((G001780385,(G000014905,G000242615):0.1989614579707484):0.11405305391862683,((G000196815,(G000341545,G000522425):0.0871413917897148):0.09548845772802095,(G000335475,(G900143695,(G001799095,G001595385):0.12434621866902118):0.05758431336033085):0.06610328603125278):0.1327840710424508):0.045074573612060055):0.12521370273007848):0.09000579976045096,((G001304075,((G001804395,G001800475):0.13515214626749894,((G001803205,G000172555):0.43218066193918003,(G000315095,G000255655):0.3293522857980825):0.1510590547682367):0.08554622796234496):0.03216340834802734,((G001412365,G002011615):0.2609157282388465,((G001780825,(G001777945,G001304015):0.07270343693734473):0.07706229763474215,(G001789275,((G000379765,G001803345):0.23186205119985281,(G001886815,G001872685):0.11927615070863513):0.39112669852368237):0.050147932902894266):0.14487284945798806):0.14141316357765185):0.01185110896223531):0.05217934569615509):0.1286158741767347):0.03614572223974924):0.13415199626850183):0.11248401423156265);
[truncated: 678,960 more chars]
