# Supplementary material for: Phylogenomics of 10,575 genomes reveals evolutionary proximity between domains Bacteria and Archaea
Source: Nat Commun. 2019 Dec 2;10:5477. doi: 10.1038/s41467-019-13443-4 (PMC6889312; doi:10.1038/s41467-019-13443-4)
Supplement: Supplementary file 6 — Source Data [file 41467_2019_13443_MOESM6_ESM.zip › Source Data/File08.tsv]

	algorithm	sum_of_distances	distance_matrix_size	ratio_prototypes	runtime_sec
0	destructive_maxdist	0.0	10	0.1	0.0
1	destructive_maxdist	0.9109845836556185	10	0.2	0.00015022500002714878
2	destructive_maxdist	2.5204933119602253	10	0.3	0.00010174999999890133
3	destructive_maxdist	4.317418601012076	10	0.4	9.3969999966248e-05
4	destructive_maxdist	6.806024063757233	10	0.5	8.662400000503112e-05
5	destructive_maxdist	9.719156291181942	10	0.6	7.956700000022465e-05
6	destructive_maxdist	13.019489654939886	10	0.7	7.246699999541306e-05
7	destructive_maxdist	16.447913568655068	10	0.8	6.463699997993899e-05
8	destructive_maxdist	19.378676009844693	10	0.9	5.364000003282854e-05
9	constructive_maxdist	0.0	10	0.1	0.0
10	constructive_maxdist	0.9573610001253333	10	0.2	5.778400003464412e-05
11	constructive_maxdist	2.554166115972687	10	0.3	9.351799997148191e-05
12	constructive_maxdist	4.473722103129026	10	0.4	0.00012172800001053474
13	constructive_maxdist	6.642570994779962	10	0.5	0.00015453200001047662
14	constructive_maxdist	9.719156291181942	10	0.6	0.0001794620000055147
15	constructive_maxdist	13.019489654939886	10	0.7	0.00021502399999917543
16	constructive_maxdist	16.447913568655068	10	0.8	0.00024250100000244856
17	constructive_maxdist	19.378676009844693	10	0.9	0.00027716499999996813
18	constructive_protoclass	0.0	10	0.1	0.0
19	constructive_protoclass	0.9180848065925525	10	0.2	0.0002036979999502364
20	constructive_protoclass	1.8569848697508464	10	0.3	0.0007847110000511748
21	constructive_protoclass	3.3473159112256354	10	0.4	0.0009551859999987755
22	constructive_protoclass	5.648316783635256	10	0.5	0.002994049999983872
23	constructive_protoclass	8.285898627169965	10	0.6	0.0021998739999844474
24	constructive_protoclass	11.167885004855123	10	0.7	0.0017167889999996078
25	constructive_protoclass	14.431734543782436	10	0.8	0.002301080999984606
26	constructive_protoclass	18.480755878867154	10	0.9	0.0020273959999599356
27	constructive_pMedian	0.0	10	0.1	0.0
28	constructive_pMedian	0.9131146143435296	10	0.2	0.0003280739999809157
29	constructive_pMedian	1.9219277035075746	10	0.3	0.0005959709999956431
30	constructive_pMedian	3.3270014525198293	10	0.4	0.0008525860000077046
31	constructive_pMedian	5.648316783635256	10	0.5	0.0011309400000527603
32	constructive_pMedian	7.902643944783104	10	0.6	0.0012935380000271834
33	constructive_pMedian	10.73966159633339	10	0.7	0.001692176999995354
34	constructive_pMedian	14.431734543782436	10	0.8	0.001988957000037317
35	constructive_pMedian	18.480755878867154	10	0.9	0.002264674000002742
36	destructive_maxdist	0.9652125082409537	20	0.1	0.00018494800002599732
37	destructive_maxdist	5.123746351741876	20	0.2	0.00016878599996061894
38	destructive_maxdist	10.920950493310245	20	0.3	0.00015380500002493136
39	destructive_maxdist	19.443165767002466	20	0.4	0.0001399330000140253
40	destructive_maxdist	28.702552981518643	20	0.5	0.00012608299999783412
41	destructive_maxdist	39.12646963852457	20	0.6	0.00011196700000937199
42	destructive_maxdist	51.61349177839331	20	0.7	9.84339999945405e-05
43	destructive_maxdist	65.22973180505821	20	0.8	8.383099998354737e-05
44	destructive_maxdist	80.20485077062078	20	0.9	6.969800000433679e-05
45	constructive_maxdist	0.9943188279075534	20	0.1	5.302799996798058e-05
46	constructive_maxdist	5.269492483229227	20	0.2	0.0001251959999990504
47	constructive_maxdist	10.876736701436826	20	0.3	0.00018648299999313167
48	constructive_maxdist	18.152090341989997	20	0.4	0.00024505600003976724
49	constructive_maxdist	27.61593420088851	20	0.5	0.0003064929999823107
50	constructive_maxdist	38.882530047756475	20	0.6	0.0003707760000111193
51	constructive_maxdist	51.43911569548879	20	0.7	0.00042983200000890065
52	constructive_maxdist	65.1450606838513	20	0.8	0.0005015390000266962
53	constructive_maxdist	80.20485077062078	20	0.9	0.0005561569999485982
54	constructive_protoclass	0.7250989239226807	20	0.1	0.00033189300000913136
55	constructive_protoclass	3.295375279875301	20	0.2	0.0006840809999744124
56	constructive_protoclass	0.0	20	0.3	0.023214400000028945
57	constructive_protoclass	13.82667662215536	20	0.4	0.009887045000027683
58	constructive_protoclass	22.65320475421898	20	0.5	0.010165762999974959
59	constructive_protoclass	32.87265827174635	20	0.6	0.00662961699998732
60	constructive_protoclass	46.194463696259504	20	0.7	0.005328759999997601
61	constructive_protoclass	59.810497710945825	20	0.8	0.009608285000012984
62	constructive_protoclass	76.1019120711999	20	0.9	0.004261362999955054
63	constructive_pMedian	0.7250989239226807	20	0.1	0.0005638240000394035
64	constructive_pMedian	3.7022797297470533	20	0.2	0.0016314340000462835
65	constructive_pMedian	7.081758118112149	20	0.3	0.002718368000046212
66	constructive_pMedian	13.521632217755071	20	0.4	0.0038309519999870645
67	constructive_pMedian	21.05582279113426	20	0.5	0.0061101079999730246
68	constructive_pMedian	31.28297264487587	20	0.6	0.00617918099999315
69	constructive_pMedian	45.90813479449444	20	0.7	0.007309098000007452
70	constructive_pMedian	59.558235520135234	20	0.8	0.00843065399999432
71	constructive_pMedian	75.72954353137145	20	0.9	0.009039780999955838
72	destructive_maxdist	8.871527673910329	50	0.1	0.00035876399999779096
73	destructive_maxdist	34.238504131524934	50	0.2	0.0003504330000509981
74	destructive_maxdist	70.74769510544695	50	0.3	0.0003864479999720061
75	destructive_maxdist	118.82143148306818	50	0.4	0.0002738140000246858
76	destructive_maxdist	178.3776510937293	50	0.5	0.00019005500001867404
77	destructive_maxdist	247.32158796186135	50	0.6	0.00017195399999536676
78	destructive_maxdist	325.91028263827394	50	0.7	0.0001453159999869058
79	destructive_maxdist	413.8048552710148	50	0.8	0.00013171500000908054
80	destructive_maxdist	510.25610626883315	50	0.9	9.574099999554164e-05
81	constructive_maxdist	9.079453917947955	50	0.1	0.00024324299999989307
82	constructive_maxdist	34.238504131524934	50	0.2	0.00032454099999768005
83	constructive_maxdist	71.23106983550166	50	0.3	0.00044531399998959387
84	constructive_maxdist	118.62497804676975	50	0.4	0.0005752840000354809
85	constructive_maxdist	177.18423259304797	50	0.5	0.0007291910000049029
86	constructive_maxdist	247.8305955617165	50	0.6	0.0008213140000066232
87	constructive_maxdist	325.91028263827394	50	0.7	0.0012948840000035489
88	constructive_maxdist	414.11226398287954	50	0.8	0.001106214000003547
89	constructive_maxdist	509.75001604067734	50	0.9	0.0012693290000242996
90	constructive_protoclass	4.588206505413542	50	0.1	0.0023697599999650265
91	constructive_protoclass	24.211501421978145	50	0.2	0.00685376600000609
92	constructive_protoclass	52.494680648715075	50	0.3	0.005142650000038884
93	constructive_protoclass	97.55973311660864	50	0.4	0.012542490999976508
94	constructive_protoclass	154.4959161348036	50	0.5	0.006388283999967825
95	constructive_protoclass	219.75626594809162	50	0.6	0.008764792000022226
96	constructive_protoclass	298.78303603212476	50	0.7	0.009579868000002989
97	constructive_protoclass	0.0	50	0.8	0.007868784999971012
98	constructive_protoclass	0.0	50	0.9	0.007954380000001038
99	constructive_pMedian	5.147005003992849	50	0.1	0.005361554999979035
100	constructive_pMedian	19.56215478140574	50	0.2	0.012521224000010989
101	constructive_pMedian	52.45392117989538	50	0.3	0.01950136499999644
102	constructive_pMedian	94.34951352091082	50	0.4	0.02542829700001903
103	constructive_pMedian	142.1563787912266	50	0.5	0.03261106899998367
104	constructive_pMedian	206.0498951738345	50	0.6	0.03752288200001885
105	constructive_pMedian	287.8470634408866	50	0.7	0.043834143000026415
106	constructive_pMedian	384.48949465684814	50	0.8	0.05477475399999321
107	constructive_pMedian	492.73334872275416	50	0.9	0.05602287099998193
108	destructive_maxdist	33.95218351886013	100	0.1	0.0005084059999944657
109	destructive_maxdist	122.93824596834646	100	0.2	0.0004290699999955905
110	destructive_maxdist	262.3664616146435	100	0.3	0.0005653700000038953
111	destructive_maxdist	451.8026807141877	100	0.4	0.00032879399998364534
112	destructive_maxdist	685.960820653409	100	0.5	0.0002913199999738936
113	destructive_maxdist	964.2350439144416	100	0.6	0.0002497990000165373
114	destructive_maxdist	1282.6149631199119	100	0.7	0.00023179599998002232
115	destructive_maxdist	1643.573922195181	100	0.8	0.00016396400002349765
116	destructive_maxdist	2041.1148294525792	100	0.9	0.00012267300002122283
117	constructive_maxdist	34.14733212329642	100	0.1	0.0002789050000160387
118	constructive_maxdist	125.07342055503977	100	0.2	0.0004995350000172039
119	constructive_maxdist	264.1120372401988	100	0.3	0.0007214710000198465
120	constructive_maxdist	450.0286992662326	100	0.4	0.0010462870000083058
121	constructive_maxdist	684.4616328225877	100	0.5	0.001298732000009295
122	constructive_maxdist	961.0144260556893	100	0.6	0.0016748299999562732
123	constructive_maxdist	1279.8837171331222	100	0.7	0.0021188179999853674
124	constructive_maxdist	1640.0307118756607	100	0.8	0.0022650790000398047
125	constructive_maxdist	2040.3965883348546	100	0.9	0.0027800049999768817
126	constructive_protoclass	23.80608863236173	100	0.1	0.0027579260000152317
127	constructive_protoclass	101.67959435590038	100	0.2	0.007932491999952163
128	constructive_protoclass	229.8973102002854	100	0.3	0.014903366999988066
129	constructive_protoclass	393.04376629313936	100	0.4	0.010523809000005713
130	constructive_protoclass	0.0	100	0.5	0.008562874000006104
131	constructive_protoclass	0.0	100	0.6	0.009102696000013566
132	constructive_protoclass	0.0	100	0.7	0.008696975000020757
133	constructive_protoclass	0.0	100	0.8	0.0085505380000086
134	constructive_protoclass	0.0	100	0.9	0.008499773999972149
135	constructive_pMedian	19.225553438022956	100	0.1	0.018581493999988652
136	constructive_pMedian	96.34407923765917	100	0.2	0.03743889800000488
137	constructive_pMedian	217.62656055852494	100	0.3	0.0644442839999897
138	constructive_pMedian	388.310548803204	100	0.4	0.10634653599998956
139	constructive_pMedian	609.3371460994072	100	0.5	0.12247162500000286
140	constructive_pMedian	875.7775942966391	100	0.6	0.161107134999952
141	constructive_pMedian	1203.237612858269	100	0.7	0.19347651200001792
142	constructive_pMedian	1580.1242756688198	100	0.8	0.23354667099999915
143	constructive_pMedian	1997.0367290589552	100	0.9	0.3241618909999602
144	destructive_maxdist	130.44658990587592	200	0.1	0.0011248440000031223
145	destructive_maxdist	475.15803735242594	200	0.2	0.0014480759999742077
146	destructive_maxdist	1022.3732773262213	200	0.3	0.0008682650000082504
147	destructive_maxdist	1764.1585765045504	200	0.4	0.0007600870000032955
148	destructive_maxdist	2695.4023689183387	200	0.5	0.0006810309999991659
149	destructive_maxdist	3805.5768055940216	200	0.6	0.0005685419999963415
150	destructive_maxdist	5090.8776174435	200	0.7	0.0004716729999927338
151	destructive_maxdist	6560.5204228467655	200	0.8	0.00037223499998617626
152	destructive_maxdist	8184.598395444413	200	0.9	0.0002716759999543683
153	constructive_maxdist	125.59343773459503	200	0.1	0.0006803910000030555
154	constructive_maxdist	466.00306640814387	200	0.2	0.0014443249999658292
155	constructive_maxdist	1008.444326765145	200	0.3	0.0025682429999847045
156	constructive_maxdist	1743.6387684296901	200	0.4	0.0034903139999755695
157	constructive_maxdist	2666.1117018596074	200	0.5	0.0048331720000192036
158	constructive_maxdist	3778.976668352549	200	0.6	0.006318962999955602
159	constructive_maxdist	5072.984211894762	200	0.7	0.007926130999976522
160	constructive_maxdist	6544.869064710178	200	0.8	0.009699811000018599
161	constructive_maxdist	8180.452759470513	200	0.9	0.011653027000022576
162	constructive_protoclass	93.52693012520061	200	0.1	0.01922830600000225
163	constructive_protoclass	393.92765109405366	200	0.2	0.029454056000020046
164	constructive_protoclass	0.0	200	0.3	0.01820037800001728
165	constructive_protoclass	0.0	200	0.4	0.018198173000030238
166	constructive_protoclass	0.0	200	0.5	0.0181841389999704
167	constructive_protoclass	0.0	200	0.6	0.01818683599998394
168	constructive_protoclass	0.0	200	0.7	0.01868600500000639
169	constructive_protoclass	0.0	200	0.8	0.018233346999977584
170	constructive_protoclass	0.0	200	0.9	0.01834099600000627
171	constructive_pMedian	91.04121326661608	200	0.1	0.11180774899997914
172	constructive_pMedian	383.7544478653671	200	0.2	0.2817192449999766
173	constructive_pMedian	887.3541568943588	200	0.3	0.5654500790000156
174	constructive_pMedian	1583.9123369317845	200	0.4	0.9432060469999897
175	constructive_pMedian	2493.109414669296	200	0.5	0.9907711679999807
176	constructive_pMedian	3581.1559745502054	200	0.6	1.4836963660000038
177	constructive_pMedian	4866.115805489906	200	0.7	1.8767431570000213
178	constructive_pMedian	6347.205006345672	200	0.8	2.522706787000004
179	constructive_pMedian	8066.415233694556	200	0.9	2.7288424519999808
180	destructive_maxdist	753.1877339723012	500	0.1	0.0023442980000254465
181	destructive_maxdist	2825.6409257543582	500	0.2	0.0020505939999679867
182	destructive_maxdist	6151.44533109055	500	0.3	0.0018114860000082444
183	destructive_maxdist	10699.92297764901	500	0.4	0.0016300699999760582
184	destructive_maxdist	16451.235023490444	500	0.5	0.001394348000019363
185	destructive_maxdist	23394.132638241295	500	0.6	0.0011891480000372212
186	destructive_maxdist	31511.1868667646	500	0.7	0.000972375000003467
187	destructive_maxdist	40735.364211512315	500	0.8	0.0007568789999936598
188	destructive_maxdist	51069.45175184709	500	0.9	0.0005444310000370933
189	constructive_maxdist	752.447390725617	500	0.1	0.0022196400000211725
190	constructive_maxdist	2826.8020574865377	500	0.2	0.0056419410000216885
191	constructive_maxdist	6138.303808695049	500	0.3	0.01066281299995353
192	constructive_maxdist	10674.18336851683	500	0.4	0.017192338000029395
193	constructive_maxdist	16416.252801033097	500	0.5	0.025200740999991922
194	constructive_maxdist	23350.72770991183	500	0.6	0.03477225200003886
195	constructive_maxdist	31461.233539615932	500	0.7	0.04579673799997863
196	constructive_maxdist	40709.758191534886	500	0.8	0.05999314499996444
197	constructive_maxdist	51063.6706479425	500	0.9	0.07274882399997296
198	constructive_protoclass	635.1042876258603	500	0.1	0.020427408999978525
199	constructive_protoclass	0.0	500	0.2	0.044005728999991334
200	constructive_protoclass	0.0	500	0.3	0.04332623800002011
201	constructive_protoclass	0.0	500	0.4	0.044247699999971246
202	constructive_protoclass	0.0	500	0.5	0.04340372599995135
203	constructive_protoclass	0.0	500	0.6	0.043617615000016485
204	constructive_protoclass	0.0	500	0.7	0.043143093000026056
205	constructive_protoclass	0.0	500	0.8	0.04317657000001418
206	constructive_protoclass	0.0	500	0.9	0.044072755999991386
207	constructive_pMedian	615.2029988478182	500	0.1	1.514175320999982
208	constructive_pMedian	2469.1038348587326	500	0.2	4.216540222000049
209	constructive_pMedian	5546.844696761289	500	0.3	8.500680014000068
210	constructive_pMedian	9939.063703502146	500	0.4	14.36026561299991
211	constructive_pMedian	15544.422732453706	500	0.5	19.888457759999937
212	constructive_pMedian	22389.408836315975	500	0.6	26.73535438500005
213	constructive_pMedian	30510.822056488214	500	0.7	33.94327379699996
214	constructive_pMedian	39883.40025023337	500	0.8	44.45317112999999
215	constructive_pMedian	50536.050156275895	500	0.9	54.916964741000015
216	destructive_maxdist	2885.0130063746974	1000	0.1	0.005317679000086173
217	destructive_maxdist	10951.575155855855	1000	0.2	0.004805014999988089
218	destructive_maxdist	24004.306844625364	1000	0.3	0.004314975999932358
219	destructive_maxdist	41997.200359000446	1000	0.4	0.00379861399994752
220	destructive_maxdist	64875.23751089444	1000	0.5	0.0032938720000856847
221	destructive_maxdist	92576.58580282202	1000	0.6	0.002828714999964177
222	destructive_maxdist	125054.99914634299	1000	0.7	0.0024418660000264936
223	destructive_maxdist	162225.8928488756	1000	0.8	0.001933969999981855
224	destructive_maxdist	204007.33422195885	1000	0.9	0.0014676350000399907
225	constructive_maxdist	2899.129079657194	1000	0.1	0.009193469000024379
226	constructive_maxdist	10921.828083187382	1000	0.2	0.06893560100002105
227	constructive_maxdist	23917.35168330147	1000	0.3	0.10445576200004325
228	constructive_maxdist	41884.56940175478	1000	0.4	0.20648093099998732
229	constructive_maxdist	64736.07094497547	1000	0.5	0.200722179999957
230	constructive_maxdist	92400.28790893793	1000	0.6	0.27239017099998364
231	constructive_maxdist	124852.04121593887	1000	0.7	0.31290695000006963
232	constructive_maxdist	162079.23662909333	1000	0.8	0.36773917400000755
233	constructive_maxdist	203926.17222996822	1000	0.9	0.4647313300000633
234	constructive_protoclass	0.0	1000	0.1	0.14115407600002072
235	constructive_protoclass	0.0	1000	0.2	0.2361431919999859
236	constructive_protoclass	0.0	1000	0.3	0.18165140899998278
237	constructive_protoclass	0.0	1000	0.4	0.18258574599997246
238	constructive_protoclass	0.0	1000	0.5	0.1774239530000159
239	constructive_protoclass	0.0	1000	0.6	0.1435526809999601
240	constructive_protoclass	0.0	1000	0.7	0.1400746030000164
241	constructive_protoclass	0.0	1000	0.8	0.14080891700007214
242	constructive_protoclass	0.0	1000	0.9	0.13988158799998018
243	constructive_pMedian	2467.5648552379807	1000	0.1	12.962004895000064
244	constructive_pMedian	9921.611674093914	1000	0.2	44.36987968999995
245	constructive_pMedian	22430.284916082124	1000	0.3	94.14530541700003
246	constructive_pMedian	40024.31476083368	1000	0.4	157.3838929220001
247	constructive_pMedian	62532.15323126891	1000	0.5	229.15690540800006
248	constructive_pMedian	89984.64501143112	1000	0.6	318.14270604499984
249	constructive_pMedian	122361.36219551976	1000	0.7	428.08121912499996
250	constructive_pMedian	159811.93581407843	1000	0.8	551.8852968819999
251	constructive_pMedian	202472.55814445025	1000	0.9	688.743533755
252	destructive_maxdist	11144.78953568728	2000	0.1	0.02032200700023168
253	destructive_maxdist	42777.85211501326	2000	0.2	0.018892284999765252
254	destructive_maxdist	94325.05322659791	2000	0.3	0.016889448999791057
255	destructive_maxdist	165650.6180937815	2000	0.4	0.014586488000077225
256	destructive_maxdist	256582.34589965752	2000	0.5	0.012905973999750131
257	destructive_maxdist	367069.53682882333	2000	0.6	0.01127702500025407
258	destructive_maxdist	496917.9169793229	2000	0.7	0.009508568000001105
259	destructive_maxdist	645934.9379236054	2000	0.8	0.007766241999888734
260	destructive_maxdist	813726.2645528074	2000	0.9	0.006183206000059727
261	constructive_maxdist	11133.535858860403	2000	0.1	0.06527598100001342
262	constructive_maxdist	42673.228588873215	2000	0.2	0.23179366799968193
263	constructive_maxdist	94106.98087652928	2000	0.3	0.43032842599996
264	constructive_maxdist	165292.2125493595	2000	0.4	0.8389091110002482
265	constructive_maxdist	256197.58146651837	2000	0.5	1.4682475079998767
266	constructive_maxdist	366636.4048403545	2000	0.6	2.3281275350000215
267	constructive_maxdist	496522.2717140397	2000	0.7	3.4038790699996753
268	constructive_maxdist	645638.773143915	2000	0.8	12.17114452099986
269	constructive_maxdist	813595.8665242695	2000	0.9	18.667825026000173
270	constructive_protoclass	0.0	2000	0.1	1.8633088139999927
271	constructive_protoclass	0.0	2000	0.2	1.327525605000119
272	constructive_protoclass	0.0	2000	0.3	3.1558495280000898
273	constructive_protoclass	0.0	2000	0.4	1.752372859999923
274	constructive_protoclass	0.0	2000	0.5	2.0776251629999933
275	constructive_protoclass	0.0	2000	0.6	0.9841763409999658
276	constructive_protoclass	0.0	2000	0.7	1.3771594459999505
277	constructive_protoclass	0.0	2000	0.8	2.9660083149997263
278	constructive_protoclass	0.0	2000	0.9	2.805770801000108
279	constructive_pMedian	9906.112970305749	2000	0.1	257.10264469699996
280	constructive_pMedian	39804.294679146726	2000	0.2	1279.3035668700004
281	constructive_pMedian	89612.5708150628	2000	0.3	1768.4065314
282	constructive_pMedian	159547.162685216	2000	0.4	2352.3090991930003
283	constructive_pMedian		2000	0.5
284	constructive_pMedian		2000	0.6
285	constructive_pMedian		2000	0.7
286	constructive_pMedian		2000	0.8
287	constructive_pMedian		2000	0.9
288	destructive_maxdist	67053.62458605794	5000	0.1	0.06609064499934902
289	destructive_maxdist	260995.700044843	5000	0.2	0.06012708799971733
290	destructive_maxdist	579841.4597372921	5000	0.3	0.05619828699855134
291	destructive_maxdist	1022789.0121567437	5000	0.4	0.049726633998943726
292	destructive_maxdist	1589222.3933606723	5000	0.5	0.0456186549999984
293	destructive_maxdist	2278584.8828902734	5000	0.6	0.03864326399707352
294	destructive_maxdist	3090404.9894295037	5000	0.7	0.03319934599858243
295	destructive_maxdist	4024001.915647739	5000	0.8	0.02795467699979781
296	destructive_maxdist	5077993.3119501965	5000	0.9	0.022436789000494173
297	constructive_maxdist	66979.9772203081	5000	0.1	1.0313198769981682
298	constructive_maxdist	260570.65363012278	5000	0.2	4.915605371999845
299	constructive_maxdist	578899.8391993088	5000	0.3	11.324877063001622
300	constructive_maxdist	1021353.1461593729	5000	0.4	24.474780204000126
301	constructive_maxdist	1587580.5585748132	5000	0.5	42.33140566300062
302	constructive_maxdist	2276900.3520669327	5000	0.6	64.13399148000099
303	constructive_maxdist	3088875.54326513	5000	0.7	89.78517991900299
304	constructive_maxdist	4022901.470222814	5000	0.8	119.42361500399784
305	constructive_maxdist	5077491.203150667	5000	0.9	152.8012051709993
306	constructive_protoclass	0.0	5000	0.1	4.0769955849973485
307	constructive_protoclass	0.0	5000	0.2	4.075945978998789
308	constructive_protoclass	0.0	5000	0.3	4.075329582999984
309	constructive_protoclass	0.0	5000	0.4	4.075405267998576
310	constructive_protoclass	0.0	5000	0.5	4.074144480000541
311	constructive_protoclass	0.0	5000	0.6	4.074565329003235
312	constructive_protoclass	0.0	5000	0.7	4.0791283260005
313	constructive_protoclass	0.0	5000	0.8	4.07477897499848
314	constructive_protoclass	0.0	5000	0.9	4.073607949998404
315	constructive_pMedian		5000	0.1
316	constructive_pMedian		5000	0.2
317	constructive_pMedian		5000	0.3
318	constructive_pMedian		5000	0.4
319	constructive_pMedian		5000	0.5
320	constructive_pMedian		5000	0.6
321	constructive_pMedian		5000	0.7
322	constructive_pMedian		5000	0.8
323	constructive_pMedian		5000	0.9
324	destructive_maxdist	263287.52884516114	10000	0.1	0.23795021899422863
325	destructive_maxdist	1031926.64957329	10000	0.2	0.21824009499687236
326	destructive_maxdist	2300370.333677595	10000	0.3	0.19976422200124944
327	destructive_maxdist	4066045.4563638624	10000	0.4	0.18003141399822198
328	destructive_maxdist	6327546.789347266	10000	0.5	0.15960425799858058
329	destructive_maxdist	9083261.983515063	10000	0.6	0.14079274499817984
330	destructive_maxdist	12331317.7782166	10000	0.7	0.12174853600299684
331	destructive_maxdist	16069674.100136485	10000	0.8	0.10329554999771062
332	destructive_maxdist	20295333.83865037	10000	0.9	0.08297800699801883
333	constructive_maxdist	263028.4655757701	10000	0.1	12.23109619099705
334	constructive_maxdist	1030451.0639096936	10000	0.2	59.43428533200495
335	constructive_maxdist	2297695.920962983	10000	0.3	137.67643459999817
336	constructive_maxdist	4062323.6556009245	10000	0.4	247.11906267800077
337	constructive_maxdist	6323068.709893229	10000	0.5	387.61825637199945
338	constructive_maxdist	9078995.144802738	10000	0.6	559.3636586059947
339	constructive_maxdist	12327876.529653829	10000	0.7	762.8180812620049
340	constructive_maxdist	16067505.72002994	10000	0.8	998.5424438819973
341	constructive_maxdist	20294421.07819864	10000	0.9	1260.2507429860052
342	constructive_protoclass	0.0	10000	0.1	17.270945944997948
343	constructive_protoclass	0.0	10000	0.2	17.27071482899919
344	constructive_protoclass	0.0	10000	0.3	17.264399482002773
345	constructive_protoclass	0.0	10000	0.4	17.2652563330048
346	constructive_protoclass	0.0	10000	0.5	17.268470019000233
347	constructive_protoclass	0.0	10000	0.6	17.26877678099845
348	constructive_protoclass	0.0	10000	0.7	17.284465083001123
349	constructive_protoclass	0.0	10000	0.8	17.269883656001184
350	constructive_protoclass	0.0	10000	0.9	17.27002504300617
351	constructive_pMedian	0.0	10000	0.1	0.0
352	destructive_maxdist	1037473.4759001593	20000	0.1	0.8849061550063198
353	destructive_maxdist	4090161.0167500516	20000	0.2	0.8139862890020595
354	destructive_maxdist	9141851.73995651	20000	0.3	0.7417010860008304
355	destructive_maxdist	16186230.846710587	20000	0.4	0.6715560909942724
356	destructive_maxdist	25218210.43485816	20000	0.5	0.6001237359960214
357	destructive_maxdist	36234007.60451775	20000	0.6	0.5298886480013607
358	destructive_maxdist	49228542.59150695	20000	0.7	0.4585118270042585
359	destructive_maxdist	64196379.423475415	20000	0.8	0.3873726839956362
360	destructive_maxdist	81128774.81300528	20000	0.9	0.3161762559975614
361	constructive_maxdist	1036947.7411765013	20000	0.1	126.25194210899645
362	constructive_maxdist	4085815.085213414	20000	0.2	507.24458808399504
363	constructive_maxdist	9133572.119070945	20000	0.3	1139.4907129779967
364	constructive_maxdist	16174864.991892809	20000	0.4	2025.9245954249927
365	constructive_maxdist	25205629.556834057	20000	0.5	3180.2348036059993
366	constructive_maxdist		20000	0.6
367	constructive_maxdist		20000	0.7
368	constructive_maxdist		20000	0.8
369	constructive_maxdist		20000	0.9
370	constructive_protoclass	0.0	20000	0.1	74.25022825101041
371	constructive_protoclass	0.0	20000	0.2	74.25882496099803
372	constructive_protoclass	0.0	20000	0.3	74.24473001499427
373	constructive_protoclass	0.0	20000	0.4	74.22832069300057
374	constructive_protoclass	0.0	20000	0.5	74.2545731930004
375	constructive_protoclass	0.0	20000	0.6	74.24442435499805
376	constructive_protoclass	0.0	20000	0.7	74.20815008999489
377	constructive_protoclass	0.0	20000	0.8	74.25558381600422
378	constructive_protoclass	0.0	20000	0.9	74.25274263999017
379	constructive_pMedian	0.0	20000	0.1	0.0
380	destructive_maxdist	6398901.892327229	50000	0.1	5.187637891009217
381	destructive_maxdist	25358055.97627265	50000	0.2	4.774188499999582
382	destructive_maxdist	56813575.54133548	50000	0.3	4.357970653989469
383	destructive_maxdist	100741526.2866444	50000	0.4	3.951469581996207
384	destructive_maxdist	157121648.00718325	50000	0.5	3.5394550670025637
385	destructive_maxdist	225936780.52340433	50000	0.6	3.1295589430083055
386	destructive_maxdist	307169430.67348534	50000	0.7	2.715789391004364
387	destructive_maxdist	400796461.68347895	50000	0.8	2.30667943500157
388	destructive_maxdist	506780946.45003426	50000	0.9	1.894874573990819
389	constructive_maxdist	6397343.319403109	50000	0.1	2052.1999989540054
390	constructive_maxdist		50000	0.2
391	constructive_maxdist		50000	0.3
392	constructive_maxdist		50000	0.4
393	constructive_maxdist		50000	0.5
394	constructive_maxdist		50000	0.6
395	constructive_maxdist		50000	0.7
396	constructive_maxdist		50000	0.8
397	constructive_maxdist		50000	0.9
398	constructive_protoclass	0.0	50000	0.1	479.3034494090098
399	constructive_protoclass	0.0	50000	0.2	479.2725522219989
400	constructive_protoclass	0.0	50000	0.3	479.2449731460074
401	constructive_protoclass	0.0	50000	0.4	479.3339358200028
402	constructive_protoclass	0.0	50000	0.5	479.29789655700733
403	constructive_protoclass	0.0	50000	0.6	479.2933016369934
404	constructive_protoclass	0.0	50000	0.7	479.2270215400058
405	constructive_protoclass	0.0	50000	0.8	479.27343897300307
406	constructive_protoclass	0.0	50000	0.9	479.25193687700084
407	constructive_pMedian	0.0	50000	0.1	0.0
408	destructive_maxdist	25423348.72699364	100000	0.1	23.216903120992356
409	destructive_maxdist	101015172.82910472	100000	0.2	21.547877859993605
410	destructive_maxdist	226597838.6307184	100000	0.3	17.365047387007507
411	destructive_maxdist	402096776.5404886	100000	0.4	18.581248539005173
412	destructive_maxdist	627462211.5857201	100000	0.5	18.083286175999092
413	destructive_maxdist	902647198.4198108	100000	0.6	59.0296187359927
414	destructive_maxdist	1227598449.2512944	100000	0.7	188.34914645800018
415	destructive_maxdist	1602257490.6376872	100000	0.8	328.34903819600004
416	destructive_maxdist	2026508174.6055498	100000	0.9	441.3081124689925
417	constructive_maxdist		100000	0.1
418	constructive_maxdist		100000	0.2
419	constructive_maxdist		100000	0.3
420	constructive_maxdist		100000	0.4
421	constructive_maxdist		100000	0.5
422	constructive_maxdist		100000	0.6
423	constructive_maxdist		100000	0.7
424	constructive_maxdist		100000	0.8
425	constructive_maxdist		100000	0.9
426	constructive_protoclass	0.0	100000	0.1	2254.0516775989963
427	constructive_protoclass	0.0	100000	0.2	2240.309920446016
428	constructive_protoclass	0.0	100000	0.3	2245.297763510025
429	constructive_protoclass	0.0	100000	0.4	2247.379736622999
430	constructive_protoclass	0.0	100000	0.5	2252.076238228008
431	constructive_protoclass	0.0	100000	0.6	2246.807974012976
432	constructive_protoclass	0.0	100000	0.7	2246.5777296239976
433	constructive_protoclass	0.0	100000	0.8	2241.472246036021
434	constructive_protoclass	0.0	100000	0.9	2247.618081969995
435	constructive_pMedian	0.0	100000	0.1	0.0
