# Supplementary material for: Phylogenomics of 10,575 genomes reveals evolutionary proximity between domains Bacteria and Archaea
Source: Nat Commun. 2019 Dec 2;10:5477. doi: 10.1038/s41467-019-13443-4 (PMC6889312; doi:10.1038/s41467-019-13443-4)
Supplement: Supplementary file 6 — Source Data [file 41467_2019_13443_MOESM6_ESM.zip › Source Data/File10.tsv]

	ratio_prototypes	ratio_seeds	no_seeds	with_seeds	seeds_after
0	0.1	0.1	2892.561030244433	2879.2454131938243	2849.553890736026
1	0.1	0.2	2892.561030244433	2845.780529901264	2768.909521144522
2	0.1	0.3	2892.561030244433	2800.9737684164675	2725.1959441123417
3	0.1	0.4	2892.561030244433	2749.1937937982316	2670.078243932381
4	0.1	0.5	2892.561030244433	2722.3148099995306	2616.793025196955
5	0.2	0.1	10980.33599884179	10923.286617931388	10845.794103271008
6	0.2	0.2	10980.33599884179	10827.957478082808	10692.617607397255
7	0.2	0.3	10980.33599884179	10774.01182089485	10559.295186512683
8	0.2	0.4	10980.33599884179	10701.145483502578	10456.816967646148
9	0.2	0.5	10980.33599884179	10593.853875368324	10382.432106386106
10	0.3	0.1	24064.40310581276	23947.887364591836	23875.384543570166
11	0.3	0.2	24064.40310581276	23842.3092974268	23707.665569397046
12	0.3	0.3	24064.40310581276	23809.12537548112	23526.002942883595
13	0.3	0.4	24064.40310581276	23672.936346105795	23330.879717839587
14	0.3	0.5	24064.40310581276	23477.96146820215	23153.410625962333
15	0.4	0.1	42044.11301042154	41931.223916158924	41797.639921684844
16	0.4	0.2	42044.11301042154	41799.50334973553	41552.726612826606
17	0.4	0.3	42044.11301042154	41723.69992249122	41284.17721502928
18	0.4	0.4	42044.11301042154	41527.56313046511	41046.10069531985
19	0.4	0.5	42044.11301042154	41280.14728329202	40830.315152004274
20	0.5	0.1	64921.501634500455	64765.184260064416	64647.71583369293
21	0.5	0.2	64921.501634500455	64637.06732489581	64346.26347668264
22	0.5	0.3	64921.501634500455	64469.94451619151	64045.15123036413
23	0.5	0.4	64921.501634500455	64290.178376821874	63854.262022341034
24	0.5	0.5	64921.501634500455	64038.07834920172	63483.08499144411
