# Supplementary material for: Phylogenomics of 10,575 genomes reveals evolutionary proximity between domains Bacteria and Archaea
Source: Nat Commun. 2019 Dec 2;10:5477. doi: 10.1038/s41467-019-13443-4 (PMC6889312; doi:10.1038/s41467-019-13443-4)
Supplement: Supplementary file 6 — Source Data [file 41467_2019_13443_MOESM6_ESM.zip › Source Data/File07.dm]

	G000006825	G000007565	G000009385	G000013925	G000014825	G000014965	G000016905	G000017685	G000017945	G000021125	G000022805	G000023445	G000024685	G000144855	G000145535	G000154505	G000157115	G000159115	G000161455	G000169095	G000173255	G000173995	G000175115	G000177135	G000177675	G000177755	G000178175	G000180075	G000180555	G000185045	G000185625	G000188615	G000189095	G000189155	G000190315	G000190475	G000191325	G000191865	G000193575	G000195895	G000209735	G000209855	G000210575	G000211795	G000217035	G000217255	G000220315	G000221625	G000223255
G000006825	0.0	1.0	1.0	1.0	1.0	1.0	1.0	1.0	1.0	0.295981	1.0	1.0	1.0	1.0	1.0	1.0	0.295981	1.0	1.0	1.0	1.0	1.0	1.0	1.0	1.0	1.0	1.0	1.0	1.0	1.0	1.0	0.295981	0.295981	0.295981	1.0	1.0	1.0	1.0	1.0	1.0	1.0	1.0	1.0	1.0	1.0	1.0	1.0	1.0	1.0
G000007565	1.0	0.0	1.0	1.0	0.295981	0.295981	1.0	1.0	1.0	1.0	1.0	0.295981	1.0	1.0	1.0	1.0	1.0	1.0	1.0	1.0	1.0	1.0	0.295981	1.0	1.0	1.0	1.0	1.0	1.0	1.0	1.0	1.0	1.0	1.0	1.0	1.0	1.0	1.0	0.295981	1.0	1.0	1.0	1.0	1.0	1.0	1.0	1.0	1.0	1.0
G000009385	1.0	1.0	0.0	1.0	1.0	1.0	1.0	0.295981	1.0	1.0	1.0	1.0	0.295981	1.0	1.0	0.295981	1.0	1.0	0.295981	1.0	1.0	1.0	1.0	1.0	1.0	1.0	0.295981	0.23011	0.243761	1.0	1.0	1.0	1.0	1.0	1.0	0.295981	1.0	1.0	0.295981	1.0	1.0	1.0	1.0	1.0	0.295981	0.295981	0.295981	1.0	0.243761
G000013925	1.0	1.0	1.0	0.0	0.295981	1.0	1.0	1.0	1.0	1.0	1.0	1.0	1.0	1.0	1.0	1.0	1.0	0.295981	1.0	1.0	1.0	1.0	0.295981	1.0	1.0	1.0	1.0	1.0	1.0	1.0	1.0	1.0	1.0	1.0	1.0	1.0	1.0	1.0	1.0	1.0	1.0	1.0	0.295981	1.0	1.0	1.0	1.0	1.0	1.0
G000014825	1.0	0.295981	1.0	0.295981	0.0	1.0	1.0	1.0	1.0	1.0	1.0	1.0	1.0	1.0	1.0	1.0	1.0	1.0	1.0	1.0	1.0	1.0	1.0	1.0	1.0	1.0	1.0	1.0	1.0	1.0	1.0	1.0	1.0	1.0	1.0	1.0	1.0	1.0	1.0	1.0	1.0	1.0	1.0	0.295981	1.0	1.0	1.0	1.0	1.0
G000014965	1.0	0.295981	1.0	1.0	1.0	0.0	1.0	1.0	1.0	1.0	1.0	0.295981	1.0	1.0	1.0	1.0	1.0	1.0	1.0	1.0	1.0	1.0	0.243761	1.0	1.0	1.0	1.0	1.0	1.0	1.0	1.0	1.0	1.0	1.0	1.0	1.0	1.0	1.0	0.295981	1.0	1.0	1.0	1.0	1.0	1.0	1.0	1.0	1.0	1.0
G000016905	1.0	1.0	1.0	1.0	1.0	1.0	0.0	1.0	1.0	1.0	1.0	1.0	1.0	1.0	1.0	1.0	1.0	1.0	1.0	1.0	1.0	1.0	1.0	1.0	1.0	1.0	1.0	1.0	1.0	1.0	1.0	1.0	1.0	1.0	1.0	1.0	1.0	1.0	1.0	1.0	1.0	1.0	1.0	1.0	1.0	1.0	1.0	1.0	1.0
G000017685	1.0	1.0	0.295981	1.0	1.0	1.0	1.0	0.0	1.0	1.0	1.0	1.0	0.295981	1.0	1.0	0.295981	1.0	1.0	0.295981	1.0	1.0	1.0	1.0	1.0	1.0	1.0	0.295981	0.295981	0.295981	1.0	1.0	1.0	1.0	1.0	1.0	0.295981	1.0	0.295981	0.295981	1.0	1.0	1.0	1.0	1.0	0.295981	0.295981	0.295981	1.0	0.295981
G000017945	1.0	1.0	1.0	1.0	1.0	1.0	1.0	1.0	0.0	1.0	1.0	1.0	1.0	1.0	1.0	1.0	1.0	1.0	1.0	1.0	1.0	1.0	1.0	1.0	1.0	1.0	1.0	1.0	1.0	1.0	1.0	1.0	1.0	1.0	1.0	1.0	1.0	1.0	1.0	1.0	1.0	1.0	1.0	1.0	1.0	1.0	1.0	1.0	1.0
G000021125	0.295981	1.0	1.0	1.0	1.0	1.0	1.0	1.0	1.0	0.0	1.0	1.0	1.0	1.0	1.0	1.0	0.0343598	1.0	1.0	1.0	1.0	1.0	1.0	1.0	1.0	1.0	1.0	1.0	1.0	1.0	1.0	0.191731	0.191731	0.191731	1.0	1.0	1.0	1.0	1.0	1.0	1.0	1.0	1.0	1.0	1.0	1.0	1.0	1.0	1.0
G000022805	1.0	1.0	1.0	1.0	1.0	1.0	1.0	1.0	1.0	1.0	0.0	1.0	1.0	1.0	1.0	1.0	0.263022	1.0	1.0	1.0	1.0	1.0	1.0	1.0	1.0	1.0	1.0	1.0	1.0	1.0	1.0	1.0	1.0	1.0	1.0	1.0	1.0	1.0	1.0	1.0	1.0	1.0	1.0	1.0	1.0	1.0	1.0	1.0	1.0
G000023445	1.0	0.295981	1.0	1.0	1.0	0.295981	1.0	1.0	1.0	1.0	1.0	0.0	1.0	1.0	1.0	1.0	1.0	1.0	1.0	1.0	1.0	1.0	1.0	1.0	1.0	1.0	1.0	1.0	1.0	1.0	1.0	1.0	1.0	1.0	1.0	1.0	1.0	1.0	1.0	1.0	1.0	1.0	1.0	1.0	1.0	1.0	1.0	1.0	1.0
G000024685	1.0	1.0	0.295981	1.0	1.0	1.0	1.0	0.295981	1.0	1.0	1.0	1.0	0.0	1.0	1.0	0.295981	1.0	1.0	0.295981	1.0	1.0	1.0	1.0	1.0	1.0	1.0	0.295981	0.295981	0.295981	1.0	1.0	1.0	1.0	1.0	1.0	0.295981	1.0	1.0	0.295981	1.0	1.0	1.0	1.0	1.0	0.295981	0.295981	0.295981	1.0	0.295981
G000144855	1.0	1.0	1.0	1.0	1.0	1.0	1.0	1.0	1.0	1.0	1.0	1.0	1.0	0.0	0.00560872	1.0	1.0	1.0	1.0	1.0	1.0	1.0	1.0	1.0	1.0	1.0	1.0	1.0	1.0	1.0	1.0	1.0	1.0	1.0	1.0	1.0	1.0	1.0	1.0	1.0	1.0	1.0	1.0	1.0	1.0	1.0	1.0	1.0	1.0
G000145535	1.0	1.0	1.0	1.0	1.0	1.0	1.0	1.0	1.0	1.0	1.0	1.0	1.0	0.00560872	0.0	1.0	1.0	1.0	1.0	1.0	1.0	1.0	1.0	1.0	1.0	1.0	1.0	1.0	1.0	1.0	1.0	1.0	1.0	1.0	1.0	1.0	1.0	1.0	1.0	1.0	1.0	1.0	1.0	1.0	1.0	1.0	1.0	1.0	1.0
G000154505	1.0	1.0	0.295981	1.0	1.0	1.0	1.0	0.295981	1.0	1.0	1.0	1.0	0.295981	1.0	1.0	0.0	1.0	1.0	0.295981	1.0	1.0	1.0	1.0	1.0	1.0	1.0	0.295981	0.295981	0.295981	1.0	1.0	1.0	1.0	1.0	1.0	0.295981	1.0	1.0	0.295981	1.0	1.0	1.0	1.0	1.0	0.295981	0.295981	0.295981	1.0	0.295981
G000157115	0.295981	1.0	1.0	1.0	1.0	1.0	1.0	1.0	1.0	0.0343598	0.263022	1.0	1.0	1.0	1.0	1.0	0.0	0.295981	1.0	1.0	1.0	0.295981	1.0	1.0	1.0	1.0	1.0	1.0	1.0	1.0	1.0	0.182269	0.182269	0.182269	1.0	1.0	0.295981	1.0	1.0	1.0	1.0	1.0	1.0	1.0	1.0	1.0	1.0	1.0	1.0
G000159115	1.0	1.0	1.0	0.295981	1.0	1.0	1.0	1.0	1.0	1.0	1.0	1.0	1.0	1.0	1.0	1.0	0.295981	0.0	1.0	1.0	1.0	1.0	0.295981	1.0	1.0	1.0	1.0	1.0	1.0	1.0	1.0	1.0	1.0	1.0	1.0	1.0	1.0	1.0	1.0	1.0	1.0	0.295981	0.295981	1.0	1.0	1.0	1.0	1.0	1.0
G000161455	1.0	1.0	0.295981	1.0	1.0	1.0	1.0	0.295981	1.0	1.0	1.0	1.0	0.295981	1.0	1.0	0.295981	1.0	1.0	0.0	1.0	1.0	1.0	1.0	1.0	1.0	1.0	0.295981	0.295981	0.295981	1.0	1.0	1.0	1.0	1.0	1.0	0.295981	0.295981	1.0	0.295981	1.0	1.0	1.0	1.0	1.0	0.295981	0.295981	0.295981	1.0	0.295981
G000169095	1.0	1.0	1.0	1.0	1.0	1.0	1.0	1.0	1.0	1.0	1.0	1.0	1.0	1.0	1.0	1.0	1.0	1.0	1.0	0.0	1.0	1.0	1.0	1.0	1.0	1.0	1.0	1.0	1.0	1.0	1.0	1.0	1.0	1.0	1.0	1.0	1.0	1.0	1.0	1.0	1.0	1.0	1.0	1.0	1.0	1.0	1.0	1.0	1.0
G000173255	1.0	1.0	1.0	1.0	1.0	1.0	1.0	1.0	1.0	1.0	1.0	1.0	1.0	1.0	1.0	1.0	1.0	1.0	1.0	1.0	0.0	1.0	1.0	1.0	1.0	1.0	1.0	1.0	1.0	1.0	1.0	1.0	1.0	1.0	1.0	1.0	1.0	1.0	1.0	1.0	1.0	1.0	1.0	1.0	1.0	1.0	1.0	1.0	1.0
G000173995	1.0	1.0	1.0	1.0	1.0	1.0	1.0	1.0	1.0	1.0	1.0	1.0	1.0	1.0	1.0	1.0	0.295981	1.0	1.0	1.0	1.0	0.0	1.0	1.0	1.0	1.0	1.0	1.0	1.0	1.0	1.0	1.0	1.0	1.0	1.0	1.0	0.056983	1.0	1.0	1.0	1.0	1.0	1.0	1.0	1.0	1.0	1.0	1.0	1.0
G000175115	1.0	0.295981	1.0	0.295981	1.0	0.243761	1.0	1.0	1.0	1.0	1.0	1.0	1.0	1.0	1.0	1.0	1.0	0.295981	1.0	1.0	1.0	1.0	0.0	0.295981	1.0	1.0	1.0	1.0	1.0	1.0	1.0	1.0	1.0	1.0	1.0	1.0	1.0	1.0	1.0	1.0	1.0	1.0	0.295981	1.0	1.0	1.0	1.0	1.0	1.0
G000177135	1.0	1.0	1.0	1.0	1.0	1.0	1.0	1.0	1.0	1.0	1.0	1.0	1.0	1.0	1.0	1.0	1.0	1.0	1.0	1.0	1.0	1.0	0.295981	0.0	1.0	1.0	1.0	1.0	1.0	1.0	1.0	1.0	1.0	1.0	1.0	1.0	1.0	1.0	1.0	1.0	1.0	1.0	1.0	1.0	1.0	1.0	1.0	1.0	1.0
G000177675	1.0	1.0	1.0	1.0	1.0	1.0	1.0	1.0	1.0	1.0	1.0	1.0	1.0	1.0	1.0	1.0	1.0	1.0	1.0	1.0	1.0	1.0	1.0	1.0	0.0	1.0	1.0	1.0	1.0	1.0	1.0	0.295981	0.295981	0.295981	1.0	1.0	1.0	1.0	1.0	1.0	1.0	1.0	1.0	1.0	1.0	1.0	1.0	1.0	1.0
G000177755	1.0	1.0	1.0	1.0	1.0	1.0	1.0	1.0	1.0	1.0	1.0	1.0	1.0	1.0	1.0	1.0	1.0	1.0	1.0	1.0	1.0	1.0	1.0	1.0	1.0	0.0	0.295981	1.0	1.0	1.0	1.0	1.0	1.0	1.0	1.0	1.0	1.0	1.0	1.0	1.0	1.0	1.0	1.0	1.0	1.0	1.0	0.295981	1.0	1.0
G000178175	1.0	1.0	0.295981	1.0	1.0	1.0	1.0	0.295981	1.0	1.0	1.0	1.0	0.295981	1.0	1.0	0.295981	1.0	1.0	0.295981	1.0	1.0	1.0	1.0	1.0	1.0	0.295981	0.0	0.295981	0.295981	1.0	1.0	1.0	1.0	1.0	1.0	0.295981	1.0	1.0	0.295981	1.0	1.0	1.0	1.0	1.0	0.295981	0.295981	0.295981	1.0	0.295981
G000180075	1.0	1.0	0.23011	1.0	1.0	1.0	1.0	0.295981	1.0	1.0	1.0	1.0	0.295981	1.0	1.0	0.295981	1.0	1.0	0.295981	1.0	1.0	1.0	1.0	1.0	1.0	1.0	0.295981	0.0	0.186761	0.295981	1.0	1.0	1.0	1.0	1.0	0.295981	1.0	1.0	0.295981	1.0	1.0	1.0	1.0	1.0	0.295981	0.295981	0.203604	1.0	0.197292
G000180555	1.0	1.0	0.243761	1.0	1.0	1.0	1.0	0.295981	1.0	1.0	1.0	1.0	0.295981	1.0	1.0	0.295981	1.0	1.0	0.295981	1.0	1.0	1.0	1.0	1.0	1.0	1.0	0.295981	0.186761	0.0	1.0	1.0	1.0	1.0	1.0	1.0	0.295981	1.0	1.0	0.295981	1.0	1.0	1.0	1.0	1.0	0.295981	0.295981	0.186761	1.0	0.145727
G000185045	1.0	1.0	1.0	1.0	1.0	1.0	1.0	1.0	1.0	1.0	1.0	1.0	1.0	1.0	1.0	1.0	1.0	1.0	1.0	1.0	1.0	1.0	1.0	1.0	1.0	1.0	1.0	0.295981	1.0	0.0	1.0	1.0	1.0	1.0	1.0	1.0	1.0	1.0	1.0	1.0	1.0	1.0	1.0	1.0	1.0	1.0	1.0	1.0	1.0
G000185625	1.0	1.0	1.0	1.0	1.0	1.0	1.0	1.0	1.0	1.0	1.0	1.0	1.0	1.0	1.0	1.0	1.0	1.0	1.0	1.0	1.0	1.0	1.0	1.0	1.0	1.0	1.0	1.0	1.0	1.0	0.0	1.0	1.0	1.0	1.0	1.0	1.0	1.0	1.0	1.0	1.0	1.0	1.0	1.0	1.0	1.0	1.0	1.0	1.0
G000188615	0.295981	1.0	1.0	1.0	1.0	1.0	1.0	1.0	1.0	0.191731	1.0	1.0	1.0	1.0	1.0	1.0	0.182269	1.0	1.0	1.0	1.0	1.0	1.0	1.0	0.295981	1.0	1.0	1.0	1.0	1.0	1.0	0.0	0.000119496	0.000119496	1.0	1.0	1.0	1.0	1.0	1.0	1.0	1.0	1.0	1.0	1.0	1.0	1.0	1.0	1.0
G000189095	0.295981	1.0	1.0	1.0	1.0	1.0	1.0	1.0	1.0	0.191731	1.0	1.0	1.0	1.0	1.0	1.0	0.182269	1.0	1.0	1.0	1.0	1.0	1.0	1.0	0.295981	1.0	1.0	1.0	1.0	1.0	1.0	0.000119496	0.0	0.0	1.0	1.0	1.0	1.0	1.0	1.0	1.0	1.0	1.0	1.0	1.0	1.0	1.0	1.0	1.0
G000189155	0.295981	1.0	1.0	1.0	1.0	1.0	1.0	1.0	1.0	0.191731	1.0	1.0	1.0	1.0	1.0	1.0	0.182269	1.0	1.0	1.0	1.0	1.0	1.0	1.0	0.295981	1.0	1.0	1.0	1.0	1.0	1.0	0.000119496	0.0	0.0	1.0	1.0	1.0	1.0	1.0	1.0	1.0	1.0	1.0	1.0	1.0	1.0	1.0	1.0	1.0
G000190315	1.0	1.0	1.0	1.0	1.0	1.0	1.0	1.0	1.0	1.0	1.0	1.0	1.0	1.0	1.0	1.0	1.0	1.0	1.0	1.0	1.0	1.0	1.0	1.0	1.0	1.0	1.0	1.0	1.0	1.0	1.0	1.0	1.0	1.0	0.0	1.0	1.0	1.0	1.0	1.0	1.0	1.0	1.0	1.0	1.0	1.0	1.0	1.0	1.0
G000190475	1.0	1.0	0.295981	1.0	1.0	1.0	1.0	0.295981	1.0	1.0	1.0	1.0	0.295981	1.0	1.0	0.295981	1.0	1.0	0.295981	1.0	1.0	1.0	1.0	1.0	1.0	1.0	0.295981	0.295981	0.295981	1.0	1.0	1.0	1.0	1.0	1.0	0.0	1.0	1.0	0.295981	1.0	1.0	1.0	1.0	1.0	0.295981	0.295981	0.295981	1.0	0.295981
G000191325	1.0	1.0	1.0	1.0	1.0	1.0	1.0	1.0	1.0	1.0	1.0	1.0	1.0	1.0	1.0	1.0	0.295981	1.0	0.295981	1.0	1.0	0.056983	1.0	1.0	1.0	1.0	1.0	1.0	1.0	1.0	1.0	1.0	1.0	1.0	1.0	1.0	0.0	1.0	0.295981	1.0	1.0	1.0	1.0	1.0	1.0	1.0	1.0	1.0	1.0
G000191865	1.0	1.0	1.0	1.0	1.0	1.0	1.0	0.295981	1.0	1.0	1.0	1.0	1.0	1.0	1.0	1.0	1.0	1.0	1.0	1.0	1.0	1.0	1.0	1.0	1.0	1.0	1.0	1.0	1.0	1.0	1.0	1.0	1.0	1.0	1.0	1.0	1.0	0.0	1.0	1.0	0.295981	1.0	1.0	1.0	1.0	1.0	1.0	1.0	1.0
G000193575	1.0	0.295981	0.295981	1.0	1.0	0.295981	1.0	0.295981	1.0	1.0	1.0	1.0	0.295981	1.0	1.0	0.295981	1.0	1.0	0.295981	1.0	1.0	1.0	1.0	1.0	1.0	1.0	0.295981	0.295981	0.295981	1.0	1.0	1.0	1.0	1.0	1.0	0.295981	0.295981	1.0	0.0	1.0	1.0	1.0	1.0	0.295981	0.295981	0.295981	0.295981	1.0	0.295981
G000195895	1.0	1.0	1.0	1.0	1.0	1.0	1.0	1.0	1.0	1.0	1.0	1.0	1.0	1.0	1.0	1.0	1.0	1.0	1.0	1.0	1.0	1.0	1.0	1.0	1.0	1.0	1.0	1.0	1.0	1.0	1.0	1.0	1.0	1.0	1.0	1.0	1.0	1.0	1.0	0.0	1.0	1.0	1.0	1.0	1.0	1.0	1.0	1.0	1.0
G000209735	1.0	1.0	1.0	1.0	1.0	1.0	1.0	1.0	1.0	1.0	1.0	1.0	1.0	1.0	1.0	1.0	1.0	1.0	1.0	1.0	1.0	1.0	1.0	1.0	1.0	1.0	1.0	1.0	1.0	1.0	1.0	1.0	1.0	1.0	1.0	1.0	1.0	0.295981	1.0	1.0	0.0	1.0	1.0	1.0	1.0	1.0	1.0	1.0	1.0
G000209855	1.0	1.0	1.0	1.0	1.0	1.0	1.0	1.0	1.0	1.0	1.0	1.0	1.0	1.0	1.0	1.0	1.0	0.295981	1.0	1.0	1.0	1.0	1.0	1.0	1.0	1.0	1.0	1.0	1.0	1.0	1.0	1.0	1.0	1.0	1.0	1.0	1.0	1.0	1.0	1.0	1.0	0.0	0.295981	1.0	1.0	1.0	1.0	1.0	1.0
G000210575	1.0	1.0	1.0	0.295981	1.0	1.0	1.0	1.0	1.0	1.0	1.0	1.0	1.0	1.0	1.0	1.0	1.0	0.295981	1.0	1.0	1.0	1.0	0.295981	1.0	1.0	1.0	1.0	1.0	1.0	1.0	1.0	1.0	1.0	1.0	1.0	1.0	1.0	1.0	1.0	1.0	1.0	0.295981	0.0	1.0	1.0	1.0	1.0	1.0	1.0
G000211795	1.0	1.0	1.0	1.0	0.295981	1.0	1.0	1.0	1.0	1.0	1.0	1.0	1.0	1.0	1.0	1.0	1.0	1.0	1.0	1.0	1.0	1.0	1.0	1.0	1.0	1.0	1.0	1.0	1.0	1.0	1.0	1.0	1.0	1.0	1.0	1.0	1.0	1.0	0.295981	1.0	1.0	1.0	1.0	0.0	1.0	1.0	1.0	1.0	1.0
G000217035	1.0	1.0	0.295981	1.0	1.0	1.0	1.0	0.295981	1.0	1.0	1.0	1.0	0.295981	1.0	1.0	0.295981	1.0	1.0	0.295981	1.0	1.0	1.0	1.0	1.0	1.0	1.0	0.295981	0.295981	0.295981	1.0	1.0	1.0	1.0	1.0	1.0	0.295981	1.0	1.0	0.295981	1.0	1.0	1.0	1.0	1.0	0.0	7.15897e-05	0.295981	1.0	0.295981
G000217255	1.0	1.0	0.295981	1.0	1.0	1.0	1.0	0.295981	1.0	1.0	1.0	1.0	0.295981	1.0	1.0	0.295981	1.0	1.0	0.295981	1.0	1.0	1.0	1.0	1.0	1.0	1.0	0.295981	0.295981	0.295981	1.0	1.0	1.0	1.0	1.0	1.0	0.295981	1.0	1.0	0.295981	1.0	1.0	1.0	1.0	1.0	7.15897e-05	0.0	0.295981	1.0	0.295981
G000220315	1.0	1.0	0.295981	1.0	1.0	1.0	1.0	0.295981	1.0	1.0	1.0	1.0	0.295981	1.0	1.0	0.295981	1.0	1.0	0.295981	1.0	1.0	1.0	1.0	1.0	1.0	0.295981	0.295981	0.203604	0.186761	1.0	1.0	1.0	1.0	1.0	1.0	0.295981	1.0	1.0	0.295981	1.0	1.0	1.0	1.0	1.0	0.295981	0.295981	0.0	1.0	0.219531
G000221625	1.0	1.0	1.0	1.0	1.0	1.0	1.0	1.0	1.0	1.0	1.0	1.0	1.0	1.0	1.0	1.0	1.0	1.0	1.0	1.0	1.0	1.0	1.0	1.0	1.0	1.0	1.0	1.0	1.0	1.0	1.0	1.0	1.0	1.0	1.0	1.0	1.0	1.0	1.0	1.0	1.0	1.0	1.0	1.0	1.0	1.0	1.0	0.0	1.0
G000223255	1.0	1.0	0.243761	1.0	1.0	1.0	1.0	0.295981	1.0	1.0	1.0	1.0	0.295981	1.0	1.0	0.295981	1.0	1.0	0.295981	1.0	1.0	1.0	1.0	1.0	1.0	1.0	0.295981	0.197292	0.145727	1.0	1.0	1.0	1.0	1.0	1.0	0.295981	1.0	1.0	0.295981	1.0	1.0	1.0	1.0	1.0	0.295981	0.295981	0.219531	1.0	0.0
G000224395	0.295981	1.0	1.0	1.0	1.0	1.0	1.0	1.0	1.0	0.0246043	1.0	1.0	1.0	1.0	1.0	1.0	0.032829	0.295981	1.0	1.0	1.0	1.0	1.0	1.0	1.0	1.0	1.0	1.0	1.0	1.0	1.0	0.178173	0.178173	0.178173	1.0	1.0	1.0	1.0	1.0	1.0	1.0	1.0	1.0	1.0	1.0	1.0	1.0	1.0	1.0
G000225845	1.0	1.0	1.0	1.0	1.0	1.0	1.0	1.0	1.0	1.0	1.0	1.0	1.0	1.0	1.0	1.0	1.0	1.0	1.0	1.0	1.0	1.0	1.0	1.0	1.0	0.295981	1.0	1.0	1.0	0.295981	1.0	1.0	1.0	1.0	1.0	1.0	1.0	1.0	1.0	1.0	1.0	1.0	1.0	1.0	1.0	1.0	1.0	1.0	1.0
G000225995	1.0	0.295981	1.0	1.0	1.0	1.0	1.0	1.0	1.0	1.0	1.0	1.0	0.295981	1.0	1.0	1.0	1.0	1.0	1.0	1.0	1.0	1.0	1.0	1.0	0.295981	1.0	1.0	1.0	1.0	1.0	1.0	1.0	1.0	1.0	1.0	1.0	1.0	1.0	0.295981	1.0	1.0	1.0	1.0	1.0	1.0	1.0	1.0	1.0	1.0
G000227175	1.0	1.0	1.0	1.0	1.0	1.0	1.0	1.0	1.0	1.0	1.0	1.0	1.0	1.0	1.0	1.0	1.0	1.0	1.0	1.0	1.0	1.0	1.0	1.0	1.0	1.0	1.0	1.0	1.0	1.0	1.0	1.0	1.0	1.0	1.0	1.0	1.0	1.0	1.0	1.0	1.0	1.0	1.0	1.0	1.0	1.0	1.0	0.000215742	1.0
G000231505	0.295981	1.0	1.0	1.0	1.0	1.0	1.0	1.0	1.0	0.186761	1.0	1.0	1.0	1.0	1.0	1.0	0.182269	1.0	1.0	1.0	1.0	1.0	1.0	1.0	0.295981	1.0	1.0	1.0	1.0	1.0	1.0	0.00969064	0.00960897	0.00960897	1.0	1.0	1.0	1.0	1.0	1.0	1.0	1.0	1.0	1.0	1.0	1.0	1.0	1.0	1.0
G000232705	1.0	1.0	0.243761	1.0	1.0	1.0	1.0	0.295981	1.0	1.0	1.0	1.0	0.295981	1.0	1.0	0.295981	1.0	1.0	0.295981	1.0	1.0	1.0	1.0	1.0	1.0	1.0	0.295981	0.191731	0.0108702	1.0	1.0	1.0	1.0	1.0	1.0	0.295981	1.0	1.0	0.295981	1.0	1.0	1.0	1.0	1.0	0.295981	0.295981	0.186761	1.0	0.142009
G000232825	1.0	1.0	0.243761	1.0	1.0	1.0	1.0	0.295981	1.0	1.0	1.0	1.0	0.295981	1.0	1.0	0.295981	1.0	1.0	0.295981	1.0	1.0	1.0	1.0	1.0	1.0	1.0	0.295981	0.186761	0.0125405	1.0	1.0	1.0	1.0	1.0	1.0	0.295981	1.0	1.0	0.295981	1.0	1.0	1.0	1.0	1.0	0.295981	0.295981	0.186761	1.0	0.149777
G000235785	1.0	1.0	1.0	1.0	1.0	1.0	1.0	1.0	1.0	1.0	1.0	1.0	1.0	1.0	1.0	1.0	0.295981	1.0	1.0	1.0	0.0198213	1.0	1.0	1.0	1.0	1.0	1.0	1.0	1.0	1.0	1.0	1.0	1.0	1.0	1.0	1.0	1.0	1.0	1.0	1.0	1.0	1.0	1.0	1.0	1.0	1.0	1.0	1.0	1.0
G000237885	1.0	0.243761	1.0	1.0	1.0	0.295981	1.0	1.0	1.0	1.0	1.0	0.295981	1.0	1.0	1.0	1.0	1.0	1.0	1.0	1.0	1.0	1.0	1.0	1.0	1.0	1.0	1.0	1.0	1.0	1.0	1.0	1.0	1.0	1.0	1.0	1.0	1.0	1.0	1.0	1.0	1.0	1.0	0.295981	1.0	1.0	1.0	1.0	1.0	1.0
G000239695	1.0	1.0	1.0	1.0	1.0	1.0	1.0	1.0	1.0	1.0	1.0	1.0	1.0	1.0	1.0	1.0	1.0	1.0	1.0	1.0	0.295981	1.0	1.0	1.0	1.0	1.0	1.0	1.0	1.0	1.0	1.0	1.0	1.0	1.0	1.0	1.0	0.295981	1.0	1.0	1.0	1.0	1.0	1.0	1.0	1.0	1.0	1.0	1.0	1.0
G000240565	1.0	1.0	1.0	1.0	1.0	1.0	1.0	1.0	1.0	1.0	1.0	1.0	1.0	1.0	1.0	1.0	0.295981	1.0	0.295981	1.0	1.0	0.0537328	1.0	1.0	1.0	1.0	1.0	1.0	1.0	1.0	1.0	1.0	1.0	1.0	1.0	1.0	0.0170111	1.0	0.295981	1.0	1.0	1.0	1.0	1.0	1.0	1.0	1.0	1.0	1.0
G000241345	1.0	1.0	1.0	1.0	1.0	1.0	1.0	1.0	1.0	1.0	1.0	1.0	1.0	1.0	0.295981	1.0	1.0	1.0	1.0	1.0	1.0	1.0	1.0	1.0	1.0	1.0	1.0	1.0	1.0	1.0	1.0	1.0	1.0	1.0	1.0	1.0	1.0	1.0	1.0	1.0	1.0	1.0	1.0	1.0	1.0	1.0	1.0	1.0	1.0
G000244035	1.0	1.0	0.295981	1.0	1.0	1.0	1.0	0.295981	1.0	1.0	1.0	1.0	0.295981	1.0	1.0	0.295981	1.0	1.0	0.295981	1.0	1.0	1.0	1.0	1.0	1.0	1.0	0.295981	0.295981	0.295981	1.0	1.0	1.0	1.0	1.0	1.0	0.295981	1.0	1.0	0.295981	1.0	1.0	1.0	1.0	1.0	0.0140996	0.0141502	0.295981	1.0	0.295981
G000245415	1.0	0.203604	1.0	1.0	1.0	0.295981	1.0	1.0	1.0	1.0	1.0	0.295981	1.0	1.0	1.0	1.0	1.0	1.0	1.0	1.0	1.0	1.0	1.0	1.0	1.0	1.0	1.0	1.0	1.0	1.0	1.0	1.0	1.0	1.0	1.0	1.0	1.0	1.0	1.0	1.0	1.0	1.0	1.0	1.0	1.0	1.0	1.0	1.0	1.0
G000246945	1.0	1.0	1.0	1.0	1.0	1.0	1.0	1.0	1.0	1.0	1.0	1.0	1.0	1.0	1.0	1.0	1.0	1.0	1.0	1.0	1.0	1.0	1.0	1.0	1.0	1.0	1.0	1.0	1.0	1.0	1.0	1.0	1.0	1.0	1.0	1.0	1.0	1.0	1.0	1.0	1.0	1.0	1.0	1.0	1.0	1.0	1.0	1.0	1.0
G000249035	1.0	1.0	0.295981	1.0	1.0	1.0	1.0	0.295981	1.0	1.0	1.0	1.0	0.295981	1.0	1.0	0.295981	1.0	1.0	0.295981	1.0	1.0	1.0	1.0	1.0	1.0	0.295981	0.295981	0.295981	0.295981	1.0	1.0	1.0	1.0	1.0	1.0	0.295981	1.0	1.0	0.295981	1.0	1.0	1.0	1.0	1.0	0.295981	0.295981	0.295981	1.0	0.295981
G000249935	0.295981	1.0	1.0	1.0	1.0	1.0	1.0	1.0	1.0	0.0224927	0.263022	1.0	1.0	1.0	1.0	1.0	0.0339141	1.0	1.0	1.0	1.0	1.0	1.0	1.0	1.0	1.0	1.0	1.0	1.0	1.0	1.0	0.178173	0.178173	0.178173	1.0	1.0	1.0	1.0	1.0	1.0	1.0	1.0	1.0	1.0	1.0	1.0	1.0	1.0	1.0
G000251985	1.0	1.0	0.243761	1.0	1.0	1.0	1.0	0.295981	1.0	1.0	1.0	1.0	0.295981	1.0	1.0	0.295981	1.0	1.0	0.295981	1.0	1.0	1.0	1.0	1.0	1.0	1.0	0.295981	0.191731	0.0105261	1.0	1.0	1.0	1.0	1.0	1.0	0.295981	1.0	1.0	0.295981	1.0	1.0	1.0	1.0	1.0	0.295981	0.295981	0.186761	1.0	0.149777
G000253015	1.0	1.0	1.0	1.0	1.0	1.0	1.0	1.0	1.0	1.0	1.0	1.0	1.0	1.0	1.0	1.0	1.0	1.0	1.0	1.0	1.0	1.0	1.0	1.0	1.0	1.0	1.0	1.0	1.0	1.0	1.0	1.0	1.0	1.0	1.0	1.0	1.0	1.0	1.0	1.0	1.0	1.0	1.0	1.0	1.0	1.0	1.0	1.0	1.0
G000253975	1.0	1.0	1.0	1.0	1.0	1.0	1.0	1.0	1.0	1.0	1.0	1.0	1.0	1.0	1.0	1.0	1.0	1.0	1.0	1.0	0.295981	1.0	1.0	1.0	1.0	1.0	1.0	1.0	1.0	1.0	1.0	1.0	1.0	1.0	1.0	1.0	1.0	1.0	1.0	1.0	0.295981	1.0	1.0	1.0	1.0	1.0	1.0	1.0	1.0
G000263815	1.0	1.0	1.0	1.0	1.0	1.0	1.0	1.0	1.0	1.0	1.0	1.0	1.0	1.0	1.0	1.0	1.0	1.0	1.0	1.0	1.0	1.0	1.0	1.0	1.0	1.0	1.0	1.0	1.0	1.0	1.0	1.0	1.0	1.0	1.0	1.0	1.0	1.0	1.0	1.0	1.0	1.0	1.0	1.0	1.0	1.0	1.0	1.0	1.0
G000264975	1.0	1.0	0.170926	1.0	1.0	1.0	1.0	0.295981	1.0	1.0	1.0	1.0	0.295981	1.0	1.0	0.295981	1.0	1.0	0.295981	1.0	1.0	1.0	1.0	1.0	1.0	1.0	0.295981	0.263022	0.23011	1.0	1.0	1.0	1.0	1.0	1.0	0.295981	1.0	1.0	0.295981	1.0	1.0	1.0	1.0	1.0	0.295981	0.295981	0.263022	1.0	0.263022
G000272895	0.295981	1.0	1.0	1.0	1.0	1.0	1.0	1.0	1.0	0.178173	1.0	1.0	1.0	1.0	1.0	1.0	0.178173	1.0	1.0	1.0	1.0	1.0	1.0	1.0	0.295981	1.0	1.0	1.0	1.0	1.0	1.0	0.0182524	0.0183132	0.0183132	1.0	1.0	1.0	1.0	1.0	1.0	1.0	1.0	1.0	1.0	1.0	1.0	1.0	1.0	1.0
G000273315	1.0	1.0	1.0	1.0	1.0	1.0	1.0	1.0	1.0	1.0	1.0	1.0	1.0	1.0	1.0	1.0	1.0	1.0	1.0	1.0	1.0	1.0	1.0	1.0	1.0	1.0	1.0	1.0	1.0	1.0	1.0	1.0	1.0	1.0	1.0	1.0	1.0	1.0	1.0	1.0	1.0	1.0	0.295981	1.0	1.0	1.0	1.0	1.0	1.0
G000274145	1.0	1.0	1.0	1.0	1.0	1.0	1.0	1.0	1.0	1.0	1.0	1.0	1.0	1.0	1.0	1.0	1.0	1.0	1.0	1.0	1.0	1.0	1.0	1.0	1.0	1.0	1.0	1.0	1.0	1.0	1.0	1.0	1.0	1.0	1.0	1.0	0.295981	1.0	0.295981	1.0	1.0	1.0	1.0	1.0	1.0	1.0	1.0	1.0	1.0
G000275945	1.0	0.23011	1.0	1.0	1.0	0.295981	1.0	1.0	1.0	1.0	1.0	0.295981	1.0	0.295981	0.295981	1.0	1.0	1.0	1.0	1.0	1.0	1.0	1.0	1.0	1.0	1.0	1.0	1.0	1.0	1.0	1.0	1.0	1.0	1.0	1.0	1.0	1.0	1.0	1.0	1.0	1.0	1.0	1.0	1.0	1.0	1.0	1.0	1.0	1.0
G000276005	1.0	1.0	0.295981	1.0	1.0	1.0	1.0	0.295981	1.0	1.0	1.0	1.0	0.295981	1.0	1.0	0.295981	1.0	1.0	0.295981	1.0	1.0	1.0	1.0	1.0	1.0	1.0	0.295981	0.263022	0.295981	1.0	1.0	1.0	1.0	1.0	1.0	0.295981	1.0	1.0	0.295981	1.0	1.0	1.0	1.0	1.0	0.295981	0.295981	0.295981	1.0	0.295981
G000276965	1.0	1.0	1.0	1.0	1.0	1.0	1.0	1.0	1.0	1.0	1.0	1.0	1.0	1.0	1.0	1.0	1.0	1.0	1.0	1.0	1.0	1.0	1.0	1.0	1.0	1.0	1.0	1.0	1.0	1.0	1.0	1.0	1.0	1.0	1.0	1.0	1.0	1.0	1.0	1.0	1.0	1.0	1.0	1.0	1.0	1.0	1.0	1.0	1.0
G000279695	1.0	1.0	0.243761	1.0	1.0	1.0	1.0	0.295981	1.0	1.0	1.0	1.0	0.295981	1.0	1.0	0.295981	1.0	1.0	0.295981	1.0	1.0	1.0	1.0	1.0	1.0	1.0	0.295981	0.191731	0.00989629	1.0	1.0	1.0	1.0	1.0	1.0	0.295981	1.0	1.0	0.295981	1.0	1.0	1.0	1.0	1.0	0.295981	0.295981	0.186761	1.0	0.149777
G000283075	1.0	0.263022	0.295981	1.0	0.295981	1.0	1.0	0.295981	1.0	1.0	1.0	1.0	0.295981	1.0	1.0	0.295981	1.0	1.0	0.295981	1.0	1.0	1.0	0.295981	1.0	0.263022	1.0	0.295981	0.295981	0.295981	1.0	1.0	1.0	1.0	1.0	1.0	0.295981	1.0	1.0	0.263022	1.0	1.0	1.0	1.0	1.0	0.295981	0.295981	0.295981	1.0	0.295981
G000283255	1.0	1.0	0.295981	1.0	1.0	1.0	1.0	0.295981	1.0	1.0	1.0	1.0	0.295981	1.0	1.0	0.295981	1.0	1.0	0.295981	1.0	1.0	1.0	1.0	1.0	1.0	1.0	0.295981	0.295981	0.295981	1.0	1.0	1.0	1.0	1.0	1.0	0.295981	1.0	1.0	0.295981	1.0	1.0	1.0	1.0	1.0	0.295981	0.295981	0.295981	1.0	0.295981
G000284095	1.0	1.0	0.295981	1.0	1.0	1.0	1.0	0.295981	1.0	1.0	1.0	1.0	0.295981	1.0	1.0	0.295981	1.0	1.0	0.295981	1.0	1.0	1.0	1.0	1.0	1.0	1.0	0.295981	0.295981	0.295981	1.0	1.0	1.0	1.0	1.0	1.0	0.295981	1.0	1.0	0.295981	1.0	1.0	1.0	1.0	1.0	0.295981	0.295981	0.295981	1.0	0.295981
G000284875	1.0	1.0	1.0	1.0	1.0	1.0	1.0	1.0	1.0	1.0	1.0	1.0	1.0	1.0	1.0	1.0	1.0	1.0	1.0	1.0	1.0	1.0	1.0	1.0	1.0	1.0	1.0	1.0	1.0	1.0	1.0	1.0	1.0	1.0	1.0	1.0	1.0	1.0	1.0	1.0	1.0	1.0	1.0	1.0	1.0	1.0	1.0	1.0	1.0
G000285335	1.0	1.0	1.0	1.0	1.0	1.0	1.0	1.0	1.0	1.0	1.0	1.0	1.0	1.0	1.0	1.0	1.0	1.0	1.0	1.0	1.0	1.0	1.0	1.0	1.0	1.0	1.0	1.0	1.0	1.0	1.0	1.0	1.0	1.0	1.0	1.0	1.0	1.0	1.0	1.0	1.0	1.0	1.0	1.0	1.0	1.0	1.0	1.0	1.0
G000290115	1.0	1.0	0.159146	1.0	1.0	1.0	1.0	0.295981	1.0	1.0	1.0	1.0	0.295981	1.0	1.0	0.295981	1.0	1.0	0.263022	1.0	1.0	1.0	1.0	1.0	1.0	1.0	0.295981	0.23011	0.197292	1.0	1.0	1.0	1.0	1.0	1.0	0.295981	1.0	1.0	0.295981	1.0	1.0	1.0	1.0	1.0	0.295981	0.295981	0.263022	1.0	0.23011
G000291275	1.0	1.0	0.295981	1.0	1.0	1.0	1.0	0.295981	1.0	1.0	1.0	1.0	0.295981	1.0	1.0	0.295981	1.0	1.0	0.133864	1.0	1.0	1.0	1.0	1.0	1.0	1.0	0.295981	0.263022	0.263022	1.0	1.0	1.0	1.0	1.0	1.0	0.295981	0.295981	1.0	0.295981	1.0	1.0	1.0	1.0	1.0	0.295981	0.295981	0.263022	1.0	0.295981
G000293625	1.0	0.295981	1.0	1.0	1.0	1.0	1.0	1.0	1.0	1.0	1.0	1.0	1.0	1.0	1.0	1.0	0.295981	1.0	0.295981	1.0	1.0	0.0552118	1.0	1.0	1.0	1.0	1.0	1.0	1.0	1.0	1.0	1.0	1.0	1.0	1.0	1.0	0.0208822	1.0	0.295981	1.0	1.0	1.0	1.0	1.0	1.0	1.0	1.0	1.0	1.0
G000294535	0.295981	1.0	1.0	1.0	1.0	1.0	1.0	1.0	1.0	0.295981	0.243761	1.0	1.0	1.0	1.0	1.0	0.263022	1.0	1.0	1.0	1.0	1.0	1.0	1.0	1.0	1.0	1.0	1.0	1.0	1.0	1.0	1.0	1.0	1.0	1.0	1.0	1.0	1.0	1.0	1.0	1.0	1.0	1.0	1.0	1.0	1.0	1.0	1.0	1.0
G000295195	1.0	1.0	1.0	1.0	1.0	1.0	1.0	1.0	1.0	1.0	1.0	0.295981	1.0	1.0	1.0	1.0	1.0	1.0	1.0	1.0	1.0	1.0	1.0	1.0	1.0	1.0	1.0	1.0	1.0	1.0	1.0	1.0	1.0	1.0	1.0	1.0	1.0	1.0	1.0	1.0	1.0	1.0	1.0	1.0	1.0	1.0	1.0	1.0	1.0
G000297295	1.0	0.203604	1.0	0.295981	1.0	1.0	1.0	1.0	1.0	1.0	1.0	1.0	1.0	1.0	1.0	1.0	1.0	0.295981	1.0	1.0	1.0	1.0	0.295981	1.0	0.295981	1.0	1.0	1.0	1.0	1.0	1.0	1.0	1.0	1.0	1.0	1.0	1.0	1.0	1.0	1.0	1.0	1.0	0.295981	1.0	1.0	1.0	1.0	1.0	1.0
G000300435	1.0	0.263022	0.295981	1.0	0.295981	1.0	1.0	0.295981	1.0	1.0	1.0	1.0	0.295981	1.0	1.0	0.295981	1.0	1.0	0.295981	1.0	1.0	1.0	0.295981	1.0	1.0	1.0	0.295981	0.295981	0.295981	1.0	1.0	1.0	1.0	1.0	1.0	0.295981	1.0	1.0	0.295981	1.0	1.0	0.295981	1.0	1.0	0.295981	0.295981	0.295981	1.0	0.295981
G000300475	1.0	1.0	0.295981	1.0	1.0	1.0	1.0	0.295981	1.0	1.0	1.0	1.0	0.295981	1.0	1.0	0.295981	1.0	1.0	0.130979	1.0	0.295981	1.0	1.0	1.0	1.0	1.0	0.295981	0.295981	0.295981	1.0	1.0	1.0	1.0	1.0	1.0	0.263022	0.295981	0.295981	0.295981	1.0	1.0	1.0	1.0	1.0	0.295981	0.295981	0.295981	1.0	0.295981
G000301235	1.0	1.0	1.0	1.0	1.0	1.0	1.0	1.0	1.0	1.0	1.0	1.0	1.0	1.0	1.0	1.0	1.0	1.0	1.0	1.0	1.0	1.0	1.0	1.0	1.0	1.0	1.0	1.0	1.0	1.0	1.0	1.0	1.0	1.0	1.0	1.0	1.0	1.0	1.0	1.0	1.0	1.0	1.0	1.0	1.0	1.0	1.0	1.0	1.0
G000301355	1.0	1.0	1.0	1.0	1.0	1.0	1.0	1.0	1.0	1.0	1.0	1.0	1.0	1.0	1.0	1.0	1.0	1.0	1.0	1.0	1.0	1.0	1.0	1.0	1.0	1.0	1.0	1.0	1.0	1.0	1.0	1.0	1.0	1.0	1.0	1.0	1.0	1.0	1.0	1.0	1.0	1.0	1.0	1.0	1.0	1.0	1.0	1.0	1.0
G000304595	1.0	1.0	1.0	1.0	0.295981	1.0	1.0	1.0	1.0	1.0	1.0	1.0	1.0	1.0	1.0	1.0	1.0	1.0	1.0	1.0	1.0	1.0	1.0	0.295981	1.0	1.0	1.0	1.0	1.0	1.0	1.0	1.0	1.0	1.0	1.0	1.0	1.0	1.0	1.0	1.0	1.0	1.0	1.0	0.295981	1.0	1.0	1.0	1.0	1.0
G000305875	1.0	1.0	1.0	1.0	1.0	1.0	1.0	1.0	1.0	1.0	1.0	1.0	1.0	1.0	1.0	1.0	1.0	1.0	1.0	1.0	1.0	1.0	1.0	1.0	1.0	1.0	1.0	1.0	1.0	1.0	1.0	1.0	1.0	1.0	1.0	1.0	1.0	1.0	1.0	1.0	1.0	1.0	1.0	1.0	1.0	1.0	1.0	1.0	1.0
G000309055	1.0	1.0	1.0	0.191731	0.295981	1.0	1.0	1.0	1.0	1.0	1.0	1.0	1.0	1.0	1.0	1.0	1.0	1.0	1.0	1.0	1.0	1.0	1.0	1.0	1.0	1.0	1.0	1.0	1.0	1.0	1.0	1.0	1.0	1.0	1.0	1.0	1.0	1.0	0.295981	1.0	1.0	1.0	1.0	1.0	1.0	1.0	1.0	1.0	1.0
G000309625	1.0	1.0	1.0	1.0	1.0	1.0	1.0	1.0	1.0	1.0	1.0	1.0	1.0	1.0	1.0	1.0	1.0	1.0	1.0	1.0	0.219531	1.0	1.0	1.0	1.0	1.0	1.0	1.0	1.0	1.0	1.0	1.0	1.0	1.0	1.0	1.0	1.0	1.0	1.0	1.0	1.0	1.0	1.0	1.0	1.0	1.0	1.0	1.0	1.0
G000310105	0.295981	1.0	1.0	1.0	1.0	1.0	1.0	1.0	1.0	1.0	1.0	1.0	1.0	1.0	1.0	1.0	1.0	1.0	1.0	1.0	1.0	1.0	1.0	1.0	1.0	1.0	1.0	1.0	1.0	1.0	1.0	1.0	1.0	1.0	1.0	1.0	1.0	1.0	1.0	1.0	1.0	1.0	1.0	1.0	1.0	1.0	1.0	1.0	1.0
G000310265	1.0	1.0	0.174408	1.0	1.0	1.0	1.0	1.0	1.0	1.0	1.0	1.0	1.0	1.0	1.0	1.0	1.0	1.0	0.295981	1.0	1.0	1.0	1.0	1.0	1.0	1.0	1.0	0.23011	0.263022	1.0	1.0	1.0	1.0	1.0	1.0	1.0	1.0	1.0	1.0	1.0	1.0	1.0	1.0	1.0	1.0	1.0	0.295981	1.0	0.295981
G000310885	1.0	1.0	0.164662	1.0	1.0	1.0	1.0	1.0	1.0	1.0	1.0	1.0	1.0	1.0	1.0	1.0	1.0	1.0	1.0	1.0	1.0	1.0	1.0	1.0	1.0	1.0	0.295981	0.295981	0.197292	1.0	1.0	1.0	1.0	1.0	1.0	1.0	1.0	1.0	1.0	1.0	1.0	1.0	1.0	1.0	1.0	1.0	0.263022	1.0	0.295981
G000311885	1.0	1.0	1.0	1.0	1.0	1.0	1.0	1.0	1.0	1.0	0.00113443	1.0	1.0	1.0	1.0	1.0	0.263022	1.0	1.0	1.0	1.0	1.0	1.0	1.0	1.0	1.0	1.0	1.0	1.0	1.0	1.0	1.0	1.0	1.0	1.0	1.0	1.0	1.0	1.0	1.0	1.0	1.0	1.0	1.0	1.0	1.0	1.0	1.0	1.0
G000312585	1.0	1.0	1.0	1.0	1.0	1.0	1.0	1.0	1.0	1.0	1.0	1.0	1.0	1.0	1.0	1.0	1.0	1.0	0.295981	1.0	1.0	1.0	1.0	1.0	1.0	1.0	1.0	0.295981	1.0	0.295981	1.0	1.0	1.0	1.0	1.0	1.0	1.0	1.0	1.0	1.0	1.0	1.0	1.0	1.0	1.0	1.0	1.0	1.0	1.0
G000314405	1.0	1.0	1.0	1.0	1.0	1.0	1.0	1.0	1.0	1.0	1.0	1.0	1.0	1.0	1.0	1.0	1.0	1.0	1.0	1.0	1.0	1.0	1.0	1.0	1.0	1.0	1.0	1.0	1.0	1.0	1.0	1.0	1.0	1.0	1.0	1.0	1.0	1.0	1.0	1.0	0.295981	1.0	1.0	1.0	1.0	1.0	1.0	1.0	1.0
G000315135	1.0	1.0	1.0	1.0	1.0	1.0	1.0	1.0	1.0	1.0	1.0	1.0	1.0	1.0	1.0	1.0	1.0	1.0	1.0	1.0	1.0	1.0	1.0	1.0	1.0	1.0	1.0	1.0	1.0	1.0	1.0	1.0	1.0	1.0	1.0	1.0	1.0	1.0	1.0	1.0	1.0	1.0	1.0	1.0	1.0	1.0	1.0	1.0	1.0
G000316215	1.0	0.167688	1.0	1.0	0.295981	0.295981	1.0	1.0	1.0	1.0	1.0	0.295981	1.0	1.0	1.0	1.0	1.0	1.0	1.0	1.0	1.0	1.0	1.0	1.0	1.0	1.0	1.0	1.0	1.0	1.0	1.0	1.0	1.0	1.0	1.0	1.0	1.0	1.0	0.295981	1.0	1.0	1.0	1.0	0.295981	1.0	1.0	1.0	1.0	1.0
G000317145	1.0	1.0	1.0	1.0	1.0	1.0	1.0	1.0	1.0	1.0	1.0	1.0	1.0	1.0	1.0	1.0	1.0	1.0	1.0	1.0	1.0	1.0	1.0	1.0	1.0	1.0	1.0	1.0	1.0	1.0	1.0	1.0	1.0	1.0	1.0	1.0	1.0	1.0	1.0	1.0	1.0	1.0	1.0	1.0	1.0	1.0	1.0	1.0	1.0
G000320275	0.295981	1.0	1.0	1.0	1.0	1.0	1.0	1.0	1.0	0.0233762	0.263022	1.0	1.0	1.0	1.0	1.0	0.0339141	1.0	1.0	1.0	1.0	1.0	1.0	1.0	1.0	1.0	1.0	1.0	1.0	1.0	1.0	0.170926	0.170926	0.170926	1.0	1.0	1.0	1.0	1.0	1.0	1.0	1.0	1.0	1.0	1.0	1.0	1.0	1.0	1.0
G000321565	1.0	1.0	0.295981	1.0	1.0	1.0	1.0	0.295981	1.0	1.0	1.0	0.295981	0.295981	1.0	1.0	0.295981	1.0	1.0	0.295981	1.0	1.0	1.0	1.0	1.0	1.0	0.295981	0.243761	0.295981	0.219531	1.0	1.0	1.0	1.0	1.0	1.0	0.295981	1.0	1.0	0.295981	1.0	1.0	1.0	1.0	1.0	0.295981	0.295981	0.295981	1.0	0.295981
G000322425	1.0	1.0	0.295981	1.0	1.0	1.0	1.0	0.295981	1.0	1.0	1.0	0.295981	0.295981	1.0	1.0	0.295981	1.0	1.0	0.295981	1.0	1.0	1.0	1.0	1.0	1.0	0.295981	0.263022	0.295981	0.295981	1.0	1.0	1.0	1.0	1.0	1.0	0.295981	1.0	1.0	0.295981	1.0	1.0	1.0	1.0	1.0	0.295981	0.295981	0.295981	1.0	0.295981
G000322585	1.0	1.0	0.164662	1.0	1.0	1.0	1.0	1.0	1.0	1.0	1.0	1.0	1.0	1.0	1.0	1.0	1.0	1.0	0.295981	1.0	1.0	1.0	1.0	1.0	1.0	1.0	1.0	0.23011	0.263022	1.0	1.0	1.0	1.0	1.0	1.0	1.0	1.0	1.0	1.0	1.0	1.0	1.0	1.0	1.0	1.0	1.0	0.295981	1.0	0.295981
G000324385	1.0	1.0	1.0	1.0	1.0	1.0	1.0	1.0	1.0	1.0	0.00154832	1.0	1.0	1.0	1.0	1.0	0.263022	1.0	1.0	1.0	1.0	1.0	1.0	1.0	1.0	1.0	1.0	1.0	1.0	1.0	1.0	1.0	1.0	1.0	1.0	1.0	1.0	1.0	1.0	1.0	1.0	1.0	1.0	1.0	1.0	1.0	1.0	1.0	1.0
G000325305	1.0	1.0	1.0	1.0	1.0	1.0	1.0	1.0	1.0	1.0	0.00136596	1.0	1.0	1.0	1.0	1.0	0.263022	1.0	1.0	1.0	1.0	1.0	1.0	1.0	1.0	1.0	1.0	1.0	1.0	1.0	1.0	1.0	1.0	1.0	1.0	1.0	1.0	1.0	1.0	1.0	1.0	1.0	1.0	1.0	1.0	1.0	1.0	1.0	1.0
G000327145	1.0	1.0	1.0	1.0	1.0	1.0	1.0	1.0	1.0	1.0	1.0	1.0	1.0	1.0	1.0	1.0	1.0	1.0	1.0	1.0	1.0	1.0	1.0	1.0	1.0	1.0	1.0	1.0	1.0	1.0	1.0	1.0	1.0	1.0	1.0	1.0	1.0	1.0	1.0	1.0	1.0	1.0	1.0	1.0	1.0	1.0	1.0	1.0	1.0
G000327245	1.0	1.0	1.0	1.0	1.0	1.0	1.0	1.0	1.0	1.0	1.0	1.0	1.0	1.0	1.0	1.0	1.0	1.0	1.0	1.0	1.0	1.0	1.0	1.0	1.0	1.0	1.0	1.0	1.0	1.0	1.0	1.0	1.0	1.0	1.0	1.0	1.0	1.0	1.0	1.0	1.0	1.0	1.0	1.0	1.0	1.0	1.0	1.0	1.0
G000327765	1.0	1.0	1.0	1.0	1.0	1.0	1.0	1.0	1.0	1.0	1.0	1.0	1.0	1.0	1.0	1.0	0.295981	1.0	0.295981	1.0	1.0	0.0552118	1.0	1.0	1.0	1.0	1.0	1.0	1.0	1.0	1.0	1.0	1.0	1.0	1.0	1.0	0.0179508	1.0	0.295981	1.0	1.0	1.0	1.0	1.0	1.0	1.0	1.0	1.0	1.0
G000330045	0.295981	1.0	1.0	1.0	1.0	1.0	1.0	1.0	1.0	0.182269	1.0	1.0	1.0	1.0	1.0	1.0	0.191731	1.0	1.0	1.0	1.0	1.0	1.0	1.0	1.0	1.0	1.0	1.0	1.0	1.0	1.0	0.0175939	0.017653	0.017653	1.0	1.0	1.0	1.0	1.0	1.0	1.0	1.0	1.0	1.0	1.0	1.0	1.0	1.0	1.0
G000336615	1.0	1.0	1.0	1.0	1.0	1.0	1.0	1.0	1.0	1.0	1.0	1.0	1.0	1.0	1.0	1.0	1.0	1.0	1.0	1.0	1.0	1.0	1.0	1.0	1.0	1.0	1.0	1.0	1.0	1.0	1.0	1.0	1.0	1.0	1.0	1.0	1.0	1.0	1.0	1.0	1.0	1.0	1.0	1.0	1.0	1.0	1.0	1.0	1.0
G000337595	1.0	1.0	1.0	1.0	1.0	1.0	1.0	1.0	1.0	1.0	1.0	1.0	1.0	1.0	1.0	1.0	1.0	1.0	1.0	1.0	1.0	1.0	1.0	1.0	0.295981	1.0	1.0	1.0	1.0	1.0	1.0	1.0	1.0	1.0	1.0	1.0	1.0	1.0	1.0	1.0	1.0	1.0	1.0	1.0	1.0	1.0	1.0	1.0	1.0
G000346485	1.0	1.0	1.0	1.0	1.0	1.0	1.0	1.0	1.0	1.0	1.0	1.0	1.0	1.0	1.0	1.0	1.0	1.0	1.0	1.0	1.0	1.0	1.0	1.0	1.0	1.0	1.0	1.0	1.0	1.0	1.0	1.0	1.0	1.0	1.0	1.0	1.0	1.0	1.0	1.0	1.0	1.0	1.0	1.0	1.0	1.0	1.0	1.0	1.0
G000346915	1.0	1.0	0.295981	1.0	1.0	1.0	1.0	0.295981	1.0	1.0	1.0	1.0	0.295981	1.0	1.0	0.295981	1.0	1.0	0.295981	1.0	1.0	1.0	1.0	1.0	1.0	1.0	0.295981	0.295981	0.295981	1.0	1.0	1.0	1.0	1.0	1.0	0.295981	1.0	1.0	0.295981	1.0	1.0	1.0	1.0	1.0	0.186761	0.186761	0.295981	1.0	0.295981
G000347635	1.0	1.0	1.0	1.0	1.0	0.295981	1.0	1.0	1.0	1.0	1.0	1.0	1.0	1.0	1.0	1.0	1.0	1.0	0.295981	1.0	1.0	1.0	1.0	1.0	1.0	1.0	1.0	1.0	1.0	1.0	1.0	1.0	1.0	1.0	1.0	1.0	1.0	1.0	1.0	1.0	1.0	1.0	1.0	1.0	1.0	1.0	1.0	1.0	1.0
G000353425	1.0	1.0	0.295981	1.0	1.0	1.0	1.0	0.295981	1.0	1.0	1.0	1.0	0.295981	1.0	1.0	0.295981	1.0	1.0	0.295981	1.0	1.0	1.0	1.0	1.0	1.0	1.0	0.295981	0.295981	0.295981	1.0	1.0	0.295981	0.295981	0.295981	1.0	0.295981	1.0	1.0	0.295981	1.0	1.0	1.0	1.0	1.0	0.295981	0.295981	0.295981	1.0	0.295981
G000354315	0.295981	1.0	1.0	1.0	1.0	1.0	1.0	1.0	1.0	0.025894	1.0	1.0	1.0	1.0	1.0	1.0	0.0346987	1.0	1.0	1.0	1.0	1.0	1.0	1.0	1.0	1.0	1.0	1.0	1.0	1.0	1.0	0.167688	0.167688	0.167688	1.0	1.0	1.0	1.0	1.0	1.0	1.0	1.0	1.0	1.0	1.0	1.0	1.0	1.0	1.0
G000354775	0.295981	1.0	1.0	1.0	1.0	1.0	1.0	1.0	1.0	0.0239829	1.0	1.0	1.0	1.0	1.0	1.0	0.035505	1.0	1.0	1.0	1.0	1.0	1.0	1.0	1.0	1.0	1.0	1.0	1.0	1.0	1.0	0.161822	0.161822	0.161822	1.0	1.0	1.0	1.0	1.0	1.0	1.0	1.0	1.0	1.0	1.0	1.0	1.0	1.0	1.0
G000363805	1.0	1.0	1.0	1.0	1.0	1.0	1.0	1.0	1.0	1.0	1.0	1.0	1.0	1.0	1.0	1.0	1.0	1.0	1.0	1.0	1.0	1.0	1.0	1.0	1.0	0.295981	1.0	1.0	1.0	1.0	1.0	1.0	1.0	1.0	1.0	1.0	1.0	1.0	1.0	1.0	1.0	1.0	1.0	1.0	1.0	1.0	1.0	1.0	1.0
G000373025	1.0	1.0	1.0	1.0	1.0	1.0	1.0	1.0	1.0	1.0	1.0	1.0	1.0	1.0	1.0	1.0	1.0	1.0	1.0	1.0	1.0	1.0	1.0	0.263022	1.0	1.0	1.0	1.0	1.0	1.0	1.0	1.0	1.0	1.0	1.0	1.0	1.0	1.0	1.0	1.0	1.0	1.0	1.0	1.0	1.0	1.0	1.0	1.0	1.0
G000373125	1.0	1.0	1.0	1.0	0.295981	1.0	1.0	1.0	1.0	0.295981	1.0	1.0	1.0	1.0	1.0	1.0	0.295981	1.0	1.0	1.0	1.0	1.0	1.0	1.0	1.0	1.0	1.0	1.0	1.0	1.0	1.0	1.0	1.0	1.0	1.0	1.0	1.0	1.0	0.295981	1.0	1.0	1.0	1.0	0.295981	1.0	1.0	1.0	1.0	1.0
G000377725	1.0	0.178173	1.0	1.0	0.295981	1.0	1.0	1.0	1.0	1.0	1.0	1.0	1.0	1.0	1.0	1.0	1.0	1.0	1.0	1.0	1.0	1.0	0.295981	1.0	1.0	1.0	1.0	1.0	1.0	1.0	1.0	1.0	1.0	1.0	1.0	1.0	1.0	1.0	1.0	1.0	1.0	1.0	1.0	1.0	1.0	1.0	1.0	1.0	1.0
G000379585	1.0	1.0	1.0	0.295981	0.243761	1.0	1.0	1.0	1.0	1.0	1.0	1.0	1.0	1.0	1.0	1.0	1.0	0.295981	1.0	1.0	1.0	1.0	0.295981	1.0	1.0	1.0	1.0	1.0	1.0	1.0	1.0	1.0	1.0	1.0	1.0	1.0	1.0	1.0	1.0	1.0	1.0	1.0	0.295981	1.0	1.0	1.0	1.0	1.0	1.0
G000381645	1.0	1.0	1.0	0.295981	0.295981	1.0	1.0	1.0	1.0	1.0	0.295981	1.0	1.0	1.0	1.0	1.0	1.0	1.0	1.0	0.295981	1.0	1.0	1.0	1.0	1.0	1.0	1.0	1.0	1.0	1.0	1.0	1.0	1.0	1.0	1.0	1.0	1.0	1.0	1.0	1.0	1.0	1.0	1.0	1.0	1.0	1.0	1.0	1.0	1.0
G000382525	1.0	1.0	1.0	1.0	1.0	1.0	1.0	1.0	1.0	1.0	0.00136596	1.0	1.0	1.0	1.0	1.0	0.263022	1.0	1.0	1.0	1.0	1.0	1.0	1.0	1.0	1.0	1.0	1.0	1.0	1.0	1.0	1.0	1.0	1.0	1.0	1.0	1.0	1.0	1.0	1.0	1.0	1.0	1.0	1.0	1.0	1.0	1.0	1.0	1.0
G000382885	1.0	1.0	1.0	1.0	0.295981	1.0	1.0	1.0	1.0	1.0	1.0	1.0	1.0	1.0	1.0	1.0	1.0	1.0	1.0	1.0	1.0	1.0	1.0	1.0	1.0	1.0	1.0	1.0	1.0	1.0	1.0	1.0	1.0	1.0	1.0	1.0	1.0	1.0	0.295981	1.0	1.0	1.0	1.0	0.243761	1.0	1.0	1.0	1.0	1.0
G000382925	1.0	1.0	0.263022	1.0	1.0	1.0	1.0	0.295981	1.0	1.0	1.0	1.0	0.295981	1.0	1.0	0.295981	1.0	1.0	0.295981	1.0	1.0	0.295981	1.0	1.0	1.0	1.0	0.295981	0.263022	0.263022	1.0	1.0	1.0	1.0	1.0	1.0	0.263022	1.0	1.0	0.295981	1.0	1.0	1.0	1.0	1.0	0.295981	0.295981	0.295981	1.0	0.263022
G000383175	1.0	1.0	1.0	1.0	1.0	1.0	1.0	1.0	1.0	1.0	1.0	1.0	1.0	1.0	1.0	1.0	1.0	1.0	1.0	1.0	1.0	1.0	1.0	1.0	1.0	1.0	1.0	1.0	1.0	1.0	1.0	1.0	1.0	1.0	1.0	1.0	1.0	1.0	1.0	1.0	1.0	1.0	1.0	1.0	1.0	1.0	1.0	1.0	1.0
G000383475	1.0	1.0	1.0	1.0	1.0	1.0	1.0	1.0	1.0	1.0	1.0	1.0	1.0	1.0	1.0	1.0	1.0	0.295981	1.0	1.0	1.0	1.0	1.0	1.0	0.295981	1.0	1.0	1.0	1.0	1.0	1.0	1.0	1.0	1.0	1.0	1.0	0.295981	1.0	1.0	1.0	1.0	1.0	0.295981	1.0	1.0	1.0	1.0	1.0	1.0
G000385255	1.0	1.0	1.0	1.0	1.0	1.0	1.0	1.0	1.0	1.0	1.0	1.0	1.0	1.0	1.0	1.0	1.0	1.0	1.0	1.0	1.0	1.0	1.0	1.0	1.0	1.0	1.0	1.0	1.0	1.0	1.0	1.0	1.0	1.0	1.0	1.0	1.0	1.0	1.0	1.0	1.0	1.0	1.0	1.0	1.0	1.0	1.0	1.0	1.0
G000385945	1.0	1.0	1.0	1.0	1.0	1.0	1.0	1.0	1.0	1.0	1.0	1.0	1.0	1.0	1.0	1.0	1.0	1.0	1.0	1.0	1.0	1.0	1.0	1.0	0.263022	1.0	1.0	1.0	1.0	1.0	0.295981	1.0	1.0	1.0	1.0	1.0	1.0	1.0	1.0	1.0	1.0	1.0	1.0	1.0	1.0	1.0	1.0	1.0	1.0
G000386185	1.0	0.295981	1.0	1.0	1.0	1.0	1.0	1.0	1.0	1.0	1.0	1.0	1.0	1.0	1.0	1.0	0.295981	1.0	0.295981	1.0	1.0	0.0549966	1.0	1.0	1.0	1.0	1.0	1.0	1.0	1.0	1.0	1.0	1.0	1.0	1.0	1.0	0.0195632	1.0	0.295981	1.0	1.0	1.0	1.0	1.0	1.0	1.0	1.0	1.0	1.0
G000392795	1.0	1.0	0.295981	1.0	1.0	1.0	1.0	0.295981	1.0	1.0	1.0	1.0	0.295981	1.0	1.0	0.295981	1.0	1.0	0.295981	1.0	1.0	1.0	1.0	1.0	1.0	1.0	0.0125405	0.295981	0.219531	1.0	1.0	1.0	1.0	1.0	1.0	0.295981	1.0	1.0	0.295981	1.0	1.0	1.0	1.0	1.0	0.295981	0.295981	0.295981	1.0	0.295981
G000392855	1.0	1.0	0.295981	1.0	1.0	1.0	1.0	0.295981	1.0	1.0	1.0	1.0	0.295981	1.0	1.0	0.295981	1.0	1.0	0.295981	1.0	1.0	1.0	1.0	1.0	1.0	0.295981	0.00752278	0.295981	0.295981	1.0	1.0	1.0	1.0	1.0	1.0	0.295981	1.0	1.0	0.295981	1.0	1.0	1.0	1.0	1.0	0.295981	0.295981	0.295981	1.0	0.295981
G000394555	1.0	1.0	0.263022	1.0	1.0	1.0	1.0	0.295981	1.0	1.0	1.0	0.295981	0.295981	1.0	1.0	0.295981	1.0	1.0	0.295981	1.0	1.0	1.0	1.0	1.0	1.0	0.295981	0.243761	0.295981	0.203604	1.0	1.0	1.0	1.0	1.0	1.0	0.295981	1.0	1.0	0.295981	1.0	1.0	1.0	1.0	1.0	0.295981	0.295981	0.295981	1.0	0.295981
G000395745	1.0	1.0	0.263022	1.0	1.0	1.0	0.295981	0.295981	1.0	1.0	1.0	0.295981	0.295981	1.0	1.0	0.295981	1.0	1.0	0.295981	1.0	1.0	1.0	1.0	1.0	1.0	0.295981	0.263022	0.295981	0.295981	1.0	1.0	1.0	1.0	1.0	1.0	0.295981	1.0	1.0	0.295981	1.0	1.0	1.0	1.0	1.0	0.295981	0.295981	0.295981	1.0	0.295981
G000395865	1.0	1.0	0.263022	1.0	1.0	1.0	1.0	0.295981	1.0	1.0	1.0	0.295981	0.295981	1.0	1.0	0.295981	1.0	1.0	0.295981	1.0	1.0	1.0	1.0	1.0	1.0	1.0	0.263022	0.295981	0.295981	1.0	1.0	1.0	1.0	1.0	1.0	0.295981	1.0	1.0	0.295981	1.0	1.0	1.0	1.0	1.0	0.295981	0.295981	0.295981	1.0	0.295981
G000397405	0.295981	1.0	1.0	1.0	1.0	1.0	1.0	1.0	1.0	0.0352724	0.263022	1.0	1.0	1.0	1.0	1.0	0.0117112	1.0	1.0	1.0	1.0	1.0	1.0	1.0	1.0	1.0	1.0	1.0	1.0	1.0	1.0	0.182269	0.182269	0.182269	1.0	1.0	1.0	1.0	1.0	1.0	1.0	1.0	1.0	1.0	1.0	1.0	1.0	1.0	1.0
G000400735	1.0	1.0	1.0	1.0	1.0	1.0	1.0	1.0	1.0	1.0	1.0	1.0	1.0	1.0	1.0	1.0	1.0	1.0	1.0	1.0	1.0	1.0	1.0	1.0	1.0	1.0	1.0	1.0	1.0	1.0	1.0	1.0	1.0	1.0	1.0	1.0	1.0	1.0	1.0	1.0	1.0	1.0	1.0	1.0	1.0	1.0	1.0	1.0	1.0
G000402965	1.0	1.0	1.0	1.0	1.0	1.0	1.0	1.0	1.0	1.0	1.0	1.0	1.0	1.0	1.0	1.0	1.0	1.0	1.0	1.0	1.0	1.0	1.0	1.0	1.0	1.0	1.0	1.0	1.0	1.0	1.0	1.0	1.0	1.0	1.0	1.0	1.0	1.0	1.0	1.0	1.0	1.0	1.0	1.0	1.0	1.0	1.0	1.0	1.0
G000406965	1.0	1.0	0.295981	1.0	1.0	1.0	1.0	0.263022	1.0	1.0	1.0	1.0	0.295981	1.0	1.0	0.295981	1.0	1.0	0.295981	1.0	1.0	1.0	1.0	1.0	1.0	0.295981	0.243761	0.295981	0.295981	1.0	1.0	1.0	1.0	1.0	1.0	0.295981	1.0	1.0	0.295981	1.0	1.0	1.0	1.0	1.0	0.295981	0.295981	0.295981	1.0	0.263022
G000408025	0.295981	1.0	1.0	1.0	1.0	1.0	1.0	1.0	1.0	0.025484	0.295981	1.0	1.0	1.0	1.0	1.0	0.0326168	0.295981	1.0	1.0	1.0	1.0	1.0	1.0	1.0	1.0	1.0	1.0	1.0	1.0	1.0	0.186761	0.186761	0.186761	1.0	1.0	1.0	1.0	1.0	1.0	1.0	1.0	1.0	1.0	1.0	1.0	1.0	1.0	1.0
G000410495	1.0	1.0	1.0	1.0	1.0	1.0	1.0	1.0	1.0	1.0	1.0	1.0	1.0	1.0	1.0	1.0	1.0	1.0	1.0	1.0	0.23011	1.0	1.0	1.0	1.0	1.0	1.0	1.0	1.0	1.0	1.0	1.0	1.0	1.0	1.0	1.0	1.0	1.0	1.0	1.0	1.0	1.0	1.0	1.0	1.0	1.0	1.0	1.0	1.0
G000415265	1.0	1.0	1.0	1.0	1.0	1.0	1.0	1.0	1.0	1.0	1.0	0.295981	1.0	1.0	1.0	1.0	1.0	1.0	1.0	1.0	1.0	1.0	1.0	1.0	1.0	0.295981	0.295981	1.0	1.0	1.0	1.0	1.0	1.0	1.0	1.0	1.0	1.0	1.0	1.0	1.0	1.0	1.0	1.0	1.0	1.0	1.0	1.0	1.0	1.0
G000416605	1.0	0.210897	1.0	0.295981	1.0	0.295981	1.0	1.0	1.0	1.0	1.0	0.295981	1.0	1.0	1.0	1.0	1.0	1.0	1.0	1.0	1.0	1.0	1.0	1.0	1.0	1.0	1.0	1.0	1.0	1.0	1.0	1.0	1.0	1.0	1.0	1.0	1.0	1.0	1.0	1.0	1.0	1.0	1.0	1.0	1.0	1.0	1.0	1.0	1.0
G000416665	1.0	0.197292	1.0	1.0	1.0	0.295981	1.0	1.0	1.0	1.0	1.0	0.295981	1.0	1.0	1.0	1.0	1.0	1.0	1.0	1.0	1.0	1.0	1.0	1.0	1.0	1.0	1.0	1.0	1.0	1.0	1.0	1.0	1.0	1.0	1.0	1.0	1.0	1.0	1.0	1.0	1.0	1.0	1.0	1.0	1.0	1.0	1.0	1.0	1.0
G000419705	1.0	1.0	1.0	1.0	1.0	1.0	1.0	1.0	1.0	1.0	1.0	1.0	1.0	1.0	1.0	1.0	0.295981	1.0	1.0	1.0	1.0	1.0	1.0	1.0	1.0	1.0	1.0	1.0	1.0	1.0	1.0	1.0	1.0	1.0	1.0	1.0	1.0	1.0	1.0	1.0	1.0	1.0	1.0	0.295981	1.0	1.0	1.0	1.0	1.0
G000422265	1.0	1.0	1.0	1.0	1.0	1.0	1.0	1.0	1.0	1.0	1.0	1.0	1.0	1.0	1.0	1.0	1.0	1.0	1.0	1.0	1.0	1.0	1.0	1.0	1.0	1.0	1.0	1.0	1.0	1.0	1.0	1.0	1.0	1.0	1.0	1.0	1.0	1.0	1.0	1.0	1.0	1.0	1.0	1.0	1.0	1.0	1.0	1.0	1.0
G000424385	1.0	1.0	1.0	1.0	1.0	1.0	1.0	1.0	1.0	1.0	1.0	1.0	1.0	1.0	1.0	1.0	1.0	1.0	1.0	1.0	1.0	1.0	1.0	1.0	1.0	1.0	1.0	1.0	1.0	1.0	1.0	1.0	1.0	1.0	1.0	1.0	1.0	1.0	1.0	1.0	1.0	1.0	1.0	1.0	1.0	1.0	1.0	1.0	1.0
G000424465	1.0	1.0	1.0	1.0	1.0	1.0	1.0	1.0	1.0	1.0	1.0	1.0	1.0	1.0	1.0	1.0	1.0	1.0	1.0	1.0	1.0	1.0	1.0	1.0	1.0	1.0	1.0	1.0	1.0	1.0	1.0	1.0	1.0	1.0	1.0	1.0	1.0	1.0	1.0	1.0	1.0	1.0	1.0	1.0	1.0	1.0	1.0	1.0	1.0
G000426525	1.0	1.0	1.0	0.263022	0.295981	1.0	1.0	1.0	1.0	1.0	1.0	1.0	1.0	1.0	1.0	1.0	1.0	1.0	1.0	1.0	1.0	1.0	1.0	1.0	0.263022	1.0	1.0	1.0	1.0	1.0	0.295981	1.0	1.0	1.0	1.0	1.0	1.0	1.0	1.0	1.0	1.0	1.0	0.295981	0.295981	1.0	1.0	1.0	1.0	1.0
G000428025	1.0	1.0	1.0	1.0	1.0	1.0	1.0	1.0	1.0	1.0	1.0	1.0	1.0	1.0	1.0	1.0	1.0	1.0	1.0	1.0	1.0	1.0	1.0	1.0	1.0	1.0	1.0	1.0	1.0	1.0	1.0	1.0	1.0	1.0	1.0	1.0	1.0	1.0	1.0	1.0	1.0	1.0	1.0	1.0	1.0	1.0	1.0	1.0	1.0
G000428345	1.0	1.0	1.0	1.0	1.0	1.0	1.0	1.0	1.0	1.0	1.0	1.0	1.0	1.0	1.0	1.0	1.0	1.0	1.0	1.0	1.0	1.0	1.0	1.0	1.0	1.0	1.0	1.0	1.0	1.0	1.0	1.0	1.0	1.0	1.0	1.0	1.0	1.0	1.0	1.0	1.0	1.0	1.0	1.0	1.0	1.0	1.0	1.0	1.0
G000429285	1.0	0.295981	1.0	1.0	1.0	1.0	1.0	1.0	1.0	1.0	1.0	1.0	1.0	1.0	1.0	1.0	1.0	1.0	1.0	1.0	1.0	1.0	0.263022	1.0	1.0	1.0	1.0	1.0	1.0	1.0	1.0	1.0	1.0	1.0	1.0	1.0	1.0	1.0	1.0	1.0	1.0	0.295981	1.0	1.0	1.0	1.0	1.0	1.0	1.0
G000431075	1.0	1.0	1.0	1.0	1.0	1.0	1.0	1.0	1.0	1.0	1.0	1.0	1.0	1.0	1.0	1.0	1.0	1.0	1.0	1.0	1.0	1.0	1.0	1.0	1.0	1.0	1.0	1.0	1.0	1.0	1.0	1.0	1.0	1.0	1.0	1.0	1.0	1.0	1.0	1.0	1.0	1.0	1.0	1.0	1.0	1.0	1.0	1.0	1.0
G000434695	1.0	0.295981	1.0	1.0	1.0	1.0	1.0	1.0	1.0	1.0	1.0	1.0	1.0	1.0	1.0	1.0	1.0	1.0	1.0	1.0	1.0	1.0	1.0	1.0	1.0	1.0	1.0	1.0	1.0	1.0	1.0	1.0	1.0	1.0	1.0	1.0	1.0	1.0	1.0	1.0	1.0	1.0	1.0	1.0	1.0	1.0	1.0	1.0	1.0
G000435095	1.0	1.0	1.0	1.0	1.0	1.0	1.0	1.0	1.0	1.0	1.0	1.0	1.0	1.0	1.0	1.0	1.0	0.295981	1.0	1.0	1.0	1.0	1.0	1.0	1.0	1.0	1.0	1.0	1.0	1.0	1.0	1.0	1.0	1.0	1.0	1.0	1.0	1.0	1.0	1.0	1.0	1.0	0.295981	1.0	1.0	1.0	1.0	1.0	1.0
G000435315	1.0	1.0	1.0	1.0	1.0	1.0	1.0	1.0	1.0	1.0	1.0	1.0	1.0	1.0	1.0	1.0	1.0	1.0	1.0	1.0	1.0	1.0	1.0	1.0	1.0	1.0	1.0	1.0	1.0	1.0	1.0	1.0	1.0	1.0	1.0	1.0	1.0	1.0	1.0	1.0	1.0	1.0	1.0	1.0	1.0	1.0	1.0	1.0	1.0
G000435495	1.0	1.0	1.0	1.0	1.0	1.0	1.0	1.0	1.0	1.0	1.0	1.0	1.0	1.0	1.0	1.0	1.0	1.0	1.0	1.0	1.0	1.0	1.0	1.0	1.0	1.0	1.0	1.0	1.0	1.0	1.0	1.0	1.0	1.0	1.0	1.0	1.0	1.0	1.0	1.0	1.0	1.0	1.0	1.0	1.0	1.0	1.0	1.0	1.0
G000436115	1.0	1.0	1.0	1.0	1.0	1.0	1.0	1.0	1.0	1.0	1.0	1.0	1.0	1.0	1.0	0.295981	1.0	1.0	1.0	1.0	1.0	1.0	1.0	1.0	1.0	1.0	1.0	1.0	1.0	1.0	1.0	1.0	1.0	1.0	1.0	1.0	1.0	1.0	1.0	1.0	1.0	1.0	1.0	1.0	1.0	1.0	1.0	1.0	1.0
G000436395	1.0	1.0	1.0	1.0	1.0	1.0	1.0	1.0	1.0	1.0	1.0	1.0	1.0	1.0	1.0	1.0	1.0	1.0	1.0	1.0	1.0	1.0	1.0	1.0	1.0	1.0	1.0	1.0	1.0	1.0	1.0	1.0	1.0	1.0	1.0	1.0	1.0	1.0	1.0	1.0	1.0	1.0	1.0	1.0	1.0	1.0	1.0	1.0	1.0
G000436675	1.0	1.0	1.0	1.0	1.0	1.0	1.0	1.0	1.0	1.0	1.0	1.0	1.0	1.0	1.0	0.295981	1.0	1.0	1.0	1.0	1.0	1.0	1.0	1.0	1.0	1.0	1.0	1.0	1.0	1.0	1.0	1.0	1.0	1.0	1.0	1.0	1.0	1.0	1.0	1.0	1.0	1.0	1.0	1.0	1.0	1.0	1.0	1.0	1.0
G000436715	1.0	1.0	1.0	1.0	1.0	1.0	1.0	1.0	1.0	1.0	1.0	1.0	1.0	1.0	1.0	0.295981	1.0	1.0	1.0	1.0	1.0	1.0	1.0	1.0	1.0	1.0	1.0	1.0	1.0	1.0	1.0	1.0	1.0	1.0	1.0	1.0	1.0	1.0	1.0	1.0	1.0	1.0	1.0	1.0	1.0	1.0	1.0	1.0	1.0
G000441235	1.0	1.0	0.263022	1.0	1.0	1.0	1.0	0.295981	1.0	1.0	1.0	1.0	0.295981	1.0	1.0	0.263022	1.0	1.0	0.295981	1.0	1.0	1.0	1.0	1.0	1.0	0.295981	0.295981	0.263022	0.219531	1.0	1.0	1.0	1.0	1.0	1.0	0.295981	1.0	1.0	0.295981	1.0	1.0	1.0	1.0	1.0	0.263022	0.263022	0.219531	1.0	0.23011
G000443775	1.0	1.0	0.295981	1.0	1.0	1.0	1.0	0.295981	1.0	1.0	1.0	1.0	0.295981	1.0	1.0	0.295981	1.0	1.0	0.295981	1.0	1.0	1.0	1.0	1.0	1.0	1.0	0.295981	0.295981	0.295981	1.0	1.0	1.0	1.0	1.0	1.0	0.295981	1.0	0.295981	0.295981	1.0	1.0	1.0	1.0	1.0	0.295981	0.295981	0.295981	1.0	0.295981
G000445615	1.0	1.0	1.0	0.203604	1.0	1.0	1.0	1.0	1.0	1.0	1.0	1.0	1.0	1.0	1.0	1.0	1.0	1.0	1.0	1.0	1.0	1.0	1.0	1.0	0.295981	1.0	1.0	1.0	1.0	1.0	1.0	1.0	1.0	1.0	1.0	1.0	1.0	1.0	1.0	1.0	1.0	0.295981	1.0	1.0	1.0	1.0	1.0	1.0	1.0
G000446605	0.295981	1.0	1.0	1.0	1.0	1.0	1.0	1.0	1.0	0.0233014	1.0	1.0	1.0	1.0	1.0	1.0	0.0343598	1.0	1.0	1.0	1.0	1.0	1.0	1.0	1.0	1.0	1.0	1.0	1.0	1.0	1.0	0.178173	0.178173	0.178173	1.0	1.0	1.0	1.0	1.0	1.0	1.0	1.0	1.0	1.0	1.0	1.0	1.0	1.0	1.0
G000449225	1.0	1.0	1.0	1.0	1.0	1.0	1.0	1.0	1.0	1.0	1.0	1.0	1.0	1.0	1.0	1.0	1.0	1.0	1.0	1.0	1.0	1.0	1.0	1.0	1.0	1.0	1.0	1.0	1.0	1.0	1.0	1.0	1.0	1.0	1.0	1.0	1.0	1.0	1.0	1.0	1.0	1.0	1.0	1.0	1.0	1.0	1.0	1.0	1.0
G000450385	1.0	1.0	0.295981	1.0	1.0	1.0	1.0	0.295981	1.0	1.0	1.0	1.0	0.295981	1.0	1.0	0.295981	1.0	1.0	0.295981	1.0	1.0	1.0	1.0	1.0	1.0	1.0	0.295981	0.295981	0.295981	1.0	1.0	1.0	1.0	1.0	1.0	0.295981	1.0	1.0	0.295981	1.0	1.0	1.0	1.0	1.0	0.295981	0.295981	0.295981	1.0	0.295981
G000451285	1.0	1.0	1.0	1.0	1.0	1.0	1.0	1.0	1.0	1.0	1.0	1.0	1.0	1.0	1.0	1.0	1.0	1.0	1.0	1.0	1.0	1.0	1.0	1.0	1.0	1.0	1.0	1.0	1.0	1.0	1.0	1.0	1.0	1.0	1.0	1.0	1.0	1.0	1.0	1.0	1.0	1.0	1.0	1.0	1.0	1.0	1.0	1.0	1.0
G000452065	1.0	1.0	0.295981	1.0	1.0	1.0	1.0	0.295981	1.0	1.0	1.0	1.0	0.295981	1.0	1.0	0.295981	1.0	1.0	0.295981	1.0	1.0	1.0	1.0	1.0	1.0	1.0	0.295981	0.295981	0.295981	1.0	1.0	1.0	1.0	1.0	1.0	0.295981	1.0	1.0	0.295981	1.0	1.0	1.0	1.0	1.0	0.295981	0.295981	0.295981	1.0	0.295981
G000456105	0.263022	1.0	1.0	1.0	1.0	1.0	1.0	1.0	1.0	0.0271635	0.263022	1.0	1.0	1.0	1.0	1.0	0.0317837	0.295981	1.0	1.0	1.0	1.0	1.0	1.0	1.0	1.0	1.0	1.0	1.0	1.0	1.0	0.191731	0.191731	0.191731	1.0	1.0	1.0	1.0	1.0	1.0	1.0	1.0	1.0	1.0	1.0	1.0	1.0	1.0	1.0
G000456285	0.295981	1.0	1.0	1.0	1.0	1.0	1.0	1.0	1.0	0.0353885	0.263022	1.0	1.0	1.0	1.0	1.0	0.0110444	0.295981	1.0	1.0	1.0	0.295981	1.0	1.0	1.0	1.0	1.0	1.0	1.0	1.0	1.0	0.186761	0.186761	0.186761	1.0	1.0	0.295981	1.0	1.0	1.0	1.0	1.0	1.0	1.0	1.0	1.0	1.0	1.0	1.0
G000457795	0.295981	1.0	1.0	1.0	1.0	1.0	1.0	1.0	1.0	0.0271635	0.263022	1.0	1.0	1.0	1.0	1.0	0.0303826	1.0	1.0	1.0	1.0	0.295981	1.0	1.0	1.0	1.0	1.0	1.0	1.0	1.0	1.0	0.178173	0.178173	0.178173	1.0	1.0	0.295981	1.0	1.0	1.0	1.0	1.0	1.0	1.0	1.0	1.0	1.0	1.0	1.0
G000464155	1.0	1.0	1.0	1.0	0.295981	1.0	1.0	1.0	1.0	1.0	1.0	1.0	1.0	1.0	1.0	1.0	1.0	1.0	1.0	1.0	1.0	1.0	1.0	1.0	1.0	1.0	1.0	1.0	1.0	1.0	1.0	1.0	1.0	1.0	1.0	1.0	1.0	1.0	1.0	1.0	1.0	0.295981	1.0	1.0	1.0	1.0	1.0	1.0	1.0
G000466505	1.0	1.0	1.0	1.0	1.0	1.0	1.0	1.0	1.0	1.0	1.0	1.0	1.0	1.0	1.0	1.0	1.0	1.0	1.0	1.0	1.0	1.0	1.0	1.0	1.0	1.0	1.0	1.0	1.0	1.0	1.0	1.0	1.0	1.0	1.0	1.0	1.0	1.0	1.0	1.0	1.0	1.0	0.263022	1.0	1.0	1.0	1.0	1.0	1.0
G000468055	1.0	1.0	1.0	1.0	1.0	1.0	1.0	1.0	1.0	1.0	1.0	1.0	1.0	1.0	1.0	1.0	1.0	1.0	1.0	1.0	1.0	0.295981	1.0	1.0	1.0	1.0	1.0	1.0	1.0	1.0	1.0	1.0	1.0	1.0	1.0	1.0	1.0	1.0	1.0	1.0	1.0	1.0	1.0	1.0	1.0	1.0	1.0	1.0	1.0
G000471705	1.0	1.0	0.295981	0.295981	1.0	1.0	1.0	0.295981	1.0	1.0	1.0	1.0	0.295981	1.0	1.0	0.295981	1.0	1.0	0.295981	1.0	1.0	1.0	1.0	1.0	1.0	1.0	0.295981	0.295981	0.295981	1.0	1.0	1.0	1.0	1.0	1.0	0.295981	1.0	1.0	0.186761	1.0	1.0	1.0	0.295981	1.0	0.295981	0.295981	0.295981	1.0	0.295981
G000473005	1.0	1.0	1.0	1.0	0.219531	0.295981	1.0	1.0	1.0	1.0	1.0	1.0	1.0	1.0	1.0	1.0	1.0	1.0	1.0	1.0	0.295981	1.0	1.0	1.0	1.0	1.0	1.0	1.0	1.0	1.0	1.0	1.0	1.0	1.0	1.0	1.0	1.0	1.0	1.0	1.0	1.0	1.0	1.0	0.295981	1.0	1.0	1.0	1.0	1.0
G000474535	0.295981	1.0	1.0	1.0	1.0	1.0	1.0	1.0	1.0	0.191731	1.0	1.0	1.0	1.0	1.0	1.0	0.186761	1.0	1.0	1.0	1.0	1.0	1.0	1.0	0.295981	1.0	1.0	1.0	1.0	1.0	1.0	0.0160531	0.0161084	0.0161084	1.0	1.0	1.0	1.0	1.0	1.0	1.0	1.0	1.0	1.0	1.0	1.0	1.0	1.0	1.0
G000476475	1.0	1.0	1.0	1.0	1.0	1.0	1.0	1.0	1.0	1.0	1.0	1.0	1.0	1.0	1.0	1.0	1.0	1.0	1.0	1.0	1.0	1.0	1.0	1.0	1.0	1.0	1.0	1.0	1.0	1.0	1.0	1.0	1.0	1.0	1.0	1.0	0.295981	1.0	0.295981	1.0	1.0	1.0	1.0	1.0	1.0	1.0	1.0	1.0	1.0
G000479895	1.0	0.295981	1.0	1.0	1.0	0.295981	1.0	1.0	1.0	1.0	1.0	1.0	1.0	1.0	1.0	1.0	1.0	1.0	1.0	1.0	1.0	1.0	1.0	1.0	1.0	1.0	1.0	1.0	1.0	1.0	1.0	1.0	1.0	1.0	1.0	1.0	1.0	1.0	0.000508006	1.0	1.0	1.0	1.0	0.295981	1.0	1.0	1.0	1.0	1.0
G000481445	1.0	0.197292	1.0	0.295981	1.0	1.0	1.0	1.0	1.0	1.0	1.0	1.0	1.0	1.0	1.0	1.0	1.0	0.295981	1.0	1.0	1.0	1.0	0.295981	1.0	0.295981	1.0	1.0	1.0	1.0	1.0	1.0	1.0	1.0	1.0	1.0	1.0	1.0	1.0	1.0	1.0	1.0	1.0	0.295981	1.0	1.0	1.0	1.0	1.0	1.0
G000482665	1.0	1.0	0.295981	1.0	1.0	1.0	1.0	0.295981	1.0	0.210897	1.0	1.0	0.295981	1.0	1.0	0.295981	0.219531	1.0	0.295981	1.0	1.0	1.0	1.0	1.0	1.0	1.0	0.295981	0.295981	0.295981	1.0	1.0	1.0	1.0	1.0	1.0	0.295981	0.295981	1.0	0.263022	1.0	1.0	1.0	1.0	1.0	0.295981	0.295981	0.295981	1.0	0.295981
G000482985	1.0	1.0	0.295981	1.0	1.0	1.0	1.0	0.295981	1.0	1.0	1.0	1.0	0.295981	1.0	1.0	0.295981	1.0	1.0	0.295981	1.0	1.0	1.0	1.0	1.0	1.0	1.0	0.295981	0.295981	0.295981	1.0	1.0	1.0	1.0	1.0	1.0	0.295981	0.263022	1.0	0.263022	1.0	1.0	1.0	1.0	1.0	0.295981	0.295981	0.295981	1.0	0.295981
G000488895	1.0	1.0	0.295981	1.0	1.0	1.0	1.0	0.295981	1.0	1.0	1.0	1.0	0.295981	1.0	1.0	0.295981	1.0	1.0	0.295981	1.0	1.0	1.0	1.0	1.0	0.295981	1.0	0.295981	0.295981	0.295981	1.0	1.0	1.0	1.0	1.0	1.0	0.295981	1.0	1.0	0.295981	1.0	1.0	0.295981	0.295981	1.0	0.295981	0.295981	0.295981	1.0	0.295981
G000489715	1.0	1.0	1.0	1.0	1.0	1.0	1.0	1.0	1.0	1.0	1.0	1.0	1.0	1.0	1.0	1.0	1.0	1.0	1.0	1.0	1.0	1.0	1.0	1.0	1.0	1.0	1.0	1.0	1.0	1.0	0.295981	1.0	1.0	1.0	1.0	1.0	1.0	1.0	1.0	1.0	1.0	1.0	1.0	1.0	1.0	1.0	1.0	1.0	1.0
G000490375	1.0	1.0	1.0	1.0	1.0	1.0	1.0	1.0	1.0	1.0	1.0	1.0	1.0	1.0	1.0	1.0	1.0	1.0	1.0	1.0	1.0	1.0	1.0	1.0	1.0	1.0	1.0	1.0	1.0	1.0	0.295981	1.0	1.0	1.0	1.0	1.0	1.0	1.0	1.0	1.0	1.0	1.0	1.0	1.0	1.0	1.0	1.0	1.0	1.0
G000490675	1.0	1.0	1.0	1.0	1.0	1.0	1.0	1.0	1.0	1.0	1.0	1.0	1.0	1.0	1.0	1.0	1.0	1.0	1.0	1.0	1.0	1.0	1.0	1.0	1.0	1.0	1.0	1.0	1.0	1.0	0.295981	1.0	1.0	1.0	1.0	1.0	1.0	1.0	1.0	1.0	1.0	1.0	1.0	1.0	1.0	1.0	1.0	1.0	1.0
G000490695	1.0	1.0	1.0	1.0	1.0	1.0	1.0	1.0	1.0	1.0	1.0	1.0	1.0	1.0	1.0	1.0	1.0	1.0	1.0	1.0	1.0	1.0	1.0	1.0	1.0	1.0	1.0	1.0	1.0	1.0	0.295981	1.0	1.0	1.0	1.0	1.0	1.0	1.0	1.0	1.0	1.0	1.0	1.0	1.0	1.0	1.0	1.0	1.0	1.0
G000495235	0.295981	1.0	1.0	1.0	1.0	1.0	1.0	1.0	1.0	0.191731	1.0	1.0	1.0	1.0	1.0	1.0	0.186761	1.0	1.0	1.0	1.0	1.0	1.0	1.0	0.263022	1.0	1.0	1.0	1.0	1.0	1.0	0.0183132	0.0182524	0.0182524	1.0	1.0	1.0	1.0	1.0	1.0	1.0	1.0	1.0	1.0	1.0	1.0	1.0	1.0	1.0
G000495335	1.0	1.0	0.263022	1.0	1.0	1.0	1.0	0.295981	1.0	1.0	1.0	1.0	0.295981	1.0	1.0	0.295981	1.0	1.0	0.295981	1.0	1.0	1.0	1.0	1.0	1.0	1.0	0.295981	0.203604	0.0114419	1.0	1.0	1.0	1.0	1.0	1.0	0.295981	1.0	1.0	0.295981	1.0	1.0	1.0	1.0	1.0	0.295981	0.295981	0.191731	1.0	0.151946
G000496835	1.0	1.0	0.295981	1.0	1.0	1.0	1.0	0.295981	1.0	1.0	1.0	1.0	0.295981	1.0	1.0	0.295981	1.0	1.0	0.295981	1.0	1.0	1.0	1.0	1.0	1.0	1.0	0.295981	0.295981	0.295981	1.0	1.0	1.0	1.0	1.0	1.0	0.295981	1.0	1.0	0.295981	1.0	1.0	1.0	1.0	1.0	0.295981	0.295981	0.295981	1.0	0.295981
G000496935	1.0	1.0	1.0	1.0	0.295981	1.0	1.0	1.0	1.0	0.263022	1.0	1.0	1.0	1.0	1.0	1.0	0.263022	1.0	1.0	1.0	1.0	1.0	1.0	1.0	1.0	1.0	1.0	1.0	1.0	1.0	1.0	1.0	1.0	1.0	1.0	0.295981	1.0	1.0	1.0	1.0	1.0	1.0	1.0	1.0	1.0	1.0	1.0	1.0	1.0
G000499125	1.0	1.0	0.0106116	1.0	1.0	1.0	1.0	0.295981	1.0	1.0	1.0	1.0	0.295981	1.0	1.0	0.295981	1.0	1.0	0.295981	1.0	1.0	1.0	1.0	1.0	1.0	1.0	0.295981	0.219531	0.243761	1.0	1.0	1.0	1.0	1.0	1.0	0.295981	1.0	1.0	0.295981	1.0	1.0	1.0	1.0	1.0	0.295981	0.295981	0.295981	1.0	0.243761
G000500485	1.0	1.0	1.0	1.0	1.0	1.0	1.0	1.0	1.0	1.0	1.0	1.0	1.0	1.0	1.0	1.0	1.0	1.0	1.0	1.0	1.0	1.0	1.0	1.0	1.0	1.0	1.0	1.0	1.0	1.0	1.0	1.0	1.0	1.0	1.0	1.0	1.0	1.0	1.0	1.0	1.0	1.0	1.0	1.0	1.0	1.0	1.0	1.0	1.0
G000501395	1.0	1.0	1.0	1.0	1.0	1.0	1.0	1.0	1.0	1.0	1.0	1.0	1.0	1.0	1.0	1.0	1.0	1.0	1.0	1.0	1.0	1.0	1.0	1.0	1.0	1.0	1.0	1.0	1.0	1.0	1.0	1.0	1.0	1.0	1.0	1.0	1.0	1.0	1.0	1.0	1.0	1.0	1.0	1.0	1.0	1.0	1.0	1.0	1.0
G000503415	0.295981	1.0	1.0	1.0	1.0	1.0	1.0	1.0	1.0	0.0236777	1.0	1.0	1.0	1.0	1.0	1.0	0.0336937	1.0	1.0	1.0	1.0	1.0	1.0	1.0	1.0	1.0	1.0	1.0	1.0	1.0	1.0	0.186761	0.186761	0.186761	1.0	1.0	1.0	1.0	1.0	1.0	1.0	1.0	1.0	1.0	1.0	1.0	1.0	1.0	1.0
G000504585	1.0	1.0	1.0	0.295981	1.0	1.0	1.0	1.0	1.0	1.0	1.0	1.0	1.0	1.0	1.0	1.0	1.0	0.295981	1.0	1.0	1.0	1.0	0.295981	1.0	1.0	1.0	1.0	1.0	1.0	1.0	1.0	0.295981	0.295981	0.295981	1.0	1.0	1.0	1.0	0.295981	1.0	1.0	0.295981	0.263022	1.0	1.0	1.0	1.0	1.0	1.0
G000510545	1.0	1.0	1.0	1.0	1.0	1.0	0.295981	1.0	1.0	1.0	1.0	1.0	1.0	1.0	1.0	1.0	1.0	1.0	1.0	1.0	1.0	1.0	1.0	1.0	1.0	1.0	1.0	1.0	1.0	1.0	1.0	1.0	1.0	1.0	1.0	1.0	1.0	1.0	1.0	1.0	1.0	1.0	0.263022	1.0	1.0	1.0	1.0	1.0	1.0
G000510745	1.0	0.243761	1.0	0.263022	0.295981	1.0	1.0	1.0	1.0	1.0	1.0	1.0	1.0	1.0	1.0	1.0	1.0	1.0	1.0	1.0	1.0	1.0	0.295981	1.0	0.295981	1.0	1.0	1.0	1.0	1.0	1.0	1.0	1.0	1.0	1.0	1.0	1.0	1.0	0.295981	1.0	1.0	1.0	1.0	1.0	1.0	1.0	1.0	1.0	1.0
G000512625	0.295981	1.0	1.0	1.0	1.0	1.0	1.0	1.0	1.0	0.0239829	1.0	1.0	1.0	1.0	1.0	1.0	0.035505	1.0	1.0	1.0	1.0	1.0	1.0	1.0	1.0	1.0	1.0	1.0	1.0	1.0	1.0	0.174408	0.174408	0.174408	1.0	1.0	1.0	1.0	1.0	1.0	1.0	1.0	1.0	1.0	1.0	1.0	1.0	1.0	1.0
G000512915	1.0	1.0	1.0	1.0	1.0	1.0	0.295981	1.0	1.0	1.0	1.0	1.0	1.0	1.0	1.0	1.0	1.0	1.0	1.0	1.0	1.0	1.0	1.0	1.0	1.0	1.0	1.0	1.0	1.0	1.0	1.0	1.0	1.0	1.0	1.0	1.0	1.0	1.0	1.0	1.0	1.0	1.0	1.0	1.0	1.0	1.0	1.0	1.0	1.0
G000512995	1.0	1.0	1.0	1.0	1.0	1.0	1.0	1.0	1.0	1.0	1.0	1.0	1.0	1.0	1.0	1.0	1.0	1.0	1.0	1.0	1.0	1.0	1.0	1.0	1.0	1.0	1.0	1.0	1.0	1.0	1.0	1.0	1.0	1.0	1.0	1.0	1.0	1.0	1.0	1.0	1.0	1.0	1.0	1.0	1.0	1.0	1.0	1.0	1.0
G000513075	1.0	1.0	1.0	1.0	1.0	1.0	1.0	1.0	1.0	1.0	1.0	1.0	1.0	1.0	1.0	1.0	1.0	1.0	1.0	0.295981	1.0	1.0	1.0	1.0	1.0	1.0	1.0	1.0	1.0	1.0	1.0	1.0	1.0	1.0	1.0	1.0	1.0	1.0	1.0	1.0	1.0	1.0	1.0	1.0	1.0	1.0	1.0	1.0	1.0
G000513975	1.0	1.0	1.0	0.295981	0.243761	1.0	1.0	1.0	1.0	1.0	1.0	1.0	1.0	1.0	1.0	1.0	1.0	1.0	1.0	1.0	1.0	1.0	1.0	1.0	1.0	1.0	1.0	1.0	1.0	1.0	1.0	1.0	1.0	1.0	1.0	1.0	1.0	1.0	0.263022	1.0	1.0	1.0	1.0	1.0	1.0	1.0	1.0	1.0	1.0
G000514595	1.0	1.0	1.0	1.0	1.0	1.0	1.0	1.0	1.0	1.0	1.0	1.0	1.0	1.0	1.0	1.0	1.0	1.0	1.0	1.0	1.0	1.0	1.0	1.0	0.295981	1.0	1.0	1.0	1.0	1.0	1.0	1.0	1.0	1.0	1.0	1.0	1.0	1.0	1.0	1.0	1.0	1.0	1.0	1.0	1.0	1.0	1.0	1.0	1.0
G000515155	1.0	1.0	1.0	0.295981	1.0	1.0	1.0	1.0	1.0	1.0	1.0	1.0	1.0	1.0	1.0	1.0	1.0	1.0	1.0	1.0	1.0	1.0	1.0	1.0	0.295981	1.0	1.0	1.0	1.0	1.0	1.0	1.0	1.0	1.0	1.0	1.0	1.0	1.0	1.0	1.0	1.0	1.0	1.0	1.0	1.0	1.0	1.0	1.0	1.0
G000517405	1.0	1.0	1.0	1.0	1.0	1.0	1.0	1.0	1.0	0.243761	0.295981	1.0	1.0	1.0	1.0	1.0	0.263022	1.0	1.0	1.0	1.0	1.0	1.0	1.0	1.0	1.0	1.0	1.0	1.0	1.0	1.0	0.263022	0.263022	0.263022	1.0	1.0	1.0	1.0	1.0	1.0	1.0	1.0	0.295981	0.263022	1.0	1.0	1.0	1.0	1.0
G000518585	1.0	1.0	1.0	1.0	0.295981	1.0	1.0	1.0	1.0	1.0	1.0	1.0	1.0	1.0	1.0	1.0	1.0	1.0	1.0	1.0	1.0	1.0	1.0	1.0	1.0	1.0	1.0	1.0	1.0	1.0	1.0	1.0	1.0	1.0	1.0	1.0	1.0	1.0	1.0	1.0	1.0	1.0	1.0	1.0	1.0	1.0	1.0	1.0	1.0
G000521485	1.0	0.295981	0.295981	1.0	1.0	0.295981	1.0	0.295981	1.0	1.0	1.0	0.295981	0.295981	1.0	1.0	0.295981	1.0	1.0	0.295981	1.0	1.0	1.0	1.0	1.0	1.0	1.0	0.295981	0.295981	0.295981	1.0	1.0	1.0	1.0	1.0	1.0	0.295981	1.0	1.0	0.295981	1.0	1.0	1.0	1.0	1.0	0.295981	0.295981	0.295981	1.0	0.263022
G000527215	0.295981	1.0	1.0	1.0	1.0	1.0	1.0	1.0	1.0	0.210897	1.0	1.0	1.0	1.0	1.0	1.0	0.23011	1.0	1.0	1.0	1.0	1.0	1.0	1.0	1.0	1.0	1.0	1.0	1.0	1.0	1.0	0.243761	0.243761	0.243761	1.0	1.0	1.0	1.0	1.0	1.0	1.0	1.0	1.0	1.0	1.0	1.0	1.0	1.0	1.0
G000527815	1.0	1.0	0.295981	1.0	1.0	1.0	1.0	0.295981	1.0	1.0	1.0	1.0	0.295981	1.0	1.0	0.295981	1.0	1.0	0.295981	1.0	1.0	1.0	1.0	1.0	1.0	0.295981	0.295981	0.295981	0.295981	1.0	1.0	1.0	1.0	1.0	1.0	0.295981	1.0	1.0	0.295981	1.0	1.0	1.0	1.0	1.0	0.295981	0.295981	0.295981	1.0	0.295981
G000528755	1.0	1.0	0.295981	1.0	1.0	1.0	1.0	0.295981	1.0	1.0	1.0	1.0	0.295981	1.0	1.0	0.295981	1.0	1.0	0.295981	1.0	1.0	1.0	1.0	1.0	1.0	0.295981	0.295981	0.295981	0.295981	1.0	1.0	1.0	1.0	1.0	1.0	0.295981	1.0	1.0	0.295981	1.0	1.0	1.0	1.0	1.0	0.295981	0.295981	0.295981	1.0	0.295981
G000530055	1.0	1.0	1.0	1.0	0.263022	1.0	1.0	1.0	1.0	0.0447178	0.295981	1.0	1.0	1.0	1.0	1.0	0.0511448	1.0	1.0	1.0	1.0	1.0	1.0	1.0	1.0	1.0	1.0	1.0	1.0	1.0	1.0	0.182269	0.182269	0.182269	1.0	1.0	1.0	1.0	1.0	1.0	1.0	1.0	1.0	1.0	1.0	1.0	1.0	1.0	1.0
G000532195	1.0	1.0	0.295981	1.0	1.0	1.0	1.0	0.295981	1.0	1.0	1.0	1.0	0.295981	1.0	1.0	0.295981	1.0	1.0	0.295981	1.0	1.0	1.0	1.0	1.0	1.0	0.295981	0.295981	0.295981	0.295981	1.0	1.0	1.0	1.0	1.0	1.0	0.295981	1.0	1.0	0.295981	1.0	1.0	1.0	1.0	1.0	0.295981	0.295981	0.295981	1.0	0.295981
G000540875	1.0	1.0	0.295981	1.0	1.0	1.0	1.0	0.295981	1.0	1.0	1.0	1.0	0.295981	1.0	1.0	0.295981	1.0	1.0	0.295981	1.0	1.0	1.0	1.0	1.0	1.0	0.295981	0.295981	0.295981	0.295981	1.0	1.0	1.0	1.0	1.0	1.0	0.295981	1.0	1.0	0.295981	1.0	1.0	1.0	1.0	1.0	0.295981	0.295981	0.295981	1.0	0.295981
G000540995	1.0	1.0	0.295981	1.0	1.0	1.0	1.0	0.295981	1.0	1.0	1.0	1.0	0.295981	1.0	1.0	0.295981	1.0	1.0	0.295981	1.0	1.0	1.0	1.0	1.0	1.0	0.295981	0.295981	0.295981	0.295981	1.0	1.0	1.0	1.0	1.0	1.0	0.295981	1.0	1.0	0.295981	1.0	1.0	1.0	1.0	1.0	0.295981	0.295981	0.295981	1.0	0.295981
G000542055	1.0	1.0	0.295981	1.0	1.0	1.0	1.0	0.295981	1.0	1.0	1.0	1.0	0.295981	1.0	1.0	0.295981	1.0	1.0	0.295981	1.0	1.0	1.0	1.0	1.0	1.0	0.295981	0.295981	0.295981	0.295981	1.0	1.0	1.0	1.0	1.0	1.0	0.295981	1.0	1.0	0.295981	1.0	1.0	1.0	1.0	1.0	0.295981	0.295981	0.295981	1.0	0.295981
G000548305	1.0	1.0	0.295981	1.0	1.0	1.0	1.0	0.295981	1.0	1.0	1.0	1.0	0.295981	1.0	1.0	0.295981	1.0	1.0	0.295981	1.0	1.0	1.0	1.0	1.0	1.0	0.295981	0.295981	0.295981	0.295981	1.0	1.0	1.0	1.0	1.0	1.0	0.295981	1.0	1.0	0.295981	1.0	1.0	1.0	1.0	1.0	0.295981	0.295981	0.295981	1.0	0.295981
G000552565	1.0	1.0	0.295981	1.0	1.0	1.0	1.0	0.295981	1.0	1.0	1.0	1.0	0.295981	1.0	1.0	0.295981	1.0	1.0	0.295981	1.0	1.0	1.0	1.0	1.0	1.0	0.295981	0.295981	0.295981	0.295981	1.0	1.0	1.0	1.0	1.0	1.0	0.295981	1.0	1.0	0.295981	1.0	1.0	1.0	1.0	1.0	0.295981	0.295981	0.295981	1.0	0.295981
G000554425	1.0	1.0	0.295981	1.0	1.0	1.0	1.0	0.295981	1.0	1.0	1.0	1.0	0.295981	1.0	1.0	0.295981	1.0	1.0	0.295981	1.0	1.0	1.0	1.0	1.0	1.0	0.295981	0.295981	0.295981	0.295981	1.0	1.0	1.0	1.0	1.0	1.0	0.295981	1.0	1.0	0.295981	1.0	1.0	1.0	1.0	1.0	0.295981	0.295981	0.295981	1.0	0.295981
G000558205	1.0	1.0	0.295981	1.0	1.0	1.0	1.0	0.295981	1.0	1.0	1.0	1.0	0.295981	1.0	1.0	0.295981	1.0	1.0	0.295981	1.0	1.0	1.0	1.0	1.0	1.0	0.295981	0.295981	0.295981	0.295981	1.0	1.0	1.0	1.0	1.0	1.0	0.295981	1.0	1.0	0.295981	1.0	1.0	1.0	1.0	1.0	0.295981	0.295981	0.295981	1.0	0.295981
G000562775	1.0	1.0	0.295981	1.0	1.0	1.0	1.0	0.295981	1.0	1.0	1.0	1.0	0.295981	1.0	1.0	0.295981	1.0	1.0	0.295981	1.0	1.0	1.0	1.0	1.0	1.0	0.295981	0.295981	0.295981	0.295981	1.0	1.0	1.0	1.0	1.0	1.0	0.295981	1.0	1.0	0.295981	1.0	1.0	1.0	1.0	1.0	0.295981	0.295981	0.295981	1.0	0.295981
G000564315	1.0	1.0	0.295981	1.0	1.0	1.0	1.0	0.295981	1.0	1.0	1.0	1.0	0.295981	1.0	1.0	0.295981	1.0	1.0	0.295981	1.0	1.0	1.0	1.0	1.0	1.0	0.295981	0.295981	0.295981	0.295981	1.0	1.0	1.0	1.0	1.0	1.0	0.295981	1.0	1.0	0.295981	1.0	1.0	1.0	1.0	1.0	0.295981	0.295981	0.295981	1.0	0.295981
G000565035	1.0	1.0	1.0	1.0	1.0	1.0	1.0	1.0	1.0	1.0	1.0	1.0	1.0	1.0	1.0	1.0	1.0	1.0	1.0	1.0	1.0	1.0	1.0	1.0	1.0	1.0	1.0	1.0	1.0	1.0	1.0	1.0	1.0	1.0	1.0	1.0	1.0	1.0	0.295981	1.0	1.0	1.0	1.0	0.295981	1.0	1.0	1.0	1.0	1.0
G000566425	0.295981	1.0	1.0	1.0	0.295981	1.0	1.0	1.0	1.0	0.0284967	0.295981	1.0	1.0	1.0	1.0	1.0	0.0353885	1.0	1.0	1.0	1.0	1.0	1.0	1.0	1.0	1.0	1.0	1.0	1.0	1.0	1.0	0.191731	0.191731	0.191731	1.0	1.0	1.0	1.0	1.0	1.0	1.0	1.0	1.0	1.0	1.0	1.0	1.0	1.0	1.0
G000568695	1.0	1.0	1.0	1.0	1.0	1.0	0.295981	1.0	1.0	1.0	1.0	1.0	1.0	1.0	1.0	1.0	1.0	1.0	1.0	1.0	1.0	1.0	1.0	1.0	1.0	1.0	1.0	1.0	1.0	1.0	1.0	1.0	1.0	1.0	1.0	1.0	1.0	1.0	1.0	1.0	1.0	1.0	1.0	1.0	1.0	1.0	1.0	1.0	1.0
G000569635	1.0	1.0	0.295981	1.0	1.0	1.0	1.0	0.295981	1.0	1.0	1.0	1.0	0.295981	1.0	1.0	0.295981	1.0	1.0	0.295981	1.0	1.0	1.0	1.0	1.0	1.0	0.295981	0.295981	0.295981	0.295981	1.0	1.0	1.0	1.0	1.0	1.0	0.295981	1.0	1.0	0.295981	1.0	1.0	1.0	1.0	1.0	0.295981	0.295981	0.295981	1.0	0.295981
G000570835	1.0	1.0	0.295981	1.0	1.0	1.0	1.0	0.295981	1.0	1.0	1.0	1.0	0.295981	1.0	1.0	0.295981	1.0	1.0	0.295981	1.0	1.0	1.0	1.0	1.0	1.0	0.295981	0.295981	0.295981	0.295981	1.0	1.0	1.0	1.0	1.0	1.0	0.295981	1.0	1.0	0.295981	1.0	1.0	1.0	1.0	1.0	0.295981	0.295981	0.295981	1.0	0.295981
G000572245	1.0	1.0	0.295981	1.0	1.0	1.0	1.0	0.295981	1.0	1.0	1.0	1.0	0.295981	1.0	1.0	0.295981	1.0	1.0	0.295981	1.0	1.0	1.0	1.0	1.0	1.0	0.295981	0.295981	0.295981	0.295981	1.0	1.0	1.0	1.0	1.0	1.0	0.295981	1.0	1.0	0.295981	1.0	1.0	1.0	1.0	1.0	0.295981	0.295981	0.295981	1.0	0.295981
G000572685	1.0	1.0	0.295981	1.0	1.0	1.0	1.0	0.295981	1.0	1.0	1.0	1.0	0.295981	1.0	1.0	0.295981	1.0	1.0	0.295981	1.0	1.0	1.0	1.0	1.0	1.0	0.295981	0.295981	0.295981	0.295981	1.0	1.0	1.0	1.0	1.0	1.0	0.295981	1.0	1.0	0.295981	1.0	1.0	1.0	1.0	1.0	0.295981	0.295981	0.295981	1.0	0.295981
G000573005	1.0	1.0	0.295981	1.0	1.0	1.0	1.0	0.295981	1.0	1.0	1.0	1.0	0.295981	1.0	1.0	0.295981	1.0	1.0	0.295981	1.0	1.0	1.0	1.0	1.0	1.0	0.295981	0.295981	0.295981	0.295981	1.0	1.0	1.0	1.0	1.0	1.0	0.295981	1.0	1.0	0.295981	1.0	1.0	1.0	1.0	1.0	0.295981	0.295981	0.295981	1.0	0.295981
G000573965	1.0	1.0	0.295981	1.0	1.0	1.0	1.0	0.295981	1.0	1.0	1.0	1.0	0.295981	1.0	1.0	0.295981	1.0	1.0	0.295981	1.0	1.0	1.0	1.0	1.0	1.0	0.295981	0.295981	0.295981	0.295981	1.0	1.0	1.0	1.0	1.0	1.0	0.295981	1.0	1.0	0.295981	1.0	1.0	1.0	1.0	1.0	0.295981	0.295981	0.295981	1.0	0.295981
G000574125	1.0	1.0	0.295981	1.0	1.0	1.0	1.0	0.295981	1.0	1.0	1.0	1.0	0.295981	1.0	1.0	0.295981	1.0	1.0	0.295981	1.0	1.0	1.0	1.0	1.0	1.0	0.295981	0.295981	0.295981	0.295981	1.0	1.0	1.0	1.0	1.0	1.0	0.295981	1.0	1.0	0.295981	1.0	1.0	1.0	1.0	1.0	0.295981	0.295981	0.295981	1.0	0.295981
G000574165	1.0	1.0	0.295981	1.0	1.0	1.0	1.0	0.295981	1.0	1.0	1.0	1.0	0.295981	1.0	1.0	0.295981	1.0	1.0	0.295981	1.0	1.0	1.0	1.0	1.0	1.0	0.295981	0.295981	0.295981	0.295981	1.0	1.0	1.0	1.0	1.0	1.0	0.295981	1.0	1.0	0.295981	1.0	1.0	1.0	1.0	1.0	0.295981	0.295981	0.295981	1.0	0.295981
G000574945	1.0	1.0	0.295981	1.0	1.0	1.0	1.0	0.295981	1.0	1.0	1.0	1.0	0.295981	1.0	1.0	0.295981	1.0	1.0	0.295981	1.0	1.0	1.0	1.0	1.0	1.0	0.295981	0.295981	0.295981	0.295981	1.0	1.0	1.0	1.0	1.0	1.0	0.295981	1.0	1.0	0.295981	1.0	1.0	1.0	1.0	1.0	0.295981	0.295981	0.295981	1.0	0.295981
G000575825	1.0	1.0	0.295981	1.0	1.0	1.0	1.0	0.295981	1.0	1.0	1.0	1.0	0.295981	1.0	1.0	0.295981	1.0	1.0	0.295981	1.0	1.0	1.0	1.0	1.0	1.0	0.295981	0.295981	0.295981	0.295981	1.0	1.0	1.0	1.0	1.0	1.0	0.295981	1.0	1.0	0.295981	1.0	1.0	1.0	1.0	1.0	0.295981	0.295981	0.295981	1.0	0.295981
G000577955	1.0	1.0	1.0	1.0	1.0	1.0	1.0	1.0	1.0	1.0	1.0	1.0	1.0	1.0	1.0	1.0	1.0	1.0	1.0	1.0	1.0	1.0	1.0	1.0	1.0	1.0	1.0	1.0	1.0	1.0	1.0	1.0	1.0	1.0	1.0	1.0	1.0	1.0	1.0	1.0	1.0	1.0	0.243761	1.0	1.0	1.0	1.0	1.0	1.0
G000578555	1.0	1.0	0.295981	1.0	1.0	1.0	1.0	0.295981	1.0	1.0	1.0	1.0	0.295981	1.0	1.0	0.295981	1.0	1.0	0.295981	1.0	1.0	1.0	1.0	1.0	1.0	0.295981	0.295981	0.295981	0.295981	1.0	1.0	1.0	1.0	1.0	1.0	0.295981	1.0	1.0	0.295981	1.0	1.0	1.0	1.0	1.0	0.295981	0.295981	0.295981	1.0	0.295981
G000579175	1.0	1.0	0.295981	1.0	1.0	1.0	1.0	0.295981	1.0	1.0	1.0	1.0	0.295981	1.0	1.0	0.295981	1.0	1.0	0.295981	1.0	1.0	1.0	1.0	1.0	1.0	0.295981	0.295981	0.295981	0.295981	1.0	1.0	1.0	1.0	1.0	1.0	0.295981	1.0	1.0	0.295981	1.0	1.0	1.0	1.0	1.0	0.295981	0.295981	0.295981	1.0	0.295981
G000579495	1.0	1.0	0.295981	1.0	1.0	1.0	1.0	0.295981	1.0	1.0	1.0	1.0	0.295981	1.0	1.0	0.295981	1.0	1.0	0.295981	1.0	1.0	1.0	1.0	1.0	1.0	0.295981	0.295981	0.295981	0.295981	1.0	1.0	1.0	1.0	1.0	1.0	0.295981	1.0	1.0	0.295981	1.0	1.0	1.0	1.0	1.0	0.295981	0.295981	0.295981	1.0	0.295981
G000579895	1.0	1.0	0.295981	1.0	1.0	1.0	1.0	0.295981	1.0	1.0	1.0	1.0	0.295981	1.0	1.0	0.295981	1.0	1.0	0.295981	1.0	1.0	1.0	1.0	1.0	1.0	0.295981	0.295981	0.295981	0.295981	1.0	1.0	1.0	1.0	1.0	1.0	0.295981	1.0	1.0	0.295981	1.0	1.0	1.0	1.0	1.0	0.295981	0.295981	0.295981	1.0	0.295981
G000581015	1.0	1.0	1.0	1.0	1.0	1.0	1.0	1.0	1.0	1.0	1.0	1.0	1.0	1.0	1.0	1.0	1.0	1.0	1.0	1.0	1.0	1.0	1.0	1.0	1.0	1.0	1.0	1.0	1.0	1.0	1.0	1.0	1.0	1.0	1.0	1.0	1.0	1.0	1.0	1.0	1.0	1.0	1.0	1.0	1.0	1.0	1.0	1.0	1.0
G000581135	1.0	1.0	1.0	1.0	1.0	1.0	1.0	1.0	1.0	1.0	1.0	1.0	1.0	1.0	1.0	1.0	1.0	1.0	1.0	1.0	1.0	1.0	1.0	1.0	1.0	1.0	1.0	1.0	1.0	1.0	1.0	1.0	1.0	1.0	1.0	1.0	1.0	1.0	1.0	1.0	1.0	1.0	1.0	1.0	1.0	1.0	1.0	1.0	1.0
G000583295	1.0	1.0	1.0	1.0	1.0	1.0	1.0	1.0	1.0	1.0	1.0	1.0	1.0	1.0	1.0	1.0	1.0	1.0	1.0	1.0	1.0	1.0	1.0	1.0	1.0	1.0	1.0	1.0	1.0	1.0	1.0	1.0	1.0	1.0	1.0	1.0	1.0	1.0	1.0	1.0	1.0	1.0	1.0	1.0	1.0	1.0	1.0	1.0	1.0
G000583395	1.0	1.0	1.0	1.0	1.0	1.0	1.0	1.0	1.0	1.0	1.0	1.0	1.0	1.0	1.0	1.0	1.0	1.0	1.0	1.0	1.0	1.0	1.0	1.0	1.0	1.0	1.0	1.0	1.0	1.0	1.0	1.0	1.0	1.0	1.0	1.0	1.0	1.0	1.0	1.0	1.0	1.0	1.0	1.0	1.0	1.0	1.0	1.0	1.0
G000584955	1.0	1.0	1.0	1.0	1.0	1.0	1.0	1.0	1.0	1.0	1.0	1.0	1.0	1.0	1.0	1.0	1.0	1.0	1.0	1.0	1.0	1.0	1.0	1.0	1.0	1.0	1.0	1.0	1.0	1.0	1.0	0.295981	0.295981	0.295981	1.0	1.0	1.0	1.0	1.0	1.0	1.0	1.0	1.0	1.0	1.0	1.0	1.0	1.0	1.0
G000586815	1.0	1.0	0.295981	1.0	1.0	1.0	1.0	0.295981	1.0	1.0	1.0	1.0	0.295981	1.0	1.0	0.295981	1.0	1.0	0.295981	1.0	1.0	1.0	1.0	1.0	1.0	0.295981	0.295981	0.295981	0.295981	1.0	1.0	1.0	1.0	1.0	1.0	0.295981	1.0	1.0	0.295981	1.0	1.0	1.0	1.0	1.0	0.295981	0.295981	0.295981	1.0	0.295981
G000587135	1.0	1.0	0.295981	1.0	1.0	1.0	1.0	0.295981	1.0	1.0	1.0	1.0	0.295981	1.0	1.0	0.295981	1.0	1.0	0.295981	1.0	1.0	1.0	1.0	1.0	1.0	0.295981	0.295981	0.295981	0.295981	1.0	1.0	1.0	1.0	1.0	1.0	0.295981	1.0	1.0	0.295981	1.0	1.0	1.0	1.0	1.0	0.295981	0.295981	0.295981	1.0	0.295981
G000588975	1.0	1.0	1.0	1.0	1.0	1.0	1.0	1.0	1.0	1.0	1.0	1.0	1.0	1.0	1.0	1.0	1.0	1.0	1.0	1.0	1.0	1.0	1.0	1.0	1.0	1.0	1.0	1.0	1.0	1.0	1.0	1.0	1.0	1.0	1.0	1.0	1.0	1.0	1.0	1.0	1.0	1.0	1.0	1.0	1.0	1.0	1.0	1.0	1.0
G000592755	1.0	1.0	1.0	1.0	1.0	1.0	1.0	1.0	1.0	1.0	1.0	1.0	1.0	1.0	1.0	1.0	1.0	1.0	1.0	1.0	1.0	1.0	1.0	1.0	1.0	1.0	1.0	1.0	1.0	1.0	1.0	1.0	1.0	1.0	1.0	1.0	1.0	1.0	1.0	1.0	1.0	1.0	1.0	1.0	1.0	1.0	1.0	1.0	1.0
G000593065	1.0	1.0	0.295981	1.0	1.0	1.0	1.0	0.295981	1.0	1.0	1.0	1.0	0.295981	1.0	1.0	0.295981	1.0	1.0	0.295981	1.0	1.0	1.0	1.0	1.0	1.0	0.295981	0.295981	0.295981	0.295981	1.0	1.0	1.0	1.0	1.0	1.0	0.295981	1.0	1.0	0.295981	1.0	1.0	1.0	1.0	1.0	0.295981	0.295981	0.295981	1.0	0.295981
G000594005	1.0	1.0	0.295981	1.0	1.0	1.0	1.0	0.295981	1.0	1.0	1.0	1.0	0.295981	1.0	1.0	0.295981	1.0	1.0	0.295981	1.0	1.0	1.0	1.0	1.0	1.0	0.295981	0.295981	0.295981	0.295981	1.0	1.0	1.0	1.0	1.0	1.0	0.295981	1.0	1.0	0.295981	1.0	1.0	1.0	1.0	1.0	0.295981	0.295981	0.295981	1.0	0.295981
G000595425	1.0	1.0	0.295981	1.0	1.0	1.0	1.0	0.295981	1.0	1.0	1.0	1.0	0.295981	1.0	1.0	0.295981	1.0	1.0	0.295981	1.0	1.0	1.0	1.0	1.0	1.0	0.295981	0.295981	0.295981	0.295981	1.0	1.0	1.0	1.0	1.0	1.0	0.295981	1.0	1.0	0.295981	1.0	1.0	1.0	1.0	1.0	0.295981	0.295981	0.295981	1.0	0.295981
G000595525	1.0	1.0	0.295981	1.0	1.0	1.0	1.0	0.295981	1.0	1.0	1.0	1.0	0.295981	1.0	1.0	0.295981	1.0	1.0	0.295981	1.0	1.0	1.0	1.0	1.0	1.0	0.295981	0.295981	0.295981	0.295981	1.0	1.0	1.0	1.0	1.0	1.0	0.295981	1.0	1.0	0.295981	1.0	1.0	1.0	1.0	1.0	0.295981	0.295981	0.295981	1.0	0.295981
G000596105	1.0	1.0	0.295981	1.0	1.0	1.0	1.0	0.295981	1.0	1.0	1.0	1.0	0.295981	1.0	1.0	0.295981	1.0	1.0	0.295981	1.0	1.0	1.0	1.0	1.0	1.0	0.295981	0.295981	0.295981	0.295981	1.0	1.0	1.0	1.0	1.0	1.0	0.295981	1.0	1.0	0.295981	1.0	1.0	1.0	1.0	1.0	0.295981	0.295981	0.295981	1.0	0.295981
G000596725	1.0	1.0	0.295981	1.0	1.0	1.0	1.0	0.295981	1.0	1.0	1.0	1.0	0.295981	1.0	1.0	0.295981	1.0	1.0	0.295981	1.0	1.0	1.0	1.0	1.0	1.0	0.295981	0.295981	0.295981	0.295981	1.0	1.0	1.0	1.0	1.0	1.0	0.295981	1.0	1.0	0.295981	1.0	1.0	1.0	1.0	1.0	0.295981	0.295981	0.295981	1.0	0.295981
G000598385	1.0	1.0	1.0	1.0	1.0	1.0	1.0	1.0	1.0	1.0	1.0	1.0	1.0	1.0	1.0	1.0	1.0	1.0	1.0	1.0	1.0	1.0	1.0	1.0	1.0	1.0	1.0	1.0	1.0	1.0	1.0	1.0	1.0	1.0	1.0	1.0	1.0	1.0	1.0	1.0	1.0	1.0	0.219531	1.0	1.0	1.0	1.0	1.0	1.0
G000599305	1.0	1.0	1.0	1.0	1.0	1.0	1.0	1.0	1.0	1.0	1.0	1.0	1.0	1.0	1.0	1.0	1.0	1.0	0.295981	1.0	1.0	1.0	1.0	1.0	1.0	1.0	1.0	1.0	1.0	1.0	1.0	1.0	1.0	1.0	1.0	1.0	1.0	1.0	1.0	1.0	1.0	1.0	0.23011	1.0	1.0	1.0	1.0	1.0	1.0
G000599425	0.295981	1.0	1.0	1.0	1.0	1.0	1.0	1.0	1.0	0.197292	1.0	1.0	1.0	1.0	1.0	1.0	0.186761	1.0	1.0	1.0	1.0	1.0	1.0	1.0	0.295981	1.0	1.0	1.0	1.0	1.0	1.0	0.0162193	0.0162749	0.0162749	1.0	1.0	1.0	1.0	1.0	1.0	1.0	1.0	1.0	1.0	1.0	1.0	1.0	1.0	1.0
G000599865	1.0	1.0	1.0	1.0	1.0	0.295981	1.0	1.0	1.0	1.0	1.0	1.0	1.0	1.0	1.0	1.0	1.0	1.0	1.0	1.0	1.0	1.0	1.0	1.0	1.0	1.0	1.0	1.0	1.0	1.0	1.0	1.0	1.0	1.0	1.0	1.0	1.0	1.0	1.0	1.0	1.0	1.0	1.0	1.0	1.0	1.0	1.0	1.0	1.0
G000601195	0.263022	1.0	1.0	1.0	1.0	1.0	1.0	1.0	1.0	0.0653942	1.0	1.0	1.0	1.0	1.0	1.0	0.0653942	1.0	1.0	1.0	1.0	0.295981	1.0	1.0	1.0	1.0	1.0	1.0	1.0	1.0	1.0	0.186761	0.186761	0.186761	1.0	1.0	0.295981	1.0	1.0	1.0	1.0	1.0	1.0	1.0	1.0	1.0	1.0	1.0	1.0
G000603285	0.295981	1.0	1.0	1.0	1.0	1.0	1.0	1.0	1.0	0.191731	0.295981	1.0	1.0	1.0	1.0	1.0	0.191731	1.0	1.0	1.0	1.0	1.0	1.0	1.0	0.295981	1.0	1.0	1.0	1.0	1.0	1.0	0.0174175	0.0174761	0.0174761	1.0	1.0	1.0	1.0	1.0	1.0	1.0	1.0	1.0	1.0	1.0	1.0	1.0	1.0	1.0
G000603605	0.295981	1.0	1.0	1.0	1.0	1.0	1.0	1.0	1.0	0.182269	0.295981	1.0	1.0	1.0	1.0	1.0	0.182269	1.0	1.0	1.0	1.0	1.0	1.0	1.0	0.295981	1.0	1.0	1.0	1.0	1.0	1.0	0.0171844	0.0172424	0.0172424	1.0	1.0	1.0	1.0	1.0	1.0	1.0	1.0	1.0	1.0	1.0	1.0	1.0	1.0	1.0
G000607045	1.0	1.0	0.295981	1.0	1.0	1.0	1.0	0.295981	1.0	1.0	1.0	1.0	0.295981	1.0	1.0	0.295981	1.0	1.0	0.295981	1.0	1.0	1.0	1.0	1.0	1.0	0.295981	0.295981	0.295981	0.295981	1.0	1.0	1.0	1.0	1.0	1.0	0.295981	1.0	1.0	0.295981	1.0	1.0	1.0	1.0	1.0	0.295981	0.295981	0.295981	1.0	0.295981
G000607625	1.0	1.0	0.295981	1.0	1.0	1.0	1.0	0.295981	1.0	1.0	1.0	1.0	0.295981	1.0	1.0	0.295981	1.0	1.0	0.295981	1.0	1.0	1.0	1.0	1.0	1.0	0.295981	0.295981	0.295981	0.295981	1.0	1.0	1.0	1.0	1.0	1.0	0.295981	1.0	1.0	0.295981	1.0	1.0	1.0	1.0	1.0	0.295981	0.295981	0.295981	1.0	0.295981
G000608265	1.0	1.0	0.295981	1.0	1.0	1.0	1.0	0.295981	1.0	1.0	1.0	1.0	0.295981	1.0	1.0	0.295981	1.0	1.0	0.295981	1.0	1.0	1.0	1.0	1.0	1.0	0.295981	0.295981	0.295981	0.295981	1.0	1.0	1.0	1.0	1.0	1.0	0.295981	1.0	1.0	0.295981	1.0	1.0	1.0	1.0	1.0	0.295981	0.295981	0.295981	1.0	0.295981
G000610945	1.0	1.0	0.295981	1.0	1.0	1.0	1.0	0.295981	1.0	1.0	1.0	1.0	0.295981	1.0	1.0	0.295981	1.0	1.0	0.295981	1.0	1.0	1.0	1.0	1.0	1.0	0.295981	0.295981	0.295981	0.295981	1.0	1.0	1.0	1.0	1.0	1.0	0.295981	1.0	1.0	0.295981	1.0	1.0	1.0	1.0	1.0	0.295981	0.295981	0.295981	1.0	0.295981
G000614305	0.295981	1.0	1.0	1.0	1.0	1.0	1.0	1.0	1.0	0.000434439	1.0	1.0	1.0	1.0	1.0	1.0	0.0339141	1.0	1.0	1.0	1.0	1.0	1.0	1.0	1.0	1.0	1.0	1.0	1.0	1.0	1.0	0.186761	0.182269	0.182269	1.0	1.0	1.0	1.0	1.0	1.0	1.0	1.0	1.0	1.0	1.0	1.0	1.0	1.0	1.0
G000616625	0.295981	1.0	1.0	1.0	1.0	1.0	1.0	1.0	1.0	0.0218499	0.263022	1.0	1.0	1.0	1.0	1.0	0.0340249	1.0	1.0	1.0	1.0	1.0	1.0	1.0	1.0	1.0	1.0	1.0	1.0	1.0	1.0	0.182269	0.182269	0.182269	1.0	1.0	1.0	1.0	1.0	1.0	1.0	1.0	1.0	1.0	1.0	1.0	1.0	1.0	1.0
G000617025	0.295981	1.0	1.0	1.0	1.0	1.0	1.0	1.0	1.0	0.0222766	1.0	1.0	1.0	1.0	1.0	1.0	0.0344723	1.0	1.0	1.0	1.0	1.0	1.0	1.0	1.0	1.0	1.0	1.0	1.0	1.0	1.0	0.191731	0.191731	0.191731	1.0	1.0	1.0	1.0	1.0	1.0	1.0	1.0	1.0	1.0	1.0	1.0	1.0	1.0	1.0
G000617205	0.295981	1.0	1.0	1.0	1.0	1.0	1.0	1.0	1.0	0.0221335	1.0	1.0	1.0	1.0	1.0	1.0	0.0336937	1.0	1.0	1.0	1.0	1.0	1.0	1.0	1.0	1.0	1.0	1.0	1.0	1.0	1.0	0.178173	0.178173	0.178173	1.0	1.0	1.0	1.0	1.0	1.0	1.0	1.0	1.0	1.0	1.0	1.0	1.0	1.0	1.0
G000619085	0.295981	1.0	1.0	1.0	1.0	1.0	1.0	1.0	1.0	0.0208145	1.0	1.0	1.0	1.0	1.0	1.0	0.0324062	0.295981	1.0	1.0	1.0	1.0	1.0	1.0	1.0	1.0	1.0	1.0	1.0	1.0	1.0	0.182269	0.182269	0.182269	1.0	1.0	1.0	1.0	1.0	1.0	1.0	1.0	1.0	1.0	1.0	1.0	1.0	1.0	1.0
G000624915	0.295981	1.0	1.0	1.0	1.0	1.0	1.0	1.0	1.0	0.203604	1.0	1.0	1.0	1.0	1.0	1.0	0.191731	1.0	1.0	1.0	1.0	1.0	1.0	1.0	1.0	1.0	1.0	1.0	1.0	1.0	1.0	0.0168391	0.0168963	0.0168963	1.0	1.0	1.0	1.0	1.0	1.0	1.0	1.0	1.0	1.0	1.0	1.0	1.0	1.0	1.0
G000625495	0.295981	1.0	1.0	1.0	1.0	1.0	1.0	1.0	1.0	0.203604	1.0	1.0	1.0	1.0	1.0	1.0	0.191731	1.0	1.0	1.0	1.0	1.0	1.0	1.0	1.0	1.0	1.0	1.0	1.0	1.0	1.0	0.0168391	0.0168963	0.0168963	1.0	1.0	1.0	1.0	1.0	1.0	1.0	1.0	1.0	1.0	1.0	1.0	1.0	1.0	1.0
G000628205	1.0	1.0	0.0130157	1.0	1.0	1.0	1.0	0.295981	1.0	1.0	1.0	1.0	0.295981	1.0	1.0	0.295981	1.0	1.0	0.295981	1.0	1.0	1.0	1.0	1.0	1.0	1.0	0.295981	0.23011	0.243761	1.0	1.0	1.0	1.0	1.0	1.0	0.295981	1.0	1.0	0.295981	1.0	1.0	1.0	1.0	1.0	0.295981	0.295981	0.295981	1.0	0.243761
G000637955	1.0	1.0	0.295981	1.0	1.0	1.0	1.0	0.295981	1.0	1.0	1.0	1.0	0.295981	1.0	1.0	0.295981	1.0	1.0	0.295981	1.0	1.0	1.0	1.0	1.0	1.0	0.295981	0.295981	0.295981	0.219531	1.0	1.0	1.0	1.0	1.0	1.0	0.295981	1.0	1.0	0.295981	1.0	1.0	1.0	1.0	1.0	0.295981	0.295981	0.295981	1.0	0.295981
G000639935	1.0	1.0	0.295981	1.0	1.0	1.0	1.0	0.295981	1.0	1.0	1.0	1.0	0.295981	1.0	1.0	0.295981	1.0	1.0	0.295981	1.0	1.0	1.0	1.0	1.0	1.0	0.295981	0.295981	0.295981	0.219531	1.0	1.0	1.0	1.0	1.0	1.0	0.295981	1.0	1.0	0.295981	1.0	1.0	1.0	1.0	1.0	0.295981	0.295981	0.295981	1.0	0.295981
G000643995	1.0	1.0	0.295981	1.0	1.0	1.0	1.0	0.295981	1.0	1.0	1.0	1.0	0.295981	1.0	1.0	0.295981	1.0	1.0	0.295981	1.0	1.0	1.0	1.0	1.0	1.0	0.295981	0.295981	0.295981	0.219531	1.0	1.0	1.0	1.0	1.0	1.0	0.295981	1.0	1.0	0.295981	1.0	1.0	1.0	1.0	1.0	0.295981	0.295981	0.295981	1.0	0.295981
G000646675	1.0	1.0	0.295981	1.0	1.0	1.0	1.0	0.295981	1.0	1.0	1.0	1.0	0.295981	1.0	1.0	0.295981	1.0	1.0	0.295981	1.0	1.0	1.0	1.0	1.0	1.0	0.295981	0.295981	0.295981	0.219531	1.0	1.0	1.0	1.0	1.0	1.0	0.295981	1.0	1.0	0.295981	1.0	1.0	1.0	1.0	1.0	0.295981	0.295981	0.295981	1.0	0.295981
G000647655	1.0	0.197292	1.0	0.295981	1.0	1.0	1.0	1.0	1.0	1.0	1.0	1.0	1.0	1.0	1.0	1.0	1.0	0.295981	1.0	1.0	1.0	1.0	0.295981	1.0	1.0	1.0	1.0	1.0	1.0	1.0	1.0	1.0	1.0	1.0	1.0	1.0	1.0	1.0	1.0	1.0	1.0	1.0	0.295981	1.0	1.0	1.0	1.0	1.0	1.0
G000651975	1.0	1.0	1.0	0.203604	1.0	1.0	1.0	1.0	1.0	1.0	1.0	1.0	1.0	1.0	1.0	1.0	1.0	1.0	1.0	1.0	1.0	1.0	1.0	1.0	0.295981	1.0	1.0	1.0	1.0	1.0	1.0	1.0	1.0	1.0	1.0	1.0	1.0	1.0	1.0	1.0	1.0	0.295981	1.0	1.0	1.0	1.0	1.0	1.0	1.0
G000652255	1.0	1.0	1.0	0.203604	1.0	1.0	1.0	1.0	1.0	1.0	1.0	1.0	1.0	1.0	1.0	1.0	1.0	1.0	1.0	1.0	1.0	1.0	1.0	1.0	0.295981	1.0	1.0	1.0	1.0	1.0	1.0	1.0	1.0	1.0	1.0	1.0	1.0	1.0	1.0	1.0	1.0	0.295981	1.0	1.0	1.0	1.0	1.0	1.0	1.0
G000653295	1.0	1.0	1.0	0.203604	1.0	1.0	1.0	1.0	1.0	1.0	1.0	1.0	1.0	1.0	1.0	1.0	1.0	1.0	1.0	1.0	1.0	1.0	1.0	1.0	0.295981	1.0	1.0	1.0	1.0	1.0	1.0	1.0	1.0	1.0	1.0	1.0	1.0	1.0	1.0	1.0	1.0	0.295981	1.0	1.0	1.0	1.0	1.0	1.0	1.0
G000654795	1.0	1.0	1.0	0.203604	1.0	1.0	1.0	1.0	1.0	1.0	1.0	1.0	1.0	1.0	1.0	1.0	1.0	1.0	1.0	1.0	1.0	1.0	1.0	1.0	0.295981	1.0	1.0	1.0	1.0	1.0	1.0	1.0	1.0	1.0	1.0	1.0	1.0	1.0	1.0	1.0	1.0	0.295981	1.0	1.0	1.0	1.0	1.0	1.0	1.0
G000655275	1.0	1.0	1.0	0.203604	1.0	1.0	1.0	1.0	1.0	1.0	1.0	1.0	1.0	1.0	1.0	1.0	1.0	1.0	1.0	1.0	1.0	1.0	1.0	1.0	0.295981	1.0	1.0	1.0	1.0	1.0	1.0	1.0	1.0	1.0	1.0	1.0	1.0	1.0	1.0	1.0	1.0	0.295981	1.0	1.0	1.0	1.0	1.0	1.0	1.0
G000657835	1.0	1.0	1.0	0.203604	1.0	1.0	1.0	1.0	1.0	1.0	1.0	1.0	1.0	1.0	1.0	1.0	1.0	1.0	1.0	1.0	1.0	1.0	1.0	1.0	0.295981	1.0	1.0	1.0	1.0	1.0	1.0	1.0	1.0	1.0	1.0	1.0	1.0	1.0	1.0	1.0	1.0	0.295981	1.0	1.0	1.0	1.0	1.0	1.0	1.0
G000659245	1.0	1.0	1.0	0.203604	1.0	1.0	1.0	1.0	1.0	1.0	1.0	1.0	1.0	1.0	1.0	1.0	1.0	1.0	1.0	1.0	1.0	1.0	1.0	1.0	0.295981	1.0	1.0	1.0	1.0	1.0	1.0	1.0	1.0	1.0	1.0	1.0	1.0	1.0	1.0	1.0	1.0	0.295981	1.0	1.0	1.0	1.0	1.0	1.0	1.0
G000660705	1.0	1.0	1.0	0.203604	1.0	1.0	1.0	1.0	1.0	1.0	1.0	1.0	1.0	1.0	1.0	1.0	1.0	1.0	1.0	1.0	1.0	1.0	1.0	1.0	0.295981	1.0	1.0	1.0	1.0	1.0	1.0	1.0	1.0	1.0	1.0	1.0	1.0	1.0	1.0	1.0	1.0	0.295981	1.0	1.0	1.0	1.0	1.0	1.0	1.0
G000663265	1.0	1.0	1.0	0.203604	1.0	1.0	1.0	1.0	1.0	1.0	1.0	1.0	1.0	1.0	1.0	1.0	1.0	1.0	1.0	1.0	1.0	1.0	1.0	1.0	0.295981	1.0	1.0	1.0	1.0	1.0	1.0	1.0	1.0	1.0	1.0	1.0	1.0	1.0	1.0	1.0	1.0	0.295981	1.0	1.0	1.0	1.0	1.0	1.0	1.0
G000664205	1.0	1.0	1.0	0.203604	1.0	1.0	1.0	1.0	1.0	1.0	1.0	1.0	1.0	1.0	1.0	1.0	1.0	1.0	1.0	1.0	1.0	1.0	1.0	1.0	0.295981	1.0	1.0	1.0	1.0	1.0	1.0	1.0	1.0	1.0	1.0	1.0	1.0	1.0	1.0	1.0	1.0	0.295981	1.0	1.0	1.0	1.0	1.0	1.0	1.0
G000665085	1.0	1.0	1.0	0.203604	1.0	1.0	1.0	1.0	1.0	1.0	1.0	1.0	1.0	1.0	1.0	1.0	1.0	1.0	1.0	1.0	1.0	1.0	1.0	1.0	0.295981	1.0	1.0	1.0	1.0	1.0	1.0	1.0	1.0	1.0	1.0	1.0	1.0	1.0	1.0	1.0	1.0	0.295981	1.0	1.0	1.0	1.0	1.0	1.0	1.0
G000668055	1.0	1.0	1.0	0.203604	1.0	1.0	1.0	1.0	1.0	1.0	1.0	1.0	1.0	1.0	1.0	1.0	1.0	1.0	1.0	1.0	1.0	1.0	1.0	1.0	0.295981	1.0	1.0	1.0	1.0	1.0	1.0	1.0	1.0	1.0	1.0	1.0	1.0	1.0	1.0	1.0	1.0	0.295981	1.0	1.0	1.0	1.0	1.0	1.0	1.0
G000669435	1.0	1.0	1.0	0.203604	1.0	1.0	1.0	1.0	1.0	1.0	1.0	1.0	1.0	1.0	1.0	1.0	1.0	1.0	1.0	1.0	1.0	1.0	1.0	1.0	0.295981	1.0	1.0	1.0	1.0	1.0	1.0	1.0	1.0	1.0	1.0	1.0	1.0	1.0	1.0	1.0	1.0	0.295981	1.0	1.0	1.0	1.0	1.0	1.0	1.0
G000671515	1.0	1.0	1.0	1.0	1.0	1.0	1.0	1.0	1.0	1.0	1.0	1.0	1.0	1.0	1.0	1.0	1.0	1.0	1.0	1.0	1.0	1.0	1.0	1.0	1.0	1.0	1.0	1.0	1.0	1.0	1.0	1.0	1.0	1.0	1.0	1.0	1.0	1.0	1.0	1.0	1.0	1.0	1.0	1.0	1.0	1.0	1.0	1.0	1.0
G000671795	1.0	1.0	1.0	0.203604	1.0	1.0	1.0	1.0	1.0	1.0	1.0	1.0	1.0	1.0	1.0	1.0	1.0	1.0	1.0	1.0	1.0	1.0	1.0	1.0	0.295981	1.0	1.0	1.0	1.0	1.0	1.0	1.0	1.0	1.0	1.0	1.0	1.0	1.0	1.0	1.0	1.0	0.295981	1.0	1.0	1.0	1.0	1.0	1.0	1.0
G000680435	1.0	1.0	1.0	0.203604	1.0	1.0	1.0	1.0	1.0	1.0	1.0	1.0	1.0	1.0	1.0	1.0	1.0	1.0	1.0	1.0	1.0	1.0	1.0	1.0	0.295981	1.0	1.0	1.0	1.0	1.0	1.0	1.0	1.0	1.0	1.0	1.0	1.0	1.0	1.0	1.0	1.0	0.295981	1.0	1.0	1.0	1.0	1.0	1.0	1.0
G000680495	1.0	1.0	1.0	0.203604	1.0	1.0	1.0	1.0	1.0	1.0	1.0	1.0	1.0	1.0	1.0	1.0	1.0	1.0	1.0	1.0	1.0	1.0	1.0	1.0	0.295981	1.0	1.0	1.0	1.0	1.0	1.0	1.0	1.0	1.0	1.0	1.0	1.0	1.0	1.0	1.0	1.0	0.295981	1.0	1.0	1.0	1.0	1.0	1.0	1.0
G000680795	1.0	1.0	1.0	0.203604	1.0	1.0	1.0	1.0	1.0	1.0	1.0	1.0	1.0	1.0	1.0	1.0	1.0	1.0	1.0	1.0	1.0	1.0	1.0	1.0	0.295981	1.0	1.0	1.0	1.0	1.0	1.0	1.0	1.0	1.0	1.0	1.0	1.0	1.0	1.0	1.0	1.0	0.295981	1.0	1.0	1.0	1.0	1.0	1.0	1.0
G000685865	1.0	1.0	0.263022	1.0	1.0	1.0	1.0	0.295981	1.0	1.0	1.0	1.0	0.295981	1.0	1.0	0.295981	1.0	1.0	0.295981	1.0	0.295981	1.0	1.0	1.0	1.0	1.0	0.295981	0.295981	0.295981	1.0	1.0	1.0	1.0	1.0	1.0	0.295981	1.0	1.0	0.295981	1.0	0.295981	1.0	1.0	1.0	0.295981	0.295981	0.295981	1.0	0.295981
G000685925	1.0	0.295981	1.0	1.0	1.0	0.295981	1.0	1.0	1.0	1.0	0.295981	0.295981	1.0	1.0	1.0	1.0	1.0	1.0	1.0	1.0	1.0	1.0	1.0	1.0	1.0	1.0	1.0	1.0	1.0	1.0	1.0	1.0	1.0	1.0	1.0	1.0	1.0	1.0	1.0	1.0	1.0	1.0	1.0	1.0	1.0	1.0	1.0	1.0	1.0
G000688315	1.0	1.0	1.0	1.0	1.0	1.0	1.0	1.0	1.0	1.0	1.0	1.0	1.0	1.0	1.0	1.0	1.0	1.0	1.0	1.0	1.0	1.0	1.0	1.0	1.0	1.0	1.0	1.0	1.0	1.0	1.0	1.0	1.0	1.0	1.0	1.0	1.0	1.0	1.0	1.0	1.0	1.0	1.0	1.0	1.0	1.0	1.0	1.0	1.0
G000689155	1.0	1.0	0.263022	1.0	1.0	1.0	1.0	0.295981	1.0	1.0	1.0	1.0	0.295981	1.0	1.0	0.295981	1.0	1.0	0.295981	1.0	1.0	1.0	1.0	1.0	1.0	1.0	0.295981	0.191731	0.0117112	1.0	1.0	1.0	1.0	1.0	1.0	0.295981	1.0	1.0	0.295981	1.0	1.0	1.0	1.0	1.0	0.295981	0.295981	0.186761	1.0	0.145727
G000690925	1.0	1.0	0.263022	1.0	1.0	1.0	1.0	0.295981	1.0	1.0	1.0	1.0	0.295981	1.0	1.0	0.295981	1.0	1.0	0.295981	1.0	1.0	1.0	1.0	1.0	1.0	1.0	0.015943	0.295981	0.219531	1.0	1.0	1.0	1.0	1.0	1.0	0.295981	1.0	1.0	0.295981	1.0	1.0	0.295981	1.0	1.0	0.295981	0.295981	0.295981	1.0	0.295981
G000697905	1.0	1.0	0.295981	1.0	1.0	1.0	1.0	0.295981	1.0	1.0	1.0	1.0	0.295981	1.0	1.0	0.295981	1.0	1.0	0.295981	1.0	1.0	1.0	1.0	1.0	1.0	1.0	0.295981	0.263022	0.295981	1.0	1.0	1.0	1.0	1.0	1.0	0.295981	1.0	1.0	0.295981	1.0	1.0	1.0	1.0	1.0	0.295981	0.295981	0.295981	1.0	0.295981
G000704265	0.295981	1.0	1.0	1.0	1.0	1.0	1.0	1.0	1.0	0.0291421	1.0	1.0	1.0	1.0	1.0	1.0	0.0317837	1.0	1.0	1.0	1.0	0.295981	1.0	1.0	1.0	1.0	1.0	1.0	1.0	1.0	1.0	0.186761	0.186761	0.186761	1.0	1.0	0.295981	1.0	1.0	1.0	1.0	1.0	1.0	1.0	1.0	1.0	1.0	1.0	1.0
G000706945	1.0	1.0	1.0	1.0	1.0	1.0	1.0	1.0	1.0	1.0	1.0	1.0	1.0	1.0	1.0	1.0	1.0	1.0	1.0	1.0	1.0	1.0	1.0	1.0	1.0	1.0	1.0	1.0	1.0	1.0	0.295981	1.0	1.0	1.0	1.0	1.0	1.0	1.0	1.0	1.0	1.0	1.0	1.0	1.0	1.0	1.0	1.0	1.0	1.0
G000707345	1.0	1.0	1.0	1.0	1.0	1.0	1.0	1.0	1.0	1.0	1.0	1.0	1.0	1.0	1.0	1.0	1.0	1.0	1.0	1.0	1.0	1.0	1.0	1.0	1.0	1.0	1.0	1.0	1.0	1.0	1.0	1.0	1.0	1.0	1.0	1.0	1.0	1.0	1.0	1.0	1.0	1.0	1.0	1.0	1.0	1.0	1.0	1.0	1.0
G000707625	1.0	1.0	1.0	1.0	1.0	1.0	1.0	1.0	1.0	1.0	1.0	1.0	1.0	1.0	1.0	1.0	1.0	1.0	1.0	1.0	1.0	1.0	1.0	1.0	1.0	1.0	1.0	1.0	1.0	1.0	1.0	1.0	1.0	1.0	1.0	1.0	1.0	1.0	1.0	1.0	1.0	1.0	1.0	1.0	1.0	1.0	1.0	1.0	1.0
G000707965	1.0	1.0	1.0	1.0	0.295981	1.0	1.0	1.0	1.0	1.0	1.0	1.0	1.0	1.0	1.0	1.0	1.0	1.0	1.0	1.0	1.0	1.0	1.0	1.0	1.0	1.0	1.0	1.0	1.0	1.0	1.0	1.0	1.0	1.0	1.0	1.0	1.0	1.0	1.0	1.0	1.0	1.0	1.0	1.0	1.0	1.0	1.0	1.0	1.0
G000709345	1.0	0.295981	0.295981	1.0	1.0	1.0	1.0	0.295981	1.0	0.295981	1.0	1.0	0.263022	1.0	1.0	0.295981	0.295981	1.0	0.295981	1.0	1.0	1.0	0.295981	1.0	0.295981	1.0	0.295981	0.295981	0.295981	1.0	1.0	1.0	1.0	1.0	1.0	0.295981	1.0	1.0	0.243761	1.0	1.0	1.0	1.0	1.0	0.295981	0.295981	0.295981	1.0	0.295981
G000709675	1.0	1.0	1.0	0.203604	1.0	1.0	1.0	1.0	1.0	1.0	1.0	1.0	1.0	1.0	1.0	1.0	1.0	1.0	1.0	1.0	1.0	1.0	1.0	1.0	0.295981	1.0	1.0	1.0	1.0	1.0	1.0	1.0	1.0	1.0	1.0	1.0	1.0	1.0	1.0	1.0	1.0	0.295981	1.0	1.0	1.0	1.0	1.0	1.0	1.0
G000711005	1.0	1.0	1.0	1.0	1.0	1.0	1.0	1.0	1.0	1.0	1.0	1.0	1.0	1.0	1.0	1.0	1.0	1.0	1.0	1.0	1.0	1.0	1.0	1.0	1.0	1.0	1.0	1.0	1.0	1.0	1.0	1.0	1.0	1.0	1.0	1.0	1.0	1.0	1.0	1.0	1.0	1.0	1.0	1.0	1.0	1.0	1.0	1.0	1.0
G000713585	0.295981	1.0	1.0	1.0	1.0	1.0	1.0	1.0	1.0	0.0357395	0.263022	1.0	1.0	1.0	1.0	1.0	0.0115761	0.295981	1.0	1.0	1.0	0.295981	1.0	1.0	1.0	1.0	1.0	1.0	1.0	1.0	1.0	0.186761	0.186761	0.186761	1.0	1.0	0.295981	1.0	1.0	1.0	1.0	1.0	1.0	1.0	1.0	1.0	1.0	1.0	1.0
G000716055	1.0	1.0	1.0	1.0	1.0	1.0	1.0	1.0	1.0	1.0	1.0	1.0	1.0	1.0	0.295981	1.0	1.0	1.0	1.0	1.0	1.0	1.0	1.0	1.0	0.295981	1.0	1.0	1.0	1.0	1.0	1.0	1.0	1.0	1.0	1.0	1.0	1.0	1.0	1.0	1.0	1.0	1.0	1.0	1.0	1.0	1.0	1.0	1.0	1.0
G000721525	1.0	0.295981	1.0	1.0	1.0	1.0	1.0	1.0	1.0	1.0	1.0	1.0	1.0	1.0	1.0	1.0	1.0	1.0	1.0	1.0	1.0	1.0	1.0	1.0	1.0	1.0	1.0	1.0	1.0	1.0	0.295981	1.0	1.0	1.0	1.0	1.0	1.0	1.0	1.0	1.0	1.0	1.0	0.295981	1.0	1.0	1.0	1.0	1.0	1.0
G000728245	1.0	1.0	0.263022	1.0	1.0	1.0	1.0	0.295981	1.0	1.0	1.0	1.0	0.295981	1.0	1.0	0.295981	1.0	1.0	0.295981	1.0	1.0	0.295981	1.0	1.0	1.0	1.0	0.295981	0.263022	0.263022	1.0	1.0	1.0	1.0	1.0	1.0	0.295981	1.0	1.0	0.295981	1.0	1.0	1.0	1.0	1.0	0.295981	0.295981	0.295981	1.0	0.263022
G000733785	1.0	1.0	0.263022	1.0	1.0	1.0	1.0	0.295981	1.0	1.0	1.0	1.0	0.295981	1.0	1.0	0.295981	1.0	1.0	0.295981	1.0	1.0	1.0	1.0	1.0	1.0	1.0	0.295981	0.295981	0.295981	1.0	1.0	1.0	1.0	1.0	1.0	0.295981	1.0	1.0	0.295981	1.0	1.0	1.0	1.0	1.0	0.295981	0.295981	0.295981	1.0	0.295981
G000735065	1.0	1.0	1.0	1.0	1.0	1.0	1.0	1.0	1.0	1.0	1.0	1.0	1.0	0.0284057	0.030677	1.0	1.0	1.0	1.0	1.0	1.0	1.0	1.0	1.0	1.0	1.0	1.0	1.0	1.0	1.0	1.0	1.0	1.0	1.0	1.0	1.0	1.0	1.0	1.0	1.0	1.0	1.0	1.0	1.0	1.0	1.0	1.0	1.0	1.0
G000736955	1.0	1.0	1.0	1.0	1.0	1.0	1.0	1.0	1.0	1.0	1.0	1.0	1.0	1.0	1.0	1.0	1.0	1.0	1.0	1.0	1.0	1.0	1.0	1.0	1.0	1.0	1.0	1.0	1.0	1.0	1.0	1.0	1.0	1.0	1.0	1.0	1.0	1.0	1.0	1.0	1.0	1.0	1.0	1.0	1.0	1.0	1.0	1.0	1.0
G000737595	1.0	1.0	1.0	1.0	1.0	1.0	1.0	1.0	1.0	1.0	1.0	1.0	1.0	1.0	1.0	1.0	1.0	1.0	1.0	1.0	1.0	1.0	1.0	1.0	1.0	1.0	1.0	1.0	1.0	1.0	1.0	1.0	1.0	1.0	1.0	1.0	1.0	1.0	1.0	1.0	1.0	1.0	1.0	1.0	1.0	1.0	1.0	1.0	1.0
G000739335	1.0	1.0	1.0	1.0	1.0	1.0	1.0	1.0	1.0	1.0	1.0	1.0	1.0	1.0	1.0	1.0	1.0	1.0	1.0	1.0	1.0	1.0	0.295981	0.0242917	1.0	1.0	1.0	1.0	1.0	1.0	1.0	1.0	1.0	1.0	1.0	1.0	1.0	1.0	1.0	1.0	1.0	1.0	1.0	1.0	1.0	1.0	1.0	1.0	1.0
G000740235	1.0	1.0	1.0	1.0	1.0	1.0	1.0	1.0	1.0	1.0	1.0	1.0	1.0	1.0	1.0	1.0	1.0	1.0	1.0	1.0	1.0	1.0	0.295981	0.0228571	1.0	1.0	1.0	1.0	1.0	1.0	1.0	1.0	1.0	1.0	1.0	1.0	1.0	1.0	1.0	1.0	1.0	1.0	1.0	1.0	1.0	1.0	1.0	1.0	1.0
G000743095	1.0	1.0	1.0	1.0	1.0	1.0	1.0	1.0	1.0	1.0	1.0	1.0	1.0	1.0	1.0	1.0	1.0	1.0	1.0	1.0	1.0	1.0	1.0	1.0	1.0	1.0	1.0	1.0	1.0	1.0	1.0	1.0	1.0	1.0	1.0	1.0	1.0	1.0	1.0	0.295981	1.0	1.0	1.0	1.0	1.0	1.0	1.0	1.0	1.0
G000746565	1.0	0.295981	0.295981	1.0	1.0	1.0	1.0	0.295981	1.0	1.0	1.0	1.0	0.295981	1.0	1.0	0.295981	1.0	1.0	0.295981	1.0	1.0	1.0	1.0	1.0	1.0	1.0	0.295981	0.295981	0.295981	1.0	1.0	1.0	1.0	1.0	1.0	0.295981	1.0	1.0	0.0193079	1.0	1.0	0.295981	0.295981	1.0	0.295981	0.295981	0.295981	1.0	0.295981
G000750045	1.0	1.0	0.295981	1.0	1.0	1.0	1.0	0.295981	1.0	1.0	1.0	1.0	0.263022	1.0	1.0	0.295981	1.0	1.0	0.295981	1.0	1.0	1.0	1.0	1.0	1.0	1.0	0.295981	0.295981	0.295981	1.0	1.0	1.0	1.0	1.0	1.0	0.295981	1.0	1.0	0.295981	1.0	1.0	1.0	1.0	1.0	0.295981	0.295981	0.295981	1.0	0.295981
G000751535	1.0	1.0	1.0	1.0	1.0	1.0	1.0	1.0	1.0	1.0	1.0	1.0	1.0	1.0	1.0	1.0	1.0	1.0	1.0	1.0	1.0	1.0	1.0	1.0	1.0	1.0	1.0	1.0	1.0	1.0	1.0	1.0	1.0	1.0	1.0	1.0	1.0	1.0	1.0	1.0	1.0	1.0	1.0	1.0	1.0	1.0	1.0	1.0	1.0
G000752355	0.295981	1.0	1.0	1.0	1.0	1.0	1.0	1.0	1.0	0.0221335	0.263022	1.0	1.0	1.0	1.0	1.0	0.0341361	1.0	1.0	1.0	1.0	1.0	1.0	1.0	1.0	1.0	1.0	1.0	1.0	1.0	1.0	0.182269	0.182269	0.182269	1.0	1.0	1.0	1.0	1.0	1.0	1.0	1.0	1.0	1.0	1.0	1.0	1.0	1.0	1.0
G000753415	0.295981	1.0	1.0	1.0	1.0	1.0	1.0	1.0	1.0	0.0371871	0.263022	1.0	1.0	1.0	1.0	1.0	0.0156702	0.295981	1.0	1.0	1.0	1.0	1.0	1.0	1.0	1.0	1.0	1.0	1.0	1.0	1.0	0.182269	0.182269	0.182269	1.0	1.0	1.0	1.0	1.0	1.0	1.0	1.0	1.0	1.0	1.0	1.0	1.0	1.0	1.0
G000755405	1.0	1.0	1.0	1.0	1.0	1.0	1.0	1.0	1.0	1.0	0.295981	1.0	1.0	1.0	1.0	1.0	1.0	1.0	1.0	1.0	1.0	1.0	1.0	1.0	1.0	1.0	1.0	1.0	1.0	1.0	1.0	1.0	1.0	1.0	1.0	1.0	1.0	1.0	1.0	1.0	1.0	1.0	1.0	1.0	1.0	1.0	1.0	1.0	1.0
G000763825	1.0	0.295981	1.0	0.295981	0.263022	1.0	1.0	1.0	1.0	1.0	1.0	1.0	1.0	1.0	1.0	1.0	1.0	1.0	1.0	1.0	1.0	1.0	1.0	1.0	1.0	1.0	1.0	1.0	1.0	1.0	1.0	1.0	1.0	1.0	1.0	1.0	1.0	1.0	0.295981	1.0	1.0	1.0	1.0	0.295981	1.0	1.0	1.0	1.0	1.0
G000763865	1.0	0.295981	1.0	0.295981	0.243761	1.0	1.0	1.0	1.0	1.0	1.0	1.0	1.0	1.0	1.0	1.0	1.0	1.0	1.0	1.0	1.0	1.0	1.0	1.0	1.0	1.0	1.0	1.0	1.0	1.0	1.0	1.0	1.0	1.0	1.0	1.0	1.0	1.0	0.295981	1.0	1.0	1.0	1.0	0.295981	1.0	1.0	1.0	1.0	1.0
G000768465	0.295981	1.0	1.0	1.0	1.0	1.0	1.0	1.0	1.0	0.0239829	1.0	1.0	1.0	1.0	1.0	1.0	0.0335842	0.295981	1.0	1.0	1.0	1.0	1.0	1.0	1.0	1.0	1.0	1.0	1.0	1.0	1.0	0.186761	0.186761	0.186761	1.0	1.0	1.0	1.0	1.0	1.0	1.0	1.0	1.0	1.0	1.0	1.0	1.0	1.0	1.0
G000776395	0.295981	1.0	1.0	1.0	1.0	1.0	1.0	1.0	1.0	0.0341361	0.263022	1.0	1.0	1.0	1.0	1.0	0.0158335	0.295981	1.0	1.0	1.0	1.0	1.0	1.0	1.0	1.0	1.0	1.0	1.0	1.0	1.0	0.186761	0.186761	0.186761	1.0	1.0	1.0	1.0	1.0	1.0	1.0	1.0	1.0	1.0	1.0	1.0	1.0	1.0	1.0
G000776535	0.295981	1.0	1.0	1.0	1.0	1.0	1.0	1.0	1.0	0.0346987	0.263022	1.0	1.0	1.0	1.0	1.0	0.015616	0.295981	1.0	1.0	1.0	1.0	1.0	1.0	1.0	1.0	1.0	1.0	1.0	1.0	1.0	0.186761	0.186761	0.186761	1.0	1.0	1.0	1.0	1.0	1.0	1.0	1.0	1.0	1.0	1.0	1.0	1.0	1.0	1.0
G000778995	1.0	1.0	1.0	1.0	1.0	1.0	1.0	1.0	1.0	0.0653942	1.0	1.0	1.0	1.0	1.0	1.0	0.0411434	1.0	1.0	1.0	1.0	1.0	1.0	1.0	1.0	1.0	1.0	1.0	1.0	1.0	1.0	0.191731	0.191731	0.191731	1.0	1.0	1.0	1.0	1.0	1.0	1.0	1.0	1.0	1.0	1.0	1.0	1.0	1.0	1.0
G000779815	0.295981	1.0	1.0	1.0	1.0	1.0	1.0	1.0	1.0	0.0338037	0.263022	1.0	1.0	1.0	1.0	1.0	0.012872	0.295981	1.0	1.0	1.0	0.295981	1.0	1.0	1.0	1.0	1.0	1.0	1.0	1.0	1.0	0.186761	0.186761	0.186761	1.0	1.0	0.295981	1.0	1.0	1.0	1.0	1.0	1.0	1.0	1.0	1.0	1.0	1.0	1.0
G000780815	0.295981	1.0	1.0	1.0	1.0	1.0	1.0	1.0	1.0	0.0338037	0.243761	1.0	1.0	1.0	1.0	1.0	0.0146108	0.295981	1.0	1.0	1.0	1.0	1.0	1.0	1.0	1.0	1.0	1.0	1.0	1.0	1.0	0.186761	0.186761	0.186761	1.0	1.0	1.0	1.0	1.0	1.0	1.0	1.0	1.0	1.0	1.0	1.0	1.0	1.0	1.0
G000789685	1.0	0.197292	1.0	0.295981	1.0	1.0	1.0	1.0	1.0	1.0	1.0	1.0	1.0	1.0	1.0	1.0	1.0	0.295981	1.0	1.0	1.0	1.0	0.295981	1.0	0.295981	1.0	1.0	1.0	1.0	1.0	1.0	1.0	1.0	1.0	1.0	1.0	1.0	1.0	1.0	1.0	1.0	1.0	0.295981	1.0	1.0	1.0	1.0	1.0	1.0
G000790585	1.0	0.197292	1.0	0.295981	1.0	1.0	1.0	1.0	1.0	1.0	1.0	1.0	1.0	1.0	1.0	1.0	1.0	0.295981	1.0	1.0	1.0	1.0	0.295981	1.0	0.295981	1.0	1.0	1.0	1.0	1.0	1.0	1.0	1.0	1.0	1.0	1.0	1.0	1.0	1.0	1.0	1.0	1.0	0.295981	1.0	1.0	1.0	1.0	1.0	1.0
G000791365	1.0	0.197292	1.0	0.295981	1.0	1.0	1.0	1.0	1.0	1.0	1.0	1.0	1.0	1.0	1.0	1.0	1.0	0.295981	1.0	1.0	1.0	1.0	0.263022	1.0	0.295981	1.0	1.0	1.0	1.0	1.0	1.0	1.0	1.0	1.0	1.0	1.0	1.0	1.0	1.0	1.0	1.0	1.0	0.295981	1.0	1.0	1.0	1.0	1.0	1.0
G000792065	1.0	0.197292	1.0	0.295981	1.0	1.0	1.0	1.0	1.0	1.0	1.0	1.0	1.0	1.0	1.0	1.0	1.0	0.295981	1.0	1.0	1.0	1.0	0.295981	1.0	0.295981	1.0	1.0	1.0	1.0	1.0	1.0	1.0	1.0	1.0	1.0	1.0	1.0	1.0	1.0	1.0	1.0	1.0	0.295981	1.0	1.0	1.0	1.0	1.0	1.0
G000792825	1.0	0.203604	1.0	0.295981	1.0	1.0	1.0	1.0	1.0	1.0	1.0	1.0	1.0	1.0	1.0	1.0	1.0	0.295981	1.0	1.0	1.0	1.0	0.263022	1.0	0.295981	1.0	1.0	1.0	1.0	1.0	1.0	1.0	1.0	1.0	1.0	1.0	1.0	1.0	1.0	1.0	1.0	1.0	0.295981	1.0	1.0	1.0	1.0	1.0	1.0
G000793505	1.0	0.203604	1.0	0.295981	1.0	1.0	1.0	1.0	1.0	1.0	1.0	1.0	1.0	1.0	1.0	1.0	1.0	0.295981	1.0	1.0	1.0	1.0	0.295981	1.0	0.295981	1.0	1.0	1.0	1.0	1.0	1.0	1.0	1.0	1.0	1.0	1.0	1.0	1.0	1.0	1.0	1.0	0.295981	0.295981	1.0	1.0	1.0	1.0	1.0	1.0
G000794805	1.0	0.203604	1.0	0.295981	1.0	1.0	1.0	1.0	1.0	1.0	1.0	1.0	1.0	1.0	1.0	1.0	1.0	0.295981	1.0	1.0	1.0	1.0	0.295981	1.0	0.295981	1.0	1.0	1.0	1.0	1.0	1.0	1.0	1.0	1.0	1.0	1.0	1.0	1.0	1.0	1.0	1.0	1.0	0.295981	1.0	1.0	1.0	1.0	1.0	1.0
G000797775	0.263022	1.0	1.0	1.0	1.0	1.0	1.0	1.0	1.0	0.0183741	1.0	1.0	1.0	1.0	1.0	1.0	0.0325113	1.0	1.0	1.0	1.0	1.0	1.0	1.0	1.0	1.0	1.0	1.0	1.0	1.0	1.0	0.182269	0.182269	0.182269	1.0	1.0	1.0	1.0	1.0	1.0	1.0	1.0	1.0	1.0	1.0	1.0	1.0	1.0	1.0
G000800055	1.0	0.174408	1.0	1.0	0.295981	0.295981	1.0	1.0	1.0	1.0	1.0	0.295981	1.0	1.0	1.0	1.0	1.0	1.0	1.0	1.0	1.0	1.0	1.0	1.0	1.0	1.0	1.0	1.0	1.0	1.0	1.0	1.0	1.0	1.0	1.0	1.0	1.0	1.0	1.0	1.0	1.0	1.0	1.0	1.0	1.0	1.0	1.0	1.0	1.0
G000800175	1.0	0.295981	1.0	1.0	1.0	1.0	1.0	1.0	1.0	1.0	1.0	1.0	1.0	0.295981	0.295981	1.0	1.0	0.295981	1.0	1.0	1.0	1.0	1.0	0.263022	1.0	1.0	1.0	1.0	1.0	1.0	1.0	1.0	1.0	1.0	1.0	1.0	1.0	1.0	1.0	1.0	1.0	1.0	1.0	1.0	1.0	1.0	1.0	1.0	1.0
G000801065	1.0	0.263022	0.295981	1.0	1.0	0.263022	1.0	0.295981	1.0	1.0	1.0	1.0	0.295981	1.0	1.0	0.295981	1.0	1.0	0.295981	1.0	1.0	1.0	0.295981	1.0	1.0	1.0	0.295981	0.295981	0.295981	1.0	1.0	1.0	1.0	1.0	1.0	0.295981	1.0	1.0	0.263022	1.0	1.0	1.0	0.295981	0.295981	0.295981	0.295981	0.295981	1.0	0.295981
G000807635	0.295981	1.0	1.0	1.0	1.0	1.0	1.0	1.0	1.0	0.0348125	0.263022	1.0	1.0	1.0	1.0	1.0	0.0107836	0.295981	1.0	1.0	1.0	0.295981	1.0	1.0	1.0	1.0	1.0	1.0	1.0	1.0	1.0	0.186761	0.186761	0.186761	1.0	1.0	0.295981	1.0	1.0	1.0	1.0	1.0	1.0	1.0	1.0	1.0	1.0	1.0	1.0
G000809185	1.0	1.0	1.0	1.0	1.0	1.0	1.0	1.0	1.0	1.0	1.0	1.0	0.263022	1.0	1.0	1.0	1.0	1.0	1.0	1.0	1.0	1.0	1.0	1.0	1.0	1.0	1.0	1.0	1.0	1.0	1.0	1.0	1.0	1.0	1.0	1.0	1.0	1.0	1.0	1.0	1.0	1.0	1.0	1.0	1.0	1.0	1.0	1.0	1.0
G000811345	1.0	1.0	1.0	1.0	1.0	1.0	1.0	1.0	1.0	1.0	1.0	1.0	1.0	1.0	1.0	1.0	1.0	1.0	1.0	1.0	1.0	1.0	1.0	1.0	1.0	1.0	1.0	1.0	1.0	1.0	1.0	1.0	1.0	1.0	1.0	1.0	1.0	1.0	1.0	1.0	1.0	1.0	1.0	1.0	1.0	1.0	1.0	1.0	1.0
G000813905	1.0	0.295981	1.0	0.295981	0.263022	1.0	1.0	1.0	1.0	1.0	1.0	1.0	1.0	1.0	1.0	1.0	1.0	1.0	1.0	1.0	1.0	1.0	1.0	1.0	1.0	1.0	1.0	1.0	1.0	1.0	1.0	1.0	1.0	1.0	1.0	1.0	1.0	1.0	1.0	1.0	1.0	1.0	1.0	1.0	1.0	1.0	1.0	1.0	1.0
G000815515	0.295981	1.0	1.0	1.0	1.0	1.0	1.0	1.0	1.0	0.026819	1.0	1.0	1.0	1.0	1.0	1.0	0.0359759	1.0	1.0	1.0	1.0	1.0	1.0	1.0	1.0	1.0	1.0	1.0	1.0	1.0	1.0	0.174408	0.174408	0.174408	1.0	1.0	1.0	1.0	1.0	1.0	1.0	1.0	1.0	1.0	1.0	1.0	1.0	1.0	1.0
G000819185	0.295981	1.0	1.0	1.0	1.0	1.0	1.0	1.0	1.0	0.0230782	1.0	1.0	1.0	1.0	1.0	1.0	0.0331502	1.0	1.0	1.0	1.0	1.0	1.0	1.0	1.0	1.0	1.0	1.0	1.0	1.0	1.0	0.178173	0.178173	0.178173	1.0	1.0	1.0	1.0	1.0	1.0	1.0	1.0	1.0	1.0	1.0	1.0	1.0	1.0	1.0
G000819355	0.295981	1.0	1.0	1.0	1.0	1.0	1.0	1.0	1.0	0.0222766	1.0	1.0	1.0	1.0	1.0	1.0	0.0319897	1.0	1.0	1.0	1.0	1.0	1.0	1.0	1.0	1.0	1.0	1.0	1.0	1.0	1.0	0.178173	0.178173	0.178173	1.0	1.0	1.0	1.0	1.0	1.0	1.0	1.0	1.0	1.0	1.0	1.0	1.0	1.0	1.0
G000819505	1.0	0.295981	1.0	1.0	1.0	1.0	1.0	1.0	1.0	1.0	1.0	1.0	1.0	1.0	1.0	1.0	1.0	1.0	1.0	1.0	1.0	1.0	1.0	1.0	1.0	1.0	1.0	1.0	1.0	1.0	1.0	1.0	1.0	1.0	1.0	1.0	0.295981	1.0	0.295981	1.0	1.0	1.0	1.0	1.0	1.0	1.0	1.0	1.0	1.0
G000820665	1.0	1.0	1.0	1.0	1.0	1.0	1.0	1.0	1.0	1.0	1.0	1.0	1.0	1.0	1.0	1.0	1.0	1.0	1.0	1.0	1.0	1.0	1.0	1.0	1.0	1.0	1.0	1.0	1.0	1.0	1.0	1.0	1.0	1.0	1.0	1.0	1.0	1.0	1.0	1.0	1.0	1.0	1.0	1.0	1.0	1.0	1.0	1.0	1.0
G000823945	1.0	0.191731	1.0	0.295981	1.0	1.0	1.0	1.0	1.0	1.0	1.0	1.0	1.0	1.0	1.0	1.0	1.0	0.295981	1.0	1.0	1.0	1.0	0.263022	1.0	0.295981	1.0	1.0	1.0	1.0	1.0	1.0	1.0	1.0	1.0	1.0	1.0	1.0	1.0	1.0	1.0	1.0	1.0	0.295981	1.0	1.0	1.0	1.0	1.0	1.0
G000824265	1.0	0.191731	1.0	0.295981	1.0	1.0	1.0	1.0	1.0	1.0	1.0	1.0	1.0	1.0	1.0	1.0	1.0	0.295981	1.0	1.0	1.0	1.0	0.263022	1.0	0.295981	1.0	1.0	1.0	1.0	1.0	1.0	1.0	1.0	1.0	1.0	1.0	1.0	1.0	1.0	1.0	1.0	1.0	0.295981	1.0	1.0	1.0	1.0	1.0	1.0
G000825765	1.0	1.0	1.0	1.0	1.0	1.0	1.0	1.0	1.0	1.0	1.0	1.0	1.0	1.0	1.0	1.0	1.0	1.0	1.0	1.0	1.0	1.0	1.0	1.0	1.0	1.0	1.0	1.0	1.0	1.0	1.0	1.0	1.0	1.0	1.0	1.0	1.0	1.0	1.0	1.0	1.0	1.0	1.0	1.0	1.0	1.0	1.0	1.0	1.0
G000830885	1.0	1.0	1.0	1.0	1.0	1.0	1.0	1.0	1.0	1.0	1.0	1.0	1.0	1.0	1.0	1.0	1.0	1.0	1.0	1.0	1.0	1.0	1.0	1.0	1.0	1.0	1.0	1.0	1.0	1.0	1.0	1.0	1.0	1.0	1.0	1.0	1.0	1.0	1.0	1.0	1.0	1.0	1.0	1.0	1.0	1.0	1.0	1.0	1.0
G000832905	1.0	1.0	0.295981	1.0	1.0	1.0	1.0	0.295981	1.0	1.0	1.0	1.0	0.295981	1.0	1.0	0.295981	1.0	1.0	0.295981	1.0	1.0	1.0	1.0	1.0	1.0	1.0	0.295981	0.295981	0.295981	1.0	1.0	1.0	1.0	1.0	1.0	0.295981	1.0	1.0	0.263022	1.0	1.0	1.0	1.0	1.0	0.295981	0.295981	0.295981	1.0	0.295981
G000833295	1.0	1.0	1.0	1.0	1.0	1.0	1.0	1.0	1.0	1.0	1.0	1.0	1.0	1.0	1.0	1.0	1.0	1.0	1.0	1.0	1.0	1.0	1.0	1.0	1.0	1.0	1.0	1.0	1.0	1.0	1.0	1.0	1.0	1.0	1.0	1.0	1.0	1.0	1.0	1.0	1.0	1.0	1.0	1.0	1.0	1.0	1.0	1.0	1.0
G000835165	1.0	0.295981	1.0	0.243761	0.295981	1.0	1.0	1.0	1.0	1.0	1.0	1.0	1.0	1.0	1.0	1.0	1.0	0.23011	1.0	1.0	1.0	1.0	1.0	1.0	1.0	1.0	1.0	1.0	1.0	1.0	0.295981	1.0	1.0	1.0	1.0	1.0	1.0	1.0	1.0	1.0	1.0	0.295981	1.0	1.0	1.0	1.0	1.0	0.295981	1.0
G000877625	1.0	1.0	1.0	1.0	1.0	1.0	1.0	1.0	1.0	1.0	1.0	1.0	1.0	1.0	1.0	1.0	1.0	1.0	1.0	1.0	1.0	1.0	1.0	1.0	1.0	1.0	1.0	1.0	1.0	1.0	1.0	1.0	1.0	1.0	1.0	1.0	1.0	1.0	1.0	1.0	1.0	1.0	1.0	1.0	1.0	1.0	1.0	1.0	1.0
G000878755	1.0	1.0	1.0	1.0	1.0	1.0	1.0	1.0	1.0	1.0	1.0	1.0	1.0	1.0	1.0	1.0	1.0	1.0	1.0	1.0	1.0	1.0	1.0	1.0	1.0	1.0	1.0	1.0	1.0	1.0	1.0	1.0	1.0	1.0	1.0	1.0	1.0	1.0	1.0	1.0	1.0	1.0	1.0	1.0	1.0	1.0	1.0	1.0	1.0
G000936635	0.295981	1.0	1.0	1.0	1.0	1.0	1.0	1.0	1.0	0.0213613	1.0	1.0	1.0	1.0	1.0	1.0	0.035505	1.0	1.0	1.0	1.0	1.0	1.0	1.0	1.0	1.0	1.0	1.0	1.0	1.0	1.0	0.182269	0.182269	0.182269	1.0	1.0	1.0	1.0	1.0	1.0	1.0	1.0	1.0	1.0	1.0	1.0	1.0	1.0	1.0
G000944855	0.295981	1.0	1.0	1.0	0.295981	1.0	1.0	1.0	1.0	0.0231524	1.0	1.0	1.0	1.0	1.0	1.0	0.032829	1.0	1.0	1.0	1.0	1.0	1.0	1.0	1.0	1.0	1.0	1.0	1.0	1.0	1.0	0.170926	0.170926	0.170926	1.0	1.0	1.0	1.0	1.0	1.0	1.0	1.0	1.0	1.0	1.0	1.0	1.0	1.0	1.0
G000945055	1.0	1.0	0.263022	1.0	1.0	1.0	1.0	0.295981	1.0	1.0	1.0	1.0	0.295981	1.0	1.0	0.295981	1.0	1.0	0.295981	1.0	1.0	1.0	1.0	1.0	1.0	1.0	0.295981	0.243761	0.186761	1.0	1.0	1.0	1.0	1.0	1.0	0.295981	1.0	1.0	0.295981	1.0	1.0	1.0	1.0	1.0	0.263022	0.263022	0.23011	1.0	0.243761
G000948175	1.0	1.0	1.0	1.0	1.0	1.0	1.0	1.0	1.0	1.0	1.0	1.0	1.0	1.0	1.0	1.0	1.0	1.0	0.295981	1.0	1.0	1.0	1.0	1.0	1.0	1.0	0.295981	1.0	1.0	1.0	1.0	1.0	1.0	1.0	1.0	1.0	1.0	1.0	1.0	1.0	1.0	1.0	1.0	1.0	1.0	1.0	1.0	1.0	1.0
G000948895	0.295981	1.0	1.0	1.0	1.0	1.0	1.0	1.0	1.0	0.00136596	1.0	1.0	1.0	1.0	1.0	1.0	0.0336937	1.0	1.0	1.0	1.0	1.0	1.0	1.0	1.0	1.0	1.0	1.0	1.0	1.0	1.0	0.182269	0.182269	0.182269	1.0	1.0	1.0	1.0	1.0	1.0	1.0	1.0	1.0	1.0	1.0	1.0	1.0	1.0	1.0
G000951875	0.295981	1.0	1.0	1.0	1.0	1.0	1.0	1.0	1.0	0.0220623	0.263022	1.0	1.0	1.0	1.0	1.0	0.0340249	1.0	1.0	1.0	1.0	1.0	1.0	1.0	1.0	1.0	1.0	1.0	1.0	1.0	1.0	0.182269	0.182269	0.182269	1.0	1.0	1.0	1.0	1.0	1.0	1.0	1.0	1.0	1.0	1.0	1.0	1.0	1.0	1.0
G000952665	0.263022	1.0	1.0	1.0	1.0	1.0	1.0	1.0	1.0	0.191731	1.0	1.0	1.0	1.0	1.0	1.0	0.203604	1.0	1.0	1.0	1.0	1.0	1.0	1.0	1.0	1.0	1.0	1.0	1.0	1.0	1.0	0.186761	0.186761	0.186761	1.0	1.0	1.0	1.0	1.0	1.0	1.0	1.0	1.0	1.0	1.0	1.0	1.0	1.0	1.0
G000958645	1.0	1.0	1.0	1.0	1.0	1.0	1.0	1.0	1.0	1.0	1.0	1.0	1.0	1.0	1.0	1.0	1.0	1.0	1.0	1.0	1.0	1.0	1.0	1.0	1.0	1.0	1.0	1.0	1.0	1.0	0.295981	1.0	1.0	1.0	1.0	1.0	1.0	1.0	1.0	1.0	1.0	1.0	1.0	1.0	1.0	1.0	1.0	1.0	1.0
G000959425	1.0	1.0	0.295981	0.295981	1.0	0.295981	1.0	0.295981	1.0	1.0	1.0	1.0	0.295981	0.295981	0.295981	0.295981	1.0	1.0	0.295981	1.0	1.0	1.0	1.0	1.0	1.0	1.0	0.295981	0.295981	0.295981	1.0	1.0	1.0	1.0	1.0	1.0	0.295981	1.0	1.0	0.263022	1.0	1.0	1.0	1.0	1.0	0.295981	0.295981	0.295981	1.0	0.295981
G000959445	1.0	1.0	0.295981	1.0	1.0	1.0	1.0	0.295981	1.0	1.0	1.0	1.0	0.295981	1.0	1.0	0.295981	1.0	1.0	0.295981	1.0	1.0	1.0	0.295981	1.0	1.0	1.0	0.295981	0.295981	0.295981	1.0	1.0	0.295981	0.295981	0.295981	1.0	0.295981	1.0	1.0	0.243761	1.0	1.0	1.0	0.295981	1.0	0.295981	0.295981	0.295981	1.0	0.295981
G000960565	1.0	1.0	1.0	1.0	1.0	1.0	1.0	1.0	1.0	1.0	1.0	1.0	1.0	1.0	1.0	1.0	1.0	1.0	1.0	1.0	1.0	1.0	1.0	1.0	1.0	1.0	1.0	1.0	1.0	1.0	0.295981	1.0	1.0	1.0	1.0	1.0	1.0	1.0	1.0	1.0	1.0	1.0	1.0	1.0	1.0	1.0	1.0	1.0	1.0
G000966165	0.263022	1.0	1.0	1.0	1.0	1.0	1.0	1.0	1.0	0.197292	1.0	1.0	1.0	1.0	1.0	1.0	0.210897	1.0	1.0	1.0	1.0	1.0	1.0	1.0	1.0	1.0	1.0	1.0	1.0	1.0	1.0	0.203604	0.203604	0.203604	1.0	1.0	1.0	1.0	1.0	1.0	1.0	1.0	1.0	1.0	1.0	1.0	1.0	1.0	1.0
G000966835	1.0	1.0	1.0	1.0	1.0	1.0	1.0	1.0	1.0	1.0	1.0	1.0	1.0	1.0	1.0	1.0	1.0	1.0	1.0	1.0	1.0	1.0	1.0	1.0	1.0	1.0	1.0	1.0	1.0	1.0	1.0	1.0	1.0	1.0	1.0	1.0	1.0	1.0	1.0	1.0	1.0	1.0	1.0	1.0	1.0	1.0	1.0	1.0	1.0
G000967945	1.0	0.161822	1.0	0.295981	0.295981	0.295981	1.0	1.0	1.0	1.0	1.0	0.295981	1.0	1.0	1.0	1.0	1.0	1.0	1.0	1.0	1.0	1.0	0.295981	1.0	1.0	1.0	1.0	1.0	1.0	1.0	1.0	1.0	1.0	1.0	1.0	1.0	1.0	1.0	1.0	1.0	1.0	1.0	1.0	1.0	1.0	1.0	1.0	1.0	1.0
G000969265	1.0	1.0	1.0	1.0	1.0	1.0	1.0	1.0	1.0	1.0	1.0	1.0	1.0	1.0	1.0	1.0	1.0	1.0	1.0	1.0	1.0	1.0	1.0	1.0	1.0	1.0	1.0	1.0	1.0	1.0	1.0	1.0	1.0	1.0	1.0	1.0	1.0	1.0	1.0	1.0	1.0	1.0	1.0	1.0	1.0	1.0	1.0	1.0	1.0
G000981145	1.0	1.0	0.263022	1.0	1.0	1.0	1.0	0.295981	1.0	1.0	1.0	1.0	0.295981	1.0	1.0	0.295981	1.0	1.0	0.295981	1.0	0.295981	1.0	1.0	1.0	1.0	1.0	0.295981	0.295981	0.295981	1.0	1.0	1.0	1.0	1.0	1.0	0.295981	1.0	1.0	0.295981	1.0	1.0	1.0	1.0	1.0	0.295981	0.295981	0.295981	1.0	0.295981
G000988235	1.0	0.295981	1.0	1.0	1.0	1.0	1.0	1.0	1.0	1.0	1.0	1.0	1.0	1.0	1.0	1.0	1.0	1.0	1.0	1.0	1.0	1.0	1.0	1.0	0.295981	1.0	1.0	1.0	1.0	1.0	1.0	1.0	1.0	1.0	1.0	1.0	1.0	1.0	1.0	1.0	1.0	1.0	1.0	1.0	1.0	1.0	1.0	1.0	1.0
G000988285	1.0	1.0	1.0	1.0	1.0	1.0	1.0	1.0	1.0	1.0	1.0	1.0	1.0	1.0	1.0	1.0	1.0	1.0	1.0	1.0	1.0	1.0	1.0	1.0	1.0	1.0	1.0	1.0	1.0	1.0	1.0	1.0	1.0	1.0	1.0	1.0	1.0	1.0	1.0	1.0	1.0	1.0	1.0	1.0	1.0	1.0	1.0	0.132399	1.0
G000990205	1.0	1.0	1.0	1.0	1.0	1.0	1.0	1.0	1.0	1.0	1.0	1.0	1.0	0.295981	0.295981	1.0	1.0	1.0	1.0	1.0	1.0	1.0	1.0	1.0	1.0	1.0	1.0	1.0	1.0	1.0	1.0	1.0	1.0	1.0	1.0	1.0	1.0	1.0	1.0	1.0	1.0	1.0	0.295981	1.0	1.0	1.0	1.0	1.0	1.0
G000994325	1.0	1.0	1.0	1.0	1.0	1.0	1.0	1.0	1.0	1.0	1.0	1.0	1.0	1.0	1.0	1.0	1.0	1.0	1.0	1.0	1.0	1.0	1.0	1.0	1.0	1.0	1.0	1.0	1.0	1.0	1.0	1.0	1.0	1.0	1.0	1.0	1.0	1.0	1.0	1.0	1.0	1.0	1.0	1.0	1.0	1.0	1.0	1.0	1.0
G000998855	1.0	1.0	1.0	1.0	1.0	1.0	1.0	1.0	1.0	1.0	1.0	1.0	1.0	1.0	1.0	1.0	1.0	1.0	1.0	1.0	1.0	1.0	1.0	1.0	1.0	1.0	1.0	1.0	1.0	1.0	1.0	1.0	1.0	1.0	1.0	1.0	1.0	1.0	1.0	1.0	1.0	1.0	1.0	1.0	1.0	1.0	1.0	1.0	1.0
G001001425	1.0	1.0	1.0	1.0	1.0	1.0	1.0	1.0	1.0	1.0	1.0	1.0	1.0	1.0	1.0	1.0	1.0	1.0	1.0	1.0	1.0	1.0	1.0	1.0	1.0	1.0	1.0	1.0	1.0	1.0	1.0	1.0	1.0	1.0	1.0	1.0	1.0	1.0	1.0	1.0	1.0	1.0	1.0	1.0	1.0	1.0	1.0	1.0	1.0
G001003645	1.0	1.0	1.0	1.0	1.0	1.0	1.0	1.0	1.0	1.0	1.0	1.0	1.0	1.0	1.0	1.0	1.0	1.0	1.0	1.0	0.295981	1.0	1.0	1.0	1.0	1.0	1.0	1.0	1.0	1.0	1.0	1.0	1.0	1.0	1.0	1.0	1.0	1.0	1.0	1.0	1.0	1.0	1.0	1.0	1.0	1.0	1.0	1.0	1.0
G001003745	1.0	1.0	1.0	1.0	1.0	1.0	1.0	1.0	1.0	1.0	1.0	1.0	1.0	1.0	1.0	1.0	1.0	1.0	1.0	1.0	1.0	1.0	1.0	1.0	1.0	1.0	1.0	1.0	1.0	1.0	1.0	1.0	1.0	1.0	1.0	1.0	1.0	1.0	1.0	1.0	1.0	1.0	1.0	1.0	1.0	1.0	1.0	1.0	1.0
G001004125	1.0	1.0	1.0	1.0	1.0	1.0	0.295981	1.0	1.0	1.0	1.0	1.0	1.0	1.0	1.0	1.0	1.0	1.0	1.0	1.0	1.0	1.0	1.0	1.0	1.0	1.0	1.0	1.0	1.0	1.0	1.0	1.0	1.0	1.0	1.0	1.0	1.0	1.0	1.0	1.0	1.0	1.0	1.0	1.0	1.0	1.0	1.0	1.0	1.0
G001005825	1.0	1.0	1.0	0.263022	1.0	1.0	1.0	1.0	1.0	1.0	1.0	1.0	1.0	1.0	1.0	1.0	1.0	0.263022	1.0	1.0	1.0	1.0	0.295981	0.263022	1.0	1.0	1.0	1.0	1.0	1.0	1.0	1.0	1.0	1.0	1.0	1.0	1.0	1.0	0.295981	1.0	1.0	1.0	0.295981	1.0	1.0	1.0	1.0	1.0	1.0
G001005835	1.0	0.295981	0.295981	1.0	1.0	1.0	1.0	0.295981	1.0	1.0	1.0	1.0	0.295981	1.0	1.0	0.295981	1.0	1.0	0.295981	1.0	1.0	1.0	1.0	0.295981	1.0	1.0	0.295981	0.295981	0.295981	1.0	1.0	1.0	1.0	1.0	1.0	0.295981	1.0	1.0	0.210897	1.0	1.0	1.0	0.295981	1.0	0.295981	0.295981	0.295981	1.0	0.295981
G001007465	1.0	0.197292	1.0	0.295981	1.0	1.0	1.0	1.0	1.0	1.0	1.0	1.0	1.0	1.0	1.0	1.0	1.0	0.295981	1.0	1.0	1.0	1.0	0.263022	1.0	0.295981	1.0	1.0	1.0	1.0	1.0	1.0	1.0	1.0	1.0	1.0	1.0	1.0	1.0	1.0	1.0	1.0	1.0	0.295981	1.0	1.0	1.0	1.0	1.0	1.0
G001009325	1.0	1.0	0.295981	1.0	1.0	1.0	1.0	0.295981	1.0	1.0	1.0	1.0	0.295981	1.0	1.0	0.295981	1.0	1.0	0.295981	1.0	1.0	0.295981	1.0	1.0	1.0	1.0	0.295981	0.295981	0.295981	1.0	0.295981	1.0	1.0	1.0	1.0	0.295981	0.295981	1.0	0.295981	1.0	1.0	0.295981	0.295981	1.0	0.295981	0.295981	0.295981	1.0	0.295981
G001010915	1.0	0.295981	1.0	0.295981	0.295981	1.0	1.0	1.0	1.0	1.0	1.0	1.0	1.0	1.0	1.0	1.0	1.0	1.0	1.0	1.0	1.0	1.0	1.0	1.0	1.0	1.0	1.0	1.0	1.0	1.0	1.0	1.0	1.0	1.0	1.0	1.0	1.0	1.0	1.0	1.0	1.0	1.0	1.0	1.0	1.0	1.0	1.0	1.0	1.0
G001013235	1.0	1.0	1.0	1.0	1.0	1.0	1.0	1.0	1.0	1.0	1.0	1.0	1.0	1.0	1.0	1.0	1.0	1.0	1.0	1.0	1.0	1.0	1.0	1.0	1.0	1.0	1.0	1.0	1.0	1.0	1.0	1.0	1.0	1.0	1.0	1.0	1.0	1.0	1.0	1.0	1.0	1.0	1.0	1.0	1.0	1.0	1.0	1.0	1.0
G001015965	1.0	1.0	0.167688	1.0	1.0	1.0	1.0	1.0	1.0	1.0	1.0	1.0	1.0	1.0	1.0	1.0	1.0	1.0	1.0	1.0	1.0	1.0	1.0	1.0	1.0	1.0	1.0	0.263022	0.219531	1.0	1.0	1.0	1.0	1.0	1.0	1.0	1.0	1.0	1.0	1.0	1.0	1.0	1.0	1.0	1.0	1.0	0.295981	1.0	0.263022
G001016655	1.0	1.0	0.178173	1.0	1.0	1.0	1.0	1.0	1.0	1.0	1.0	1.0	1.0	1.0	1.0	1.0	1.0	1.0	0.295981	1.0	1.0	1.0	1.0	1.0	1.0	1.0	1.0	0.295981	0.219531	1.0	1.0	1.0	1.0	1.0	1.0	1.0	1.0	1.0	1.0	1.0	1.0	1.0	1.0	1.0	1.0	1.0	0.295981	1.0	0.295981
G001017075	1.0	1.0	0.167688	1.0	1.0	1.0	1.0	1.0	1.0	1.0	1.0	1.0	1.0	1.0	1.0	1.0	1.0	1.0	1.0	1.0	1.0	1.0	1.0	1.0	1.0	1.0	1.0	0.263022	0.23011	1.0	1.0	1.0	1.0	1.0	1.0	1.0	1.0	1.0	1.0	1.0	1.0	1.0	1.0	1.0	1.0	1.0	0.295981	1.0	0.295981
G001018055	1.0	1.0	0.170926	1.0	1.0	1.0	1.0	1.0	1.0	1.0	1.0	1.0	1.0	1.0	1.0	1.0	1.0	1.0	0.295981	1.0	1.0	1.0	1.0	1.0	1.0	1.0	1.0	0.219531	0.243761	1.0	1.0	1.0	1.0	1.0	1.0	1.0	1.0	1.0	1.0	1.0	1.0	1.0	1.0	1.0	1.0	1.0	0.295981	1.0	0.263022
G001019335	1.0	1.0	0.295981	1.0	1.0	1.0	1.0	0.295981	1.0	1.0	1.0	1.0	0.295981	1.0	1.0	0.295981	1.0	1.0	0.295981	1.0	1.0	1.0	1.0	1.0	1.0	0.295981	0.295981	0.295981	0.295981	1.0	1.0	1.0	1.0	1.0	1.0	0.295981	1.0	1.0	0.295981	1.0	1.0	1.0	1.0	1.0	0.295981	0.295981	0.295981	1.0	0.295981
G001024435	1.0	0.197292	1.0	0.295981	1.0	1.0	1.0	1.0	1.0	1.0	1.0	1.0	1.0	1.0	1.0	1.0	1.0	0.295981	1.0	1.0	1.0	1.0	0.263022	1.0	0.295981	1.0	1.0	1.0	1.0	1.0	1.0	1.0	1.0	1.0	1.0	1.0	1.0	1.0	1.0	1.0	1.0	1.0	0.295981	1.0	1.0	1.0	1.0	1.0	1.0
G001025015	1.0	1.0	0.295981	1.0	1.0	1.0	1.0	0.295981	1.0	1.0	1.0	1.0	0.295981	1.0	1.0	0.295981	1.0	1.0	0.263022	1.0	1.0	1.0	1.0	1.0	1.0	1.0	0.295981	0.295981	0.295981	1.0	1.0	1.0	1.0	1.0	1.0	0.295981	1.0	1.0	0.295981	1.0	1.0	1.0	1.0	1.0	0.295981	0.295981	0.295981	1.0	0.295981
G001026305	1.0	1.0	1.0	1.0	1.0	1.0	1.0	1.0	1.0	1.0	1.0	1.0	1.0	1.0	1.0	1.0	0.295981	1.0	0.295981	1.0	1.0	0.0560862	1.0	1.0	1.0	1.0	1.0	1.0	1.0	1.0	1.0	1.0	1.0	1.0	1.0	1.0	0.0412845	1.0	1.0	1.0	1.0	1.0	1.0	1.0	1.0	1.0	1.0	1.0	1.0
G001026335	1.0	1.0	1.0	1.0	1.0	1.0	1.0	1.0	1.0	1.0	1.0	1.0	1.0	1.0	1.0	1.0	0.295981	1.0	0.295981	1.0	1.0	0.0563082	1.0	1.0	1.0	1.0	1.0	1.0	1.0	1.0	1.0	1.0	1.0	1.0	1.0	1.0	0.0417116	1.0	1.0	1.0	1.0	1.0	1.0	1.0	1.0	1.0	1.0	1.0	1.0
G001033135	0.295981	0.295981	1.0	1.0	0.263022	1.0	1.0	1.0	1.0	0.219531	0.243761	1.0	1.0	1.0	1.0	1.0	0.170926	1.0	1.0	1.0	1.0	1.0	1.0	1.0	1.0	1.0	1.0	1.0	1.0	1.0	1.0	0.203604	0.203604	0.203604	1.0	1.0	1.0	1.0	1.0	1.0	1.0	1.0	1.0	1.0	1.0	1.0	1.0	1.0	1.0
G001033165	0.295981	0.295981	1.0	1.0	0.263022	1.0	1.0	1.0	1.0	0.219531	0.243761	1.0	1.0	1.0	1.0	1.0	0.170926	1.0	1.0	1.0	1.0	1.0	1.0	1.0	1.0	1.0	1.0	1.0	1.0	1.0	1.0	0.203604	0.203604	0.203604	1.0	1.0	1.0	1.0	1.0	1.0	1.0	1.0	1.0	1.0	1.0	1.0	1.0	1.0	1.0
G001035115	1.0	0.197292	1.0	0.295981	1.0	1.0	1.0	1.0	1.0	1.0	1.0	1.0	1.0	1.0	1.0	1.0	1.0	0.295981	1.0	1.0	1.0	1.0	0.263022	1.0	0.295981	1.0	1.0	1.0	1.0	1.0	1.0	1.0	1.0	1.0	1.0	1.0	1.0	1.0	1.0	1.0	1.0	1.0	0.295981	1.0	1.0	1.0	1.0	1.0	1.0
G001036985	1.0	0.197292	1.0	0.295981	1.0	1.0	1.0	1.0	1.0	1.0	1.0	1.0	1.0	1.0	1.0	1.0	1.0	0.295981	1.0	1.0	1.0	1.0	0.263022	1.0	0.295981	1.0	1.0	1.0	1.0	1.0	1.0	1.0	1.0	1.0	1.0	1.0	1.0	1.0	1.0	1.0	1.0	1.0	0.295981	1.0	1.0	1.0	1.0	1.0	1.0
G001037805	0.295981	1.0	1.0	1.0	1.0	1.0	1.0	1.0	1.0	0.210897	1.0	1.0	1.0	1.0	1.0	1.0	0.210897	1.0	1.0	1.0	1.0	1.0	1.0	1.0	1.0	1.0	1.0	1.0	1.0	1.0	1.0	0.197292	0.197292	0.197292	1.0	1.0	1.0	1.0	1.0	1.0	1.0	1.0	1.0	1.0	1.0	1.0	1.0	1.0	1.0
G001038345	1.0	1.0	1.0	1.0	0.295981	1.0	1.0	1.0	1.0	0.203604	1.0	1.0	1.0	1.0	1.0	1.0	0.219531	1.0	1.0	1.0	1.0	0.295981	1.0	1.0	1.0	1.0	1.0	1.0	1.0	1.0	1.0	0.243761	0.243761	0.243761	1.0	1.0	1.0	1.0	1.0	1.0	1.0	1.0	1.0	1.0	1.0	1.0	1.0	1.0	1.0
G001046105	1.0	1.0	0.295981	1.0	1.0	1.0	1.0	0.295981	1.0	1.0	1.0	1.0	0.295981	1.0	1.0	0.295981	1.0	1.0	0.295981	1.0	1.0	1.0	1.0	1.0	1.0	0.295981	0.295981	0.295981	0.295981	1.0	1.0	1.0	1.0	1.0	1.0	0.295981	1.0	1.0	0.295981	1.0	1.0	1.0	1.0	1.0	0.295981	0.295981	0.295981	1.0	0.295981
G001052995	1.0	1.0	1.0	0.219531	1.0	1.0	1.0	1.0	1.0	1.0	1.0	1.0	1.0	1.0	1.0	1.0	1.0	1.0	1.0	1.0	1.0	1.0	1.0	1.0	0.243761	1.0	1.0	1.0	1.0	1.0	1.0	1.0	1.0	1.0	1.0	1.0	1.0	1.0	1.0	1.0	1.0	1.0	1.0	0.295981	1.0	1.0	1.0	1.0	1.0
G001055365	0.295981	1.0	1.0	1.0	1.0	1.0	1.0	1.0	1.0	0.243761	1.0	1.0	1.0	1.0	1.0	1.0	0.243761	1.0	1.0	1.0	1.0	1.0	1.0	1.0	1.0	1.0	1.0	1.0	1.0	1.0	1.0	0.210897	0.210897	0.210897	1.0	1.0	1.0	1.0	1.0	1.0	1.0	1.0	1.0	1.0	1.0	1.0	1.0	1.0	1.0
G001057535	0.295981	1.0	1.0	1.0	1.0	1.0	1.0	1.0	1.0	0.191731	1.0	1.0	1.0	1.0	1.0	1.0	0.210897	1.0	1.0	1.0	1.0	1.0	1.0	1.0	1.0	1.0	1.0	1.0	1.0	1.0	1.0	0.203604	0.203604	0.203604	1.0	1.0	1.0	1.0	1.0	1.0	1.0	1.0	1.0	1.0	1.0	1.0	1.0	1.0	1.0
G001057765	1.0	1.0	0.295981	1.0	1.0	1.0	1.0	0.295981	1.0	1.0	1.0	1.0	0.295981	1.0	1.0	0.295981	1.0	1.0	0.295981	1.0	1.0	1.0	1.0	1.0	1.0	0.295981	0.0158882	0.295981	0.295981	1.0	1.0	1.0	1.0	1.0	1.0	0.295981	1.0	1.0	0.295981	1.0	1.0	0.295981	1.0	1.0	0.295981	0.295981	0.295981	1.0	0.295981
G001060915	1.0	1.0	0.295981	1.0	1.0	1.0	1.0	0.295981	1.0	1.0	1.0	1.0	0.295981	1.0	1.0	0.295981	1.0	1.0	0.295981	1.0	1.0	1.0	1.0	1.0	1.0	0.295981	0.295981	0.295981	0.295981	1.0	1.0	1.0	1.0	1.0	1.0	0.295981	1.0	1.0	0.295981	1.0	1.0	1.0	1.0	1.0	0.295981	0.295981	0.295981	1.0	0.295981
G001064635	1.0	1.0	1.0	1.0	1.0	1.0	1.0	1.0	1.0	1.0	1.0	1.0	1.0	1.0	1.0	1.0	0.295981	1.0	1.0	1.0	1.0	0.145727	1.0	1.0	1.0	1.0	1.0	1.0	1.0	1.0	1.0	1.0	1.0	1.0	1.0	1.0	0.133864	1.0	0.295981	1.0	1.0	1.0	1.0	1.0	1.0	1.0	1.0	1.0	1.0
G001065805	0.295981	1.0	1.0	1.0	1.0	1.0	1.0	1.0	1.0	0.178173	1.0	1.0	1.0	1.0	1.0	1.0	0.182269	1.0	1.0	1.0	1.0	1.0	1.0	1.0	1.0	1.0	1.0	1.0	1.0	1.0	1.0	0.167688	0.167688	0.167688	1.0	1.0	1.0	1.0	1.0	1.0	1.0	1.0	1.0	1.0	1.0	1.0	1.0	1.0	1.0
G001066425	1.0	1.0	0.295981	1.0	1.0	1.0	1.0	0.295981	1.0	1.0	1.0	1.0	0.295981	1.0	1.0	0.295981	1.0	1.0	0.295981	1.0	1.0	1.0	1.0	1.0	1.0	0.295981	0.295981	0.295981	0.295981	1.0	1.0	1.0	1.0	1.0	1.0	0.295981	1.0	1.0	0.295981	1.0	1.0	1.0	1.0	1.0	0.295981	0.295981	0.295981	1.0	0.295981
G001066815	1.0	1.0	0.295981	1.0	1.0	1.0	1.0	0.295981	1.0	1.0	1.0	1.0	0.295981	1.0	1.0	0.295981	1.0	1.0	0.295981	1.0	1.0	1.0	1.0	1.0	1.0	0.295981	0.295981	0.295981	0.295981	1.0	1.0	1.0	1.0	1.0	1.0	0.295981	1.0	1.0	0.295981	1.0	1.0	1.0	1.0	1.0	0.295981	0.295981	0.295981	1.0	0.295981
G001068535	1.0	1.0	0.295981	1.0	1.0	1.0	1.0	0.295981	1.0	1.0	1.0	1.0	0.295981	1.0	1.0	0.295981	1.0	1.0	0.295981	1.0	1.0	1.0	1.0	1.0	1.0	1.0	0.295981	0.295981	0.295981	1.0	1.0	1.0	1.0	1.0	1.0	0.295981	1.0	1.0	0.295981	1.0	1.0	1.0	1.0	1.0	0.295981	0.295981	0.295981	1.0	0.295981
G001071755	1.0	1.0	0.243761	1.0	1.0	1.0	1.0	0.295981	1.0	1.0	1.0	1.0	0.295981	1.0	1.0	0.295981	1.0	1.0	0.295981	1.0	1.0	1.0	1.0	1.0	1.0	1.0	0.295981	0.186761	0.10374	1.0	1.0	1.0	1.0	1.0	1.0	0.295981	1.0	1.0	0.295981	1.0	1.0	1.0	1.0	1.0	0.295981	0.295981	0.186761	1.0	0.142009
G001073915	1.0	1.0	0.295981	1.0	1.0	1.0	1.0	0.295981	1.0	1.0	1.0	1.0	0.295981	1.0	1.0	0.295981	1.0	1.0	0.295981	1.0	1.0	1.0	1.0	1.0	1.0	0.295981	0.263022	0.295981	0.295981	1.0	1.0	1.0	1.0	1.0	1.0	0.295981	1.0	1.0	0.295981	1.0	1.0	1.0	1.0	1.0	0.295981	0.295981	0.295981	1.0	0.295981
G001076435	1.0	1.0	1.0	0.295981	1.0	1.0	1.0	1.0	1.0	1.0	1.0	1.0	1.0	1.0	1.0	1.0	1.0	0.23011	1.0	1.0	1.0	1.0	0.295981	1.0	1.0	1.0	1.0	1.0	1.0	1.0	1.0	1.0	1.0	1.0	1.0	1.0	0.295981	1.0	1.0	1.0	1.0	1.0	0.295981	1.0	1.0	1.0	1.0	1.0	1.0
G001078425	1.0	1.0	0.295981	1.0	1.0	1.0	1.0	0.295981	1.0	1.0	1.0	1.0	0.295981	1.0	1.0	0.203604	1.0	1.0	0.295981	1.0	1.0	1.0	1.0	1.0	1.0	1.0	0.295981	0.295981	0.295981	1.0	1.0	1.0	1.0	1.0	1.0	0.295981	1.0	1.0	0.295981	1.0	1.0	0.243761	1.0	1.0	0.295981	0.295981	0.295981	1.0	0.295981
G001085285	1.0	1.0	0.243761	1.0	1.0	1.0	1.0	0.295981	1.0	1.0	1.0	1.0	0.295981	1.0	1.0	0.295981	1.0	1.0	0.295981	1.0	1.0	1.0	1.0	1.0	1.0	1.0	0.295981	0.191731	0.0124	1.0	1.0	1.0	1.0	1.0	1.0	0.295981	1.0	1.0	0.295981	1.0	1.0	1.0	1.0	1.0	0.295981	0.295981	0.186761	1.0	0.145727
G001088325	1.0	1.0	0.243761	1.0	1.0	1.0	1.0	0.295981	1.0	1.0	1.0	1.0	0.295981	1.0	1.0	0.295981	1.0	1.0	0.295981	1.0	1.0	1.0	1.0	1.0	1.0	1.0	0.295981	0.186761	0.0125875	1.0	1.0	1.0	1.0	1.0	1.0	0.295981	1.0	1.0	0.295981	1.0	1.0	1.0	1.0	1.0	0.295981	0.295981	0.186761	1.0	0.140258
G001094885	1.0	1.0	0.243761	1.0	1.0	1.0	1.0	0.295981	1.0	1.0	1.0	1.0	0.295981	1.0	1.0	0.295981	1.0	1.0	0.295981	1.0	1.0	1.0	1.0	1.0	1.0	1.0	0.295981	0.197292	0.0110882	1.0	1.0	1.0	1.0	1.0	1.0	0.295981	1.0	1.0	0.295981	1.0	1.0	1.0	1.0	1.0	0.295981	0.295981	0.186761	1.0	0.149777
G001096125	1.0	1.0	0.243761	1.0	1.0	1.0	1.0	0.295981	1.0	1.0	1.0	1.0	0.295981	1.0	1.0	0.295981	1.0	1.0	0.295981	1.0	1.0	1.0	1.0	1.0	1.0	1.0	0.295981	0.197292	0.0111321	1.0	1.0	1.0	1.0	1.0	1.0	0.295981	1.0	1.0	0.295981	1.0	1.0	1.0	1.0	1.0	0.295981	0.295981	0.186761	1.0	0.151946
G001098045	1.0	1.0	0.263022	1.0	1.0	1.0	1.0	0.295981	1.0	1.0	1.0	1.0	0.295981	1.0	1.0	0.295981	1.0	1.0	0.295981	1.0	1.0	1.0	1.0	1.0	1.0	1.0	0.295981	0.197292	0.0116661	1.0	1.0	1.0	1.0	1.0	1.0	0.295981	1.0	1.0	0.295981	1.0	1.0	1.0	1.0	1.0	0.295981	0.295981	0.186761	1.0	0.156619
G001098445	1.0	1.0	0.243761	1.0	1.0	1.0	1.0	0.295981	1.0	1.0	1.0	1.0	0.295981	1.0	1.0	0.295981	1.0	1.0	0.295981	1.0	1.0	1.0	1.0	1.0	1.0	1.0	0.295981	0.186761	0.0111761	1.0	1.0	1.0	1.0	1.0	1.0	0.295981	1.0	1.0	0.295981	1.0	1.0	1.0	1.0	1.0	0.295981	0.295981	0.186761	1.0	0.147707
G001099805	1.0	1.0	0.263022	1.0	1.0	1.0	1.0	0.295981	1.0	1.0	1.0	1.0	0.295981	1.0	1.0	0.295981	1.0	1.0	0.295981	1.0	1.0	1.0	1.0	1.0	1.0	1.0	0.295981	0.197292	0.0102718	1.0	1.0	1.0	1.0	1.0	1.0	0.295981	1.0	1.0	0.295981	1.0	1.0	1.0	1.0	1.0	0.295981	0.295981	0.186761	1.0	0.151946
G001100925	1.0	1.0	0.243761	1.0	1.0	1.0	1.0	0.295981	1.0	1.0	1.0	1.0	0.295981	1.0	1.0	0.295981	1.0	1.0	0.295981	1.0	1.0	1.0	1.0	1.0	1.0	1.0	0.295981	0.191731	0.0114419	1.0	1.0	1.0	1.0	1.0	1.0	0.295981	1.0	1.0	0.295981	1.0	1.0	1.0	1.0	1.0	0.295981	0.295981	0.186761	1.0	0.151946
G001100985	1.0	1.0	0.243761	1.0	1.0	1.0	1.0	0.295981	1.0	1.0	1.0	1.0	0.295981	1.0	1.0	0.295981	1.0	1.0	0.295981	1.0	1.0	1.0	1.0	1.0	1.0	1.0	0.295981	0.191731	0.0112643	1.0	1.0	1.0	1.0	1.0	1.0	0.295981	1.0	1.0	0.295981	1.0	1.0	1.0	1.0	1.0	0.295981	0.295981	0.186761	1.0	0.149777
G001102345	1.0	1.0	0.243761	1.0	1.0	1.0	1.0	0.295981	1.0	1.0	1.0	1.0	0.295981	1.0	1.0	0.295981	1.0	1.0	0.295981	1.0	1.0	1.0	1.0	1.0	1.0	1.0	0.295981	0.191731	0.0120757	1.0	1.0	1.0	1.0	1.0	1.0	0.295981	1.0	1.0	0.295981	1.0	1.0	1.0	1.0	1.0	0.295981	0.295981	0.191731	1.0	0.145727
G001102625	1.0	1.0	0.243761	1.0	1.0	1.0	1.0	0.295981	1.0	1.0	1.0	1.0	0.295981	1.0	1.0	0.295981	1.0	1.0	0.295981	1.0	1.0	1.0	1.0	1.0	1.0	1.0	0.295981	0.191731	0.0114865	1.0	1.0	1.0	1.0	1.0	1.0	0.295981	1.0	1.0	0.295981	1.0	1.0	1.0	1.0	1.0	0.295981	0.295981	0.191731	1.0	0.149777
G001104125	1.0	1.0	0.263022	1.0	1.0	1.0	1.0	0.295981	1.0	1.0	1.0	1.0	0.295981	1.0	1.0	0.295981	1.0	1.0	0.295981	1.0	1.0	1.0	1.0	1.0	1.0	1.0	0.295981	0.203604	0.0142518	1.0	1.0	1.0	1.0	1.0	1.0	0.295981	1.0	1.0	0.295981	1.0	1.0	1.0	1.0	1.0	0.295981	0.295981	0.186761	1.0	0.149777
G001105145	0.295981	1.0	1.0	1.0	1.0	1.0	1.0	1.0	1.0	0.197292	1.0	1.0	1.0	1.0	1.0	1.0	0.186761	1.0	1.0	1.0	1.0	1.0	1.0	1.0	0.263022	1.0	1.0	1.0	1.0	1.0	1.0	0.0169536	0.0168963	0.0168963	1.0	1.0	1.0	1.0	1.0	1.0	1.0	1.0	1.0	1.0	1.0	1.0	1.0	1.0	1.0
G001106685	1.0	1.0	0.243761	1.0	1.0	1.0	1.0	0.295981	1.0	1.0	1.0	1.0	0.295981	1.0	1.0	0.295981	1.0	1.0	0.295981	1.0	1.0	1.0	1.0	1.0	1.0	1.0	0.295981	0.191731	0.0100623	1.0	1.0	1.0	1.0	1.0	1.0	0.295981	1.0	1.0	0.295981	1.0	1.0	1.0	1.0	1.0	0.295981	0.295981	0.186761	1.0	0.149777
G001109365	1.0	1.0	0.243761	1.0	1.0	1.0	1.0	0.295981	1.0	1.0	1.0	1.0	0.295981	1.0	1.0	0.295981	1.0	1.0	0.295981	1.0	1.0	1.0	1.0	1.0	1.0	1.0	0.295981	0.191731	0.0114865	1.0	1.0	1.0	1.0	1.0	1.0	0.295981	1.0	1.0	0.295981	1.0	1.0	1.0	1.0	1.0	0.295981	0.295981	0.191731	1.0	0.147707
G001110885	1.0	1.0	0.243761	1.0	1.0	1.0	1.0	0.295981	1.0	1.0	1.0	1.0	0.295981	1.0	1.0	0.295981	1.0	1.0	0.295981	1.0	1.0	1.0	1.0	1.0	1.0	1.0	0.295981	0.182269	0.0101041	1.0	1.0	1.0	1.0	1.0	1.0	0.295981	1.0	1.0	0.295981	1.0	1.0	1.0	1.0	1.0	0.295981	0.295981	0.186761	1.0	0.145727
G001112365	1.0	1.0	0.243761	1.0	1.0	1.0	1.0	0.295981	1.0	1.0	1.0	1.0	0.295981	1.0	1.0	0.295981	1.0	1.0	0.295981	1.0	1.0	1.0	1.0	1.0	1.0	1.0	0.295981	0.191731	0.0194352	1.0	1.0	1.0	1.0	1.0	1.0	0.295981	1.0	1.0	0.295981	1.0	1.0	1.0	1.0	1.0	0.295981	0.295981	0.197292	1.0	0.14383
G001112505	1.0	1.0	0.23011	1.0	1.0	1.0	1.0	0.295981	1.0	1.0	1.0	1.0	0.295981	1.0	1.0	0.295981	1.0	1.0	0.295981	1.0	1.0	1.0	1.0	1.0	1.0	1.0	0.295981	0.191731	0.0119383	1.0	1.0	1.0	1.0	1.0	1.0	0.295981	1.0	1.0	0.295981	1.0	1.0	1.0	1.0	1.0	0.295981	0.295981	0.186761	1.0	0.149777
G001115825	1.0	1.0	0.243761	1.0	1.0	1.0	1.0	0.295981	1.0	1.0	1.0	1.0	0.295981	1.0	1.0	0.295981	1.0	1.0	0.295981	1.0	1.0	1.0	1.0	1.0	1.0	1.0	0.295981	0.197292	0.0112643	1.0	1.0	1.0	1.0	1.0	1.0	0.295981	1.0	1.0	0.295981	1.0	1.0	1.0	1.0	1.0	0.295981	0.295981	0.186761	1.0	0.149777
G001118225	1.0	1.0	0.295981	1.0	1.0	1.0	1.0	0.295981	1.0	1.0	1.0	1.0	0.295981	1.0	1.0	0.295981	1.0	1.0	0.147707	1.0	1.0	1.0	1.0	1.0	1.0	1.0	0.295981	0.263022	0.243761	1.0	1.0	1.0	1.0	1.0	1.0	0.295981	0.295981	1.0	0.295981	1.0	1.0	1.0	1.0	1.0	0.295981	0.295981	0.263022	1.0	0.263022
G001120545	1.0	1.0	0.243761	1.0	1.0	1.0	1.0	0.295981	1.0	1.0	1.0	1.0	0.295981	1.0	1.0	0.295981	1.0	1.0	0.295981	1.0	1.0	1.0	1.0	1.0	1.0	1.0	0.295981	0.182269	0.011984	1.0	1.0	1.0	1.0	1.0	1.0	0.295981	1.0	1.0	0.295981	1.0	1.0	1.0	1.0	1.0	0.295981	0.295981	0.186761	1.0	0.149777
G001120985	1.0	1.0	0.243761	1.0	1.0	1.0	1.0	0.295981	1.0	1.0	1.0	1.0	0.295981	1.0	1.0	0.295981	1.0	1.0	0.295981	1.0	1.0	1.0	1.0	1.0	1.0	1.0	0.295981	0.197292	0.0189299	1.0	1.0	1.0	1.0	1.0	1.0	0.295981	1.0	1.0	0.295981	1.0	1.0	1.0	1.0	1.0	0.295981	0.295981	0.197292	1.0	0.154223
G001124825	1.0	1.0	1.0	1.0	1.0	1.0	1.0	1.0	1.0	1.0	1.0	1.0	1.0	1.0	1.0	1.0	0.295981	1.0	0.295981	1.0	1.0	0.0567566	1.0	1.0	1.0	1.0	1.0	1.0	1.0	1.0	1.0	1.0	1.0	1.0	1.0	1.0	0.0417116	1.0	1.0	1.0	1.0	1.0	1.0	1.0	1.0	1.0	1.0	1.0	1.0
G001125905	1.0	1.0	0.243761	1.0	1.0	1.0	1.0	0.295981	1.0	1.0	1.0	1.0	0.295981	1.0	1.0	0.295981	1.0	1.0	0.295981	1.0	1.0	1.0	1.0	1.0	1.0	1.0	0.295981	0.186761	0.00405685	1.0	1.0	1.0	1.0	1.0	1.0	0.295981	1.0	1.0	0.295981	1.0	1.0	1.0	1.0	1.0	0.295981	0.295981	0.186761	1.0	0.145727
G001126985	1.0	1.0	0.243761	1.0	1.0	1.0	1.0	0.295981	1.0	1.0	1.0	1.0	0.295981	1.0	1.0	0.295981	1.0	1.0	0.295981	1.0	1.0	1.0	1.0	1.0	1.0	1.0	0.295981	0.191731	0.00997914	1.0	1.0	1.0	1.0	1.0	1.0	0.295981	1.0	1.0	0.295981	1.0	1.0	1.0	1.0	1.0	0.295981	0.295981	0.186761	1.0	0.149777
G001127165	1.0	1.0	0.243761	1.0	1.0	1.0	1.0	0.295981	1.0	1.0	1.0	1.0	0.295981	1.0	1.0	0.295981	1.0	1.0	0.295981	1.0	1.0	1.0	1.0	1.0	1.0	1.0	0.295981	0.191731	0.0124	1.0	1.0	1.0	1.0	1.0	1.0	0.295981	1.0	1.0	0.295981	1.0	1.0	1.0	1.0	1.0	0.295981	0.295981	0.191731	1.0	0.14383
G001127325	1.0	1.0	0.243761	1.0	1.0	1.0	1.0	0.295981	1.0	1.0	1.0	1.0	0.295981	1.0	1.0	0.295981	1.0	1.0	0.295981	1.0	1.0	1.0	1.0	1.0	1.0	1.0	0.295981	0.186761	0.0115313	1.0	1.0	1.0	1.0	1.0	1.0	0.295981	1.0	1.0	0.295981	1.0	1.0	1.0	1.0	1.0	0.295981	0.295981	0.186761	1.0	0.145727
G001129425	1.0	1.0	0.243761	1.0	1.0	1.0	1.0	0.295981	1.0	1.0	1.0	1.0	0.295981	1.0	1.0	0.295981	1.0	1.0	0.295981	1.0	1.0	1.0	1.0	1.0	1.0	1.0	0.295981	0.191731	0.0127767	1.0	1.0	1.0	1.0	1.0	1.0	0.295981	1.0	1.0	0.295981	1.0	1.0	1.0	1.0	1.0	0.295981	0.295981	0.186761	1.0	0.149777
G001129825	1.0	1.0	0.243761	1.0	1.0	1.0	1.0	0.295981	1.0	1.0	1.0	1.0	0.295981	1.0	1.0	0.295981	1.0	1.0	0.295981	1.0	1.0	1.0	1.0	1.0	1.0	1.0	0.295981	0.186761	0.00997914	1.0	1.0	1.0	1.0	1.0	1.0	0.295981	1.0	1.0	0.295981	1.0	1.0	1.0	1.0	1.0	0.295981	0.295981	0.186761	1.0	0.147707
G001131085	1.0	1.0	0.243761	1.0	1.0	1.0	1.0	0.295981	1.0	1.0	1.0	1.0	0.295981	1.0	1.0	0.295981	1.0	1.0	0.295981	1.0	1.0	1.0	1.0	1.0	1.0	1.0	0.295981	0.191731	0.010441	1.0	1.0	1.0	1.0	1.0	1.0	0.295981	1.0	1.0	0.295981	1.0	1.0	1.0	1.0	1.0	0.295981	0.295981	0.186761	1.0	0.145727
G001132865	1.0	1.0	0.243761	1.0	1.0	1.0	1.0	0.295981	1.0	1.0	1.0	1.0	0.295981	1.0	1.0	0.295981	1.0	1.0	0.295981	1.0	1.0	1.0	1.0	1.0	1.0	1.0	0.295981	0.197292	0.0101041	1.0	1.0	1.0	1.0	1.0	1.0	0.295981	1.0	1.0	0.295981	1.0	1.0	1.0	1.0	1.0	0.295981	0.295981	0.186761	1.0	0.149777
G001134505	1.0	1.0	0.243761	1.0	1.0	1.0	1.0	0.295981	1.0	1.0	1.0	1.0	0.295981	1.0	1.0	0.295981	1.0	1.0	0.295981	1.0	1.0	1.0	1.0	1.0	1.0	1.0	0.295981	0.197292	0.0136496	1.0	1.0	1.0	1.0	1.0	1.0	0.295981	1.0	1.0	0.295981	1.0	1.0	1.0	1.0	1.0	0.295981	0.295981	0.186761	1.0	0.149777
G001136925	1.0	1.0	0.243761	1.0	1.0	1.0	1.0	0.295981	1.0	1.0	1.0	1.0	0.295981	1.0	1.0	0.295981	1.0	1.0	0.295981	1.0	1.0	1.0	1.0	1.0	1.0	1.0	0.295981	0.191731	0.0124935	1.0	1.0	1.0	1.0	1.0	1.0	0.295981	1.0	1.0	0.295981	1.0	1.0	1.0	1.0	1.0	0.295981	0.295981	0.191731	1.0	0.14383
G001138685	1.0	1.0	0.243761	1.0	1.0	1.0	1.0	0.295981	1.0	1.0	1.0	1.0	0.295981	1.0	1.0	0.295981	1.0	1.0	0.295981	1.0	1.0	1.0	1.0	1.0	1.0	1.0	0.295981	0.186761	0.0108269	1.0	1.0	1.0	1.0	1.0	1.0	0.295981	1.0	1.0	0.295981	1.0	1.0	1.0	1.0	1.0	0.295981	0.295981	0.186761	1.0	0.14383
G001139405	1.0	1.0	0.243761	1.0	1.0	1.0	1.0	0.295981	1.0	1.0	1.0	1.0	0.295981	1.0	1.0	0.295981	1.0	1.0	0.295981	1.0	1.0	1.0	1.0	1.0	1.0	1.0	0.295981	0.191731	0.0105261	1.0	1.0	1.0	1.0	1.0	1.0	0.295981	1.0	1.0	0.295981	1.0	1.0	1.0	1.0	1.0	0.295981	0.295981	0.186761	1.0	0.147707
G001140805	1.0	1.0	0.243761	1.0	1.0	1.0	1.0	0.295981	1.0	1.0	1.0	1.0	0.295981	1.0	1.0	0.295981	1.0	1.0	0.295981	1.0	1.0	1.0	1.0	1.0	1.0	1.0	0.295981	0.186761	0.0118017	1.0	1.0	1.0	1.0	1.0	1.0	0.295981	1.0	1.0	0.295981	1.0	1.0	1.0	1.0	1.0	0.295981	0.295981	0.186761	1.0	0.149777
G001143805	1.0	1.0	0.295981	1.0	1.0	1.0	1.0	0.295981	1.0	1.0	1.0	1.0	0.295981	1.0	1.0	0.295981	1.0	1.0	0.295981	1.0	1.0	1.0	1.0	1.0	1.0	0.295981	0.295981	0.295981	0.295981	1.0	1.0	1.0	1.0	1.0	1.0	0.295981	1.0	1.0	0.295981	1.0	1.0	1.0	1.0	1.0	0.295981	0.295981	0.295981	1.0	0.295981
G001145365	1.0	1.0	0.243761	1.0	1.0	1.0	1.0	0.295981	1.0	1.0	1.0	1.0	0.295981	1.0	1.0	0.295981	1.0	1.0	0.295981	1.0	1.0	1.0	1.0	1.0	1.0	1.0	0.295981	0.191731	0.0117564	1.0	1.0	1.0	1.0	1.0	1.0	0.295981	1.0	1.0	0.295981	1.0	1.0	1.0	1.0	1.0	0.295981	0.295981	0.191731	1.0	0.149777
G001146405	1.0	1.0	0.263022	1.0	1.0	1.0	1.0	0.295981	1.0	1.0	1.0	1.0	0.295981	1.0	1.0	0.295981	1.0	1.0	0.295981	1.0	1.0	1.0	1.0	1.0	1.0	1.0	0.295981	0.191731	0.0109571	1.0	1.0	1.0	1.0	1.0	1.0	0.295981	1.0	1.0	0.295981	1.0	1.0	1.0	1.0	1.0	0.295981	0.295981	0.186761	1.0	0.151946
G001147625	1.0	1.0	0.243761	1.0	1.0	1.0	1.0	0.295981	1.0	1.0	1.0	1.0	0.295981	1.0	1.0	0.295981	1.0	1.0	0.295981	1.0	1.0	1.0	1.0	1.0	1.0	1.0	0.295981	0.191731	0.0120757	1.0	1.0	1.0	1.0	1.0	1.0	0.295981	1.0	1.0	0.295981	1.0	1.0	1.0	1.0	1.0	0.295981	0.295981	0.186761	1.0	0.145727
G001156785	1.0	1.0	0.243761	1.0	1.0	1.0	1.0	0.295981	1.0	1.0	1.0	1.0	0.295981	1.0	1.0	0.295981	1.0	1.0	0.295981	1.0	1.0	1.0	1.0	1.0	1.0	1.0	0.295981	0.191731	0.0113529	1.0	1.0	1.0	1.0	1.0	1.0	0.295981	1.0	1.0	0.295981	1.0	1.0	1.0	1.0	1.0	0.295981	0.295981	0.191731	1.0	0.147707
G001158505	1.0	1.0	1.0	1.0	1.0	1.0	1.0	1.0	1.0	1.0	0.164662	1.0	1.0	1.0	1.0	1.0	0.295981	1.0	1.0	1.0	1.0	1.0	1.0	1.0	1.0	1.0	1.0	1.0	1.0	1.0	1.0	1.0	1.0	1.0	1.0	1.0	1.0	1.0	1.0	1.0	1.0	1.0	1.0	1.0	1.0	1.0	1.0	1.0	1.0
G001160345	1.0	1.0	1.0	1.0	1.0	1.0	1.0	1.0	1.0	1.0	0.170926	0.295981	1.0	1.0	1.0	1.0	1.0	0.295981	1.0	1.0	1.0	1.0	1.0	1.0	1.0	1.0	1.0	1.0	1.0	1.0	1.0	0.263022	0.263022	0.263022	1.0	1.0	1.0	1.0	1.0	1.0	1.0	1.0	1.0	1.0	1.0	1.0	1.0	1.0	1.0
G001165565	1.0	1.0	0.243761	1.0	1.0	1.0	1.0	0.295981	1.0	1.0	1.0	1.0	0.295981	1.0	1.0	0.295981	1.0	1.0	0.295981	1.0	1.0	1.0	1.0	1.0	1.0	1.0	0.295981	0.191731	0.0112643	1.0	1.0	1.0	1.0	1.0	1.0	0.295981	1.0	1.0	0.295981	1.0	1.0	1.0	1.0	1.0	0.295981	0.295981	0.186761	1.0	0.154223
G001169185	1.0	1.0	0.263022	1.0	1.0	1.0	1.0	0.295981	1.0	1.0	1.0	1.0	0.295981	1.0	1.0	0.295981	1.0	1.0	0.295981	1.0	1.0	1.0	1.0	1.0	1.0	1.0	0.295981	0.197292	0.0105261	1.0	1.0	1.0	1.0	1.0	1.0	0.295981	1.0	1.0	0.295981	1.0	1.0	1.0	1.0	1.0	0.295981	0.295981	0.186761	1.0	0.151946
G001170625	1.0	1.0	0.243761	1.0	1.0	1.0	1.0	0.295981	1.0	1.0	1.0	1.0	0.295981	1.0	1.0	0.295981	1.0	1.0	0.295981	1.0	1.0	1.0	1.0	1.0	1.0	1.0	0.295981	0.191731	0.0102298	1.0	1.0	1.0	1.0	1.0	1.0	0.295981	1.0	1.0	0.295981	1.0	1.0	1.0	1.0	1.0	0.295981	0.295981	0.186761	1.0	0.149777
G001173225	1.0	1.0	0.263022	1.0	1.0	1.0	1.0	0.295981	1.0	1.0	1.0	1.0	0.295981	1.0	1.0	0.295981	1.0	1.0	0.295981	1.0	1.0	1.0	1.0	1.0	1.0	1.0	0.295981	0.197292	0.0101041	1.0	1.0	1.0	1.0	1.0	1.0	0.295981	1.0	1.0	0.295981	1.0	1.0	1.0	1.0	1.0	0.295981	0.295981	0.186761	1.0	0.147707
G001182405	0.295981	0.295981	1.0	1.0	0.263022	1.0	1.0	1.0	1.0	0.219531	0.243761	1.0	1.0	1.0	1.0	1.0	0.197292	1.0	1.0	1.0	1.0	1.0	1.0	1.0	1.0	1.0	1.0	1.0	1.0	1.0	1.0	0.203604	0.203604	0.203604	1.0	1.0	1.0	1.0	1.0	1.0	1.0	1.0	1.0	1.0	1.0	1.0	1.0	1.0	1.0
G001183375	1.0	1.0	1.0	1.0	1.0	1.0	1.0	1.0	1.0	1.0	1.0	1.0	1.0	1.0	1.0	1.0	0.295981	1.0	0.295981	1.0	1.0	0.0529154	1.0	1.0	1.0	1.0	1.0	1.0	1.0	1.0	1.0	1.0	1.0	1.0	1.0	1.0	0.0180709	1.0	0.295981	1.0	1.0	1.0	1.0	1.0	1.0	1.0	1.0	1.0	1.0
G001187875	1.0	0.170926	1.0	0.295981	0.295981	0.295981	1.0	1.0	1.0	1.0	1.0	0.295981	1.0	1.0	1.0	1.0	1.0	1.0	1.0	1.0	1.0	1.0	1.0	1.0	1.0	1.0	1.0	1.0	1.0	1.0	1.0	1.0	1.0	1.0	1.0	1.0	1.0	1.0	1.0	1.0	1.0	1.0	1.0	1.0	1.0	1.0	1.0	1.0	1.0
G001191135	0.295981	1.0	1.0	1.0	1.0	1.0	1.0	1.0	1.0	0.0226378	1.0	1.0	1.0	1.0	1.0	1.0	0.0339141	1.0	1.0	1.0	1.0	1.0	1.0	1.0	1.0	1.0	1.0	1.0	1.0	1.0	1.0	0.182269	0.182269	0.182269	1.0	1.0	1.0	1.0	1.0	1.0	1.0	1.0	1.0	1.0	1.0	1.0	1.0	1.0	1.0
G001191955	1.0	1.0	1.0	0.203604	1.0	1.0	1.0	1.0	1.0	1.0	1.0	1.0	1.0	1.0	1.0	1.0	1.0	1.0	1.0	1.0	1.0	1.0	1.0	1.0	0.295981	1.0	1.0	1.0	1.0	1.0	1.0	1.0	1.0	1.0	1.0	1.0	1.0	1.0	1.0	1.0	1.0	0.295981	1.0	1.0	1.0	1.0	1.0	1.0	1.0
G001194685	1.0	1.0	0.243761	1.0	1.0	1.0	1.0	0.295981	1.0	1.0	1.0	1.0	0.295981	1.0	1.0	0.295981	1.0	1.0	0.295981	1.0	1.0	1.0	1.0	1.0	1.0	1.0	0.295981	0.186761	0.0107836	1.0	1.0	1.0	1.0	1.0	1.0	0.295981	1.0	1.0	0.295981	1.0	1.0	1.0	1.0	1.0	0.295981	0.295981	0.186761	1.0	0.145727
G001194925	1.0	1.0	1.0	0.203604	1.0	1.0	1.0	1.0	1.0	1.0	1.0	1.0	1.0	1.0	1.0	1.0	1.0	1.0	1.0	1.0	1.0	1.0	1.0	1.0	0.295981	1.0	1.0	1.0	1.0	1.0	1.0	1.0	1.0	1.0	1.0	1.0	1.0	1.0	1.0	1.0	1.0	0.295981	1.0	1.0	1.0	1.0	1.0	1.0	1.0
G001195165	1.0	1.0	0.243761	1.0	1.0	1.0	1.0	0.295981	1.0	1.0	1.0	1.0	0.295981	1.0	1.0	0.295981	1.0	1.0	0.295981	1.0	1.0	1.0	1.0	1.0	1.0	1.0	0.295981	0.197292	0.0143027	1.0	1.0	1.0	1.0	1.0	1.0	0.295981	1.0	1.0	0.295981	1.0	1.0	1.0	1.0	1.0	0.295981	0.295981	0.186761	1.0	0.147707
G001195785	1.0	1.0	0.263022	1.0	1.0	1.0	1.0	0.295981	1.0	1.0	1.0	1.0	0.295981	1.0	1.0	0.295981	1.0	1.0	0.295981	1.0	1.0	1.0	1.0	1.0	1.0	1.0	0.295981	0.197292	0.0109136	1.0	1.0	1.0	1.0	1.0	1.0	0.295981	1.0	1.0	0.295981	1.0	1.0	1.0	1.0	1.0	0.295981	0.295981	0.186761	1.0	0.149777
G001198295	1.0	1.0	0.243761	1.0	1.0	1.0	1.0	0.295981	1.0	1.0	1.0	1.0	0.295981	1.0	1.0	0.295981	1.0	1.0	0.295981	1.0	1.0	1.0	1.0	1.0	1.0	1.0	0.295981	0.197292	0.0193079	1.0	1.0	1.0	1.0	1.0	1.0	0.295981	1.0	1.0	0.295981	1.0	1.0	1.0	1.0	1.0	0.295981	0.295981	0.197292	1.0	0.154223
G001200135	1.0	1.0	0.243761	1.0	1.0	1.0	1.0	0.295981	1.0	1.0	1.0	1.0	0.295981	1.0	1.0	0.295981	1.0	1.0	0.295981	1.0	1.0	1.0	1.0	1.0	1.0	1.0	0.295981	0.197292	0.0109571	1.0	1.0	1.0	1.0	1.0	1.0	0.295981	1.0	1.0	0.295981	1.0	1.0	1.0	1.0	1.0	0.295981	0.295981	0.186761	1.0	0.145727
G001203235	1.0	0.295981	0.295981	1.0	1.0	0.295981	1.0	0.295981	1.0	1.0	1.0	1.0	0.295981	1.0	1.0	0.295981	1.0	1.0	0.295981	1.0	1.0	1.0	1.0	1.0	1.0	1.0	0.295981	0.295981	0.295981	1.0	1.0	1.0	1.0	1.0	1.0	0.295981	0.295981	1.0	0.000656154	1.0	1.0	1.0	1.0	0.295981	0.295981	0.295981	0.295981	1.0	0.295981
G001204455	1.0	0.295981	0.295981	1.0	1.0	0.295981	1.0	0.295981	1.0	1.0	1.0	1.0	0.295981	0.295981	0.295981	0.295981	1.0	1.0	0.295981	1.0	1.0	1.0	1.0	1.0	1.0	1.0	0.295981	0.295981	0.295981	1.0	1.0	1.0	1.0	1.0	1.0	0.295981	1.0	1.0	0.243761	1.0	1.0	1.0	1.0	1.0	0.295981	0.295981	0.295981	1.0	0.295981
G001206595	1.0	1.0	0.243761	1.0	1.0	1.0	1.0	0.295981	1.0	1.0	1.0	1.0	0.295981	1.0	1.0	0.295981	1.0	1.0	0.295981	1.0	1.0	1.0	1.0	1.0	1.0	1.0	0.295981	0.191731	0.010441	1.0	1.0	1.0	1.0	1.0	1.0	0.295981	1.0	1.0	0.295981	1.0	1.0	1.0	1.0	1.0	0.295981	0.295981	0.186761	1.0	0.149777
G001208865	1.0	1.0	0.243761	1.0	1.0	1.0	1.0	0.295981	1.0	1.0	1.0	1.0	0.295981	1.0	1.0	0.295981	1.0	1.0	0.295981	1.0	1.0	1.0	1.0	1.0	1.0	1.0	0.295981	0.186761	0.0106545	1.0	1.0	1.0	1.0	1.0	1.0	0.295981	1.0	1.0	0.295981	1.0	1.0	1.0	1.0	1.0	0.295981	0.295981	0.186761	1.0	0.149777
G001209045	1.0	0.295981	0.295981	1.0	1.0	0.295981	1.0	0.295981	1.0	1.0	1.0	1.0	0.295981	0.295981	0.295981	0.295981	1.0	1.0	0.295981	1.0	1.0	1.0	1.0	1.0	1.0	1.0	0.295981	0.295981	0.295981	1.0	1.0	1.0	1.0	1.0	1.0	0.295981	1.0	1.0	0.243761	1.0	1.0	1.0	1.0	1.0	0.295981	0.295981	0.295981	1.0	0.295981
G001209445	1.0	1.0	1.0	0.203604	1.0	1.0	1.0	1.0	1.0	1.0	1.0	1.0	1.0	1.0	1.0	1.0	1.0	1.0	1.0	1.0	1.0	1.0	1.0	1.0	0.295981	1.0	1.0	1.0	1.0	1.0	1.0	1.0	1.0	1.0	1.0	1.0	1.0	1.0	1.0	1.0	1.0	0.295981	1.0	1.0	1.0	1.0	1.0	1.0	1.0
G001209845	1.0	0.295981	0.295981	1.0	1.0	0.295981	1.0	0.295981	1.0	1.0	1.0	1.0	0.295981	1.0	1.0	0.295981	1.0	1.0	0.295981	1.0	1.0	1.0	1.0	1.0	1.0	1.0	0.295981	0.295981	0.295981	1.0	1.0	1.0	1.0	1.0	1.0	0.295981	0.295981	1.0	0.00121124	1.0	1.0	1.0	1.0	0.295981	0.295981	0.295981	0.295981	1.0	0.295981
G001214945	1.0	1.0	1.0	0.243761	0.295981	1.0	1.0	1.0	1.0	1.0	1.0	1.0	1.0	1.0	1.0	1.0	1.0	0.295981	1.0	1.0	1.0	1.0	0.295981	1.0	0.295981	1.0	1.0	1.0	1.0	1.0	1.0	1.0	1.0	1.0	1.0	1.0	1.0	1.0	1.0	1.0	1.0	1.0	0.295981	1.0	1.0	1.0	1.0	1.0	1.0
G001218945	1.0	1.0	0.164662	1.0	1.0	1.0	1.0	1.0	1.0	1.0	1.0	1.0	1.0	1.0	1.0	1.0	1.0	1.0	1.0	1.0	1.0	1.0	1.0	1.0	1.0	1.0	1.0	0.243761	0.182269	1.0	1.0	1.0	1.0	1.0	1.0	1.0	1.0	1.0	1.0	1.0	1.0	1.0	1.0	1.0	1.0	1.0	0.295981	1.0	0.263022
G001220785	0.295981	1.0	1.0	1.0	1.0	1.0	1.0	1.0	1.0	0.197292	1.0	1.0	1.0	1.0	1.0	1.0	0.186761	1.0	1.0	1.0	1.0	1.0	1.0	1.0	0.263022	1.0	1.0	1.0	1.0	1.0	1.0	0.0169536	0.0169536	0.0169536	1.0	1.0	1.0	1.0	1.0	1.0	1.0	1.0	1.0	1.0	1.0	1.0	1.0	1.0	1.0
G001221265	0.295981	1.0	1.0	1.0	1.0	1.0	1.0	1.0	1.0	0.197292	1.0	1.0	1.0	1.0	1.0	1.0	0.186761	1.0	1.0	1.0	1.0	1.0	1.0	1.0	0.263022	1.0	1.0	1.0	1.0	1.0	1.0	0.0168963	0.0168963	0.0168963	1.0	1.0	1.0	1.0	1.0	1.0	1.0	1.0	1.0	1.0	1.0	1.0	1.0	1.0	1.0
G001223145	1.0	1.0	1.0	1.0	1.0	1.0	1.0	1.0	1.0	1.0	0.170926	0.295981	1.0	1.0	1.0	1.0	1.0	1.0	1.0	1.0	1.0	1.0	1.0	1.0	1.0	1.0	1.0	1.0	1.0	1.0	1.0	0.295981	0.295981	0.295981	1.0	1.0	1.0	1.0	1.0	1.0	1.0	1.0	1.0	1.0	1.0	1.0	1.0	1.0	1.0
G001223385	1.0	1.0	1.0	1.0	1.0	1.0	1.0	1.0	1.0	1.0	0.167688	1.0	1.0	1.0	1.0	1.0	1.0	1.0	1.0	1.0	1.0	1.0	1.0	1.0	1.0	1.0	1.0	1.0	1.0	1.0	1.0	1.0	1.0	1.0	1.0	1.0	1.0	1.0	1.0	1.0	1.0	1.0	1.0	0.295981	1.0	1.0	1.0	1.0	1.0
G001224845	1.0	1.0	1.0	1.0	1.0	1.0	1.0	1.0	1.0	1.0	1.0	1.0	1.0	1.0	1.0	1.0	1.0	1.0	1.0	1.0	0.295981	1.0	1.0	1.0	1.0	1.0	1.0	1.0	1.0	1.0	1.0	1.0	1.0	1.0	1.0	1.0	1.0	1.0	1.0	1.0	0.295981	1.0	1.0	1.0	1.0	1.0	1.0	1.0	1.0
G001227565	1.0	1.0	0.295981	1.0	1.0	1.0	1.0	0.295981	1.0	1.0	1.0	1.0	0.295981	1.0	1.0	0.295981	1.0	1.0	0.295981	1.0	1.0	1.0	1.0	1.0	1.0	0.295981	0.295981	0.295981	0.295981	1.0	1.0	1.0	1.0	1.0	1.0	0.295981	1.0	1.0	0.295981	1.0	1.0	1.0	1.0	1.0	0.295981	0.295981	0.295981	1.0	0.295981
G001228365	1.0	1.0	1.0	1.0	1.0	1.0	1.0	1.0	1.0	1.0	1.0	1.0	1.0	1.0	1.0	1.0	1.0	1.0	1.0	1.0	1.0	1.0	1.0	1.0	1.0	0.295981	1.0	1.0	1.0	1.0	1.0	1.0	1.0	1.0	1.0	1.0	1.0	1.0	1.0	1.0	1.0	1.0	1.0	1.0	1.0	1.0	1.0	1.0	1.0
G001231085	1.0	1.0	1.0	1.0	1.0	1.0	1.0	1.0	1.0	1.0	1.0	1.0	1.0	1.0	1.0	1.0	1.0	1.0	1.0	1.0	0.295981	1.0	1.0	1.0	1.0	1.0	1.0	1.0	1.0	1.0	1.0	1.0	1.0	1.0	1.0	1.0	1.0	1.0	1.0	1.0	1.0	1.0	1.0	1.0	1.0	1.0	1.0	1.0	1.0
G001231505	1.0	1.0	1.0	1.0	1.0	1.0	1.0	1.0	1.0	1.0	1.0	1.0	1.0	1.0	1.0	1.0	1.0	1.0	1.0	1.0	1.0	1.0	1.0	1.0	1.0	1.0	1.0	1.0	1.0	1.0	1.0	1.0	1.0	1.0	1.0	1.0	1.0	1.0	1.0	1.0	1.0	1.0	1.0	1.0	1.0	1.0	1.0	1.0	1.0
G001231685	1.0	1.0	1.0	1.0	1.0	1.0	1.0	1.0	1.0	1.0	1.0	1.0	1.0	1.0	1.0	1.0	1.0	1.0	1.0	1.0	0.295981	1.0	1.0	1.0	1.0	1.0	1.0	1.0	1.0	1.0	1.0	1.0	1.0	1.0	1.0	1.0	1.0	1.0	1.0	1.0	1.0	1.0	1.0	1.0	1.0	1.0	1.0	1.0	1.0
G001233005	1.0	1.0	1.0	1.0	1.0	1.0	1.0	1.0	1.0	1.0	1.0	1.0	1.0	1.0	1.0	1.0	1.0	1.0	1.0	1.0	0.295981	1.0	1.0	1.0	1.0	1.0	1.0	1.0	1.0	1.0	1.0	1.0	1.0	1.0	1.0	1.0	1.0	1.0	1.0	1.0	1.0	1.0	1.0	1.0	1.0	1.0	1.0	1.0	1.0
G001233825	1.0	1.0	0.295981	1.0	1.0	1.0	1.0	0.295981	1.0	1.0	1.0	1.0	0.295981	1.0	1.0	0.295981	1.0	1.0	0.295981	1.0	1.0	1.0	1.0	1.0	1.0	0.295981	0.295981	0.295981	0.295981	1.0	1.0	1.0	1.0	1.0	1.0	0.295981	1.0	1.0	0.295981	1.0	1.0	1.0	1.0	1.0	0.295981	0.295981	0.295981	1.0	0.295981
G001234765	1.0	1.0	1.0	1.0	1.0	1.0	1.0	1.0	1.0	1.0	1.0	1.0	1.0	1.0	1.0	1.0	1.0	1.0	1.0	1.0	1.0	1.0	1.0	1.0	1.0	0.295981	1.0	1.0	1.0	1.0	1.0	1.0	1.0	1.0	1.0	1.0	1.0	1.0	1.0	1.0	1.0	1.0	1.0	1.0	1.0	1.0	1.0	1.0	1.0
G001236645	1.0	1.0	1.0	1.0	1.0	1.0	1.0	1.0	1.0	1.0	1.0	1.0	1.0	1.0	1.0	1.0	1.0	1.0	1.0	1.0	1.0	1.0	1.0	1.0	1.0	1.0	1.0	1.0	1.0	1.0	1.0	1.0	1.0	1.0	1.0	1.0	1.0	1.0	1.0	1.0	0.295981	1.0	1.0	1.0	1.0	1.0	1.0	1.0	1.0
G001244565	1.0	1.0	1.0	1.0	1.0	1.0	1.0	1.0	1.0	0.295981	0.197292	1.0	1.0	1.0	1.0	1.0	0.295981	1.0	1.0	1.0	1.0	0.295981	1.0	1.0	1.0	1.0	1.0	1.0	1.0	1.0	1.0	0.295981	0.295981	0.295981	1.0	1.0	1.0	1.0	1.0	1.0	1.0	1.0	1.0	1.0	1.0	1.0	1.0	1.0	1.0
G001247045	0.295981	1.0	1.0	1.0	0.295981	1.0	1.0	1.0	1.0	0.0257292	1.0	1.0	1.0	1.0	1.0	1.0	0.0342477	0.295981	1.0	1.0	1.0	1.0	1.0	1.0	1.0	1.0	1.0	1.0	1.0	1.0	1.0	0.191731	0.191731	0.191731	1.0	1.0	1.0	1.0	1.0	1.0	1.0	1.0	1.0	1.0	1.0	1.0	1.0	1.0	1.0
G001249995	1.0	1.0	1.0	1.0	1.0	1.0	1.0	1.0	1.0	1.0	1.0	1.0	1.0	1.0	1.0	1.0	1.0	1.0	1.0	1.0	1.0	1.0	1.0	1.0	1.0	1.0	1.0	1.0	1.0	1.0	1.0	1.0	1.0	1.0	1.0	1.0	1.0	1.0	1.0	1.0	1.0	1.0	1.0	1.0	1.0	1.0	1.0	1.0	1.0
G001250195	1.0	1.0	1.0	1.0	1.0	1.0	1.0	1.0	1.0	1.0	1.0	1.0	1.0	1.0	1.0	1.0	1.0	1.0	1.0	1.0	1.0	1.0	1.0	1.0	1.0	1.0	1.0	1.0	1.0	1.0	1.0	1.0	1.0	1.0	1.0	1.0	1.0	1.0	1.0	1.0	1.0	1.0	1.0	1.0	1.0	1.0	1.0	1.0	1.0
G001250615	1.0	1.0	1.0	1.0	1.0	1.0	1.0	1.0	1.0	1.0	1.0	1.0	1.0	1.0	1.0	1.0	1.0	1.0	1.0	1.0	1.0	1.0	1.0	1.0	1.0	1.0	1.0	1.0	1.0	1.0	1.0	1.0	1.0	1.0	1.0	1.0	1.0	1.0	1.0	1.0	1.0	1.0	1.0	1.0	1.0	1.0	1.0	1.0	1.0
G001251275	0.295981	1.0	1.0	1.0	0.295981	1.0	1.0	1.0	1.0	0.0279555	1.0	1.0	1.0	1.0	1.0	1.0	0.0365754	1.0	1.0	1.0	1.0	1.0	1.0	1.0	1.0	1.0	1.0	1.0	1.0	1.0	1.0	0.182269	0.182269	0.182269	1.0	1.0	1.0	1.0	1.0	1.0	1.0	1.0	1.0	1.0	1.0	1.0	1.0	1.0	1.0
G001252595	0.295981	1.0	1.0	1.0	0.295981	1.0	1.0	1.0	1.0	0.0258115	1.0	1.0	1.0	1.0	1.0	1.0	0.0343598	0.295981	1.0	1.0	1.0	1.0	1.0	1.0	1.0	1.0	1.0	1.0	1.0	1.0	1.0	0.191731	0.191731	0.191731	1.0	1.0	1.0	1.0	1.0	1.0	1.0	1.0	1.0	1.0	1.0	1.0	1.0	1.0	1.0
G001254415	0.295981	1.0	1.0	1.0	0.295981	1.0	1.0	1.0	1.0	0.0260597	1.0	1.0	1.0	1.0	1.0	1.0	0.0343598	0.295981	1.0	1.0	1.0	1.0	1.0	1.0	1.0	1.0	1.0	1.0	1.0	1.0	1.0	0.191731	0.191731	0.191731	1.0	1.0	1.0	1.0	1.0	1.0	1.0	1.0	1.0	1.0	1.0	1.0	1.0	1.0	1.0
G001254435	1.0	1.0	1.0	1.0	1.0	1.0	1.0	1.0	1.0	1.0	1.0	1.0	1.0	1.0	1.0	1.0	1.0	1.0	1.0	1.0	1.0	1.0	1.0	1.0	1.0	1.0	1.0	1.0	1.0	1.0	1.0	1.0	1.0	1.0	1.0	1.0	1.0	1.0	1.0	1.0	1.0	1.0	1.0	1.0	1.0	1.0	1.0	1.0	1.0
G001255895	0.295981	1.0	1.0	1.0	0.295981	1.0	1.0	1.0	1.0	0.025894	1.0	1.0	1.0	1.0	1.0	1.0	0.0343598	0.295981	1.0	1.0	1.0	1.0	1.0	1.0	1.0	1.0	1.0	1.0	1.0	1.0	1.0	0.191731	0.191731	0.191731	1.0	1.0	1.0	1.0	1.0	1.0	1.0	1.0	1.0	1.0	1.0	1.0	1.0	1.0	1.0
G001258375	0.295981	1.0	1.0	1.0	0.295981	1.0	1.0	1.0	1.0	0.026819	1.0	1.0	1.0	1.0	1.0	1.0	0.0352724	0.295981	1.0	1.0	1.0	1.0	1.0	1.0	1.0	1.0	1.0	1.0	1.0	1.0	1.0	0.191731	0.191731	0.191731	1.0	1.0	1.0	1.0	1.0	1.0	1.0	1.0	1.0	1.0	1.0	1.0	1.0	1.0	1.0
G001259195	0.295981	1.0	1.0	1.0	0.295981	1.0	1.0	1.0	1.0	0.0254028	1.0	1.0	1.0	1.0	1.0	1.0	0.0338037	0.295981	1.0	1.0	1.0	1.0	1.0	1.0	1.0	1.0	1.0	1.0	1.0	1.0	1.0	0.191731	0.191731	0.191731	1.0	1.0	1.0	1.0	1.0	1.0	1.0	1.0	1.0	1.0	1.0	1.0	1.0	1.0	1.0
G001263615	1.0	1.0	1.0	0.295981	1.0	1.0	1.0	1.0	1.0	1.0	1.0	1.0	1.0	1.0	1.0	1.0	1.0	0.295981	1.0	1.0	1.0	1.0	1.0	1.0	1.0	1.0	1.0	1.0	1.0	1.0	1.0	1.0	1.0	1.0	1.0	1.0	1.0	1.0	1.0	1.0	1.0	1.0	1.0	1.0	1.0	1.0	1.0	1.0	1.0
G001264425	1.0	1.0	0.295981	1.0	1.0	1.0	1.0	0.295981	1.0	1.0	1.0	1.0	0.295981	1.0	1.0	0.295981	1.0	0.295981	0.295981	1.0	1.0	1.0	1.0	1.0	1.0	1.0	0.295981	0.295981	0.295981	1.0	1.0	1.0	1.0	1.0	1.0	0.295981	1.0	1.0	0.295981	1.0	1.0	1.0	1.0	1.0	0.295981	0.295981	0.295981	1.0	0.295981
G001265255	0.295981	1.0	1.0	1.0	1.0	1.0	1.0	1.0	1.0	0.0219913	1.0	1.0	1.0	1.0	1.0	1.0	0.0320933	0.295981	1.0	1.0	1.0	1.0	1.0	1.0	1.0	1.0	1.0	1.0	1.0	1.0	1.0	0.178173	0.178173	0.178173	1.0	1.0	1.0	1.0	1.0	1.0	1.0	1.0	1.0	1.0	1.0	1.0	1.0	1.0	1.0
G001266125	0.295981	1.0	1.0	1.0	1.0	1.0	1.0	1.0	1.0	0.0247621	1.0	1.0	1.0	1.0	1.0	1.0	0.0357395	0.295981	1.0	1.0	1.0	1.0	1.0	1.0	1.0	1.0	1.0	1.0	1.0	1.0	1.0	0.182269	0.182269	0.182269	1.0	1.0	1.0	1.0	1.0	1.0	1.0	1.0	1.0	1.0	1.0	1.0	1.0	1.0	1.0
G001267865	1.0	1.0	0.295981	1.0	1.0	1.0	1.0	0.295981	1.0	1.0	1.0	1.0	0.295981	1.0	1.0	0.295981	1.0	1.0	0.295981	1.0	1.0	1.0	1.0	1.0	1.0	0.295981	0.219531	0.295981	0.295981	1.0	1.0	1.0	1.0	1.0	1.0	0.295981	1.0	1.0	0.295981	1.0	1.0	1.0	1.0	1.0	0.295981	0.295981	0.295981	1.0	0.295981
G001278805	1.0	1.0	0.295981	1.0	1.0	1.0	1.0	0.295981	1.0	1.0	1.0	1.0	0.295981	1.0	1.0	0.295981	1.0	1.0	0.295981	1.0	1.0	1.0	1.0	1.0	1.0	1.0	0.295981	0.295981	0.295981	1.0	1.0	1.0	1.0	1.0	1.0	0.295981	1.0	1.0	0.295981	1.0	1.0	1.0	1.0	1.0	0.295981	0.295981	0.295981	1.0	0.295981
G001281045	1.0	1.0	0.295981	1.0	1.0	1.0	1.0	1.0	1.0	1.0	1.0	1.0	1.0	1.0	1.0	1.0	1.0	1.0	0.295981	1.0	1.0	1.0	1.0	1.0	1.0	1.0	1.0	1.0	0.295981	1.0	1.0	1.0	1.0	1.0	1.0	0.295981	1.0	1.0	1.0	1.0	0.295981	1.0	1.0	1.0	1.0	1.0	1.0	1.0	1.0
G001281505	1.0	1.0	1.0	1.0	1.0	1.0	1.0	1.0	1.0	1.0	1.0	1.0	1.0	1.0	1.0	1.0	1.0	1.0	1.0	1.0	1.0	1.0	1.0	1.0	1.0	1.0	1.0	1.0	1.0	1.0	1.0	1.0	1.0	1.0	1.0	1.0	1.0	1.0	1.0	1.0	1.0	1.0	1.0	1.0	1.0	1.0	1.0	1.0	1.0
G001284005	0.295981	1.0	1.0	1.0	1.0	1.0	1.0	1.0	1.0	0.0240597	0.295981	1.0	1.0	1.0	1.0	1.0	0.0344723	1.0	1.0	1.0	1.0	1.0	1.0	1.0	1.0	1.0	1.0	1.0	1.0	1.0	1.0	0.167688	0.167688	0.167688	1.0	1.0	1.0	1.0	1.0	1.0	1.0	1.0	1.0	1.0	1.0	1.0	1.0	1.0	1.0
G001293085	1.0	0.197292	1.0	0.295981	1.0	1.0	1.0	1.0	1.0	1.0	1.0	1.0	1.0	1.0	1.0	1.0	1.0	0.295981	1.0	1.0	1.0	1.0	0.295981	1.0	0.295981	1.0	1.0	1.0	1.0	1.0	1.0	1.0	1.0	1.0	1.0	1.0	1.0	1.0	1.0	1.0	1.0	1.0	0.295981	1.0	1.0	1.0	1.0	1.0	1.0
G001293805	1.0	1.0	1.0	1.0	1.0	1.0	1.0	1.0	1.0	1.0	1.0	1.0	1.0	1.0	1.0	1.0	1.0	1.0	1.0	1.0	1.0	1.0	1.0	1.0	1.0	1.0	1.0	1.0	1.0	1.0	1.0	1.0	1.0	1.0	1.0	1.0	1.0	1.0	1.0	1.0	1.0	1.0	1.0	1.0	1.0	1.0	1.0	1.0	1.0
G001294455	1.0	0.295981	1.0	0.295981	0.295981	1.0	1.0	1.0	1.0	1.0	1.0	1.0	1.0	1.0	1.0	1.0	1.0	1.0	1.0	1.0	1.0	1.0	1.0	1.0	1.0	1.0	1.0	1.0	1.0	1.0	1.0	1.0	1.0	1.0	1.0	1.0	1.0	1.0	1.0	1.0	1.0	1.0	1.0	1.0	1.0	1.0	1.0	1.0	1.0
G001295105	1.0	1.0	1.0	1.0	1.0	1.0	1.0	1.0	1.0	1.0	0.00121124	1.0	1.0	1.0	1.0	1.0	0.263022	1.0	1.0	1.0	1.0	1.0	1.0	1.0	1.0	1.0	1.0	1.0	1.0	1.0	1.0	1.0	1.0	1.0	1.0	1.0	1.0	1.0	1.0	1.0	1.0	1.0	1.0	1.0	1.0	1.0	1.0	1.0	1.0
G001296765	1.0	1.0	1.0	1.0	1.0	1.0	1.0	1.0	1.0	1.0	1.0	1.0	1.0	1.0	1.0	1.0	1.0	1.0	1.0	1.0	1.0	1.0	1.0	1.0	1.0	1.0	1.0	1.0	1.0	1.0	1.0	1.0	1.0	1.0	1.0	1.0	1.0	1.0	1.0	1.0	1.0	1.0	1.0	1.0	1.0	1.0	1.0	1.0	1.0
G001298875	1.0	0.295981	0.295981	0.295981	1.0	1.0	1.0	0.295981	1.0	1.0	1.0	1.0	0.295981	1.0	1.0	0.295981	1.0	1.0	0.295981	1.0	1.0	1.0	1.0	1.0	0.295981	1.0	0.295981	0.295981	0.295981	1.0	0.295981	1.0	1.0	1.0	1.0	0.295981	1.0	1.0	0.161822	1.0	1.0	0.295981	0.263022	1.0	0.295981	0.295981	0.295981	1.0	0.295981
G001298915	1.0	0.295981	0.295981	1.0	1.0	1.0	1.0	0.295981	1.0	1.0	1.0	1.0	0.295981	1.0	1.0	0.295981	1.0	1.0	0.295981	1.0	1.0	1.0	1.0	1.0	1.0	1.0	0.295981	0.295981	0.295981	1.0	1.0	1.0	1.0	1.0	1.0	0.295981	1.0	1.0	0.174408	1.0	1.0	0.295981	0.295981	0.295981	0.295981	0.295981	0.295981	1.0	0.295981
G001299335	1.0	0.295981	0.295981	1.0	1.0	1.0	1.0	0.295981	1.0	1.0	1.0	1.0	0.295981	1.0	1.0	0.295981	1.0	1.0	0.295981	1.0	1.0	1.0	1.0	1.0	1.0	1.0	0.295981	0.295981	0.295981	1.0	1.0	1.0	1.0	1.0	1.0	0.295981	1.0	1.0	0.170926	1.0	1.0	1.0	0.295981	0.295981	0.295981	0.295981	0.295981	1.0	0.295981
G001300255	1.0	1.0	0.243761	1.0	1.0	1.0	1.0	0.295981	1.0	1.0	1.0	1.0	0.295981	1.0	1.0	0.295981	1.0	1.0	0.295981	1.0	1.0	1.0	1.0	1.0	1.0	1.0	0.295981	0.191731	0.0107405	1.0	1.0	1.0	1.0	1.0	1.0	0.295981	1.0	1.0	0.295981	1.0	1.0	1.0	1.0	1.0	0.295981	0.295981	0.186761	1.0	0.14383
G001302565	1.0	0.295981	1.0	0.295981	0.295981	1.0	1.0	1.0	1.0	1.0	1.0	1.0	1.0	1.0	1.0	1.0	1.0	1.0	1.0	1.0	1.0	1.0	1.0	1.0	1.0	1.0	1.0	1.0	1.0	1.0	1.0	1.0	1.0	1.0	1.0	1.0	1.0	1.0	1.0	1.0	1.0	1.0	1.0	1.0	1.0	1.0	1.0	1.0	1.0
G001304135	1.0	1.0	1.0	1.0	1.0	1.0	1.0	1.0	1.0	1.0	1.0	1.0	1.0	1.0	1.0	1.0	1.0	1.0	1.0	1.0	1.0	1.0	1.0	1.0	1.0	1.0	1.0	1.0	1.0	1.0	1.0	1.0	1.0	1.0	1.0	1.0	1.0	1.0	1.0	1.0	1.0	1.0	1.0	1.0	1.0	1.0	1.0	1.0	1.0
G001306465	1.0	1.0	1.0	1.0	1.0	1.0	1.0	1.0	1.0	1.0	1.0	1.0	1.0	1.0	1.0	1.0	1.0	1.0	1.0	1.0	1.0	1.0	1.0	1.0	0.0480354	1.0	1.0	1.0	1.0	1.0	1.0	0.295981	0.295981	0.295981	1.0	1.0	1.0	1.0	1.0	1.0	1.0	1.0	1.0	1.0	1.0	1.0	1.0	1.0	1.0
G001309095	0.295981	1.0	1.0	1.0	1.0	1.0	1.0	1.0	1.0	0.210897	1.0	1.0	1.0	1.0	1.0	1.0	0.243761	1.0	1.0	1.0	1.0	1.0	1.0	1.0	1.0	1.0	0.295981	1.0	1.0	1.0	1.0	0.182269	0.182269	0.182269	1.0	1.0	1.0	1.0	1.0	1.0	1.0	1.0	1.0	1.0	1.0	1.0	1.0	1.0	1.0
G001310695	1.0	1.0	1.0	1.0	1.0	1.0	1.0	1.0	1.0	1.0	1.0	1.0	1.0	1.0	1.0	1.0	1.0	1.0	1.0	1.0	0.295981	1.0	1.0	1.0	1.0	1.0	1.0	1.0	1.0	1.0	1.0	1.0	1.0	1.0	1.0	1.0	1.0	1.0	1.0	1.0	1.0	1.0	1.0	1.0	1.0	1.0	1.0	1.0	1.0
G001313965	1.0	1.0	1.0	0.295981	0.295981	1.0	1.0	1.0	1.0	1.0	1.0	1.0	1.0	0.295981	0.295981	1.0	1.0	1.0	1.0	1.0	1.0	1.0	1.0	1.0	1.0	1.0	1.0	1.0	1.0	1.0	1.0	1.0	1.0	1.0	1.0	1.0	1.0	1.0	1.0	1.0	1.0	1.0	1.0	1.0	1.0	1.0	1.0	1.0	1.0
G001318585	1.0	1.0	1.0	0.203604	1.0	1.0	1.0	1.0	1.0	1.0	1.0	1.0	1.0	1.0	1.0	1.0	1.0	1.0	1.0	1.0	1.0	1.0	1.0	1.0	0.295981	1.0	1.0	1.0	1.0	1.0	1.0	1.0	1.0	1.0	1.0	1.0	1.0	1.0	1.0	1.0	1.0	0.295981	1.0	1.0	1.0	1.0	1.0	1.0	1.0
G001321185	1.0	0.295981	0.295981	1.0	1.0	0.295981	1.0	0.295981	1.0	1.0	1.0	1.0	0.295981	0.295981	0.295981	0.295981	1.0	1.0	0.295981	1.0	1.0	1.0	1.0	1.0	1.0	1.0	0.295981	0.295981	0.295981	1.0	1.0	1.0	1.0	1.0	1.0	0.295981	1.0	1.0	0.243761	1.0	1.0	1.0	1.0	1.0	0.295981	0.295981	0.295981	1.0	0.295981
G001323165	1.0	1.0	1.0	0.203604	1.0	1.0	1.0	1.0	1.0	1.0	1.0	1.0	1.0	1.0	1.0	1.0	1.0	1.0	1.0	1.0	1.0	1.0	1.0	1.0	0.295981	1.0	1.0	1.0	1.0	1.0	1.0	1.0	1.0	1.0	1.0	1.0	1.0	1.0	1.0	1.0	1.0	0.295981	1.0	1.0	1.0	1.0	1.0	1.0	1.0
G001323685	1.0	1.0	1.0	0.203604	1.0	1.0	1.0	1.0	1.0	1.0	1.0	1.0	1.0	1.0	1.0	1.0	1.0	1.0	1.0	1.0	1.0	1.0	1.0	1.0	0.295981	1.0	1.0	1.0	1.0	1.0	1.0	1.0	1.0	1.0	1.0	1.0	1.0	1.0	1.0	1.0	1.0	0.295981	1.0	1.0	1.0	1.0	1.0	1.0	1.0
G001324325	1.0	1.0	1.0	0.203604	1.0	1.0	1.0	1.0	1.0	1.0	1.0	1.0	1.0	1.0	1.0	1.0	1.0	1.0	1.0	1.0	1.0	1.0	1.0	1.0	0.295981	1.0	1.0	1.0	1.0	1.0	1.0	1.0	1.0	1.0	1.0	1.0	1.0	1.0	1.0	1.0	1.0	0.295981	1.0	1.0	1.0	1.0	1.0	1.0	1.0
G001325385	1.0	1.0	1.0	0.203604	1.0	1.0	1.0	1.0	1.0	1.0	1.0	1.0	1.0	1.0	1.0	1.0	1.0	1.0	1.0	1.0	1.0	1.0	1.0	1.0	0.295981	1.0	1.0	1.0	1.0	1.0	1.0	1.0	1.0	1.0	1.0	1.0	1.0	1.0	1.0	1.0	1.0	0.295981	1.0	1.0	1.0	1.0	1.0	1.0	1.0
G001329955	1.0	1.0	0.263022	1.0	1.0	1.0	1.0	0.295981	1.0	1.0	1.0	1.0	0.295981	1.0	1.0	0.295981	1.0	1.0	0.295981	1.0	1.0	1.0	1.0	1.0	1.0	1.0	0.295981	0.197292	0.011984	1.0	1.0	1.0	1.0	1.0	1.0	0.295981	1.0	1.0	0.295981	1.0	1.0	1.0	1.0	1.0	0.295981	0.295981	0.186761	1.0	0.156619
G001330575	1.0	1.0	0.243761	1.0	1.0	1.0	1.0	0.295981	1.0	1.0	1.0	1.0	0.295981	1.0	1.0	0.295981	1.0	1.0	0.295981	1.0	1.0	1.0	1.0	1.0	1.0	1.0	0.295981	0.191731	0.0108269	1.0	1.0	1.0	1.0	1.0	1.0	0.295981	1.0	1.0	0.295981	1.0	1.0	1.0	1.0	1.0	0.295981	0.295981	0.186761	1.0	0.151946
G001336515	1.0	1.0	0.263022	1.0	1.0	1.0	1.0	0.295981	1.0	1.0	1.0	1.0	0.295981	1.0	1.0	0.295981	1.0	1.0	0.295981	1.0	1.0	1.0	1.0	1.0	1.0	1.0	0.295981	0.197292	0.0102718	1.0	1.0	1.0	1.0	1.0	1.0	0.295981	1.0	1.0	0.295981	1.0	1.0	1.0	1.0	1.0	0.295981	0.295981	0.186761	1.0	0.151946
G001338235	1.0	1.0	0.263022	1.0	1.0	1.0	1.0	0.295981	1.0	1.0	1.0	1.0	0.295981	1.0	1.0	0.295981	1.0	1.0	0.295981	1.0	1.0	1.0	1.0	1.0	1.0	1.0	0.295981	0.197292	0.0117112	1.0	1.0	1.0	1.0	1.0	1.0	0.295981	1.0	1.0	0.295981	1.0	1.0	1.0	1.0	1.0	0.295981	0.295981	0.191731	1.0	0.149777
G001338315	1.0	1.0	0.263022	1.0	1.0	1.0	1.0	0.295981	1.0	1.0	1.0	1.0	0.295981	1.0	1.0	0.295981	1.0	1.0	0.295981	1.0	1.0	1.0	1.0	1.0	1.0	1.0	0.295981	0.197292	0.0121217	1.0	1.0	1.0	1.0	1.0	1.0	0.295981	1.0	1.0	0.295981	1.0	1.0	1.0	1.0	1.0	0.295981	0.295981	0.186761	1.0	0.149777
G001338395	1.0	1.0	0.263022	1.0	1.0	1.0	1.0	0.295981	1.0	1.0	1.0	1.0	0.295981	1.0	1.0	0.295981	1.0	1.0	0.295981	1.0	1.0	1.0	1.0	1.0	1.0	1.0	0.295981	0.197292	0.0121679	1.0	1.0	1.0	1.0	1.0	1.0	0.295981	1.0	1.0	0.295981	1.0	1.0	1.0	1.0	1.0	0.295981	0.295981	0.191731	1.0	0.149777
G001341955	1.0	1.0	0.243761	1.0	1.0	1.0	1.0	0.295981	1.0	1.0	1.0	1.0	0.295981	1.0	1.0	0.295981	1.0	1.0	0.295981	1.0	1.0	1.0	1.0	1.0	1.0	1.0	0.295981	0.191731	0.0124	1.0	1.0	1.0	1.0	1.0	1.0	0.295981	1.0	1.0	0.295981	1.0	1.0	1.0	1.0	1.0	0.295981	0.295981	0.186761	1.0	0.145727
G001342275	1.0	1.0	0.295981	1.0	1.0	1.0	1.0	0.295981	1.0	1.0	1.0	1.0	0.263022	1.0	1.0	0.295981	1.0	1.0	0.295981	1.0	1.0	1.0	1.0	1.0	1.0	1.0	0.295981	0.295981	0.295981	1.0	1.0	1.0	1.0	1.0	1.0	0.295981	1.0	1.0	0.295981	1.0	1.0	1.0	1.0	1.0	0.295981	0.295981	0.295981	1.0	0.295981
G001343375	1.0	1.0	0.243761	1.0	1.0	1.0	1.0	0.295981	1.0	1.0	1.0	1.0	0.295981	1.0	1.0	0.295981	1.0	1.0	0.243761	1.0	1.0	1.0	1.0	1.0	1.0	1.0	0.295981	0.191731	0.0124	1.0	1.0	1.0	1.0	1.0	1.0	0.295981	1.0	1.0	0.295981	1.0	1.0	1.0	1.0	1.0	0.295981	0.295981	0.186761	1.0	0.151946
G001344635	1.0	1.0	0.263022	1.0	1.0	1.0	1.0	0.295981	1.0	1.0	1.0	1.0	0.295981	1.0	1.0	0.295981	1.0	1.0	0.295981	1.0	1.0	1.0	1.0	1.0	1.0	1.0	0.295981	0.203604	0.0109136	1.0	1.0	1.0	1.0	1.0	1.0	0.295981	1.0	1.0	0.295981	1.0	1.0	1.0	1.0	1.0	0.295981	0.295981	0.186761	1.0	0.147707
G001346035	1.0	1.0	0.243761	1.0	1.0	1.0	1.0	0.295981	1.0	1.0	1.0	1.0	0.295981	1.0	1.0	0.295981	1.0	1.0	0.295981	1.0	1.0	1.0	1.0	1.0	1.0	1.0	0.295981	0.191731	0.0101041	1.0	1.0	1.0	1.0	1.0	1.0	0.295981	1.0	1.0	0.295981	1.0	1.0	1.0	1.0	1.0	0.295981	0.295981	0.186761	1.0	0.147707
G001346835	1.0	1.0	0.243761	1.0	1.0	1.0	1.0	0.295981	1.0	1.0	1.0	1.0	0.295981	1.0	1.0	0.295981	1.0	1.0	0.295981	1.0	1.0	1.0	1.0	1.0	1.0	1.0	0.295981	0.191731	0.0123533	1.0	1.0	1.0	1.0	1.0	1.0	0.295981	1.0	1.0	0.295981	1.0	1.0	1.0	1.0	1.0	0.295981	0.295981	0.186761	1.0	0.149777
G001351995	1.0	1.0	0.295981	1.0	1.0	1.0	1.0	0.295981	1.0	1.0	1.0	1.0	0.295981	1.0	1.0	0.295981	1.0	1.0	0.295981	1.0	1.0	1.0	1.0	1.0	1.0	0.295981	0.295981	0.295981	0.295981	1.0	1.0	1.0	1.0	1.0	1.0	0.295981	1.0	1.0	0.295981	1.0	1.0	1.0	1.0	1.0	0.295981	0.295981	0.295981	1.0	0.295981
G001353655	1.0	1.0	0.295981	1.0	1.0	1.0	1.0	0.295981	1.0	1.0	1.0	1.0	0.295981	1.0	1.0	0.295981	1.0	1.0	0.295981	1.0	1.0	1.0	1.0	1.0	1.0	0.295981	0.295981	0.295981	0.295981	1.0	1.0	1.0	1.0	1.0	1.0	0.295981	1.0	1.0	0.295981	1.0	1.0	1.0	1.0	1.0	0.295981	0.295981	0.295981	1.0	0.295981
G001372515	1.0	1.0	0.295981	1.0	1.0	1.0	1.0	0.295981	1.0	1.0	1.0	1.0	0.295981	1.0	1.0	0.295981	1.0	1.0	0.295981	1.0	1.0	1.0	1.0	1.0	1.0	1.0	0.295981	0.295981	0.295981	1.0	1.0	1.0	1.0	1.0	1.0	0.295981	1.0	0.295981	0.295981	1.0	1.0	1.0	1.0	1.0	0.295981	0.295981	0.295981	1.0	0.295981
G001374495	1.0	0.197292	1.0	0.295981	1.0	1.0	1.0	1.0	1.0	1.0	1.0	1.0	1.0	1.0	1.0	1.0	1.0	0.295981	1.0	1.0	1.0	1.0	0.263022	1.0	0.295981	1.0	1.0	1.0	1.0	1.0	1.0	1.0	1.0	1.0	1.0	1.0	1.0	1.0	1.0	1.0	1.0	1.0	0.295981	1.0	1.0	1.0	1.0	1.0	1.0
G001379235	1.0	1.0	1.0	0.203604	1.0	1.0	1.0	1.0	1.0	1.0	1.0	1.0	1.0	1.0	1.0	1.0	1.0	1.0	1.0	1.0	1.0	1.0	1.0	1.0	0.295981	1.0	1.0	1.0	1.0	1.0	1.0	1.0	1.0	1.0	1.0	1.0	1.0	1.0	1.0	1.0	1.0	0.295981	1.0	1.0	1.0	1.0	1.0	1.0	1.0
G001380375	1.0	1.0	0.295981	0.203604	1.0	1.0	1.0	0.295981	1.0	1.0	1.0	1.0	0.295981	1.0	1.0	0.295981	1.0	1.0	0.295981	1.0	1.0	1.0	1.0	1.0	0.295981	1.0	0.295981	0.295981	0.295981	1.0	1.0	1.0	1.0	1.0	1.0	0.295981	1.0	1.0	0.295981	1.0	1.0	0.295981	1.0	1.0	0.295981	0.295981	0.295981	1.0	0.295981
G001382455	1.0	1.0	1.0	0.203604	1.0	1.0	1.0	1.0	1.0	1.0	1.0	1.0	1.0	1.0	1.0	1.0	1.0	1.0	1.0	1.0	1.0	1.0	1.0	1.0	0.295981	1.0	1.0	1.0	1.0	1.0	1.0	1.0	1.0	1.0	1.0	1.0	1.0	1.0	1.0	1.0	1.0	0.295981	1.0	1.0	1.0	1.0	1.0	1.0	1.0
G001382915	1.0	1.0	1.0	0.203604	1.0	1.0	1.0	1.0	1.0	1.0	1.0	1.0	1.0	1.0	1.0	1.0	1.0	1.0	1.0	1.0	1.0	1.0	1.0	1.0	0.295981	1.0	1.0	1.0	1.0	1.0	1.0	1.0	1.0	1.0	1.0	1.0	1.0	1.0	1.0	1.0	1.0	0.295981	1.0	1.0	1.0	1.0	1.0	1.0	1.0
G001383595	1.0	1.0	1.0	0.203604	1.0	1.0	1.0	1.0	1.0	1.0	1.0	1.0	1.0	1.0	1.0	1.0	1.0	1.0	1.0	1.0	1.0	1.0	1.0	1.0	0.295981	1.0	1.0	1.0	1.0	1.0	1.0	1.0	1.0	1.0	1.0	1.0	1.0	1.0	1.0	1.0	1.0	0.295981	1.0	1.0	1.0	1.0	1.0	1.0	1.0
G001386555	1.0	1.0	1.0	0.203604	1.0	1.0	1.0	1.0	1.0	1.0	1.0	1.0	1.0	1.0	1.0	1.0	1.0	1.0	1.0	1.0	1.0	1.0	1.0	1.0	0.295981	1.0	1.0	1.0	1.0	1.0	1.0	1.0	1.0	1.0	1.0	1.0	1.0	1.0	1.0	1.0	1.0	0.295981	1.0	1.0	1.0	1.0	1.0	1.0	1.0
G001386595	1.0	1.0	1.0	0.203604	1.0	1.0	1.0	1.0	1.0	1.0	1.0	1.0	1.0	1.0	1.0	1.0	1.0	1.0	1.0	1.0	1.0	1.0	1.0	1.0	0.295981	1.0	1.0	1.0	1.0	1.0	1.0	1.0	1.0	1.0	1.0	1.0	1.0	1.0	1.0	1.0	1.0	0.295981	1.0	1.0	1.0	1.0	1.0	1.0	1.0
G001390995	1.0	1.0	1.0	0.203604	1.0	1.0	1.0	1.0	1.0	1.0	1.0	1.0	1.0	1.0	1.0	1.0	1.0	1.0	1.0	1.0	1.0	1.0	1.0	1.0	0.295981	1.0	1.0	1.0	1.0	1.0	1.0	1.0	1.0	1.0	1.0	1.0	1.0	1.0	1.0	1.0	1.0	0.295981	1.0	1.0	1.0	1.0	1.0	1.0	1.0
G001391975	1.0	1.0	1.0	0.203604	1.0	1.0	1.0	1.0	1.0	1.0	1.0	1.0	1.0	1.0	1.0	1.0	1.0	1.0	1.0	1.0	1.0	1.0	1.0	1.0	0.295981	1.0	1.0	1.0	1.0	1.0	1.0	1.0	1.0	1.0	1.0	1.0	1.0	1.0	1.0	1.0	1.0	0.295981	1.0	1.0	1.0	1.0	1.0	1.0	1.0
G001396995	1.0	1.0	1.0	0.203604	1.0	1.0	1.0	1.0	1.0	1.0	1.0	1.0	1.0	1.0	1.0	1.0	1.0	1.0	1.0	1.0	1.0	1.0	1.0	1.0	0.295981	1.0	1.0	1.0	1.0	1.0	1.0	1.0	1.0	1.0	1.0	1.0	1.0	1.0	1.0	1.0	1.0	0.295981	1.0	1.0	1.0	1.0	1.0	1.0	1.0
G001397635	1.0	1.0	1.0	0.203604	1.0	1.0	1.0	1.0	1.0	1.0	1.0	1.0	1.0	1.0	1.0	1.0	1.0	1.0	1.0	1.0	1.0	1.0	1.0	1.0	0.295981	1.0	1.0	1.0	1.0	1.0	1.0	1.0	1.0	1.0	1.0	1.0	1.0	1.0	1.0	1.0	1.0	0.295981	1.0	1.0	1.0	1.0	1.0	1.0	1.0
G001398735	1.0	1.0	0.156619	1.0	1.0	1.0	1.0	0.295981	1.0	1.0	1.0	1.0	0.295981	1.0	1.0	0.295981	1.0	1.0	0.263022	1.0	1.0	1.0	1.0	1.0	1.0	1.0	0.295981	0.243761	0.191731	1.0	1.0	1.0	1.0	1.0	1.0	0.295981	1.0	1.0	0.295981	1.0	1.0	1.0	1.0	1.0	0.295981	0.295981	0.263022	1.0	0.243761
G001401065	1.0	0.197292	1.0	0.295981	0.295981	0.295981	1.0	1.0	1.0	1.0	1.0	0.295981	1.0	1.0	1.0	1.0	1.0	1.0	1.0	1.0	1.0	1.0	1.0	1.0	1.0	1.0	1.0	1.0	1.0	1.0	1.0	1.0	1.0	1.0	1.0	1.0	1.0	1.0	1.0	1.0	1.0	1.0	1.0	1.0	1.0	1.0	1.0	1.0	1.0
G001406115	1.0	1.0	1.0	1.0	1.0	1.0	1.0	1.0	1.0	1.0	1.0	1.0	1.0	1.0	1.0	1.0	1.0	1.0	1.0	1.0	1.0	1.0	1.0	1.0	0.295981	1.0	1.0	1.0	1.0	1.0	1.0	1.0	1.0	1.0	1.0	1.0	1.0	1.0	1.0	1.0	1.0	1.0	1.0	1.0	1.0	1.0	1.0	1.0	1.0
G001411685	1.0	1.0	0.295981	1.0	1.0	1.0	1.0	0.295981	1.0	1.0	1.0	1.0	0.295981	1.0	1.0	0.295981	1.0	1.0	0.295981	1.0	1.0	1.0	1.0	1.0	1.0	0.295981	0.295981	0.295981	0.295981	1.0	1.0	1.0	1.0	1.0	1.0	0.295981	1.0	1.0	0.295981	1.0	1.0	1.0	1.0	1.0	0.295981	0.295981	0.295981	1.0	0.295981
G001411765	1.0	1.0	1.0	1.0	1.0	1.0	1.0	1.0	1.0	1.0	1.0	1.0	1.0	1.0	1.0	1.0	1.0	1.0	1.0	1.0	1.0	1.0	1.0	1.0	1.0	1.0	1.0	1.0	1.0	1.0	1.0	1.0	1.0	1.0	1.0	1.0	1.0	1.0	1.0	1.0	1.0	1.0	1.0	1.0	1.0	1.0	1.0	1.0	1.0
G001412005	1.0	0.154223	1.0	1.0	1.0	0.295981	1.0	1.0	1.0	1.0	1.0	0.295981	1.0	1.0	1.0	1.0	1.0	1.0	1.0	1.0	1.0	1.0	1.0	1.0	0.295981	1.0	1.0	1.0	1.0	1.0	1.0	1.0	1.0	1.0	1.0	1.0	1.0	1.0	1.0	1.0	1.0	1.0	1.0	1.0	1.0	1.0	1.0	1.0	1.0
G001413645	0.295981	1.0	1.0	1.0	1.0	1.0	1.0	1.0	1.0	0.0247621	1.0	1.0	1.0	1.0	1.0	1.0	0.0325113	1.0	1.0	1.0	1.0	1.0	1.0	1.0	1.0	1.0	1.0	1.0	1.0	1.0	1.0	0.182269	0.182269	0.182269	1.0	1.0	1.0	1.0	1.0	1.0	1.0	1.0	1.0	1.0	1.0	1.0	1.0	1.0	1.0
G001414925	1.0	1.0	1.0	1.0	1.0	1.0	1.0	1.0	1.0	1.0	1.0	1.0	1.0	1.0	1.0	1.0	1.0	1.0	1.0	1.0	1.0	1.0	1.0	1.0	1.0	1.0	1.0	1.0	1.0	1.0	1.0	1.0	1.0	1.0	1.0	1.0	1.0	1.0	1.0	1.0	1.0	1.0	1.0	1.0	1.0	1.0	1.0	1.0	1.0
G001416925	1.0	1.0	1.0	1.0	1.0	1.0	1.0	1.0	1.0	1.0	1.0	1.0	1.0	1.0	1.0	1.0	1.0	1.0	1.0	1.0	0.295981	1.0	1.0	1.0	1.0	1.0	1.0	1.0	1.0	1.0	1.0	1.0	1.0	1.0	1.0	1.0	1.0	1.0	1.0	1.0	0.263022	1.0	1.0	1.0	1.0	1.0	1.0	1.0	1.0
G001417695	1.0	1.0	1.0	0.295981	1.0	1.0	1.0	1.0	1.0	1.0	1.0	1.0	1.0	1.0	1.0	1.0	1.0	1.0	1.0	1.0	1.0	1.0	1.0	1.0	1.0	1.0	1.0	1.0	1.0	1.0	0.295981	1.0	1.0	1.0	1.0	1.0	1.0	1.0	1.0	1.0	1.0	1.0	0.295981	1.0	1.0	1.0	1.0	1.0	1.0
G001417865	1.0	0.263022	1.0	1.0	1.0	1.0	1.0	1.0	1.0	0.263022	1.0	1.0	1.0	1.0	1.0	1.0	0.295981	1.0	1.0	1.0	1.0	1.0	0.295981	1.0	1.0	1.0	1.0	1.0	1.0	1.0	1.0	0.295981	0.295981	0.295981	1.0	1.0	1.0	1.0	0.263022	1.0	1.0	1.0	1.0	0.295981	1.0	1.0	1.0	1.0	1.0
G001418625	1.0	1.0	1.0	1.0	1.0	1.0	1.0	1.0	1.0	1.0	1.0	1.0	1.0	1.0	1.0	1.0	1.0	1.0	1.0	1.0	1.0	1.0	1.0	1.0	0.263022	1.0	1.0	1.0	1.0	1.0	0.295981	1.0	1.0	1.0	1.0	1.0	1.0	1.0	1.0	1.0	1.0	1.0	1.0	1.0	1.0	1.0	1.0	1.0	1.0
G001418685	1.0	1.0	1.0	1.0	1.0	1.0	1.0	1.0	1.0	1.0	1.0	1.0	1.0	1.0	1.0	1.0	1.0	1.0	1.0	1.0	1.0	1.0	1.0	1.0	1.0	1.0	1.0	1.0	1.0	1.0	1.0	1.0	1.0	1.0	1.0	1.0	1.0	1.0	1.0	1.0	1.0	1.0	1.0	1.0	1.0	1.0	1.0	1.0	1.0
G001420265	1.0	0.197292	1.0	0.295981	1.0	1.0	1.0	1.0	1.0	1.0	1.0	1.0	1.0	1.0	1.0	1.0	1.0	0.295981	1.0	1.0	1.0	1.0	0.295981	1.0	1.0	1.0	1.0	1.0	1.0	1.0	1.0	1.0	1.0	1.0	1.0	1.0	1.0	1.0	1.0	1.0	1.0	1.0	0.295981	1.0	1.0	1.0	1.0	1.0	1.0
G001420525	1.0	0.210897	1.0	0.295981	1.0	1.0	1.0	1.0	1.0	1.0	1.0	1.0	1.0	1.0	1.0	1.0	1.0	0.295981	1.0	1.0	1.0	1.0	0.263022	1.0	0.295981	1.0	1.0	1.0	1.0	1.0	1.0	1.0	1.0	1.0	1.0	1.0	1.0	1.0	1.0	1.0	1.0	1.0	0.295981	1.0	1.0	1.0	1.0	1.0	1.0
G001421805	1.0	1.0	1.0	1.0	0.295981	1.0	1.0	1.0	1.0	1.0	1.0	1.0	1.0	1.0	1.0	1.0	1.0	1.0	1.0	1.0	1.0	1.0	1.0	1.0	0.295981	1.0	1.0	1.0	1.0	1.0	1.0	1.0	1.0	1.0	1.0	1.0	1.0	1.0	1.0	1.0	1.0	1.0	0.295981	0.203604	1.0	1.0	1.0	1.0	1.0
G001421915	1.0	1.0	0.295981	1.0	0.263022	1.0	1.0	0.295981	1.0	1.0	1.0	1.0	0.295981	1.0	1.0	0.295981	1.0	1.0	0.295981	1.0	1.0	1.0	1.0	1.0	1.0	1.0	0.295981	0.295981	0.295981	1.0	1.0	1.0	1.0	1.0	1.0	0.295981	1.0	1.0	0.295981	1.0	1.0	1.0	1.0	0.197292	0.295981	0.295981	0.295981	1.0	0.295981
G001427835	1.0	0.263022	0.295981	1.0	1.0	1.0	1.0	0.295981	1.0	1.0	1.0	1.0	0.295981	1.0	1.0	0.295981	1.0	1.0	0.295981	1.0	1.0	1.0	0.295981	1.0	1.0	1.0	0.295981	0.295981	0.295981	1.0	1.0	1.0	1.0	1.0	1.0	0.295981	1.0	1.0	0.295981	1.0	1.0	1.0	1.0	1.0	0.295981	0.295981	0.295981	1.0	0.295981
G001433395	1.0	1.0	0.295981	1.0	0.295981	1.0	1.0	0.295981	1.0	1.0	1.0	1.0	0.295981	1.0	1.0	0.295981	1.0	1.0	0.295981	1.0	1.0	1.0	1.0	1.0	1.0	1.0	0.295981	0.295981	0.295981	1.0	1.0	1.0	1.0	1.0	1.0	0.295981	1.0	1.0	0.210897	1.0	1.0	1.0	1.0	1.0	0.295981	0.295981	0.295981	1.0	0.295981
G001435425	1.0	1.0	1.0	1.0	1.0	1.0	1.0	1.0	1.0	1.0	1.0	1.0	1.0	1.0	1.0	1.0	1.0	1.0	1.0	1.0	0.295981	1.0	1.0	1.0	1.0	1.0	1.0	1.0	1.0	1.0	1.0	1.0	1.0	1.0	1.0	1.0	1.0	1.0	1.0	1.0	1.0	1.0	1.0	1.0	1.0	1.0	1.0	1.0	1.0
G001436375	1.0	1.0	1.0	1.0	1.0	1.0	1.0	1.0	1.0	1.0	1.0	1.0	1.0	1.0	1.0	1.0	1.0	1.0	1.0	1.0	1.0	1.0	1.0	1.0	1.0	1.0	1.0	1.0	1.0	1.0	1.0	1.0	1.0	1.0	1.0	1.0	1.0	1.0	1.0	1.0	1.0	1.0	1.0	1.0	1.0	1.0	1.0	1.0	1.0
G001438395	1.0	1.0	1.0	1.0	1.0	1.0	1.0	1.0	1.0	1.0	1.0	1.0	1.0	1.0	1.0	1.0	1.0	1.0	1.0	1.0	1.0	1.0	1.0	1.0	1.0	1.0	1.0	1.0	1.0	1.0	1.0	1.0	1.0	1.0	1.0	1.0	1.0	1.0	1.0	1.0	1.0	1.0	1.0	1.0	1.0	1.0	1.0	1.0	1.0
G001444745	1.0	0.191731	1.0	0.295981	1.0	1.0	1.0	1.0	1.0	1.0	1.0	1.0	1.0	1.0	1.0	1.0	1.0	0.295981	1.0	1.0	1.0	1.0	0.295981	1.0	0.295981	1.0	1.0	1.0	1.0	1.0	1.0	1.0	1.0	1.0	1.0	1.0	1.0	1.0	1.0	1.0	1.0	1.0	0.295981	1.0	1.0	1.0	1.0	1.0	1.0
G001449765	1.0	0.203604	1.0	0.295981	1.0	1.0	1.0	1.0	1.0	1.0	1.0	1.0	1.0	1.0	1.0	1.0	1.0	0.295981	1.0	1.0	1.0	1.0	0.295981	1.0	0.295981	1.0	1.0	1.0	1.0	1.0	1.0	1.0	1.0	1.0	1.0	1.0	1.0	1.0	1.0	1.0	1.0	1.0	0.295981	1.0	1.0	1.0	1.0	1.0	1.0
G001453995	1.0	1.0	0.295981	1.0	1.0	1.0	1.0	0.295981	1.0	1.0	1.0	1.0	0.295981	1.0	1.0	0.295981	1.0	1.0	0.295981	1.0	1.0	1.0	1.0	1.0	1.0	0.295981	0.295981	0.295981	0.295981	1.0	1.0	1.0	1.0	1.0	1.0	0.295981	1.0	1.0	0.295981	1.0	1.0	1.0	1.0	1.0	0.295981	0.295981	0.295981	1.0	0.295981
G001455445	1.0	1.0	0.295981	1.0	1.0	1.0	1.0	0.295981	1.0	1.0	1.0	0.295981	0.295981	1.0	1.0	0.295981	1.0	1.0	0.295981	1.0	1.0	1.0	1.0	1.0	1.0	0.295981	0.263022	0.295981	0.295981	1.0	1.0	1.0	1.0	1.0	1.0	0.295981	1.0	1.0	0.295981	1.0	1.0	1.0	1.0	1.0	0.295981	0.295981	0.295981	1.0	0.295981
G001455825	1.0	1.0	1.0	1.0	1.0	1.0	1.0	1.0	1.0	1.0	1.0	1.0	1.0	1.0	1.0	1.0	1.0	1.0	1.0	1.0	1.0	1.0	1.0	1.0	1.0	1.0	1.0	1.0	1.0	1.0	1.0	1.0	1.0	1.0	1.0	1.0	1.0	1.0	1.0	1.0	1.0	1.0	1.0	1.0	1.0	1.0	1.0	1.0	1.0
G001463285	0.295981	0.295981	1.0	1.0	0.263022	1.0	1.0	1.0	1.0	0.219531	0.295981	1.0	1.0	1.0	1.0	1.0	0.210897	1.0	1.0	1.0	1.0	1.0	1.0	1.0	1.0	1.0	1.0	1.0	1.0	1.0	1.0	0.203604	0.203604	0.203604	1.0	1.0	1.0	1.0	1.0	1.0	1.0	1.0	1.0	1.0	1.0	1.0	1.0	1.0	1.0
G001465595	1.0	1.0	1.0	1.0	1.0	1.0	1.0	1.0	1.0	1.0	1.0	1.0	1.0	1.0	1.0	1.0	1.0	1.0	1.0	1.0	1.0	1.0	1.0	1.0	1.0	1.0	1.0	1.0	1.0	1.0	1.0	1.0	1.0	1.0	1.0	1.0	1.0	1.0	1.0	1.0	1.0	1.0	0.295981	1.0	1.0	1.0	1.0	1.0	1.0
G001466755	0.295981	1.0	1.0	1.0	1.0	1.0	1.0	1.0	1.0	0.0279555	0.263022	1.0	1.0	1.0	1.0	1.0	0.0297077	0.295981	1.0	1.0	1.0	1.0	1.0	1.0	1.0	1.0	1.0	1.0	1.0	1.0	1.0	0.191731	0.191731	0.191731	1.0	1.0	1.0	1.0	1.0	1.0	1.0	1.0	1.0	1.0	1.0	1.0	1.0	1.0	1.0
G001474045	0.295981	1.0	1.0	1.0	1.0	1.0	1.0	1.0	1.0	0.197292	1.0	1.0	1.0	1.0	1.0	1.0	0.186761	1.0	1.0	1.0	1.0	1.0	1.0	1.0	1.0	1.0	1.0	1.0	1.0	1.0	1.0	0.0177122	0.0177716	0.0177716	1.0	1.0	1.0	1.0	1.0	1.0	1.0	1.0	1.0	1.0	1.0	1.0	1.0	1.0	1.0
G001485665	1.0	1.0	0.295981	0.295981	1.0	1.0	1.0	0.295981	1.0	1.0	1.0	1.0	0.295981	1.0	1.0	0.295981	1.0	0.295981	0.295981	1.0	1.0	1.0	0.295981	1.0	1.0	1.0	0.295981	0.295981	0.295981	1.0	1.0	1.0	1.0	1.0	1.0	0.295981	1.0	1.0	0.295981	1.0	1.0	1.0	0.263022	1.0	0.295981	0.295981	0.295981	1.0	0.295981
G001491255	1.0	1.0	1.0	1.0	1.0	1.0	1.0	1.0	1.0	1.0	1.0	1.0	1.0	1.0	1.0	1.0	1.0	1.0	1.0	1.0	0.295981	1.0	1.0	1.0	1.0	1.0	1.0	1.0	1.0	1.0	1.0	1.0	1.0	1.0	1.0	1.0	1.0	1.0	1.0	1.0	0.295981	1.0	1.0	1.0	1.0	1.0	1.0	1.0	1.0
G001493515	1.0	1.0	1.0	1.0	1.0	1.0	1.0	1.0	1.0	1.0	1.0	1.0	1.0	1.0	1.0	1.0	1.0	1.0	1.0	1.0	1.0	1.0	1.0	1.0	1.0	1.0	1.0	1.0	1.0	1.0	1.0	1.0	1.0	1.0	1.0	1.0	1.0	1.0	1.0	1.0	0.263022	1.0	1.0	1.0	1.0	1.0	1.0	1.0	1.0
G001495775	1.0	1.0	1.0	1.0	1.0	1.0	1.0	1.0	1.0	1.0	1.0	1.0	1.0	1.0	1.0	1.0	1.0	1.0	1.0	1.0	0.295981	1.0	1.0	1.0	1.0	1.0	1.0	1.0	1.0	1.0	1.0	1.0	1.0	1.0	1.0	1.0	1.0	1.0	1.0	1.0	0.295981	1.0	1.0	1.0	1.0	1.0	1.0	1.0	1.0
G001497995	1.0	1.0	0.263022	1.0	1.0	1.0	1.0	0.295981	1.0	1.0	1.0	1.0	0.295981	1.0	1.0	0.295981	1.0	1.0	0.295981	1.0	1.0	0.295981	1.0	1.0	1.0	1.0	0.295981	0.295981	0.295981	1.0	1.0	1.0	1.0	1.0	1.0	0.263022	1.0	1.0	0.295981	1.0	1.0	1.0	1.0	1.0	0.295981	0.295981	0.295981	1.0	0.295981
G001498095	1.0	1.0	0.263022	1.0	1.0	1.0	1.0	0.295981	1.0	1.0	1.0	1.0	0.295981	1.0	1.0	0.295981	1.0	1.0	0.295981	1.0	1.0	0.295981	1.0	1.0	1.0	1.0	0.295981	0.295981	0.295981	1.0	1.0	1.0	1.0	1.0	1.0	0.263022	1.0	1.0	0.295981	1.0	1.0	1.0	1.0	1.0	0.295981	0.295981	0.295981	1.0	0.295981
G001499235	1.0	1.0	1.0	1.0	1.0	1.0	1.0	1.0	1.0	1.0	1.0	1.0	1.0	1.0	1.0	1.0	1.0	1.0	1.0	1.0	0.295981	1.0	1.0	1.0	1.0	1.0	1.0	1.0	1.0	1.0	1.0	1.0	1.0	1.0	1.0	1.0	1.0	1.0	1.0	1.0	0.295981	1.0	1.0	1.0	1.0	1.0	1.0	1.0	1.0
G001508035	1.0	1.0	1.0	1.0	1.0	1.0	1.0	1.0	1.0	1.0	1.0	1.0	1.0	1.0	1.0	1.0	1.0	1.0	1.0	1.0	1.0	1.0	1.0	1.0	1.0	1.0	1.0	1.0	1.0	1.0	1.0	1.0	1.0	1.0	1.0	1.0	1.0	1.0	1.0	1.0	1.0	0.295981	0.295981	1.0	1.0	1.0	1.0	1.0	1.0
G001513785	1.0	1.0	1.0	1.0	0.295981	1.0	1.0	1.0	1.0	1.0	1.0	1.0	1.0	1.0	1.0	1.0	1.0	1.0	1.0	1.0	1.0	1.0	1.0	1.0	1.0	1.0	1.0	1.0	1.0	1.0	1.0	1.0	1.0	1.0	1.0	1.0	1.0	1.0	1.0	1.0	1.0	1.0	1.0	1.0	1.0	1.0	1.0	1.0	1.0
G001514285	1.0	1.0	1.0	1.0	1.0	1.0	1.0	1.0	1.0	1.0	1.0	1.0	1.0	1.0	1.0	1.0	1.0	1.0	1.0	1.0	1.0	1.0	1.0	1.0	0.295981	1.0	1.0	1.0	1.0	1.0	0.295981	1.0	1.0	1.0	1.0	1.0	1.0	1.0	0.295981	1.0	1.0	1.0	1.0	1.0	1.0	1.0	1.0	1.0	1.0
G001514355	1.0	1.0	0.295981	1.0	1.0	1.0	1.0	0.295981	1.0	1.0	1.0	1.0	0.295981	1.0	1.0	0.295981	1.0	1.0	0.295981	1.0	1.0	1.0	1.0	1.0	1.0	1.0	0.295981	0.295981	0.295981	1.0	1.0	1.0	1.0	1.0	1.0	0.295981	1.0	1.0	0.197292	1.0	1.0	0.295981	0.263022	0.295981	0.295981	0.295981	0.295981	1.0	0.295981
G001515065	0.295981	0.295981	1.0	1.0	1.0	1.0	1.0	1.0	1.0	0.0834041	0.295981	1.0	1.0	1.0	1.0	1.0	0.0834041	1.0	1.0	1.0	1.0	0.295981	1.0	1.0	1.0	1.0	1.0	1.0	1.0	1.0	1.0	0.191731	0.191731	0.191731	1.0	1.0	0.295981	1.0	1.0	1.0	1.0	1.0	1.0	1.0	1.0	1.0	1.0	1.0	1.0
G001515725	0.295981	1.0	1.0	1.0	1.0	1.0	1.0	1.0	1.0	0.0231524	0.263022	1.0	1.0	1.0	1.0	1.0	0.0309745	0.295981	1.0	1.0	1.0	1.0	1.0	1.0	1.0	1.0	1.0	1.0	1.0	1.0	1.0	0.178173	0.178173	0.178173	1.0	1.0	1.0	1.0	1.0	1.0	1.0	1.0	1.0	1.0	1.0	1.0	1.0	1.0	1.0
G001518435	0.295981	0.295981	1.0	1.0	1.0	1.0	1.0	1.0	1.0	0.219531	0.295981	1.0	1.0	1.0	1.0	1.0	0.219531	1.0	1.0	1.0	1.0	0.295981	1.0	1.0	1.0	1.0	1.0	1.0	1.0	1.0	1.0	0.203604	0.203604	0.203604	1.0	1.0	1.0	1.0	1.0	1.0	1.0	1.0	1.0	1.0	1.0	1.0	1.0	1.0	1.0
G001518635	0.295981	0.295981	1.0	1.0	1.0	1.0	1.0	1.0	1.0	0.203604	1.0	1.0	1.0	1.0	1.0	1.0	0.243761	1.0	0.295981	1.0	1.0	1.0	1.0	1.0	1.0	1.0	1.0	1.0	1.0	1.0	1.0	0.197292	0.197292	0.197292	1.0	1.0	1.0	1.0	1.0	1.0	1.0	1.0	1.0	1.0	1.0	1.0	1.0	1.0	1.0
G001519895	0.295981	1.0	1.0	1.0	1.0	1.0	1.0	1.0	1.0	0.0343598	0.263022	1.0	1.0	1.0	1.0	1.0	0.00186568	0.295981	1.0	1.0	1.0	0.295981	1.0	1.0	1.0	1.0	1.0	1.0	1.0	1.0	1.0	0.186761	0.186761	0.186761	1.0	1.0	0.295981	1.0	1.0	1.0	1.0	1.0	1.0	1.0	1.0	1.0	1.0	1.0	1.0
G001524445	1.0	1.0	0.295981	1.0	1.0	0.295981	1.0	0.295981	1.0	1.0	1.0	1.0	0.295981	1.0	1.0	0.295981	1.0	1.0	0.295981	1.0	1.0	1.0	1.0	1.0	0.295981	1.0	0.295981	0.295981	0.295981	1.0	1.0	1.0	1.0	1.0	1.0	0.295981	1.0	1.0	0.243761	1.0	1.0	1.0	1.0	1.0	0.295981	0.295981	0.295981	1.0	0.295981
G001526025	0.295981	1.0	1.0	1.0	1.0	1.0	1.0	1.0	1.0	0.191731	1.0	1.0	1.0	1.0	1.0	1.0	0.197292	1.0	1.0	1.0	1.0	1.0	1.0	1.0	1.0	1.0	1.0	1.0	1.0	1.0	1.0	0.197292	0.197292	0.197292	1.0	1.0	1.0	1.0	1.0	1.0	1.0	1.0	1.0	1.0	1.0	1.0	1.0	1.0	1.0
G001527725	1.0	0.295981	0.295981	0.295981	1.0	1.0	1.0	0.295981	1.0	1.0	1.0	1.0	0.295981	1.0	1.0	0.295981	1.0	1.0	0.295981	1.0	1.0	1.0	1.0	1.0	0.263022	1.0	0.295981	0.295981	0.295981	1.0	1.0	1.0	1.0	1.0	1.0	0.295981	1.0	1.0	0.243761	1.0	1.0	1.0	0.295981	1.0	0.295981	0.295981	0.295981	1.0	0.295981
G001528095	1.0	0.295981	0.295981	1.0	1.0	1.0	1.0	0.295981	1.0	1.0	1.0	1.0	0.263022	1.0	1.0	0.295981	0.295981	1.0	0.295981	1.0	1.0	1.0	0.295981	1.0	1.0	1.0	0.295981	0.295981	0.295981	1.0	1.0	1.0	1.0	1.0	1.0	0.295981	1.0	1.0	0.243761	1.0	1.0	1.0	0.295981	1.0	0.295981	0.295981	0.295981	1.0	0.295981
G001528895	1.0	0.295981	0.295981	0.295981	0.295981	1.0	1.0	0.295981	1.0	1.0	1.0	1.0	0.295981	1.0	1.0	0.295981	1.0	0.295981	0.295981	1.0	1.0	1.0	0.263022	1.0	1.0	1.0	0.295981	0.295981	0.295981	1.0	1.0	1.0	1.0	1.0	1.0	0.295981	1.0	1.0	0.219531	1.0	1.0	1.0	0.263022	0.295981	0.295981	0.295981	0.295981	1.0	0.295981
G001530245	1.0	1.0	0.295981	1.0	1.0	1.0	1.0	0.295981	1.0	1.0	1.0	1.0	0.295981	1.0	1.0	0.295981	0.295981	1.0	0.295981	1.0	1.0	1.0	0.295981	1.0	1.0	1.0	0.295981	0.295981	0.295981	1.0	1.0	1.0	1.0	1.0	1.0	0.295981	1.0	1.0	0.243761	1.0	1.0	1.0	0.295981	1.0	0.295981	0.295981	0.295981	1.0	0.295981
G001534855	0.295981	0.295981	1.0	1.0	0.263022	1.0	1.0	1.0	1.0	0.210897	0.295981	1.0	1.0	1.0	1.0	1.0	0.191731	1.0	1.0	1.0	1.0	1.0	1.0	1.0	1.0	1.0	1.0	1.0	1.0	1.0	1.0	0.203604	0.203604	0.203604	1.0	1.0	1.0	1.0	1.0	1.0	1.0	1.0	1.0	1.0	1.0	1.0	1.0	1.0	1.0
G001541585	1.0	1.0	1.0	1.0	1.0	1.0	1.0	1.0	1.0	1.0	1.0	1.0	1.0	1.0	1.0	1.0	1.0	1.0	1.0	1.0	1.0	1.0	1.0	1.0	1.0	1.0	1.0	1.0	1.0	1.0	1.0	1.0	1.0	1.0	1.0	1.0	1.0	1.0	1.0	1.0	1.0	1.0	1.0	1.0	1.0	1.0	1.0	1.0	1.0
G001542495	1.0	1.0	1.0	1.0	1.0	1.0	1.0	1.0	1.0	1.0	1.0	1.0	1.0	1.0	1.0	1.0	1.0	1.0	1.0	0.295981	1.0	1.0	1.0	1.0	1.0	1.0	1.0	1.0	1.0	1.0	1.0	1.0	1.0	1.0	1.0	1.0	0.295981	1.0	0.295981	1.0	1.0	1.0	1.0	1.0	1.0	1.0	1.0	1.0	1.0
G001545055	1.0	1.0	1.0	0.203604	1.0	1.0	1.0	1.0	1.0	1.0	1.0	1.0	1.0	1.0	1.0	1.0	1.0	1.0	1.0	1.0	1.0	1.0	1.0	1.0	0.295981	1.0	1.0	1.0	1.0	1.0	1.0	1.0	1.0	1.0	1.0	1.0	1.0	1.0	1.0	1.0	1.0	0.295981	1.0	1.0	1.0	1.0	1.0	1.0	1.0
G001548415	1.0	1.0	0.295981	1.0	1.0	1.0	1.0	0.295981	1.0	1.0	1.0	1.0	0.295981	1.0	1.0	0.295981	1.0	1.0	0.295981	1.0	1.0	1.0	1.0	1.0	1.0	0.295981	0.295981	0.295981	0.295981	1.0	1.0	1.0	1.0	1.0	1.0	0.295981	1.0	1.0	0.295981	1.0	1.0	1.0	1.0	1.0	0.295981	0.295981	0.295981	1.0	0.295981
G001549985	1.0	1.0	1.0	1.0	1.0	1.0	1.0	1.0	1.0	1.0	1.0	1.0	0.295981	1.0	1.0	1.0	1.0	1.0	1.0	1.0	1.0	1.0	1.0	1.0	1.0	1.0	1.0	1.0	1.0	1.0	1.0	1.0	1.0	1.0	1.0	1.0	1.0	1.0	1.0	1.0	1.0	1.0	1.0	1.0	1.0	1.0	1.0	1.0	1.0
G001552075	1.0	0.263022	1.0	0.295981	0.295981	1.0	1.0	1.0	1.0	1.0	1.0	1.0	1.0	1.0	1.0	1.0	1.0	0.295981	1.0	1.0	1.0	1.0	1.0	1.0	1.0	1.0	1.0	1.0	1.0	1.0	1.0	1.0	1.0	1.0	1.0	1.0	1.0	1.0	1.0	1.0	1.0	0.295981	0.295981	1.0	1.0	1.0	1.0	1.0	1.0
G001552635	1.0	1.0	1.0	1.0	1.0	1.0	1.0	1.0	1.0	1.0	1.0	1.0	1.0	1.0	1.0	1.0	1.0	1.0	1.0	1.0	1.0	1.0	1.0	1.0	0.295981	1.0	1.0	1.0	1.0	1.0	1.0	1.0	1.0	1.0	1.0	1.0	1.0	1.0	1.0	1.0	1.0	1.0	1.0	0.263022	1.0	1.0	1.0	1.0	1.0
G001552735	1.0	1.0	1.0	1.0	1.0	1.0	1.0	1.0	1.0	1.0	1.0	1.0	1.0	1.0	1.0	1.0	1.0	1.0	1.0	1.0	1.0	1.0	1.0	1.0	0.295981	1.0	1.0	1.0	1.0	1.0	1.0	1.0	1.0	1.0	1.0	1.0	1.0	1.0	1.0	1.0	1.0	1.0	1.0	1.0	1.0	1.0	1.0	1.0	1.0
G001553435	1.0	0.295981	1.0	0.263022	0.295981	1.0	1.0	1.0	1.0	1.0	1.0	1.0	1.0	1.0	1.0	1.0	1.0	1.0	1.0	1.0	1.0	1.0	1.0	1.0	1.0	1.0	1.0	1.0	1.0	1.0	1.0	1.0	1.0	1.0	1.0	1.0	1.0	1.0	1.0	1.0	1.0	1.0	1.0	1.0	1.0	1.0	1.0	1.0	1.0
G001553565	1.0	1.0	1.0	0.295981	1.0	0.295981	1.0	1.0	1.0	1.0	1.0	1.0	1.0	1.0	1.0	1.0	1.0	0.295981	1.0	1.0	1.0	1.0	1.0	1.0	1.0	1.0	1.0	1.0	1.0	1.0	1.0	1.0	1.0	1.0	1.0	1.0	1.0	1.0	1.0	1.0	1.0	0.295981	1.0	1.0	1.0	1.0	1.0	1.0	1.0
G001559965	1.0	1.0	1.0	1.0	1.0	1.0	1.0	1.0	1.0	1.0	1.0	1.0	1.0	1.0	1.0	1.0	1.0	1.0	1.0	1.0	1.0	1.0	1.0	1.0	1.0	1.0	1.0	1.0	1.0	1.0	1.0	1.0	1.0	1.0	1.0	1.0	1.0	1.0	1.0	1.0	1.0	1.0	1.0	1.0	1.0	1.0	1.0	1.0	1.0
G001562855	0.295981	1.0	1.0	1.0	1.0	1.0	1.0	1.0	1.0	0.0283151	0.263022	1.0	1.0	1.0	1.0	1.0	0.0319897	1.0	1.0	1.0	1.0	0.295981	1.0	1.0	1.0	1.0	1.0	1.0	1.0	1.0	1.0	0.182269	0.182269	0.182269	1.0	1.0	0.295981	1.0	1.0	1.0	1.0	1.0	1.0	1.0	1.0	1.0	1.0	1.0	1.0
G001568455	1.0	1.0	0.295981	1.0	1.0	1.0	1.0	0.295981	1.0	1.0	1.0	1.0	0.295981	1.0	1.0	0.295981	1.0	1.0	0.295981	1.0	1.0	1.0	0.295981	1.0	1.0	1.0	0.295981	0.295981	0.295981	1.0	1.0	1.0	1.0	1.0	1.0	0.295981	1.0	1.0	0.295981	1.0	1.0	1.0	1.0	1.0	0.178173	0.178173	0.295981	1.0	0.295981
G001571495	0.295981	1.0	1.0	1.0	1.0	1.0	1.0	1.0	1.0	0.0222766	0.263022	1.0	1.0	1.0	1.0	1.0	0.0344723	1.0	1.0	1.0	1.0	1.0	1.0	1.0	1.0	1.0	1.0	1.0	1.0	1.0	1.0	0.182269	0.182269	0.182269	1.0	1.0	1.0	1.0	1.0	1.0	1.0	1.0	1.0	1.0	1.0	1.0	1.0	1.0	1.0
G001575035	1.0	0.203604	1.0	0.295981	0.295981	0.295981	1.0	1.0	1.0	1.0	1.0	0.295981	1.0	1.0	1.0	1.0	1.0	1.0	1.0	1.0	1.0	1.0	0.263022	0.295981	1.0	1.0	1.0	1.0	1.0	1.0	1.0	1.0	1.0	1.0	1.0	1.0	1.0	1.0	0.243761	1.0	1.0	1.0	1.0	0.295981	1.0	1.0	1.0	1.0	1.0
G001579695	1.0	1.0	0.295981	1.0	1.0	1.0	1.0	0.295981	1.0	1.0	1.0	1.0	0.295981	1.0	1.0	0.295981	1.0	1.0	0.145727	1.0	1.0	1.0	1.0	1.0	1.0	1.0	0.295981	0.263022	0.263022	1.0	1.0	1.0	1.0	1.0	1.0	0.295981	0.295981	1.0	0.295981	1.0	1.0	1.0	1.0	1.0	0.295981	0.295981	0.263022	1.0	0.295981
G001579765	1.0	1.0	1.0	1.0	1.0	1.0	1.0	1.0	1.0	1.0	1.0	1.0	1.0	1.0	1.0	1.0	1.0	1.0	0.295981	1.0	1.0	1.0	1.0	1.0	1.0	1.0	1.0	1.0	1.0	1.0	1.0	1.0	1.0	1.0	1.0	1.0	1.0	1.0	1.0	0.295981	1.0	1.0	1.0	1.0	1.0	1.0	1.0	1.0	1.0
G001582235	1.0	1.0	1.0	1.0	1.0	1.0	1.0	1.0	1.0	1.0	1.0	1.0	1.0	1.0	1.0	1.0	1.0	1.0	1.0	1.0	1.0	1.0	1.0	1.0	1.0	1.0	1.0	1.0	1.0	1.0	1.0	1.0	1.0	1.0	1.0	1.0	1.0	1.0	1.0	1.0	1.0	1.0	1.0	1.0	1.0	1.0	1.0	1.0	1.0
G001582475	1.0	1.0	1.0	1.0	1.0	1.0	1.0	1.0	1.0	1.0	1.0	1.0	1.0	1.0	1.0	1.0	1.0	1.0	1.0	1.0	1.0	1.0	1.0	1.0	1.0	1.0	1.0	1.0	1.0	1.0	1.0	1.0	1.0	1.0	1.0	1.0	1.0	1.0	1.0	1.0	1.0	1.0	1.0	1.0	1.0	1.0	1.0	1.0	1.0
G001584665	1.0	1.0	1.0	1.0	1.0	1.0	1.0	1.0	1.0	1.0	1.0	1.0	1.0	1.0	1.0	1.0	1.0	1.0	1.0	1.0	1.0	1.0	1.0	1.0	1.0	1.0	1.0	1.0	1.0	1.0	1.0	1.0	1.0	1.0	1.0	1.0	1.0	1.0	1.0	1.0	1.0	1.0	1.0	1.0	1.0	1.0	1.0	1.0	1.0
G001585585	1.0	1.0	0.243761	1.0	1.0	1.0	1.0	0.295981	1.0	1.0	1.0	1.0	0.295981	1.0	1.0	0.295981	1.0	1.0	0.295981	1.0	1.0	1.0	1.0	1.0	1.0	1.0	0.295981	0.191731	0.0100623	1.0	1.0	1.0	1.0	1.0	1.0	0.295981	1.0	1.0	0.295981	1.0	1.0	1.0	1.0	1.0	0.295981	0.295981	0.186761	1.0	0.142009
G001587275	1.0	1.0	0.295981	1.0	1.0	1.0	1.0	0.295981	1.0	1.0	1.0	1.0	0.295981	0.295981	0.295981	0.295981	1.0	1.0	0.295981	1.0	1.0	1.0	1.0	1.0	1.0	1.0	0.295981	0.295981	0.295981	1.0	1.0	1.0	1.0	1.0	1.0	0.295981	1.0	1.0	0.263022	1.0	1.0	1.0	1.0	1.0	0.295981	0.295981	0.295981	1.0	0.295981
G001592685	1.0	1.0	1.0	1.0	1.0	1.0	1.0	1.0	0.295981	1.0	1.0	1.0	1.0	1.0	1.0	1.0	1.0	1.0	1.0	1.0	1.0	1.0	1.0	1.0	0.295981	1.0	1.0	1.0	1.0	1.0	1.0	1.0	1.0	1.0	1.0	1.0	1.0	1.0	1.0	1.0	1.0	1.0	1.0	1.0	1.0	1.0	1.0	1.0	1.0
G001595745	1.0	1.0	1.0	1.0	1.0	1.0	1.0	1.0	1.0	0.295981	1.0	1.0	1.0	0.295981	0.295981	1.0	0.295981	1.0	1.0	1.0	1.0	1.0	1.0	1.0	1.0	1.0	1.0	1.0	1.0	1.0	1.0	1.0	1.0	1.0	1.0	1.0	1.0	1.0	1.0	1.0	1.0	1.0	1.0	1.0	1.0	1.0	1.0	1.0	1.0
G001596055	1.0	1.0	0.295981	1.0	1.0	1.0	1.0	0.295981	1.0	1.0	1.0	1.0	0.295981	1.0	1.0	0.295981	1.0	1.0	0.263022	1.0	1.0	1.0	1.0	1.0	1.0	1.0	0.295981	0.295981	0.295981	1.0	1.0	1.0	1.0	1.0	1.0	0.295981	1.0	1.0	0.295981	1.0	1.0	1.0	1.0	1.0	0.295981	0.295981	0.295981	1.0	0.295981
G001596075	0.295981	0.295981	1.0	1.0	1.0	1.0	1.0	1.0	1.0	0.219531	0.295981	1.0	1.0	1.0	1.0	1.0	0.210897	1.0	1.0	1.0	1.0	0.295981	1.0	1.0	1.0	1.0	1.0	1.0	1.0	1.0	1.0	0.210897	0.210897	0.210897	1.0	1.0	1.0	1.0	1.0	1.0	1.0	1.0	1.0	1.0	1.0	1.0	1.0	1.0	1.0
G001598955	1.0	1.0	1.0	0.295981	1.0	1.0	1.0	1.0	1.0	1.0	1.0	1.0	1.0	1.0	1.0	1.0	1.0	0.295981	1.0	1.0	1.0	1.0	1.0	1.0	1.0	1.0	1.0	1.0	1.0	1.0	1.0	1.0	1.0	1.0	1.0	1.0	1.0	1.0	0.295981	1.0	1.0	0.295981	0.295981	0.295981	1.0	1.0	1.0	1.0	1.0
G001601935	1.0	1.0	0.295981	1.0	1.0	1.0	1.0	1.0	1.0	1.0	1.0	1.0	1.0	1.0	1.0	1.0	1.0	1.0	1.0	1.0	1.0	1.0	1.0	1.0	1.0	1.0	1.0	0.295981	0.263022	1.0	1.0	1.0	1.0	1.0	1.0	1.0	1.0	1.0	1.0	1.0	1.0	1.0	1.0	1.0	1.0	1.0	1.0	1.0	0.295981
G001602215	1.0	1.0	1.0	1.0	1.0	1.0	1.0	1.0	1.0	1.0	1.0	1.0	1.0	1.0	1.0	1.0	1.0	1.0	1.0	1.0	1.0	1.0	1.0	1.0	1.0	0.295981	1.0	1.0	1.0	1.0	1.0	1.0	1.0	1.0	1.0	1.0	1.0	1.0	1.0	1.0	1.0	1.0	1.0	1.0	1.0	1.0	1.0	1.0	1.0
G001604275	1.0	1.0	1.0	1.0	1.0	1.0	1.0	1.0	1.0	1.0	1.0	1.0	1.0	1.0	1.0	0.295981	1.0	1.0	1.0	1.0	1.0	1.0	1.0	1.0	1.0	1.0	1.0	1.0	1.0	1.0	1.0	1.0	1.0	1.0	1.0	1.0	1.0	1.0	1.0	1.0	1.0	1.0	1.0	1.0	1.0	1.0	1.0	1.0	1.0
G001604775	1.0	1.0	0.243761	1.0	1.0	1.0	1.0	0.295981	1.0	1.0	1.0	1.0	0.295981	1.0	1.0	0.295981	1.0	1.0	0.295981	1.0	1.0	1.0	1.0	1.0	1.0	1.0	0.295981	0.197292	0.0097316	1.0	1.0	1.0	1.0	1.0	1.0	0.295981	1.0	1.0	0.295981	1.0	1.0	1.0	1.0	1.0	0.295981	0.295981	0.191731	1.0	0.147707
G001605055	1.0	0.295981	0.295981	1.0	1.0	0.295981	1.0	0.295981	1.0	1.0	1.0	1.0	0.295981	1.0	1.0	0.295981	1.0	1.0	0.295981	1.0	1.0	1.0	1.0	1.0	1.0	1.0	0.295981	0.295981	0.295981	1.0	1.0	1.0	1.0	1.0	1.0	0.295981	0.295981	1.0	0.000361208	1.0	1.0	1.0	1.0	0.295981	0.295981	0.295981	0.295981	1.0	0.295981
G001606065	1.0	1.0	1.0	1.0	1.0	1.0	1.0	1.0	1.0	1.0	1.0	1.0	1.0	1.0	1.0	1.0	1.0	1.0	1.0	1.0	1.0	1.0	1.0	1.0	1.0	1.0	1.0	1.0	1.0	1.0	1.0	1.0	1.0	1.0	1.0	1.0	1.0	1.0	1.0	1.0	1.0	1.0	1.0	1.0	1.0	1.0	0.295981	1.0	1.0
G001608975	1.0	1.0	1.0	1.0	1.0	1.0	1.0	1.0	1.0	1.0	1.0	1.0	1.0	1.0	1.0	1.0	1.0	1.0	1.0	1.0	1.0	1.0	1.0	1.0	1.0	1.0	1.0	1.0	1.0	1.0	1.0	1.0	1.0	1.0	1.0	1.0	1.0	1.0	1.0	1.0	1.0	1.0	1.0	1.0	1.0	1.0	1.0	1.0	1.0
G001609095	1.0	1.0	1.0	1.0	1.0	1.0	1.0	1.0	1.0	1.0	1.0	1.0	1.0	1.0	1.0	1.0	1.0	1.0	1.0	1.0	1.0	1.0	1.0	1.0	1.0	1.0	1.0	1.0	1.0	1.0	1.0	1.0	1.0	1.0	1.0	1.0	1.0	1.0	1.0	1.0	1.0	1.0	1.0	1.0	1.0	1.0	1.0	1.0	1.0
G001609635	1.0	1.0	1.0	1.0	1.0	1.0	1.0	1.0	1.0	1.0	1.0	1.0	1.0	1.0	1.0	1.0	1.0	1.0	1.0	1.0	1.0	1.0	1.0	1.0	1.0	1.0	1.0	1.0	1.0	1.0	1.0	1.0	1.0	1.0	1.0	1.0	1.0	1.0	1.0	1.0	1.0	1.0	1.0	1.0	1.0	1.0	1.0	1.0	1.0
G001616305	0.295981	1.0	1.0	1.0	1.0	1.0	1.0	1.0	1.0	0.0299949	1.0	1.0	1.0	1.0	1.0	1.0	0.027077	0.295981	1.0	1.0	1.0	1.0	1.0	1.0	1.0	1.0	1.0	1.0	0.295981	1.0	1.0	0.170926	0.170926	0.170926	1.0	1.0	1.0	1.0	1.0	1.0	1.0	1.0	1.0	1.0	1.0	1.0	1.0	1.0	1.0
G001621835	0.295981	1.0	1.0	1.0	1.0	1.0	1.0	1.0	1.0	0.0351567	0.243761	1.0	1.0	1.0	1.0	1.0	0.0158335	0.295981	1.0	1.0	1.0	1.0	1.0	1.0	1.0	1.0	1.0	1.0	1.0	1.0	1.0	0.186761	0.186761	0.186761	1.0	1.0	1.0	1.0	1.0	1.0	1.0	1.0	1.0	1.0	1.0	1.0	1.0	1.0	1.0
G001626195	1.0	1.0	1.0	0.295981	1.0	1.0	1.0	1.0	1.0	1.0	1.0	1.0	1.0	1.0	1.0	1.0	1.0	1.0	1.0	1.0	1.0	1.0	1.0	1.0	1.0	1.0	1.0	1.0	1.0	1.0	1.0	1.0	1.0	1.0	1.0	1.0	1.0	1.0	1.0	1.0	1.0	1.0	1.0	1.0	1.0	1.0	1.0	1.0	1.0
G001626245	1.0	0.295981	1.0	0.295981	0.263022	1.0	1.0	1.0	1.0	1.0	1.0	1.0	1.0	0.295981	0.295981	1.0	1.0	0.243761	1.0	1.0	1.0	1.0	1.0	1.0	1.0	1.0	1.0	1.0	1.0	1.0	1.0	1.0	1.0	1.0	1.0	1.0	1.0	1.0	1.0	1.0	1.0	0.295981	1.0	1.0	1.0	1.0	1.0	1.0	1.0
G001626605	1.0	1.0	1.0	1.0	1.0	1.0	1.0	1.0	1.0	1.0	1.0	1.0	1.0	1.0	1.0	1.0	1.0	1.0	1.0	1.0	1.0	1.0	1.0	1.0	1.0	1.0	1.0	1.0	1.0	1.0	1.0	1.0	1.0	1.0	1.0	1.0	1.0	1.0	1.0	1.0	1.0	1.0	1.0	1.0	1.0	1.0	1.0	1.0	1.0
G001627755	1.0	1.0	1.0	1.0	1.0	1.0	1.0	1.0	1.0	1.0	1.0	1.0	1.0	1.0	1.0	1.0	1.0	1.0	0.295981	1.0	1.0	1.0	1.0	1.0	1.0	1.0	1.0	1.0	1.0	1.0	1.0	1.0	1.0	1.0	1.0	1.0	1.0	1.0	1.0	1.0	1.0	1.0	1.0	1.0	1.0	1.0	1.0	1.0	1.0
G001630905	0.263022	1.0	1.0	1.0	1.0	1.0	1.0	1.0	1.0	0.0276006	1.0	1.0	1.0	1.0	1.0	1.0	0.032829	1.0	1.0	1.0	1.0	0.295981	1.0	1.0	1.0	1.0	1.0	1.0	1.0	1.0	1.0	0.182269	0.182269	0.182269	1.0	1.0	0.295981	1.0	1.0	1.0	1.0	1.0	1.0	1.0	1.0	1.0	1.0	1.0	1.0
G001631005	0.295981	1.0	1.0	1.0	1.0	1.0	1.0	1.0	1.0	0.0259767	1.0	1.0	1.0	1.0	1.0	1.0	0.0335842	1.0	1.0	1.0	1.0	1.0	1.0	1.0	1.0	1.0	1.0	1.0	1.0	1.0	1.0	0.182269	0.182269	0.182269	1.0	1.0	1.0	1.0	1.0	1.0	1.0	1.0	1.0	1.0	1.0	1.0	1.0	1.0	1.0
G001633545	1.0	1.0	1.0	1.0	1.0	1.0	1.0	1.0	1.0	1.0	1.0	1.0	1.0	1.0	1.0	1.0	1.0	1.0	1.0	1.0	0.295981	1.0	1.0	1.0	1.0	1.0	1.0	1.0	1.0	1.0	1.0	1.0	1.0	1.0	1.0	1.0	1.0	1.0	1.0	1.0	1.0	1.0	1.0	1.0	1.0	1.0	1.0	1.0	1.0
G001633565	1.0	1.0	1.0	1.0	1.0	1.0	1.0	1.0	1.0	1.0	1.0	1.0	1.0	1.0	1.0	1.0	1.0	1.0	1.0	1.0	0.295981	1.0	1.0	1.0	1.0	1.0	1.0	1.0	1.0	1.0	1.0	1.0	1.0	1.0	1.0	1.0	1.0	1.0	1.0	1.0	1.0	1.0	1.0	1.0	1.0	1.0	1.0	1.0	1.0
G001633855	1.0	1.0	1.0	1.0	1.0	1.0	1.0	1.0	1.0	1.0	1.0	1.0	1.0	1.0	1.0	1.0	1.0	1.0	1.0	1.0	1.0	1.0	1.0	1.0	1.0	1.0	1.0	1.0	1.0	1.0	1.0	1.0	1.0	1.0	1.0	1.0	1.0	1.0	1.0	1.0	1.0	1.0	1.0	1.0	1.0	1.0	1.0	1.0	1.0
G001637305	1.0	1.0	1.0	1.0	1.0	1.0	1.0	1.0	1.0	1.0	1.0	1.0	1.0	1.0	1.0	1.0	1.0	1.0	1.0	1.0	1.0	1.0	1.0	0.186761	1.0	1.0	1.0	1.0	1.0	1.0	1.0	1.0	1.0	1.0	1.0	1.0	1.0	1.0	0.295981	1.0	1.0	0.295981	1.0	1.0	1.0	1.0	1.0	1.0	1.0
G001637905	0.295981	1.0	1.0	1.0	1.0	1.0	1.0	1.0	1.0	0.0352724	0.243761	1.0	1.0	1.0	1.0	1.0	0.0162749	0.295981	1.0	1.0	1.0	1.0	1.0	1.0	1.0	1.0	1.0	1.0	1.0	1.0	1.0	0.186761	0.186761	0.186761	1.0	1.0	1.0	1.0	1.0	1.0	1.0	1.0	1.0	1.0	1.0	1.0	1.0	1.0	1.0
G001640885	1.0	1.0	0.295981	1.0	1.0	1.0	1.0	0.295981	1.0	1.0	1.0	1.0	0.295981	1.0	1.0	0.295981	1.0	1.0	0.295981	1.0	1.0	1.0	1.0	1.0	1.0	0.295981	0.295981	0.295981	0.295981	1.0	1.0	1.0	1.0	1.0	1.0	0.295981	1.0	1.0	0.295981	1.0	1.0	1.0	1.0	1.0	0.295981	0.295981	0.295981	1.0	0.295981
G001644035	1.0	0.295981	1.0	0.295981	0.295981	0.295981	1.0	1.0	1.0	1.0	1.0	0.295981	1.0	1.0	1.0	1.0	1.0	1.0	1.0	1.0	1.0	1.0	1.0	1.0	1.0	1.0	1.0	1.0	1.0	1.0	1.0	1.0	1.0	1.0	1.0	1.0	1.0	1.0	1.0	1.0	1.0	1.0	1.0	1.0	1.0	1.0	1.0	1.0	1.0
G001645525	1.0	1.0	0.295981	1.0	1.0	1.0	1.0	0.295981	1.0	1.0	1.0	1.0	0.295981	1.0	1.0	0.295981	1.0	1.0	0.138572	1.0	1.0	1.0	1.0	1.0	1.0	1.0	0.295981	0.295981	0.295981	1.0	1.0	1.0	1.0	1.0	1.0	0.295981	0.295981	1.0	0.295981	1.0	1.0	1.0	1.0	1.0	0.295981	0.295981	0.295981	1.0	0.295981
G001646645	1.0	1.0	1.0	0.295981	0.295981	1.0	1.0	1.0	1.0	1.0	1.0	1.0	1.0	0.295981	0.295981	1.0	1.0	1.0	1.0	1.0	1.0	1.0	1.0	1.0	0.295981	1.0	1.0	1.0	1.0	1.0	1.0	1.0	1.0	1.0	1.0	1.0	1.0	1.0	1.0	1.0	1.0	0.295981	1.0	1.0	1.0	1.0	1.0	0.295981	1.0
G001648025	1.0	1.0	1.0	1.0	1.0	1.0	1.0	1.0	1.0	1.0	1.0	1.0	1.0	1.0	1.0	1.0	1.0	1.0	1.0	1.0	1.0	1.0	1.0	1.0	1.0	1.0	1.0	1.0	1.0	1.0	1.0	1.0	1.0	1.0	1.0	1.0	1.0	1.0	1.0	1.0	1.0	1.0	1.0	1.0	1.0	1.0	1.0	1.0	1.0
G001649715	1.0	1.0	1.0	1.0	1.0	1.0	1.0	1.0	1.0	1.0	1.0	1.0	1.0	1.0	1.0	1.0	1.0	1.0	1.0	1.0	1.0	1.0	1.0	1.0	1.0	1.0	1.0	1.0	1.0	0.295981	1.0	1.0	1.0	1.0	1.0	1.0	1.0	1.0	1.0	1.0	1.0	1.0	1.0	1.0	1.0	1.0	1.0	1.0	1.0
G001657785	1.0	1.0	1.0	1.0	1.0	1.0	1.0	1.0	1.0	1.0	1.0	1.0	1.0	1.0	1.0	1.0	1.0	1.0	1.0	1.0	1.0	1.0	1.0	1.0	1.0	1.0	1.0	1.0	1.0	1.0	1.0	1.0	1.0	1.0	1.0	1.0	1.0	1.0	1.0	1.0	1.0	1.0	1.0	1.0	1.0	1.0	1.0	1.0	1.0
G001658415	1.0	1.0	0.295981	1.0	1.0	1.0	1.0	0.295981	1.0	1.0	1.0	1.0	0.295981	1.0	1.0	0.295981	1.0	1.0	0.295981	1.0	1.0	0.295981	1.0	1.0	1.0	1.0	0.210897	0.295981	0.295981	1.0	1.0	1.0	1.0	1.0	1.0	0.263022	1.0	1.0	0.295981	1.0	1.0	1.0	1.0	1.0	0.295981	0.295981	0.295981	1.0	0.295981
G001660735	1.0	1.0	1.0	1.0	1.0	1.0	0.295981	1.0	1.0	1.0	1.0	1.0	1.0	0.295981	0.295981	1.0	1.0	1.0	1.0	1.0	1.0	1.0	1.0	1.0	1.0	0.263022	1.0	1.0	1.0	1.0	1.0	1.0	1.0	1.0	1.0	1.0	1.0	1.0	1.0	1.0	1.0	1.0	1.0	1.0	1.0	1.0	1.0	1.0	0.295981
G001663695	1.0	1.0	1.0	1.0	1.0	1.0	1.0	1.0	1.0	1.0	1.0	1.0	1.0	1.0	1.0	1.0	1.0	1.0	1.0	1.0	1.0	1.0	1.0	1.0	1.0	1.0	1.0	1.0	1.0	1.0	1.0	1.0	1.0	1.0	1.0	1.0	1.0	1.0	1.0	1.0	1.0	1.0	1.0	1.0	1.0	1.0	1.0	1.0	1.0
G001664485	1.0	1.0	1.0	0.295981	0.295981	0.295981	1.0	1.0	1.0	1.0	1.0	1.0	1.0	1.0	1.0	1.0	1.0	0.295981	1.0	1.0	1.0	1.0	0.295981	1.0	1.0	1.0	1.0	1.0	1.0	1.0	1.0	1.0	1.0	1.0	1.0	1.0	1.0	1.0	0.295981	1.0	1.0	1.0	0.295981	1.0	1.0	1.0	1.0	1.0	1.0
G001666755	1.0	0.295981	1.0	0.203604	0.295981	1.0	1.0	1.0	1.0	1.0	1.0	1.0	1.0	1.0	1.0	1.0	1.0	1.0	1.0	1.0	1.0	1.0	1.0	1.0	0.243761	1.0	1.0	1.0	1.0	1.0	1.0	1.0	1.0	1.0	1.0	1.0	1.0	1.0	1.0	1.0	1.0	1.0	0.295981	1.0	1.0	1.0	1.0	1.0	1.0
G001666895	1.0	1.0	0.295981	0.191731	1.0	1.0	1.0	0.295981	1.0	1.0	1.0	1.0	0.295981	1.0	1.0	0.295981	1.0	0.295981	0.295981	1.0	1.0	1.0	0.263022	1.0	1.0	1.0	0.295981	0.295981	0.295981	1.0	1.0	1.0	1.0	1.0	1.0	0.295981	1.0	1.0	0.263022	1.0	1.0	1.0	0.295981	1.0	0.295981	0.295981	0.295981	1.0	0.295981
G001668775	1.0	1.0	1.0	1.0	1.0	1.0	1.0	1.0	1.0	1.0	1.0	1.0	1.0	1.0	1.0	1.0	1.0	1.0	1.0	1.0	1.0	1.0	1.0	1.0	1.0	1.0	1.0	1.0	1.0	1.0	1.0	1.0	1.0	1.0	1.0	1.0	1.0	1.0	1.0	1.0	1.0	1.0	1.0	1.0	1.0	1.0	1.0	1.0	1.0
G001672375	1.0	1.0	1.0	1.0	0.263022	1.0	1.0	1.0	1.0	1.0	1.0	1.0	1.0	1.0	1.0	1.0	1.0	1.0	1.0	1.0	1.0	1.0	1.0	1.0	1.0	1.0	1.0	1.0	1.0	1.0	1.0	1.0	1.0	1.0	1.0	1.0	1.0	1.0	1.0	1.0	1.0	1.0	1.0	1.0	1.0	1.0	1.0	1.0	1.0
G001672685	1.0	0.295981	1.0	0.203604	0.295981	1.0	1.0	1.0	1.0	1.0	1.0	1.0	1.0	1.0	1.0	1.0	1.0	1.0	1.0	1.0	1.0	1.0	1.0	1.0	0.23011	1.0	1.0	1.0	1.0	1.0	0.295981	1.0	1.0	1.0	1.0	1.0	1.0	1.0	1.0	1.0	1.0	1.0	0.295981	1.0	1.0	1.0	1.0	1.0	1.0
G001672775	1.0	1.0	1.0	0.219531	1.0	1.0	1.0	1.0	1.0	1.0	1.0	1.0	1.0	1.0	1.0	1.0	1.0	1.0	1.0	1.0	1.0	1.0	1.0	1.0	0.295981	1.0	1.0	1.0	1.0	1.0	1.0	1.0	1.0	1.0	1.0	1.0	1.0	1.0	1.0	1.0	1.0	1.0	1.0	1.0	1.0	1.0	1.0	1.0	1.0
G001677435	1.0	1.0	1.0	1.0	1.0	1.0	1.0	1.0	1.0	1.0	1.0	1.0	1.0	1.0	1.0	1.0	1.0	1.0	1.0	1.0	1.0	1.0	1.0	1.0	1.0	1.0	1.0	1.0	1.0	1.0	1.0	1.0	1.0	1.0	1.0	1.0	1.0	1.0	1.0	1.0	1.0	1.0	1.0	1.0	1.0	1.0	1.0	1.0	1.0
G001679405	0.210897	1.0	1.0	1.0	1.0	1.0	1.0	1.0	1.0	1.0	1.0	1.0	1.0	1.0	1.0	1.0	1.0	1.0	1.0	1.0	1.0	1.0	1.0	1.0	1.0	1.0	1.0	1.0	1.0	1.0	1.0	1.0	1.0	1.0	1.0	1.0	1.0	1.0	1.0	1.0	1.0	1.0	1.0	1.0	1.0	1.0	1.0	1.0	1.0
G001680765	0.243761	1.0	1.0	1.0	1.0	1.0	1.0	1.0	1.0	0.295981	1.0	1.0	1.0	1.0	1.0	1.0	1.0	1.0	1.0	1.0	1.0	1.0	1.0	1.0	1.0	1.0	1.0	1.0	1.0	1.0	1.0	0.295981	0.295981	0.295981	1.0	1.0	1.0	1.0	1.0	1.0	1.0	1.0	1.0	1.0	1.0	1.0	1.0	1.0	1.0
G001683695	1.0	1.0	0.295981	1.0	1.0	1.0	1.0	0.295981	1.0	1.0	1.0	1.0	0.295981	1.0	1.0	0.295981	1.0	1.0	0.140258	1.0	1.0	1.0	1.0	1.0	1.0	1.0	0.295981	0.263022	0.263022	1.0	1.0	1.0	1.0	1.0	1.0	0.295981	0.295981	1.0	0.295981	1.0	1.0	1.0	1.0	1.0	0.295981	0.295981	0.263022	1.0	0.295981
G001685015	1.0	1.0	0.295981	1.0	1.0	1.0	1.0	0.295981	1.0	1.0	1.0	1.0	0.295981	1.0	1.0	0.295981	1.0	1.0	0.263022	1.0	1.0	1.0	1.0	1.0	1.0	1.0	0.295981	0.295981	0.295981	1.0	1.0	1.0	1.0	1.0	1.0	0.295981	1.0	1.0	0.295981	1.0	1.0	1.0	1.0	1.0	0.295981	0.295981	0.295981	1.0	0.295981
G001691385	1.0	1.0	0.295981	0.295981	1.0	1.0	1.0	0.295981	1.0	1.0	1.0	1.0	0.295981	1.0	1.0	0.295981	1.0	1.0	0.295981	1.0	1.0	1.0	1.0	1.0	1.0	1.0	0.295981	0.295981	0.295981	1.0	1.0	1.0	1.0	1.0	1.0	0.295981	1.0	1.0	0.295981	1.0	1.0	1.0	1.0	1.0	0.295981	0.295981	0.295981	1.0	0.295981
G001694155	1.0	1.0	0.156619	1.0	1.0	1.0	1.0	0.295981	1.0	1.0	1.0	1.0	0.295981	1.0	1.0	0.295981	1.0	1.0	0.295981	1.0	1.0	1.0	1.0	1.0	1.0	1.0	0.295981	0.243761	0.178173	1.0	1.0	1.0	1.0	1.0	1.0	0.295981	1.0	1.0	0.295981	1.0	1.0	1.0	1.0	1.0	0.295981	0.295981	0.263022	1.0	0.243761
G001695775	0.295981	0.295981	0.295981	1.0	0.263022	1.0	1.0	0.295981	1.0	0.210897	0.263022	1.0	0.295981	1.0	1.0	0.295981	0.197292	1.0	0.295981	1.0	1.0	1.0	1.0	1.0	1.0	1.0	0.295981	0.295981	0.295981	1.0	1.0	0.203604	0.203604	0.203604	1.0	0.295981	1.0	1.0	0.295981	1.0	1.0	1.0	1.0	1.0	0.295981	0.295981	0.295981	1.0	0.295981
G001697985	1.0	1.0	1.0	1.0	1.0	1.0	1.0	1.0	1.0	1.0	1.0	1.0	1.0	1.0	1.0	1.0	0.295981	1.0	0.295981	1.0	1.0	0.0547827	1.0	1.0	1.0	1.0	1.0	1.0	1.0	1.0	1.0	1.0	1.0	1.0	1.0	1.0	0.0103562	1.0	0.295981	1.0	1.0	1.0	1.0	1.0	1.0	1.0	1.0	1.0	1.0
G001698965	1.0	1.0	1.0	1.0	1.0	1.0	1.0	1.0	1.0	1.0	1.0	1.0	1.0	1.0	1.0	1.0	1.0	1.0	1.0	1.0	1.0	1.0	1.0	1.0	1.0	1.0	1.0	1.0	1.0	1.0	1.0	1.0	1.0	1.0	1.0	1.0	1.0	1.0	1.0	1.0	1.0	1.0	1.0	1.0	0.295981	0.295981	1.0	1.0	1.0
G001701625	0.295981	0.295981	1.0	1.0	0.263022	1.0	1.0	1.0	1.0	0.219531	0.295981	1.0	1.0	1.0	1.0	1.0	0.210897	1.0	1.0	1.0	1.0	1.0	1.0	1.0	1.0	1.0	1.0	1.0	1.0	1.0	1.0	0.203604	0.203604	0.203604	1.0	1.0	1.0	1.0	1.0	1.0	1.0	1.0	1.0	1.0	1.0	1.0	1.0	1.0	1.0
G001701795	0.295981	0.295981	1.0	1.0	0.263022	1.0	1.0	1.0	1.0	0.210897	0.295981	1.0	1.0	1.0	1.0	1.0	0.203604	1.0	1.0	1.0	1.0	1.0	1.0	1.0	1.0	1.0	1.0	1.0	1.0	1.0	1.0	0.197292	0.197292	0.197292	1.0	1.0	1.0	1.0	1.0	1.0	1.0	1.0	1.0	1.0	1.0	1.0	1.0	1.0	1.0
G001704635	1.0	0.295981	1.0	0.263022	1.0	1.0	1.0	1.0	1.0	1.0	1.0	1.0	1.0	1.0	1.0	1.0	1.0	1.0	1.0	1.0	1.0	1.0	1.0	1.0	1.0	1.0	1.0	1.0	1.0	1.0	1.0	1.0	1.0	1.0	1.0	1.0	1.0	1.0	0.295981	1.0	1.0	1.0	1.0	1.0	1.0	1.0	1.0	1.0	1.0
G001704895	1.0	1.0	1.0	1.0	1.0	1.0	1.0	1.0	1.0	1.0	1.0	1.0	1.0	1.0	1.0	1.0	1.0	1.0	1.0	1.0	1.0	1.0	1.0	1.0	1.0	1.0	1.0	1.0	1.0	1.0	1.0	1.0	1.0	1.0	1.0	1.0	1.0	1.0	1.0	1.0	0.295981	1.0	1.0	1.0	1.0	1.0	1.0	1.0	1.0
G001705645	1.0	1.0	1.0	1.0	1.0	1.0	1.0	1.0	1.0	1.0	1.0	1.0	1.0	1.0	1.0	1.0	0.295981	1.0	1.0	1.0	1.0	1.0	1.0	1.0	1.0	1.0	1.0	1.0	1.0	1.0	1.0	1.0	1.0	1.0	1.0	1.0	1.0	1.0	1.0	1.0	1.0	1.0	1.0	1.0	1.0	1.0	1.0	1.0	1.0
G001709625	1.0	1.0	0.263022	1.0	1.0	1.0	1.0	0.295981	1.0	1.0	1.0	1.0	0.295981	1.0	1.0	0.295981	1.0	1.0	0.295981	1.0	1.0	0.295981	1.0	1.0	1.0	1.0	0.295981	0.295981	0.263022	1.0	1.0	1.0	1.0	1.0	1.0	0.263022	1.0	1.0	0.295981	1.0	1.0	1.0	1.0	1.0	0.295981	0.295981	0.295981	1.0	0.295981
G001709705	1.0	1.0	0.263022	1.0	1.0	1.0	1.0	0.295981	1.0	1.0	1.0	1.0	0.295981	1.0	1.0	0.295981	1.0	1.0	0.295981	1.0	1.0	0.295981	1.0	1.0	1.0	1.0	0.295981	0.295981	0.263022	1.0	1.0	1.0	1.0	1.0	1.0	0.295981	1.0	1.0	0.295981	1.0	1.0	1.0	1.0	1.0	0.295981	0.295981	0.295981	1.0	0.295981
G001710285	1.0	1.0	0.263022	1.0	1.0	1.0	1.0	0.295981	1.0	1.0	1.0	1.0	0.295981	1.0	1.0	0.295981	1.0	1.0	0.295981	1.0	1.0	0.295981	1.0	1.0	1.0	1.0	0.295981	0.295981	0.263022	1.0	1.0	1.0	1.0	1.0	1.0	0.263022	1.0	1.0	0.295981	1.0	1.0	1.0	1.0	1.0	0.295981	0.295981	0.295981	1.0	0.295981
G001710535	1.0	1.0	0.263022	1.0	1.0	1.0	1.0	0.295981	1.0	1.0	1.0	1.0	0.295981	1.0	1.0	0.295981	1.0	1.0	0.295981	1.0	1.0	0.295981	1.0	1.0	1.0	1.0	0.295981	0.295981	0.263022	1.0	1.0	1.0	1.0	1.0	1.0	0.295981	1.0	1.0	0.295981	1.0	1.0	1.0	1.0	1.0	0.295981	0.295981	0.295981	1.0	0.295981
G001710815	1.0	1.0	0.263022	1.0	1.0	1.0	1.0	0.295981	1.0	1.0	1.0	1.0	0.295981	1.0	1.0	0.295981	1.0	1.0	0.295981	1.0	1.0	0.295981	1.0	1.0	1.0	1.0	0.295981	0.295981	0.295981	1.0	1.0	1.0	1.0	1.0	1.0	0.263022	1.0	1.0	0.295981	1.0	1.0	1.0	1.0	1.0	0.295981	0.295981	0.295981	1.0	0.295981
G001710905	1.0	1.0	0.263022	1.0	1.0	1.0	1.0	0.295981	1.0	1.0	1.0	1.0	0.295981	1.0	1.0	0.295981	1.0	1.0	0.295981	1.0	1.0	0.295981	1.0	1.0	1.0	1.0	0.295981	0.295981	0.263022	1.0	1.0	1.0	1.0	1.0	1.0	0.295981	1.0	1.0	0.295981	1.0	1.0	1.0	1.0	1.0	0.295981	0.295981	0.295981	1.0	0.295981
G001719125	1.0	1.0	1.0	1.0	1.0	1.0	1.0	1.0	1.0	1.0	1.0	1.0	1.0	1.0	1.0	1.0	1.0	1.0	1.0	1.0	1.0	1.0	1.0	1.0	1.0	1.0	1.0	1.0	1.0	1.0	1.0	1.0	1.0	1.0	1.0	1.0	1.0	1.0	1.0	1.0	1.0	1.0	1.0	1.0	1.0	1.0	1.0	1.0	1.0
G001719665	1.0	1.0	0.295981	1.0	1.0	1.0	1.0	0.295981	1.0	1.0	1.0	1.0	0.295981	1.0	1.0	0.295981	0.295981	1.0	0.295981	1.0	1.0	1.0	1.0	1.0	0.295981	1.0	0.295981	0.295981	0.295981	1.0	1.0	1.0	1.0	1.0	1.0	0.295981	1.0	1.0	0.243761	1.0	1.0	1.0	0.295981	0.295981	0.295981	0.295981	0.295981	1.0	0.295981
G001725585	1.0	0.295981	1.0	1.0	1.0	1.0	1.0	1.0	1.0	1.0	1.0	1.0	1.0	1.0	1.0	1.0	1.0	1.0	1.0	1.0	1.0	0.295981	1.0	0.295981	1.0	1.0	1.0	1.0	1.0	1.0	1.0	1.0	1.0	1.0	1.0	1.0	1.0	1.0	0.295981	1.0	1.0	1.0	1.0	1.0	1.0	1.0	1.0	1.0	1.0
G001727385	1.0	1.0	1.0	1.0	1.0	1.0	1.0	1.0	1.0	1.0	1.0	1.0	1.0	1.0	1.0	1.0	1.0	1.0	1.0	1.0	1.0	1.0	1.0	1.0	1.0	1.0	1.0	1.0	1.0	1.0	1.0	1.0	1.0	1.0	1.0	1.0	1.0	1.0	1.0	1.0	1.0	1.0	1.0	1.0	1.0	1.0	1.0	1.0	1.0
G001729655	1.0	1.0	0.295981	1.0	1.0	1.0	1.0	1.0	1.0	1.0	1.0	1.0	1.0	1.0	1.0	1.0	1.0	1.0	1.0	1.0	1.0	1.0	1.0	1.0	1.0	0.295981	1.0	0.295981	0.295981	1.0	1.0	1.0	1.0	1.0	1.0	1.0	1.0	1.0	1.0	1.0	1.0	1.0	1.0	1.0	1.0	1.0	1.0	1.0	0.295981
G001743015	0.295981	1.0	1.0	1.0	1.0	1.0	1.0	1.0	1.0	0.0256472	1.0	1.0	1.0	1.0	1.0	1.0	0.0341361	1.0	1.0	1.0	1.0	1.0	1.0	1.0	1.0	1.0	1.0	1.0	1.0	1.0	1.0	0.174408	0.174408	0.174408	1.0	1.0	1.0	1.0	1.0	1.0	1.0	1.0	1.0	1.0	1.0	1.0	1.0	1.0	1.0
G001743105	1.0	1.0	0.295981	1.0	1.0	1.0	1.0	0.295981	1.0	1.0	1.0	1.0	0.295981	1.0	1.0	0.295981	1.0	1.0	0.295981	1.0	1.0	1.0	1.0	1.0	1.0	0.295981	0.295981	0.295981	0.295981	1.0	1.0	1.0	1.0	1.0	1.0	0.295981	1.0	1.0	0.295981	1.0	1.0	1.0	1.0	1.0	0.295981	0.295981	0.295981	1.0	0.295981
G001746305	1.0	1.0	1.0	1.0	1.0	1.0	1.0	1.0	1.0	1.0	1.0	1.0	1.0	1.0	1.0	1.0	1.0	1.0	1.0	1.0	1.0	1.0	1.0	1.0	1.0	1.0	1.0	1.0	1.0	1.0	1.0	1.0	1.0	1.0	1.0	1.0	1.0	1.0	1.0	1.0	1.0	1.0	1.0	1.0	1.0	1.0	1.0	1.0	1.0
G001749075	0.295981	1.0	1.0	1.0	1.0	1.0	1.0	1.0	1.0	0.0230782	1.0	1.0	1.0	1.0	1.0	1.0	0.0329357	0.295981	1.0	1.0	1.0	1.0	1.0	1.0	1.0	1.0	1.0	1.0	1.0	1.0	1.0	0.182269	0.182269	0.182269	1.0	1.0	1.0	1.0	1.0	1.0	1.0	1.0	1.0	1.0	1.0	1.0	1.0	1.0	1.0
G001750225	1.0	0.203604	1.0	0.295981	1.0	1.0	1.0	1.0	1.0	1.0	1.0	1.0	1.0	1.0	1.0	1.0	1.0	0.295981	1.0	1.0	1.0	1.0	0.295981	1.0	0.295981	1.0	1.0	1.0	1.0	1.0	1.0	1.0	1.0	1.0	1.0	1.0	1.0	1.0	1.0	1.0	1.0	1.0	0.295981	1.0	1.0	1.0	1.0	1.0	1.0
G001752005	1.0	1.0	0.263022	1.0	1.0	1.0	1.0	0.295981	1.0	1.0	1.0	1.0	0.295981	1.0	1.0	0.295981	1.0	1.0	0.295981	1.0	1.0	0.295981	1.0	1.0	1.0	1.0	0.210897	0.263022	0.263022	1.0	1.0	1.0	1.0	1.0	1.0	0.295981	1.0	1.0	0.295981	1.0	1.0	1.0	1.0	1.0	0.295981	0.295981	0.295981	1.0	0.263022
G001757585	1.0	1.0	0.295981	1.0	1.0	1.0	1.0	0.295981	1.0	1.0	1.0	1.0	0.295981	1.0	1.0	0.263022	1.0	1.0	0.295981	1.0	1.0	1.0	1.0	1.0	1.0	1.0	0.295981	0.295981	0.219531	1.0	1.0	1.0	1.0	1.0	1.0	0.295981	1.0	1.0	0.295981	1.0	1.0	0.295981	1.0	1.0	0.295981	0.295981	0.295981	1.0	0.295981
G001759265	1.0	1.0	0.295981	1.0	1.0	1.0	1.0	1.0	1.0	1.0	1.0	1.0	1.0	1.0	1.0	1.0	1.0	1.0	1.0	1.0	1.0	0.295981	1.0	1.0	1.0	1.0	1.0	1.0	0.295981	1.0	1.0	1.0	1.0	1.0	1.0	1.0	1.0	1.0	1.0	1.0	1.0	1.0	1.0	1.0	1.0	1.0	1.0	1.0	1.0
G001761625	1.0	1.0	1.0	1.0	1.0	1.0	1.0	1.0	1.0	1.0	1.0	1.0	1.0	1.0	1.0	1.0	1.0	1.0	1.0	1.0	0.295981	1.0	1.0	1.0	1.0	1.0	1.0	1.0	1.0	1.0	1.0	1.0	1.0	1.0	1.0	1.0	1.0	1.0	1.0	1.0	0.295981	1.0	1.0	1.0	1.0	1.0	1.0	1.0	1.0
G001762425	1.0	1.0	1.0	1.0	1.0	1.0	1.0	1.0	1.0	1.0	1.0	1.0	1.0	1.0	1.0	1.0	1.0	1.0	1.0	1.0	0.295981	1.0	1.0	1.0	1.0	1.0	1.0	1.0	1.0	1.0	1.0	1.0	1.0	1.0	1.0	1.0	1.0	1.0	1.0	1.0	1.0	1.0	1.0	1.0	1.0	1.0	1.0	1.0	1.0
G001765715	1.0	0.197292	1.0	0.295981	1.0	1.0	1.0	1.0	1.0	1.0	1.0	1.0	1.0	1.0	1.0	1.0	1.0	0.295981	1.0	1.0	1.0	1.0	0.263022	1.0	0.295981	1.0	1.0	1.0	1.0	1.0	1.0	1.0	1.0	1.0	1.0	1.0	1.0	1.0	1.0	1.0	1.0	1.0	0.295981	1.0	1.0	1.0	1.0	1.0	1.0
G001768085	1.0	1.0	1.0	1.0	1.0	1.0	1.0	1.0	1.0	1.0	1.0	1.0	1.0	1.0	1.0	1.0	1.0	1.0	1.0	1.0	1.0	1.0	1.0	1.0	1.0	1.0	1.0	1.0	1.0	1.0	1.0	1.0	1.0	1.0	1.0	1.0	1.0	1.0	1.0	1.0	1.0	1.0	1.0	1.0	1.0	1.0	1.0	1.0	1.0
G001769535	1.0	1.0	1.0	1.0	1.0	1.0	1.0	1.0	1.0	1.0	1.0	1.0	1.0	1.0	1.0	1.0	1.0	1.0	1.0	1.0	1.0	1.0	1.0	1.0	1.0	1.0	1.0	1.0	1.0	1.0	1.0	1.0	1.0	1.0	1.0	1.0	1.0	1.0	1.0	1.0	1.0	1.0	1.0	1.0	1.0	1.0	1.0	1.0	1.0
G001771905	1.0	1.0	1.0	1.0	1.0	1.0	1.0	1.0	1.0	1.0	1.0	1.0	1.0	1.0	1.0	1.0	1.0	1.0	1.0	1.0	1.0	1.0	1.0	1.0	1.0	1.0	1.0	1.0	1.0	1.0	1.0	0.295981	0.295981	0.295981	1.0	1.0	1.0	1.0	1.0	1.0	1.0	1.0	1.0	1.0	1.0	1.0	1.0	1.0	1.0
G001772175	1.0	1.0	1.0	1.0	1.0	1.0	1.0	1.0	1.0	1.0	1.0	1.0	1.0	1.0	1.0	1.0	1.0	1.0	1.0	1.0	1.0	1.0	1.0	1.0	1.0	1.0	1.0	1.0	1.0	1.0	1.0	1.0	1.0	1.0	1.0	1.0	1.0	1.0	0.295981	1.0	1.0	0.295981	0.295981	1.0	1.0	1.0	1.0	1.0	1.0
G001772885	1.0	1.0	1.0	1.0	1.0	1.0	1.0	1.0	1.0	1.0	1.0	1.0	1.0	1.0	1.0	1.0	1.0	1.0	1.0	1.0	1.0	1.0	1.0	1.0	1.0	1.0	1.0	1.0	1.0	1.0	1.0	1.0	1.0	1.0	1.0	1.0	1.0	1.0	1.0	1.0	1.0	1.0	1.0	1.0	1.0	1.0	1.0	1.0	1.0
G001773375	1.0	1.0	1.0	1.0	1.0	1.0	1.0	1.0	1.0	1.0	1.0	1.0	1.0	1.0	1.0	1.0	1.0	1.0	1.0	1.0	1.0	1.0	1.0	1.0	1.0	1.0	1.0	1.0	1.0	1.0	1.0	1.0	1.0	1.0	1.0	1.0	1.0	1.0	1.0	1.0	1.0	1.0	1.0	1.0	1.0	1.0	1.0	1.0	1.0
G001773695	1.0	1.0	1.0	1.0	1.0	1.0	1.0	1.0	1.0	1.0	1.0	1.0	1.0	1.0	1.0	1.0	1.0	1.0	1.0	1.0	1.0	1.0	1.0	1.0	1.0	1.0	1.0	1.0	1.0	1.0	1.0	1.0	1.0	1.0	1.0	1.0	1.0	1.0	1.0	1.0	1.0	1.0	1.0	1.0	1.0	1.0	1.0	1.0	1.0
G001774785	1.0	1.0	1.0	1.0	1.0	1.0	1.0	1.0	1.0	1.0	1.0	1.0	1.0	0.295981	0.295981	1.0	1.0	1.0	1.0	1.0	1.0	1.0	1.0	1.0	1.0	1.0	1.0	1.0	1.0	1.0	1.0	1.0	1.0	1.0	1.0	1.0	1.0	1.0	1.0	1.0	1.0	1.0	1.0	1.0	1.0	1.0	1.0	1.0	1.0
G001775075	1.0	1.0	1.0	1.0	1.0	1.0	1.0	1.0	1.0	1.0	1.0	1.0	1.0	0.295981	0.295981	1.0	1.0	1.0	1.0	1.0	1.0	1.0	1.0	1.0	1.0	1.0	1.0	1.0	1.0	1.0	1.0	1.0	1.0	1.0	1.0	1.0	1.0	1.0	1.0	1.0	1.0	1.0	1.0	1.0	1.0	1.0	1.0	1.0	1.0
G001776505	1.0	1.0	1.0	1.0	1.0	1.0	1.0	1.0	1.0	1.0	1.0	1.0	1.0	1.0	1.0	1.0	1.0	1.0	1.0	1.0	1.0	1.0	1.0	1.0	1.0	1.0	1.0	1.0	1.0	1.0	1.0	1.0	1.0	1.0	1.0	1.0	1.0	1.0	1.0	1.0	1.0	1.0	1.0	1.0	1.0	1.0	1.0	1.0	1.0
G001777435	1.0	1.0	1.0	1.0	1.0	1.0	1.0	1.0	1.0	1.0	1.0	1.0	1.0	1.0	1.0	1.0	1.0	1.0	1.0	1.0	1.0	1.0	1.0	1.0	1.0	1.0	1.0	1.0	1.0	1.0	1.0	1.0	1.0	1.0	1.0	1.0	1.0	1.0	1.0	1.0	1.0	1.0	1.0	1.0	1.0	1.0	1.0	1.0	1.0
G001778835	1.0	1.0	1.0	1.0	1.0	1.0	1.0	1.0	1.0	1.0	1.0	1.0	1.0	1.0	1.0	1.0	1.0	1.0	1.0	1.0	1.0	1.0	1.0	1.0	1.0	1.0	1.0	1.0	1.0	1.0	1.0	1.0	1.0	1.0	1.0	1.0	1.0	1.0	1.0	1.0	1.0	1.0	1.0	1.0	1.0	1.0	1.0	1.0	1.0
G001782595	1.0	1.0	1.0	1.0	1.0	1.0	1.0	1.0	1.0	1.0	1.0	1.0	1.0	1.0	1.0	1.0	1.0	1.0	1.0	1.0	1.0	1.0	1.0	1.0	1.0	1.0	1.0	1.0	1.0	1.0	1.0	1.0	1.0	1.0	1.0	1.0	1.0	1.0	1.0	1.0	1.0	1.0	1.0	1.0	1.0	1.0	1.0	1.0	1.0
G001787165	1.0	1.0	1.0	1.0	1.0	1.0	1.0	1.0	1.0	1.0	1.0	1.0	1.0	1.0	1.0	1.0	1.0	1.0	1.0	1.0	1.0	1.0	1.0	1.0	1.0	1.0	1.0	1.0	1.0	1.0	1.0	1.0	1.0	1.0	1.0	1.0	1.0	1.0	1.0	1.0	1.0	1.0	1.0	1.0	1.0	1.0	1.0	1.0	1.0
G001787485	1.0	1.0	1.0	1.0	1.0	1.0	1.0	1.0	1.0	1.0	1.0	1.0	1.0	1.0	1.0	1.0	1.0	1.0	1.0	1.0	1.0	1.0	1.0	1.0	1.0	1.0	1.0	1.0	1.0	0.295981	1.0	1.0	1.0	1.0	1.0	1.0	1.0	1.0	1.0	1.0	1.0	1.0	1.0	1.0	1.0	1.0	1.0	1.0	1.0
G001790625	1.0	1.0	1.0	1.0	1.0	1.0	1.0	1.0	1.0	1.0	1.0	1.0	1.0	1.0	1.0	1.0	1.0	1.0	1.0	1.0	1.0	1.0	1.0	1.0	1.0	1.0	1.0	1.0	1.0	1.0	1.0	1.0	1.0	1.0	1.0	1.0	1.0	1.0	1.0	1.0	1.0	1.0	1.0	1.0	1.0	1.0	1.0	1.0	1.0
G001794175	1.0	1.0	1.0	1.0	1.0	1.0	1.0	1.0	1.0	1.0	1.0	1.0	1.0	1.0	1.0	1.0	1.0	1.0	1.0	1.0	1.0	1.0	1.0	1.0	1.0	1.0	1.0	1.0	1.0	1.0	1.0	1.0	1.0	1.0	1.0	1.0	1.0	1.0	1.0	1.0	1.0	1.0	1.0	1.0	1.0	1.0	1.0	1.0	1.0
G001795855	1.0	1.0	1.0	1.0	1.0	1.0	1.0	1.0	1.0	1.0	1.0	1.0	1.0	1.0	1.0	1.0	1.0	1.0	1.0	1.0	1.0	1.0	1.0	1.0	1.0	1.0	1.0	1.0	1.0	1.0	1.0	1.0	1.0	1.0	1.0	1.0	1.0	1.0	1.0	1.0	1.0	1.0	1.0	1.0	1.0	1.0	1.0	1.0	1.0
G001796285	1.0	1.0	1.0	1.0	1.0	1.0	1.0	1.0	1.0	1.0	1.0	1.0	1.0	1.0	1.0	1.0	1.0	1.0	1.0	1.0	1.0	1.0	1.0	1.0	1.0	1.0	1.0	1.0	1.0	1.0	1.0	1.0	1.0	1.0	1.0	1.0	1.0	1.0	1.0	1.0	1.0	1.0	1.0	1.0	1.0	1.0	1.0	1.0	1.0
G001798485	1.0	1.0	1.0	1.0	1.0	1.0	1.0	1.0	1.0	1.0	1.0	1.0	1.0	1.0	1.0	1.0	1.0	1.0	1.0	1.0	1.0	1.0	1.0	1.0	1.0	1.0	1.0	1.0	1.0	1.0	1.0	1.0	1.0	1.0	1.0	1.0	1.0	1.0	1.0	1.0	1.0	1.0	1.0	1.0	1.0	1.0	1.0	1.0	1.0
G001802335	1.0	1.0	1.0	1.0	1.0	1.0	1.0	1.0	1.0	1.0	1.0	1.0	1.0	1.0	1.0	1.0	1.0	1.0	1.0	1.0	1.0	1.0	1.0	1.0	1.0	1.0	1.0	1.0	1.0	1.0	1.0	1.0	1.0	1.0	1.0	1.0	1.0	1.0	0.295981	1.0	1.0	1.0	1.0	1.0	1.0	1.0	1.0	1.0	1.0
G001802535	1.0	1.0	1.0	1.0	1.0	1.0	1.0	1.0	1.0	1.0	1.0	1.0	1.0	1.0	1.0	1.0	1.0	1.0	1.0	1.0	1.0	1.0	1.0	1.0	1.0	1.0	1.0	1.0	1.0	1.0	1.0	1.0	1.0	1.0	1.0	1.0	1.0	1.0	1.0	1.0	1.0	1.0	1.0	1.0	1.0	1.0	1.0	1.0	1.0
G001803205	1.0	1.0	1.0	1.0	1.0	1.0	1.0	1.0	1.0	1.0	1.0	1.0	1.0	1.0	1.0	1.0	1.0	1.0	1.0	1.0	1.0	1.0	1.0	1.0	1.0	1.0	1.0	1.0	1.0	1.0	1.0	1.0	1.0	1.0	1.0	1.0	1.0	1.0	1.0	1.0	1.0	1.0	1.0	1.0	1.0	1.0	1.0	1.0	1.0
G001803635	1.0	1.0	1.0	1.0	1.0	1.0	1.0	1.0	1.0	1.0	1.0	1.0	1.0	1.0	1.0	1.0	1.0	1.0	1.0	1.0	1.0	1.0	1.0	1.0	1.0	1.0	1.0	1.0	1.0	1.0	1.0	1.0	1.0	1.0	1.0	1.0	1.0	1.0	1.0	1.0	1.0	1.0	1.0	1.0	1.0	1.0	1.0	1.0	1.0
G001803685	1.0	1.0	1.0	1.0	1.0	1.0	1.0	1.0	1.0	1.0	1.0	1.0	1.0	1.0	1.0	1.0	1.0	1.0	1.0	1.0	1.0	1.0	1.0	1.0	1.0	1.0	1.0	1.0	1.0	1.0	1.0	1.0	1.0	1.0	1.0	1.0	1.0	1.0	1.0	1.0	1.0	1.0	1.0	1.0	1.0	1.0	1.0	1.0	1.0
G001804915	1.0	1.0	1.0	1.0	1.0	1.0	1.0	1.0	1.0	1.0	1.0	1.0	1.0	1.0	1.0	1.0	1.0	1.0	1.0	1.0	1.0	1.0	1.0	1.0	1.0	1.0	1.0	1.0	1.0	1.0	1.0	1.0	1.0	1.0	1.0	1.0	1.0	1.0	1.0	1.0	1.0	1.0	1.0	1.0	1.0	1.0	1.0	1.0	1.0
G001807185	1.0	1.0	0.295981	1.0	1.0	1.0	1.0	0.263022	1.0	1.0	1.0	1.0	0.295981	1.0	1.0	0.295981	1.0	1.0	0.295981	1.0	1.0	1.0	1.0	1.0	1.0	0.295981	0.263022	0.295981	0.295981	1.0	1.0	1.0	1.0	1.0	1.0	0.295981	1.0	1.0	0.295981	1.0	1.0	1.0	1.0	1.0	0.295981	0.295981	0.295981	1.0	0.263022
G001809255	1.0	1.0	1.0	1.0	1.0	1.0	1.0	1.0	1.0	1.0	1.0	1.0	1.0	1.0	1.0	1.0	1.0	1.0	1.0	1.0	1.0	1.0	1.0	1.0	1.0	1.0	1.0	1.0	1.0	1.0	1.0	1.0	1.0	1.0	1.0	1.0	0.263022	1.0	1.0	1.0	1.0	1.0	1.0	1.0	1.0	1.0	1.0	1.0	1.0
G001814385	1.0	1.0	0.164662	1.0	1.0	1.0	1.0	1.0	1.0	1.0	1.0	1.0	1.0	1.0	1.0	1.0	1.0	1.0	1.0	1.0	1.0	1.0	1.0	1.0	1.0	1.0	1.0	0.263022	0.197292	1.0	1.0	1.0	1.0	1.0	1.0	1.0	1.0	1.0	1.0	1.0	1.0	1.0	1.0	1.0	1.0	1.0	0.295981	1.0	0.263022
G001814525	1.0	1.0	1.0	1.0	1.0	1.0	1.0	1.0	1.0	1.0	1.0	1.0	1.0	1.0	1.0	1.0	1.0	0.191731	1.0	1.0	1.0	1.0	1.0	1.0	1.0	1.0	1.0	1.0	1.0	1.0	1.0	1.0	1.0	1.0	1.0	1.0	1.0	1.0	1.0	1.0	1.0	0.295981	1.0	1.0	1.0	1.0	1.0	1.0	1.0
G001816875	1.0	1.0	1.0	1.0	1.0	1.0	1.0	1.0	1.0	1.0	1.0	1.0	1.0	1.0	1.0	1.0	1.0	1.0	1.0	1.0	1.0	1.0	1.0	1.0	1.0	1.0	1.0	1.0	1.0	1.0	1.0	1.0	1.0	1.0	1.0	1.0	1.0	1.0	1.0	1.0	1.0	1.0	1.0	1.0	1.0	1.0	1.0	1.0	1.0
G001817305	1.0	1.0	1.0	1.0	1.0	1.0	1.0	1.0	1.0	1.0	1.0	1.0	1.0	1.0	1.0	1.0	1.0	1.0	1.0	1.0	1.0	1.0	1.0	1.0	1.0	1.0	1.0	1.0	1.0	1.0	1.0	1.0	1.0	1.0	1.0	1.0	1.0	1.0	1.0	1.0	1.0	1.0	1.0	1.0	1.0	1.0	1.0	1.0	1.0
G001817425	1.0	1.0	1.0	1.0	1.0	1.0	1.0	1.0	1.0	1.0	1.0	1.0	1.0	1.0	1.0	1.0	1.0	1.0	1.0	1.0	1.0	1.0	1.0	1.0	1.0	1.0	1.0	1.0	1.0	1.0	1.0	1.0	1.0	1.0	1.0	1.0	1.0	1.0	1.0	0.295981	1.0	1.0	1.0	1.0	1.0	1.0	1.0	1.0	1.0
G001817585	1.0	1.0	1.0	1.0	1.0	1.0	1.0	1.0	1.0	1.0	1.0	1.0	1.0	1.0	1.0	1.0	1.0	1.0	1.0	1.0	1.0	1.0	1.0	1.0	1.0	1.0	1.0	1.0	1.0	1.0	1.0	1.0	1.0	1.0	1.0	1.0	1.0	1.0	1.0	1.0	1.0	1.0	1.0	1.0	1.0	1.0	1.0	1.0	1.0
G001818135	1.0	1.0	1.0	1.0	1.0	1.0	1.0	1.0	1.0	1.0	1.0	1.0	1.0	1.0	1.0	1.0	1.0	1.0	1.0	1.0	1.0	1.0	1.0	1.0	1.0	1.0	1.0	1.0	1.0	1.0	1.0	1.0	1.0	1.0	1.0	1.0	1.0	1.0	1.0	1.0	1.0	1.0	1.0	1.0	1.0	1.0	1.0	1.0	1.0
G001821845	1.0	1.0	1.0	1.0	1.0	1.0	1.0	1.0	1.0	1.0	1.0	1.0	1.0	1.0	1.0	1.0	1.0	1.0	1.0	1.0	1.0	1.0	1.0	1.0	1.0	1.0	1.0	1.0	1.0	1.0	1.0	1.0	1.0	1.0	1.0	1.0	1.0	1.0	1.0	1.0	1.0	1.0	1.0	1.0	1.0	1.0	1.0	1.0	1.0
G001824325	1.0	1.0	1.0	1.0	1.0	1.0	0.295981	1.0	1.0	1.0	1.0	1.0	1.0	1.0	1.0	1.0	1.0	1.0	1.0	1.0	1.0	1.0	1.0	1.0	1.0	1.0	1.0	1.0	1.0	1.0	1.0	1.0	1.0	1.0	1.0	1.0	1.0	1.0	1.0	1.0	1.0	1.0	1.0	1.0	1.0	1.0	1.0	1.0	1.0
G001826375	1.0	1.0	0.263022	1.0	1.0	1.0	1.0	0.295981	1.0	1.0	1.0	1.0	0.295981	1.0	1.0	0.295981	1.0	1.0	0.295981	1.0	1.0	0.295981	1.0	1.0	1.0	1.0	0.295981	0.295981	0.263022	1.0	1.0	1.0	1.0	1.0	1.0	0.263022	1.0	1.0	0.295981	1.0	1.0	1.0	1.0	1.0	0.295981	0.295981	0.295981	1.0	0.263022
G001826975	1.0	1.0	0.263022	1.0	1.0	1.0	1.0	0.295981	1.0	1.0	1.0	1.0	0.295981	1.0	1.0	0.295981	1.0	1.0	0.295981	1.0	1.0	0.295981	1.0	1.0	1.0	1.0	0.295981	0.295981	0.263022	1.0	1.0	1.0	1.0	1.0	1.0	0.295981	1.0	1.0	0.295981	1.0	1.0	1.0	1.0	1.0	0.295981	0.295981	0.295981	1.0	0.263022
G001827855	1.0	1.0	0.263022	1.0	1.0	1.0	1.0	0.295981	1.0	1.0	1.0	1.0	0.295981	1.0	1.0	0.295981	1.0	1.0	0.295981	1.0	1.0	0.295981	1.0	1.0	1.0	1.0	0.210897	0.295981	0.263022	1.0	1.0	1.0	1.0	1.0	1.0	0.295981	1.0	1.0	0.295981	1.0	1.0	1.0	1.0	1.0	0.295981	0.295981	0.295981	1.0	0.295981
G001828295	1.0	1.0	1.0	1.0	1.0	1.0	1.0	1.0	1.0	1.0	1.0	1.0	1.0	1.0	1.0	1.0	1.0	1.0	1.0	1.0	1.0	1.0	1.0	1.0	1.0	1.0	1.0	1.0	1.0	1.0	1.0	1.0	1.0	1.0	1.0	1.0	1.0	1.0	1.0	1.0	1.0	1.0	1.0	1.0	1.0	1.0	1.0	1.0	1.0
G001828685	1.0	1.0	1.0	1.0	1.0	1.0	1.0	1.0	1.0	1.0	1.0	1.0	1.0	0.295981	0.295981	1.0	1.0	1.0	0.295981	1.0	1.0	1.0	1.0	1.0	1.0	1.0	1.0	1.0	1.0	1.0	1.0	1.0	1.0	1.0	1.0	1.0	1.0	1.0	1.0	1.0	1.0	1.0	1.0	1.0	1.0	1.0	1.0	1.0	1.0
G001830195	1.0	1.0	1.0	1.0	1.0	1.0	1.0	1.0	1.0	1.0	1.0	1.0	1.0	1.0	1.0	1.0	1.0	1.0	1.0	1.0	1.0	1.0	1.0	1.0	1.0	1.0	1.0	1.0	1.0	1.0	1.0	1.0	1.0	1.0	1.0	1.0	1.0	1.0	1.0	1.0	1.0	1.0	1.0	1.0	1.0	1.0	1.0	1.0	1.0
G001832645	0.295981	1.0	1.0	1.0	1.0	1.0	1.0	1.0	1.0	0.197292	1.0	1.0	1.0	1.0	1.0	1.0	0.191731	1.0	1.0	1.0	1.0	1.0	1.0	1.0	0.295981	1.0	1.0	1.0	1.0	1.0	1.0	0.0453547	0.0453547	0.0453547	1.0	1.0	1.0	1.0	1.0	1.0	1.0	1.0	1.0	1.0	1.0	1.0	1.0	1.0	1.0
G001833325	0.295981	1.0	1.0	1.0	1.0	1.0	1.0	1.0	1.0	0.191731	1.0	1.0	1.0	1.0	1.0	1.0	0.182269	1.0	1.0	1.0	1.0	1.0	1.0	1.0	0.295981	1.0	1.0	1.0	1.0	1.0	1.0	0.0163866	0.0163307	0.0163307	1.0	1.0	1.0	1.0	1.0	1.0	1.0	1.0	1.0	1.0	1.0	1.0	1.0	1.0	1.0
G001836555	1.0	1.0	1.0	1.0	1.0	1.0	1.0	1.0	1.0	1.0	1.0	0.295981	1.0	1.0	1.0	1.0	1.0	1.0	1.0	1.0	1.0	1.0	1.0	1.0	1.0	1.0	0.295981	1.0	1.0	1.0	1.0	1.0	1.0	1.0	1.0	1.0	1.0	1.0	1.0	1.0	1.0	1.0	1.0	1.0	1.0	1.0	1.0	1.0	1.0
G001836595	1.0	1.0	0.295981	1.0	1.0	1.0	1.0	0.295981	1.0	1.0	1.0	1.0	0.295981	1.0	1.0	0.295981	1.0	1.0	0.295981	1.0	1.0	1.0	1.0	1.0	1.0	0.295981	0.295981	0.295981	0.295981	1.0	1.0	1.0	1.0	1.0	1.0	0.295981	1.0	1.0	0.295981	1.0	1.0	1.0	1.0	1.0	0.295981	0.295981	0.295981	1.0	0.295981
G001839275	1.0	1.0	0.295981	1.0	1.0	1.0	1.0	0.295981	1.0	1.0	1.0	1.0	0.295981	1.0	1.0	0.295981	1.0	1.0	0.295981	1.0	1.0	1.0	1.0	1.0	1.0	0.295981	0.295981	0.295981	0.295981	1.0	1.0	1.0	1.0	1.0	1.0	0.295981	1.0	1.0	0.295981	1.0	1.0	1.0	1.0	1.0	0.295981	0.295981	0.295981	1.0	0.295981
G001840005	1.0	1.0	1.0	0.203604	1.0	1.0	1.0	1.0	1.0	1.0	1.0	1.0	1.0	1.0	1.0	1.0	1.0	1.0	1.0	1.0	1.0	1.0	1.0	1.0	0.295981	1.0	1.0	1.0	1.0	1.0	1.0	1.0	1.0	1.0	1.0	1.0	1.0	1.0	1.0	1.0	1.0	0.295981	1.0	1.0	1.0	1.0	1.0	1.0	1.0
G001842985	1.0	1.0	1.0	0.203604	1.0	1.0	1.0	1.0	1.0	1.0	1.0	1.0	1.0	1.0	1.0	1.0	1.0	1.0	1.0	1.0	1.0	1.0	1.0	1.0	0.295981	1.0	1.0	1.0	1.0	1.0	1.0	1.0	1.0	1.0	1.0	1.0	1.0	1.0	1.0	1.0	1.0	0.295981	1.0	1.0	1.0	1.0	1.0	1.0	1.0
G001843615	1.0	1.0	1.0	0.203604	1.0	1.0	1.0	1.0	1.0	1.0	1.0	1.0	1.0	1.0	1.0	1.0	1.0	1.0	1.0	1.0	1.0	1.0	1.0	1.0	0.295981	1.0	1.0	1.0	1.0	1.0	1.0	1.0	1.0	1.0	1.0	1.0	1.0	1.0	1.0	1.0	1.0	0.295981	1.0	1.0	1.0	1.0	1.0	1.0	1.0
G001851925	1.0	1.0	1.0	0.203604	1.0	1.0	1.0	1.0	1.0	1.0	1.0	1.0	1.0	1.0	1.0	1.0	1.0	1.0	1.0	1.0	1.0	1.0	1.0	1.0	0.295981	1.0	1.0	1.0	1.0	1.0	1.0	1.0	1.0	1.0	1.0	1.0	1.0	1.0	1.0	1.0	1.0	0.295981	1.0	1.0	1.0	1.0	1.0	1.0	1.0
G001854655	1.0	1.0	1.0	1.0	1.0	1.0	1.0	1.0	1.0	1.0	1.0	1.0	1.0	1.0	1.0	1.0	1.0	1.0	1.0	1.0	1.0	1.0	1.0	1.0	0.156619	1.0	1.0	1.0	1.0	1.0	1.0	1.0	1.0	1.0	1.0	1.0	1.0	1.0	0.295981	1.0	1.0	1.0	1.0	1.0	1.0	1.0	1.0	1.0	1.0
G001855495	1.0	0.243761	0.295981	1.0	1.0	1.0	1.0	0.295981	1.0	1.0	1.0	1.0	0.295981	1.0	1.0	0.295981	1.0	0.295981	0.295981	1.0	1.0	1.0	1.0	0.295981	1.0	1.0	0.295981	0.295981	0.295981	1.0	1.0	1.0	1.0	1.0	1.0	0.295981	1.0	1.0	0.243761	1.0	1.0	1.0	0.263022	0.263022	0.295981	0.295981	0.295981	1.0	0.295981
G001858395	1.0	1.0	0.295981	1.0	1.0	1.0	1.0	0.295981	1.0	1.0	1.0	1.0	0.295981	1.0	1.0	0.295981	1.0	1.0	0.295981	1.0	1.0	1.0	1.0	1.0	1.0	1.0	0.295981	0.295981	0.295981	1.0	1.0	1.0	1.0	1.0	1.0	0.295981	1.0	1.0	0.295981	1.0	1.0	1.0	1.0	1.0	0.295981	0.295981	0.295981	1.0	0.295981
G001859525	1.0	1.0	1.0	1.0	1.0	1.0	1.0	1.0	1.0	1.0	1.0	1.0	1.0	1.0	1.0	1.0	0.295981	1.0	0.295981	1.0	1.0	0.0567566	1.0	1.0	1.0	1.0	1.0	1.0	1.0	1.0	1.0	1.0	1.0	1.0	1.0	1.0	0.0422904	1.0	1.0	1.0	1.0	1.0	1.0	1.0	1.0	1.0	1.0	1.0	1.0
G001864505	1.0	1.0	1.0	1.0	1.0	1.0	1.0	1.0	1.0	1.0	1.0	1.0	1.0	1.0	1.0	1.0	1.0	1.0	1.0	1.0	1.0	1.0	1.0	1.0	1.0	1.0	1.0	1.0	1.0	1.0	1.0	1.0	1.0	1.0	1.0	1.0	1.0	1.0	1.0	1.0	1.0	1.0	1.0	1.0	1.0	1.0	1.0	1.0	1.0
G001869605	1.0	1.0	1.0	1.0	1.0	1.0	1.0	1.0	1.0	1.0	1.0	1.0	1.0	1.0	1.0	1.0	1.0	1.0	1.0	1.0	1.0	1.0	1.0	1.0	1.0	1.0	1.0	1.0	1.0	1.0	1.0	1.0	1.0	1.0	1.0	1.0	1.0	1.0	1.0	1.0	1.0	1.0	1.0	1.0	1.0	1.0	1.0	1.0	1.0
G001870285	1.0	1.0	0.295981	1.0	1.0	1.0	1.0	0.295981	1.0	1.0	1.0	1.0	0.295981	1.0	1.0	0.295981	1.0	1.0	0.295981	1.0	1.0	1.0	1.0	1.0	1.0	1.0	0.295981	0.295981	0.295981	1.0	1.0	1.0	1.0	1.0	1.0	0.295981	0.295981	1.0	0.263022	1.0	1.0	1.0	1.0	1.0	0.295981	0.295981	0.295981	1.0	0.295981
G001873635	1.0	1.0	1.0	1.0	1.0	1.0	1.0	1.0	1.0	1.0	1.0	1.0	1.0	1.0	1.0	1.0	1.0	1.0	1.0	1.0	1.0	1.0	1.0	1.0	1.0	1.0	1.0	1.0	1.0	1.0	1.0	1.0	1.0	1.0	1.0	1.0	1.0	1.0	1.0	1.0	1.0	1.0	1.0	1.0	1.0	1.0	1.0	1.0	1.0
G001874365	0.295981	1.0	1.0	1.0	1.0	1.0	1.0	1.0	1.0	1.0	0.295981	1.0	1.0	1.0	1.0	1.0	1.0	1.0	1.0	1.0	1.0	1.0	1.0	1.0	1.0	1.0	1.0	1.0	1.0	1.0	1.0	0.295981	0.295981	0.295981	1.0	1.0	1.0	1.0	1.0	1.0	1.0	1.0	1.0	1.0	1.0	1.0	1.0	1.0	1.0
G001882865	1.0	0.295981	0.295981	1.0	1.0	1.0	1.0	0.295981	1.0	1.0	1.0	1.0	0.295981	1.0	1.0	0.295981	0.295981	1.0	0.295981	1.0	1.0	1.0	0.295981	1.0	1.0	1.0	0.295981	0.295981	0.295981	1.0	1.0	1.0	1.0	1.0	1.0	0.295981	1.0	1.0	0.23011	1.0	1.0	1.0	0.295981	1.0	0.295981	0.295981	0.295981	1.0	0.295981
G001883945	1.0	1.0	0.295981	1.0	1.0	1.0	1.0	0.295981	1.0	1.0	1.0	1.0	0.295981	1.0	1.0	0.295981	1.0	1.0	0.140258	1.0	1.0	1.0	1.0	1.0	1.0	1.0	0.295981	0.295981	0.295981	1.0	1.0	1.0	1.0	1.0	1.0	0.295981	0.295981	1.0	0.295981	1.0	1.0	1.0	1.0	1.0	0.295981	0.295981	0.295981	1.0	0.295981
G001887055	1.0	1.0	1.0	1.0	1.0	1.0	1.0	1.0	1.0	1.0	1.0	1.0	1.0	1.0	1.0	1.0	1.0	1.0	1.0	1.0	1.0	1.0	1.0	1.0	1.0	1.0	1.0	1.0	1.0	1.0	1.0	1.0	1.0	1.0	1.0	1.0	1.0	1.0	1.0	0.295981	1.0	1.0	1.0	1.0	1.0	1.0	1.0	1.0	1.0
G001887145	1.0	1.0	1.0	1.0	1.0	1.0	1.0	1.0	1.0	1.0	1.0	1.0	1.0	1.0	1.0	1.0	1.0	1.0	1.0	1.0	1.0	1.0	1.0	1.0	1.0	1.0	1.0	0.295981	1.0	1.0	1.0	1.0	1.0	1.0	1.0	1.0	1.0	1.0	1.0	1.0	1.0	1.0	1.0	1.0	1.0	1.0	1.0	1.0	1.0
G001887395	1.0	1.0	1.0	1.0	1.0	1.0	1.0	1.0	1.0	1.0	1.0	1.0	1.0	1.0	1.0	1.0	1.0	1.0	1.0	1.0	1.0	1.0	1.0	1.0	1.0	1.0	1.0	1.0	1.0	1.0	1.0	1.0	1.0	1.0	1.0	1.0	1.0	1.0	1.0	1.0	1.0	1.0	1.0	1.0	1.0	1.0	1.0	1.0	1.0
G001888275	1.0	1.0	1.0	1.0	1.0	1.0	1.0	1.0	1.0	1.0	1.0	1.0	1.0	1.0	1.0	1.0	1.0	1.0	1.0	1.0	1.0	1.0	1.0	1.0	1.0	1.0	1.0	1.0	1.0	1.0	1.0	1.0	1.0	1.0	1.0	1.0	1.0	1.0	1.0	1.0	1.0	1.0	1.0	1.0	1.0	1.0	1.0	1.0	1.0
G001889675	1.0	1.0	1.0	0.203604	1.0	1.0	1.0	1.0	1.0	1.0	1.0	1.0	1.0	1.0	1.0	1.0	1.0	1.0	1.0	1.0	1.0	1.0	1.0	1.0	0.295981	1.0	1.0	1.0	1.0	1.0	1.0	1.0	1.0	1.0	1.0	1.0	1.0	1.0	1.0	1.0	1.0	0.295981	1.0	1.0	1.0	1.0	1.0	1.0	1.0
G001891185	0.295981	0.295981	1.0	1.0	0.263022	1.0	1.0	1.0	1.0	0.210897	0.243761	1.0	1.0	1.0	1.0	1.0	0.186761	1.0	1.0	1.0	1.0	1.0	1.0	1.0	1.0	1.0	1.0	1.0	1.0	1.0	1.0	0.203604	0.203604	0.203604	1.0	1.0	1.0	1.0	1.0	1.0	1.0	1.0	1.0	1.0	1.0	1.0	1.0	1.0	1.0
G001892135	0.295981	1.0	1.0	1.0	1.0	1.0	1.0	1.0	1.0	0.0260597	1.0	1.0	1.0	1.0	1.0	1.0	0.0351567	1.0	1.0	1.0	1.0	1.0	1.0	1.0	1.0	1.0	1.0	1.0	1.0	1.0	1.0	0.186761	0.186761	0.186761	1.0	1.0	1.0	1.0	1.0	1.0	1.0	1.0	1.0	1.0	1.0	1.0	1.0	1.0	1.0
G001893015	0.295981	1.0	1.0	1.0	1.0	1.0	1.0	1.0	1.0	0.0252411	1.0	1.0	1.0	1.0	1.0	1.0	0.0359759	1.0	1.0	1.0	1.0	1.0	1.0	1.0	1.0	1.0	1.0	1.0	1.0	1.0	1.0	0.174408	0.174408	0.174408	1.0	1.0	1.0	1.0	1.0	1.0	1.0	1.0	1.0	1.0	1.0	1.0	1.0	1.0	1.0
G001893105	0.295981	1.0	1.0	1.0	1.0	1.0	1.0	1.0	1.0	0.0255655	1.0	1.0	1.0	1.0	1.0	1.0	0.0360949	1.0	1.0	1.0	1.0	1.0	1.0	1.0	1.0	1.0	1.0	1.0	1.0	1.0	1.0	0.174408	0.174408	0.174408	1.0	1.0	1.0	1.0	1.0	1.0	1.0	1.0	1.0	1.0	1.0	1.0	1.0	1.0	1.0
G001893805	1.0	0.295981	1.0	1.0	0.295981	1.0	1.0	1.0	1.0	0.0244475	1.0	1.0	1.0	1.0	1.0	1.0	0.0396325	1.0	1.0	1.0	1.0	1.0	1.0	1.0	1.0	1.0	1.0	1.0	1.0	1.0	1.0	0.191731	0.186761	0.186761	1.0	1.0	1.0	1.0	1.0	1.0	1.0	1.0	1.0	1.0	1.0	1.0	1.0	1.0	1.0
G001894785	1.0	1.0	1.0	1.0	1.0	1.0	1.0	1.0	1.0	1.0	1.0	1.0	1.0	1.0	1.0	1.0	1.0	1.0	1.0	1.0	1.0	1.0	1.0	1.0	1.0	1.0	1.0	1.0	1.0	1.0	1.0	1.0	1.0	1.0	1.0	1.0	1.0	1.0	1.0	1.0	1.0	1.0	1.0	1.0	1.0	1.0	1.0	1.0	1.0
G001902675	0.295981	1.0	1.0	1.0	1.0	1.0	1.0	1.0	1.0	0.0251607	1.0	1.0	1.0	1.0	1.0	1.0	0.0350415	1.0	1.0	1.0	1.0	1.0	1.0	1.0	1.0	1.0	1.0	1.0	1.0	1.0	1.0	0.186761	0.186761	0.186761	1.0	1.0	1.0	1.0	1.0	1.0	1.0	1.0	1.0	1.0	1.0	1.0	1.0	1.0	1.0
G001904725	1.0	1.0	1.0	1.0	1.0	1.0	1.0	1.0	1.0	1.0	1.0	1.0	1.0	1.0	1.0	1.0	1.0	1.0	1.0	0.263022	1.0	1.0	1.0	1.0	1.0	1.0	1.0	1.0	1.0	1.0	1.0	1.0	1.0	1.0	1.0	1.0	1.0	1.0	1.0	1.0	1.0	1.0	1.0	1.0	1.0	1.0	1.0	1.0	1.0
G001907195	1.0	1.0	1.0	1.0	1.0	1.0	1.0	1.0	1.0	1.0	1.0	1.0	1.0	1.0	1.0	1.0	1.0	1.0	1.0	1.0	1.0	1.0	0.295981	1.0	1.0	1.0	1.0	1.0	1.0	1.0	1.0	1.0	1.0	1.0	1.0	1.0	1.0	1.0	1.0	1.0	1.0	1.0	1.0	1.0	1.0	1.0	1.0	1.0	1.0
G001908545	1.0	1.0	1.0	1.0	1.0	1.0	1.0	1.0	1.0	0.295981	1.0	1.0	1.0	1.0	1.0	1.0	0.295981	1.0	1.0	1.0	1.0	1.0	0.295981	1.0	1.0	1.0	1.0	1.0	1.0	1.0	1.0	1.0	1.0	1.0	1.0	1.0	1.0	1.0	1.0	1.0	1.0	1.0	1.0	1.0	1.0	1.0	1.0	1.0	1.0
G001908655	0.295981	0.295981	1.0	1.0	0.263022	1.0	1.0	1.0	1.0	0.219531	0.243761	1.0	1.0	1.0	1.0	1.0	0.203604	1.0	1.0	1.0	1.0	1.0	1.0	1.0	1.0	1.0	1.0	1.0	1.0	1.0	1.0	0.203604	0.203604	0.203604	1.0	1.0	1.0	1.0	1.0	1.0	1.0	1.0	1.0	1.0	1.0	1.0	1.0	1.0	1.0
G001912605	0.295981	1.0	1.0	1.0	1.0	1.0	1.0	1.0	1.0	0.0249208	1.0	1.0	1.0	1.0	1.0	1.0	0.0331502	1.0	1.0	1.0	1.0	1.0	1.0	1.0	1.0	1.0	1.0	1.0	1.0	1.0	1.0	0.178173	0.178173	0.178173	1.0	1.0	1.0	1.0	1.0	1.0	1.0	1.0	1.0	1.0	1.0	1.0	1.0	1.0	1.0
G001914905	1.0	0.295981	1.0	1.0	1.0	0.295981	1.0	1.0	1.0	1.0	1.0	1.0	1.0	1.0	1.0	1.0	1.0	1.0	1.0	1.0	1.0	1.0	0.295981	1.0	1.0	1.0	1.0	1.0	1.0	1.0	1.0	1.0	1.0	1.0	1.0	1.0	1.0	1.0	1.0	1.0	1.0	1.0	1.0	1.0	1.0	1.0	1.0	1.0	1.0
G001915285	1.0	1.0	1.0	0.295981	1.0	1.0	1.0	1.0	1.0	1.0	1.0	1.0	1.0	1.0	1.0	1.0	1.0	0.295981	1.0	1.0	1.0	1.0	0.295981	1.0	1.0	1.0	1.0	1.0	1.0	1.0	1.0	1.0	1.0	1.0	1.0	1.0	1.0	1.0	1.0	1.0	1.0	0.295981	0.0156702	1.0	1.0	1.0	1.0	1.0	1.0
G001916945	1.0	1.0	0.295981	1.0	1.0	1.0	1.0	1.0	1.0	1.0	1.0	1.0	0.295981	1.0	1.0	0.295981	1.0	1.0	1.0	1.0	1.0	1.0	1.0	1.0	1.0	1.0	1.0	1.0	1.0	1.0	1.0	1.0	1.0	1.0	1.0	1.0	1.0	1.0	1.0	1.0	1.0	1.0	1.0	1.0	1.0	1.0	1.0	1.0	1.0
G001917435	1.0	1.0	1.0	1.0	1.0	0.295981	1.0	1.0	1.0	1.0	1.0	1.0	1.0	1.0	1.0	1.0	1.0	1.0	1.0	1.0	1.0	1.0	1.0	1.0	1.0	1.0	1.0	1.0	1.0	1.0	1.0	1.0	1.0	1.0	1.0	1.0	1.0	1.0	1.0	1.0	1.0	1.0	1.0	1.0	1.0	1.0	1.0	1.0	1.0
G001918205	1.0	1.0	1.0	1.0	1.0	1.0	1.0	1.0	1.0	1.0	1.0	1.0	1.0	1.0	1.0	1.0	1.0	1.0	1.0	1.0	1.0	1.0	1.0	1.0	1.0	1.0	1.0	1.0	1.0	1.0	1.0	1.0	1.0	1.0	1.0	1.0	1.0	1.0	1.0	1.0	1.0	1.0	1.0	1.0	1.0	1.0	1.0	1.0	1.0
G001919105	1.0	1.0	1.0	1.0	1.0	1.0	1.0	1.0	1.0	1.0	1.0	1.0	1.0	1.0	1.0	1.0	1.0	1.0	1.0	1.0	1.0	1.0	1.0	1.0	1.0	1.0	1.0	1.0	1.0	1.0	1.0	1.0	1.0	1.0	1.0	1.0	1.0	1.0	1.0	1.0	1.0	1.0	1.0	1.0	1.0	1.0	1.0	1.0	1.0
G001919545	1.0	1.0	1.0	1.0	1.0	1.0	1.0	1.0	1.0	1.0	1.0	1.0	1.0	1.0	1.0	1.0	1.0	1.0	1.0	1.0	1.0	1.0	1.0	1.0	1.0	1.0	1.0	1.0	1.0	1.0	1.0	1.0	1.0	1.0	1.0	1.0	1.0	1.0	1.0	1.0	1.0	1.0	1.0	1.0	1.0	1.0	1.0	1.0	1.0
G001919975	1.0	1.0	1.0	1.0	1.0	1.0	1.0	1.0	1.0	1.0	1.0	1.0	1.0	1.0	1.0	1.0	1.0	1.0	1.0	1.0	1.0	1.0	1.0	1.0	1.0	1.0	1.0	1.0	1.0	1.0	1.0	1.0	1.0	1.0	1.0	1.0	1.0	1.0	1.0	1.0	1.0	1.0	1.0	1.0	1.0	1.0	1.0	1.0	1.0
G001920245	1.0	1.0	1.0	1.0	1.0	1.0	1.0	1.0	1.0	1.0	1.0	1.0	1.0	1.0	1.0	1.0	1.0	1.0	1.0	1.0	1.0	1.0	1.0	1.0	0.295981	1.0	1.0	1.0	1.0	1.0	1.0	1.0	1.0	1.0	1.0	1.0	1.0	1.0	0.295981	1.0	1.0	1.0	1.0	1.0	1.0	1.0	1.0	1.0	1.0
G001920475	1.0	1.0	1.0	0.295981	1.0	1.0	1.0	1.0	1.0	1.0	1.0	1.0	1.0	1.0	1.0	1.0	1.0	1.0	1.0	1.0	1.0	1.0	1.0	1.0	1.0	1.0	1.0	1.0	1.0	1.0	0.295981	1.0	1.0	1.0	1.0	1.0	1.0	1.0	1.0	1.0	1.0	1.0	1.0	1.0	1.0	1.0	1.0	1.0	1.0
G001922755	1.0	1.0	1.0	1.0	1.0	1.0	1.0	1.0	1.0	1.0	1.0	1.0	1.0	1.0	1.0	1.0	1.0	1.0	1.0	1.0	1.0	1.0	1.0	1.0	1.0	1.0	1.0	1.0	1.0	1.0	1.0	1.0	1.0	1.0	1.0	1.0	1.0	1.0	1.0	1.0	1.0	1.0	1.0	1.0	1.0	1.0	1.0	1.0	1.0
G001936375	1.0	1.0	0.295981	1.0	1.0	1.0	1.0	0.295981	1.0	1.0	1.0	1.0	0.295981	1.0	1.0	0.295981	1.0	1.0	0.13538	1.0	1.0	1.0	1.0	1.0	1.0	1.0	0.295981	0.263022	0.263022	1.0	1.0	1.0	1.0	1.0	1.0	0.263022	0.295981	0.295981	0.295981	1.0	1.0	1.0	1.0	1.0	0.295981	0.295981	0.263022	1.0	0.295981
G001942025	1.0	1.0	1.0	1.0	1.0	1.0	1.0	1.0	1.0	1.0	1.0	1.0	1.0	1.0	1.0	1.0	1.0	1.0	1.0	1.0	1.0	1.0	1.0	1.0	0.295981	1.0	1.0	1.0	1.0	1.0	1.0	1.0	1.0	1.0	1.0	1.0	1.0	1.0	1.0	1.0	1.0	1.0	1.0	1.0	1.0	1.0	1.0	0.295981	1.0
G001942305	1.0	1.0	1.0	0.295981	0.295981	1.0	1.0	1.0	1.0	1.0	1.0	1.0	1.0	1.0	1.0	1.0	1.0	1.0	1.0	1.0	1.0	1.0	1.0	1.0	0.243761	1.0	1.0	1.0	1.0	1.0	0.295981	0.295981	0.295981	0.295981	1.0	1.0	1.0	1.0	1.0	1.0	1.0	1.0	1.0	1.0	1.0	1.0	1.0	1.0	1.0
G001943485	1.0	1.0	1.0	0.203604	1.0	1.0	1.0	1.0	1.0	1.0	1.0	1.0	1.0	1.0	1.0	1.0	1.0	1.0	1.0	1.0	1.0	1.0	1.0	1.0	0.295981	1.0	1.0	1.0	1.0	1.0	1.0	1.0	1.0	1.0	1.0	1.0	1.0	1.0	1.0	1.0	1.0	0.295981	1.0	1.0	1.0	1.0	1.0	1.0	1.0
G001943495	1.0	1.0	1.0	0.203604	1.0	1.0	1.0	1.0	1.0	1.0	1.0	1.0	1.0	1.0	1.0	1.0	1.0	1.0	1.0	1.0	1.0	1.0	1.0	1.0	0.295981	1.0	1.0	1.0	1.0	1.0	1.0	1.0	1.0	1.0	1.0	1.0	1.0	1.0	1.0	1.0	1.0	0.295981	1.0	1.0	1.0	1.0	1.0	1.0	1.0
G001946885	1.0	1.0	1.0	0.203604	1.0	1.0	1.0	1.0	1.0	1.0	1.0	1.0	1.0	1.0	1.0	1.0	1.0	1.0	1.0	1.0	1.0	1.0	1.0	1.0	0.295981	1.0	1.0	1.0	1.0	1.0	1.0	1.0	1.0	1.0	1.0	1.0	1.0	1.0	1.0	1.0	1.0	0.295981	1.0	1.0	1.0	1.0	1.0	1.0	1.0
G001949235	1.0	1.0	1.0	1.0	1.0	1.0	1.0	1.0	1.0	1.0	1.0	1.0	1.0	1.0	1.0	1.0	1.0	1.0	0.295981	1.0	1.0	1.0	1.0	1.0	1.0	1.0	1.0	1.0	1.0	1.0	1.0	1.0	1.0	1.0	1.0	1.0	1.0	1.0	1.0	1.0	1.0	1.0	1.0	1.0	1.0	1.0	0.295981	1.0	1.0
G001951775	0.295981	1.0	1.0	1.0	1.0	1.0	1.0	1.0	1.0	0.191731	1.0	1.0	1.0	1.0	1.0	1.0	0.186761	1.0	1.0	1.0	1.0	1.0	1.0	1.0	0.295981	1.0	1.0	1.0	1.0	1.0	1.0	0.0149759	0.0149759	0.0149759	1.0	1.0	1.0	1.0	1.0	1.0	1.0	1.0	1.0	1.0	1.0	1.0	1.0	1.0	1.0
G001954285	1.0	1.0	0.295981	1.0	1.0	1.0	1.0	0.295981	1.0	1.0	1.0	1.0	0.295981	1.0	1.0	0.295981	1.0	1.0	0.295981	1.0	1.0	1.0	1.0	1.0	1.0	1.0	0.295981	0.295981	0.295981	1.0	1.0	1.0	1.0	1.0	1.0	0.295981	1.0	1.0	0.295981	1.0	1.0	1.0	1.0	1.0	0.295981	0.295981	0.295981	1.0	0.295981
G001971105	0.295981	1.0	1.0	1.0	1.0	1.0	1.0	1.0	1.0	0.243761	1.0	1.0	1.0	1.0	1.0	1.0	0.295981	1.0	1.0	1.0	1.0	1.0	1.0	1.0	1.0	1.0	0.295981	1.0	1.0	1.0	1.0	0.182269	0.182269	0.182269	1.0	1.0	1.0	1.0	1.0	1.0	1.0	1.0	1.0	1.0	1.0	1.0	1.0	1.0	1.0
G001977325	1.0	0.295981	0.295981	1.0	1.0	0.295981	1.0	0.295981	1.0	1.0	1.0	1.0	0.295981	0.295981	0.295981	0.295981	1.0	1.0	0.295981	1.0	1.0	1.0	1.0	1.0	1.0	1.0	0.295981	0.295981	0.295981	1.0	1.0	1.0	1.0	1.0	1.0	0.295981	1.0	1.0	0.243761	1.0	1.0	1.0	1.0	1.0	0.295981	0.295981	0.295981	1.0	0.295981
G001979665	1.0	0.295981	0.295981	1.0	1.0	0.295981	1.0	0.295981	1.0	1.0	1.0	1.0	0.295981	0.295981	0.295981	0.295981	1.0	1.0	0.295981	1.0	1.0	1.0	1.0	1.0	1.0	1.0	0.295981	0.295981	0.295981	1.0	1.0	1.0	1.0	1.0	1.0	0.295981	1.0	1.0	0.243761	1.0	1.0	1.0	1.0	1.0	0.295981	0.295981	0.295981	1.0	0.295981
G001985005	1.0	0.295981	0.295981	1.0	1.0	0.295981	1.0	0.295981	1.0	1.0	1.0	1.0	0.295981	1.0	1.0	0.295981	1.0	1.0	0.295981	1.0	1.0	1.0	1.0	1.0	1.0	1.0	0.295981	0.295981	0.295981	1.0	1.0	1.0	1.0	1.0	1.0	0.295981	0.295981	1.0	0.000361208	1.0	1.0	1.0	1.0	0.295981	0.295981	0.295981	0.295981	1.0	0.295981
G001991385	1.0	1.0	0.295981	0.295981	0.295981	1.0	1.0	0.295981	1.0	1.0	1.0	1.0	0.295981	1.0	1.0	0.295981	1.0	0.295981	0.295981	1.0	1.0	1.0	0.295981	1.0	1.0	1.0	0.295981	0.295981	0.295981	1.0	1.0	1.0	1.0	1.0	1.0	0.295981	1.0	1.0	0.23011	1.0	1.0	1.0	0.263022	1.0	0.295981	0.295981	0.295981	1.0	0.295981
G001994995	1.0	1.0	0.295981	1.0	1.0	1.0	1.0	0.295981	1.0	1.0	1.0	1.0	0.295981	1.0	1.0	0.295981	1.0	1.0	0.295981	1.0	1.0	1.0	1.0	1.0	1.0	1.0	0.295981	0.295981	0.295981	1.0	1.0	1.0	1.0	1.0	1.0	0.295981	1.0	1.0	0.295981	1.0	1.0	1.0	1.0	1.0	0.295981	0.295981	0.295981	1.0	0.295981
G001995215	1.0	1.0	1.0	1.0	0.295981	1.0	1.0	1.0	1.0	1.0	1.0	1.0	1.0	1.0	0.295981	1.0	1.0	1.0	1.0	1.0	1.0	1.0	1.0	1.0	0.243761	1.0	1.0	1.0	1.0	1.0	1.0	1.0	1.0	1.0	1.0	1.0	1.0	1.0	1.0	1.0	1.0	1.0	1.0	1.0	1.0	1.0	1.0	1.0	1.0
G001995255	1.0	0.295981	1.0	1.0	0.295981	0.295981	1.0	1.0	1.0	1.0	1.0	1.0	1.0	1.0	1.0	1.0	1.0	1.0	1.0	1.0	1.0	1.0	0.295981	1.0	1.0	1.0	1.0	1.0	1.0	1.0	1.0	1.0	1.0	1.0	1.0	1.0	1.0	1.0	1.0	1.0	1.0	1.0	1.0	1.0	1.0	1.0	1.0	1.0	1.0
G001997145	1.0	1.0	0.295981	1.0	1.0	1.0	1.0	0.295981	1.0	1.0	1.0	1.0	0.295981	1.0	1.0	0.295981	1.0	1.0	0.295981	1.0	1.0	1.0	1.0	1.0	1.0	0.295981	0.295981	0.295981	0.295981	1.0	1.0	1.0	1.0	1.0	1.0	0.295981	1.0	1.0	0.295981	1.0	1.0	1.0	1.0	1.0	0.295981	0.295981	0.295981	1.0	0.295981
G001998765	1.0	1.0	0.295981	1.0	1.0	1.0	1.0	0.295981	1.0	1.0	1.0	1.0	0.295981	1.0	1.0	0.295981	1.0	1.0	0.295981	0.295981	1.0	1.0	1.0	1.0	1.0	1.0	0.295981	0.295981	0.23011	1.0	1.0	1.0	1.0	1.0	1.0	0.295981	1.0	1.0	0.295981	1.0	1.0	0.23011	1.0	1.0	0.295981	0.295981	0.295981	1.0	0.295981
G002000295	1.0	1.0	0.263022	1.0	1.0	1.0	1.0	0.295981	1.0	1.0	1.0	1.0	0.295981	1.0	1.0	0.295981	1.0	1.0	0.295981	1.0	1.0	0.295981	1.0	1.0	1.0	1.0	0.295981	0.295981	0.295981	1.0	1.0	1.0	1.0	1.0	1.0	0.263022	1.0	1.0	0.295981	1.0	1.0	1.0	1.0	1.0	0.295981	0.295981	0.295981	1.0	0.295981
G002001165	1.0	1.0	0.295981	1.0	1.0	1.0	1.0	0.295981	1.0	1.0	1.0	1.0	0.295981	1.0	1.0	0.295981	1.0	1.0	0.295981	1.0	1.0	1.0	1.0	1.0	1.0	1.0	0.295981	0.295981	0.295981	1.0	1.0	1.0	1.0	1.0	1.0	0.295981	1.0	1.0	0.263022	1.0	1.0	1.0	1.0	1.0	0.295981	0.295981	0.295981	1.0	0.295981
G002001545	0.295981	1.0	1.0	1.0	1.0	1.0	1.0	1.0	1.0	0.0349268	0.243761	1.0	1.0	1.0	1.0	1.0	0.0136002	1.0	1.0	1.0	1.0	0.295981	1.0	1.0	1.0	1.0	1.0	1.0	1.0	1.0	1.0	0.178173	0.178173	0.178173	1.0	1.0	0.295981	1.0	1.0	1.0	1.0	1.0	1.0	1.0	1.0	1.0	1.0	1.0	1.0
G002003285	1.0	1.0	1.0	1.0	1.0	1.0	1.0	1.0	1.0	1.0	1.0	1.0	1.0	1.0	1.0	1.0	1.0	1.0	1.0	1.0	1.0	1.0	1.0	1.0	1.0	1.0	1.0	1.0	1.0	1.0	1.0	1.0	1.0	1.0	1.0	1.0	1.0	1.0	1.0	1.0	1.0	1.0	1.0	1.0	1.0	1.0	1.0	1.0	1.0
G002005755	1.0	0.197292	1.0	0.295981	1.0	1.0	1.0	1.0	1.0	1.0	1.0	1.0	1.0	1.0	1.0	1.0	1.0	0.295981	1.0	1.0	1.0	1.0	0.295981	1.0	0.295981	1.0	1.0	1.0	1.0	1.0	1.0	1.0	1.0	1.0	1.0	1.0	1.0	1.0	1.0	1.0	1.0	1.0	0.295981	1.0	1.0	1.0	1.0	1.0	1.0
G002007805	0.295981	0.295981	1.0	1.0	1.0	1.0	1.0	1.0	1.0	0.210897	0.263022	1.0	1.0	1.0	1.0	1.0	0.23011	1.0	1.0	1.0	1.0	1.0	1.0	1.0	1.0	1.0	1.0	1.0	1.0	1.0	1.0	0.203604	0.203604	0.203604	1.0	1.0	1.0	1.0	1.0	1.0	1.0	1.0	1.0	1.0	1.0	1.0	1.0	1.0	1.0
G002010035	1.0	1.0	1.0	1.0	1.0	1.0	1.0	1.0	1.0	1.0	1.0	1.0	1.0	1.0	1.0	1.0	1.0	1.0	1.0	1.0	1.0	1.0	1.0	1.0	1.0	1.0	1.0	1.0	1.0	1.0	1.0	1.0	1.0	1.0	1.0	1.0	1.0	1.0	1.0	1.0	1.0	1.0	1.0	1.0	1.0	1.0	1.0	1.0	1.0
G002012615	1.0	1.0	1.0	1.0	1.0	1.0	1.0	1.0	1.0	1.0	1.0	1.0	1.0	1.0	1.0	1.0	1.0	1.0	1.0	1.0	1.0	1.0	1.0	1.0	1.0	1.0	1.0	1.0	1.0	1.0	1.0	1.0	1.0	1.0	1.0	1.0	0.295981	1.0	0.295981	1.0	1.0	1.0	1.0	1.0	1.0	1.0	1.0	1.0	1.0
G002014095	1.0	1.0	0.243761	1.0	1.0	1.0	1.0	0.295981	1.0	1.0	1.0	1.0	0.295981	1.0	1.0	0.295981	1.0	1.0	0.295981	1.0	1.0	1.0	1.0	1.0	1.0	1.0	0.295981	0.191731	0.0109571	1.0	1.0	1.0	1.0	1.0	1.0	0.295981	1.0	1.0	0.295981	1.0	1.0	1.0	1.0	1.0	0.295981	0.295981	0.186761	1.0	0.154223
G002014545	1.0	1.0	0.295981	1.0	1.0	1.0	1.0	0.295981	1.0	1.0	1.0	1.0	0.295981	1.0	1.0	0.295981	1.0	1.0	0.129604	1.0	1.0	1.0	1.0	1.0	1.0	1.0	0.295981	0.295981	0.295981	1.0	1.0	1.0	1.0	1.0	1.0	0.243761	0.295981	1.0	0.295981	1.0	1.0	1.0	1.0	1.0	0.295981	0.295981	0.295981	1.0	0.295981
G002015045	0.295981	1.0	1.0	1.0	1.0	1.0	1.0	1.0	1.0	1.0	1.0	1.0	1.0	1.0	1.0	1.0	1.0	1.0	1.0	1.0	1.0	1.0	1.0	1.0	1.0	1.0	1.0	1.0	1.0	1.0	1.0	1.0	1.0	1.0	1.0	1.0	1.0	1.0	1.0	1.0	1.0	1.0	1.0	1.0	1.0	1.0	1.0	1.0	1.0
G002015765	0.295981	1.0	1.0	1.0	1.0	1.0	1.0	1.0	1.0	0.0211548	1.0	1.0	1.0	1.0	1.0	1.0	0.0339141	1.0	1.0	1.0	1.0	1.0	1.0	1.0	1.0	1.0	1.0	1.0	1.0	1.0	1.0	0.178173	0.178173	0.178173	1.0	1.0	1.0	1.0	1.0	1.0	1.0	1.0	1.0	1.0	1.0	1.0	1.0	1.0	1.0
G002016355	0.295981	1.0	1.0	1.0	1.0	1.0	1.0	1.0	1.0	0.023602	1.0	1.0	1.0	1.0	1.0	1.0	0.0345853	1.0	1.0	1.0	1.0	1.0	1.0	1.0	1.0	1.0	1.0	1.0	1.0	1.0	1.0	0.182269	0.182269	0.182269	1.0	1.0	1.0	1.0	1.0	1.0	1.0	1.0	1.0	1.0	1.0	1.0	1.0	1.0	1.0
G002016535	0.295981	1.0	1.0	1.0	1.0	1.0	1.0	1.0	1.0	0.0243695	1.0	1.0	1.0	1.0	1.0	1.0	0.0353885	1.0	1.0	1.0	1.0	1.0	1.0	1.0	1.0	1.0	1.0	1.0	1.0	1.0	1.0	0.186761	0.186761	0.186761	1.0	1.0	1.0	1.0	1.0	1.0	1.0	1.0	1.0	1.0	1.0	1.0	1.0	1.0	1.0
G002018105	1.0	1.0	0.295981	1.0	1.0	1.0	1.0	0.295981	1.0	1.0	1.0	1.0	0.295981	1.0	1.0	0.295981	1.0	1.0	0.295981	1.0	1.0	1.0	1.0	1.0	1.0	1.0	0.295981	0.295981	0.295981	1.0	1.0	1.0	1.0	1.0	1.0	0.295981	1.0	1.0	0.295981	1.0	1.0	1.0	1.0	1.0	0.0778587	0.0778587	0.295981	1.0	0.295981
G900006845	1.0	1.0	0.295981	1.0	1.0	1.0	1.0	0.295981	1.0	1.0	1.0	1.0	0.295981	1.0	1.0	0.295981	1.0	1.0	0.295981	1.0	1.0	1.0	1.0	1.0	1.0	0.295981	0.295981	0.295981	0.295981	1.0	1.0	1.0	1.0	1.0	1.0	0.295981	1.0	0.295981	0.295981	0.295981	1.0	1.0	1.0	1.0	0.295981	0.295981	0.295981	1.0	0.295981
G900007895	1.0	1.0	0.263022	1.0	1.0	1.0	1.0	0.295981	1.0	1.0	1.0	1.0	0.295981	1.0	1.0	0.263022	1.0	1.0	0.295981	1.0	1.0	1.0	1.0	1.0	1.0	1.0	0.295981	0.263022	0.219531	1.0	1.0	1.0	1.0	1.0	1.0	0.295981	1.0	1.0	0.295981	1.0	1.0	1.0	1.0	1.0	0.263022	0.263022	0.23011	1.0	0.243761
G900008015	1.0	1.0	0.263022	1.0	1.0	1.0	1.0	0.295981	1.0	1.0	1.0	1.0	0.295981	1.0	1.0	0.295981	1.0	1.0	0.295981	1.0	1.0	1.0	1.0	1.0	1.0	1.0	0.295981	0.263022	0.219531	1.0	1.0	1.0	1.0	1.0	1.0	0.295981	1.0	1.0	0.295981	1.0	1.0	1.0	1.0	1.0	0.263022	0.263022	0.23011	1.0	0.210897
G900009595	1.0	1.0	0.263022	1.0	1.0	1.0	1.0	0.295981	1.0	1.0	1.0	1.0	0.295981	1.0	1.0	0.295981	1.0	1.0	0.295981	1.0	1.0	1.0	1.0	1.0	1.0	1.0	0.295981	0.23011	0.210897	1.0	1.0	1.0	1.0	1.0	1.0	0.295981	1.0	1.0	0.295981	1.0	1.0	1.0	1.0	1.0	0.263022	0.263022	0.243761	1.0	0.210897
G900009735	1.0	1.0	0.295981	1.0	1.0	1.0	1.0	0.295981	1.0	1.0	1.0	1.0	0.295981	1.0	1.0	0.295981	1.0	1.0	0.295981	1.0	1.0	1.0	1.0	1.0	1.0	1.0	0.295981	0.295981	0.23011	1.0	1.0	1.0	1.0	1.0	1.0	0.295981	1.0	1.0	0.295981	1.0	1.0	1.0	1.0	1.0	0.295981	0.295981	0.295981	1.0	0.295981
G900011825	1.0	1.0	0.295981	1.0	1.0	1.0	1.0	0.295981	1.0	1.0	1.0	1.0	0.295981	1.0	1.0	0.295981	1.0	1.0	0.295981	1.0	1.0	1.0	1.0	1.0	1.0	1.0	0.295981	0.295981	0.295981	1.0	1.0	1.0	1.0	1.0	1.0	0.295981	1.0	1.0	0.295981	1.0	1.0	1.0	1.0	1.0	0.295981	0.295981	0.295981	1.0	0.295981
G900015805	0.295981	1.0	1.0	1.0	1.0	1.0	1.0	1.0	1.0	0.0222766	1.0	1.0	1.0	1.0	1.0	1.0	0.0345853	1.0	1.0	1.0	1.0	1.0	1.0	1.0	1.0	1.0	1.0	1.0	1.0	1.0	1.0	0.178173	0.178173	0.178173	1.0	1.0	1.0	1.0	1.0	1.0	1.0	1.0	1.0	1.0	1.0	1.0	1.0	1.0	1.0
G900017455	1.0	1.0	0.243761	1.0	1.0	1.0	1.0	0.295981	1.0	1.0	1.0	1.0	0.295981	1.0	1.0	0.295981	1.0	1.0	0.295981	1.0	1.0	1.0	1.0	1.0	1.0	1.0	0.295981	0.178173	0.0113529	1.0	1.0	1.0	1.0	1.0	1.0	0.295981	1.0	1.0	0.295981	1.0	1.0	1.0	1.0	1.0	0.295981	0.295981	0.186761	1.0	0.145727
G900017525	1.0	1.0	0.295981	1.0	1.0	1.0	1.0	0.295981	1.0	1.0	1.0	1.0	0.295981	1.0	1.0	0.295981	1.0	1.0	0.295981	1.0	1.0	1.0	1.0	1.0	1.0	0.295981	0.295981	0.295981	0.295981	1.0	1.0	1.0	1.0	1.0	1.0	0.295981	1.0	1.0	0.295981	1.0	1.0	1.0	1.0	1.0	0.295981	0.295981	0.295981	1.0	0.295981
G900017535	1.0	1.0	0.295981	1.0	1.0	1.0	1.0	0.295981	1.0	1.0	1.0	1.0	0.295981	1.0	1.0	0.295981	1.0	1.0	0.295981	1.0	1.0	1.0	1.0	1.0	1.0	0.295981	0.295981	0.295981	0.295981	1.0	1.0	1.0	1.0	1.0	1.0	0.295981	1.0	1.0	0.295981	1.0	1.0	1.0	1.0	1.0	0.295981	0.295981	0.295981	1.0	0.295981
G900018195	1.0	1.0	0.295981	1.0	1.0	1.0	1.0	0.295981	1.0	1.0	1.0	1.0	0.295981	1.0	1.0	0.295981	1.0	1.0	0.295981	1.0	1.0	1.0	1.0	1.0	1.0	0.295981	0.295981	0.295981	0.295981	1.0	1.0	1.0	1.0	1.0	1.0	0.295981	1.0	1.0	0.295981	1.0	1.0	1.0	1.0	1.0	0.295981	0.295981	0.295981	1.0	0.295981
G900019115	1.0	1.0	0.295981	1.0	1.0	1.0	1.0	0.295981	1.0	1.0	1.0	1.0	0.295981	1.0	1.0	0.295981	1.0	1.0	0.295981	1.0	1.0	1.0	1.0	1.0	1.0	0.295981	0.295981	0.295981	0.295981	1.0	1.0	1.0	1.0	1.0	1.0	0.295981	1.0	1.0	0.295981	1.0	1.0	1.0	1.0	1.0	0.295981	0.295981	0.295981	1.0	0.295981
G900019845	1.0	1.0	0.243761	1.0	1.0	1.0	1.0	0.295981	1.0	1.0	1.0	1.0	0.295981	1.0	1.0	0.295981	1.0	1.0	0.295981	1.0	1.0	1.0	1.0	1.0	1.0	1.0	0.295981	0.186761	0.0103986	1.0	1.0	1.0	1.0	1.0	1.0	0.295981	1.0	1.0	0.295981	1.0	1.0	1.0	1.0	1.0	0.295981	0.295981	0.186761	1.0	0.142009
G900021915	1.0	1.0	0.243761	1.0	1.0	1.0	1.0	0.295981	1.0	1.0	1.0	1.0	0.295981	1.0	1.0	0.295981	1.0	1.0	0.295981	1.0	1.0	1.0	1.0	1.0	1.0	1.0	0.295981	0.203604	0.0113529	1.0	1.0	1.0	1.0	1.0	1.0	0.295981	1.0	1.0	0.295981	1.0	1.0	1.0	1.0	1.0	0.295981	0.295981	0.197292	1.0	0.14383
G900023085	1.0	1.0	0.243761	1.0	1.0	1.0	1.0	0.295981	1.0	1.0	1.0	1.0	0.295981	1.0	1.0	0.295981	1.0	1.0	0.295981	1.0	1.0	1.0	1.0	1.0	1.0	1.0	0.295981	0.191731	0.0108702	1.0	1.0	1.0	1.0	1.0	1.0	0.295981	1.0	1.0	0.295981	1.0	1.0	1.0	1.0	1.0	0.295981	0.295981	0.186761	1.0	0.147707
G900024095	1.0	1.0	0.243761	1.0	1.0	1.0	1.0	0.295981	1.0	1.0	1.0	1.0	0.295981	1.0	1.0	0.295981	1.0	1.0	0.295981	1.0	1.0	1.0	1.0	1.0	1.0	1.0	0.295981	0.186761	0.0100623	1.0	1.0	1.0	1.0	1.0	1.0	0.295981	1.0	1.0	0.295981	1.0	1.0	1.0	1.0	1.0	0.295981	0.295981	0.186761	1.0	0.149777
G900028565	1.0	1.0	0.243761	1.0	1.0	1.0	1.0	0.295981	1.0	1.0	1.0	1.0	0.295981	1.0	1.0	0.295981	1.0	1.0	0.295981	1.0	1.0	1.0	1.0	1.0	1.0	1.0	0.295981	0.191731	0.0112201	1.0	1.0	1.0	1.0	1.0	1.0	0.295981	1.0	1.0	0.295981	1.0	1.0	1.0	1.0	1.0	0.295981	0.295981	0.191731	1.0	0.145727
G900029045	1.0	1.0	1.0	1.0	1.0	1.0	1.0	1.0	1.0	1.0	1.0	1.0	1.0	1.0	1.0	1.0	0.295981	1.0	0.295981	1.0	1.0	0.0515304	1.0	1.0	1.0	1.0	1.0	1.0	1.0	1.0	1.0	1.0	1.0	1.0	1.0	1.0	0.0181313	1.0	0.295981	1.0	1.0	1.0	1.0	1.0	1.0	1.0	1.0	1.0	1.0
G900029115	1.0	1.0	1.0	1.0	1.0	1.0	1.0	1.0	1.0	1.0	1.0	1.0	1.0	1.0	1.0	1.0	0.295981	1.0	0.295981	1.0	1.0	0.0549966	1.0	1.0	1.0	1.0	1.0	1.0	1.0	1.0	1.0	1.0	1.0	1.0	1.0	1.0	0.0183132	1.0	0.295981	1.0	1.0	1.0	1.0	1.0	1.0	1.0	1.0	1.0	1.0
G900029425	1.0	1.0	0.243761	1.0	1.0	1.0	1.0	0.295981	1.0	1.0	1.0	1.0	0.295981	1.0	1.0	0.295981	1.0	1.0	0.295981	1.0	1.0	1.0	1.0	1.0	1.0	1.0	0.295981	0.186761	0.0102298	1.0	1.0	1.0	1.0	1.0	1.0	0.295981	1.0	1.0	0.295981	1.0	1.0	1.0	1.0	1.0	0.295981	0.295981	0.186761	1.0	0.149777
G900030805	1.0	1.0	0.243761	1.0	1.0	1.0	1.0	0.295981	1.0	1.0	1.0	1.0	0.295981	1.0	1.0	0.295981	1.0	1.0	0.295981	1.0	1.0	1.0	1.0	1.0	1.0	1.0	0.295981	0.191731	0.0105688	1.0	1.0	1.0	1.0	1.0	1.0	0.295981	1.0	1.0	0.295981	1.0	1.0	1.0	1.0	1.0	0.295981	0.295981	0.186761	1.0	0.147707
G900031235	1.0	1.0	0.243761	1.0	1.0	1.0	1.0	0.295981	1.0	1.0	1.0	1.0	0.295981	1.0	1.0	0.295981	1.0	1.0	0.295981	1.0	1.0	1.0	1.0	1.0	1.0	1.0	0.295981	0.191731	0.0106974	1.0	1.0	1.0	1.0	1.0	1.0	0.295981	1.0	1.0	0.295981	1.0	1.0	1.0	1.0	1.0	0.295981	0.295981	0.186761	1.0	0.142009
G900033165	1.0	1.0	1.0	1.0	1.0	1.0	1.0	1.0	1.0	1.0	1.0	1.0	1.0	1.0	1.0	1.0	0.295981	1.0	0.295981	1.0	1.0	0.0517248	1.0	1.0	1.0	1.0	1.0	1.0	1.0	1.0	1.0	1.0	1.0	1.0	1.0	1.0	0.0184965	1.0	0.295981	1.0	1.0	1.0	1.0	1.0	1.0	1.0	1.0	1.0	1.0
G900034075	1.0	1.0	0.243761	1.0	1.0	1.0	1.0	0.295981	1.0	1.0	1.0	1.0	0.295981	1.0	1.0	0.295981	1.0	1.0	0.295981	1.0	1.0	1.0	1.0	1.0	1.0	1.0	0.295981	0.191731	0.0103986	1.0	1.0	1.0	1.0	1.0	1.0	0.295981	1.0	1.0	0.295981	1.0	1.0	1.0	1.0	1.0	0.295981	0.295981	0.186761	1.0	0.142009
G900034225	1.0	1.0	1.0	1.0	1.0	1.0	1.0	1.0	1.0	1.0	1.0	1.0	1.0	1.0	1.0	1.0	0.295981	1.0	0.295981	1.0	1.0	0.054149	1.0	1.0	1.0	1.0	1.0	1.0	1.0	1.0	1.0	1.0	1.0	1.0	1.0	1.0	0.0198213	1.0	0.295981	1.0	1.0	1.0	1.0	1.0	1.0	1.0	1.0	1.0	1.0
G900034745	1.0	1.0	0.263022	1.0	1.0	1.0	1.0	0.295981	1.0	1.0	1.0	1.0	0.295981	1.0	1.0	0.295981	1.0	1.0	0.295981	1.0	1.0	0.295981	1.0	1.0	1.0	1.0	0.295981	0.263022	0.263022	1.0	1.0	1.0	1.0	1.0	1.0	0.295981	1.0	1.0	0.295981	1.0	1.0	1.0	1.0	1.0	0.295981	0.295981	0.295981	1.0	0.263022
G900035455	1.0	1.0	1.0	1.0	1.0	1.0	1.0	1.0	1.0	1.0	1.0	1.0	1.0	1.0	1.0	1.0	0.295981	1.0	0.295981	1.0	1.0	0.0517248	1.0	1.0	1.0	1.0	1.0	1.0	1.0	1.0	1.0	1.0	1.0	1.0	1.0	1.0	0.0186813	1.0	0.295981	1.0	1.0	1.0	1.0	1.0	1.0	1.0	1.0	1.0	1.0
G900035755	1.0	1.0	0.295981	1.0	1.0	1.0	1.0	0.295981	1.0	1.0	1.0	1.0	0.295981	1.0	1.0	0.295981	1.0	1.0	0.295981	1.0	1.0	1.0	1.0	1.0	1.0	0.295981	0.295981	0.295981	0.295981	1.0	1.0	1.0	1.0	1.0	1.0	0.295981	1.0	1.0	0.295981	1.0	1.0	1.0	1.0	1.0	0.295981	0.295981	0.295981	1.0	0.295981
G900036265	1.0	1.0	0.263022	1.0	1.0	1.0	1.0	0.295981	1.0	1.0	1.0	1.0	0.295981	1.0	1.0	0.295981	1.0	1.0	0.295981	1.0	1.0	0.295981	1.0	1.0	1.0	1.0	0.295981	0.263022	0.263022	1.0	1.0	1.0	1.0	1.0	1.0	0.295981	1.0	1.0	0.295981	1.0	1.0	1.0	1.0	1.0	0.295981	0.295981	0.295981	1.0	0.263022
G900036925	1.0	1.0	0.295981	1.0	1.0	1.0	1.0	0.295981	1.0	1.0	1.0	1.0	0.295981	1.0	1.0	0.295981	1.0	1.0	0.295981	1.0	1.0	1.0	1.0	1.0	1.0	0.295981	0.295981	0.295981	0.295981	1.0	1.0	1.0	1.0	1.0	1.0	0.295981	1.0	1.0	0.295981	1.0	1.0	1.0	1.0	1.0	0.295981	0.295981	0.295981	1.0	0.295981
G900037445	1.0	1.0	0.243761	1.0	1.0	1.0	1.0	0.295981	1.0	1.0	1.0	1.0	0.295981	1.0	1.0	0.295981	1.0	1.0	0.295981	1.0	1.0	1.0	1.0	1.0	1.0	1.0	0.295981	0.186761	0.0104835	1.0	1.0	1.0	1.0	1.0	1.0	0.295981	1.0	1.0	0.295981	1.0	1.0	1.0	1.0	1.0	0.295981	0.295981	0.186761	1.0	0.14383
G900039285	1.0	1.0	1.0	1.0	1.0	1.0	1.0	1.0	1.0	1.0	1.0	1.0	1.0	1.0	1.0	1.0	0.295981	1.0	0.295981	1.0	1.0	0.0563082	1.0	1.0	1.0	1.0	1.0	1.0	1.0	1.0	1.0	1.0	1.0	1.0	1.0	1.0	0.0101459	1.0	0.295981	1.0	1.0	1.0	1.0	1.0	1.0	1.0	1.0	1.0	1.0
G900039325	1.0	1.0	0.243761	1.0	1.0	1.0	1.0	0.295981	1.0	1.0	1.0	1.0	0.295981	1.0	1.0	0.295981	1.0	1.0	0.295981	1.0	1.0	1.0	1.0	1.0	1.0	1.0	0.295981	0.191731	0.0106974	1.0	1.0	1.0	1.0	1.0	1.0	0.295981	1.0	1.0	0.295981	1.0	1.0	1.0	1.0	1.0	0.295981	0.295981	0.186761	1.0	0.145727
G900039405	1.0	1.0	0.243761	1.0	1.0	1.0	1.0	0.295981	1.0	1.0	1.0	1.0	0.295981	1.0	1.0	0.295981	1.0	1.0	0.295981	1.0	1.0	1.0	1.0	1.0	1.0	1.0	0.295981	0.186761	0.0120757	1.0	1.0	1.0	1.0	1.0	1.0	0.295981	1.0	1.0	0.295981	1.0	1.0	1.0	1.0	1.0	0.295981	0.295981	0.186761	1.0	0.147707
G900040535	1.0	1.0	0.295981	1.0	1.0	1.0	1.0	0.295981	1.0	1.0	1.0	1.0	0.295981	1.0	1.0	0.295981	1.0	1.0	0.295981	1.0	1.0	1.0	1.0	1.0	1.0	0.295981	0.295981	0.295981	0.295981	1.0	1.0	1.0	1.0	1.0	1.0	0.295981	1.0	1.0	0.295981	1.0	1.0	1.0	1.0	1.0	0.295981	0.295981	0.295981	1.0	0.295981
G900040715	1.0	1.0	0.243761	1.0	1.0	1.0	1.0	0.295981	1.0	1.0	1.0	1.0	0.295981	1.0	1.0	0.295981	1.0	1.0	0.295981	1.0	1.0	1.0	1.0	1.0	1.0	1.0	0.295981	0.191731	0.0116661	1.0	1.0	1.0	1.0	1.0	1.0	0.295981	1.0	1.0	0.295981	1.0	1.0	1.0	1.0	1.0	0.295981	0.295981	0.186761	1.0	0.14383
G900041185	1.0	1.0	0.295981	1.0	1.0	1.0	1.0	0.295981	1.0	1.0	1.0	1.0	0.295981	1.0	1.0	0.295981	1.0	1.0	0.295981	1.0	1.0	1.0	1.0	1.0	1.0	0.295981	0.295981	0.295981	0.295981	1.0	1.0	1.0	1.0	1.0	1.0	0.295981	1.0	1.0	0.295981	1.0	1.0	1.0	1.0	1.0	0.295981	0.295981	0.295981	1.0	0.295981
G900042095	1.0	1.0	0.295981	1.0	1.0	1.0	1.0	0.295981	1.0	1.0	1.0	1.0	0.295981	1.0	1.0	0.295981	1.0	1.0	0.295981	1.0	1.0	1.0	1.0	1.0	1.0	0.295981	0.295981	0.295981	0.295981	1.0	1.0	1.0	1.0	1.0	1.0	0.295981	1.0	1.0	0.295981	1.0	1.0	1.0	1.0	1.0	0.295981	0.295981	0.295981	1.0	0.295981
G900043195	1.0	1.0	0.243761	1.0	1.0	1.0	1.0	0.295981	1.0	1.0	1.0	1.0	0.295981	1.0	1.0	0.295981	1.0	1.0	0.295981	1.0	1.0	1.0	1.0	1.0	1.0	1.0	0.295981	0.186761	0.0101878	1.0	1.0	1.0	1.0	1.0	1.0	0.295981	1.0	1.0	0.295981	1.0	1.0	1.0	1.0	1.0	0.295981	0.295981	0.191731	1.0	0.14383
G900043245	1.0	1.0	1.0	1.0	1.0	1.0	1.0	1.0	1.0	1.0	1.0	1.0	1.0	1.0	1.0	1.0	0.295981	1.0	0.295981	1.0	1.0	0.0515304	1.0	1.0	1.0	1.0	1.0	1.0	1.0	1.0	1.0	1.0	1.0	1.0	1.0	1.0	0.0183741	1.0	0.295981	1.0	1.0	1.0	1.0	1.0	1.0	1.0	1.0	1.0	1.0
G900044925	1.0	1.0	0.295981	1.0	1.0	1.0	1.0	0.295981	1.0	1.0	1.0	1.0	0.295981	1.0	1.0	0.295981	1.0	1.0	0.295981	1.0	1.0	1.0	1.0	1.0	1.0	0.295981	0.295981	0.295981	0.295981	1.0	1.0	1.0	1.0	1.0	1.0	0.295981	1.0	1.0	0.295981	1.0	1.0	1.0	1.0	1.0	0.295981	0.295981	0.295981	1.0	0.295981
G900045955	1.0	1.0	0.295981	1.0	1.0	1.0	1.0	0.295981	1.0	1.0	1.0	1.0	0.295981	1.0	1.0	0.295981	1.0	1.0	0.295981	1.0	1.0	1.0	1.0	1.0	1.0	0.295981	0.295981	0.295981	0.295981	1.0	1.0	1.0	1.0	1.0	1.0	0.295981	1.0	1.0	0.295981	1.0	1.0	1.0	1.0	1.0	0.295981	0.295981	0.295981	1.0	0.295981
G900046625	1.0	1.0	0.243761	1.0	1.0	1.0	1.0	0.295981	1.0	1.0	1.0	1.0	0.295981	1.0	1.0	0.295981	1.0	1.0	0.295981	1.0	1.0	1.0	1.0	1.0	1.0	1.0	0.295981	0.186761	0.0107836	1.0	1.0	1.0	1.0	1.0	1.0	0.295981	1.0	1.0	0.295981	1.0	1.0	1.0	1.0	1.0	0.295981	0.295981	0.191731	1.0	0.14383
G900048055	0.295981	1.0	1.0	1.0	1.0	1.0	1.0	1.0	1.0	0.191731	0.295981	1.0	1.0	1.0	1.0	1.0	0.23011	1.0	1.0	1.0	1.0	1.0	1.0	1.0	1.0	1.0	1.0	1.0	1.0	1.0	1.0	0.197292	0.197292	0.197292	1.0	1.0	1.0	1.0	1.0	1.0	1.0	1.0	1.0	1.0	1.0	1.0	1.0	1.0	1.0
G900048335	1.0	1.0	0.295981	1.0	1.0	1.0	1.0	0.295981	1.0	1.0	1.0	1.0	0.295981	1.0	1.0	0.295981	1.0	1.0	0.295981	1.0	1.0	1.0	1.0	1.0	1.0	0.295981	0.295981	0.295981	0.295981	1.0	1.0	1.0	1.0	1.0	1.0	0.295981	1.0	1.0	0.295981	1.0	1.0	1.0	1.0	1.0	0.295981	0.295981	0.295981	1.0	0.295981
G900048665	1.0	1.0	0.295981	1.0	1.0	1.0	1.0	0.295981	1.0	1.0	1.0	1.0	0.295981	1.0	1.0	0.295981	1.0	1.0	0.295981	1.0	1.0	1.0	1.0	1.0	1.0	0.295981	0.295981	0.295981	0.295981	1.0	1.0	1.0	1.0	1.0	1.0	0.295981	1.0	1.0	0.295981	1.0	1.0	1.0	1.0	1.0	0.295981	0.295981	0.295981	1.0	0.295981
G900049665	1.0	1.0	0.263022	1.0	1.0	1.0	1.0	0.295981	1.0	1.0	1.0	1.0	0.295981	1.0	1.0	0.295981	1.0	1.0	0.295981	1.0	1.0	1.0	1.0	1.0	1.0	1.0	0.295981	0.263022	0.182269	1.0	1.0	1.0	1.0	1.0	1.0	0.295981	1.0	1.0	0.295981	1.0	1.0	1.0	1.0	1.0	0.263022	0.263022	0.23011	1.0	0.243761
G900049815	1.0	1.0	0.295981	1.0	1.0	1.0	1.0	0.295981	1.0	1.0	1.0	1.0	0.295981	1.0	1.0	0.295981	1.0	1.0	0.295981	1.0	1.0	1.0	1.0	1.0	1.0	0.295981	0.295981	0.295981	0.295981	1.0	1.0	1.0	1.0	1.0	1.0	0.295981	1.0	1.0	0.295981	1.0	1.0	1.0	1.0	1.0	0.295981	0.295981	0.295981	1.0	0.295981
G900050025	1.0	1.0	0.263022	1.0	1.0	1.0	1.0	0.295981	1.0	1.0	1.0	1.0	0.295981	1.0	1.0	0.295981	1.0	1.0	0.295981	1.0	1.0	1.0	1.0	1.0	1.0	1.0	0.295981	0.243761	0.186761	1.0	1.0	1.0	1.0	1.0	1.0	0.295981	1.0	1.0	0.295981	1.0	1.0	1.0	1.0	1.0	0.263022	0.263022	0.23011	1.0	0.243761
G900050565	1.0	1.0	1.0	1.0	1.0	1.0	1.0	1.0	1.0	1.0	1.0	1.0	1.0	1.0	1.0	1.0	1.0	1.0	1.0	1.0	1.0	1.0	1.0	1.0	1.0	1.0	1.0	1.0	1.0	1.0	1.0	1.0	1.0	1.0	1.0	1.0	1.0	1.0	1.0	1.0	1.0	1.0	1.0	1.0	1.0	1.0	1.0	1.0	1.0
G900051055	1.0	1.0	0.295981	1.0	1.0	1.0	1.0	0.295981	1.0	1.0	1.0	1.0	0.295981	1.0	1.0	0.295981	1.0	1.0	0.295981	1.0	1.0	1.0	1.0	1.0	1.0	0.295981	0.295981	0.295981	0.295981	1.0	1.0	1.0	1.0	1.0	1.0	0.295981	1.0	1.0	0.295981	1.0	1.0	1.0	1.0	1.0	0.295981	0.295981	0.295981	1.0	0.295981
G900051135	1.0	1.0	0.243761	1.0	1.0	1.0	1.0	0.295981	1.0	1.0	1.0	1.0	0.295981	1.0	1.0	0.295981	1.0	1.0	0.295981	1.0	1.0	1.0	1.0	1.0	1.0	1.0	0.295981	0.191731	0.00985499	1.0	1.0	1.0	1.0	1.0	1.0	0.295981	1.0	1.0	0.295981	1.0	1.0	1.0	1.0	1.0	0.295981	0.295981	0.186761	1.0	0.149777
G900051605	1.0	1.0	0.243761	1.0	1.0	1.0	1.0	0.295981	1.0	1.0	1.0	1.0	0.295981	1.0	1.0	0.295981	1.0	1.0	0.295981	1.0	1.0	1.0	1.0	1.0	1.0	1.0	0.295981	0.186761	0.0110882	1.0	1.0	1.0	1.0	1.0	1.0	0.295981	1.0	1.0	0.295981	1.0	1.0	1.0	1.0	1.0	0.295981	0.295981	0.186761	1.0	0.145727
G900054295	1.0	1.0	0.263022	1.0	1.0	1.0	1.0	0.295981	1.0	1.0	1.0	1.0	0.295981	1.0	1.0	0.295981	1.0	1.0	0.295981	1.0	1.0	1.0	1.0	1.0	1.0	1.0	0.295981	0.263022	0.219531	1.0	1.0	1.0	1.0	1.0	1.0	0.295981	1.0	1.0	0.295981	1.0	1.0	1.0	1.0	1.0	0.263022	0.263022	0.23011	1.0	0.243761
G900054465	1.0	1.0	0.295981	1.0	1.0	1.0	1.0	0.295981	1.0	1.0	1.0	1.0	0.295981	1.0	1.0	0.295981	1.0	1.0	0.295981	1.0	1.0	1.0	1.0	1.0	1.0	0.295981	0.295981	0.295981	0.295981	1.0	1.0	1.0	1.0	1.0	1.0	0.295981	1.0	1.0	0.295981	1.0	1.0	1.0	1.0	1.0	0.295981	0.295981	0.295981	1.0	0.295981
G900054785	1.0	1.0	0.243761	1.0	1.0	1.0	1.0	0.295981	1.0	1.0	1.0	1.0	0.295981	1.0	1.0	0.295981	1.0	1.0	0.295981	1.0	1.0	1.0	1.0	1.0	1.0	1.0	0.295981	0.197292	0.0109571	1.0	1.0	1.0	1.0	1.0	1.0	0.295981	1.0	1.0	0.295981	1.0	1.0	1.0	1.0	1.0	0.295981	0.295981	0.191731	1.0	0.147707
G900054965	1.0	1.0	0.243761	1.0	1.0	1.0	1.0	0.295981	1.0	1.0	1.0	1.0	0.295981	1.0	1.0	0.295981	1.0	1.0	0.295981	1.0	1.0	1.0	1.0	1.0	1.0	1.0	0.295981	0.191731	0.00985499	1.0	1.0	1.0	1.0	1.0	1.0	0.295981	1.0	1.0	0.295981	1.0	1.0	1.0	1.0	1.0	0.295981	0.295981	0.186761	1.0	0.149777
G900055885	1.0	1.0	0.263022	1.0	1.0	1.0	1.0	0.295981	1.0	1.0	1.0	1.0	0.295981	1.0	1.0	0.295981	1.0	1.0	0.295981	1.0	1.0	1.0	1.0	1.0	1.0	1.0	0.295981	0.243761	0.186761	1.0	1.0	1.0	1.0	1.0	1.0	0.295981	1.0	1.0	0.295981	1.0	1.0	1.0	1.0	1.0	0.295981	0.295981	0.23011	1.0	0.243761
G900060255	1.0	1.0	0.263022	1.0	1.0	1.0	1.0	0.295981	1.0	1.0	1.0	1.0	0.295981	1.0	1.0	0.295981	1.0	1.0	0.295981	1.0	1.0	1.0	1.0	1.0	1.0	1.0	0.295981	0.197292	0.010314	1.0	1.0	1.0	1.0	1.0	1.0	0.295981	1.0	1.0	0.295981	1.0	1.0	1.0	1.0	1.0	0.295981	0.295981	0.186761	1.0	0.154223
G900060545	1.0	1.0	0.243761	1.0	1.0	1.0	1.0	0.295981	1.0	1.0	1.0	1.0	0.295981	1.0	1.0	0.295981	1.0	1.0	0.295981	1.0	1.0	1.0	1.0	1.0	1.0	1.0	0.295981	0.191731	0.0121679	1.0	1.0	1.0	1.0	1.0	1.0	0.295981	1.0	1.0	0.295981	1.0	1.0	1.0	1.0	1.0	0.295981	0.295981	0.186761	1.0	0.145727
G900060835	1.0	1.0	0.243761	1.0	1.0	1.0	1.0	0.295981	1.0	1.0	1.0	1.0	0.295981	1.0	1.0	0.295981	1.0	1.0	0.295981	1.0	1.0	1.0	1.0	1.0	1.0	1.0	0.295981	0.191731	0.00977265	1.0	1.0	1.0	1.0	1.0	1.0	0.295981	1.0	1.0	0.295981	1.0	1.0	1.0	1.0	1.0	0.295981	0.295981	0.186761	1.0	0.149777
G900061175	1.0	1.0	0.243761	1.0	1.0	1.0	1.0	0.295981	1.0	1.0	1.0	1.0	0.295981	1.0	1.0	0.295981	1.0	1.0	0.295981	1.0	1.0	1.0	1.0	1.0	1.0	1.0	0.295981	0.191731	0.00989629	1.0	1.0	1.0	1.0	1.0	1.0	0.295981	1.0	1.0	0.295981	1.0	1.0	1.0	1.0	1.0	0.295981	0.295981	0.186761	1.0	0.149777
G900062075	1.0	1.0	0.263022	1.0	1.0	1.0	1.0	0.295981	1.0	1.0	1.0	1.0	0.295981	1.0	1.0	0.295981	1.0	1.0	0.295981	1.0	1.0	1.0	1.0	1.0	1.0	1.0	0.295981	0.263022	0.219531	1.0	1.0	1.0	1.0	1.0	1.0	0.295981	1.0	1.0	0.295981	1.0	1.0	1.0	1.0	1.0	0.263022	0.263022	0.23011	1.0	0.243761
G900063815	1.0	1.0	1.0	1.0	1.0	1.0	1.0	1.0	1.0	1.0	1.0	1.0	1.0	1.0	1.0	1.0	1.0	1.0	1.0	1.0	1.0	1.0	1.0	1.0	1.0	1.0	1.0	1.0	1.0	1.0	1.0	1.0	1.0	1.0	1.0	1.0	1.0	1.0	1.0	1.0	1.0	1.0	1.0	1.0	1.0	1.0	1.0	1.0	1.0
G900064415	1.0	1.0	0.263022	1.0	1.0	1.0	1.0	0.295981	1.0	1.0	1.0	1.0	0.295981	1.0	1.0	0.295981	1.0	1.0	0.295981	1.0	1.0	0.295981	1.0	1.0	1.0	1.0	0.295981	0.263022	0.263022	1.0	1.0	1.0	1.0	1.0	1.0	0.295981	1.0	1.0	0.295981	1.0	1.0	1.0	1.0	1.0	0.295981	0.295981	0.295981	1.0	0.263022
G900065045	1.0	1.0	0.263022	1.0	1.0	1.0	1.0	0.295981	1.0	1.0	1.0	1.0	0.295981	1.0	1.0	0.263022	1.0	1.0	0.295981	1.0	1.0	1.0	1.0	1.0	1.0	1.0	0.295981	0.263022	0.219531	1.0	1.0	1.0	1.0	1.0	1.0	0.295981	1.0	1.0	0.295981	1.0	1.0	1.0	1.0	1.0	0.263022	0.263022	0.23011	1.0	0.243761
G900065515	1.0	1.0	0.243761	1.0	1.0	1.0	1.0	0.295981	1.0	1.0	1.0	1.0	0.295981	1.0	1.0	0.295981	1.0	1.0	0.295981	1.0	1.0	1.0	1.0	1.0	1.0	1.0	0.295981	0.191731	0.0102718	1.0	1.0	1.0	1.0	1.0	1.0	0.295981	1.0	1.0	0.295981	1.0	1.0	1.0	1.0	1.0	0.295981	0.295981	0.186761	1.0	0.149777
G900066355	1.0	1.0	0.295981	1.0	1.0	1.0	1.0	0.295981	1.0	1.0	1.0	1.0	0.295981	1.0	1.0	0.263022	1.0	1.0	0.295981	1.0	1.0	1.0	1.0	1.0	1.0	1.0	0.295981	0.295981	0.295981	1.0	1.0	1.0	1.0	1.0	1.0	0.295981	1.0	1.0	0.295981	1.0	1.0	0.23011	1.0	1.0	0.295981	0.295981	0.295981	1.0	0.295981
G900066435	1.0	1.0	0.295981	1.0	1.0	1.0	1.0	0.295981	1.0	1.0	1.0	1.0	0.295981	1.0	1.0	0.295981	1.0	1.0	0.295981	1.0	1.0	1.0	1.0	1.0	1.0	1.0	0.295981	0.295981	0.295981	1.0	1.0	1.0	1.0	1.0	1.0	0.295981	1.0	1.0	0.295981	1.0	1.0	1.0	1.0	1.0	0.295981	0.295981	0.295981	1.0	0.295981
G900075035	0.263022	1.0	1.0	1.0	1.0	1.0	1.0	1.0	1.0	0.197292	1.0	1.0	1.0	1.0	1.0	1.0	0.210897	1.0	1.0	1.0	1.0	1.0	1.0	1.0	1.0	1.0	1.0	1.0	1.0	1.0	1.0	0.197292	0.197292	0.197292	1.0	1.0	1.0	1.0	1.0	1.0	1.0	1.0	1.0	1.0	1.0	1.0	1.0	1.0	1.0
G900075315	0.295981	1.0	1.0	1.0	1.0	1.0	1.0	1.0	1.0	0.191731	0.219531	1.0	1.0	1.0	1.0	1.0	0.197292	1.0	1.0	1.0	1.0	1.0	1.0	1.0	1.0	1.0	1.0	1.0	1.0	1.0	1.0	0.186761	0.186761	0.186761	1.0	1.0	1.0	1.0	1.0	1.0	1.0	1.0	1.0	1.0	1.0	1.0	1.0	1.0	1.0
G900076115	0.263022	1.0	1.0	1.0	1.0	1.0	1.0	1.0	1.0	0.203604	1.0	1.0	1.0	1.0	1.0	1.0	0.210897	1.0	1.0	1.0	1.0	1.0	1.0	1.0	1.0	1.0	1.0	1.0	1.0	1.0	1.0	0.178173	0.178173	0.178173	1.0	1.0	1.0	1.0	1.0	1.0	1.0	1.0	1.0	1.0	1.0	1.0	1.0	1.0	1.0
G900078315	1.0	1.0	0.295981	1.0	1.0	1.0	1.0	0.295981	1.0	1.0	1.0	1.0	0.295981	1.0	1.0	0.295981	1.0	1.0	0.295981	1.0	1.0	1.0	1.0	1.0	1.0	1.0	0.295981	0.295981	0.295981	1.0	1.0	1.0	1.0	1.0	1.0	0.295981	1.0	1.0	0.167688	1.0	1.0	0.263022	0.295981	1.0	0.295981	0.295981	0.295981	1.0	0.295981
G900081525	1.0	1.0	0.295981	1.0	1.0	1.0	1.0	0.295981	1.0	1.0	1.0	1.0	0.295981	1.0	1.0	0.295981	1.0	1.0	0.295981	1.0	1.0	1.0	1.0	1.0	1.0	0.295981	0.295981	0.295981	0.295981	1.0	1.0	1.0	1.0	1.0	1.0	0.295981	1.0	1.0	0.295981	1.0	1.0	1.0	1.0	1.0	0.295981	0.295981	0.295981	1.0	0.295981
G900082135	1.0	1.0	0.295981	1.0	1.0	1.0	1.0	0.295981	1.0	1.0	1.0	1.0	0.295981	1.0	1.0	0.295981	1.0	1.0	0.295981	1.0	1.0	1.0	1.0	1.0	1.0	0.295981	0.295981	0.295981	0.295981	1.0	1.0	1.0	1.0	1.0	1.0	0.295981	1.0	1.0	0.295981	1.0	1.0	1.0	1.0	1.0	0.295981	0.295981	0.295981	1.0	0.295981
G900082945	1.0	1.0	0.295981	1.0	1.0	1.0	1.0	0.295981	1.0	1.0	1.0	1.0	0.295981	1.0	1.0	0.295981	1.0	1.0	0.295981	1.0	1.0	1.0	1.0	1.0	1.0	0.295981	0.295981	0.295981	0.295981	1.0	1.0	1.0	1.0	1.0	1.0	0.295981	1.0	1.0	0.295981	1.0	1.0	1.0	1.0	1.0	0.295981	0.295981	0.295981	1.0	0.295981
G900085415	0.295981	0.295981	1.0	1.0	0.263022	1.0	1.0	1.0	1.0	0.210897	0.243761	1.0	1.0	1.0	1.0	1.0	0.197292	1.0	1.0	1.0	1.0	1.0	1.0	1.0	1.0	1.0	1.0	1.0	1.0	1.0	1.0	0.197292	0.197292	0.197292	1.0	1.0	1.0	1.0	1.0	1.0	1.0	1.0	1.0	1.0	1.0	1.0	1.0	1.0	1.0
G900085835	0.295981	0.295981	1.0	1.0	0.263022	1.0	1.0	1.0	1.0	0.210897	0.295981	1.0	1.0	1.0	1.0	1.0	0.197292	1.0	1.0	1.0	1.0	1.0	1.0	1.0	1.0	1.0	1.0	1.0	1.0	1.0	1.0	0.203604	0.203604	0.203604	1.0	1.0	1.0	1.0	1.0	1.0	1.0	1.0	1.0	1.0	1.0	1.0	1.0	1.0	1.0
G900086185	0.295981	0.295981	1.0	1.0	0.263022	1.0	1.0	1.0	1.0	0.210897	0.243761	1.0	1.0	1.0	1.0	1.0	0.191731	1.0	1.0	1.0	1.0	1.0	1.0	1.0	1.0	1.0	1.0	1.0	1.0	1.0	1.0	0.203604	0.203604	0.203604	1.0	1.0	1.0	1.0	1.0	1.0	1.0	1.0	1.0	1.0	1.0	1.0	1.0	1.0	1.0
G900087975	1.0	1.0	1.0	1.0	1.0	1.0	1.0	1.0	1.0	1.0	1.0	1.0	1.0	1.0	1.0	1.0	1.0	1.0	1.0	1.0	1.0	1.0	1.0	1.0	1.0	1.0	1.0	1.0	1.0	1.0	1.0	1.0	1.0	1.0	1.0	1.0	0.295981	1.0	0.295981	1.0	1.0	1.0	1.0	1.0	1.0	1.0	1.0	1.0	1.0
G900097355	1.0	1.0	0.295981	1.0	1.0	1.0	1.0	0.295981	1.0	1.0	1.0	1.0	0.295981	1.0	1.0	0.295981	1.0	1.0	0.295981	1.0	1.0	1.0	1.0	1.0	1.0	0.295981	0.295981	0.295981	0.295981	1.0	1.0	1.0	1.0	1.0	1.0	0.295981	1.0	1.0	0.295981	1.0	1.0	1.0	1.0	1.0	0.295981	0.295981	0.295981	1.0	0.295981
G900099115	1.0	1.0	1.0	1.0	1.0	1.0	1.0	1.0	1.0	0.295981	1.0	1.0	1.0	1.0	1.0	1.0	1.0	0.295981	1.0	1.0	1.0	1.0	1.0	1.0	1.0	1.0	1.0	1.0	1.0	1.0	1.0	0.295981	0.295981	0.295981	1.0	1.0	1.0	1.0	1.0	1.0	1.0	1.0	1.0	1.0	1.0	1.0	1.0	1.0	1.0
G900099995	1.0	1.0	1.0	1.0	1.0	1.0	1.0	1.0	1.0	1.0	1.0	1.0	1.0	1.0	1.0	1.0	1.0	1.0	1.0	1.0	1.0	1.0	1.0	1.0	1.0	1.0	1.0	1.0	1.0	1.0	1.0	1.0	1.0	1.0	1.0	1.0	1.0	1.0	1.0	1.0	1.0	1.0	1.0	1.0	1.0	1.0	1.0	1.0	1.0
G900104865	1.0	1.0	1.0	0.295981	0.295981	1.0	1.0	1.0	1.0	1.0	1.0	1.0	1.0	1.0	1.0	1.0	1.0	1.0	1.0	1.0	1.0	1.0	1.0	1.0	0.295981	1.0	1.0	1.0	1.0	1.0	1.0	1.0	1.0	1.0	1.0	1.0	1.0	1.0	1.0	1.0	1.0	0.295981	1.0	1.0	1.0	1.0	1.0	1.0	1.0
G900105095	1.0	1.0	1.0	1.0	0.295981	0.295981	1.0	1.0	1.0	1.0	1.0	1.0	1.0	1.0	1.0	1.0	1.0	1.0	1.0	1.0	1.0	1.0	1.0	1.0	1.0	1.0	1.0	1.0	1.0	1.0	1.0	1.0	1.0	1.0	1.0	1.0	1.0	1.0	0.295981	1.0	1.0	1.0	1.0	0.263022	1.0	1.0	1.0	1.0	1.0
G900105195	1.0	1.0	1.0	0.263022	0.295981	1.0	1.0	1.0	1.0	1.0	1.0	1.0	1.0	0.295981	0.295981	1.0	1.0	1.0	1.0	1.0	1.0	1.0	1.0	1.0	0.263022	1.0	1.0	1.0	1.0	1.0	1.0	1.0	1.0	1.0	1.0	1.0	1.0	1.0	1.0	1.0	1.0	1.0	1.0	1.0	1.0	1.0	1.0	1.0	1.0
G900105625	1.0	1.0	1.0	1.0	1.0	1.0	1.0	1.0	1.0	1.0	1.0	1.0	1.0	1.0	1.0	1.0	1.0	1.0	1.0	1.0	1.0	1.0	1.0	1.0	1.0	1.0	1.0	1.0	1.0	1.0	1.0	1.0	1.0	1.0	1.0	1.0	1.0	1.0	1.0	1.0	1.0	1.0	1.0	1.0	1.0	1.0	1.0	1.0	1.0
G900106555	1.0	1.0	1.0	1.0	1.0	1.0	1.0	1.0	1.0	1.0	1.0	1.0	1.0	1.0	1.0	1.0	1.0	1.0	1.0	1.0	1.0	1.0	1.0	1.0	1.0	1.0	1.0	1.0	1.0	1.0	1.0	1.0	1.0	1.0	1.0	1.0	1.0	1.0	0.295981	1.0	1.0	1.0	1.0	1.0	1.0	1.0	1.0	1.0	1.0
G900107315	1.0	1.0	1.0	1.0	1.0	1.0	0.295981	1.0	1.0	1.0	1.0	1.0	1.0	1.0	1.0	1.0	1.0	1.0	1.0	1.0	1.0	1.0	1.0	1.0	1.0	1.0	1.0	1.0	1.0	1.0	1.0	1.0	1.0	1.0	1.0	1.0	1.0	1.0	1.0	1.0	1.0	1.0	0.23011	1.0	1.0	1.0	1.0	1.0	1.0
G900108365	1.0	1.0	1.0	1.0	1.0	1.0	1.0	1.0	1.0	1.0	1.0	1.0	1.0	1.0	1.0	1.0	1.0	1.0	1.0	1.0	1.0	1.0	1.0	1.0	1.0	1.0	1.0	1.0	1.0	1.0	1.0	1.0	1.0	1.0	1.0	1.0	1.0	1.0	1.0	1.0	1.0	1.0	1.0	1.0	1.0	1.0	1.0	1.0	1.0
G900110095	1.0	0.295981	1.0	0.243761	0.295981	1.0	1.0	1.0	1.0	1.0	1.0	1.0	1.0	1.0	1.0	1.0	1.0	0.295981	1.0	1.0	1.0	1.0	0.295981	1.0	0.295981	1.0	1.0	1.0	1.0	1.0	1.0	1.0	1.0	1.0	1.0	1.0	0.295981	1.0	1.0	1.0	1.0	1.0	0.295981	1.0	1.0	1.0	1.0	1.0	1.0
G900111905	1.0	1.0	1.0	0.295981	0.295981	1.0	1.0	1.0	1.0	1.0	1.0	1.0	1.0	1.0	1.0	1.0	1.0	0.295981	1.0	1.0	1.0	1.0	0.295981	0.295981	1.0	1.0	1.0	1.0	1.0	1.0	1.0	1.0	1.0	1.0	1.0	1.0	1.0	1.0	1.0	1.0	1.0	1.0	0.295981	1.0	1.0	1.0	1.0	1.0	1.0
G900112505	1.0	0.295981	1.0	0.295981	0.263022	1.0	1.0	1.0	1.0	1.0	1.0	1.0	1.0	1.0	1.0	1.0	1.0	1.0	1.0	1.0	1.0	1.0	1.0	1.0	1.0	1.0	1.0	1.0	1.0	1.0	1.0	1.0	1.0	1.0	1.0	1.0	1.0	1.0	0.263022	1.0	1.0	1.0	1.0	0.295981	1.0	1.0	1.0	1.0	1.0
G900113885	1.0	0.295981	1.0	0.263022	0.295981	1.0	1.0	1.0	1.0	1.0	1.0	1.0	1.0	1.0	0.295981	1.0	1.0	1.0	1.0	1.0	1.0	1.0	1.0	1.0	0.295981	1.0	1.0	1.0	1.0	1.0	1.0	1.0	1.0	1.0	1.0	1.0	0.295981	1.0	1.0	1.0	1.0	1.0	1.0	1.0	1.0	1.0	1.0	1.0	1.0
G900114325	1.0	0.263022	0.295981	1.0	1.0	1.0	1.0	0.295981	1.0	1.0	1.0	1.0	0.295981	1.0	1.0	0.295981	1.0	0.295981	0.295981	1.0	1.0	1.0	0.295981	1.0	1.0	1.0	0.295981	0.295981	0.295981	1.0	1.0	1.0	1.0	1.0	1.0	0.295981	1.0	1.0	0.295981	1.0	1.0	1.0	1.0	1.0	0.295981	0.295981	0.295981	1.0	0.295981
G900116715	1.0	0.295981	0.295981	1.0	1.0	1.0	1.0	0.295981	1.0	1.0	1.0	1.0	0.295981	1.0	1.0	0.295981	1.0	1.0	0.263022	1.0	1.0	1.0	1.0	1.0	1.0	1.0	0.295981	0.295981	0.295981	1.0	0.295981	1.0	1.0	1.0	1.0	0.295981	1.0	1.0	0.23011	1.0	1.0	1.0	1.0	1.0	0.295981	0.295981	0.295981	1.0	0.295981
G900117725	1.0	1.0	1.0	1.0	1.0	1.0	1.0	1.0	1.0	1.0	1.0	1.0	1.0	1.0	1.0	1.0	1.0	1.0	1.0	1.0	1.0	1.0	1.0	1.0	1.0	1.0	1.0	1.0	1.0	1.0	1.0	1.0	1.0	1.0	1.0	1.0	1.0	1.0	1.0	1.0	1.0	1.0	1.0	1.0	1.0	1.0	1.0	1.0	1.0
G900118015	1.0	1.0	1.0	1.0	1.0	1.0	1.0	1.0	1.0	1.0	1.0	1.0	1.0	1.0	1.0	1.0	1.0	1.0	1.0	1.0	1.0	1.0	1.0	1.0	1.0	1.0	1.0	1.0	1.0	1.0	1.0	1.0	1.0	1.0	1.0	1.0	1.0	1.0	1.0	1.0	1.0	1.0	1.0	1.0	1.0	1.0	1.0	1.0	1.0
G900119195	1.0	0.210897	1.0	0.295981	0.295981	0.295981	0.295981	1.0	1.0	1.0	1.0	0.295981	1.0	1.0	1.0	1.0	1.0	1.0	1.0	1.0	1.0	1.0	1.0	1.0	1.0	1.0	1.0	1.0	1.0	1.0	1.0	1.0	1.0	1.0	1.0	1.0	1.0	1.0	1.0	1.0	1.0	1.0	1.0	1.0	1.0	1.0	1.0	1.0	1.0
G900120535	1.0	1.0	1.0	0.203604	1.0	1.0	1.0	1.0	1.0	1.0	1.0	1.0	1.0	1.0	1.0	1.0	1.0	1.0	1.0	1.0	1.0	1.0	1.0	1.0	0.295981	1.0	1.0	1.0	1.0	1.0	1.0	1.0	1.0	1.0	1.0	1.0	1.0	1.0	1.0	1.0	1.0	0.295981	1.0	1.0	1.0	1.0	1.0	1.0	1.0
G900123115	1.0	1.0	1.0	0.203604	1.0	1.0	1.0	1.0	1.0	1.0	1.0	1.0	1.0	1.0	1.0	1.0	1.0	1.0	1.0	1.0	1.0	1.0	1.0	1.0	0.295981	1.0	1.0	1.0	1.0	1.0	1.0	1.0	1.0	1.0	1.0	1.0	1.0	1.0	1.0	1.0	1.0	0.295981	1.0	1.0	1.0	1.0	1.0	1.0	1.0
G900123885	1.0	1.0	1.0	0.203604	1.0	1.0	1.0	1.0	1.0	1.0	1.0	1.0	1.0	1.0	1.0	1.0	1.0	1.0	1.0	1.0	1.0	1.0	1.0	1.0	0.295981	1.0	1.0	1.0	1.0	1.0	1.0	1.0	1.0	1.0	1.0	1.0	1.0	1.0	1.0	1.0	1.0	0.295981	1.0	1.0	1.0	1.0	1.0	1.0	1.0
G900124295	1.0	1.0	1.0	0.203604	1.0	1.0	1.0	1.0	1.0	1.0	1.0	1.0	1.0	1.0	1.0	1.0	1.0	1.0	1.0	1.0	1.0	1.0	1.0	1.0	0.295981	1.0	1.0	1.0	1.0	1.0	1.0	1.0	1.0	1.0	1.0	1.0	1.0	1.0	1.0	1.0	1.0	0.295981	1.0	1.0	1.0	1.0	1.0	1.0	1.0
G900125085	1.0	1.0	0.295981	1.0	1.0	1.0	1.0	0.295981	1.0	1.0	1.0	1.0	0.295981	1.0	1.0	0.295981	1.0	1.0	0.295981	1.0	1.0	1.0	1.0	1.0	1.0	0.295981	0.295981	0.295981	0.295981	1.0	1.0	1.0	1.0	1.0	1.0	0.295981	1.0	1.0	0.295981	1.0	1.0	1.0	1.0	1.0	0.295981	0.295981	0.295981	1.0	0.295981
G900126405	1.0	1.0	0.295981	1.0	1.0	1.0	1.0	0.295981	1.0	1.0	1.0	1.0	0.295981	1.0	1.0	0.295981	1.0	1.0	0.295981	1.0	1.0	1.0	1.0	1.0	1.0	0.295981	0.295981	0.295981	0.295981	1.0	1.0	1.0	1.0	1.0	1.0	0.295981	1.0	1.0	0.295981	1.0	1.0	1.0	1.0	1.0	0.295981	0.295981	0.295981	1.0	0.295981
G900127395	1.0	1.0	1.0	0.203604	1.0	1.0	1.0	1.0	1.0	1.0	1.0	1.0	1.0	1.0	1.0	1.0	1.0	1.0	1.0	1.0	1.0	1.0	1.0	1.0	0.295981	1.0	1.0	1.0	1.0	1.0	1.0	1.0	1.0	1.0	1.0	1.0	1.0	1.0	1.0	1.0	1.0	0.295981	1.0	1.0	1.0	1.0	1.0	1.0	1.0
G900127985	1.0	1.0	0.295981	1.0	1.0	1.0	1.0	0.295981	1.0	1.0	1.0	1.0	0.295981	1.0	1.0	0.295981	1.0	1.0	0.295981	1.0	1.0	1.0	1.0	1.0	1.0	0.295981	0.295981	0.295981	0.295981	1.0	1.0	1.0	1.0	1.0	1.0	0.295981	1.0	1.0	0.295981	1.0	1.0	1.0	1.0	1.0	0.295981	0.295981	0.295981	1.0	0.295981
G900128675	1.0	1.0	0.295981	1.0	1.0	1.0	1.0	0.295981	1.0	1.0	1.0	1.0	0.295981	1.0	1.0	0.295981	1.0	1.0	0.295981	1.0	1.0	1.0	1.0	1.0	1.0	0.295981	0.295981	0.295981	0.295981	1.0	1.0	1.0	1.0	1.0	1.0	0.295981	1.0	1.0	0.295981	1.0	1.0	1.0	1.0	1.0	0.295981	0.295981	0.295981	1.0	0.295981
G900129275	1.0	1.0	1.0	1.0	1.0	1.0	1.0	1.0	1.0	1.0	1.0	1.0	1.0	1.0	1.0	1.0	1.0	1.0	1.0	1.0	1.0	1.0	1.0	1.0	1.0	1.0	1.0	1.0	1.0	1.0	1.0	1.0	1.0	1.0	1.0	1.0	1.0	1.0	1.0	1.0	1.0	1.0	1.0	1.0	1.0	1.0	1.0	1.0	1.0
G900129815	1.0	1.0	1.0	1.0	1.0	1.0	1.0	1.0	1.0	1.0	1.0	1.0	1.0	1.0	1.0	1.0	1.0	1.0	1.0	1.0	1.0	1.0	1.0	1.0	1.0	1.0	1.0	1.0	1.0	1.0	1.0	1.0	1.0	1.0	1.0	1.0	1.0	1.0	1.0	1.0	1.0	1.0	1.0	1.0	1.0	1.0	1.0	1.0	1.0
G900131375	1.0	1.0	1.0	0.23011	0.295981	0.295981	1.0	1.0	1.0	1.0	1.0	1.0	1.0	1.0	1.0	1.0	1.0	1.0	1.0	1.0	1.0	1.0	1.0	1.0	0.295981	1.0	1.0	1.0	1.0	1.0	1.0	1.0	1.0	1.0	1.0	1.0	1.0	1.0	1.0	1.0	1.0	1.0	1.0	1.0	1.0	1.0	1.0	1.0	1.0
G900131765	1.0	1.0	1.0	0.23011	0.295981	0.295981	1.0	1.0	1.0	1.0	1.0	1.0	1.0	1.0	1.0	1.0	1.0	1.0	1.0	1.0	1.0	1.0	1.0	1.0	0.295981	1.0	1.0	1.0	1.0	1.0	1.0	1.0	1.0	1.0	1.0	1.0	1.0	1.0	1.0	1.0	1.0	1.0	1.0	1.0	1.0	1.0	1.0	1.0	1.0
G900133905	1.0	1.0	1.0	0.23011	0.295981	0.295981	1.0	1.0	1.0	1.0	1.0	1.0	1.0	1.0	1.0	1.0	1.0	1.0	1.0	1.0	1.0	1.0	1.0	1.0	0.295981	1.0	1.0	1.0	1.0	1.0	1.0	1.0	1.0	1.0	1.0	1.0	1.0	1.0	1.0	1.0	1.0	1.0	1.0	1.0	1.0	1.0	1.0	1.0	1.0
G900135415	1.0	1.0	1.0	0.23011	0.295981	0.295981	1.0	1.0	1.0	1.0	1.0	1.0	1.0	1.0	1.0	1.0	1.0	1.0	1.0	1.0	1.0	1.0	1.0	1.0	0.295981	1.0	1.0	1.0	1.0	1.0	1.0	1.0	1.0	1.0	1.0	1.0	1.0	1.0	1.0	1.0	1.0	1.0	1.0	1.0	1.0	1.0	1.0	1.0	1.0
G900138825	1.0	1.0	1.0	0.23011	0.295981	0.295981	1.0	1.0	1.0	1.0	1.0	1.0	1.0	1.0	1.0	1.0	1.0	1.0	1.0	1.0	1.0	1.0	1.0	1.0	0.295981	1.0	1.0	1.0	1.0	1.0	1.0	1.0	1.0	1.0	1.0	1.0	1.0	1.0	1.0	1.0	1.0	1.0	1.0	1.0	1.0	1.0	1.0	1.0	1.0
G900141875	1.0	1.0	1.0	1.0	1.0	1.0	1.0	1.0	1.0	1.0	1.0	1.0	1.0	1.0	1.0	1.0	1.0	1.0	1.0	1.0	1.0	1.0	1.0	1.0	1.0	1.0	1.0	1.0	1.0	1.0	1.0	1.0	1.0	1.0	1.0	1.0	1.0	1.0	1.0	1.0	1.0	1.0	1.0	1.0	1.0	1.0	1.0	1.0	1.0
G900142135	1.0	1.0	1.0	1.0	1.0	1.0	1.0	1.0	1.0	1.0	1.0	1.0	1.0	1.0	1.0	1.0	1.0	1.0	1.0	1.0	1.0	1.0	1.0	1.0	1.0	1.0	1.0	1.0	1.0	1.0	1.0	1.0	1.0	1.0	1.0	1.0	1.0	1.0	1.0	1.0	1.0	1.0	1.0	1.0	1.0	1.0	1.0	1.0	1.0
G900142375	1.0	1.0	0.295981	1.0	1.0	1.0	1.0	0.295981	1.0	1.0	1.0	1.0	0.295981	1.0	1.0	0.295981	1.0	1.0	0.295981	1.0	1.0	1.0	1.0	1.0	1.0	1.0	0.295981	0.295981	0.295981	1.0	1.0	1.0	1.0	1.0	1.0	0.295981	1.0	1.0	0.295981	1.0	1.0	1.0	1.0	1.0	0.295981	0.295981	0.295981	1.0	0.295981
G900142835	0.295981	1.0	1.0	1.0	1.0	1.0	1.0	1.0	1.0	0.191731	1.0	1.0	1.0	1.0	1.0	1.0	0.203604	1.0	1.0	1.0	1.0	1.0	1.0	1.0	1.0	1.0	1.0	1.0	1.0	1.0	1.0	0.219531	0.219531	0.219531	1.0	1.0	1.0	1.0	1.0	1.0	1.0	1.0	1.0	1.0	1.0	1.0	1.0	1.0	1.0
G900143095	1.0	0.219531	1.0	1.0	1.0	0.295981	1.0	1.0	1.0	1.0	1.0	0.295981	1.0	1.0	1.0	1.0	1.0	1.0	1.0	1.0	1.0	1.0	1.0	1.0	1.0	1.0	1.0	1.0	1.0	1.0	1.0	1.0	1.0	1.0	1.0	1.0	1.0	1.0	1.0	1.0	1.0	1.0	1.0	1.0	1.0	1.0	1.0	1.0	1.0
G900143865	1.0	0.197292	1.0	0.295981	1.0	1.0	1.0	1.0	1.0	1.0	1.0	1.0	1.0	1.0	1.0	1.0	1.0	0.295981	1.0	1.0	1.0	1.0	0.295981	1.0	0.295981	1.0	1.0	1.0	1.0	1.0	1.0	1.0	1.0	1.0	1.0	1.0	1.0	1.0	1.0	1.0	1.0	0.295981	0.295981	1.0	1.0	1.0	1.0	1.0	1.0
G900144085	1.0	0.197292	1.0	0.295981	1.0	1.0	1.0	1.0	1.0	1.0	1.0	1.0	1.0	1.0	1.0	1.0	1.0	0.295981	1.0	1.0	1.0	1.0	0.263022	1.0	0.295981	1.0	1.0	1.0	1.0	1.0	1.0	1.0	1.0	1.0	1.0	1.0	1.0	1.0	1.0	1.0	1.0	1.0	0.295981	1.0	1.0	1.0	1.0	1.0	1.0
G900144365	1.0	0.191731	1.0	0.295981	1.0	1.0	1.0	1.0	1.0	1.0	1.0	1.0	1.0	1.0	1.0	1.0	1.0	0.295981	1.0	1.0	1.0	1.0	0.295981	1.0	1.0	1.0	1.0	1.0	1.0	1.0	1.0	1.0	1.0	1.0	1.0	1.0	1.0	1.0	1.0	1.0	1.0	1.0	0.295981	1.0	1.0	1.0	1.0	1.0	1.0
G900145325	1.0	0.197292	1.0	0.295981	1.0	1.0	1.0	1.0	1.0	1.0	1.0	1.0	1.0	1.0	1.0	1.0	1.0	0.295981	1.0	1.0	1.0	1.0	0.263022	1.0	0.295981	1.0	1.0	1.0	1.0	1.0	1.0	1.0	1.0	1.0	1.0	1.0	1.0	1.0	1.0	1.0	1.0	1.0	0.295981	1.0	1.0	1.0	1.0	1.0	1.0
G900146135	1.0	0.197292	1.0	0.295981	1.0	1.0	1.0	1.0	1.0	1.0	1.0	1.0	1.0	1.0	1.0	1.0	1.0	0.295981	1.0	1.0	1.0	1.0	0.295981	1.0	0.295981	1.0	1.0	1.0	1.0	1.0	1.0	1.0	1.0	1.0	1.0	1.0	1.0	1.0	0.295981	1.0	1.0	1.0	0.295981	1.0	1.0	1.0	1.0	1.0	1.0
G900146925	1.0	0.197292	1.0	0.295981	1.0	1.0	1.0	1.0	1.0	1.0	1.0	1.0	1.0	1.0	1.0	1.0	1.0	0.295981	1.0	1.0	1.0	1.0	0.295981	1.0	0.295981	1.0	1.0	1.0	1.0	1.0	1.0	1.0	1.0	1.0	1.0	1.0	1.0	1.0	1.0	1.0	1.0	1.0	0.295981	1.0	1.0	1.0	1.0	1.0	1.0
G900147335	1.0	0.203604	1.0	0.295981	1.0	1.0	1.0	1.0	1.0	1.0	1.0	1.0	1.0	1.0	1.0	1.0	1.0	0.295981	1.0	1.0	1.0	1.0	0.295981	1.0	0.295981	1.0	1.0	1.0	1.0	1.0	1.0	1.0	1.0	1.0	1.0	1.0	1.0	1.0	1.0	1.0	1.0	1.0	0.295981	1.0	1.0	1.0	1.0	1.0	1.0
G900147705	1.0	0.191731	1.0	0.295981	1.0	1.0	1.0	1.0	1.0	1.0	1.0	1.0	1.0	1.0	1.0	1.0	1.0	0.295981	1.0	1.0	1.0	1.0	0.295981	1.0	0.295981	1.0	1.0	1.0	1.0	1.0	1.0	1.0	1.0	1.0	1.0	1.0	1.0	1.0	1.0	1.0	1.0	1.0	0.295981	1.0	1.0	1.0	1.0	1.0	1.0
G900156405	1.0	0.295981	1.0	1.0	1.0	0.295981	1.0	1.0	1.0	1.0	1.0	0.295981	1.0	1.0	1.0	1.0	1.0	1.0	1.0	1.0	1.0	1.0	1.0	1.0	1.0	1.0	1.0	1.0	1.0	1.0	1.0	1.0	1.0	1.0	1.0	1.0	1.0	1.0	1.0	1.0	1.0	0.295981	1.0	1.0	1.0	1.0	1.0	1.0	1.0
G900159565	0.295981	1.0	1.0	1.0	0.295981	1.0	1.0	1.0	1.0	0.0260597	1.0	1.0	1.0	1.0	1.0	1.0	0.0343598	0.295981	1.0	1.0	1.0	1.0	1.0	1.0	1.0	1.0	1.0	1.0	1.0	1.0	1.0	0.191731	0.191731	0.191731	1.0	1.0	1.0	1.0	1.0	1.0	1.0	1.0	1.0	1.0	1.0	1.0	1.0	1.0	1.0
G900164725	1.0	1.0	0.295981	1.0	1.0	1.0	1.0	0.295981	1.0	1.0	1.0	1.0	0.295981	1.0	1.0	0.295981	1.0	1.0	0.295981	1.0	1.0	1.0	1.0	1.0	1.0	1.0	0.295981	0.295981	0.295981	1.0	1.0	1.0	1.0	1.0	1.0	0.295981	1.0	1.0	0.295981	1.0	1.0	1.0	1.0	1.0	0.295981	0.295981	0.295981	1.0	0.295981
G900164845	1.0	1.0	0.295981	1.0	1.0	1.0	1.0	0.295981	1.0	1.0	1.0	1.0	0.295981	1.0	1.0	0.295981	1.0	1.0	0.295981	1.0	1.0	1.0	1.0	1.0	1.0	1.0	0.295981	0.295981	0.295981	1.0	1.0	1.0	1.0	1.0	1.0	0.295981	1.0	1.0	0.295981	1.0	1.0	1.0	1.0	1.0	0.295981	0.295981	0.295981	1.0	0.295981
G900165915	1.0	1.0	0.295981	1.0	1.0	1.0	1.0	0.295981	1.0	1.0	1.0	1.0	0.295981	1.0	1.0	0.295981	1.0	1.0	0.295981	1.0	1.0	1.0	1.0	1.0	1.0	1.0	0.295981	0.295981	0.295981	1.0	1.0	1.0	1.0	1.0	1.0	0.295981	1.0	1.0	0.295981	1.0	1.0	1.0	1.0	1.0	0.295981	0.295981	0.295981	1.0	0.295981
[truncated: 951 more columns]
