# Supplementary material for: Phylogenomics of 10,575 genomes reveals evolutionary proximity between domains Bacteria and Archaea
Source: Nat Commun. 2019 Dec 2;10:5477. doi: 10.1038/s41467-019-13443-4 (PMC6889312; doi:10.1038/s41467-019-13443-4)
Supplement: Supplementary file 6 — Source Data [file 41467_2019_13443_MOESM6_ESM.zip › Source Data/File09.tsv]

ratio_prototypes	exhaustive	destructive_maxdist	constructive_maxdist	constructive_protoclass	constructive_pMedian
0.2	1.0	0.8988516855756152	0.9789886241238687	0.5645193433342666	0.4996598985375372
0.4	1.0	0.9697762398550333	0.9830469690149163	0.8480303820132407	0.7765108729711759
0.6	1.0	0.9824714760132334	0.9999999999999999	0.8683702177444881	0.853670088707593
0.8	1.0	0.9999999999999999	0.9885674126124616	0.9336419677568801	0.9380934122995886
