# Supplementary material for: Phylogenomics of 10,575 genomes reveals evolutionary proximity between domains Bacteria and Archaea
Source: Nat Commun. 2019 Dec 2;10:5477. doi: 10.1038/s41467-019-13443-4 (PMC6889312; doi:10.1038/s41467-019-13443-4)
Supplement: Supplementary file 6 — Source Data [file 41467_2019_13443_MOESM6_ESM.zip › Source Data/Readme.xlsx]

## Sheet: Files
Index	Format	Descrption	Source Data For
1	Newick	Reference phylogeny of 10,575 bacterial and archaeal genomes, built using ASTRAL on 381 gene trees, with branch lengths estimated using 100 most conserved sites per gene. Low-support branches are collapsed into polytomies.	Fig. 1
2	TSV	Metadata of the 10,575 bacterial and archaeal genomes.	Fig. 2
3	Nexus	12 trees built using alternative methods.	Figs. 3, 4, Supplementary Figs. 3-19, 22-24, 27
4	Excel	Properties of the 400 global marker genes.	Fig. 5, Supplementary Figs. 2, 20, 21
5	Nexus	381 trees of individual marker genes	Fig. 5, Supplementary Figs. 20, 21
6	Nexus	3 trees with estimated divergence times based on the ASTRAL tree topology and alternative gene and site samplings.	Fig. 6, Supplementary Fig. 25
7	TSV	MinHash distance matrix of 1,000 randomly sampled genomes.	Supplementary Fig. 1a
8	TSV	Benchmarks of the four heuristic prototype selection algorithms.	Supplementary Fig. 1b, d
9	TSV	Scores of the four heuristic prototype selection algorithms normalized by the exhaustive solution.	Supplementary Fig. 1c
10	TSV	Scores of the “destructive_maxdist” algorithm considering seeds.	Supplementary Fig. 1e
11	Nexus	3 trees built using implicit methods.	Supplementary Fig. 7
12	Nexus	6 ASTRAL trees built using randomly subsampled gene trees.	Supplementary Fig. 10a, c
13	Nexus	2 ASTRAL trees built using alternative gene tree sets.	Supplementary Fig. 10b, d
14	Nexus	5 CONCAT trees builting using reduced site sampling and alternative models.	Supplementary Fig. 11
15	Nexus	7 trees builting using FastTree on a series of taxon sampling.	Supplementary Fig. 12
16	Nexus	18 trees built using alternative methods on a series of taxon sampling.	Supplementary Figs. 12-14
17	Excel	Congruence between NCBI taxonomy and ASTRAL tree.	Supplementary Fig. 15a, c
18	Excel	Congruence between GTDB taxonomy and ASTRAL tree.	Supplementary Fig. 15b, d
19	Nexus	7 trees built on CPR-free alignments using alternative methods.	Supplementary Fig. 18
20	Nexus	12 trees built on marker genes subsampled based on quartet score thresholds.	Supplementary Fig. 22
21	Nexus	6 trees built on 1k subsampled taxa using Gamme or FreeRate models.	Supplementary Figs. 23, 24
22	Nexus	Divergence time estimation on 100 taxa using Bayesian inference.	Supplementary Fig. 26
23	Excel	NCBI and GTDB phylum assignments of the 187 extra genomes.	Supplementary Fig. 27
24	Newick	ASTRAL tree based on 10,575 + 187 genomes, with branch lengths estimated using 100 most conserved sites per gene.	Supplementary Fig. 27
